# Supplementary material for: Non-linear trends using the generalized additive models in physical and technical performances of the Chinese Super League players
Source: PLoS One. 2024 Jul 26;19(7):e0307843. doi: 10.1371/journal.pone.0307843 (PMC11280146; doi:10.1371/journal.pone.0307843)
Supplement: S1 File — It includes detailed datasets used in the analysis of non-linear trends in physical and technical performance indicators of players across different positions and formations in the Chinese Super League from the 2015 to 2021 seasons. (ZIP) [file pone.0307843.s001.zip]

Archive with 68 entries (62 files):
- Datta/
- Datta/.DS_Store
- __MACOSX/Datta/._.DS_Store
- Datta/FB/
- Datta/WM/
- Datta/μ£¬σæ╜σÉìμûçΣ╗╢σñ╣/
- Datta/CD/
- Datta/CM/
- Datta/FB/FB433.xlsx
- __MACOSX/Datta/FB/._FB433.xlsx
- Datta/FB/.DS_Store
- __MACOSX/Datta/FB/._.DS_Store
- Datta/FB/FB-4231xlsx.xlsx
- __MACOSX/Datta/FB/._FB-4231xlsx.xlsx
- Datta/FB/FB442.xlsx
- __MACOSX/Datta/FB/._FB442.xlsx
- Datta/FB/FB343.xlsx
- __MACOSX/Datta/FB/._FB343.xlsx
- Datta/FB/FB4141.xlsx
- __MACOSX/Datta/FB/._FB4141.xlsx
- Datta/FB/FB352.xlsx
- __MACOSX/Datta/FB/._FB352.xlsx
- Datta/WM/WM4231.xlsx
- __MACOSX/Datta/WM/._WM4231.xlsx
- Datta/WM/WM442.xlsx
- __MACOSX/Datta/WM/._WM442.xlsx
- Datta/WM/WM4141.xlsx
- __MACOSX/Datta/WM/._WM4141.xlsx
- Datta/μ£¬σæ╜σÉìμûçΣ╗╢σñ╣/FW433.xlsx
- __MACOSX/Datta/μ£¬σæ╜σÉìμûçΣ╗╢σñ╣/._FW433.xlsx
- Datta/μ£¬σæ╜σÉìμûçΣ╗╢σñ╣/FW4231.xlsx
- __MACOSX/Datta/μ£¬σæ╜σÉìμûçΣ╗╢σñ╣/._FW4231.xlsx
- Datta/μ£¬σæ╜σÉìμûçΣ╗╢σñ╣/FW442.xlsx
- __MACOSX/Datta/μ£¬σæ╜σÉìμûçΣ╗╢σñ╣/._FW442.xlsx
- Datta/μ£¬σæ╜σÉìμûçΣ╗╢σñ╣/FW4141.xlsx
- __MACOSX/Datta/μ£¬σæ╜σÉìμûçΣ╗╢σñ╣/._FW4141.xlsx
- Datta/μ£¬σæ╜σÉìμûçΣ╗╢σñ╣/FW343.xlsx
- __MACOSX/Datta/μ£¬σæ╜σÉìμûçΣ╗╢σñ╣/._FW343.xlsx
- Datta/μ£¬σæ╜σÉìμûçΣ╗╢σñ╣/FW352.xlsx
- __MACOSX/Datta/μ£¬σæ╜σÉìμûçΣ╗╢σñ╣/._FW352.xlsx
- Datta/CD/.DS_Store
- __MACOSX/Datta/CD/._.DS_Store
- Datta/CD/CD442.xlsx
- __MACOSX/Datta/CD/._CD442.xlsx
- Datta/CD/CD4141.xlsx
- __MACOSX/Datta/CD/._CD4141.xlsx
- Datta/CD/CD433.xlsx
- __MACOSX/Datta/CD/._CD433.xlsx
- Datta/CD/CD352.xlsx
- __MACOSX/Datta/CD/._CD352.xlsx
- Datta/CD/CD343.xlsx
- __MACOSX/Datta/CD/._CD343.xlsx
- Datta/CD/CD4231.xlsx
- __MACOSX/Datta/CD/._CD4231.xlsx
- Datta/CM/.DS_Store
- __MACOSX/Datta/CM/._.DS_Store
- Datta/CM/CM442.xlsx
- __MACOSX/Datta/CM/._CM442.xlsx
- Datta/CM/CM4231.xlsx
- __MACOSX/Datta/CM/._CM4231.xlsx
- Datta/CM/CM433.xlsx
- __MACOSX/Datta/CM/._CM433.xlsx
- Datta/CM/CM4141.xlsx
- __MACOSX/Datta/CM/._CM4141.xlsx
- Datta/CM/CM352.xlsx
- __MACOSX/Datta/CM/._CM352.xlsx
- Datta/CM/CM343.xlsx
- __MACOSX/Datta/CM/._CM343.xlsx
