# Supplementary material for: Non-linear trends using the generalized additive models in physical and technical performances of the Chinese Super League players
Source: PLoS One. 2024 Jul 26;19(7):e0307843. doi: 10.1371/journal.pone.0307843 (PMC11280146; doi:10.1371/journal.pone.0307843)
Supplement: S1 File — It includes detailed datasets used in the analysis of non-linear trends in physical and technical performance indicators of players across different positions and formations in the Chinese Super League from the 2015 to 2021 seasons. (ZIP) [file pone.0307843.s001.zip › Datta/FB/FB433.xlsx]

## Sheet: Sheet1
MatchDate	Season	球队名字	球队排名	对手名字	对手排名		GoalsScored	GoalsAgainst	阵型2	formation	球队	PlayerID	场上确切位置	ForeignorNot	确切出生日期	MinBallinPlay	BallPoss%	MinPlayed	全场时间	FullMatchorNo	GainofPoss	Gain_of_Possession	Loss_of_Possession	Ball_Retention	Challenge	Challenge_Success_Rate	Pass	Pass_Success_Rate	FirstTimePassofIndposs%	AvgLengthFwdPass	标准化IndPoss	TouchesperIndPoss	Distance_Covered	Distance_Covered_Ball_In_Play	Number_of_Sprint	标准化DistanceSprint	TimeinSprint	AvgSpeed	AvgSpeedBallinPlay	标准化NoJump	Sprint	High_Speed_Running	Middle_speed_running	Low_Speed_Running	标准化Walking&Jogging&Standing
2015-07-12	2015	2015宏运	14	2015永昌	7	421972015宏运2015永昌	1	1	4-3-3 (100.0%)	433	2015宏运32	丁海峰	FB	0	1991-07-17	53.05	57.48	96	96	1	7	7	12	81.25	9	44.44	60	73.33	51.56	13.97	64	1.69	11.318	7.692	13	250.4	0.59	7	8.7	4	250.363	779.189	1515.85	4888.52	3884.23
2015-07-12	2015	2015宏运	14	2015永昌	7	421972015宏运2015永昌	1	1	4-3-3 (100.0%)	433	2015宏运35	丁捷	FB	0	1987-04-29	53.05	57.48	96	96	1	10	10	14	77.42	6	83.33	57	75.44	41.94	17.84	62	1.97	9.855	6.923	3	86.3	0.21	6.1	7.9	1	86.2506	405.091	1320.93	3873.93	4168.89
2015-07-19	2015	2015鲁能	3	2015富力	12	422042015鲁能2015富力	4	2	4-3-3 (100.0%)	433	2015鲁能14	王彤	FB	0	1993-02-12	55.0833	46.09	49	95	0	3	5.81633	7.7551	75	1.93878	100	31.0204	75	25	10.72	31.0204	2.13	9.6648	6.26224	3.87755	78.5204	0.2	6.1	7.5	1.93878	78.6171	394.715	1060.41	3645.48	4484.75
2015-07-19	2015	2015鲁能	3	2015富力	12	422042015鲁能2015富力	4	2	4-3-3 (100.0%)	433	2015鲁能6	郑铮	FB	0	1989-07-11	55.0833	46.09	95	95	1	7	7	6	81.25	5	100	30	80	43.75	11.74	32	2.72	8.856	6.276	3	48.9	0.11	5.6	6.8	4	48.8697	272.236	915.436	3270.64	4348.5
2015-07-19	2015	2015鲁能	3	2015富力	12	422042015鲁能2015富力	4	2	4-3-3 (100.0%)	433	2015鲁能22	蒿俊闵	FB	0	1987-03-24	55.0833	46.09	95	95	1	11	11	6	89.09	4	100	51	88.24	27.27	11.63	55	2.67	9.079	6.434	7	142.7	0.34	5.7	7	1	142.721	357.546	764.481	3314.46	4500.27
2015-07-24	2015	2015鲁能	3	2015泰达	13	422092015鲁能2015泰达	3	1	4-3-3 (100.0%)	433	2015鲁能14	王彤	FB	0	1993-02-12	58.6667	45.56	46	98	0	1	2.13043	8.52174	80.95	4.26087	50	44.7391	80.95	33.33	14.14	44.7391	2.1	12.5909	9.18857	10.6522	181.513	0.42	7.6	8.5	0	181.589	665.622	1755.66	5935.86	4051.88
2015-07-24	2015	2015鲁能	3	2015泰达	13	422092015鲁能2015泰达	3	1	4-3-3 (100.0%)	433	2015鲁能6	郑铮	FB	0	1989-07-11	58.6667	45.56	53	98	0	12	22.1887	16.6415	65.38	9.24528	100	42.5283	60.87	69.23	8.78	48.0755	1.5	10.3436	7.82521	7.39623	149.219	0.34	6.3	7.5	11.0943	149.247	588.167	1255.92	3714.15	4635.43
2015-07-27	2015	2015申花	6	2015建业	5	422122015申花2015建业	1	0	4-3-3(100.0%)	433	2015申花23	柏佳俊	FB	0	1991-03-20	44.85	52.43	98	98	1	10	10	14	77.05	5	60	57	71.93	50.82	10.55	61	1.89	9.439	5.594	2	43.8	0.11	5.7	7.5	7	43.785	588.048	1002.78	3333.14	4471.71
2015-07-27	2015	2015申花	6	2015建业	5	422122015申花2015建业	1	0	4-3-3(100.0%)	433	2015申花2	熊飞	FB	0	1987-10-21	44.85	52.43	98	98	1	6	6	9	80.85	1	0	46	73.91	57.45	15.44	47	1.49	10.196	6.01	4	71.7	0.17	6.2	8.1	4	71.7392	502.846	1111.98	3638	4871.21
2015-08-11	2015	2015申花	6	2015绿城	11	422272015申花2015绿城	1	4	4-3-3(100.0%)	433	2015申花23	柏佳俊	FB	0	1991-03-20	60.5833	52.68	94	94	1	4	4	15	80.77	3	33.33	75	80	24.36	13.4	78	2.18	9.909	7.381	3	65	0.16	6.3	7.3	2	64.9649	383.373	1125.57	3900.9	4434.11
2015-08-11	2015	2015申花	6	2015绿城	11	422272015申花2015绿城	1	4	4-3-3(100.0%)	433	2015申花8	张璐	FB	0	1987-08-23	60.5833	52.68	65	94	0	10	14.4615	11.5692	82.98	4.33846	66.67	69.4154	83.33	40.43	9.54	67.9692	1.79	10.4354	7.76585	8.67692	132.612	0.31	6.6	7.8	4.33846	132.684	565.381	1456.37	4315.55	3965.42
2016-03-11	2016	2016苏宁	2	2016富德	9	424402016苏宁2016富德	2	1	4-3-3 (100.0%)	433	2016苏宁5	周云	FB	0	1990-12-31	65.1667	56.02	95	95	1	12	12	9	87.5	4	50	68	83.82	27.78	10.99	72	2.28	11.654	9.286	8	123.5	0.3	7.4	8.5	4	123.479	613.491	1538.26	5381.27	3997.42
2016-03-11	2016	2016苏宁	2	2016富德	9	424402016苏宁2016富德	2	1	4-3-3 (100.0%)	433	2016苏宁23	任航	FB	0	1989-02-23	65.1667	56.02	95	95	1	17	17	21	76.92	13	76.92	85	74.12	34.07	11.23	91	2.11	11.327	8.804	9	165.2	0.39	7.2	8.1	10	165.173	770.321	1596.16	4906.93	3888.04
2016-03-05	2016	2016富德	9	2016申花	4	424342016富德2016申花	1	1	4-3-3 (100.0%)	433	2016富德12	姜灏	FB	0	1989-12-28	53.7	40.34	95	95	1	8	8	12	70	5	40	37	67.57	62.5	13.83	40	1.38	10.531	7.428	10	164.2	0.41	6.6	8.3	3	164.229	612.452	1252.68	4496.64	4004.65
2016-03-05	2016	2016富德	9	2016申花	4	424342016富德2016申花	1	1	4-3-3 (100.0%)	433	2016富德16	吴永春	FB	0	1989-03-30	53.7	40.34	95	95	1	9	9	14	67.44	6	66.67	39	69.23	48.84	9.88	43	1.58	10.376	7.497	5	109.2	0.25	6.5	8.4	4	109.178	376.048	1656	4388.18	3846.38
2016-04-01	2016	2016鲁能	14	2016绿城	15	424612016鲁能2016绿城	0	2	4-3-3 (100.0%)	433	2016鲁能2	赵明剑	FB	0	1987-11-22	55.7667	65.48	96	96	1	10	10	9	87.84	5	60	69	78.26	45.95	9.6	74	1.88	9.529	6.391	9	188.8	0.46	6	6.9	2	188.763	493.145	839.739	3351.42	4656.04
2016-04-01	2016	2016鲁能	14	2016绿城	15	424612016鲁能2016绿城	0	2	4-3-3 (100.0%)	433	2016鲁能16	郑铮	FB	0	1989-07-11	55.7667	65.48	96	96	1	14	14	12	85.19	10	60	73	80.82	40.74	8.68	81	1.99	10.537	7.268	8	174.9	0.42	6.6	7.8	3	174.861	556.878	1130.6	4222.08	4452.76
2016-04-17	2016	2016华夏	7	2016永昌	16	424772016华夏2016永昌	1	1	4-3-3 (100.0%)	433	2016华夏32	丁海峰	FB	0	1991-07-17	56.0333	58.84	95	95	1	12	12	7	91.14	9	22.22	77	90.91	30.38	7.83	79	2.73	11.413	8.406	10	157.4	0.38	7.2	9	4	157.432	956.518	2195.21	4623.89	3479.55
2016-04-17	2016	2016华夏	7	2016永昌	16	424772016华夏2016永昌	1	1	4-3-3 (100.0%)	433	2016华夏16	廖均健	FB	0	1994-01-27	56.0333	58.84	95	95	1	4	4	11	74.42	7	57.14	40	75	39.53	12.19	43	2.02	10.687	7.796	6	99.9	0.24	6.7	8.3	3	99.9307	688.354	1442.24	4411.37	4045.36
2016-04-02	2016	2016华夏	7	2016苏宁	2	424622016华夏2016苏宁	1	1	4-3-3 (100.0%)	433	2016华夏32	丁海峰	FB	0	1991-07-17	60.8333	48.61	95	95	1	11	11	11	84.06	9	44.44	68	80.88	36.23	12.6	69	2.38	11.181	8.566	16	320.8	0.76	7	8.4	5	320.767	709.192	1744.16	4528.1	3878.38
2016-04-02	2016	2016华夏	7	2016苏宁	2	424622016华夏2016苏宁	1	1	4-3-3 (100.0%)	433	2016华夏16	廖均健	FB	0	1994-01-27	60.8333	48.61	95	95	1	7	7	8	75.76	9	22.22	32	78.13	60.61	18	33	1.52	10.825	8.192	6	128.3	0.31	6.8	8.1	1	128.272	669.408	1258.98	4685.95	4082.37
2016-04-22	2016	2016绿城	15	2016力帆	8	424822016绿城2016力帆	1	1	4-3-3 (100.0%)	433	2016绿城21	曹海清	FB	0	1993-09-28	57.3833	51.98	94	94	1	17	17	20	75.31	7	71.43	73	75.34	44.44	10.99	81	1.81	10.617	7.743	8	160.3	0.38	6.7	8.1	7	160.333	441.437	1527.79	4682.37	3805.12
2016-04-22	2016	2016绿城	15	2016力帆	8	424822016绿城2016力帆	1	1	4-3-3 (100.0%)	433	2016绿城3	葛振	FB	0	1987-06-23	57.3833	51.98	94	94	1	12	12	20	71.83	8	75	70	70	32.39	13.38	71	2.08	10.595	8.046	6	110.2	0.26	6.7	8.4	10	110.163	591.877	1497.25	4687.27	3708.19
2016-05-08	2016	2016鲁能	14	2016泰达	10	424982016鲁能2016泰达	2	3	4-3-3 (100.0%)	433	2016鲁能16	郑铮	FB	0	1989-07-11	51.25	59.17	94	94	1	9	9	6	87.5	7	71.43	45	84.44	35.42	12.84	48	1.9	9.974	6.784	14	321.3	0.77	6.3	7.9	3	321.336	491.73	1217.58	3694.67	4248.55
2016-05-08	2016	2016鲁能	14	2016泰达	10	424982016鲁能2016泰达	2	3	4-3-3 (100.0%)	433	2016鲁能2	赵明剑	FB	0	1987-11-22	51.25	59.17	94	94	1	8	8	15	72.73	4	50	48	62.5	49.09	14.95	55	1.69	9.247	6.248	6	165.2	0.39	5.9	7.3	6	165.25	407.226	1150.91	3129.56	4394.11
2016-06-24	2016	2016鲁能	14	2016力帆	8	425452016鲁能2016力帆	1	2	4-3-3 (100.0%)	433	2016鲁能2	赵明剑	FB	0	1987-11-22	55.6	60.74	96	96	1	12	12	12	85.19	5	60	72	81.94	27.16	12.5	81	2.12	9.605	6.843	8	153.6	0.39	6	7.4	3	153.553	651.759	1080.49	3167.88	4551.76
2016-06-24	2016	2016鲁能	14	2016力帆	8	425452016鲁能2016力帆	1	2	4-3-3 (100.0%)	433	2016鲁能24	齐天羽	FB	0	1993-01-22	55.6	60.74	96	96	1	15	15	26	61.19	9	55.56	64	57.81	53.73	13.23	67	1.81	11.096	8.027	7	146.9	0.35	6.9	8.7	7	146.861	849.877	1735.02	4074.91	4289.02
2016-07-02	2016	2016苏宁	2	2016宏运	11	425532016苏宁2016宏运	4	3	4-3-3 (100.0%)	433	2016苏宁5	周云	FB	0	1990-12-31	52.1833	66.8	98	98	1	7	7	12	77.36	0	0	50	74	35.85	12.6	53	2.15	11.115	7.644	12	247.1	0.56	6.8	8.8	7	247.138	551.847	1277.65	5026.13	4012.31
2016-07-02	2016	2016苏宁	2	2016宏运	11	425532016苏宁2016宏运	4	3	4-3-3 (100.0%)	433	2016苏宁28	杨笑天	FB	0	1990-03-26	52.1833	66.8	98	98	1	10	10	18	83.93	5	60	110	77.27	35.71	10.19	112	1.92	10.071	6.989	5	69.5	0.15	6.2	8.1	2	69.4643	604.065	1403.99	4214.22	3779.58
2016-07-09	2016	2016苏宁	2	2016鲁能	14	425602016苏宁2016鲁能	1	2	4-3-3 (100.0%)	433	2016苏宁5	周云	FB	0	1990-12-31	54.7333	55.31	95	95	1	5	5	6	86.36	1	100	42	80.95	29.55	10.41	44	2.02	10.912	7.795	11	253.2	0.58	6.8	8.5	3	253.195	497.643	1179.12	4698.21	4283.64
2016-07-09	2016	2016苏宁	2	2016鲁能	14	425602016苏宁2016鲁能	1	2	4-3-3 (100.0%)	433	2016苏宁28	杨笑天	FB	0	1990-03-26	54.7333	55.31	95	95	1	9	9	23	71.6	1	100	76	75	25.93	11.64	81	2.1	11.046	7.833	7	134.1	0.32	6.9	8.6	11	134.127	798.614	1666.15	4481.35	3966.03
2016-08-14	2016	2016华夏	7	2016宏运	11	425962016华夏2016宏运	0	0	4-3-3 (100.0%)	433	2016华夏32	丁海峰	FB	0	1991-07-17	51.3833	50.29	94	94	1	15	15	19	72.46	6	50	62	72.58	46.38	12.87	69	1.84	10.179	6.87	10	135.2	0.33	6.5	8	8	135.222	629.146	1456.5	3942.09	4015.94
2016-08-14	2016	2016华夏	7	2016宏运	11	425962016华夏2016宏运	0	0	4-3-3 (100.0%)	433	2016华夏16	廖均健	FB	0	1994-01-27	51.3833	50.29	94	94	1	6	6	6	84.21	3	100	37	81.08	50	10.28	38	1.61	10.545	7.028	9	211.1	0.5	6.7	8.3	4	211.118	499.889	1229.14	4411.45	4193.45
2016-10-16	2016	2016华夏	7	2016鲁能	14	426592016华夏2016鲁能	0	1	4-3-3 (100.0%)	433	2016华夏32	丁海峰	FB	0	1991-07-17	51.25	56.05	94	94	1	21	21	22	74.42	8	75	83	66.27	55.81	12.14	86	1.57	10.612	7.321	10	178.8	0.42	6.8	8.6	8	178.823	619.572	1717.81	4255.74	3839.59
2016-10-16	2016	2016华夏	7	2016鲁能	14	426592016华夏2016鲁能	0	1	4-3-3 (100.0%)	433	2016华夏16	廖均健	FB	0	1994-01-27	51.25	56.05	94	94	1	11	11	23	69.33	8	37.5	68	72.06	52	13.14	75	1.61	11.028	7.607	7	142.4	0.34	7	8.9	7	142.399	755.352	1748.88	4407.09	3974.55
2016-10-26	2016	2016泰达	10	2016上港	3	426692016泰达2016上港	0	1	4-3-3 (100.0%)	433	2016泰达23	聂涛	FB	0	1987-01-18	52.6	47.55	96	96	1	11	11	16	72.41	6	16.67	58	65.52	70.69	15.62	58	1.59	10.566	7.401	11	259.9	0.62	6.6	8.4	5	259.946	649.418	1460.21	4232.26	3964.12
2016-10-26	2016	2016泰达	10	2016上港	3	426692016泰达2016上港	0	1	4-3-3 (100.0%)	433	2016泰达4	潘喜明	FB	0	1993-01-11	52.6	47.55	96	96	1	12	12	17	60.47	16	43.75	42	57.14	76.74	20.68	43	1.28	10.029	6.865	5	133.1	0.31	6.2	7.8	4	133.118	318.83	1273.19	4232.61	4071.41
2016-10-30	2016	2016宏运	11	2016苏宁	2	426732016宏运2016苏宁	1	0	4-3-3 (100.0%)	433	2016宏运31	刘尚坤	FB	0	1992-01-29	57.1667	40.24	95	95	1	6	6	11	71.05	5	20	36	69.44	36.84	11.3	38	2.21	10.71	7.844	9	150.5	0.36	6.7	8.2	0	150.478	585.693	1238.81	4690.4	4044.94
2016-10-30	2016	2016宏运	11	2016苏宁	2	426732016宏运2016苏宁	1	0	4-3-3 (100.0%)	433	2016宏运11	郑涛	FB	0	1985-08-20	57.1667	40.24	95	95	1	12	12	19	72.86	2	100	70	62.86	38.57	13.25	70	2.07	10.875	8.002	6	87.3	0.21	6.8	8.4	3	87.3488	519.861	1325.44	4752.82	4189.45
2017-03-11	2017	2017华夏	4	2017力帆	10	428052017华夏2017力帆	1	1	4-3-3 (100.0%)	433	2017华夏32	丁海峰	FB	0	1991-07-17	51.1167	53.28	94	94	1	19	19	17	74.63	5	40	64	78.13	38.81	11.1	67	1.94	11.348	7.818	13	287.8	0.68	7.2	9.2	8	287.777	911.617	1940.43	4325.58	3882.53
2017-03-11	2017	2017华夏	4	2017力帆	10	428052017华夏2017力帆	1	1	4-3-3 (100.0%)	433	2017华夏2	赵明剑	FB	0	1987-11-22	51.1167	53.28	94	94	1	19	19	26	62.86	7	85.71	60	68.33	47.14	14.08	70	2.14	9.351	6.164	6	158.6	0.39	6	7.2	12	158.615	498.853	952.082	2986.76	4754.48
2017-04-01	2017	2017上港	2	2017恒大	1	428262017上港2017恒大	2	3	4-3-3 (100.0%)	433	2017上港23	傅欢	FB	0	1993-07-12	39.6167	53.51	58	92	0	6	9.51724	6.34483	78.95	9.51724	50	28.5517	72.22	68.42	14.01	30.1379	1.42	9.04297	5.74683	19.0345	437.793	1.05	5.9	8.6	1.58621	437.733	574.824	935.344	3229.25	3866.01
2017-04-01	2017	2017上港	2	2017恒大	1	428262017上港2017恒大	2	3	4-3-3 (100.0%)	433	2017上港4	王燊超	FB	0	1989-02-08	39.6167	53.51	92	92	1	11	11	10	74.36	5	20	38	68.42	56.41	13.06	39	1.54	9.716	6.079	12	304.6	0.71	6.3	9.2	3	304.58	937.132	1462.08	3346.93	3665.24
2017-04-01	2017	2017权健	3	2017建业	14	428262017权健2017建业	1	0	4-3-3 (100.0%)	433	2017权健25	糜昊伦	FB	0	1993-01-10	48.6333	56.91	95	95	1	11	11	15	81.25	5	20	75	81.33	45	9.91	80	1.8	10.539	7.271	10	251.6	0.58	6.6	9	4	251.619	855.476	1539.46	3880.83	4011.41
2017-04-01	2017	2017权健	3	2017建业	14	428262017权健2017建业	1	0	4-3-3 (100.0%)	433	2017权健27	张诚	FB	0	1989-06-28	48.6333	56.91	95	95	1	13	13	18	72.73	8	62.5	63	68.25	60.61	16.62	66	1.52	10.566	7.36	9	178.5	0.42	6.6	9.1	6	178.53	641.982	1728.78	4520.53	3496.43
2017-05-06	2017	2017上港	2	2017恒丰	8	428612017上港2017恒丰	3	0	4-3-3 (100.0%)	433	2017上港23	傅欢	FB	0	1993-07-12	55.3167	52.83	96	96	1	14	14	14	74.07	2	50	51	72.55	38.89	10.54	54	1.98	10.098	7.119	13	277.4	0.65	6.3	7.7	2	277.446	610.659	1343.52	3425	4441.01
2017-05-06	2017	2017上港	2	2017恒丰	8	428612017上港2017恒丰	3	0	4-3-3 (100.0%)	433	2017上港2	张卫	FB	0	1993-03-28	55.3167	52.83	96	96	1	19	19	12	77.78	6	83.33	51	66.67	48.15	11.75	54	1.81	11.206	7.966	7	183.8	0.43	7	8.6	6	183.846	624.428	1716.35	4573.19	4108.6
2017-05-14	2017	2017上港	2	2017泰达	13	428692017上港2017泰达	1	0	4-3-3 (100.0%)	433	2017上港23	傅欢	FB	0	1993-07-12	52.35	52.69	95	95	1	11	11	15	71.7	7	71.43	47	65.96	41.51	14.29	53	2.02	10.419	6.982	12	243.3	0.59	6.5	8	7	243.262	690.1	1286.57	3802.65	4396.78
2017-05-14	2017	2017上港	2	2017泰达	13	428692017上港2017泰达	1	0	4-3-3 (100.0%)	433	2017上港4	王燊超	FB	0	1989-02-08	52.35	52.69	95	95	1	8	8	13	65.79	7	28.57	36	66.67	47.37	15.1	38	2.16	11.26	7.743	13	242.3	0.58	7.1	8.9	3	242.267	1002.17	1636.02	4225.06	4154.01
2017-05-14	2017	2017亚泰	7	2017恒大	1	428692017亚泰2017恒大	0	1	4-3-3 (100.0%)	433	2017亚泰16	蒋哲	FB	0	1989-02-26	54.1833	43.28	94	94	1	20	20	22	63.33	7	57.14	56	66.07	68.33	13.67	60	1.5	10.43	7.376	8	88.3	0.22	6.6	8.2	8	88.3398	665.982	1420.78	4239.11	4016.08
2017-05-14	2017	2017亚泰	7	2017恒大	1	428692017亚泰2017恒大	0	1	4-3-3 (100.0%)	433	2017亚泰33	张笑飞	FB	0	1982-07-11	54.1833	43.28	94	94	1	9	9	11	67.65	3	66.67	32	68.75	44.12	13.65	34	1.79	10.503	7.536	14	243.3	0.58	6.7	8.3	0	243.291	930.155	1703.92	3655.99	3969.64
2017-05-20	2017	2017权健	3	2017力帆	10	428752017权健2017力帆	1	0	4-3-3 (100.0%)	433	2017权健25	糜昊伦	FB	0	1993-01-10	46.4333	39.56	98	98	1	20	20	19	66.67	8	75	53	58.49	68.42	16.47	57	1.35	9.452	6.209	10	299.3	0.69	5.8	8	12	299.333	523.911	888.474	3580.92	4159.75
2017-05-20	2017	2017权健	3	2017力帆	10	428752017权健2017力帆	1	0	4-3-3 (100.0%)	433	2017权健27	张诚	FB	0	1989-06-28	46.4333	39.56	98	98	1	7	7	20	47.37	2	100	34	50	73.68	21.51	38	1.24	9.532	6.285	4	63.3	0.15	5.8	8.1	3	63.3262	411.347	960.419	4211.9	3884.9
2017-06-24	2017	2017申花	11	2017富德	15	429102017申花2017富德	2	0	4-3-3 (100.0%)	433	2017申花16	李运秋	FB	0	1990-10-03	54.4667	54.61	95	95	1	14	14	13	80.88	3	33.33	67	76.12	48.53	10.18	68	1.94	9.29	6.758	6	142.8	0.33	5.8	7.4	3	142.812	630.056	1133.66	3039.25	4344.21
2017-06-24	2017	2017申花	11	2017富德	15	429102017申花2017富德	2	0	4-3-3 (100.0%)	433	2017申花25	王林	FB	0	1987-09-19	54.4667	54.61	95	95	1	4	4	12	72.09	2	0	42	69.05	39.53	13.1	43	2.12	9.966	7.119	10	123	0.29	6.3	7.8	3	122.993	538.678	1231.89	3563.25	4508.94
2017-07-16	2017	2017权健	3	2017申花	11	429322017权健2017申花	3	0	4-3-3 (100.0%)	433	2017权健27	张诚	FB	0	1989-06-28	52.7333	46.17	96	96	1	15	15	18	61.7	3	66.67	44	59.09	59.57	20.12	47	1.47	10.537	7.484	9	237.1	0.54	6.5	8.5	4	237.098	577.086	1448.56	4328.23	3945.97
2017-07-16	2017	2017权健	3	2017申花	11	429322017权健2017申花	3	0	4-3-3 (100.0%)	433	2017权健25	糜昊伦	FB	0	1993-01-10	52.7333	46.17	96	96	1	10	10	10	78.26	4	50	46	73.91	50	14.03	46	1.83	9.906	7.051	5	133.7	0.31	6.2	8	3	133.695	608.551	1276.91	3673.54	4212.94
2017-08-19	2017	2017国安	9	2017华夏	4	429662017国安2017华夏	0	2	4-3-3（100%）	433	2017国安28	姜涛	FB	0	1989-06-28	42.5167	63.38	97	97	1	10	10	20	69.23	5	60	61	67.21	55.38	9.94	65	1.49	11.278	6.834	14	344	0.78	7	9.6	5	343.984	707.549	1578.48	4311.67	4336.38
2017-08-19	2017	2017国安	9	2017华夏	4	429662017国安2017华夏	0	2	4-3-3（100%）	433	2017国安4	李磊	FB	0	1992-05-30	42.5167	63.38	97	97	1	5	5	12	75.51	4	25	41	80.49	48.98	9.72	49	1.67	11.297	6.838	9	147.3	0.35	7	9.6	3	147.294	740.12	1770.15	4629.57	4010.28
2017-08-20	2017	2017亚泰	7	2017权健	3	429672017亚泰2017权健	1	1	4-3-3 (100.0%)	433	2017亚泰16	蒋哲	FB	0	1989-02-26	41.15	56.49	98	98	1	12	12	8	80	5	40	38	84.21	75	12.09	40	1.27	8.705	4.751	4	97.8	0.22	5.3	6.9	6	97.8259	198.771	886.594	3011.85	4510.3
2017-08-20	2017	2017亚泰	7	2017权健	3	429672017亚泰2017权健	1	1	4-3-3 (100.0%)	433	2017亚泰33	张笑飞	FB	0	1982-07-11	41.15	56.49	98	98	1	10	10	17	71.19	3	66.67	57	68.42	59.32	18.73	59	1.68	9.685	5.447	5	111.9	0.26	5.9	7.9	3	111.944	461.652	1218.02	3512.34	4381.4
2017-09-10	2017	2017权健	3	2017恒丰	8	429882017权健2017恒丰	3	1	4-3-3 (100.0%)	433	2017权健27	张诚	FB	0	1989-06-28	50.05	44.5	96	96	1	10	10	7	78.13	7	71.43	30	80	53.13	14.52	32	1.69	10.678	7.291	10	199.7	0.47	6.6	8.7	5	199.697	515.368	1523.95	4592.11	3847.04
2017-09-10	2017	2017权健	3	2017恒丰	8	429882017权健2017恒丰	3	1	4-3-3 (100.0%)	433	2017权健16	郑达伦	FB	0	1994-02-11	50.05	44.5	96	96	1	12	12	16	60.98	2	50	38	55.26	51.22	14.64	41	1.93	9.851	6.457	5	127.2	0.29	6.1	7.7	6	127.215	457.12	1068.24	3910.56	4287.51
2017-09-16	2017	2017上港	2	2017申花	11	429942017上港2017申花	6	1	4-3-3 (100.0%)	433	2017上港23	傅欢	FB	0	1993-07-12	50.4	59.81	91	95	0	9	9.3956	8.35165	87.5	5.21978	60	59.5055	85.96	43.75	11.72	66.8132	1.8	9.66912	6.2272	18.7912	452.033	1.04	6.1	7.5	2.08791	452.079	572.343	1131.81	3174.71	4338.2
2017-09-16	2017	2017上港	2	2017申花	11	429942017上港2017申花	6	1	4-3-3 (100.0%)	433	2017上港4	王燊超	FB	0	1989-02-08	50.4	59.81	95	95	1	9	9	7	84.09	8	37.5	40	75	59.09	8.58	44	1.61	10.778	7.056	8	153.2	0.36	6.8	8.4	3	153.174	581.412	1706.68	4054.49	4282.06
2017-09-24	2017	2017亚泰	7	2017华夏	4	430022017亚泰2017华夏	0	0	4-3-3 (100.0%)	433	2017亚泰4	于睿	FB	0	1992-08-11	38.3667	49.01	94	94	1	16	16	15	57.14	7	85.71	33	51.52	77.14	19.48	35	1.23	9.355	5.077	4	92.7	0.22	5.9	7.9	8	92.7425	430.16	1081.55	3477.52	4273.27
2017-09-24	2017	2017亚泰	7	2017华夏	4	430022017亚泰2017华夏	0	0	4-3-3 (100.0%)	433	2017亚泰33	张笑飞	FB	0	1982-07-11	38.3667	49.01	94	94	1	18	18	19	68.85	10	60	60	61.67	62.3	15.33	61	1.64	9.172	5.328	7	147.6	0.35	5.8	8.3	3	147.649	439.982	1288.97	3329.14	3965.94
2017-10-22	2017	2017亚泰	7	2017苏宁	12	430302017亚泰2017苏宁	3	1	4-3-3 (100.0%)	433	2017亚泰16	蒋哲	FB	0	1989-02-26	48.6333	50.23	46	94	0	6	12.2609	24.5217	68.42	10.2174	40	69.4783	64.71	55.26	13.5	77.6522	1.82	10.5913	6.7067	6.13043	135.483	0.34	6.7	7.8	2.04348	135.399	604.017	1278.65	4114.33	4458.74
2017-10-22	2017	2017亚泰	7	2017苏宁	12	430302017亚泰2017苏宁	3	1	4-3-3 (100.0%)	433	2017亚泰33	张笑飞	FB	0	1982-07-11	48.6333	50.23	94	94	1	14	14	22	70.67	4	25	70	72.86	56	18.31	75	1.68	9.965	6.445	5	117.5	0.28	6.3	8	7	117.451	618.271	1306.96	3866.42	4056.09
2017-10-29	2017	2017亚泰	7	2017力帆	10	430372017亚泰2017力帆	3	1	4-3-3 (100.0%)	433	2017亚泰16	蒋哲	FB	0	1989-02-26	48.9	54.84	46	94	0	8	16.3478	10.2174	85.29	4.08696	100	67.4348	84.85	41.18	11.03	69.4783	1.76	10.7078	6.99483	6.13043	118.726	0.28	6.7	8	4.08696	118.642	411.355	1454.76	4461.5	4262.53
2017-10-29	2017	2017亚泰	7	2017力帆	10	430372017亚泰2017力帆	3	1	4-3-3 (100.0%)	433	2017亚泰33	张笑飞	FB	0	1982-07-11	48.9	54.84	94	94	1	17	17	16	75	9	55.56	63	71.43	42.19	14.15	64	1.8	10.062	6.589	12	246.3	0.57	6.4	8.1	5	246.289	758.125	1152.48	3671.16	4233.84
2017-11-04	2017	2017亚泰	7	2017国安	9	430432017亚泰2017国安	2	1	4-3-3 (100.0%)	433	2017亚泰16	蒋哲	FB	0	1989-02-26	44.2667	45.33	94	94	1	19	19	15	71.15	6	33.33	49	71.43	63.46	13.34	52	1.48	9.825	6.112	2	33	0.08	6.3	8.3	2	33.0171	756.231	1422.05	3739.07	3875.08
2017-11-04	2017	2017亚泰	7	2017国安	9	430432017亚泰2017国安	2	1	4-3-3 (100.0%)	433	2017亚泰33	张笑飞	FB	0	1982-07-11	44.2667	45.33	94	94	1	18	18	24	62.5	6	66.67	61	54.1	62.5	16.71	64	1.44	9.665	6.053	7	170.9	0.42	6.2	8.2	1	170.941	577.191	1268.12	3611.12	4037.81
2018-03-18	2018	2018权健	9	2018泰达	14	431772018权健2018泰达	2	3	4-3-3 (100.0%)	433	2018权健18	张诚	FB	0	1989-06-28	53.9667	56.61	93	97	0	11	11.4731	16.6882	68	7.30108	71.43	50.0645	66.67	46	18.33	52.1505	1.82	10.8723	7.39599	12.5161	311.026	0.7	6.7	8.1	8.34409	311.023	710.506	1525.02	4766.13	3559.42
2018-03-18	2018	2018权健	9	2018泰达	14	431772018权健2018泰达	2	3	4-3-3 (100.0%)	433	2018权健25	糜昊伦	FB	0	1993-01-10	53.9667	56.61	97	97	1	12	12	18	77.5	4	75	78	74.36	42.5	10.81	80	1.91	10.085	6.402	10	172.6	0.4	6.2	7.1	6	172.645	510.602	1408.47	4279.78	3713.88
2018-04-13	2018	2018上港	1	2018华夏	6	432032018上港2018华夏	2	0	4-3-3 (100.0%)	433	2018上港4	王燊超	FB	0	1989-02-08	57.1667	46.19	98	98	1	13	13	14	70.21	4	100	44	77.27	55.32	12.94	47	1.62	11.09	8.143	16	282.4	0.65	6.7	8.5	3	282.428	806.937	1542.47	4387.52	4070.27
2018-04-13	2018	2018上港	1	2018华夏	6	432032018上港2018华夏	2	0	4-3-3 (100.0%)	433	2018上港21	于海	FB	0	1987-06-04	57.1667	46.19	98	98	1	10	10	13	66.67	3	100	34	70.59	43.59	13.42	39	2.1	10.341	7.21	11	253.2	0.58	6.3	7.6	5	253.159	705.953	1139.5	3528.82	4713.87
2018-04-06	2018	2018泰达	14	2018国安	4	431962018泰达2018国安	1	1	4-3-3 (100.0%)	433	2018泰达19	白岳峰	FB	0	1987-03-28	59.8167	41.62	77	96	0	13	16.2078	16.2078	62.86	1.24675	100	41.1429	63.64	54.29	12.13	43.6364	1.66	10.9116	8.38816	12.4675	256.083	0.59	6.8	8.1	3.74026	256.135	596.463	1580.56	4378.51	4100.08
2018-04-06	2018	2018泰达	14	2018国安	4	431962018泰达2018国安	1	1	4-3-3 (100.0%)	433	2018泰达3	赵宏略	FB	0	1989-12-04	59.8167	41.62	96	96	1	12	12	15	77.94	3	33.33	64	78.13	41.18	11.74	68	1.91	10.84	7.978	6	110.5	0.26	6.7	8	1	110.53	590.151	1322.63	4413.13	4403.97
2018-07-17	2018	2018上港	1	2018鲁能	3	432982018上港2018鲁能	1	1	4-3-3 (100.0%)	433	2018上港21	于海	FB	0	1987-06-04	51.8	60.3	96	96	1	7	7	8	82.98	8	75	45	82.22	21.28	8.21	47	2.17	10.417	6.938	14	281.9	0.68	6.5	8	2	281.876	633.514	1286.25	3435.19	4780.54
2018-07-17	2018	2018上港	1	2018鲁能	3	432982018上港2018鲁能	1	1	4-3-3 (100.0%)	433	2018上港4	王燊超	FB	0	1989-02-08	51.8	60.3	96	96	1	13	13	12	75.51	6	50	43	72.09	42.86	9.25	49	1.98	9.726	6.81	11	221.2	0.51	6.1	7.9	2	221.215	558.517	1070.08	3546.68	4329.9
2018-08-01	2018	2018权健	9	2018上港	1	433132018权健2018上港	1	4	4-3-3 (100.0%)	433	2018权健25	糜昊伦	FB	0	1993-01-10	54.9333	45.83	95	95	1	14	14	14	75	3	33.33	54	72.22	39.29	12.84	56	2.09	9.676	6.981	10	203.6	0.47	6.1	7.6	4	203.58	549.412	1093.51	3443.66	4385.93
2018-08-01	2018	2018权健	9	2018上港	1	433132018权健2018上港	1	4	4-3-3 (100.0%)	433	2018权健18	张诚	FB	0	1989-06-28	54.9333	45.83	95	95	1	11	11	12	78.18	7	57.14	50	82	60	10.38	55	1.38	9.665	7.113	6	119.1	0.27	6	7.8	6	119.088	497.141	1061.13	3994.04	3993.58
2018-08-10	2018	2018泰达	14	2018建业	12	433222018泰达2018建业	2	0	4-3-3 (100.0%)	433	2018泰达19	白岳峰	FB	0	1987-03-28	53.8667	56.88	97	97	1	8	8	12	77.36	3	33.33	50	76	54.72	12.89	53	1.77	9.154	6.339	3	67.1	0.15	5.7	7.1	3	67.0781	423.272	934.808	2780.64	4947.81
2018-08-10	2018	2018泰达	14	2018建业	12	433222018泰达2018建业	2	0	4-3-3 (100.0%)	433	2018泰达3	赵宏略	FB	0	1989-12-04	53.8667	56.88	97	97	1	11	11	14	81.58	3	33.33	73	80.82	42.11	12.38	76	1.91	9.66	6.607	9	204.6	0.48	6	7.4	8	204.595	553.865	984.116	3150.83	4766.87
2018-08-18	2018	2018上港	1	2018力帆	13	433302018上港2018力帆	3	2	4-3-3 (100.0%)	433	2018上港4	王燊超	FB	0	1989-02-08	53.9833	56.41	103	103	1	14	14	10	79.17	2	0	47	78.72	45.83	10.86	48	2.02	10.118	6.93	12	225.1	0.5	5.9	7.7	3	225.079	488.609	1108.71	3541.41	4753.77
2018-08-18	2018	2018上港	1	2018力帆	13	433302018上港2018力帆	3	2	4-3-3 (100.0%)	433	2018上港21	于海	FB	0	1987-06-04	53.9833	56.41	103	103	1	13	13	14	74.07	3	100	50	72	31.48	15.31	54	2.2	10.232	6.592	11	218.7	0.48	5.9	7.3	5	218.747	544.747	1135.43	3246.08	5086.61
2018-08-18	2018	2018人和	8	2018国安	4	433302018人和2018国安	3	0	4-3-3 (100.0%)	433	2018人和31	饶伟辉	FB	0	1989-03-25	44.4833	37.16	98	98	1	8	8	13	56.67	1	0	28	53.57	56.67	23.62	30	1.53	9.863	5.948	1	10.4	0.02	6	8	1	10.3749	513.924	1051.29	3514.45	4772.5
2018-08-18	2018	2018人和	8	2018国安	4	433302018人和2018国安	3	0	4-3-3 (100.0%)	433	2018人和22	王刚	FB	0	1989-02-17	44.4833	37.16	98	98	1	6	6	7	72	3	100	17	82.35	28	11.45	25	2.36	9.933	5.909	11	318.6	0.7	6	8	0	318.624	493.92	737.729	3679.08	4703.59
2018-08-25	2018	2018上港	1	2018建业	12	433372018上港2018建业	2	1	4-3-3 (100.0%)	433	2018上港4	王燊超	FB	0	1989-02-08	53.6	59.53	94	97	0	7	7.2234	11.3511	80.7	0	0	55.7234	83.33	43.86	11.49	58.8191	1.75	10.1396	7.29873	9.28723	176.251	0.42	6.2	8.1	0	176.228	745.786	1331.41	3813.33	4072.93
2018-08-25	2018	2018上港	1	2018建业	12	433372018上港2018建业	2	1	4-3-3 (100.0%)	433	2018上港21	于海	FB	0	1987-06-04	53.6	59.53	97	97	1	8	8	12	80.33	7	71.43	56	71.43	29.51	11.66	61	2.16	10.149	6.888	9	165.1	0.39	6.3	7.7	8	165.093	632.6	1182.18	3466.65	4702.81
2018-09-14	2018	2018上港	1	2018泰达	14	433572018上港2018泰达	5	2	4-3-3 (100.0%)	433	2018上港23	傅欢	FB	0	1993-07-12	57.55	54.69	94	94	1	12	12	11	79.63	2	50	50	80	29.63	10.44	54	2.41	9.229	6.991	8	105.6	0.25	5.9	7.3	2	105.578	681.455	1037.67	2869.42	4534.82
2018-09-14	2018	2018上港	1	2018泰达	14	433572018上港2018泰达	5	2	4-3-3 (100.0%)	433	2018上港21	于海	FB	0	1987-06-04	57.55	54.69	94	94	1	6	6	14	78.46	6	66.67	58	81.03	33.85	12.14	65	1.88	9.912	7.184	6	98	0.23	6.3	7.5	6	97.9592	480.6	1388.02	3382.86	4562.06
2018-09-02	2018	2018申花	7	2018恒大	2	433452018申花2018恒大	1	2	4-3-3 (100.0%)	433	2018申花2	徐友刚	FB	0	1996-02-09	51.2667	32.3	97	97	1	4	4	6	72.73	3	100	22	68.18	63.64	16.41	22	1.45	10.053	6.866	5	69.3	0.17	6.2	8	1	69.3407	528.494	1213.47	3954.3	4287.89
2018-09-02	2018	2018申花	7	2018恒大	2	433452018申花2018恒大	1	2	4-3-3 (100.0%)	433	2018申花32	艾迪·弗朗西斯	FB	0	1990-12-17	51.2667	32.3	97	97	1	11	11	8	71.43	7	28.57	26	73.08	67.86	12.61	28	1.39	8.718	5.93	4	68.7	0.15	5.4	6.9	4	68.6906	436.657	755.935	3079.52	4376.93
2018-10-28	2018	2018上港	1	2018鲁能	3	434012018上港2018鲁能	4	2	4-3-3 (100.0%)	433	2018上港23	傅欢	FB	0	1993-07-12	51	53.7	97	97	1	6	6	7	83.72	2	100	40	82.5	44.19	12.89	43	1.98	9.8	6.877	14	271.1	0.64	6.1	8.1	2	271.139	808.016	1169.36	3435.72	4115.94
2018-10-28	2018	2018上港	1	2018鲁能	3	434012018上港2018鲁能	4	2	4-3-3 (100.0%)	433	2018上港2	张卫	FB	0	1993-03-28	51	53.7	97	97	1	4	4	9	75.68	8	37.5	35	71.43	43.24	17.43	37	1.92	10.477	7.219	11	251.4	0.56	6.5	8.5	2	251.423	645.004	1174.11	4220.45	4185.76
2019-08-11	2019	2019国安	2	2019恒大	1	436882019国安2019恒大	1	3	4-3-3 (100.0%)	433	2019国安15	刘欢	FB	0	1989-02-14	50.8167	50.04	98	98	1	11	11	10	80.39	12	58.33	47	85.11	50.98	11.54	51	1.78	9.209	6.777	10	223.6	0.52	5.6	7.7	8	223.554	408.35	1144.79	3271.02	4161
2019-08-11	2019	2019国安	2	2019恒大	1	436882019国安2019恒大	1	3	4-3-3 (100.0%)	433	2019国安27	王刚	FB	0	1989-02-17	50.8167	50.04	98	98	1	14	14	13	75.47	6	33.33	44	79.55	49.06	9.63	53	1.74	9.358	6.632	10	217.8	0.49	5.7	7.6	3	217.794	693.309	817.334	3320.74	4308.37
2019-06-15	2019	2019卓尔	6	2019富力	12	436312019卓尔2019富力	4	3	4-3-3 (100.0%)	433	2019卓尔3	刘毅	FB	0	1988-08-26	50.8167	50.15	99	99	1	10	10	9	82.35	2	100	49	85.71	33.33	10.51	51	1.88	9.594	6.599	4	74.8	0.17	5.8	7	5	74.7774	300.573	815.568	3263.9	5139.5
2019-06-15	2019	2019卓尔	6	2019富力	12	436312019卓尔2019富力	4	3	4-3-3 (100.0%)	433	2019卓尔15	明天	FB	0	1995-04-08	50.8167	50.15	99	99	1	2	2	13	75.47	2	0	51	76.47	35.85	8.82	53	2.38	10.051	7	4	58.3	0.13	6.1	7.5	1	58.2995	366.128	1142.07	4098.1	4386.27
2019-03-08	2019	2019恒大	1	2019泰达	7	435322019恒大2019泰达	1	0	4-3-3 (100.0%)	433	2019恒大25	邓涵文	FB	0	1995-01-08	50.8167	55.6	97	97	1	11	11	14	68.89	8	62.5	45	68.89	60	12.15	45	1.64	11.536	8.078	12	214.3	0.51	7.1	9.4	6	214.261	847.272	1790.23	4750	3934.73
2019-03-08	2019	2019恒大	1	2019泰达	7	435322019恒大2019泰达	1	0	4-3-3 (100.0%)	433	2019恒大21	高准翼	FB	0	1995-08-21	50.8167	55.6	97	97	1	15	15	16	77.14	2	50	66	69.7	40	13.84	70	1.91	11.048	7.592	8	197.4	0.47	6.8	8.9	4	197.389	761.111	1845.04	4487.65	3756.64
2019-08-02	2019	2019卓尔	6	2019申花	13	436792019卓尔2019申花	2	2	4-3-3 (100.0%)	433	2019卓尔3	刘毅	FB	0	1988-08-26	50.8167	51.45	104	104	1	12	12	7	80.56	1	0	34	70.59	52.78	11.08	36	1.58	9.345	6.055	7	179.4	0.37	5.4	7.4	2	179.382	292.961	803.056	2976.7	5092.44
2019-08-02	2019	2019卓尔	6	2019申花	13	436792019卓尔2019申花	2	2	4-3-3 (100.0%)	433	2019卓尔15	明天	FB	0	1995-04-08	50.8167	51.45	104	104	1	12	12	18	64.71	6	66.67	47	65.96	49.02	11.21	51	1.88	9.9	6.356	8	179.2	0.39	5.7	7.7	7	179.23	405.47	896.172	3719.17	4699.51
2019-10-18	2019	2019恒大	1	2019佳兆业	15	437562019恒大2019佳兆业	1	1	4-3-3 (100.0%)	433	2019恒大5	张琳芃	FB	0	1989-05-09	50.8167	53.82	100	100	1	17	17	14	74.07	7	57.14	48	72.92	44.44	11.36	54	1.89	10.47	6.967	9	237.8	0.54	6.2	8.8	9	237.787	775.308	1262.98	3865.64	4327.86
2019-10-18	2019	2019恒大	1	2019佳兆业	15	437562019恒大2019佳兆业	1	1	4-3-3 (100.0%)	433	2019恒大25	邓涵文	FB	0	1995-01-08	50.8167	53.82	89	100	0	11	12.3596	12.3596	75	4.49438	25	43.8202	79.49	40.91	8.58	49.4382	1.8	10.9225	7.08539	6.74157	110.112	0.26	6.5	9	5.61798	110.135	742.886	1347.58	4264.91	4456.6
2019-11-23	2019	2019泰达	7	2019佳兆业	15	437922019泰达2019佳兆业	3	0	4-3-3 (100%)	433	2019泰达3	赵宏略	FB	0	1989-12-04	50.8167	56.97	96	96	1	16	16	14	78.46	9	44.44	64	75	53.85	11.32	65	1.72	10.168	6.599	9	159	0.37	6.3	8.5	5	158.996	610.594	1631.96	3827.62	3938.55
2019-11-23	2019	2019泰达	7	2019佳兆业	15	437922019泰达2019佳兆业	3	0	4-3-3 (100%)	433	2019泰达19	白岳峰	FB	0	1987-03-28	50.8167	56.97	96	96	1	10	10	12	78.57	3	66.67	52	80.77	41.07	12.92	56	2	9.331	6.242	12	280.1	0.65	5.8	8.1	5	280.111	631.834	1240.18	3086.69	4092.01
2019-12-01	2019	2019泰达	7	2019力帆	10	438002019泰达2019力帆	2	0	4-3-3 (100.0%)	433	2019泰达3	赵宏略	FB	0	1989-12-04	50.8167	47.63	97	97	1	14	14	17	75.71	4	50	70	72.86	48.57	14.04	70	1.79	10.483	6.682	10	171.4	0.4	6.5	8.6	6	171.422	665.47	1590.78	3775.45	4279.47
2019-12-01	2019	2019泰达	7	2019力帆	10	438002019泰达2019力帆	2	0	4-3-3 (100.0%)	433	2019泰达19	白岳峰	FB	0	1987-03-28	50.8167	47.63	97	97	1	13	13	21	46.15	3	33.33	36	50	56.41	14.41	39	1.64	8.788	5.803	6	116.9	0.28	5.4	7.4	5	116.906	343.716	1175.85	2743.86	4407.23
2019-07-28	2019	2019泰达	7	2019权健	14	436742019泰达2019权健	0	1	4-3-3 (100.0%)	433	2019泰达3	赵宏略	FB	0	1989-12-04	50.8167	56.31	97	97	1	6	6	8	88.41	2	50	68	83.82	28.99	15.07	69	2.3	9.017	5.609	5	98	0.22	5.5	7.2	1	98.0254	423.209	1003.21	2827.15	4665.08
2019-07-28	2019	2019泰达	7	2019权健	14	436742019泰达2019权健	0	1	4-3-3 (100.0%)	433	2019泰达14	荣昊	FB	0	1987-04-07	50.8167	56.31	60	97	0	6	9.7	14.55	67.86	3.23333	0	43.65	59.26	64.29	13.37	45.2667	1.57	9.65473	6.46182	3.23333	60.625	0.14	5.9	7.5	3.23333	60.6368	397.604	955.175	3468.33	4773.15
2019-08-15	2019	2019卓尔	6	2019鲁能	5	436922019卓尔2019鲁能	2	1	4-3-3 (100.0%)	433	2019卓尔22	廖均健	FB	0	1994-01-27	50.8167	50.02	96	96	1	12	12	15	72.73	4	75	52	73.08	34.55	13.52	55	1.98	9.936	7.032	4	70	0.17	6.2	7.7	7	69.9803	438.475	1118.98	3591.23	4717.45
2019-08-15	2019	2019卓尔	6	2019鲁能	5	436922019卓尔2019鲁能	2	1	4-3-3 (100.0%)	433	2019卓尔15	明天	FB	0	1995-04-08	50.8167	50.02	96	96	1	6	6	10	66.67	1	0	29	65.52	40	18.86	30	2	10.395	7.339	9	233.4	0.53	6.5	8.1	3	233.393	588.821	1502.75	3707.56	4362.62
2019-04-28	2019	2019力帆	10	2019恒大	1	435832019力帆2019恒大	0	1	4-3-3 (100.0%)	433	2019力帆23	陈雷	FB	0	1985-10-16	50.8167	43.58	76	98	0	13	16.7632	14.1842	64.52	3.86842	100	39.9737	54.84	58.06	12.67	39.9737	1.58	9.84513	6.35195	1.28947	54.8026	0.12	6	8	2.57895	54.7416	543.664	1286.56	3543.07	4416.81
2019-04-28	2019	2019力帆	10	2019恒大	1	435832019力帆2019恒大	0	1	4-3-3 (100.0%)	433	2019力帆5	蒋哲	FB	0	1989-02-26	50.8167	43.58	98	98	1	9	9	7	76.67	4	75	26	76.92	43.33	12.04	30	1.93	9.421	6.216	5	91	0.22	5.7	7.7	3	90.9687	417.047	1242.29	3515.09	4155.62
2019-06-14	2019	2019力帆	10	2019鲁能	5	436302019力帆2019鲁能	1	1	4-3-3 (100.0%)	433	2019力帆23	陈雷	FB	0	1985-10-16	50.8167	59.48	102	102	1	14	14	16	75	7	42.86	61	73.77	37.5		64	2.09	9.878	6.345	7	124.3	0.27	5.8	7.7	2	124.338	474.275	1056.18	3406.01	4817.31
2019-06-14	2019	2019力帆	10	2019鲁能	5	436302019力帆2019鲁能	1	1	4-3-3 (100.0%)	433	2019力帆33	迪力木拉提	FB	0	1998-04-08	50.8167	59.48	102	102	1	11	11	7	72	2	50	24	70.83	60	13.95	25	1.6	9.261	6.221	11	254.2	0.57	5.4	7.6	0	254.181	362.25	1074.47	3073.06	4497.16
2020-07-26	2020	2020佳兆业	13	2020富力	11	440382020佳兆业2020富力	3	0	4-3-3 (100.0%)	433	2020佳兆业21	姜至鹏	FB	0	1989-03-06	2.36667	38.25	95	95	1	15	15	12	77.36	2	50	47	72.34	47.17	19.48	53	2.17	10.907	7.849	7	122.9	0.3	6.9	8.3	1	122.908	845.572	1617.99	4130.62	0
2020-07-26	2020	2020佳兆业	13	2020富力	11	440382020佳兆业2020富力	3	0	4-3-3 (100.0%)	433	2020佳兆业56	徐浩峰	FB	0	1999-01-27	2.36667	38.25	95	95	1	15	15	13	72.92	5	100	44	77.27	41.67	8.35	48	1.83	11.361	8.338	11	194	0.46	7.2	8.8	4	193.994	925.691	1731.33	4730.48	0
2020-07-30	2020	2020富力	11	2020恒大	2	440422020富力2020恒大	0	5	4-3-3 (100.0%)	433	2020富力20	唐淼	FB	0	1990-10-16	2.50556	51.23	96	96	1	6	6	13	84.15	2	50	79	84.81	21.95	8.64	82	2.33	9.829	7.643	12	317.9	0.71	6.1	7.6	3	317.898	710.192	1252.91	2867.42	0
2020-07-30	2020	2020富力	11	2020恒大	2	440422020富力2020恒大	0	5	4-3-3 (100.0%)	433	2020富力25	陈哲超	FB	0	1995-04-19	2.50556	51.23	96	96	1	9	9	8	85.19	2	100	53	83.02	38.89	7.56	54	2.19	9.602	7.462	9	150.1	0.35	6	7.4	3	150.105	529.66	1030.63	3672.31	0
2020-08-05	2020	2020富力	11	2020建业	9	440482020富力2020建业	1	1	4-3-3 (100.0%)	433	2020富力20	唐淼	FB	0	1990-10-16	2.52431	61.77	99	99	1	7	7	15	83.52	1	0	85	82.35	24.18	5.69	91	2.31	9.899	7.313	9	223.8	0.51	6	7.2	1	223.758	685.071	953.619	3223.61	0
2020-08-05	2020	2020富力	11	2020建业	9	440482020富力2020建业	1	1	4-3-3 (100.0%)	433	2020富力25	陈哲超	FB	0	1995-04-19	2.52431	61.77	50	99	0	7	13.86	9.9	92.54	1.98	100	130.68	93.94	20.9	8.94	132.66	2.03	9.16542	6.77556	1.98	48.114	0.12	5.5	7.1	7.92	48.2014	319.05	835.504	3590.08	0
2020-08-05	2020	2020富力	11	2020建业	9	440482020富力2020建业	1	1	4-3-3 (100.0%)	433	2020富力14	曾超	FB	0	1993-01-23	2.52431	61.77	49	99	0	4	8.08163	12.1224	87.23	2.02041	0	90.9184	91.11	23.4	6.84	94.9592	2.45	11.1951	8.55441	10.102	209.112	0.48	6.8	8	0	209.092	654.108	1166.4	4736.51	0
2020-08-06	2020	2020国安	3	2020泰达	10	440492020国安2020泰达	3	1	4-3-3 (100.0%)	433	2020国安4	李磊	FB	0	1992-05-30	2.11458	62.31	98	98	1	12	12	12	85.88	4	50	84	83.33	25.88	11.2	85	2.2	10.427	6.939	4	68.7	0.15	6.4	8.2	4	68.7179	573.065	1490.74	3794.45	0
2020-08-06	2020	2020国安	3	2020泰达	10	440492020国安2020泰达	3	1	4-3-3 (100.0%)	433	2020国安27	王刚	FB	0	1989-02-17	2.11458	62.31	78	98	0	10	12.5641	5.02564	90.7	5.02564	25	54.0256	88.37	44.19	5.22	54.0256	1.86	10.0349	7.13264	8.79487	187.582	0.41	6.1	7.7	5.02564	187.527	807.751	993.72	3070.79	0
2020-08-17	2020	2020卓尔	15	2020力帆	6	440602020卓尔2020力帆	2	0	4-3-3 (100.0%)	433	2020卓尔29	张成林	FB	0	1987-01-20	2.28264	45.39	85	98	0	12	13.8353	13.8353	57.14	6.91765	50	29.9765	61.54	67.86	14.19	32.2824	1.46	9.68932	6.68475	4.61176	124.518	0.27	5.9	7.3	6.91765	124.549	449.436	765.634	3306.25	0
2020-08-17	2020	2020卓尔	15	2020力帆	6	440602020卓尔2020力帆	2	0	4-3-3 (100.0%)	433	2020卓尔15	明天	FB	0	1995-04-08	2.28264	45.39	98	98	1	12	12	9	76.32	2	50	37	75.68	55.26	7.13	38	1.68	9.722	6.718	7	183.7	0.41	5.9	7.4	5	183.668	377.181	999.955	3392.12	0
2020-09-01	2020	2020卓尔	15	2020黄海	14	440752020卓尔2020黄海	3	0	4-3-3 (100.0%)	433	2020卓尔29	张成林	FB	0	1987-01-20	2.20972	51.97	85	96	0	5	5.64706	10.1647	78.57	2.25882	100	44.0471	84.62	69.05	8.84	47.4353	1.36	9.90155	6.52687	1.12941	17.3929	0.04	6.1	7.5	3.38824	17.404	476.635	990.748	3519.1	0
2020-09-01	2020	2020卓尔	15	2020黄海	14	440752020卓尔2020黄海	3	0	4-3-3 (100.0%)	433	2020卓尔15	明天	FB	0	1995-04-08	2.20972	51.97	96	96	1	10	10	12	77.36	1	0	49	73.47	28.3	10.32	53	2.36	9.525	6.509	6	150.8	0.35	5.9	7.4	1	150.79	329.564	922.815	3671.96	0
2020-09-06	2020	2020卓尔	15	2020国安	3	440802020卓尔2020国安	2	2	4-3-3 (100.0%)	433	2020卓尔3	刘毅	FB	0	1988-08-26	2.35903	36.6	73	98	0	7	9.39726	6.71233	83.87	2.68493	50	38.9315	79.31	41.94	11.3	41.6164	1.81	9.86041	7.31644	5.36986	82.6959	0.2	6	7.5	0	82.6435	462.036	806.994	3936.85	0
2020-09-06	2020	2020卓尔	15	2020国安	3	440802020卓尔2020国安	2	2	4-3-3 (100.0%)	433	2020卓尔15	明天	FB	0	1995-04-08	2.35903	36.6	98	98	1	8	8	7	82.93	4	25	38	81.58	36.59	11.43	41	2.27	9.72	6.903	5	131.7	0.31	5.9	7.3	1	131.704	519.889	1094.69	3533.64	0
2020-09-14	2020	2020佳兆业	13	2020建业	9	440882020佳兆业2020建业	3	1	4-3-3 (100.0%)	433	2020佳兆业21	姜至鹏	FB	0	1989-03-06	2.10069	53.39	68	97	0	8	11.4118	19.9706	72	7.13235	60	69.8971	71.43	40	8.97	71.3235	2.22	10.4831	6.95547	7.13235	136.513	0.32	6.4	8.1	4.27941	136.494	499.664	1289.41	4505.32	0
2020-09-14	2020	2020佳兆业	13	2020建业	9	440882020佳兆业2020建业	3	1	4-3-3 (100.0%)	433	2020佳兆业15	葛振	FB	0	1987-06-23	2.10069	53.39	97	97	1	9	9	5	92.31	2	50	65	90.77	32.31	8.43	65	2.42	10.258	7.014	9	142	0.33	6.3	8.3	3	141.959	627.039	1460.13	3959.31	0
2020-09-22	2020	2020上港	4	2020永昌	16	440962020上港2020永昌	1	0	4-3-3 (100.0%)	433	2020上港4	王燊超	FB	0	1989-02-08	2.33958	60.57	97	97	1	7	7	6	87.5	4	75	46	89.13	43.75	5.38	48	2.31	11.059	8.231	12	208	0.49	6.8	8.8	1	207.961	718.197	1864.1	4164.57	0
2020-09-22	2020	2020上港	4	2020永昌	16	440962020上港2020永昌	1	0	4-3-3 (100.0%)	433	2020上港23	傅欢	FB	0	1993-07-12	2.33958	60.57	61	97	0	10	15.9016	11.1311	84.44	11.1311	71.43	69.9672	84.09	46.67	5.82	71.5574	1.98	9.51872	7.22889	9.54098	165.218	0.38	5.8	7.3	7.95082	165.247	538.64	1091.81	3397.7	0
2020-09-24	2020	2020恒大	2	2020苏宁	1	440982020恒大2020苏宁	1	2	4-3-3 (100.0%)	433	2020恒大21	高准翼	FB	0	1995-08-21	2.01389	64.99	98	98	1	21	21	23	72.94	6	33.33	80	75	31.76	14.01	85	2.36	9.232	6.152	4	143.5	0.32	5.6	7.6	5	143.487	458.716	1119.78	3491.17	0
2020-09-24	2020	2020恒大	2	2020苏宁	1	440982020恒大2020苏宁	1	2	4-3-3 (100.0%)	433	2020恒大5	张琳芃	FB	0	1989-05-09	2.01389	64.99	48	98	0	4	8.16667	34.7083	50	2.04167	100	69.4167	50	64.71	19.5	69.4167	1.53	9.73671	6.10663	6.125	163.333	0.36	5.9	8.5	4.08333	163.386	505.674	1245.76	3815.18	0
2020-09-24	2020	2020恒大	2	2020苏宁	1	440982020恒大2020苏宁	1	2	4-3-3 (100.0%)	433	2020恒大25	邓涵文	FB	0	1995-01-08	2.01389	64.99	49	98	0	4	8	20	74.36	2	100	68	67.65	35.9	10.83	78	2.23	10.824	7.696	8	208.8	0.48	6.6	8.5	4	208.888	848.719	1552.16	4080.18	0
2020-09-25	2020	2020华夏	8	2020卓尔	15	440992020华夏2020卓尔	2	0	4-3-3 (100.0%)	433	2020华夏26	姜文骏	FB	0	1990-01-30	1.96389	36.85	96	96	1	13	13	15	51.61	1	0	29	48.28	67.74	12.43	31	1.55	9.545	6.26	4	75.1	0.19	5.9	8	2	75.0844	301.405	1041.27	4035.41	0
2020-09-25	2020	2020华夏	8	2020卓尔	15	440992020华夏2020卓尔	2	0	4-3-3 (100.0%)	433	2020华夏28	张呈栋	FB	0	1989-02-09	1.96389	36.85	96	96	1	9	9	11	66.67	1	100	30	66.67	54.55	16.39	33	1.61	9.676	6.573	3	33.5	0.08	6	8.4	3	33.4572	464.312	1200.9	3573.48	0
2020-10-19	2020	2020富力	11	2020黄海	14	441232020富力2020黄海	0	0	4-3-3 (100.0%)	433	2020富力25	陈哲超	FB	0	1995-04-19	2.51319	61.55	73	98	0	7	9.39726	13.4247	75	1.34247	0	51.0137	68.42	22.5	9.72	53.6986	2.27	10.8579	8.31792	6.71233	146.463	0.33	6.6	7.6	1.34247	146.478	569.156	1362.92	4460.99	0
2020-10-19	2020	2020富力	11	2020黄海	14	441232020富力2020黄海	0	0	4-3-3 (100.0%)	433	2020富力20	唐淼	FB	0	1990-10-16	2.51319	61.55	98	98	1	16	16	7	89.06	3	33.33	62	87.1	17.19	7.18	64	2.73	10.322	7.907	9	159.2	0.37	6.3	7.9	2	159.176	859.736	1355.24	3365.65	0
2020-10-23	2020	2020上港	4	2020申花	7	441272020上港2020申花	1	1	4-3-3 (100.0%)	433	2020上港4	王燊超	FB	0	1989-02-08	2.45972	51.36	119	129	0	20	21.6807	14.0924	72.34	7.58824	42.86	47.6975	72.73	72.34	11.71	50.9496	1.3	14.1976	9.1525	10.8403	200.113	0.34	6.6	9.3	11.9244	137.006	759.598	1875.8	4802.16	0
2020-10-23	2020	2020上港	4	2020申花	7	441272020上港2020申花	1	1	4-3-3 (100.0%)	433	2020上港23	傅欢	FB	0	1993-07-12	2.45972	51.36	69	129	0	11	20.5652	9.34783	82.14	9.34783	60	48.6087	84.62	71.43	9.81	52.3478	1.29	11.5838	7.28943	9.34783	251.083	0.41	5.3	7.8	14.9565	251.137	429.156	1287.74	4438.65	0
2020-11-02	2020	2020恒大	2	2020国安	3	441372020恒大2020国安	3	1	4-3-3 (100.0%)	433	2020恒大27	吴少聪	FB	0	2000-03-20	2.07153	41.97	97	97	1	8	8	14	63.16	7	42.86	36	58.33	57.89	14.91	38	1.61	10.434	6.823	8	231.8	0.54	6.4	8.2	1	231.796	643.4	1291.18	3867.3	0
2020-11-02	2020	2020恒大	2	2020国安	3	441372020恒大2020国安	3	1	4-3-3 (100.0%)	433	2020恒大5	张琳芃	FB	0	1989-05-09	2.07153	41.97	97	97	1	8	8	17	65.31	4	50	44	65.91	53.06	14.45	49	1.67	10.794	7.306	12	275.6	0.64	6.7	8.8	6	275.622	830.872	1444.77	4212.42	0
2020-11-07	2020	2020卓尔	15	2020永昌	16	441422020卓尔2020永昌	0	0	4-3-3 (100.0%)	433	2020卓尔15	明天	FB	0	1995-04-08	2.01111	62.05	94	94	1	11	11	13	76.79	5	40	53	73.58	35.71	8.79	56	2.41	9.732	6.624	8	167.7	0.41	6.2	8.2	1	167.666	469.481	1179.51	3857.37	0
2020-11-07	2020	2020卓尔	15	2020永昌	16	441422020卓尔2020永昌	0	0	4-3-3 (100.0%)	433	2020卓尔29	张成林	FB	0	1987-01-20	2.01111	62.05	94	94	1	12	12	6	86.96	6	33.33	46	84.78	43.48	10.52	46	1.89	9.774	6.442	3	69.9	0.16	6.2	8	6	69.934	456.565	1121.84	3770.84	0
2020-11-10	2020	2020佳兆业	13	2020黄海	14	441452020佳兆业2020黄海	2	1	4-3-3 (100.0%)	433	2020佳兆业25	糜昊伦	FB	0	1993-01-10	2.38403	58.51	86	97	0	19	21.4302	18.0465	78.67	4.51163	50	78.9535	84.29	33.33	10.29	84.593	2.08	10.0248	7.60322	12.407	256.824	0.61	6.2	8.1	4.51163	256.835	576.101	1439.59	3823.94	0
2020-11-10	2020	2020佳兆业	13	2020黄海	14	441452020佳兆业2020黄海	2	1	4-3-3 (100.0%)	433	2020佳兆业56	徐浩峰	FB	0	1999-01-27	2.38403	58.51	47	97	0	6	12.383	16.5106	69.23	8.25532	25	49.5319	66.67	65.38	8.76	53.6596	1.42	11.3015	8.439	6.19149	132.911	0.3	6.9	8.8	2.06383	132.824	746.289	1785.09	4698.27	0
2020-11-10	2020	2020佳兆业	13	2020黄海	14	441452020佳兆业2020黄海	2	1	4-3-3 (100.0%)	433	2020佳兆业24	周鑫	FB	0	1998-04-11	2.38403	58.51	49	97	0	6	11.8776	11.8776	83.33	7.91837	25	69.2857	85.71	36.11	8.16	71.2653	2.06	11.2223	8.31033	3.95918	100.365	0.23	6.9	8.5	5.93878	100.448	423.469	1265.38	5871.1	0
2021-04-27	2021	2021恒大	3	2021鲁能	1	443132021恒大2021鲁能	0	1	4-3-3 (100.0%)	433	2021恒大21	高准翼	FB	0	1995-08-21	2.24236	54.47	95	95	1	13	13	18	70	8	62.5	50	68	43.33	12.05	60	1.72	10.499	7.057	11	264.2	0.62	6.6	7.9	5	264.218	652.348	1342.1	4081.23	0
2021-04-27	2021	2021恒大	3	2021鲁能	1	443132021恒大2021鲁能	0	1	4-3-3 (100.0%)	433	2021恒大5	张琳芃	FB	0	1989-05-09	2.24236	54.47	95	95	1	11	11	14	83.91	6	33.33	82	78.05	42.53	11.73	87	1.93	11.084	7.848	18	331.5	0.77	7	8.7	8	331.539	811.928	1561.56	4369.97	0
