# Supplementary material for: Non-linear trends using the generalized additive models in physical and technical performances of the Chinese Super League players
Source: PLoS One. 2024 Jul 26;19(7):e0307843. doi: 10.1371/journal.pone.0307843 (PMC11280146; doi:10.1371/journal.pone.0307843)
Supplement: S1 File — It includes detailed datasets used in the analysis of non-linear trends in physical and technical performance indicators of players across different positions and formations in the Chinese Super League from the 2015 to 2021 seasons. (ZIP) [file pone.0307843.s001.zip › Datta/FB/FB-4231xlsx.xlsx]

## Sheet: Sheet1
MatchDate	Season	球队名字	球队排名	对手名字	对手排名		GoalsScored	GoalsAgainst	阵型2	formation	PlayerID	球员确切姓名	场上确切位置	ForeignorNot	确切出生日期	MinBallinPlay	BallPoss%	MinPlayed	全场时间	FullMatchorNo	GainofPoss	标准化GainofPoss	标准化LossofPoss	BallRetention	标准化Challenge	ChallengeSucc	标准化Pass	PassSucc	FirstTimePassofIndposs%	AvgLengthFwdPass	标准化IndPoss	TouchesperIndPoss	标准化CoveredDist	标准化DistBallinPlay	标准化NoSprint	标准化DistanceSprint	TimeinSprint	AvgSpeed	AvgSpeedBallinPlay	标准化NoJump	标准化Sprint	标准化HSR	标准化MSR	标准化LSR	标准化Walking&Jogging&Standing
2015-07-11	2015	2015泰达	13	2015申花	6	421962015泰达2015申花	1	1	4-2-3-1(100.0%)	4231	2015泰达19	白岳峰	FB	0	1987-03-28	49.4833	59.99	95	95	1	12	12	9	85	7	42.86	55	87.27	33.33	8.99	60	2.2	10.222	6.777	13	229.4	0.54	6.4	8.2	7	229.377	527.865	1090.81	3912.91	4460.81
2015-07-11	2015	2015泰达	13	2015申花	6	421962015泰达2015申花	1	1	4-2-3-1(100.0%)	4231	2015泰达15	聊博超	FB	0	1987-07-16	49.4833	59.99	95	95	1	6	6	12	80.33	7	57.14	57	78.95	44.26	7.66	61	1.87	10.017	6.512	5	91.1	0.21	6.3	7.9	2	91.1487	527.843	1177.63	3727.7	4492.33
2015-07-11	2015	2015申花	6	2015泰达	13	421962015申花2015泰达	1	1	4-2-3-1 (100.0%)	4231	2015申花23	柏佳俊	FB	0	1991-03-20	49.4833	40.01	95	95	1	5	5	9	75.68	8	37.5	36	72.22	54.05	13.71	37	1.73	9.463	6.171	6	115.1	0.28	6	7.5	2	115.132	318.024	1046.66	3760.18	4223.16
2015-07-11	2015	2015申花	6	2015泰达	13	421962015申花2015泰达	1	1	4-2-3-1 (100.0%)	4231	2015申花2	熊飞	FB	0	1987-10-21	49.4833	40.01	95	95	1	6	6	11	65.63	11	45.45	31	54.84	62.5	19.26	32	1.44	10.219	6.575	9	182.9	0.44	6.4	8	7	182.869	598.508	995.644	4145.48	4296.99
2015-07-11	2015	2015苏宁	9	2015鲁能	3	421962015苏宁2015鲁能	2	3	4-2-3-1(100.0%)	4231	2015苏宁23	任航	FB	0	1989-02-23	54.9167	49.39	94	94	1	12	12	21	61.82	10	60	50	68	41.82	15.41	55	2.05	9.866	7.156	12	234.3	0.57	6.2	7.8	18	234.292	696.657	1390.56	3479.15	4065.12
2015-07-11	2015	2015苏宁	9	2015鲁能	3	421962015苏宁2015鲁能	2	3	4-2-3-1(100.0%)	4231	2015苏宁24	吉翔	FB	0	1990-03-01	54.9167	49.39	94	94	1	11	11	9	78.05	5	60	37	72.97	41.46	15.36	41	1.76	9.901	7.073	8	194	0.47	6.3	7.7	2	193.984	550.232	936.159	4109.52	4110.79
2015-07-11	2015	2015鲁能	3	2015苏宁	9	421962015鲁能2015苏宁	3	2	4-2-3-1(100.0%)	4231	2015鲁能6	郑铮	FB	0	1989-07-11	54.9167	50.61	94	94	1	7	7	3	89.29	3	66.67	28	85.71	32.14	9.21	28	2	9.11	6.421	7	112.9	0.28	5.8	7	2	112.866	521.421	875.364	3230.06	4370.33
2015-07-11	2015	2015鲁能	3	2015苏宁	9	421962015鲁能2015苏宁	3	2	4-2-3-1(100.0%)	4231	2015鲁能12	金敬道	FB	0	1992-11-18	54.9167	50.61	48	94	0	0	0	1.95833	75	1.95833	0	7.83333	75	0	29.6	7.83333	3.25	10.8805	8.25437	9.79167	257.129	0.6	6.9	8.4	0	257.226	931.36	1525.22	4165.86	4000.18
2015-07-11	2015	2015鲁能	3	2015苏宁	9	421962015鲁能2015苏宁	3	2	4-2-3-1(100.0%)	4231	2015鲁能22	蒿俊闵	FB	0	1987-03-24	54.9167	50.61	94	94	1	8	8	13	75.47	3	33.33	47	80.85	30.19	16.66	53	2.25	9.657	6.747	6	113.3	0.28	6.1	7.4	3	113.257	414.566	1042.24	3559.19	4527.87
2015-07-12	2015	2015上港	2	2015富力	12	421972015上港2015富力	3	2	4-2-3-1 (100.0%)	4231	2015上港4	王燊超	FB	0	1989-02-08	55.45	51.97	95	95	1	9	9	12	78.18	5	40	54	79.63	50.91	12.32	55	1.76	10.214	7.373	7	142	0.34	6.4	8	4	141.984	601.048	1259.23	3849.66	4362
2015-07-12	2015	2015上港	2	2015富力	12	421972015上港2015富力	3	2	4-2-3-1 (100.0%)	4231	2015上港32	孙祥	FB	0	1982-01-15	55.45	51.97	95	95	1	5	5	5	90.38	6	83.33	52	82.69	32.69	13.62	52	2	9.698	6.861	4	56.2	0.14	6.1	7.4	4	56.2436	440.879	1175.18	3459.15	4566.64
2015-07-12	2015	2015国安	4	2015绿城	11	421972015国安2015绿城	4	0	4-2-3-1 (100.0%)	4231	2015国安3	李磊	FB	0	1992-05-30	59.8333	64.86	96	96	1	10	10	6	92.41	5	40	77	93.51	43.04	7.82	79	1.75	10.597	7.693	10	170.4	0.4	6.6	7.7	3	170.438	423.617	1342.79	4515.61	4144.39
2015-07-12	2015	2015国安	4	2015绿城	11	421972015国安2015绿城	4	0	4-2-3-1 (100.0%)	4231	2015国安4	周挺	FB	0	1979-02-05	59.8333	64.86	96	96	1	12	12	11	88.42	2	0	91	85.71	48.42	11	95	1.78	9.801	7.197	6	160.1	0.37	6.1	7.2	2	160.072	568.854	1137.58	3562.53	4372.19
2015-07-15	2015	2015宏运	14	2015亚泰	8	422002015宏运2015亚泰	1	2	4-2-3-1(100.0%)	4231	2015宏运15	宋琛	FB	0	1990-01-03	50.6833	52.3	101	101	1	15	15	9	83.64	5	60	52	78.85	40	12.53	55	1.96	10.706	6.935	9	164.6	0.36	6.3	8.2	1	164.62	745.497	1195.51	4217.81	4382.65
2015-07-15	2015	2015宏运	14	2015亚泰	8	422002015宏运2015亚泰	1	2	4-2-3-1(100.0%)	4231	2015宏运32	丁海峰	FB	0	1991-07-17	50.6833	52.3	101	101	1	15	15	16	76.81	11	18.18	69	73.91	57.97	14.45	69	1.67	12.027	7.846	14	259.9	0.57	7.1	9.3	6	259.925	858.239	2108.29	5032.34	3768.7
2015-07-16	2015	2015上港	2	2015泰达	13	422012015上港2015泰达	2	1	4-2-3-1 (100.0%)	4231	2015上港32	孙祥	FB	0	1982-01-15	52.4667	55.19	95	95	1	17	17	13	80.3	4	25	60	73.33	45.45	10.17	66	1.8	10.566	7.128	9	268.9	0.62	6.7	8.2	1	268.863	569.163	1352.49	4107.82	4267.68
2015-07-16	2015	2015上港	2	2015泰达	13	422012015上港2015泰达	2	1	4-2-3-1 (100.0%)	4231	2015上港4	王燊超	FB	0	1989-02-08	52.4667	55.19	95	95	1	6	6	6	82.86	6	66.67	34	85.29	48.57	12.03	35	1.71	10.936	7.63	9	213.7	0.51	6.9	8.7	5	213.689	1026.17	1464.45	4053.37	4178.21
2015-07-16	2015	2015泰达	13	2015上港	2	422012015泰达2015上港	1	2	4-2-3-1 (100.0%)	4231	2015泰达19	白岳峰	FB	0	1987-03-28	52.4667	44.81	95	95	1	14	14	8	81.4	4	50	41	73.17	46.51	12.42	43	2.42	9.03	6.436	8	202.6	0.47	5.8	7.4	8	202.603	480.711	1076.76	3065.12	4205.06
2015-07-16	2015	2015泰达	13	2015上港	2	422012015泰达2015上港	1	2	4-2-3-1 (100.0%)	4231	2015泰达15	聊博超	FB	0	1987-07-16	52.4667	44.81	95	95	1	10	10	6	87.23	4	75	46	78.26	34.04	13.06	47	2.02	9.412	6.543	6	108.5	0.27	5.9	7.5	2	108.536	481.599	1082.34	3377.49	4362.05
2015-07-18	2015	2015宏运	14	2015恒大	1	422032015宏运2015恒大	1	3	4-2-3-1(100.0%)	4231	2015宏运32	丁海峰	FB	0	1991-07-17	54.6167	51.85	60	94	0	3	4.7	10.9667	84.09	0		67.3667	81.4	43.18	13.04	68.9333	1.91	10.9416	8.14667	7.83333	206.8	0.5	7	8.3	4.7	206.838	730.42	1932.92	4280.67	3791.47
2015-07-18	2015	2015宏运	14	2015恒大	1	422032015宏运2015恒大	1	3	4-2-3-1(100.0%)	4231	2015宏运35	丁捷	FB	0	1987-04-29	54.6167	51.85	94	94	1	13	13	16	77.46	6	83.33	66	65.15	53.52	14.13	71	1.96	9.899	7.036	8	136.7	0.33	6.3	7.8	5	136.678	572.952	1316.38	3787.23	4086.2
2015-07-19	2015	2015富力	12	2015鲁能	3	422042015富力2015鲁能	2	4	4-2-3-1 (100.0%)	4231	2015富力11	姜至鹏	FB	0	1989-03-06	55.0833	53.91	53	95	0	5	8.96226	16.1321	80	1.79245	0	69.9057	76.92	62.22	13.63	80.6604	1.6	9.43547	6.84179	8.96226	184.085	0.44	5.9	7	0	184.104	468.674	783.483	3368.45	4631.42
2015-07-19	2015	2015富力	12	2015鲁能	3	422042015富力2015鲁能	2	4	4-2-3-1 (100.0%)	4231	2015富力18	张远	FB	0	1989-12-08	55.0833	53.91	95	95	1	13	13	8	87.1	2	100	58	86.21	30.65	6.03	62	2.42	10.333	7.277	16	353.6	0.82	6.5	7.9	3	353.563	467.974	1117.82	3811.48	4581.75
2015-07-19	2015	2015申鑫	16	2015永昌	7	422042015申鑫2015永昌	0	0	4-2-3-1 (100.0%)	4231	2015申鑫5	姜积弘	FB	0	1990-02-08	57.45	40.31	94	94	1	12	12	16	68.63	9	77.78	49	67.35	52.94	18	51	1.69	10.522	7.665	6	119.1	0.29	6.7	8	10	119.055	481.092	1058.77	4189.95	4672.84
2015-07-19	2015	2015申鑫	16	2015永昌	7	422042015申鑫2015永昌	0	0	4-2-3-1 (100.0%)	4231	2015申鑫2	胡鸣飞	FB	0	1993-02-24	57.45	40.31	94	94	1	7	7	7	82.05	9	55.56	38	78.95	46.15	18.75	39	1.97	10.696	7.727	4	76.2	0.18	6.8	8.1	4	76.1846	607.659	1372.17	3723.52	4916.61
2015-07-19	2015	2015苏宁	9	2015亚泰	8	422042015苏宁2015亚泰	1	1	4-2-3-1 (100.0%)	4231	2015苏宁23	任航	FB	0	1989-02-23	56.7	44.8	95	95	1	15	15	18	64	13	92.31	47	63.83	66	14.54	50	1.54	10.036	7.404	8	210.5	0.48	6.3	7.9	12	210.474	692.562	1259.24	3714.5	4159.15
2015-07-19	2015	2015苏宁	9	2015亚泰	8	422042015苏宁2015亚泰	1	1	4-2-3-1 (100.0%)	4231	2015苏宁24	吉翔	FB	0	1990-03-01	56.7	44.8	95	95	1	15	15	16	69.23	6	50	49	63.27	61.54	24.85	52	1.69	10.871	7.962	8	123.4	0.29	6.8	8.4	2	123.437	625.63	1374.59	4847.15	3900
2015-07-19	2015	2015亚泰	8	2015苏宁	9	422042015亚泰2015苏宁	1	1	4-2-3-1 (100.0%)	4231	2015亚泰16	蒋哲	FB	0	1989-02-26	56.7	55.2	95	95	1	9	9	9	82.69	5	80	48	85.42	50	9.4	52	1.69	10.146	7.435	7	155.7	0.36	6.4	7.9	8	155.718	489.417	1092.12	4026.16	4382.4
2015-07-19	2015	2015亚泰	8	2015苏宁	9	422042015亚泰2015苏宁	1	1	4-2-3-1 (100.0%)	4231	2015亚泰23	张笑飞	FB	0	1982-07-11	56.7	55.2	95	95	1	14	14	18	75.34	6	50	67	70.15	39.73	11.14	73	2.01	10.523	7.712	11	225.5	0.55	6.6	8.2	3	225.493	797.588	1644.67	3920.98	3933.97
2015-07-20	2015	2015国安	4	2015上港	2	422052015国安2015上港	0	0	4-2-3-1 (100.0%)	4231	2015国安3	李磊	FB	0	1992-05-30	49.45	57.35	93	93	1	8	8	12	73.33	7	57.14	42	64.29	51.11	14.29	45	1.64	9.67	6.56	8	145.2	0.35	6.2	8	6	145.202	481.097	1206.59	3791.94	4045.23
2015-07-20	2015	2015国安	4	2015上港	2	422052015国安2015上港	0	0	4-2-3-1 (100.0%)	4231	2015国安28	张呈栋	FB	0	1989-02-09	49.45	57.35	93	93	1	16	16	12	79.31	5	80	56	76.79	65.52	8.81	58	1.41	10.309	6.704	6	156.4	0.38	6.6	8.1	7	156.386	530.324	1050.31	4202.49	4369.23
2015-07-20	2015	2015上港	2	2015国安	4	422052015上港2015国安	0	0	4-2-3-1 (100.0%)	4231	2015上港32	孙祥	FB	0	1982-01-15	49.45	42.65	93	93	1	12	12	16	71.43	7	71.43	53	71.7	60.71	15.57	56	1.61	10.062	6.682	9	213.7	0.52	6.5	8.1	5	213.736	518.929	1439.53	3417.48	4472.53
2015-07-20	2015	2015上港	2	2015国安	4	422052015上港2015国安	0	0	4-2-3-1 (100.0%)	4231	2015上港4	王燊超	FB	0	1989-02-08	49.45	42.65	93	93	1	9	9	12	64.71	6	33.33	33	63.64	61.76	12.38	34	1.65	9.757	6.753	10	194.8	0.47	6.3	8.2	4	194.824	702.391	1307.2	3310.08	4242.06
2015-07-24	2015	2015泰达	13	2015鲁能	3	422092015泰达2015鲁能	1	3	4-2-3-1(100.0%)	4231	2015泰达19	白岳峰	FB	0	1987-03-28	58.6667	54.44	98	98	1	14	14	10	80.77	3	0	50	82	32.69	13.58	52	2.23	9.687	7.347	10	265.4	0.61	5.9	7.5	6	265.449	570.09	1101.46	3554.32	4195.79
2015-07-24	2015	2015泰达	13	2015鲁能	3	422092015泰达2015鲁能	1	3	4-2-3-1(100.0%)	4231	2015泰达15	聊博超	FB	0	1987-07-16	58.6667	54.44	46	98	0	4	8.52174	6.3913	89.29	2.13043	100	55.3913	88.46	32.14	11.69	59.6522	1.93	10.9653	8.35557	4.26087	89.9043	0.21	6.6	7.8	2.13043	89.7985	485.021	1238.2	4878.25	4274.27
2015-07-25	2015	2015亚泰	8	2015申鑫	16	422102015亚泰2015申鑫	1	1	4-2-3-1 (100.0%)	4231	2015亚泰16	蒋哲	FB	0	1989-02-26	51.8167	60.65	95	95	1	16	16	10	82.76	7	71.43	56	83.93	51.72	13.88	58	1.69	9.634	6.76	8	203.5	0.47	6.1	7.9	10	203.489	658.683	1187.84	3523.68	4060.36
2015-07-25	2015	2015亚泰	8	2015申鑫	16	422102015亚泰2015申鑫	1	1	4-2-3-1 (100.0%)	4231	2015亚泰23	张笑飞	FB	0	1982-07-11	51.8167	60.65	95	95	1	12	12	13	81.94	7	71.43	68	79.41	36.11	14.04	72	1.9	10.704	7.374	9	157.1	0.37	6.8	8.6	9	157.051	914.837	1587.69	4015.89	4028.4
2015-07-25	2015	2015申鑫	16	2015亚泰	8	422102015申鑫2015亚泰	1	1	4-2-3-1 (100.0%)	4231	2015申鑫2	胡鸣飞	FB	0	1993-02-24	51.8167	39.35	95	95	1	8	8	10	52.38	4	75	20	55	38.1	22.86	21	2.05	9.52	6.357	4	70.1	0.16	6.1	7.5	2	70.1373	461.322	1035.79	3760.64	4192.44
2015-07-25	2015	2015申鑫	16	2015亚泰	8	422102015申鑫2015亚泰	1	1	4-2-3-1 (100.0%)	4231	2015申鑫5	姜积弘	FB	0	1990-02-08	51.8167	39.35	52	95	0	5	9.13462	12.7885	72	5.48077	66.67	45.6731	72	60	198.15	45.6731	1.56	10.2746	6.89846	0	0	0	6.5	7.8	1.82692	0	416.726	1047.45	4405.46	4404.1
2015-07-25	2015	2015苏宁	9	2015宏运	14	422102015苏宁2015宏运	3	2	4-2-3-1 (100.0%)	4231	2015苏宁23	任航	FB	0	1989-02-23	51.4333	37.41	97	97	1	5	5	8	80.95	8	62.5	39	74.36	42.86	15.56	42	1.86	9.908	6.607	2	20.5	0.05	6.1	7.8	6	20.4761	453.672	1173.77	4168.77	4091.67
2015-07-25	2015	2015苏宁	9	2015宏运	14	422102015苏宁2015宏运	3	2	4-2-3-1 (100.0%)	4231	2015苏宁24	吉翔	FB	0	1990-03-01	51.4333	37.41	97	97	1	14	14	17	63.04	3	100	44	54.55	69.57	22.25	46	1.39	10.686	7.175	5	96.7	0.22	6.6	8.4	6	96.6956	483.298	1269.26	4852.44	3984.53
2015-07-26	2015	2015上港	2	2015力帆	10	422112015上港2015力帆	4	2	4-2-3-1 (100.0%)	4231	2015上港4	王燊超	FB	0	1989-02-08	54.3833	44.12	95	95	1	8	8	11	76.6	4	75	45	73.33	57.45	17.75	47	1.77	9.773	6.758	6	91.8	0.21	6.1	7.5	1	91.8027	475.204	1160.62	3529.11	4516.57
2015-07-26	2015	2015上港	2	2015力帆	10	422112015上港2015力帆	4	2	4-2-3-1 (100.0%)	4231	2015上港23	傅欢	FB	0	1993-07-12	54.3833	44.12	47	95	0	3	6.06383	12.1277	70	0		36.383	72.22	40	13.57	40.4255	2.1	8.86936	6.07596	6.06383	107.128	0.25	5.6	6.5	2.02128	107.139	463.067	712.593	3335.66	4250.24
2015-07-04	2015	2015鲁能	3	2015宏运	14	421892015鲁能2015宏运	2	0	4-2-3-1(100.0%)	4231	2015鲁能6	郑铮	FB	0	1989-07-11	45.3167	58.06	96	96	1	10	10	6	85	3	33.33	35	85.71	27.5	9.55	40	1.88	8.923	5.26	3	90.1	0.21	5.6	7	2	90.1002	288.43	873.007	3054.82	4616.94
2015-07-04	2015	2015鲁能	3	2015宏运	14	421892015鲁能2015宏运	2	0	4-2-3-1(100.0%)	4231	2015鲁能12	金敬道	FB	0	1992-11-18	45.3167	58.06	96	96	1	10	10	14	75.44	2	100	55	63.64	56.14	12.83	57	1.84	10.082	6.087	10	216.9	0.51	6.3	8.1	2	216.915	501.997	1341.58	3958.15	4063.5
2015-07-04	2015	2015国安	4	2015建业	5	421892015国安2015建业	1	0	4-2-3-1 (100.0%)	4231	2015国安4	周挺	FB	0	1979-02-05	48.6	60.83	96	96	1	12	12	18	75	10	50	69	71.01	51.39	14.26	72	1.68	9.594	6.195	7	158.8	0.37	6	7.6	8	158.801	401.49	976.896	3608.31	4448.28
2015-07-04	2015	2015国安	4	2015建业	5	421892015国安2015建业	1	0	4-2-3-1 (100.0%)	4231	2015国安2	李运秋	FB	0	1990-10-03	48.6	60.83	96	96	1	16	16	22	68.57	6	33.33	66	65.15	52.86	14.75	70	1.77	10.159	6.537	7	132.5	0.31	6.3	8.1	4	132.529	639.845	1365.8	3828.77	4192.03
2015-07-04	2015	2015申花	6	2015富力	12	421892015申花2015富力	1	0	4-2-3-1 (100.0%)	4231	2015申花23	柏佳俊	FB	0	1991-03-20	49.95	49.41	94	94	1	12	12	16	75	5	40	61	68.85	40.63	17.85	64	2	9.755	6.548	5	106.3	0.25	6.2	7.9	4	106.296	676.437	1258.56	3710.05	4003.27
2015-07-04	2015	2015申花	6	2015富力	12	421892015申花2015富力	1	0	4-2-3-1 (100.0%)	4231	2015申花2	熊飞	FB	0	1987-10-21	49.95	49.41	94	94	1	7	7	24	60.66	6	83.33	59	45.76	60.66	16.92	61	1.66	10.432	6.733	10	167.8	0.42	6.6	8.1	6	167.812	446.224	1228.46	4284.9	4304.4
2015-07-04	2015	2015亚泰	8	2015永昌	7	421892015亚泰2015永昌	0	0	4-2-3-1(100.0%)	4231	2015亚泰16	蒋哲	FB	0	1989-02-26	50.0167	53.8	94	94	1	12	12	8	74.19	6	0	30	70	64.52	11.45	31	1.48	9.532	6.484	6	96.6	0.24	6.1	7.8	4	96.6465	357.928	1057.65	3677.88	4341.5
2015-07-04	2015	2015亚泰	8	2015永昌	7	421892015亚泰2015永昌	0	0	4-2-3-1(100.0%)	4231	2015亚泰23	张笑飞	FB	0	1982-07-11	50.0167	53.8	94	94	1	15	15	12	82.09	7	28.57	62	83.87	40.3	11.07	67	1.81	10.407	7.005	9	177	0.44	6.6	8.4	3	177.039	814.405	1538.67	3750.75	4125.95
2015-07-05	2015	2015绿城	11	2015泰达	13	421902015绿城2015泰达	2	1	4-2-3-1 (100.0%)	4231	2015绿城22	王林	FB	0	1987-09-19	50.2833	52.97	94	94	1	9	9	14	77.42	8	75	59	76.27	37.1	10.74	62	1.89	10.889	7.387	11	197.8	0.49	6.9	8.8	5	197.818	696.523	1982.63	4192.39	3819.96
2015-07-05	2015	2015绿城	11	2015泰达	13	421902015绿城2015泰达	2	1	4-2-3-1 (100.0%)	4231	2015绿城16	范晓冬	FB	0	1987-03-02	50.2833	52.97	94	94	1	15	15	13	75.47	5	20	50	74	45.28	12.28	53	1.7	10.12	6.928	8	182.7	0.44	6.5	8.3	4	182.691	705.912	1400.92	3747.36	4083.57
2015-07-05	2015	2015申鑫	16	2015上港	2	421902015申鑫2015上港	0	2	4-2-3-1(100.0%)	4231	2015申鑫12	孙凯	FB	0	1991-03-26	57.1167	35.25	94	94	1	10	10	8	75.76	7	57.14	30	70	48.48	15.46	33	1.76	10.286	7.439	11	222.1	0.54	6.5	7.8	2	222.067	365.833	1019.82	4108.24	4570.23
2015-07-05	2015	2015申鑫	16	2015上港	2	421902015申鑫2015上港	0	2	4-2-3-1(100.0%)	4231	2015申鑫5	姜积弘	FB	0	1990-02-08	57.1167	35.25	63	94	0	6	8.95238	13.4286	60.87	5.96825	50	32.8254	59.09	69.57	16.33	34.3175	1.3	10.6145	7.63041	2.98413	56.8476	0.14	6.7	8.1	4.47619	56.8551	369.54	1355.7	4303.08	4529.83
2015-08-11	2015	2015申鑫	16	2015宏运	14	422272015申鑫2015宏运	2	1	4-2-3-1 (100.0%)	4231	2015申鑫2	胡鸣飞	FB	0	1993-02-24	49.1833	46.43	66	97	0	5	7.34848	10.2879	68.18	2.93939	50	30.8636	71.43	59.09	19.81	32.3333	1.59	10.3996	6.81645	4.40909	77.3061	0.18	6.4	8	2.93939	77.243	597.842	1092.24	4062.69	4568.85
2015-08-11	2015	2015申鑫	16	2015宏运	14	422272015申鑫2015宏运	2	1	4-2-3-1 (100.0%)	4231	2015申鑫31	崔仁	FB	0	1989-01-19	49.1833	46.43	94	97	0	11	11.3511	11.3511	83.33	4.12766	25	63.9787	79.03	46.97	13.01	68.1064	1.83	11.3057	7.35549	6.19149	81.8309	0.21	7	8.9	1.03191	81.8315	575.107	1476.9	5050.22	4122.05
2015-08-12	2015	2015国安	4	2015鲁能	3	422282015国安2015鲁能	3	1	4-2-3-1 (100.0%)	4231	2015国安4	周挺	FB	0	1979-02-05	51.4	46.62	95	95	1	10	10	8	86.67	3	66.67	58	84.48	45	13.14	60	1.93	9.768	6.706	6	85.3	0.2	6.1	7.8	3	85.3306	542.037	1216.46	3511.36	4413.25
2015-08-12	2015	2015国安	4	2015鲁能	3	422282015国安2015鲁能	3	1	4-2-3-1 (100.0%)	4231	2015国安31	赵和靖	FB	0	1985-05-19	51.4	46.62	95	95	1	15	15	14	69.57	4	75	42	69.05	67.39	17.16	46	1.41	9.657	6.714	4	75.2	0.17	6.1	7.8	10	75.2149	492.24	1285.74	3801.13	4002.58
2015-08-12	2015	2015上港	2	2015建业	5	422282015上港2015建业	2	2	4-2-3-1 (100.0%)	4231	2015上港32	孙祥	FB	0	1982-01-15	44.7667	54.83	79	98	0	10	12.4051	12.4051	80	4.96203	50	59.5443	75	54	13.49	62.0253	1.48	10.1027	5.7361	11.1646	215.6	0.5	6.2	8.4	6.20253	215.572	464.887	1073.02	3779.89	4569.9
2015-08-12	2015	2015上港	2	2015建业	5	422282015上港2015建业	2	2	4-2-3-1 (100.0%)	4231	2015上港4	王燊超	FB	0	1989-02-08	44.7667	54.83	98	98	1	10	10	15	75	9	55.56	57	66.67	55	12.45	60	1.87	10.541	6.362	10	179.4	0.42	6.4	8.5	7	179.371	816.433	1178.35	3922.98	4444.01
2015-08-12	2015	2015苏宁	9	2015恒大	1	422282015苏宁2015恒大	0	1	4-2-3-1 (100.0%)	4231	2015苏宁28	杨笑天	FB	0	1990-03-26	57.35	40.99	96	96	1	7	7	12	70.73	8	50	39	74.36	46.34	13.14	41	1.9	10.301	7.483	9	159.1	0.38	6.4	7.8	2	159.111	580.097	1248	4254.57	4058.83
2015-08-12	2015	2015苏宁	9	2015恒大	1	422282015苏宁2015恒大	0	1	4-2-3-1 (100.0%)	4231	2015苏宁5	周云	FB	0	1990-12-31	57.35	40.99	96	96	1	14	14	13	67.5	6	50	38	71.05	42.5	11.16	40	1.85	9.977	7.245	3	50.7	0.12	6.2	7.6	7	50.6751	373.119	1025.79	4266.81	4261.02
2015-08-15	2015	2015恒大	1	2015申花	6	422312015恒大2015申花	2	2	4-2-3-1 (100.0%)	4231	2015恒大25	邹正	FB	0	1988-02-07	52.0167	60.53	76	95	0	13	16.25	15	78.57	5	100	67.5	72.22	42.86	11.39	70	1.73	10.3212	7.215	3.75	106.625	0.25	6.5	8	6.25	106.687	553.63	1213.17	4208.54	4238.67
2015-08-15	2015	2015恒大	1	2015申花	6	422312015恒大2015申花	2	2	4-2-3-1 (100.0%)	4231	2015恒大17	刘健	FB	0	1984-08-20	52.0167	60.53	95	95	1	11	11	10	84.13	4	50	60	85	38.1	13.42	63	2.02	9.247	5.877	2	45.2	0.12	5.8	6.8	4	45.2162	205.711	647.789	3599.4	4748.47
2015-08-15	2015	2015国安	4	2015永昌	7	422312015国安2015永昌	2	2	4-2-3-1 (100.0%)	4231	2015国安4	周挺	FB	0	1979-02-05	48.5833	58	98	98	1	10	10	15	80.52	6	50	75	80	53.25	10.83	77	1.88	10.386	6.85	5	100.8	0.23	6.4	8.5	5	100.812	598.61	1440.91	3733.12	4512.2
2015-08-15	2015	2015国安	4	2015永昌	7	422312015国安2015永昌	2	2	4-2-3-1 (100.0%)	4231	2015国安31	赵和靖	FB	0	1985-05-19	48.5833	58	98	98	1	12	12	13	75.47	9	77.78	48	75	47.17	14.51	53	1.79	10.056	6.774	12	248.1	0.58	6.2	8.4	5	248.138	712.538	1239.34	3879.67	3976.24
2015-08-16	2015	2015宏运	14	2015富力	12	422322015宏运2015富力	1	0	4-2-3-1 (100.0%)	4231	2015宏运32	丁海峰	FB	0	1991-07-17	52.5333	40.23	63	96	0	9	13.7143	15.2381	76.19	12.1905	37.5	59.4286	71.79	45.24	10.47	64	1.98	10.7078	7.19086	15.2381	391.314	0.91	6.6	8.5	1.52381	391.288	552.676	1374.65	4209.41	4179.93
2015-08-16	2015	2015宏运	14	2015富力	12	422322015宏运2015富力	1	0	4-2-3-1 (100.0%)	4231	2015宏运35	丁捷	FB	0	1987-04-29	52.5333	40.23	96	96	1	9	9	15	63.41	3	33.33	39	58.97	56.1	15.48	41	1.78	10.443	7.328	9	187.6	0.44	6.5	8.4	3	187.562	571.524	1350.81	4329.9	4003.28
2015-08-16	2015	2015富力	12	2015宏运	14	422322015富力2015宏运	0	1	4-2-3-1 (100.0%)	4231	2015富力11	姜至鹏	FB	0	1989-03-06	52.5333	59.77	96	96	1	12	12	15	83.7	3	33.33	90	80	50	13.8	92	1.9	9.244	6.227	4	74.9	0.18	5.8	7.1	7	74.8613	372.38	856.929	3234.68	4704.86
2015-08-16	2015	2015富力	12	2015宏运	14	422322015富力2015宏运	0	1	4-2-3-1 (100.0%)	4231	2015富力18	张远	FB	0	1989-12-08	52.5333	59.77	96	96	1	12	12	13	77.97	3	100	54	77.78	42.37	8.46	59	2.02	10.677	7.297	12	248.4	0.57	6.6	8.3	4	248.354	366.894	1241.39	4730.38	4089.5
2015-08-16	2015	2015上港	2	2015绿城	11	422322015上港2015绿城	2	1	4-2-3-1 (100.0%)	4231	2015上港4	王燊超	FB	0	1989-02-08	66.4333	51.61	95	95	1	10	10	8	87.88	6	66.67	66	84.85	40.91	9.89	66	2.17	10.839	8.468	8	124.1	0.29	6.9	7.7	6	124.091	675.651	1534	4277.79	4227.9
2015-08-16	2015	2015上港	2	2015绿城	11	422322015上港2015绿城	2	1	4-2-3-1 (100.0%)	4231	2015上港5	汪嘉捷	FB	0	1988-11-15	66.4333	51.61	95	95	1	8	8	9	84.21	4	50	55	81.82	28.07	9.31	57	2.18	10.342	8.084	6	105.3	0.25	6.5	7.3	1	105.345	441.293	1240.97	4049.88	4504.56
2015-08-16	2015	2015绿城	11	2015上港	2	422322015绿城2015上港	1	2	4-2-3-1 (100.0%)	4231	2015绿城22	王林	FB	0	1987-09-19	66.4333	48.39	95	95	1	10	10	15	76.19	1	0	58	70.69	33.33	13.78	63	1.98	10.639	8.435	13	297.3	0.69	6.7	7.6	1	297.316	484.05	1720.5	4205.57	3931.41
2015-08-16	2015	2015绿城	11	2015上港	2	422322015绿城2015上港	1	2	4-2-3-1 (100.0%)	4231	2015绿城3	葛振	FB	0	1987-06-23	66.4333	48.39	95	95	1	9	9	8	87.3	6	33.33	62	85.48	44.44	10.95	63	1.76	9.777	7.823	2	47.5	0.11	6.1	7.1	6	47.5154	153.834	1078.36	4522.39	3974.7
2015-08-16	2015	2015鲁能	3	2015力帆	10	422322015鲁能2015力帆	3	0	4-2-3-1 (100.0%)	4231	2015鲁能6	郑铮	FB	0	1989-07-11	56.8	58.67	97	97	1	10	10	10	84.13	3	100	60	76.67	30.16	12.34	63	2.05	9.366	6.645	8	122.5	0.29	5.8	7	2	122.549	388.39	898.442	3318.04	4638.35
2015-08-16	2015	2015鲁能	3	2015力帆	10	422322015鲁能2015力帆	3	0	4-2-3-1 (100.0%)	4231	2015鲁能22	蒿俊闵	FB	0	1987-03-24	56.8	58.67	97	97	1	7	7	8	88.06	7	42.86	63	84.13	26.87	8.93	67	2.37	9.871	6.924	7	164.6	0.39	6.1	7.3	7	164.616	285.807	1102.07	3653.43	4664.59
2015-08-21	2015	2015恒大	1	2015申鑫	16	422372015恒大2015申鑫	4	2	4-2-3-1 (100.0%)	4231	2015恒大25	邹正	FB	0	1988-02-07	56.9833	55.51	95	95	1	18	18	20	67.74	1	100	55	67.27	41.94	10.12	62	1.81	9.637	6.968	1	10.7	0.02	6.1	7.3	7	10.7221	324.422	1124.79	3895.53	4281.41
2015-08-21	2015	2015恒大	1	2015申鑫	16	422372015恒大2015申鑫	4	2	4-2-3-1 (100.0%)	4231	2015恒大5	张琳芃	FB	0	1989-05-09	56.9833	55.51	95	95	1	10	10	13	77.97	8	62.5	54	77.78	52.54	12.25	59	1.73	10.69	7.77	9	283.2	0.64	6.7	8.2	7	283.238	795.531	1306.2	4170.19	4135.08
2015-08-22	2015	2015建业	5	2015鲁能	3	422382015建业2015鲁能	1	0	4-2-3-1 (100.0%)	4231	2015建业5	顾操	FB	0	1988-05-31	44.8167	40.38	73	97	0	6	7.9726	13.2877	44.44	2.65753	50	23.9178	44.44	61.11	22.28	23.9178	1.61	8.96386	5.53166	2.65753	29.4986	0.07	5.5	8.2	2.65753	29.4834	360.325	1047.56	3421.35	4105.06
2015-08-22	2015	2015建业	5	2015鲁能	3	422382015建业2015鲁能	1	0	4-2-3-1 (100.0%)	4231	2015建业16	杨阔	FB	0	1993-01-08	44.8167	40.38	97	97	1	8	8	11	64.52	2	100	28	57.14	64.52	18.64	31	1.35	9.34	5.735	3	60.8	0.14	5.8	7.7	1	60.7683	490.21	1057.82	3303.13	4428.25
2015-08-23	2015	2015宏运	14	2015泰达	13	422392015宏运2015泰达	0	0	4-2-3-1 (100.0%)	4231	2015宏运11	郑涛	FB	0	1985-08-20	48.3333	44.85	96	96	1	16	16	12	72.09	7	85.71	37	70.27	58.14	13.44	43	1.47	10.496	6.688	11	202.3	0.46	6.5	8.3	5	202.324	376.567	1378.45	4164.51	4374.61
2015-08-23	2015	2015宏运	14	2015泰达	13	422392015宏运2015泰达	0	0	4-2-3-1 (100.0%)	4231	2015宏运35	丁捷	FB	0	1987-04-29	48.3333	44.85	96	96	1	13	13	17	64.58	3	66.67	45	57.78	56.25	16.84	48	1.6	9.816	6.296	7	87.5	0.21	6.1	7.8	3	87.4989	664.27	1199.33	3381.27	4483.63
2015-08-23	2015	2015富力	12	2015苏宁	9	422392015富力2015苏宁	2	1	4-2-3-1 (100.0%)	4231	2015富力11	姜至鹏	FB	0	1989-03-06	55.7	46.71	95	95	1	8	8	12	82.35	5	60	66	80.3	38.24	13.26	68	2.29	9.649	6.613	5	94.8	0.23	6.1	7.1	5	94.8353	359.214	684.091	3712.82	4798.1
2015-08-23	2015	2015富力	12	2015苏宁	9	422392015富力2015苏宁	2	1	4-2-3-1 (100.0%)	4231	2015富力18	张远	FB	0	1989-12-08	55.7	46.71	64	95	0	7	10.3906	8.90625	81.25	5.9375	75	46.0156	70.97	62.5	15.23	47.5	1.72	10.401	7.17102	4.45312	76.8906	0.18	6.6	7.6	0	76.8811	256.021	957.109	4305.85	4805.84
2015-08-23	2015	2015苏宁	9	2015富力	12	422392015苏宁2015富力	1	2	4-2-3-1 (100.0%)	4231	2015苏宁5	周云	FB	0	1990-12-31	55.7	53.29	95	95	1	10	10	9	83.93	6	83.33	54	83.33	51.79	12.56	56	1.86	9.941	7.073	4	65.9	0.16	6.3	7.6	3	65.9271	283.051	879.234	4249.71	4462.72
2015-08-23	2015	2015苏宁	9	2015富力	12	422392015苏宁2015富力	1	2	4-2-3-1 (100.0%)	4231	2015苏宁23	任航	FB	0	1989-02-23	55.7	53.29	95	95	1	11	11	12	85.37	8	62.5	75	88	31.71	13.24	82	2.01	9.569	6.738	5	107.4	0.25	6	7.3	5	107.393	509.185	1111.71	3450.08	4390.87
2015-08-23	2015	2015申花	6	2015上港	2	422392015申花2015上港	1	2	4-2-3-1 (100.0%)	4231	2015申花23	柏佳俊	FB	0	1991-03-20	44.4	45.2	95	95	1	14	14	13	72.92	3	66.67	46	67.39	52.08	16.36	48	1.65	8.348	5.126	6	119.3	0.29	5.2	6.9	4	119.34	425.323	725.195	2832.34	4246.04
2015-08-23	2015	2015申花	6	2015上港	2	422392015申花2015上港	1	2	4-2-3-1 (100.0%)	4231	2015申花2	熊飞	FB	0	1987-10-21	44.4	45.2	95	95	1	10	10	15	61.54	2	50	36	61.11	46.15	17.62	39	1.62	9.526	5.861	2	30.3	0.07	6	7.9	2	30.3355	394.783	1078.1	3499.73	4522.58
2015-08-23	2015	2015上港	2	2015申花	6	422392015上港2015申花	2	1	4-2-3-1 (100.0%)	4231	2015上港4	王燊超	FB	0	1989-02-08	44.4	54.8	95	95	1	6	6	6	85.37	9	77.78	38	84.21	53.66	11.18	41	1.63	9.515	6.043	6	132.7	0.31	6	8.2	5	132.747	517.221	1180.01	3540.47	4144.59
2015-08-23	2015	2015上港	2	2015申花	6	422392015上港2015申花	2	1	4-2-3-1 (100.0%)	4231	2015上港32	孙祥	FB	0	1982-01-15	44.4	54.8	95	95	1	13	13	10	77.78	3	33.33	39	82.05	57.78	16.89	45	1.6	9.393	5.764	4	75.9	0.18	5.9	7.8	4	75.855	406.704	1232.29	3404.26	4274.06
2015-09-12	2015	2015国安	4	2015宏运	14	422592015国安2015宏运	0	1	4-2-3-1 (100.0%)	4231	2015国安4	周挺	FB	0	1979-02-05	58.0333	59.47	97	97	1	14	14	21	78.57	3	33.33	93	74.19	48.98	13.31	98	1.72	10.496	7.859	8	176.4	0.4	6.5	8.1	6	176.386	569.375	1838.89	3876.06	4035.75
2015-09-12	2015	2015国安	4	2015宏运	14	422592015国安2015宏运	0	1	4-2-3-1 (100.0%)	4231	2015国安31	赵和靖	FB	0	1985-05-19	58.0333	59.47	97	97	1	11	11	11	79.63	5	80	51	76.47	50	12.68	54	1.81	11.106	8.238	12	246.1	0.54	6.9	8.5	3	246.08	686.702	1798.3	4781.63	3593.47
2015-09-12	2015	2015上港	2	2015恒大	1	422592015上港2015恒大	0	3	4-2-3-1 (100.0%)	4231	2015上港4	王燊超	FB	0	1989-02-08	55.0833	54.97	95	95	1	18	18	15	74.14	10	70	52	73.08	39.66	12.84	58	1.81	11.213	8.229	16	361.4	0.87	7	9	2	361.418	908.009	1815.58	4171.02	3956.76
2015-09-12	2015	2015上港	2	2015恒大	1	422592015上港2015恒大	0	3	4-2-3-1 (100.0%)	4231	2015上港32	孙祥	FB	0	1982-01-15	55.0833	54.97	95	95	1	16	16	14	79.41	5	60	67	74.63	39.71	12.22	68	1.84	11.376	7.958	16	313.7	0.73	7.1	8.7	5	313.689	953.733	1694.96	4107.29	4306.44
2015-09-12	2015	2015恒大	1	2015上港	2	422592015恒大2015上港	3	0	4-2-3-1 (100.0%)	4231	2015恒大25	邹正	FB	0	1988-02-07	55.0833	45.03	95	95	1	14	14	13	75	6	83.33	49	75.51	46.15	11.97	52	1.73	10.275	7.272	9	188.1	0.44	6.5	7.9	7	188.067	450.949	1078.98	4228.25	4328.56
2015-09-12	2015	2015恒大	1	2015上港	2	422592015恒大2015上港	3	0	4-2-3-1 (100.0%)	4231	2015恒大5	张琳芃	FB	0	1989-05-09	55.0833	45.03	95	95	1	14	14	14	69.57	7	57.14	44	63.64	56.52	16.83	46	2.09	10.643	7.347	12	359.4	0.82	6.7	8	4	359.378	621.61	1347.05	3904.92	4410.44
2015-09-13	2015	2015亚泰	8	2015力帆	10	422602015亚泰2015力帆	2	1	4-2-3-1 (100.0%)	4231	2015亚泰16	蒋哲	FB	0	1989-02-26	49.1	50.43	96	96	1	11	11	7	85.11	4	25	46	80.43	42.55	11.67	47	2.02	9.863	6.373	1	9.4	0.02	6.1	7.8	7	9.39361	466.41	1293.04	3944.44	4149.91
2015-09-13	2015	2015亚泰	8	2015力帆	10	422602015亚泰2015力帆	2	1	4-2-3-1 (100.0%)	4231	2015亚泰23	张笑飞	FB	0	1982-07-11	49.1	50.43	96	96	1	11	11	11	83.08	7	28.57	65	76.92	36.92	13.28	65	2.09	10.491	6.977	8	136.2	0.32	6.5	8.5	3	136.243	726.556	1661.11	4116.18	3850.56
2015-09-13	2015	2015申鑫	16	2015富力	12	422602015申鑫2015富力	2	1	4-2-3-1 (100.0%)	4231	2015申鑫2	胡鸣飞	FB	0	1993-02-24	53.8	46.16	96	96	1	9	9	13	74.51	8	37.5	47	74.47	54.9	14.13	51	1.63	11.233	7.613	11	222	0.53	7	8.5	3	221.956	680.389	1553.68	4321.14	4455.37
2015-09-13	2015	2015申鑫	16	2015富力	12	422602015申鑫2015富力	2	1	4-2-3-1 (100.0%)	4231	2015申鑫16	于涛	FB	0	1981-10-15	53.8	46.16	96	96	1	14	14	12	74.47	7	57.14	46	73.91	55.32	11.74	47	1.57	9.447	6.439	0	0	0	5.9	7.2	8	0	242.07	983.776	3674.69	4546.68
2015-09-13	2015	2015富力	12	2015申鑫	16	422602015富力2015申鑫	1	2	4-2-3-1 (100.0%)	4231	2015富力11	姜至鹏	FB	0	1989-03-06	53.8	53.84	96	96	1	6	6	20	74.03	4	50	73	72.6	50.65	17.05	77	1.79	10.898	7.382	10	160.2	0.38	6.8	8.2	4	160.235	856.572	1474.89	3930.66	4475.42
2015-09-13	2015	2015富力	12	2015申鑫	16	422602015富力2015申鑫	1	2	4-2-3-1 (100.0%)	4231	2015富力18	张远	FB	0	1989-12-08	53.8	53.84	96	96	1	19	19	20	70.59	9	55.56	60	76.67	47.06	12.07	68	1.91	11.251	7.859	9	161.7	0.39	7	8.8	2	161.662	564.379	1565.2	4604.1	4355.91
2015-09-13	2015	2015苏宁	9	2015泰达	13	422602015苏宁2015泰达	1	1	4-2-3-1 (100.0%)	4231	2015苏宁5	周云	FB	0	1990-12-31	62.55	49.79	95	95	1	21	21	13	79.03	7	57.14	60	78.33	37.1	7.74	62	1.95	10.105	8.013	5	106.4	0.25	6.4	7.7	6	106.364	341.128	1198.23	4369.45	4089.38
2015-09-13	2015	2015苏宁	9	2015泰达	13	422602015苏宁2015泰达	1	1	4-2-3-1 (100.0%)	4231	2015苏宁12	张晓彬（大）	FB	0	1993-10-23	62.55	49.79	95	95	1	11	11	18	79.31	4	0	82	81.71	31.03	11.05	87	1.97	11.165	8.714	9	131.6	0.31	7	8.4	0	131.593	514.565	1373.77	5141.29	4003.56
2015-09-13	2015	2015苏宁	9	2015泰达	13	422602015苏宁2015泰达	1	1	4-2-3-1 (100.0%)	4231	2015苏宁24	吉翔	FB	0	1990-03-01	62.55	49.79	48	95	0	8	15.8333	17.8125	64	3.95833	0	45.5208	69.57	52	15.71	49.4792	1.64	10.9883	8.28677	3.95833	81.5417	0.18	6.9	8.1	3.95833	81.481	653.975	1687.45	4523.76	4041.06
2015-09-13	2015	2015泰达	13	2015苏宁	9	422602015泰达2015苏宁	1	1	4-2-3-1 (100.0%)	4231	2015泰达23	聂涛	FB	0	1987-01-18	62.55	50.21	95	95	1	7	7	17	77.33	8	25	72	76.39	36	11.37	75	1.95	10.938	8.38	4	88.9	0.2	6.9	8	2	88.8832	503.184	1397.71	4868.82	4079.76
2015-09-13	2015	2015泰达	13	2015苏宁	9	422602015泰达2015苏宁	1	1	4-2-3-1 (100.0%)	4231	2015泰达19	白岳峰	FB	0	1987-03-28	62.55	50.21	95	95	1	11	11	12	84.42	2	50	76	84.21	41.56	12.39	77	1.91	10.243	7.985	4	70.3	0.17	6.4	7.7	6	70.2656	501.589	1252.4	4155.77	4262.53
2015-09-16	2015	2015国安	4	2015亚泰	8	422632015国安2015亚泰	3	1	4-2-3-1 (100.0%)	4231	2015国安4	周挺	FB	0	1979-02-05	55.5	56.93	94	94	1	8	8	15	80.26	12	58.33	71	81.69	43.42	11.35	76	1.8	10.192	7.198	10	147.3	0.36	6.5	7.8	5	147.318	485.283	1291.44	4201.01	4066.66
2015-09-16	2015	2015国安	4	2015亚泰	8	422632015国安2015亚泰	3	1	4-2-3-1 (100.0%)	4231	2015国安31	赵和靖	FB	0	1985-05-19	55.5	56.93	94	94	1	10	10	8	80.95	3	66.67	40	82.5	47.62	10.51	42	1.67	9.592	6.835	13	248.1	0.6	6.1	7.4	5	248.141	570.218	1084.16	3446.48	4242.62
2015-09-16	2015	2015亚泰	8	2015国安	4	422632015亚泰2015国安	1	3	4-2-3-1 (100.0%)	4231	2015亚泰3	阎世鹏	FB	0	1987-09-08	55.5	43.07	94	94	1	5	5	9	84.21	3	66.67	55	81.82	54.39	11.23	57	1.49	10.977	7.791	8	172.1	0.43	7	8.4	5	172.123	670.647	1505.25	4731.16	3897.35
2015-09-16	2015	2015亚泰	8	2015国安	4	422632015亚泰2015国安	1	3	4-2-3-1 (100.0%)	4231	2015亚泰16	蒋哲	FB	0	1989-02-26	55.5	43.07	75	94	0	11	13.7867	8.77333	82.93	6.26667	80	46.3733	78.38	68.29	9.95	51.3867	1.44	10.4102	7.37336	5.01333	63.4187	0.16	6.6	8.2	6.26667	63.4608	721.23	1291.32	4105.81	4228.95
2015-09-19	2015	2015泰达	13	2015申鑫	16	422662015泰达2015申鑫	4	1	4-2-3-1 (100.0%)	4231	2015泰达19	白岳峰	FB	0	1987-03-28	50.0833	52.11	95	95	1	13	13	13	72.34	4	75	45	66.67	40.43	18	47	1.98	9.804	6.545	12	257.4	0.61	6.2	7.8	7	257.411	398.445	1152.7	3833.94	4161.55
2015-09-19	2015	2015泰达	13	2015申鑫	16	422662015泰达2015申鑫	4	1	4-2-3-1 (100.0%)	4231	2015泰达23	聂涛	FB	0	1987-01-18	50.0833	52.11	95	95	1	16	16	12	76.92	3	100	50	76	59.62	15.09	52	1.62	10.928	7.223	13	225.7	0.54	6.9	8.7	2	225.686	677.759	1213.03	4598.91	4212.56
2015-09-19	2015	2015申鑫	16	2015泰达	13	422662015申鑫2015泰达	1	4	4-2-3-1 (100.0%)	4231	2015申鑫2	胡鸣飞	FB	0	1993-02-24	50.0833	47.89	95	95	1	13	13	16	65.22	3	33.33	44	65.91	71.74	12.44	46	1.37	10.567	6.907	14	313.3	0.74	6.6	8.3	5	313.325	366.817	1224.24	4490.28	4172.68
2015-09-19	2015	2015申鑫	16	2015泰达	13	422662015申鑫2015泰达	1	4	4-2-3-1 (100.0%)	4231	2015申鑫16	于涛	FB	0	1981-10-15	50.0833	47.89	95	95	1	11	11	8	82.22	4	75	43	79.07	42.22	14.9	45	1.96	9.838	6.575	6	117.4	0.28	6.2	7.9	2	117.423	457.705	1209.92	4070.01	3982.5
2015-09-20	2015	2015国安	4	2015苏宁	9	422672015国安2015苏宁	1	0	4-2-3-1 (100.0%)	4231	2015国安4	周挺	FB	0	1979-02-05	50.0833	62.65	96	96	1	7	7	14	86.14	9	55.56	97	83.51	51.49	12.87	101	1.67	8.853	5.8	4	89	0.21	5.5	6.9	4	88.9906	387.337	864.157	3163.86	4348.92
2015-09-20	2015	2015国安	4	2015苏宁	9	422672015国安2015苏宁	1	0	4-2-3-1 (100.0%)	4231	2015国安31	赵和靖	FB	0	1985-05-19	50.0833	62.65	96	96	1	13	13	14	79.41	4	75	66	75.76	55.88	11.78	68	1.65	10.373	6.998	7	125.3	0.28	6.5	8.4	0	125.319	781.834	1581.45	4084.05	3799.86
2015-09-20	2015	2015苏宁	9	2015国安	4	422672015苏宁2015国安	0	1	4-2-3-1 (100.0%)	4231	2015苏宁5	周云	FB	0	1990-12-31	50.0833	37.35	96	96	1	12	12	14	66.67	2	100	41	58.54	76.19	16.92	42	1.38	9.121	6.217	4	65.2	0.15	5.7	7.4	10	65.2289	321.863	879.495	3816.84	4037.77
2015-09-20	2015	2015苏宁	9	2015国安	4	422672015苏宁2015国安	0	1	4-2-3-1 (100.0%)	4231	2015苏宁23	任航	FB	0	1989-02-23	50.0833	37.35	96	96	1	10	10	10	76.19	14	57.14	37	81.08	42.86	18	42	1.74	10.124	6.561	7	148.3	0.33	6.3	7.9	10	148.323	461.308	1493.52	3777.52	4243.18
2015-09-20	2015	2015亚泰	8	2015建业	5	422672015亚泰2015建业	0	0	4-2-3-1 (100.0%)	4231	2015亚泰16	蒋哲	FB	0	1989-02-26	46.5333	52.18	95	95	1	9	9	15	71.7	5	100	49	71.43	49.06	8.44	53	1.6	9.524	6.187	6	133.9	0.31	6	8	6	133.896	496.498	1092.03	3384.66	4417.31
2015-09-20	2015	2015亚泰	8	2015建业	5	422672015亚泰2015建业	0	0	4-2-3-1 (100.0%)	4231	2015亚泰23	张笑飞	FB	0	1982-07-11	46.5333	52.18	95	95	1	9	9	20	71.01	16	43.75	64	68.75	44.93	2.81	69	1.84	10.118	6.468	8	196.8	0.46	6.3	8.3	6	196.822	658.881	1171.59	3874.32	4216.65
2015-09-20	2015	2015申花	6	2015鲁能	3	422672015申花2015鲁能	1	2	4-2-3-1 (100.0%)	4231	2015申花2	熊飞	FB	0	1987-10-21	47.1	48.45	98	98	1	7	7	11	67.65	9	55.56	33	63.64	64.71	19.52	34	1.56	10.766	6.953	10	202.4	0.48	6.6	8.9	6	202.442	619.246	1394.18	4171.84	4378.38
2015-09-20	2015	2015申花	6	2015鲁能	3	422672015申花2015鲁能	1	2	4-2-3-1 (100.0%)	4231	2015申花29	范凌江	FB	0	1989-10-08	47.1	48.45	75	98	0	12	15.68	19.6	65.91	10.4533	62.5	54.88	59.52	56.82	13.74	57.4933	1.48	10.469	6.83648	3.92	96.6933	0.22	6.3	8.4	2.61333	96.6428	594.352	1340.2	4007.28	4429.95
2015-09-21	2015	2015恒大	1	2015富力	12	422682015恒大2015富力	2	1	4-2-3-1 (100.0%)	4231	2015恒大25	邹正	FB	0	1988-02-07	52.8333	55.3	95	95	1	10	10	16	74.6	6	83.33	57	77.19	39.68	11.43	63	1.92	10.072	6.951	8	161.1	0.39	6.3	7.9	8	161.059	567.764	1274.08	3788.85	4279.82
2015-09-21	2015	2015恒大	1	2015富力	12	422682015恒大2015富力	2	1	4-2-3-1 (100.0%)	4231	2015恒大17	刘健	FB	0	1984-08-20	52.8333	55.3	65	95	0	6	8.76923	11.6923	80.49	4.38462	100	57	74.36	43.9	13.85	59.9231	1.95	9.86685	6.64708	1.46154	64.0154	0.15	6.2	7.7	4.38462	63.9839	401.045	1183.95	3716.46	4501.26
2015-09-26	2015	2015恒大	1	2015人和	15	422732015恒大2015人和	3	2	4-2-3-1 (100.0%)	4231	2015恒大35	李学鹏	FB	0	1988-09-18	47.6833	62.18	96	96	1	8	8	18	67.86	13	69.23	52	63.46	42.86	18	56	1.93	11.334	6.986	5	97.8	0.23	7	8.8	6	97.7689	641.736	1654.1	5056.05	3884.56
2015-09-26	2015	2015恒大	1	2015人和	15	422732015恒大2015人和	3	2	4-2-3-1 (100.0%)	4231	2015恒大5	张琳芃	FB	0	1989-05-09	47.6833	62.18	96	96	1	15	15	28	54.84	5	80	53	56.6	54.84	17.43	62	1.66	11.111	6.834	10	158.6	0.38	6.9	8.6	7	158.595	810.032	1258.55	4777.8	4105.63
2015-09-26	2015	2015鲁能	3	2015上港	2	422732015鲁能2015上港	0	1	4-2-3-1 (100.0%)	4231	2015鲁能17	吴兴涵	FB	0	1993-02-24	50.0667	58.34	97	97	1	15	15	16	69.23	6	83.33	47	63.83	40.38	10.48	52	2.27	11.691	7.636	11	272.7	0.61	7.2	9.2	4	272.695	694.771	1444.83	5287.66	3990.91
2015-09-26	2015	2015鲁能	3	2015上港	2	422732015鲁能2015上港	0	1	4-2-3-1 (100.0%)	4231	2015鲁能22	蒿俊闵	FB	0	1987-03-24	50.0667	58.34	97	97	1	20	20	18	74.65	4	50	70	68.57	32.39	18.82	71	2.34	10.087	6.485	6	124.9	0.3	6.2	7.8	8	124.878	500.483	1189.21	3771.65	4500.67
2015-09-26	2015	2015上港	2	2015鲁能	3	422732015上港2015鲁能	1	0	4-2-3-1 (100.0%)	4231	2015上港32	孙祥	FB	0	1982-01-15	50.0667	41.66	97	97	1	11	11	13	63.89	6	50	34	64.71	41.67	16.58	36	1.78	10.92	7.029	8	209.7	0.5	6.7	8.4	3	209.694	603.277	1324.73	4268.03	4514.1
2015-09-26	2015	2015上港	2	2015鲁能	3	422732015上港2015鲁能	1	0	4-2-3-1 (100.0%)	4231	2015上港4	王燊超	FB	0	1989-02-08	50.0667	41.66	97	97	1	7	7	14	62.16	7	57.14	36	61.11	72.97	16.74	37	1.46	10.806	7.062	7	170	0.39	6.7	8.5	6	170.023	451.494	1403.39	4644.75	4136.81
2015-09-26	2015	2015申花	6	2015永昌	7	422732015申花2015永昌	0	2	4-2-3-1 (100.0%)	4231	2015申花29	范凌江	FB	0	1989-10-08	52.0167	59.99	94	94	1	12	12	10	85.29	5	40	61	81.97	41.18	12.42	68	1.78	10.764	7.331	11	230.5	0.55	6.8	8.5	3	230.485	456.791	1417.89	4494.29	4164.28
2015-09-26	2015	2015申花	6	2015永昌	7	422732015申花2015永昌	0	2	4-2-3-1 (100.0%)	4231	2015申花8	张璐	FB	0	1987-08-23	52.0167	59.99	94	94	1	7	7	11	80.7	3	33.33	55	78.18	22.81	16.99	57	2.4	10.169	7.157	10	193.6	0.47	6.4	8.3	2	193.619	673.309	1362.13	3879.07	4061.08
2015-09-27	2015	2015亚泰	8	2015绿城	11	422742015亚泰2015绿城	1	0	4-2-3-1 (100.0%)	4231	2015亚泰16	蒋哲	FB	0	1989-02-26	58.8333	50.56	96	96	1	14	14	12	72.09	6	16.67	40	72.5	60.47	10.43	43	1.7	10.821	7.758	8	125.7	0.29	6.7	7.9	4	125.665	610.239	1488.62	4406.85	4190.04
2015-09-27	2015	2015亚泰	8	2015绿城	11	422742015亚泰2015绿城	1	0	4-2-3-1 (100.0%)	4231	2015亚泰23	张笑飞	FB	0	1982-07-11	58.8333	50.56	96	96	1	17	17	22	73.17	3	66.67	77	76.62	47.56	10.91	82	1.68	10.335	7.56	9	137.8	0.32	6.5	7.7	2	137.805	537.359	1383.65	4226.48	4049.92
2015-09-27	2015	2015宏运	14	2015建业	5	422742015宏运2015建业	0	1	4-2-3-1 (100.0%)	4231	2015宏运20	金泰延	FB	1	1989-08-21	56.5667	57.48	96	96	1	10	10	8	90.48	3	66.67	81	85.19	27.38	8.6	84	2.48	10.674	7.547	11	201.8	0.48	6.7	8	2	201.842	693.468	1446.38	4486.8	3845.03
2015-09-27	2015	2015宏运	14	2015建业	5	422742015宏运2015建业	0	1	4-2-3-1 (100.0%)	4231	2015宏运32	丁海峰	FB	0	1991-07-17	56.5667	57.48	96	96	1	18	18	22	79.05	5	80	98	73.47	46.67	40.56	105	1.88	10.772	7.434	5	128	0.3	6.7	7.9	7	128.036	767.15	1718.15	4315.1	3843.52
2015-09-27	2015	2015泰达	13	2015富力	12	422742015泰达2015富力	0	1	4-2-3-1 (100.0%)	4231	2015泰达19	白岳峰	FB	0	1987-03-28	54.75	50.63	95	95	1	8	8	14	76.27	4	25	53	77.36	35.59	14.21	59	1.97	9.506	6.848	13	220.7	0.53	6	7.5	1	220.712	539.737	958.856	3269.28	4517.79
2015-09-27	2015	2015泰达	13	2015富力	12	422742015泰达2015富力	0	1	4-2-3-1 (100.0%)	4231	2015泰达23	聂涛	FB	0	1987-01-18	54.75	50.63	95	95	1	10	10	13	76.79	4	25	51	74.51	48.21	14.49	56	2.09	10.621	7.44	5	96.6	0.22	6.7	8.2	3	96.5674	418.535	1426.15	4373.9	4305.83
2015-09-27	2015	2015申鑫	16	2015国安	4	422742015申鑫2015国安	0	4	4-2-3-1 (100.0%)	4231	2015申鑫2	胡鸣飞	FB	0	1993-02-24	51.5	41.28	94	94	1	12	12	15	63.41	9	55.56	37	62.16	43.9	16.06	41	1.8	10.589	7.561	9	189.8	0.45	6.7	8.8	8	189.783	758.682	1373.78	4227.86	4038.78
2015-09-27	2015	2015申鑫	16	2015国安	4	422742015申鑫2015国安	0	4	4-2-3-1 (100.0%)	4231	2015申鑫12	孙凯	FB	0	1991-03-26	51.5	41.28	94	94	1	12	12	9	81.63	5	40	47	82.98	55.1	13.35	49	1.65	10.259	6.968	5	70.5	0.17	6.5	8.1	2	70.4664	686.92	1136.66	3817.85	4547.48
2015-09-27	2015	2015国安	4	2015申鑫	16	422742015国安2015申鑫	4	0	4-2-3-1 (100.0%)	4231	2015国安2	李运秋	FB	0	1990-10-03	51.5	58.72	94	94	1	8	8	7	87.93	5	60	56	83.93	48.28	8.46	58	2.03	9.627	6.917	8	141.5	0.34	6.1	8.1	2	141.463	673.491	1195.89	3735.36	3880.89
2015-09-27	2015	2015国安	4	2015申鑫	16	422742015国安2015申鑫	4	0	4-2-3-1 (100.0%)	4231	2015国安31	赵和靖	FB	0	1985-05-19	51.5	58.72	94	94	1	17	17	19	70.31	10	70	59	67.8	56.25	12.97	64	1.63	9.38	6.874	8	143.1	0.35	5.9	8	5	143.056	610.634	1380.9	3482.31	3762.81
2015-10-17	2015	2015恒大	1	2015泰达	13	422942015恒大2015泰达	2	0	4-2-3-1 (100.0%)	4231	2015恒大35	李学鹏	FB	0	1988-09-18	55.2833	54.06	95	95	1	15	15	17	73.44	2	100	60	70	64.06	13.43	64	1.58	10.542	7.393	6	134.1	0.31	6.6	8	7	134.128	587.752	1336.23	4546.56	3937.58
2015-10-17	2015	2015恒大	1	2015泰达	13	422942015恒大2015泰达	2	0	4-2-3-1 (100.0%)	4231	2015恒大17	刘健	FB	0	1984-08-20	55.2833	54.06	95	95	1	7	7	20	70.15	9	66.67	63	65.08	47.76	18.03	67	1.76	10.024	6.878	5	117.4	0.28	6.3	7.5	7	117.421	453.385	989.247	4329.35	4134.54
2015-10-17	2015	2015上港	2	2015永昌	7	422942015上港2015永昌	2	2	4-2-3-1 (100.0%)	4231	2015上港32	孙祥	FB	0	1982-01-15	52.7167	59.71	94	94	1	11	11	15	81.01	12	58.33	76	71.05	53.16	15.46	79	1.8	11.049	7.371	10	197	0.48	7	8.4	7	196.999	710.343	1478.06	4495.59	4168.12
2015-10-17	2015	2015上港	2	2015永昌	7	422942015上港2015永昌	2	2	4-2-3-1 (100.0%)	4231	2015上港4	王燊超	FB	0	1989-02-08	52.7167	59.71	94	94	1	8	8	14	78.79	4	25	64	76.56	48.48	14.73	66	1.77	10.475	7.312	7	141.1	0.34	6.6	8.3	2	141.093	691.357	1485.32	4031.46	4125.46
2015-10-17	2015	2015鲁能	3	2015人和	15	422942015鲁能2015人和	5	2	4-2-3-1 (100.0%)	4231	2015鲁能12	金敬道	FB	0	1992-11-18	58.95	54.38	95	95	1	12	12	10	85.29	5	40	65	84.62	42.65	9.57	68	1.81	11.132	8.395	14	262.1	0.61	7	8.6	1	262.141	863.895	1856.02	4361	3788.6
2015-10-17	2015	2015鲁能	3	2015人和	15	422942015鲁能2015人和	5	2	4-2-3-1 (100.0%)	4231	2015鲁能17	吴兴涵	FB	0	1993-02-24	58.95	54.38	95	95	1	11	11	15	72.73	4	50	49	75.51	41.82	9.52	55	1.65	11.34	8.387	14	245.3	0.59	7.1	8.5	1	245.324	541.252	1728.66	4927.86	3897.09
2015-10-17	2015	2015国安	4	2015富力	12	422942015国安2015富力	2	0	4-2-3-1 (100.0%)	4231	2015国安4	周挺	FB	0	1979-02-05	58.0833	59.87	96	96	1	12	12	15	83.33	6	83.33	85	81.18	50	11.54	90	1.66	10.011	7.297	5	97.8	0.22	6.2	7.5	5	97.8395	610.908	1372.88	3620.81	4308.19
2015-10-17	2015	2015亚泰	8	2015申花	6	422942015亚泰2015申花	0	3	4-2-3-1 (100.0%)	4231	2015亚泰16	蒋哲	FB	0	1989-02-26	47.1	51.49	95	95	1	16	16	13	69.05	2	50	37	75.68	59.52	16.32	42	1.48	9.382	5.974	7	121.1	0.3	5.9	7.6	6	121.071	444.057	1066.46	3338.82	4411.22
2015-10-17	2015	2015亚泰	8	2015申花	6	422942015亚泰2015申花	0	3	4-2-3-1 (100.0%)	4231	2015亚泰23	张笑飞	FB	0	1982-07-11	47.1	51.49	95	95	1	6	6	7	84.78	5	20	44	86.36	34.78	13.34	46	1.87	9.533	6.199	4	55.2	0.13	6	7.9	0	55.1535	745.347	1407.18	3200.24	4124.85
2015-10-18	2015	2015申鑫	16	2015力帆	10	422952015申鑫2015力帆	0	2	4-2-3-1 (100.0%)	4231	2015申鑫15	张文涛	FB	0	1993-04-14	57.6167	44.33	72	93	0	8	10.3333	7.75	79.31	11.625	22.22	32.2917	72	20.69	17.91	37.4583	2.07	10.7841	8.26538	7.75	174.762	0.42	6.9	8.8	5.16667	174.737	769.181	1662.96	4017.6	4159.87
2015-10-18	2015	2015申鑫	16	2015力帆	10	422952015申鑫2015力帆	0	2	4-2-3-1 (100.0%)	4231	2015申鑫12	孙凯	FB	0	1991-03-26	57.6167	44.33	93	93	1	6	6	12	75.51	5	80	49	75.51	46.94	15.35	49	1.69	9.833	7.46	3	49.7	0.12	6.3	7.8	2	49.7483	463.436	1429.97	3607.8	4281.57
2015-10-25	2015	2015宏运	14	2015申花	6	423022015宏运2015申花	1	0	4-2-3-1 (100.0%)	4231	2015宏运32	丁海峰	FB	0	1991-07-17	56.7667	45.25	95	95	1	14	14	13	77.97	2	100	53	75.47	45.76	11.6	59	2.03	11.239	8.102	16	324.7	0.76	7.1	8.7	0	324.73	941.826	1733.27	4538.4	3700.51
2015-10-25	2015	2015宏运	14	2015申花	6	423022015宏运2015申花	1	0	4-2-3-1 (100.0%)	4231	2015宏运35	丁捷	FB	0	1987-04-29	56.7667	45.25	95	95	1	9	9	16	74.19	6	33.33	57	70.18	32.26	15.69	62	2.44	10.559	7.784	10	205.1	0.49	6.7	8.4	3	205.141	824.1	1607.01	4035.85	3886.84
2015-10-25	2015	2015申花	6	2015宏运	14	423022015申花2015宏运	0	1	4-2-3-1 (100.0%)	4231	2015申花29	范凌江	FB	0	1989-10-08	56.7667	54.75	95	95	1	10	10	11	72.5	6	33.33	37	78.38	52.5	13.52	40	1.45	11.403	8.229	10	162.8	0.4	7.2	8.8	2	162.79	676.714	1797.68	5065.25	3701.06
2015-10-25	2015	2015申花	6	2015宏运	14	423022015申花2015宏运	0	1	4-2-3-1 (100.0%)	4231	2015申花8	张璐	FB	0	1987-08-23	56.7667	54.75	69	95	0	11	15.1449	13.7681	79.17	5.50725	50	63.3333	73.91	25	13.91	66.087	2.27	11.2031	8.35449	8.26087	145.804	0.35	7	8.4	1.37681	145.872	604.435	1510.17	5243.74	3699.2
2015-10-25	2015	2015苏宁	9	2015绿城	11	423022015苏宁2015绿城	1	1	4-2-3-1 (100.0%)	4231	2015苏宁23	任航	FB	0	1989-02-23	61.85	50.17	94	94	1	12	12	6	90.32	8	50	57	92.98	38.71	10.97	62	1.85	10.215	7.731	7	104.4	0.25	6.6	7.6	4	104.384	502.309	1254.51	4359.72	3993.86
2015-10-25	2015	2015苏宁	9	2015绿城	11	423022015苏宁2015绿城	1	1	4-2-3-1 (100.0%)	4231	2015苏宁24	吉翔	FB	0	1990-03-01	61.85	50.17	94	94	1	10	10	15	71.7	2	50	52	67.31	45.28	15.61	53	2.02	11.151	8.394	8	124.2	0.3	7.2	8.3	2	124.229	727.962	1392.95	5242.29	3663.93
2015-10-31	2015	2015申鑫	16	2015绿城	11	423082015申鑫2015绿城	2	4	4-2-3-1 (100.0%)	4231	2015申鑫2	胡鸣飞	FB	0	1993-02-24	70.0167	55.44	94	94	1	5	5	11	85.53	5	20	73	86.3	40.79	12.68	76	1.86	11.011	9.229	4	82.3	0.19	7	7.9	2	82.306	943.174	1846.33	3952.33	4187.16
2015-10-31	2015	2015申鑫	16	2015绿城	11	423082015申鑫2015绿城	2	4	4-2-3-1 (100.0%)	4231	2015申鑫12	孙凯	FB	0	1991-03-26	70.0167	55.44	94	94	1	5	5	6	91.3	2	0	67	88.06	42.03	8.99	69	1.75	10.505	8.51	2	23	0.06	6.7	7.3	1	23.0267	588.971	1361.09	4135.07	4396.6
2015-10-31	2015	2015人和	15	2015亚泰	8	423082015人和2015亚泰	2	2	4-2-3-1 (100.0%)	4231	2015人和31	饶伟辉	FB	0	1989-03-25	49.2667	51.61	95	95	1	2	2	8	78.95	0	0	36	77.78	50	16.13	38	1.82	10.593	6.936	7	120.7	0.28	6.6	8.4	1	120.744	493.027	1554.85	3756.89	4667.86
2015-10-31	2015	2015人和	15	2015亚泰	8	423082015人和2015亚泰	2	2	4-2-3-1 (100.0%)	4231	2015人和8	夏维耶	FB	0	1983-10-05	49.2667	51.61	95	95	1	16	16	12	77.78	5	60	47	76.6	53.7	11.57	54	1.65	9.895	6.357	3	42.8	0.1	6.2	7.7	5	42.8445	423.206	1051.79	3779.79	4597.41
2015-10-31	2015	2015上港	2	2015宏运	14	423082015上港2015宏运	2	1	4-2-3-1 (100.0%)	4231	2015上港32	孙祥	FB	0	1982-01-15	52.5667	61.15	95	95	1	3	3	13	79.03	8	50	59	76.27	53.23	10.38	62	1.66	10.594	7.176	11	239.2	0.58	6.7	8.2	3	239.185	390.857	1322.91	4298.13	4342.78
2015-10-31	2015	2015上港	2	2015宏运	14	423082015上港2015宏运	2	1	4-2-3-1 (100.0%)	4231	2015上港4	王燊超	FB	0	1989-02-08	52.5667	61.15	95	95	1	10	10	16	80.25	9	77.78	78	79.49	43.21	11.85	81	1.98	10.573	7.338	12	233.7	0.56	6.6	8.4	4	233.69	677.679	1566.49	3972.97	4122.07
2015-10-31	2015	2015恒大	1	2015国安	4	423082015恒大2015国安	2	0	4-2-3-1 (100.0%)	4231	2015恒大35	李学鹏	FB	0	1988-09-18	51.6167	47.44	95	95	1	16	16	16	65.22	4	50	43	55.81	65.22	12.65	46	1.48	9.531	6.723	8	177.3	0.42	6	7.8	5	177.328	382.414	1096.95	3814.03	4059.98
2015-10-31	2015	2015恒大	1	2015国安	4	423082015恒大2015国安	2	0	4-2-3-1 (100.0%)	4231	2015恒大3	梅方	FB	0	1989-11-14	51.6167	47.44	95	95	1	10	10	16	66.67	7	28.57	40	67.5	52.08	13.39	48	1.73	10.393	7.308	7	97.2	0.24	6.5	8.5	8	97.1523	476.733	1583.84	4587.75	3647.41
2015-10-31	2015	2015苏宁	9	2015申花	6	423082015苏宁2015申花	1	3	4-2-3-1(100.0%)	4231	2015苏宁5	周云	FB	0	1990-12-31	47.9667	48.26	96	96	1	13	13	10	77.27	11	72.73	44	70.45	52.27	14.5	44	1.82	10.042	6.687	6	110.8	0.27	6.2	8.4	7	110.845	382.593	1115.52	4182.48	4250.28
2015-10-31	2015	2015苏宁	9	2015申花	6	423082015苏宁2015申花	1	3	4-2-3-1(100.0%)	4231	2015苏宁24	吉翔	FB	0	1990-03-01	47.9667	48.26	92	96	0	18	18.7826	25.0435	48.94	7.30435	85.71	44.8696	53.49	61.7	15.71	49.0435	1.38	10.2313	6.80243	4.17391	81.0783	0.19	6.5	8.9	6.26087	81.0686	522.725	1520.83	4395.47	3711.69
2015-10-31	2015	2015泰达	13	2015力帆	10	423082015泰达2015力帆	1	1	4-2-3-1 (100.0%)	4231	2015泰达23	聂涛	FB	0	1987-01-18	45.2667	48.07	97	97	1	13	13	13	74	5	0	49	71.43	60	12.78	50	1.64	10.611	6.954	16	384.6	0.89	6.6	9.2	4	384.563	686.785	1348.79	4065.95	4124.45
2015-10-31	2015	2015泰达	13	2015力帆	10	423082015泰达2015力帆	1	1	4-2-3-1 (100.0%)	4231	2015泰达19	白岳峰	FB	0	1987-03-28	45.2667	48.07	97	97	1	17	17	13	68.29	5	80	37	64.86	39.02	13.1	41	1.9	8.967	5.791	5	130.8	0.31	5.5	7.7	8	130.792	378.461	1001.33	2942.29	4514.22
2016-03-11	2016	2016鲁能	14	2016宏运	11	424402016鲁能2016宏运	3	2	4-2-3-1 (100.0%)	4231	2016鲁能16	郑铮	FB	0	1989-07-11	56.0833	56.49	94	94	1	14	14	14	77.05	9	55.56	53	75.47	42.62	6.77	61	2.02	9.704	7.056	9	251.2	0.57	6.2	7.5	3	251.197	561.373	1252.2	3510.66	4128.43
2016-03-11	2016	2016鲁能	14	2016宏运	11	424402016鲁能2016宏运	3	2	4-2-3-1 (100.0%)	4231	2016鲁能2	赵明剑	FB	0	1987-11-22	56.0833	56.49	78	94	0	8	9.64103	8.4359	87.27	0		60.2564	82	41.82	10.89	66.2821	1.91	9.02641	6.21726	6.02564	129.31	0.3	5.8	6.8	0	129.296	483.317	962.94	3093.36	4358
2016-03-11	2016	2016宏运	11	2016鲁能	14	424402016宏运2016鲁能	2	3	4-2-3-1 (100.0%)	4231	2016宏运31	刘尚坤	FB	0	1992-01-29	56.0833	43.51	94	94	1	13	13	8	81.4	4	25	41	80.49	48.84	10.44	43	1.88	11.779	8.57	12	219	0.52	7.5	9.2	8	218.958	955.661	2041.97	4902.35	3659.93
2016-03-11	2016	2016宏运	11	2016鲁能	14	424402016宏运2016鲁能	2	3	4-2-3-1 (100.0%)	4231	2016宏运17	王亮	FB	0	1989-07-23	56.0833	43.51	94	94	1	10	10	14	77.42	2	50	58	72.41	56.45	11.62	62	1.66	10.852	7.762	6	139.8	0.34	6.9	8.3	7	139.839	636.107	1678.02	4607.82	3790.66
2016-03-11	2016	2016上港	3	2016申花	4	424402016上港2016申花	1	1	4-2-3-1 (100.0%)	4231	2016上港4	王燊超	FB	0	1989-02-08	46.7167	49.45	94	94	1	6	6	15	57.14	8	75	33	60.61	57.14	17.74	35	1.86	10.461	6.922	6	161.4	0.38	6.6	8.9	11	161.358	714.38	1635.94	4020.36	3929.14
2016-03-11	2016	2016上港	3	2016申花	4	424402016上港2016申花	1	1	4-2-3-1 (100.0%)	4231	2016上港32	孙祥	FB	0	1982-01-15	46.7167	49.45	94	94	1	11	11	6	85.37	4	50	39	82.05	51.22	15.59	41	1.63	10.397	6.734	6	121.9	0.29	6.6	8.6	4	121.901	377.527	1546.17	4311.12	4040.06
2016-03-12	2016	2016恒大	1	2016亚泰	12	424412016恒大2016亚泰	3	0	4-2-3-1 (100.0%)	4231	2016恒大35	李学鹏	FB	0	1988-09-18	61.0167	60.15	69	96	0	8	11.1304	9.73913	85.11	1.3913	100	64	84.78	44.68	8.26	65.3913	1.81	11.4643	8.54817	11.1304	237.496	0.56	7.1	8.2	4.17391	237.47	578.162	1602.55	4922.52	4123.61
2016-03-12	2016	2016恒大	1	2016亚泰	12	424412016恒大2016亚泰	3	0	4-2-3-1 (100.0%)	4231	2016恒大12	王上源	FB	0	1993-06-02	61.0167	60.15	61	96	0	7	11.0164	25.1803	77.46	4.72131	100	108.59	76.81	32.39	13.21	111.738	2.07	12.0126	9.24905	9.44262	137.233	0.34	7.4	8.4	3.14754	137.296	556.603	1874.39	5522.04	3922.07
2016-03-05	2016	2016鲁能	14	2016苏宁	2	424342016鲁能2016苏宁	0	3	4-2-3-1 (100.0%)	4231	2016鲁能16	郑铮	FB	0	1989-07-11	59.7	64.59	94	94	1	12	12	13	80	6	83.33	61	75.41	38.46	12.49	65	2.25	10.337	7.802	21	441.9	1.05	6.5	7.8	7	441.888	825.795	1289.64	3472.28	4307.6
2016-03-05	2016	2016鲁能	14	2016苏宁	2	424342016鲁能2016苏宁	0	3	4-2-3-1 (100.0%)	4231	2016鲁能2	赵明剑	FB	0	1987-11-22	59.7	64.59	94	94	1	8	8	10	84.62	7	42.86	63	76.19	35.38	14.36	65	2.11	9.498	7.118	9	172.6	0.44	6	7.2	3	172.575	553.373	1028.59	2753.61	4990.09
2016-03-06	2016	2016恒大	1	2016力帆	8	424352016恒大2016力帆	1	2	4-2-3-1 (100.0%)	4231	2016恒大35	李学鹏	FB	0	1988-09-18	48.0333	63.08	99	99	1	3	3	13	78.69	5	80	57	73.68	47.54	9.08	61	1.77	10.165	6.543	8	262.4	0.58	6.1	8.2	2	262.42	524.253	1120.75	3968	4289.48
2016-03-06	2016	2016恒大	1	2016力帆	8	424352016恒大2016力帆	1	2	4-2-3-1 (100.0%)	4231	2016恒大5	张琳芃	FB	0	1989-05-09	48.0333	63.08	99	99	1	10	10	20	76.74	11	72.73	82	73.17	53.49	13.48	86	1.65	10.896	6.947	8	132.5	0.31	6.6	8.7	9	132.495	580.759	1627.96	4414.81	4139.84
2016-04-01	2016	2016绿城	15	2016鲁能	14	424612016绿城2016鲁能	2	0	4-2-3-1 (100.0%)	4231	2016绿城32	吴范锡	FB	1	1984-07-29	55.7667	34.52	96	96	1	16	16	15	65.12	7	57.14	41	60.98	53.49	18.21	43	1.7	9.735	6.749	2	25.3	0.06	6.1	7.3	7	25.3209	425.495	971.894	4261.73	4050.27
2016-04-01	2016	2016绿城	15	2016鲁能	14	424612016绿城2016鲁能	2	0	4-2-3-1 (100.0%)	4231	2016绿城21	曹海清	FB	0	1993-09-28	55.7667	34.52	96	96	1	11	11	12	73.33	9	66.67	40	70	44.44	14.2	45	1.67	10.993	7.603	4	47.8	0.11	6.9	8.2	8	47.789	520.679	1338.96	5223.17	3862.59
2016-04-01	2016	2016恒大	1	2016富力	6	424612016恒大2016富力	2	0	4-2-3-1 (100.0%)	4231	2016恒大5	张琳芃	FB	0	1989-05-09	54.4	51.89	67	93	0	7	9.71642	16.6567	72.09	5.55224	50	55.5224	70	53.49	9.95	59.6866	1.72	10.9129	7.5566	8.32836	195.855	0.47	7	8.7	6.9403	195.857	904.036	1597.96	4124.1	4091.22
2016-04-01	2016	2016恒大	1	2016富力	6	424612016恒大2016富力	2	0	4-2-3-1 (100.0%)	4231	2016恒大28	金英权	FB	1	1990-02-27	54.4	51.89	93	93	1	11	11	9	78.57	2	100	40	75	33.33	13.85	42	2.21	10.187	7.076	4	66.8	0.16	6.5	7.8	2	66.7857	292.884	1048.08	4520.31	4259.16
2016-04-01	2016	2016恒大	1	2016富力	6	424612016恒大2016富力	2	0	4-2-3-1 (100.0%)	4231	2016恒大33	荣昊	FB	0	1987-04-07	54.4	51.89	47	93	0	1	1.97872	9.89362	81.48	3.95745	0	49.4681	76	48.15	10.92	53.4255	1.74	11.0017	7.97228	3.95745	124.264	0.29	7.1	8.7	0	124.247	622.427	1650.61	4529.09	4074.98
2016-04-01	2016	2016富力	6	2016恒大	1	424612016富力2016恒大	0	2	4-2-3-1 (100.0%)	4231	2016富力11	姜至鹏	FB	0	1989-03-06	51.6167	48.11	93	93	1	10	10	14	81.58	5	60	70	78.57	36.84	15.9	76	2.16	10.762	7.593	9	221.8	0.53	6.9	8.4	4	221.8	750.369	1392.62	4113.97	4282.84
2016-04-01	2016	2016富力	6	2016恒大	1	424612016富力2016恒大	0	2	4-2-3-1 (100.0%)	4231	2016富力28	王嘉楠	FB	0	1993-05-31	54.4	48.11	93	93	1	10	10	16	68	8	50	45	71.11	36	15.91	50	1.76	10.61	7.53	10	205	0.5	6.8	8.3	3	204.967	567.201	1419.91	4340.68	4077.4
2016-04-10	2016	2016泰达	10	2016绿城	15	424702016泰达2016绿城	1	0	4-2-3-1 (100.0%)	4231	2016泰达19	白岳峰	FB	0	1987-03-28	52.3167	53.2	94	94	1	21	21	15	76.19	8	50	59	72.88	38.1	13.62	63	1.87	10.193	7.188	12	285.1	0.68	6.5	8.2	5	285.09	641.032	1531.4	3620.75	4115.22
2016-04-10	2016	2016泰达	10	2016绿城	15	424702016泰达2016绿城	1	0	4-2-3-1 (100.0%)	4231	2016泰达23	聂涛	FB	0	1987-01-18	52.3167	53.2	94	94	1	10	10	11	78.85	6	50	50	72	40.38	13.03	52	1.94	11.184	7.49	6	92.1	0.23	7.1	8.6	2	92.0618	646.104	1669.89	4884.96	3890.9
2016-04-10	2016	2016上港	3	2016宏运	11	424702016上港2016宏运	4	0	4-2-3-1 (100.0%)	4231	2016上港4	王燊超	FB	0	1989-02-08	50.7833	53.94	94	94	1	11	11	15	67.39	9	44.44	44	63.64	52.17	18	46	1.87	11.072	7.614	20	436.6	1.06	7	9	6	436.639	783.438	1486.98	4183.94	4180.71
2016-04-10	2016	2016上港	3	2016宏运	11	424702016上港2016宏运	4	0	4-2-3-1 (100.0%)	4231	2016上港32	孙祥	FB	0	1982-01-15	50.7833	53.94	94	94	1	12	12	12	73.91	2	100	46	67.39	58.7	15.47	46	1.65	9.698	6.359	7	141.5	0.35	6.2	7.5	1	141.55	440.635	802.286	3688.02	4625.74
2016-04-10	2016	2016鲁能	14	2016申花	4	424702016鲁能2016申花	0	0	4-2-3-1 (100.0%)	4231	2016鲁能16	郑铮	FB	0	1989-07-11	50.3833	50.39	46	95	0	7	14.4565	8.26087	86.21	6.19565	100	55.7609	77.78	41.38	7.32	59.8913	1.72	9.8263	6.95565	12.3913	239.978	0.57	6.2	7.7	6.19565	239.886	539.282	1081.73	3481.25	4484.86
2016-04-10	2016	2016鲁能	14	2016申花	4	424702016鲁能2016申花	0	0	4-2-3-1 (100.0%)	4231	2016鲁能2	赵明剑	FB	0	1987-11-22	50.3833	50.39	95	95	1	9	9	13	77.19	1	0	55	72.73	54.39	14.09	57	1.77	8.891	6.081	6	97	0.24	5.6	7.2	3	97.0263	453.255	1039.44	2717.88	4583.37
2016-04-10	2016	2016鲁能	14	2016申花	4	424702016鲁能2016申花	0	0	4-2-3-1 (100.0%)	4231	2016鲁能13	张驰	FB	0	1987-07-08	50.3833	50.39	48	95	0	5	9.89583	11.875	60	7.91667	25	27.7083	50	53.33	13.69	29.6875	1.8	9.36542	6.02854	5.9375	147.052	0.34	5.8	7.6	1.97917	147.133	447.869	983.111	3577.16	4211.11
2016-04-15	2016	2016鲁能	14	2016富德	9	424752016鲁能2016富德	3	1	4-2-3-1 (100.0%)	4231	2016鲁能14	王彤	FB	0	1993-02-12	60.9333	49.51	94	94	1	9	9	14	78.46	3	0	62	72.58	41.54	13.54	65	2.28	10.519	8.04	7	156.5	0.37	6.7	7.9	5	156.51	544.728	1224.09	4191.98	4401.39
2016-04-15	2016	2016鲁能	14	2016富德	9	424752016鲁能2016富德	3	1	4-2-3-1 (100.0%)	4231	2016鲁能13	张驰	FB	0	1987-07-08	60.9333	49.51	64	94	0	9	13.2188	7.34375	83.87	2.9375	0	45.5312	70.97	48.39	9.36	45.5312	2.19	10.9818	8.47322	8.8125	178.012	0.42	7	8.4	4.40625	177.962	653.934	1503.72	4845.81	3800.26
2016-04-17	2016	2016国安	5	2016绿城	15	424772016国安2016绿城	3	0	4-2-3-1 (100.0%)	4231	2016国安28	张呈栋	FB	0	1989-02-09	48.3667	62.13	94	94	1	7	7	14	77.78	8	62.5	60	73.33	38.1	10.13	63	2.02	11.004	6.973	6	132.2	0.3	7	8.6	2	132.2	487.601	1498.65	4838.94	4046.99
2016-04-17	2016	2016国安	5	2016绿城	15	424772016国安2016绿城	3	0	4-2-3-1 (100.0%)	4231	2016国安31	赵和靖	FB	0	1985-05-19	48.3667	62.13	94	94	1	4	4	5	88.37	5	20	42	88.1	46.51	9.75	43	1.79	10.769	7.083	13	253.2	0.61	6.8	8.8	2	253.229	663.272	1477.18	4577.76	3797.64
2016-04-24	2016	2016泰达	10	2016恒大	1	424842016泰达2016恒大	0	4	4-2-3-1 (100.0%)	4231	2016泰达19	白岳峰	FB	0	1987-03-28	57.75	42.33	94	94	1	14	14	16	72.41	3	66.67	57	70.18	41.38	13.35	58	1.91	10.119	7.535	13	231.3	0.54	6.4	7.8	5	231.274	504.571	1155.15	4060.99	4166.62
2016-04-24	2016	2016泰达	10	2016恒大	1	424842016泰达2016恒大	0	4	4-2-3-1 (100.0%)	4231	2016泰达23	聂涛	FB	0	1987-01-18	57.75	42.33	94	94	1	10	10	18	74.65	8	62.5	63	76.19	35.21	14.71	71	2.04	11.63	8.577	12	207.9	0.5	7.4	8.9	2	207.927	695.455	2126.39	4773.17	3827.13
2016-04-24	2016	2016亚泰	12	2016上港	3	424842016亚泰2016上港	1	3	4-2-3-1 (100.0%)	4231	2016亚泰17	范晓冬	FB	0	1987-03-02	40.1	53.33	95	95	1	9	9	15	68.75	8	25	46	60.87	66.67	18.8	48	1.42	9.977	5.631	10	185.7	0.45	6.2	8.4	6	185.738	645.749	1372.24	3581.67	4191.77
2016-04-24	2016	2016亚泰	12	2016上港	3	424842016亚泰2016上港	1	3	4-2-3-1 (100.0%)	4231	2016亚泰26	左伊藤	FB	0	1995-04-04	40.1	53.33	95	95	1	17	17	34	44.26	8	62.5	62	40.32	81.97	19.17	61	1.23	10.153	5.804	9	163.3	0.38	6.4	8.7	10	163.251	563.281	1276.11	4051.78	4098.53
2016-04-24	2016	2016鲁能	14	2016永昌	16	424842016鲁能2016永昌	1	2	4-2-3-1 (100.0%)	4231	2016鲁能14	王彤	FB	0	1993-02-12	55.8333	64.46	96	96	1	10	10	14	70.83	5	60	45	68.89	27.08	13.05	48	2.71	10.312	7.445	13	278.3	0.66	6.4	8	5	278.278	574.355	1316.34	3917.75	4225.27
2016-04-24	2016	2016鲁能	14	2016永昌	16	424842016鲁能2016永昌	1	2	4-2-3-1 (100.0%)	4231	2016鲁能2	赵明剑	FB	0	1987-11-22	55.8333	64.46	96	96	1	10	10	11	84.51	6	50	65	76.92	32.39	11.9	71	2.24	9.437	6.823	5	113.1	0.27	5.9	7.3	4	113.112	469.561	1147.02	3294.37	4413.42
2016-04-03	2016	2016申花	4	2016永昌	16	424632016申花2016永昌	3	1	4-2-3-1 (100.0%)	4231	2016申花23	柏佳俊	FB	0	1991-03-20	47.85	55.64	97	97	1	13	13	22	69.44	7	57.14	66	66.67	48.61	14.09	72	1.65	8.98	5.544	25	416.1	0.85	5.6	7	3	416.131	602.357	1298.42	2894.63	3768.92
2016-04-03	2016	2016申花	4	2016永昌	16	424632016申花2016永昌	3	1	4-2-3-1 (100.0%)	4231	2016申花16	李运秋	FB	0	1990-10-03	47.85	55.64	97	97	1	20	20	14	75	11	45.45	53	69.81	58.93	15.87	56	1.8	9.314	6.033	12	210.2	0.46	5.9	7.6	8	210.207	559.532	1285.22	3676.93	3582.32
2016-04-30	2016	2016恒大	1	2016申花	4	424902016恒大2016申花	2	1	4-2-3-1 (100.0%)	4231	2016恒大33	荣昊	FB	0	1987-04-07	43.1333	55.36	97	97	1	3	3	8	75	3	100	31	74.19	53.13	12.38	32	1.66	10.872	6.394	4	153.4	0.33	6.7	8.9	4	153.418	497.905	1479.93	4325.59	4415.06
2016-04-30	2016	2016恒大	1	2016申花	4	424902016恒大2016申花	2	1	4-2-3-1 (100.0%)	4231	2016恒大12	王上源	FB	0	1993-06-02	43.1333	55.36	97	97	1	5	5	9	82.35	5	20	48	77.08	54.9	11.57	51	1.78	9.969	6.281	8	135.1	0.32	6.1	8.7	5	135.114	685.115	1575.99	3654.33	3918.55
2016-04-30	2016	2016国安	5	2016力帆	8	424902016国安2016力帆	1	1	4-2-3-1 (100.0%)	4231	2016国安28	张呈栋	FB	0	1989-02-09	51.5	52.68	94	94	1	9	9	18	77.5	11	36.36	76	75	42.5	9.38	80	2.16	11.13	7.597	7	146	0.36	7.1	8.9	7	145.953	450.581	1444.29	4982.33	4106.66
2016-04-30	2016	2016国安	5	2016力帆	8	424902016国安2016力帆	1	1	4-2-3-1 (100.0%)	4231	2016国安31	赵和靖	FB	0	1985-05-19	51.5	52.68	94	94	1	16	16	9	80.85	7	57.14	39	87.18	48.94	7.84	47	1.77	9.884	7.041	8	218.5	0.52	6.3	8.2	6	218.521	608.888	1086.43	3891.02	4078.72
2016-05-14	2016	2016鲁能	14	2016亚泰	12	425042016鲁能2016亚泰	0	0	4-2-3-1 (100.0%)	4231	2016鲁能2	赵明剑	FB	0	1987-11-22	51.3	55.97	96	96	1	16	16	21	69.12	7	28.57	66	68.18	48.53	15.46	68	1.82	8.815	5.888	3	50.7	0.11	5.5	6.9	12	50.7185	510.476	895.568	2911.67	4446.79
2016-05-14	2016	2016鲁能	14	2016亚泰	12	425042016鲁能2016亚泰	0	0	4-2-3-1 (100.0%)	4231	2016鲁能16	郑铮	FB	0	1989-07-11	51.3	55.97	96	96	1	8	8	13	75	9	66.67	47	68.09	48.08	8.62	52	1.79	9.541	6.383	3	40.8	0.1	5.9	7.5	9	40.7528	432.313	993.212	3861.74	4212.9
2016-05-14	2016	2016泰达	10	2016建业	13	425042016泰达2016建业	0	0	4-2-3-1 (100.0%)	4231	2016泰达19	白岳峰	FB	0	1987-03-28	51.8833	47.68	94	94	1	13	13	11	73.17	6	16.67	39	66.67	48.78	20.84	41	1.63	10.069	6.96	17	403.6	0.98	6.4	8	4	403.593	594.485	1197.54	3257.84	4615.63
2016-05-14	2016	2016泰达	10	2016建业	13	425042016泰达2016建业	0	0	4-2-3-1 (100.0%)	4231	2016泰达23	聂涛	FB	0	1987-01-18	51.8833	47.68	94	94	1	11	11	18	67.86	11	81.82	53	66.04	58.93	14.36	56	1.52	11.065	7.465	7	94.5	0.23	7	8.6	3	94.5202	833.368	1394.12	4551.38	4191.3
2016-05-14	2016	2016恒大	1	2016华夏	7	425042016恒大2016华夏	2	0	4-2-3-1 (100.0%)	4231	2016恒大33	荣昊	FB	0	1987-04-07	58.5167	59.22	95	95	1	5	5	8	88.73	2	50	69	88.41	33.8	10.26	71	1.99	10.662	7.646	5	97.1	0.24	6.7	7.8	1	97.0565	527.035	1404.78	4420.61	4212.13
2016-05-14	2016	2016恒大	1	2016华夏	7	425042016恒大2016华夏	2	0	4-2-3-1 (100.0%)	4231	2016恒大12	王上源	FB	0	1993-06-02	58.5167	59.22	95	95	1	17	17	10	86.3	3	66.67	70	84.29	43.84	10.04	73	1.86	10.495	7.439	5	109.3	0.26	6.6	7.6	7	109.304	480.957	1008.8	4483.93	4411.68
2016-05-14	2016	2016苏宁	2	2016永昌	16	425042016苏宁2016永昌	0	0	4-2-3-1 (100.0%)	4231	2016苏宁5	周云	FB	0	1990-12-31	55.2833	61.07	94	94	1	11	11	5	89.36	2	50	43	93.02	29.79	8.25	47	2.13	10.782	7.734	3	81.1	0.2	6.8	8.4	7	81.1451	409.231	1031.19	5166.64	4093.87
2016-05-14	2016	2016苏宁	2	2016永昌	16	425042016苏宁2016永昌	0	0	4-2-3-1 (100.0%)	4231	2016苏宁23	任航	FB	0	1989-02-23	55.2833	61.07	94	94	1	7	7	15	75.81	19	78.95	55	81.82	40.32	10.47	62	1.76	10.36	7.041	10	172.3	0.4	6.6	7.6	20	172.28	553.563	1387.11	4394.02	3852.61
2016-05-14	2016	2016国安	5	2016上港	3	425042016国安2016上港	2	1	4-2-3-1 (100.0%)	4231	2016国安28	张呈栋	FB	0	1989-02-09	52.6	51.6	96	96	1	17	17	19	62	11	54.55	48	60.42	62	12.42	50	1.44	10.856	7.617	13	193.6	0.45	6.8	8.7	10	193.6	771.181	1286.48	4275.26	4329.15
2016-05-14	2016	2016国安	5	2016上港	3	425042016国安2016上港	2	1	4-2-3-1 (100.0%)	4231	2016国安31	赵和靖	FB	0	1985-05-19	52.6	51.6	78	96	0	8	9.84615	12.3077	76.74	3.69231	33.33	46.7692	71.05	51.16	9.76	52.9231	1.67	10.4209	7.36123	8.61538	176.246	0.4	6.5	8.3	1.23077	176.304	777.627	1474	3987.44	4005.81
2016-05-14	2016	2016上港	3	2016国安	5	425042016上港2016国安	1	2	4-2-3-1 (100.0%)	4231	2016上港4	王燊超	FB	0	1989-02-08	52.6	48.4	96	96	1	12	12	12	73.91	10	40	44	68.18	54.35	14.47	46	2	11.016	7.601	11	243.7	0.57	6.9	8.7	6	243.68	748.987	1674.52	4186.3	4162.89
2016-05-14	2016	2016上港	3	2016国安	5	425042016上港2016国安	1	2	4-2-3-1 (100.0%)	4231	2016上港23	傅欢	FB	0	1993-07-12	52.6	48.4	50	96	0	6	11.52	23.04	62.5	1.92	100	55.68	55.17	50	17.76	61.44	1.94	9.87264	6.62976	9.6	214.272	0.5	6.1	8.1	5.76	214.364	630.976	1282.96	3416.12	4329.17
2016-05-14	2016	2016上港	3	2016国安	5	425042016上港2016国安	1	2	4-2-3-1 (100.0%)	4231	2016上港32	孙祥	FB	0	1982-01-15	52.6	48.4	46	96	0	6	12.5217	14.6087	80	6.26087	66.67	70.9565	79.41	45.71	15.87	73.0435	1.83	10.608	7.54226	8.34783	169.878	0.4	6.6	8	6.26087	169.868	459.095	1153.83	4581.65	4242.82
2016-05-15	2016	2016富德	9	2016力帆	8	425052016富德2016力帆	1	1	4-2-3-1 (100.0%)	4231	2016富德16	吴永春	FB	0	1989-03-30	57.5	47.67	98	98	1	16	16	8	86.44	6	50	53	81.13	52.54	11.44	59	1.75	10.604	7.843	8	181.8	0.43	6.5	8.2	1	181.757	552.476	1201.7	4602.2	4065.7
2016-05-15	2016	2016富德	9	2016力帆	8	425052016富德2016力帆	1	1	4-2-3-1 (100.0%)	4231	2016富德23	裴育文	FB	0	1985-07-04	57.5	47.67	98	98	1	9	9	12	79.66	6	33.33	59	72.88	50.85	13.38	59	1.59	11.137	7.839	6	136.4	0.32	6.8	8.2	1	136.441	608.538	1580.58	4387.38	4423.81
2016-05-18	2016	2016华夏	7	2016国安	5	425082016华夏2016国安	2	0	4-2-3-1 (100.0%)	4231	2016华夏32	丁海峰	FB	0	1991-07-17	58.4167	42.05	96	96	1	16	16	17	74.24	8	62.5	62	72.58	51.52	13.4	66	1.73	10.924	8.175	7	164.6	0.4	6.8	8.4	7	164.587	679.408	1522.94	4600.7	3956.75
2016-05-18	2016	2016华夏	7	2016国安	5	425082016华夏2016国安	2	0	4-2-3-1 (100.0%)	4231	2016华夏16	廖均健	FB	0	1994-01-27	58.4167	42.05	96	96	1	9	9	14	70.21	6	83.33	46	60.87	57.45	15.12	47	1.6	10.292	7.73	6	91.4	0.22	6.4	7.9	8	91.3507	324.687	1218.89	4398.03	4259.29
2016-05-21	2016	2016宏运	11	2016恒大	1	425112016宏运2016恒大	0	3	4-2-3-1 (100.0%)	4231	2016宏运11	郑涛	FB	0	1985-08-20	50.4667	41.72	93	93	1	12	12	10	77.27	8	50	41	70.73	52.27	14.4	44	1.66	10.261	6.974	8	128.6	0.31	6.6	8.3	3	128.555	615.253	1463.28	3744.9	4308.61
2016-05-21	2016	2016宏运	11	2016恒大	1	425112016宏运2016恒大	0	3	4-2-3-1 (100.0%)	4231	2016宏运17	王亮	FB	0	1989-07-23	50.4667	41.72	93	93	1	10	10	20	60.78	9	55.56	44	65.91	43.14	11.26	51	1.98	9.935	6.846	7	116.5	0.28	6.4	8.1	3	116.52	534.536	1314.09	3813.4	4156.51
2016-05-21	2016	2016上港	3	2016绿城	15	425112016上港2016绿城	1	0	4-2-3-1 (100.0%)	4231	2016上港2	张卫	FB	0	1993-03-28	54.0167	54.34	70	94	0	7	9.4	18.8	72	9.4	71.43	60.4286	73.33	34	10.58	67.1429	1.9	11.7513	8.2438	17.4571	547.617	1.32	7.4	8.8	5.37143	547.617	754.066	1453.45	4746.42	4250.07
2016-05-21	2016	2016上港	3	2016绿城	15	425112016上港2016绿城	1	0	4-2-3-1 (100.0%)	4231	2016上港23	傅欢	FB	0	1993-07-12	54.0167	54.34	94	94	1	12	12	17	72.13	8	50	56	66.07	40.98	13.69	61	1.85	9.927	6.717	13	315.9	0.76	6.3	7.5	5	315.926	491.119	872.709	3716.55	4530.66
2016-05-22	2016	2016国安	5	2016永昌	16	425122016国安2016永昌	1	1	4-2-3-1 (100.0%)	4231	2016国安28	张呈栋	FB	0	1989-02-09	56.5333	69.86	95	95	1	11	11	18	79.55	5	60	83	78.31	34.09	9.55	88	2.3	11.405	8.056	8	177.4	0.42	7.1	8.5	3	177.414	827.913	1531.07	4814.37	4053.84
2016-05-22	2016	2016国安	5	2016永昌	16	425122016国安2016永昌	1	1	4-2-3-1 (100.0%)	4231	2016国安20	张辛昕	FB	0	1983-10-19	56.5333	69.86	95	95	1	9	9	8	90.48	3	33.33	81	82.72	27.38	10.35	84	2.2	10.833	7.833	5	81.9	0.19	6.8	8.3	1	81.8701	636.431	1424.77	4713.66	3975.92
2016-05-22	2016	2016申花	4	2016力帆	8	425122016申花2016力帆	1	0	4-2-3-1 (100.0%)	4231	2016申花23	柏佳俊	FB	0	1991-03-20	50.8833	47.03	97	97	1	11	11	13	75	7	42.86	49	71.43	48.08	10.93	52	1.77	9.933	6.788	6	147.5	0.35	6.1	8	4	147.478	539.589	1295.58	3897.43	4052.51
2016-05-22	2016	2016申花	4	2016力帆	8	425122016申花2016力帆	1	0	4-2-3-1 (100.0%)	4231	2016申花2	熊飞	FB	0	1987-10-21	50.8833	47.03	97	97	1	9	9	12	76.92	6	66.67	48	72.92	59.62	11.68	52	1.62	10.977	7.536	4	83.1	0.19	6.8	8.9	6	83.1086	586.267	1525.67	4802.32	3979.24
2016-05-27	2016	2016申花	4	2016泰达	10	425172016申花2016泰达	2	2	4-2-3-1 (100.0%)	4231	2016申花23	柏佳俊	FB	0	1991-03-20	47.15	57.37	97	97	1	20	20	14	74.55	4	50	52	71.15	41.82	15.06	55	1.91	10.003	6.305	13	232.5	0.54	6.2	8	7	232.459	489.911	1223.28	4058.1	3998.98
2016-05-27	2016	2016申花	4	2016泰达	10	425172016申花2016泰达	2	2	4-2-3-1 (100.0%)	4231	2016申花2	熊飞	FB	0	1987-10-21	47.15	57.37	97	97	1	12	12	7	82.05	11	54.55	37	78.38	51.28	11.38	39	1.64	10.918	6.823	6	127.5	0.28	6.8	8.7	9	127.514	490.067	1284.29	4810.12	4206.41
2016-05-28	2016	2016苏宁	2	2016绿城	15	425182016苏宁2016绿城	1	1	4-2-3-1 (100.0%)	4231	2016苏宁5	周云	FB	0	1990-12-31	53.6167	50.64	97	97	1	12	12	14	79.71	3	0	64	73.44	53.62	13.74	69	1.67	10.35	7.322	7	134.7	0.3	6.4	8.2	3	134.738	490.143	1260.53	4752.8	3712.22
2016-05-28	2016	2016苏宁	2	2016绿城	15	425182016苏宁2016绿城	1	1	4-2-3-1 (100.0%)	4231	2016苏宁23	任航	FB	0	1989-02-23	53.6167	50.64	97	97	1	13	13	23	62.3	8	62.5	56	60.71	47.54	13.96	61	1.8	10.11	6.947	5	128.2	0.29	6.2	7.8	11	128.195	442.844	1354.12	4036.35	4148.54
2016-05-28	2016	2016富德	9	2016宏运	11	425182016富德2016宏运	4	1	4-2-3-1 (100.0%)	4231	2016富德16	吴永春	FB	0	1989-03-30	56.2167	46.9	96	96	1	12	12	14	74.07	3	66.67	49	81.63	44.44	8.62	54	2.02	10.433	7.102	4	72.6	0.18	6.5	7.6	2	72.6295	411.516	1139.73	4273.88	4535.4
2016-05-28	2016	2016富德	9	2016宏运	11	425182016富德2016宏运	4	1	4-2-3-1 (100.0%)	4231	2016富德23	裴育文	FB	0	1985-07-04	56.2167	46.9	96	96	1	6	6	17	67.31	6	33.33	50	64	51.92	15.29	52	1.65	10.632	7.268	2	34.3	0.09	6.6	7.8	1	34.3196	517.34	1410.48	4015.54	4654.6
2016-05-07	2016	2016申花	4	2016宏运	11	424972016申花2016宏运	0	0	4-2-3-1 (100.0%)	4231	2016申花23	柏佳俊	FB	0	1991-03-20	47.15	59.23	95	95	1	14	14	7	85.71	7	42.86	48	85.42	55.1	12.39	49	1.51	10.293	6.436	12	202.2	0.48	6.4	8.2	8	202.186	506.055	1411.09	4240.54	3933.26
2016-05-07	2016	2016申花	4	2016宏运	11	424972016申花2016宏运	0	0	4-2-3-1 (100.0%)	4231	2016申花16	李运秋	FB	0	1990-10-03	47.15	59.23	95	95	1	12	12	12	78.95	4	100	52	80.77	49.12	9.76	57	1.81	9.554	6.011	2	36.6	0.08	6	7.6	7	36.589	558.213	1313.18	3461.35	4184.53
2016-05-08	2016	2016上港	3	2016永昌	16	424982016上港2016永昌	2	1	4-2-3-1 (100.0%)	4231	2016上港4	王燊超	FB	0	1989-02-08	48.05	55.82	94	94	1	8	8	22	56.86	4	50	46	54.35	70.59	15.93	51	1.39	10.965	7.198	14	321.7	0.77	7	9	9	321.67	724.86	1579.51	4168.47	4170.27
2016-05-08	2016	2016上港	3	2016永昌	16	424982016上港2016永昌	2	1	4-2-3-1 (100.0%)	4231	2016上港32	孙祥	FB	0	1982-01-15	48.05	55.82	94	94	1	13	13	10	83.33	8	37.5	59	83.05	61.67	14.03	60	1.5	9.904	6.447	5	106.3	0.26	6.3	8	4	106.314	409.671	1096.53	3768.16	4523.74
2016-06-11	2016	2016恒大	1	2016永昌	16	425322016恒大2016永昌	0	0	4-2-3-1 (100.0%)	4231	2016恒大5	张琳芃	FB	0	1989-05-09	51.5333	65.06	97	97	1	12	12	15	81.01	8	50	74	75.68	31.65	9.06	79	2.43	11.094	7.746	7	132	0.31	6.8	9	8	131.962	810.281	1789.62	4352.48	4009.6
2016-06-11	2016	2016恒大	1	2016永昌	16	425322016恒大2016永昌	0	0	4-2-3-1 (100.0%)	4231	2016恒大35	李学鹏	FB	0	1988-09-18	51.5333	65.06	50	97	0	5	9.7	19.4	73.68	9.7	80	69.84	69.44	47.37	13.92	73.72	1.97	10.6196	7.27694	7.76	111.162	0.26	6.5	8.4	7.76	111.18	629.967	1638.16	4158.48	4081.49
2016-06-11	2016	2016恒大	1	2016永昌	16	425322016恒大2016永昌	0	0	4-2-3-1 (100.0%)	4231	2016恒大33	荣昊	FB	0	1987-04-07	51.5333	65.06	46	97	0	5	10.5435	21.087	66.67	6.32609	33.33	54.8261	57.69	33.33	13.18	63.2609	2	11.4671	7.77898	6.32609	214.454	0.49	7	8.9	2.1087	214.355	371.258	1865.99	5038.21	3976.67
2016-06-12	2016	2016国安	5	2016亚泰	12	425332016国安2016亚泰	2	0	4-2-3-1 (100.0%)	4231	2016国安4	周挺	FB	0	1979-02-05	53.45	67.54	100	100	1	7	7	17	85.83	4	25	118	81.36	35.83	9.26	120	1.96	10.645	7.14	7	143.1	0.33	6.4	8	2	143.111	463.083	1330.48	4375.89	4332.77
2016-06-12	2016	2016国安	5	2016亚泰	12	425332016国安2016亚泰	2	0	4-2-3-1 (100.0%)	4231	2016国安20	张辛昕	FB	0	1983-10-19	53.45	67.54	100	100	1	6	6	12	84.21	1	0	73	79.45	38.16	11.13	76	1.84	10.776	7.487	4	61.2	0.14	6.4	8.4	0	61.2216	403.48	1673.01	4764.99	3873.18
2016-06-14	2016	2016恒大	1	2016泰达	10	425352016恒大2016泰达	2	0	4-2-3-1 (100.0%)	4231	2016恒大5	张琳芃	FB	0	1989-05-09	58.6167	66.46	96	96	1	7	7	13	82.67	4	50	67	85.07	41.33	8.78	75	2.05	11.071	8.186	17	334.5	0.79	6.9	8.4	2	334.546	645.563	1459.17	4263.5	4368.28
2016-06-14	2016	2016恒大	1	2016泰达	10	425352016恒大2016泰达	2	0	4-2-3-1 (100.0%)	4231	2016恒大33	荣昊	FB	0	1987-04-07	58.6167	66.46	96	96	1	12	12	13	79.37	1	0	63	74.6	50.79	7.8	63	1.78	11.12	7.944	8	158.5	0.38	6.9	8.1	5	158.481	440.485	1425.38	4662.43	4433.31
2016-06-14	2016	2016泰达	10	2016恒大	1	425352016泰达2016恒大	0	2	4-2-3-1 (100.0%)	4231	2016泰达19	白岳峰	FB	0	1987-03-28	58.6167	33.54	96	96	1	12	12	12	76.92	5	20	49	73.47	40.38	18.43	52	1.92	9.678	7.167	5	107.9	0.25	6	7.3	6	107.949	532.239	1008.75	3629.84	4399.14
2016-06-14	2016	2016泰达	10	2016恒大	1	425352016泰达2016恒大	0	2	4-2-3-1 (100.0%)	4231	2016泰达23	聂涛	FB	0	1987-01-18	58.6167	33.54	96	96	1	12	12	13	66.67	4	50	37	70.27	43.59	17.37	39	1.95	10.652	7.853	3	54.1	0.13	6.6	8	4	54.0794	664.193	1232.33	4489.5	4212.05
2016-06-15	2016	2016苏宁	2	2016富力	6	425362016苏宁2016富力	1	1	4-2-3-1 (100.0%)	4231	2016苏宁5	周云	FB	0	1990-12-31	54.3667	55.38	94	94	1	10	10	16	73.77	5	40	56	76.79	32.79	11.84	61	2	10.679	7.804	10	157.2	0.36	6.8	8.6	4	157.153	623.984	1443.38	4720.55	3734.1
2016-06-15	2016	2016苏宁	2	2016富力	6	425362016苏宁2016富力	1	1	4-2-3-1 (100.0%)	4231	2016苏宁23	任航	FB	0	1989-02-23	54.3667	55.38	94	94	1	9	9	14	79.41	11	63.64	63	82.54	32.35	10.15	68	2.06	10.764	7.576	3	52.3	0.13	6.8	8.4	9	52.3208	711.985	1763.25	4363.33	3873.33
2016-06-15	2016	2016上港	3	2016亚泰	12	425362016上港2016亚泰	1	1	4-2-3-1 (100.0%)	4231	2016上港4	王燊超	FB	0	1989-02-08	56.7	69.5	95	95	1	9	9	24	77.14	14	57.14	99	69.7	42.86	16.06	105	1.84	11.607	8.267	10	219.2	0.53	7.3	8.7	4	219.207	689.902	1712.79	4692.91	4291.94
2016-06-15	2016	2016上港	3	2016亚泰	12	425362016上港2016亚泰	1	1	4-2-3-1 (100.0%)	4231	2016上港32	孙祥	FB	0	1982-01-15	56.7	69.5	95	95	1	10	10	13	84.71	6	33.33	85	81.18	50.59	12.14	85	1.73	10.826	7.639	13	308.9	0.73	6.8	8.1	5	308.895	542.251	1285.17	3907.83	4782.12
2016-06-15	2016	2016华夏	7	2016申花	4	425362016华夏2016申花	2	2	4-2-3-1 (100.0%)	4231	2016华夏32	丁海峰	FB	0	1991-07-17	57.2333	52.18	97	97	1	11	11	12	82.86	6	66.67	68	80.88	51.43	17	70	1.96	10.821	7.985	10	192.8	0.46	6.6	8.4	4	192.761	696.327	1474.48	4289.52	4167.56
2016-06-15	2016	2016华夏	7	2016申花	4	425362016华夏2016申花	2	2	4-2-3-1 (100.0%)	4231	2016华夏16	廖均健	FB	0	1994-01-27	57.2333	52.18	97	97	1	9	9	11	78.85	5	60	49	77.55	48.08	8.09	52	1.65	10.554	7.697	11	302.8	0.7	6.5	8.1	5	302.845	432.222	1167.77	4466.14	4184.97
2016-06-15	2016	2016力帆	8	2016绿城	15	425362016力帆2016绿城	1	0	4-2-3-1 (100.0%)	4231	2016力帆9	刘宇（大）	FB	0	1985-05-12	51.9833	56.46	97	97	1	12	12	17	72.58	4	75	59	64.41	48.39	15.4	62	1.94	10.755	7.231	6	184.5	0.43	6.6	8.4	4	184.531	306.012	1493.51	4826.08	3944.99
2016-06-15	2016	2016力帆	8	2016绿城	15	425362016力帆2016绿城	1	0	4-2-3-1 (100.0%)	4231	2016力帆18	徐洋	FB	0	1987-06-18	51.9833	56.46	72	97	0	10	13.4722	9.43056	82.93	2.69444	50	51.1944	84.21	39.02	12	55.2361	1.76	9.55719	6.50978	5.38889	119.903	0.29	5.9	7.5	8.08333	119.941	556.897	977.56	3707.92	4194.21
2016-06-15	2016	2016绿城	15	2016力帆	8	425362016绿城2016力帆	0	1	4-2-3-1 (100.0%)	4231	2016绿城3	葛振	FB	0	1987-06-23	51.9833	43.54	97	97	1	21	21	20	63.64	2	50	54	61.11	52.73	18.53	55	1.8	9.518	6.689	6	135.6	0.33	5.9	7.7	6	135.642	461.385	1022.27	3422.09	4476.55
2016-06-15	2016	2016绿城	15	2016力帆	8	425362016绿城2016力帆	0	1	4-2-3-1 (100.0%)	4231	2016绿城28	程谋义	FB	0	1985-02-24	51.9833	43.54	66	97	0	2	2.93939	7.34848	80	7.34848	20	36.7424	72	32	19.85	36.7424	2	9.74115	6.60776	1.4697	17.0485	0.04	6	7.5	2.93939	17.0954	222.259	1067.85	3733.41	4700.79
2016-06-18	2016	2016恒大	1	2016富德	9	425392016恒大2016富德	1	1	4-2-3-1 (100.0%)	4231	2016恒大17	刘健	FB	0	1984-08-20	52.8833	64.5	75	97	0	15	19.4	10.3467	85.45	5.17333	50	67.2533	80.77	38.18	12.03	71.1333	1.95	9.93927	6.74473	3.88	100.492	0.23	6.1	7.5	6.46667	100.466	265.408	1172.14	3936.07	4465.81
2016-06-18	2016	2016恒大	1	2016富德	9	425392016恒大2016富德	1	1	4-2-3-1 (100.0%)	4231	2016恒大12	王上源	FB	0	1993-06-02	52.8833	64.5	80	97	0	9	10.9125	12.125	80.77	2.425	50	59.4125	73.47	42.31	15.21	63.05	1.75	11.4496	8.12133	6.0625	130.465	0.3	7	8.9	6.0625	130.42	809.527	2056.97	4320.18	4132.07
2016-06-19	2016	2016上港	3	2016鲁能	14	425402016上港2016鲁能	0	0	4-2-3-1 (100.0%)	4231	2016上港23	傅欢	FB	0	1993-07-12	61.3167	46.18	93	93	1	13	13	13	67.5	8	75	38	63.16	60	12.81	40	1.52	9.874	7.614	8	222.5	0.52	6.3	7.4	10	222.482	715.714	1295.44	3105.88	4534.38
2016-06-19	2016	2016上港	3	2016鲁能	14	425402016上港2016鲁能	0	0	4-2-3-1 (100.0%)	4231	2016上港4	王燊超	FB	0	1989-02-08	61.3167	46.18	83	93	0	8	8.96386	12.3253	79.63	5.60241	100	58.2651	78.85	48.15	12.65	60.506	1.69	9.99358	7.89828	6.72289	123.029	0.3	6.5	7.8	2.24096	123.057	681.738	1285.7	3589.96	4313.42
2016-06-19	2016	2016苏宁	2	2016力帆	8	425402016苏宁2016力帆	2	1	4-2-3-1 (100.0%)	4231	2016苏宁5	周云	FB	0	1990-12-31	54.3833	70.46	95	95	1	10	10	11	88.66	4	25	93	89.25	25.77	11.13	97	2.05	10.409	7.419	1	57.2	0.13	6.5	8.2	3	57.1736	402.808	1291.32	4695.58	3962.57
2016-06-19	2016	2016苏宁	2	2016力帆	8	425402016苏宁2016力帆	2	1	4-2-3-1 (100.0%)	4231	2016苏宁28	杨笑天	FB	0	1990-03-26	54.3833	70.46	95	95	1	10	10	11	90	9	55.56	106	88.68	23.64	9.46	110	2.14	10.139	7.189	4	113.5	0.26	6.4	7.9	9	113.518	523.641	1229.38	4269.85	4002.86
2016-06-19	2016	2016申花	4	2016绿城	15	425402016申花2016绿城	4	0	4-2-3-1 (100.0%)	4231	2016申花23	柏佳俊	FB	0	1991-03-20	50.3833	58.94	85	94	0	2	2.21176	1.10588	98.28	4.42353	75	63.0353	92.98	31.03	8.48	64.1412	1.93	9.22527	6.21616	6.63529	162.675	0.39	5.9	7.4	2.21176	162.725	382.96	983.439	3663.74	4032.61
2016-06-19	2016	2016申花	4	2016绿城	15	425402016申花2016绿城	4	0	4-2-3-1 (100.0%)	4231	2016申花8	张璐	FB	0	1987-08-23	50.3833	58.94	94	94	1	13	13	16	72.41	6	33.33	52	73.08	46.55	11.7	58	1.97	9.538	6.4	4	107	0.26	6.1	7.6	5	106.987	415.216	960.857	3647.04	4407.87
2016-06-24	2016	2016力帆	8	2016鲁能	14	425452016力帆2016鲁能	2	1	4-2-3-1 (100.0%)	4231	2016力帆9	刘宇（大）	FB	0	1985-05-12	55.6	39.26	96	96	1	10	10	14	65	9	22.22	36	66.67	55	15.26	40	1.83	11.039	7.794	9	159.7	0.39	6.8	8.4	4	159.737	516.249	1306.86	4971.77	4084.87
2016-06-24	2016	2016力帆	8	2016鲁能	14	425452016力帆2016鲁能	2	1	4-2-3-1 (100.0%)	4231	2016力帆18	徐洋	FB	0	1987-06-18	55.6	39.26	96	96	1	7	7	11	77.55	9	33.33	44	75	48.98	14.57	49	1.8	10.061	7.136	6	103.6	0.25	6.2	7.7	4	103.616	532.779	1098.43	3983.22	4343.02
2016-06-25	2016	2016绿城	15	2016华夏	7	425462016绿城2016华夏	1	0	4-2-3-1 (100.0%)	4231	2016绿城32	吴范锡	FB	1	1984-07-29	59	48.04	95	95	1	6	6	14	74.07	6	33.33	52	67.31	38.89	14.93	54	2.06	10.558	7.641	4	107.7	0.25	6.7	7.8	3	107.741	455.282	1319.17	4739.06	3937.14
2016-06-25	2016	2016绿城	15	2016华夏	7	425462016绿城2016华夏	1	0	4-2-3-1 (100.0%)	4231	2016绿城21	曹海清	FB	0	1993-09-28	59	48.04	95	95	1	13	13	9	81.63	10	60	48	77.08	42.86	14.36	49	1.8	10.976	7.882	7	107.2	0.25	6.9	8	6	107.207	602.193	1558.81	4539.3	4168.42
2016-06-25	2016	2016上港	3	2016泰达	10	425462016上港2016泰达	1	1	4-2-3-1 (100.0%)	4231	2016上港23	傅欢	FB	0	1993-07-12	52.7333	52.45	96	96	1	11	11	11	76.09	7	57.14	42	64.29	43.48	18.28	46	2.22	10.459	7.174	12	285.7	0.65	6.5	8.2	5	285.674	586.78	1190.21	3948.11	4448.44
2016-06-25	2016	2016上港	3	2016泰达	10	425462016上港2016泰达	1	1	4-2-3-1 (100.0%)	4231	2016上港32	孙祥	FB	0	1982-01-15	52.7333	52.45	96	96	1	8	8	14	74.55	8	75	55	70.91	41.82	18.01	55	1.8	10.808	7.283	10	191.5	0.45	6.7	8.3	11	191.514	635.871	1356.78	3972.67	4650.84
2016-06-25	2016	2016泰达	10	2016上港	3	425462016泰达2016上港	1	1	4-2-3-1 (100.0%)	4231	2016泰达19	白岳峰	FB	0	1987-03-28	52.7333	47.55	96	96	1	22	22	13	75	6	33.33	52	67.31	67.31	16.1	52	1.52	9.998	6.884	10	229.3	0.54	6.2	7.8	13	229.295	771.086	896.668	3378.05	4722.9
2016-06-25	2016	2016泰达	10	2016上港	3	425462016泰达2016上港	1	1	4-2-3-1 (100.0%)	4231	2016泰达25	苑维玮	FB	0	1985-11-25	52.7333	47.55	96	96	1	12	12	11	77.55	1	100	48	70.83	61.22	17.45	49	1.65	10.51	7.425	11	312.1	0.73	6.5	8.5	4	312.093	658.444	1335.65	3598.86	4605.18
2016-07-10	2016	2016绿城	15	2016亚泰	12	425612016绿城2016亚泰	1	0	4-2-3-1 (100.0%)	4231	2016绿城32	吴范锡	FB	1	1984-07-29	55.3	50.41	69	95	0	3	4.13043	11.0145	77.78	2.75362	50	45.4348	72.73	55.56	10.29	49.5652	1.58	9.29623	6.56188	5.50725	75.7246	0.19	5.9	7.1	1.37681	75.7178	245.901	707.285	4261.42	4006.4
2016-07-10	2016	2016绿城	15	2016亚泰	12	425612016绿城2016亚泰	1	0	4-2-3-1 (100.0%)	4231	2016绿城21	曹海清	FB	0	1993-09-28	55.3	50.41	95	95	1	13	13	13	76.79	5	60	54	75.93	48.21	11.65	56	1.82	10.933	7.563	4	52.6	0.13	6.9	8.2	6	52.5803	514.235	1283.69	4811.73	4270.86
2016-07-10	2016	2016恒大	1	2016力帆	8	425612016恒大2016力帆	4	1	4-2-3-1 (100.0%)	4231	2016恒大37	陈泽鹏	FB	0	1996-05-18	51.8333	61.66	58	95	0	4	6.55172	11.4655	80.56	0		58.9655	72.22	36.11	9.92	58.9655	2.17	10.7874	7.33629	11.4655	236.026	0.55	6.8	8.2	3.27586	236.025	554.672	1271.86	4446.2	4278.15
2016-07-10	2016	2016恒大	1	2016力帆	8	425612016恒大2016力帆	4	1	4-2-3-1 (100.0%)	4231	2016恒大12	王上源	FB	0	1993-06-02	51.8333	61.66	95	95	1	8	8	9	85.94	9	66.67	63	82.54	34.38	12.85	64	2	9.953	6.591	5	92.4	0.22	6.2	7.6	9	92.3749	332.276	1066.56	3686.75	4775.31
2016-07-13	2016	2016鲁能	14	2016永昌	16	425642016鲁能2016永昌	4	0	4-2-3-1 (100.0%)	4231	2016鲁能24	齐天羽	FB	0	1993-01-22	59.5333	57.18	94	94	1	9	9	11	81.36	3	100	53	79.25	27.12	8.92	59	2.63	10.725	8.005	10	230.6	0.53	6.8	8.1	6	230.593	713.945	1336.26	4268.13	4175.9
2016-07-13	2016	2016鲁能	14	2016永昌	16	425642016鲁能2016永昌	4	0	4-2-3-1 (100.0%)	4231	2016鲁能13	张驰	FB	0	1987-07-08	59.5333	57.18	94	94	1	16	16	18	73.13	1	0	62	69.35	41.79	17	67	1.9	10.795	8.134	16	305.9	0.75	6.9	8.2	6	305.855	600.374	1469.64	4266.49	4152.66
2016-07-16	2016	2016力帆	8	2016建业	13	425672016力帆2016建业	3	0	4-2-3-1 (100.0%)	4231	2016力帆30	谭望嵩	FB	0	1985-12-19	48.1333	46.33	98	98	1	10	10	16	60.98	4	75	37	59.46	48.78	20.44	41	1.63	10.185	6.522	2	40.5	0.09	6.2	8.1	5	40.464	479.401	1243.53	3989.24	4432.24
2016-07-16	2016	2016力帆	8	2016建业	13	425672016力帆2016建业	3	0	4-2-3-1 (100.0%)	4231	2016力帆9	刘宇（大）	FB	0	1985-05-12	48.1333	46.33	98	98	1	12	12	11	67.65	9	44.44	31	70.97	58.82	20.89	34	1.47	9.589	6.128	5	89.2	0.2	5.9	7.6	9	89.2266	268.573	1030.22	4139.09	4062.06
2016-07-17	2016	2016恒大	1	2016亚泰	12	425682016恒大2016亚泰	2	1	4-2-3-1 (100.0%)	4231	2016恒大37	陈泽鹏	FB	0	1996-05-18	53.1333	60.18	69	95	0	9	12.3913	11.0145	84.91	1.37681	100	72.971	81.13	37.74	11.32	72.971	1.85	12.1807	8.83362	24.7826	542.326	1.28	7.6	9.4	5.50725	542.326	968.149	1743.03	5037.81	3889.07
2016-07-17	2016	2016恒大	1	2016亚泰	12	425682016恒大2016亚泰	2	1	4-2-3-1 (100.0%)	4231	2016恒大12	王上源	FB	0	1993-06-02	53.1333	60.18	95	95	1	14	14	16	83.16	5	40	93	80.65	34.74	9.32	95	2.08	11.452	7.86	6	153.5	0.35	7.2	8.9	11	153.467	628.278	1478.97	5191.23	4000.31
2016-07-02	2016	2016国安	5	2016建业	13	425532016国安2016建业	0	1	4-2-3-1 (100.0%)	4231	2016国安31	赵和靖	FB	0	1985-05-19	47.3167	52.17	95	95	1	9	9	19	66.67	3	33.33	53	62.26	56.14	15.2	57	1.61	9.306	6.033	6	130.2	0.29	5.8	7.6	2	130.233	433.222	877.32	3533.99	4330.82
2016-07-02	2016	2016国安	5	2016建业	13	425532016国安2016建业	0	1	4-2-3-1 (100.0%)	4231	2016国安20	张辛昕	FB	0	1983-10-19	47.3167	52.17	95	95	1	12	12	11	81.03	2	50	54	77.78	46.55	11.83	58	2.05	10.316	6.614	7	148.6	0.34	6.5	8.4	4	148.563	455.039	1304.29	4124.77	4283.25
2016-07-20	2016	2016苏宁	2	2016华夏	7	425712016苏宁2016华夏	4	0	4-2-3-1 (100.0%)	4231	2016苏宁5	周云	FB	0	1990-12-31	57.2833	44.51	94	94	1	9	9	11	72.5	4	75	40	72.5	57.5	14.47	40	1.75	10.648	7.744	6	105.3	0.26	6.7	8.1	3	105.3	426.144	1089.64	4884.52	4142.14
2016-07-20	2016	2016苏宁	2	2016华夏	7	425712016苏宁2016华夏	4	0	4-2-3-1 (100.0%)	4231	2016苏宁28	杨笑天	FB	0	1990-03-26	57.2833	44.51	94	94	1	11	11	6	91.78	4	100	68	83.82	28.77	9.67	73	1.99	10.477	7.559	13	308.1	0.75	6.6	7.9	9	308.081	468.317	1199.54	4395.55	4105.11
2016-07-20	2016	2016上港	3	2016力帆	8	425712016上港2016力帆	5	3	4-2-3-1 (100.0%)	4231	2016上港23	傅欢	FB	0	1993-07-12	53.2	47.55	96	96	1	8	8	9	82	8	50	47	78.72	42	16.18	50	1.82	9.396	6.58	11	251.4	0.59	5.8	7.4	4	251.413	512.192	816.973	3024.2	4790.78
2016-07-20	2016	2016上港	3	2016力帆	8	425712016上港2016力帆	5	3	4-2-3-1 (100.0%)	4231	2016上港32	孙祥	FB	0	1982-01-15	53.2	47.55	96	96	1	10	10	8	83.33	2	0	47	80.85	33.33	15.98	48	2.13	9.437	6.374	3	53.6	0.13	5.9	7.2	4	53.5601	401.197	928.058	3227.12	4827.47
2016-07-20	2016	2016恒大	1	2016富力	6	425712016恒大2016富力	1	2	4-2-3-1 (100.0%)	4231	2016恒大37	陈泽鹏	FB	0	1996-05-18	53.2	44.61	95	95	1	9	9	11	73.81	6	50	38	68.42	52.38	15.94	42	1.71	10.228	7.318	2	31.3	0.08	6.4	8.3	5	31.3348	641.034	1276.12	4516.43	3763.1
2016-07-20	2016	2016恒大	1	2016富力	6	425712016恒大2016富力	1	2	4-2-3-1 (100.0%)	4231	2016恒大12	王上源	FB	0	1993-06-02	53.2	44.61	95	95	1	11	11	14	69.57	3	33.33	44	70.45	30.43	17.24	46	1.96	8.521	5.766	0	0	0	5.4	6.5	5	0	167.67	651.309	3380.09	4321.69
2016-07-23	2016	2016上港	3	2016宏运	11	425742016上港2016宏运	1	3	4-2-3-1 (100.0%)	4231	2016上港23	傅欢	FB	0	1993-07-12	49.9667	54.23	95	95	1	12	12	11	79.63	7	71.43	52	76.92	46.3	12.3	54	1.78	9.809	6.778	19	468.8	1.11	6.2	8.1	5	468.809	679.108	1057.64	3149.7	4454.19
2016-07-23	2016	2016上港	3	2016宏运	11	425742016上港2016宏运	1	3	4-2-3-1 (100.0%)	4231	2016上港32	孙祥	FB	0	1982-01-15	49.9667	54.23	95	95	1	6	6	12	74.47	4	75	46	69.57	44.68	16.26	47	1.77	10.176	6.621	7	206.6	0.48	6.4	7.9	4	206.599	516.831	1128.85	3710.38	4613.08
2016-07-23	2016	2016绿城	15	2016泰达	10	425742016绿城2016泰达	3	1	4-2-3-1 (100.0%)	4231	2016绿城21	曹海清	FB	0	1993-09-28	53.0333	52.59	90	98	0	17	18.5111	10.8889	75	3.26667	66.67	39.2	77.78	42.5	9.78	43.5556	1.7	10.3956	6.93187	4.35556	116.62	0.27	6.3	7.9	7.62222	116.599	313.556	1148.05	4060	4757.91
2016-07-23	2016	2016绿城	15	2016泰达	10	425742016绿城2016泰达	3	1	4-2-3-1 (100.0%)	4231	2016绿城3	葛振	FB	0	1987-06-23	53.0333	52.59	98	98	1	8	8	7	83.33	5	80	40	77.5	35.71	12.12	42	1.83	10.636	7.121	3	60.1	0.13	6.5	8.1	9	60.1159	529.204	1381.1	4446.71	4218.68
2016-07-24	2016	2016力帆	8	2016永昌	16	425752016力帆2016永昌	1	0	4-2-3-1 (100.0%)	4231	2016力帆30	谭望嵩	FB	0	1985-12-19	60.3667	42.64	48	99	0	8	16.5	12.375	79.31	12.375	66.67	59.8125	72.41	62.07	16.05	59.8125	1.62	11.4098	8.12831	4.125	63.7313	0.15	6.9	8.2	2.0625	63.7451	327.209	1191.69	5019.65	4807.83
2016-07-24	2016	2016力帆	8	2016永昌	16	425752016力帆2016永昌	1	0	4-2-3-1 (100.0%)	4231	2016力帆21	陈雷	FB	0	1985-10-16	60.3667	42.64	99	99	1	7	7	9	73.53	3	33.33	33	72.73	41.18	13.97	34	1.94	10.361	7.626	4	52.9	0.12	6.3	7.6	3	52.8966	418.676	891.672	4677.73	4319.83
2016-07-29	2016	2016国安	5	2016绿城	15	425802016国安2016绿城	1	0	4-2-3-1 (100.0%)	4231	2016国安31	赵和靖	FB	0	1985-05-19	54.1833	57.24	97	97	1	9	9	5	90.74	3	66.67	52	86.54	31.48	7.6	54	2.07	9.779	7.099	11	233.6	0.54	6	7.9	1	233.612	361.671	1247.54	3885.81	4050.28
2016-07-03	2016	2016力帆	8	2016泰达	10	425542016力帆2016泰达	3	2	4-2-3-1 (100.0%)	4231	2016力帆9	刘宇（大）	FB	0	1985-05-12	54.05	58.38	97	97	1	8	8	9	80.85	4	100	47	76.6	46.81	17.95	47	2.02	11.037	7.503	3	71.6	0.17	6.8	8.3	5	71.5824	501.748	1435.17	5175.98	3852.78
2016-07-03	2016	2016力帆	8	2016泰达	10	425542016力帆2016泰达	3	2	4-2-3-1 (100.0%)	4231	2016力帆18	徐洋	FB	0	1987-06-18	54.05	58.38	97	97	1	13	13	15	75	4	75	53	79.25	38.33	9.08	60	1.93	10.932	7.358	7	99.2	0.23	6.7	8.2	11	99.2123	582.439	1652.92	4428.52	4168.57
2016-07-03	2016	2016恒大	1	2016鲁能	14	425542016恒大2016鲁能	2	0	4-2-3-1 (100.0%)	4231	2016恒大5	张琳芃	FB	0	1989-05-09	55.4	54.72	95	95	1	10	10	19	77.91	4	50	77	79.22	44.19	12.16	86	1.91	11.154	7.872	10	178.7	0.42	7	8.5	4	178.681	708.048	1365.46	4683.99	4217.88
2016-07-03	2016	2016恒大	1	2016鲁能	14	425542016恒大2016鲁能	2	0	4-2-3-1 (100.0%)	4231	2016恒大17	刘健	FB	0	1984-08-20	55.4	54.72	95	95	1	6	6	10	86.84	2	50	71	84.51	26.32	12.69	76	2.2	9.521	6.335	3	55.5	0.14	6	6.9	3	55.4852	217.49	717.233	3686.03	4845.15
2016-07-03	2016	2016上港	3	2016华夏	7	425542016上港2016华夏	2	0	4-2-3-1 (100.0%)	4231	2016上港23	傅欢	FB	0	1993-07-12	54.9333	45.11	97	97	1	12	12	19	64.15	3	100	51	64.71	47.17	16.97	53	1.77	10.237	7.291	17	403.1	0.96	6.3	8	5	403.067	594.573	1034.28	3410.46	4794.7
2016-07-03	2016	2016上港	3	2016华夏	7	425542016上港2016华夏	2	0	4-2-3-1 (100.0%)	4231	2016上港32	孙祥	FB	0	1982-01-15	54.9333	45.11	97	97	1	10	10	18	61.7	6	33.33	45	64.44	55.32	17.03	47	1.55	10.099	7.053	7	131.2	0.3	6.3	7.8	3	131.229	409.232	1266.55	3583.91	4708.39
2016-07-30	2016	2016申花	4	2016苏宁	2	425812016申花2016苏宁	3	2	4-2-3-1 (100.0%)	4231	2016申花2	熊飞	FB	0	1987-10-21	43.3167	57.86	96	96	1	3	3	12	66.67	4	50	34	64.71	27.78	15.21	36	2.44	10.424	6.152	5	116.4	0.28	6.5	8.6	4	116.368	442.184	1014.79	4395.05	4455.63
2016-07-30	2016	2016申花	4	2016苏宁	2	425812016申花2016苏宁	3	2	4-2-3-1 (100.0%)	4231	2016申花23	柏佳俊	FB	0	1991-03-20	43.3167	57.86	96	96	1	11	11	8	84.62	6	50	49	85.71	51.92	13.71	52	1.62	9.303	5.617	5	94.9	0.22	5.8	7.8	3	94.9309	505.568	978.461	3345.55	4378.04
2016-07-30	2016	2016鲁能	14	2016富德	9	425812016鲁能2016富德	1	2	4-2-3-1 (100.0%)	4231	2016鲁能14	王彤	FB	0	1993-02-12	57.1167	54.72	48	95	0	2	3.95833	17.8125	71.88	0		61.3542	70.97	50	8.54	63.3333	1.84	11.1031	8.54208	9.89583	164.865	0.39	7	8.2	5.9375	164.913	893.264	1291.4	4554.88	4199.14
2016-07-30	2016	2016鲁能	14	2016富德	9	425812016鲁能2016富德	1	2	4-2-3-1 (100.0%)	4231	2016鲁能31	宋龙	FB	0	1989-08-20	57.1167	54.72	95	95	1	23	23	19	70.77	15	73.33	58	68.97	50.77	16.97	65	1.6	10.554	7.816	3	87.9	0.2	6.7	8.2	9	87.9235	366.925	1510.79	4518.11	4070.63
2016-07-30	2016	2016鲁能	14	2016富德	9	425812016鲁能2016富德	1	2	4-2-3-1 (100.0%)	4231	2016鲁能13	张驰	FB	0	1987-07-08	57.1167	54.72	46	95	0	7	14.4565	6.19565	85.71	2.06522	100	41.3043	80	47.62	6.14	43.3696	2.05	10.7164	7.56283	16.5217	393.837	0.92	6.7	8.6	2.06522	393.834	846.174	1382.92	3738.98	4355.3
2016-07-31	2016	2016力帆	8	2016亚泰	12	425822016力帆2016亚泰	0	3	4-2-3-1 (100.0%)	4231	2016力帆21	陈雷	FB	0	1985-10-16	55.0667	60.01	47	97	0	6	12.383	18.5745	82.35	8.25532	50	99.0638	83.33	23.53	12.5	105.255	2.08	12.2344	9.10562	14.4468	204.732	0.5	7.5	9.3	6.19149	204.637	783.513	2163.31	5415.95	3667.73
2016-07-31	2016	2016力帆	8	2016亚泰	12	425822016力帆2016亚泰	0	3	4-2-3-1 (100.0%)	4231	2016力帆9	刘宇（大）	FB	0	1985-05-12	55.0667	60.01	97	97	1	6	6	12	76.47	2	50	49	73.47	29.41	13.29	51	2.18	11.014	7.74	2	85	0.2	6.8	8.5	5	84.9766	613.359	1583.84	4954.15	3777.95
2016-07-31	2016	2016上港	3	2016富力	6	425822016上港2016富力	3	3	4-2-3-1 (100.0%)	4231	2016上港4	王燊超	FB	0	1989-02-08	55.15	37.01	95	95	1	10	10	10	61.54	7	57.14	24	54.17	50	16.84	26	1.58	9.764	6.917	7	157.7	0.37	6.1	7.5	9	157.714	434.644	897.512	3708.62	4565.38
2016-07-31	2016	2016上港	3	2016富力	6	425822016上港2016富力	3	3	4-2-3-1 (100.0%)	4231	2016上港32	孙祥	FB	0	1982-01-15	55.15	37.01	95	95	1	7	7	10	71.43	5	60	35	71.43	48.57	18.19	35	1.83	10.026	6.787	3	104.8	0.24	6.3	7.4	3	104.821	170.657	900.869	4073.97	4775.7
2016-07-09	2016	2016国安	5	2016泰达	10	425602016国安2016泰达	0	0	4-2-3-1 (100.0%)	4231	2016国安31	赵和靖	FB	0	1985-05-19	55.3833	63.16	97	97	1	10	10	8	88.06	5	80	65	83.08	50.75	8.17	67	1.78	9.961	7.033	8	195.6	0.44	6.1	7.6	8	195.649	414.853	1096.06	3836.4	4418.32
2016-07-09	2016	2016国安	5	2016泰达	10	425602016国安2016泰达	0	0	4-2-3-1 (100.0%)	4231	2016国安20	张辛昕	FB	0	1983-10-19	55.3833	63.16	97	97	1	11	11	14	79.71	3	100	66	78.79	27.54	9.73	69	2.35	10.107	7.395	6	100.7	0.24	6.2	8	2	100.656	464.4	1104.7	4290.46	4146.55
2016-07-09	2016	2016泰达	10	2016国安	5	425602016泰达2016国安	0	0	4-2-3-1 (100.0%)	4231	2016泰达19	白岳峰	FB	0	1987-03-28	55.3833	36.84	97	97	1	15	15	14	62.16	2	100	37	56.76	51.35	18.95	37	1.86	9.458	6.863	8	141.3	0.33	5.8	7.4	4	141.262	295.694	923.888	3583.31	4513.93
2016-07-09	2016	2016泰达	10	2016国安	5	425602016泰达2016国安	0	0	4-2-3-1 (100.0%)	4231	2016泰达23	聂涛	FB	0	1987-01-18	55.3833	36.84	97	97	1	9	9	16	62.79	8	25	41	60.98	44.19	18.59	43	1.79	10.528	7.476	4	99	0.23	6.5	8.1	1	98.9599	407.492	1229.3	4398.96	4392.81
2016-08-13	2016	2016永昌	16	2016泰达	10	425952016永昌2016泰达	2	2	4-2-3-1 (100.0%)	4231	2016永昌25	糜昊伦	FB	0	1993-01-10	43.7833	55.23	95	95	1	15	15	18	72.31	5	80	60	73.33	53.85	14.51	65	1.83	9.179	5.707	8	161.5	0.38	5.8	7.9	7	161.548	661.208	1084.38	3178.3	4093.66
2016-08-13	2016	2016永昌	16	2016泰达	10	425952016永昌2016泰达	2	2	4-2-3-1 (100.0%)	4231	2016永昌13	冯绍顺	FB	0	1986-01-03	43.7833	55.23	95	95	1	10	10	19	67.24	2	100	54	70.37	46.55	19.81	58	1.74	8.324	5.03	3	65	0.15	5.2	6.9	3	64.9933	289.514	869.105	2786.27	4314.47
2016-08-13	2016	2016泰达	10	2016永昌	16	425952016泰达2016永昌	2	2	4-2-3-1 (100.0%)	4231	2016泰达4	潘喜明	FB	0	1993-01-11	43.7833	44.77	95	95	1	14	14	18	56.1	6	83.33	36	55.56	56.1	16.56	41	1.61	9.385	5.88	8	171.8	0.42	5.9	8.1	6	171.814	587.511	1054.93	3142.68	4427.86
2016-08-13	2016	2016泰达	10	2016永昌	16	425952016泰达2016永昌	2	2	4-2-3-1 (100.0%)	4231	2016泰达31	李源一	FB	0	1993-08-28	43.7833	44.77	95	95	1	8	8	10	72.22	5	60	35	68.57	36.11	12.92	36	2.03	9.225	5.84	5	102.6	0.24	5.8	8	4	102.645	520.64	1048.06	2924.1	4629.75
2016-08-13	2016	2016恒大	1	2016申花	4	425952016恒大2016申花	1	2	4-2-3-1 (100.0%)	4231	2016恒大35	李学鹏	FB	0	1988-09-18	48.4	58.64	95	95	1	5	5	9	78.57	5	60	40	82.5	50	10.59	42	2.17	9.703	6.293	14	337.3	0.81	6.1	7.8	4	337.322	348.277	1079.78	3658.88	4278.64
2016-08-13	2016	2016恒大	1	2016申花	4	425952016恒大2016申花	1	2	4-2-3-1 (100.0%)	4231	2016恒大12	王上源	FB	0	1993-06-02	48.4	58.64	95	95	1	12	12	11	82.54	4	50	61	77.05	30.16	11.93	63	2.16	9.364	6.072	9	152.8	0.38	5.9	7.6	4	152.751	344.916	917.034	3186.9	4762.36
2016-08-13	2016	2016上港	3	2016富德	9	425952016上港2016富德	1	1	4-2-3-1 (100.0%)	4231	2016上港23	傅欢	FB	0	1993-07-12	52.8167	50.44	95	95	1	12	12	17	67.92	2	100	50	62	43.4	16.85	53	1.7	9.739	6.86	22	601	1.43	6.1	7.8	4	601.016	704.699	852.832	3041.82	4539
2016-08-13	2016	2016上港	3	2016富德	9	425952016上港2016富德	1	1	4-2-3-1 (100.0%)	4231	2016上港32	孙祥	FB	0	1982-01-15	52.8167	50.44	95	95	1	7	7	12	75.51	5	80	48	72.92	38.78	13.83	49	2.02	9.558	6.662	3	53.6	0.13	6	7.6	9	53.6045	605.097	981.334	3422.24	4495.94
2016-08-14	2016	2016鲁能	14	2016富力	6	425962016鲁能2016富力	2	1	4-2-3-1 (100.0%)	4231	2016鲁能24	齐天羽	FB	0	1993-01-22	57.4833	46.14	94	94	1	21	21	17	76.06	2	0	63	77.78	36.62	13.67	71	2.21	10.891	8.146	9	244.3	0.56	6.9	8.5	1	244.344	702.667	1736.06	3980.94	4226.84
2016-08-14	2016	2016鲁能	14	2016富力	6	425962016鲁能2016富力	2	1	4-2-3-1 (100.0%)	4231	2016鲁能13	张驰	FB	0	1987-07-08	57.4833	46.14	94	94	1	9	9	8	77.78	2	0	34	79.41	38.89	12.73	36	2.28	10.48	7.775	8	183.5	0.44	6.6	8.1	2	183.495	501.421	1498.16	4132.92	4163.88
2016-08-21	2016	2016富德	9	2016亚泰	12	426032016富德2016亚泰	0	1	4-2-3-1 (100.0%)	4231	2016富德12	姜灏	FB	0	1989-12-28	46.5833	48.03	96	96	1	11	11	12	66.67	5	40	34	61.76	41.67	11.88	36	1.72	9.285	5.911	12	190	0.45	5.8	7.6	3	189.951	375.897	787.926	3529.94	4400.86
2016-08-21	2016	2016富德	9	2016亚泰	12	426032016富德2016亚泰	0	1	4-2-3-1 (100.0%)	4231	2016富德23	裴育文	FB	0	1985-07-04	46.5833	48.03	96	96	1	10	10	21	69.12	6	66.67	66	68.18	55.88	13.06	68	1.59	9.587	6.026	4	54.7	0.13	6	7.8	6	54.7056	319.739	1123.43	3733.25	4355.41
2016-09-10	2016	2016绿城	15	2016宏运	11	426232016绿城2016宏运	0	2	4-2-3-1 (100.0%)	4231	2016绿城32	吴范锡	FB	1	1984-07-29	54.75	53.53	97	97	1	13	13	16	75.38	8	87.5	63	68.25	49.23	13.93	65	1.74	11.134	7.718	14	254.8	0.59	6.9	8.5	5	254.805	669.503	1273.57	4576.72	4359.44
2016-09-10	2016	2016绿城	15	2016宏运	11	426232016绿城2016宏运	0	2	4-2-3-1 (100.0%)	4231	2016绿城4	孙正傲	FB	0	1994-03-08	54.75	53.53	97	97	1	6	6	13	74.51	4	50	46	78.26	56.86	9.84	51	1.67	10.882	7.779	9	216.2	0.52	6.7	8.5	3	216.192	529.325	1552.02	4346.57	4237.86
2016-09-10	2016	2016恒大	1	2016华夏	7	426232016恒大2016华夏	3	0	4-2-3-1 (100.0%)	4231	2016恒大5	张琳芃	FB	0	1989-05-09	55.4667	54.96	94	94	1	9	9	9	85.94	1	100	61	83.61	35.94	11.75	64	2.19	11.19	8.055	14	378.3	0.91	7.1	8.7	3	378.32	813.006	1483.15	4237.2	4278.2
2016-09-10	2016	2016恒大	1	2016华夏	7	426232016恒大2016华夏	3	0	4-2-3-1 (100.0%)	4231	2016恒大35	李学鹏	FB	0	1988-09-18	55.4667	54.96	94	94	1	8	8	13	77.19	3	66.67	54	70.37	49.12	11.72	57	2.07	10.475	7.351	4	102	0.24	6.7	8	2	102.033	476.64	964.717	4675.82	4255.64
2016-09-11	2016	2016申花	4	2016富力	6	426242016申花2016富力	1	1	4-2-3-1 (100.0%)	4231	2016申花23	柏佳俊	FB	0	1991-03-20	57.5667	45.28	94	94	1	12	12	9	73.53	2	100	33	72.73	47.06	10.43	34	2.06	9.781	7.221	6	104.4	0.26	6.2	7.5	4	104.423	533.469	1245.21	3676.55	4221.5
2016-09-11	2016	2016申花	4	2016富力	6	426242016申花2016富力	1	1	4-2-3-1 (100.0%)	4231	2016申花2	熊飞	FB	0	1987-10-21	57.5667	45.28	94	94	1	4	4	6	83.33	6	50	35	82.86	38.89	13.04	36	1.94	10.608	7.807	4	84.4	0.2	6.7	8.1	3	84.3935	462.792	1203.9	4440.45	4416.87
2016-09-16	2016	2016力帆	8	2016申花	4	426292016力帆2016申花	2	2	4-2-3-1 (100.0%)	4231	2016力帆30	谭望嵩	FB	0	1985-12-19	51.7167	45.32	75	98	0	4	5.22667	6.53333	82.76	2.61333	100	36.5867	78.57	58.62	10.95	37.8933	1.45	11.1223	7.75507	9.14667	168.429	0.4	6.8	8.7	0	168.381	424.751	1599.84	4354.16	4574.64
2016-09-16	2016	2016力帆	8	2016申花	4	426292016力帆2016申花	2	2	4-2-3-1 (100.0%)	4231	2016力帆18	徐洋	FB	0	1987-06-18	51.7167	45.32	98	98	1	8	8	9	76.32	5	60	37	70.27	50	13.41	38	1.74	9.722	7.023	5	130.4	0.29	5.9	8.2	7	130.437	430.48	1305.04	3726.1	4129.63
2016-09-17	2016	2016泰达	10	2016苏宁	2	426302016泰达2016苏宁	0	2	4-2-3-1 (100.0%)	4231	2016泰达19	白岳峰	FB	0	1987-03-28	55.4833	44.67	74	94	0	11	13.973	15.2432	73.91	2.54054	50	55.8919	75	28.26	15.89	58.4324	1.96	10.5204	7.24308	8.89189	204.386	0.48	6.7	8.1	6.35135	204.436	393.349	1286.43	4406.13	4230.25
2016-09-17	2016	2016泰达	10	2016苏宁	2	426302016泰达2016苏宁	0	2	4-2-3-1 (100.0%)	4231	2016泰达31	李源一	FB	0	1993-08-28	55.4833	44.67	94	94	1	13	13	21	74.39	6	66.67	74	71.62	34.15	12.6	82	2.27	10.574	7.427	6	140.9	0.34	6.7	8.1	8	140.928	389.65	1119.02	4427.97	4496.23
2016-09-17	2016	2016富德	9	2016华夏	7	426302016富德2016华夏	3	2	4-2-3-1 (100.0%)	4231	2016富德16	吴永春	FB	0	1989-03-30	46.4667	43.21	95	95	1	12	12	9	76.92	4	50	35	71.43	56.41	14.7	39	1.49	9.631	6.043	10	209.5	0.52	6	7.8	3	209.53	415.67	831.947	3473.91	4699.53
2016-09-17	2016	2016富德	9	2016华夏	7	426302016富德2016华夏	3	2	4-2-3-1 (100.0%)	4231	2016富德23	裴育文	FB	0	1985-07-04	46.4667	43.21	95	95	1	4	4	6	82.86	6	66.67	34	79.41	37.14	13.43	35	1.8	10.14	6.372	3	63.4	0.16	6.4	8.2	4	63.3515	384.011	1297.31	4146.13	4248.92
2016-09-18	2016	2016恒大	1	2016宏运	11	426312016恒大2016宏运	6	2	4-2-3-1 (100.0%)	4231	2016恒大5	张琳芃	FB	0	1989-05-09	51.3	53.58	94	94	1	11	11	8	87.3	1	100	59	88.14	57.14	10.79	63	1.56	11.14	7.82	17	394.1	0.9	7.1	9.2	6	394.139	776.801	1552.95	4400.8	4015.37
2016-09-18	2016	2016恒大	1	2016宏运	11	426312016恒大2016宏运	6	2	4-2-3-1 (100.0%)	4231	2016恒大35	李学鹏	FB	0	1988-09-18	51.3	53.58	94	94	1	5	5	10	75	3	66.67	36	77.78	50	8.65	40	2.08	10.433	6.828	10	248	0.56	6.6	8	2	247.975	350.199	1194.02	4353.82	4286.73
2016-09-24	2016	2016上港	3	2016恒大	1	426372016上港2016恒大	0	0	4-2-3-1 (100.0%)	4231	2016上港23	傅欢	FB	0	1993-07-12	56.1667	36.94	99	99	1	13	13	16	52.94	6	33.33	32	43.75	64.71	19.46	34	1.44	9.961	7.213	11	265.6	0.61	6	7.7	3	265.569	588.409	1258.47	3402.52	4445.86
2016-09-24	2016	2016上港	3	2016恒大	1	426372016上港2016恒大	0	0	4-2-3-1 (100.0%)	4231	2016上港32	孙祥	FB	0	1982-01-15	56.1667	36.94	99	99	1	11	11	7	79.41	6	66.67	31	83.87	47.06	16.25	34	1.71	9.495	6.776	3	76.3	0.17	5.7	7.2	2	76.2536	226.077	976.526	3838.21	4377.65
2016-09-24	2016	2016恒大	1	2016上港	3	426372016恒大2016上港	0	0	4-2-3-1 (100.0%)	4231	2016恒大37	陈泽鹏	FB	0	1996-05-18	56.1667	63.06	86	99	0	8	9.2093	14.9651	76.36	6.90698	33.33	58.7093	68.63	56.36	11.61	63.314	1.55	10.4572	7.60803	18.4186	478.538	1.05	6.3	8.3	2.30233	478.575	703.338	1219.09	4063.75	3992.62
2016-09-24	2016	2016恒大	1	2016上港	3	426372016恒大2016上港	0	0	4-2-3-1 (100.0%)	4231	2016恒大5	张琳芃	FB	0	1989-05-09	56.1667	63.06	99	99	1	10	10	19	71.21	5	80	63	66.67	45.45	14.92	66	2.02	11.082	7.967	14	352.6	0.8	6.7	8.5	5	352.572	744.632	1348.91	4600.56	4035.21
2016-09-25	2016	2016绿城	15	2016苏宁	2	426382016绿城2016苏宁	3	0	4-2-3-1 (100.0%)	4231	2016绿城3	葛振	FB	0	1987-06-23	51.9667	41.43	95	95	1	12	12	11	76.09	5	60	42	69.05	45.65	15.95	46	1.65	9.85	6.815	2	50.1	0.11	6.2	7.9	5	50.0627	329.702	1169.89	4578.02	3722.16
2016-09-25	2016	2016绿城	15	2016苏宁	2	426382016绿城2016苏宁	3	0	4-2-3-1 (100.0%)	4231	2016绿城21	曹海清	FB	0	1993-09-28	51.9667	41.43	95	95	1	8	8	10	71.43	2	100	32	65.63	45.71	17.63	35	1.74	10.291	6.704	1	15.5	0.03	6.4	7.7	3	15.5043	410.765	1218.12	4330.23	4316.23
2016-09-09	2016	2016上港	3	2016国安	5	426222016上港2016国安	2	2	4-2-3-1 (100.0%)	4231	2016上港23	傅欢	FB	0	1993-07-12	53.3	45.75	95	95	1	9	9	17	62.22	10	50	43	55.81	53.33	18.57	45	1.6	10.463	7.122	14	292.1	0.66	6.6	8	1	292.052	670.853	1250.33	3857.16	4392.86
2016-09-09	2016	2016上港	3	2016国安	5	426222016上港2016国安	2	2	4-2-3-1 (100.0%)	4231	2016上港32	孙祥	FB	0	1982-01-15	53.3	45.75	95	95	1	11	11	9	82	6	83.33	50	78	48	12.53	50	1.82	10.129	6.807	4	113.3	0.26	6.4	7.7	2	113.338	376.671	1119.74	3627.73	4891.98
2016-09-09	2016	2016国安	5	2016上港	3	426222016国安2016上港	2	2	4-2-3-1 (100.0%)	4231	2016国安3	李磊	FB	0	1992-05-30	53.3	54.25	95	95	1	12	12	10	80.39	8	37.5	48	79.17	47.06	11.48	51	1.78	9.56	6.526	11	210.4	0.48	6	7.3	5	210.435	546.901	832.104	3837.43	4133.17
2016-09-09	2016	2016国安	5	2016上港	3	426222016国安2016上港	2	2	4-2-3-1 (100.0%)	4231	2016国安4	周挺	FB	0	1979-02-05	53.3	54.25	95	95	1	16	16	13	79.37	4	75	61	80.33	50.79	13.82	63	1.71	9.542	6.701	5	77.3	0.18	6	7.5	8	77.3043	564.93	1270.2	3364.25	4265.1
2016-10-15	2016	2016恒大	1	2016永昌	16	426582016恒大2016永昌	6	0	4-2-3-1 (100.0%)	4231	2016恒大5	张琳芃	FB	0	1989-05-09	61.1833	62.68	94	94	1	14	14	23	79.46	8	62.5	106	75.47	39.29	11.28	112	1.97	11.423	8.938	11	223.6	0.54	7.2	8.8	4	223.564	816.786	1672.08	4861.15	3849.08
2016-10-15	2016	2016恒大	1	2016永昌	16	426582016恒大2016永昌	6	0	4-2-3-1 (100.0%)	4231	2016恒大25	邹正	FB	0	1988-02-07	61.1833	62.68	94	94	1	18	18	16	75.76	1	0	63	71.43	45.45	10.58	66	1.67	10.232	7.867	10	247.8	0.6	6.5	7.7	6	247.793	554.016	1226.4	3623.9	4579.56
2016-10-15	2016	2016上港	3	2016苏宁	2	426582016上港2016苏宁	1	2	4-2-3-1 (100.0%)	4231	2016上港23	傅欢	FB	0	1993-07-12	43.8333	52.65	54	97	0	4	7.18519	16.1667	62.5	5.38889	0	39.5185	59.09	41.67	17.47	43.1111	1.88	9.25991	5.82	12.5741	365.367	0.83	5.7	7.9	1.7963	365.332	577.208	1055.36	3148.57	4113.59
2016-10-15	2016	2016上港	3	2016苏宁	2	426582016上港2016苏宁	1	2	4-2-3-1 (100.0%)	4231	2016上港32	孙祥	FB	0	1982-01-15	43.8333	52.65	97	97	1	8	8	17	77.03	2	100	71	73.24	45.95	14.9	74	1.76	10.363	6.076	11	247.8	0.56	6.4	8.3	0	247.794	472.268	1476.78	4003.63	4162.64
2016-10-15	2016	2016泰达	10	2016富德	9	426582016泰达2016富德	2	1	4-2-3-1 (100.0%)	4231	2016泰达19	白岳峰	FB	0	1987-03-28	58.2667	49.53	94	94	1	17	17	15	74.58	2	100	58	72.41	42.37	16.17	59	2.02	9.594	7.222	10	202	0.49	6.1	7.4	7	202.037	411.7	961.719	3581.99	4436.81
2016-10-15	2016	2016泰达	10	2016富德	9	426582016泰达2016富德	2	1	4-2-3-1 (100.0%)	4231	2016泰达16	郭毅	FB	0	1993-01-29	58.2667	49.53	94	94	1	12	12	17	73.02	3	66.67	61	70.49	28.57	15.22	63	2.17	9.971	7.343	2	21.8	0.05	6.3	7.6	2	21.7871	470.531	1182.71	4067.71	4228.34
2016-10-16	2016	2016申花	4	2016建业	13	426592016申花2016建业	2	2	4-2-3-1 (100.0%)	4231	2016申花23	柏佳俊	FB	0	1991-03-20	43.0833	54.8	97	97	1	10	10	15	70	5	80	47	68.09	50	15.03	50	1.6	9.614	5.797	8	128	0.29	5.9	8.1	4	127.989	642.303	1139.72	3106.14	4597.79
2016-10-16	2016	2016申花	4	2016建业	13	426592016申花2016建业	2	2	4-2-3-1 (100.0%)	4231	2016申花25	王林	FB	0	1987-09-19	43.0833	54.8	97	97	1	10	10	11	75.56	3	33.33	44	68.18	42.22	15.32	45	1.84	10.189	6.299	7	107.5	0.25	6.3	8.8	5	107.538	726.296	1070.17	3894.44	4390.75
2016-10-16	2016	2016力帆	8	2016宏运	11	426592016力帆2016宏运	2	1	4-2-3-1 (100.0%)	4231	2016力帆30	谭望嵩	FB	0	1985-12-19	54.4	53.34	94	94	1	13	13	11	80.36	3	33.33	55	76.36	50	13.12	56	1.96	10.471	7.475	7	97.7	0.24	6.6	8.3	6	97.7371	555.085	1355.77	4102.42	4359.53
2016-10-16	2016	2016力帆	8	2016宏运	11	426592016力帆2016宏运	2	1	4-2-3-1 (100.0%)	4231	2016力帆18	徐洋	FB	0	1987-06-18	54.4	53.34	94	94	1	15	15	14	74.07	5	80	52	75	50	10.8	54	1.61	9.637	6.889	4	69.2	0.17	6.1	7.6	1	69.2487	370.151	1251.35	3604.18	4342.53
2016-10-22	2016	2016泰达	10	2016华夏	7	426652016泰达2016华夏	0	5	4-2-3-1 (100.0%)	4231	2016泰达19	白岳峰	FB	0	1987-03-28	54.7667	43.43	96	96	1	16	16	18	72.31	5	20	60	66.67	35.38	18.92	65	2.08	10.621	7.443	6	144	0.32	6.6	8.2	8	144.021	448.947	1410.49	4249.44	4368.45
2016-10-22	2016	2016泰达	10	2016华夏	7	426652016泰达2016华夏	0	5	4-2-3-1 (100.0%)	4231	2016泰达16	郭毅	FB	0	1993-01-29	54.7667	43.43	96	96	1	8	8	17	57.5	2	0	36	63.89	55	15.7	40	1.98	10.317	7.289	5	84.5	0.2	6.4	8	3	84.4548	527.707	1219.07	4625.96	3859.68
2016-10-22	2016	2016上港	3	2016鲁能	14	426652016上港2016鲁能	4	1	4-2-3-1 (100.0%)	4231	2016上港23	傅欢	FB	0	1993-07-12	56.35	47.89	95	95	1	12	12	20	64.29	3	0	54	59.26	39.29	15.99	56	1.89	10.532	7.579	16	328.1	0.8	6.7	8.1	2	328.062	850.358	1094.09	4103.62	4155.48
2016-10-22	2016	2016上港	3	2016鲁能	14	426652016上港2016鲁能	4	1	4-2-3-1 (100.0%)	4231	2016上港4	王燊超	FB	0	1989-02-08	56.35	47.89	95	95	1	13	13	11	79.63	5	60	50	78	57.41	11.61	54	1.74	11.258	8.298	10	130	0.32	7.1	8.8	3	129.988	855.631	1750.91	4439.49	4081.64
2016-10-22	2016	2016国安	5	2016富力	6	426652016国安2016富力	3	1	4-2-3-1 (100.0%)	4231	2016国安3	李磊	FB	0	1992-05-30	54.4667	39.33	96	96	1	13	13	13	74.51	6	100	48	77.08	37.25	10.89	51	1.96	11.493	8.294	14	301.4	0.72	7.1	9.1	1	301.416	751.651	1703.64	5349.19	3386.71
2016-10-22	2016	2016国安	5	2016富力	6	426652016国安2016富力	3	1	4-2-3-1 (100.0%)	4231	2016国安31	赵和靖	FB	0	1985-05-19	54.4667	39.33	96	96	1	8	8	9	75	5	40	30	76.67	50	13.58	36	1.72	10.434	7.891	4	57.4	0.14	6.5	8.7	1	57.3973	549.883	1816.19	4522.41	3487.77
2016-10-22	2016	2016力帆	8	2016苏宁	2	426652016力帆2016苏宁	2	2	4-2-3-1 (100.0%)	4231	2016力帆30	谭望嵩	FB	0	1985-12-19	47.9333	50.51	63	94	0	4	5.96825	13.4286	73.53	5.96825	0	44.7619	70	41.18	20.48	50.7302	1.94	9.68797	6.36365	4.47619	91.4635	0.23	6.2	7.7	4.47619	91.4442	442.026	1025.94	3580.3	4548.65
2016-10-22	2016	2016力帆	8	2016苏宁	2	426652016力帆2016苏宁	2	2	4-2-3-1 (100.0%)	4231	2016力帆18	徐洋	FB	0	1987-06-18	47.9333	50.51	94	94	1	10	10	12	79.66	3	66.67	56	76.79	33.9	12.25	59	2.08	9.551	6.274	12	237	0.56	6.1	7.9	4	237.023	334.436	1200.05	3413.38	4365.87
2016-10-22	2016	2016力帆	8	2016苏宁	2	426652016力帆2016苏宁	2	2	4-2-3-1 (100.0%)	4231	2016力帆27	卡尔德克	FB	1	1989-01-12	47.9333	50.51	94	94	1	6	6	7	75	15	46.67	22	81.82	39.29	5.71	28	1.89	9.438	6.138	9	212.8	0.51	6	7.7	9	212.759	594.395	962.524	3406.26	4261.71
2016-10-23	2016	2016永昌	16	2016建业	13	426662016永昌2016建业	2	0	4-2-3-1 (100.0%)	4231	2016永昌35	李提香	FB	0	1989-09-01	47.4	45.98	95	95	1	16	16	21	52.27	5	80	40	57.5	54.55	17.3	44	1.61	10.683	6.919	4	74.7	0.18	6.7	8.8	11	74.6863	503.506	1442.5	4589.81	4072.34
2016-10-23	2016	2016永昌	16	2016建业	13	426662016永昌2016建业	2	0	4-2-3-1 (100.0%)	4231	2016永昌23	胡伟	FB	0	1983-01-01	47.4	45.98	95	95	1	13	13	18	73.91	7	28.57	66	65.15	60.87	16.55	69	1.57	9.529	5.884	6	99	0.24	6	7.5	7	98.9933	402.222	1132.66	3731.51	4164.03
2016-10-23	2016	2016申花	4	2016绿城	15	426662016申花2016绿城	0	0	4-2-3-1 (100.0%)	4231	2016申花23	柏佳俊	FB	0	1991-03-20	52.0667	57.8	96	96	1	8	8	9	83.93	4	50	56	80.36	25	11.74	56	2.21	9.307	6.565	9	186.6	0.46	5.8	7.6	2	186.584	513.464	951.295	3553.49	4102.66
2016-10-23	2016	2016申花	4	2016绿城	15	426662016申花2016绿城	0	0	4-2-3-1 (100.0%)	4231	2016申花25	王林	FB	0	1987-09-19	52.0667	57.8	96	96	1	10	10	16	78.95	4	25	72	72.22	43.42	12.79	76	1.93	10.259	7.159	10	179.7	0.41	6.4	8.2	8	179.689	558.867	1290.52	4095.42	4134.8
2016-10-23	2016	2016恒大	1	2016富德	9	426662016恒大2016富德	1	1	4-2-3-1 (100.0%)	4231	2016恒大5	张琳芃	FB	0	1989-05-09	49.0333	66.89	80	95	0	11	13.0625	17.8125	80.52	4.75	75	87.875	77.03	40.26	13.64	91.4375	1.88	10.5676	6.78419	14.25	350.788	0.79	6.6	8.3	2.375	350.777	588.773	1149.04	3954.53	4524.52
2016-10-23	2016	2016恒大	1	2016富德	9	426662016恒大2016富德	1	1	4-2-3-1 (100.0%)	4231	2016恒大25	邹正	FB	0	1988-02-07	49.0333	66.89	74	95	0	9	11.5541	15.4054	78.95	6.41892	100	68.0405	77.36	42.11	9.68	73.1757	1.84	10.2998	6.63331	6.41892	183.966	0.43	6.5	7.9	8.98649	183.919	487.387	1092.56	3843.45	4692.93
2016-10-23	2016	2016恒大	1	2016富德	9	426662016恒大2016富德	1	1	4-2-3-1 (100.0%)	4231	2016恒大29	郜林	FB	0	1986-02-14	49.0333	66.89	95	95	1	5	5	12	76.92	10	60	43	79.07	32.69	6	52	2.44	8.819	5.841	6	112.5	0.26	5.5	7.2	10	112.528	422.677	892.352	2986.07	4405.35
2016-10-26	2016	2016上港	3	2016泰达	10	426692016上港2016泰达	1	0	4-2-3-1 (100.0%)	4231	2016上港23	傅欢	FB	0	1993-07-12	52.6	52.45	96	96	1	22	22	23	65.15	8	25	63	65.08	54.55	16.8	66	1.56	10.526	7.247	21	476.5	1.11	6.5	8.3	13	476.465	574.265	1287.66	4032.21	4155.43
2016-10-26	2016	2016上港	3	2016泰达	10	426692016上港2016泰达	1	0	4-2-3-1 (100.0%)	4231	2016上港32	孙祥	FB	0	1982-01-15	52.6	52.45	96	96	1	14	14	25	59.02	5	60	61	57.38	72.13	17.14	61	1.39	10.708	7.316	6	107.2	0.25	6.6	8.3	3	107.167	485.031	1410.95	4507.71	4196.67
2016-10-26	2016	2016国安	5	2016申花	4	426692016国安2016申花	0	0	4-2-3-1 (100.0%)	4231	2016国安31	赵和靖	FB	0	1985-05-19	50.7667	47.82	96	96	1	8	8	12	72.73	6	66.67	38	73.68	54.55	14.95	44	1.82	10.212	7.088	10	145.9	0.34	6.3	8.4	3	145.928	509.547	1264.51	4267.24	4024.53
2016-10-26	2016	2016国安	5	2016申花	4	426692016国安2016申花	0	0	4-2-3-1 (100.0%)	4231	2016国安20	张辛昕	FB	0	1983-10-19	50.7667	47.82	96	96	1	15	15	13	79.03	5	20	58	74.14	53.23	9.6	62	1.68	10.557	7.227	5	122.3	0.28	6.5	8.6	2	122.347	702.305	1339.78	4344.25	4048.2
2016-10-26	2016	2016永昌	16	2016富德	9	426692016永昌2016富德	0	2	4-2-3-1 (100.0%)	4231	2016永昌35	李提香	FB	0	1989-09-01	57.9833	61.95	96	96	1	15	15	13	81.94	5	40	69	78.26	41.67	11.32	72	1.96	11.651	8.614	8	160.1	0.37	7.2	8.9	5	160.106	740.874	1861.36	4889.63	3998.71
2016-10-26	2016	2016永昌	16	2016富德	9	426692016永昌2016富德	0	2	4-2-3-1 (100.0%)	4231	2016永昌23	胡伟	FB	0	1983-01-01	57.9833	61.95	96	96	1	20	20	11	88.04	4	50	91	80.22	34.78	15.28	92	2.01	9.629	7.304	11	193.5	0.46	6	7.6	3	193.541	567.672	1322.49	3673.21	3872.1
2016-10-30	2016	2016申花	4	2016亚泰	12	426732016申花2016亚泰	0	1	4-2-3-1 (100.0%)	4231	2016申花25	王林	FB	0	1987-09-19	40.1	50.81	94	94	1	12	12	11	78.85	3	66.67	50	70	44.23	15.32	52	2	9.241	5.752	6	144.2	0.34	5.9	7.5	2	144.202	346.196	1054.56	3529.69	4166.55
2016-10-30	2016	2016申花	4	2016亚泰	12	426732016申花2016亚泰	0	1	4-2-3-1 (100.0%)	4231	2016申花2	熊飞	FB	0	1987-10-21	40.1	50.81	94	94	1	11	11	16	66.67	6	50	41	68.29	58.33	8.74	48	1.48	9.905	6.281	5	75.1	0.19	6.3	8.2	8	75.1273	479.464	1431.26	4101.28	3817.67
2016-10-30	2016	2016永昌	16	2016富力	6	426732016永昌2016富力	3	2	4-2-3-1 (100.0%)	4231	2016永昌35	李提香	FB	0	1989-09-01	52.4333	48.59	94	94	1	20	20	14	75	8	37.5	50	76	57.14	15.41	56	1.52	10.303	7.129	13	237.8	0.57	6.6	8.2	6	237.849	511.499	1216.88	4031.95	4305.09
2016-10-30	2016	2016永昌	16	2016富力	6	426732016永昌2016富力	3	2	4-2-3-1 (100.0%)	4231	2016永昌23	胡伟	FB	0	1983-01-01	52.4333	48.59	94	94	1	11	11	11	84.51	2	50	70	80	46.48	14.18	71	1.93	9.025	6.217	5	98.9	0.24	5.8	7.1	2	98.9017	467.403	1066.6	3192.63	4199.32
2016-10-30	2016	2016恒大	1	2016鲁能	14	426732016恒大2016鲁能	4	0	4-2-3-1 (100.0%)	4231	2016恒大37	陈泽鹏	FB	0	1996-05-18	59.15	50.58	78	94	0	8	9.64103	13.2564	80	4.82051	50	63.8718	77.36	30.91	11.14	66.2821	2.15	10.9823	8.23585	4.82051	136.059	0.32	7	8.4	9.64103	136.099	603.602	1406.97	4886.89	3948.34
2016-10-30	2016	2016恒大	1	2016鲁能	14	426732016恒大2016鲁能	4	0	4-2-3-1 (100.0%)	4231	2016恒大12	王上源	FB	0	1993-06-02	59.15	50.58	94	94	1	10	10	6	89.83	5	60	58	87.93	25.42	13.51	59	2.15	10.431	7.768	9	200.7	0.49	6.7	7.9	3	200.743	446.714	1360.66	4151	4271.76
2016-10-30	2016	2016恒大	1	2016鲁能	14	426732016恒大2016鲁能	4	0	4-2-3-1 (100.0%)	4231	2016恒大7	阿兰	FB	1	1989-07-10	59.15	50.58	94	94	1	3	3	21	63.16	16	37.5	41	73.17	36.84	9.16	57	2.05	9.848	7.33	10	218.3	0.54	6.3	7.4	6	218.264	683.725	1266.14	3409.82	4269.98
2016-10-30	2016	2016鲁能	14	2016恒大	1	426732016鲁能2016恒大	0	4	4-2-3-1 (100.0%)	4231	2016鲁能31	宋龙	FB	0	1989-08-20	59.15	49.42	94	94	1	7	7	10	86.3	2	0	70	82.86	36.99	10.85	73	2.04	11.109	8.549	10	223.6	0.55	7.1	8.7	4	223.558	825.73	1517.36	4527.85	4014.87
2016-10-30	2016	2016鲁能	14	2016恒大	1	426732016鲁能2016恒大	0	4	4-2-3-1 (100.0%)	4231	2016鲁能3	李松益	FB	0	1993-01-27	59.15	49.42	94	94	1	10	10	7	81.58	7	85.71	37	81.08	31.58	15.42	38	2.13	9.838	7.4	7	114	0.28	6.3	7.5	6	114.004	550.223	1173.58	3792.16	4207.82
2016-10-30	2016	2016上港	3	2016华夏	7	426732016上港2016华夏	3	1	4-2-3-1 (100.0%)	4231	2016上港4	王燊超	FB	0	1989-02-08	57.6	44.55	94	94	1	15	15	21	63.16	10	80	53	62.26	54.39	12.08	57	1.7	11.393	8.428	15	280.6	0.67	7.2	8.8	5	280.588	863.261	1550.57	4559.19	4139.5
2016-10-30	2016	2016上港	3	2016华夏	7	426732016上港2016华夏	3	1	4-2-3-1 (100.0%)	4231	2016上港32	孙祥	FB	0	1982-01-15	57.6	44.55	91	94	0	12	12.3956	13.4286	72.92	4.13187	50	48.5495	63.83	54.17	16.2	49.5824	1.5	10.1437	7.46319	4.13187	84.1868	0.2	6.5	7.9	4.13187	84.2327	551.328	1345.65	3728.23	4434.74
2016-10-30	2016	2016国安	5	2016建业	13	426732016国安2016建业	3	1	4-2-3-1 (100.0%)	4231	2016国安3	李磊	FB	0	1992-05-30	54.7167	52.68	94	94	1	17	17	20	73.33	7	57.14	65	66.15	45.33	11.3	75	1.79	10.83	7.6	6	114.8	0.28	6.9	8.4	6	114.804	541.319	1351.08	4955.05	3867.85
2016-10-30	2016	2016国安	5	2016建业	13	426732016国安2016建业	3	1	4-2-3-1 (100.0%)	4231	2016国安31	赵和靖	FB	0	1985-05-19	54.7167	52.68	94	94	1	10	10	14	80.56	2	0	66	80.3	48.61	10.67	72	1.72	10.25	7.424	7	187	0.44	6.5	8.1	8	187.031	499.148	1377.64	4478.13	3708.47
2017-03-04	2017	2017上港	2	2017亚泰	7	427982017上港2017亚泰	5	1	4-2-3-1 (100.0%)	4231	2017上港23	傅欢	FB	0	1993-07-12	48.8667	55.73	68	95	0	3	4.19118	13.9706	76.74	0		57.2794	73.17	37.21	11.76	60.0735	1.88	10.151	6.78691	13.9706	432.529	0.97	6.3	8.5	1.39706	432.566	620.177	1206.86	3704.55	4186.53
2017-03-04	2017	2017上港	2	2017亚泰	7	427982017上港2017亚泰	5	1	4-2-3-1 (100.0%)	4231	2017上港4	王燊超	FB	0	1989-02-08	48.8667	55.73	95	95	1	6	6	10	66.67	2	50	27	62.96	50	10.33	30	1.67	10.897	7.394	8	161.9	0.39	6.9	9.1	2	161.861	795.787	1695.7	4317.54	3925.63
2017-03-10	2017	2017泰达	13	2017苏宁	12	428042017泰达2017苏宁	0	0	4-2-3-1 (100.0%)	4231	2017泰达19	白岳峰	FB	0	1987-03-28	52.7833	47.18	96	96	1	18	18	21	64.41	4	25	56	64.29	52.54	14.4	59	1.69	10.224	7.047	5	68.8	0.16	6.4	8	5	68.826	503.783	1459.38	3913.91	4278.48
2017-03-10	2017	2017泰达	13	2017苏宁	12	428042017泰达2017苏宁	0	0	4-2-3-1 (100.0%)	4231	2017泰达25	木热合买提江·莫扎帕	FB	0	1991-01-14	52.7833	47.18	96	96	1	10	10	16	75.76	6	33.33	61	67.21	48.48	14.9	66	1.82	10.534	6.966	9	195.8	0.46	6.6	7.9	0	195.759	560.872	1278.11	4223.64	4275.3
2017-03-11	2017	2017力帆	10	2017华夏	4	428052017力帆2017华夏	1	1	4-2-3-1 (100.0%)	4231	2017力帆23	陈雷	FB	0	1985-10-16	51.1167	46.72	94	94	1	13	13	18	69.49	5	40	56	62.5	54.24	14.97	59	1.56	11.374	7.571	10	143.6	0.36	7.2	8.9	7	143.555	726.161	1661.05	4785.09	4058.54
2017-03-11	2017	2017力帆	10	2017华夏	4	428052017力帆2017华夏	1	1	4-2-3-1 (100.0%)	4231	2017力帆19	刘欢	FB	0	1989-02-14	51.1167	46.72	94	94	1	15	15	11	77.55	12	58.33	49	71.43	65.31	13.15	49	1.47	10.558	7.126	7	89.5	0.22	6.7	8.4	9	89.5085	682.04	1647.7	3973.65	4165.52
2017-03-11	2017	2017权健	3	2017申花	11	428052017权健2017申花	1	1	4-2-3-1 (100.0%)	4231	2017权健27	张诚	FB	0	1989-06-28	41.5333	51.39	94	94	1	6	6	8	76.47	2	100	34	76.47	67.65	13.67	34	1.53	9.618	6.228	7	142.4	0.35	6.1	9	1	142.374	470.342	1444.66	4176.86	3383.48
2017-03-11	2017	2017权健	3	2017申花	11	428052017权健2017申花	1	1	4-2-3-1 (100.0%)	4231	2017权健25	糜昊伦	FB	0	1993-01-10	41.5333	51.39	94	94	1	16	16	23	63.49	3	100	58	63.79	41.27	13.62	63	1.95	9.749	6.122	2	43.8	0.1	6.2	8.8	4	43.827	661.98	1260.72	4096.6	3686.14
2017-03-11	2017	2017恒丰	8	2017国安	9	428052017恒丰2017国安	1	1	4-2-3-1 (100.0%)	4231	2017恒丰21	蒋亮	FB	0	1989-10-01	42.5167	47.93	94	94	1	13	13	13	66.67	5	60	35	68.57	48.72	15.99	39	1.69	9.37	6.021	9	165.2	0.4	5.9	8.5	5	165.246	548.762	1290.57	3356.46	4009.44
2017-03-11	2017	2017恒丰	8	2017国安	9	428052017恒丰2017国安	1	1	4-2-3-1 (100.0%)	4231	2017恒丰7	王帆	FB	0	1987-03-08	42.5167	47.93	94	94	1	17	17	26	61.76	4	75	60	60	55.88	18.98	68	1.82	9.085	5.645	6	120.4	0.29	5.7	8	5	120.368	304.03	944.422	3428.61	4287.15
2017-04-02	2017	2017国安	9	2017申花	11	428272017国安2017申花	2	1	4-2-3-1 (100.0%)	4231	2017国安4	李磊	FB	0	1992-05-30	42.75	55.7	97	97	1	14	14	13	72.92	3	100	47	70.21	64.58	12.32	48	1.54	10.797	6.617	17	423.4	0.95	6.6	9.3	4	423.361	734.456	1711.95	4046.72	3880.92
2017-04-02	2017	2017国安	9	2017申花	11	428272017国安2017申花	2	1	4-2-3-1 (100.0%)	4231	2017国安28	姜涛	FB	0	1989-06-28	42.75	55.7	92	97	0	19	20.0326	13.7065	75.47	2.1087	100	53.7717	70.59	60.38	13.18	55.8804	1.53	10.7417	6.6561	9.48913	195.16	0.45	6.6	9.3	5.27174	195.19	686.577	1517.24	4200.89	4141.58
2017-04-07	2017	2017上港	2	2017鲁能	6	428322017上港2017鲁能	2	1	4-2-3-1 (100.0%)	4231	2017上港23	傅欢	FB	0	1993-07-12	49.3333	57.84	96	96	1	10	10	9	80.85	2	50	43	74.42	53.19	15.13	47	1.81	9.607	6.44	10	228.4	0.52	6	7.8	4	228.43	731.434	1116.32	3427.29	4103.83
2017-04-07	2017	2017上港	2	2017鲁能	6	428322017上港2017鲁能	2	1	4-2-3-1 (100.0%)	4231	2017上港4	王燊超	FB	0	1989-02-08	49.3333	57.84	96	96	1	11	11	15	72.22	3	33.33	51	68.63	59.26	15.21	54	1.57	10.739	7.451	10	160.9	0.37	6.7	9.1	4	160.899	832.903	1669.32	3972.21	4104.05
2017-04-08	2017	2017恒大	1	2017富力	5	428332017恒大2017富力	2	2	4-2-3-1 (100.0%)	4231	2017恒大5	张琳芃	FB	0	1989-05-09	53.45	51.63	95	95	1	17	17	18	67.86	6	83.33	51	66.67	39.29	14.54	56	2.02	10.836	7.681	10	259.2	0.6	6.8	8.6	8	259.199	724.21	1543.68	3989.33	4319.28
2017-04-08	2017	2017恒大	1	2017富力	5	428332017恒大2017富力	2	2	4-2-3-1 (100.0%)	4231	2017恒大35	李学鹏	FB	0	1988-09-18	53.45	51.63	95	95	1	10	10	13	74	1	0	49	73.47	50	11.73	50	1.82	10.193	7.274	10	241.9	0.55	6.4	8.2	2	241.887	725.439	1148.38	4104.29	3972.66
2017-04-08	2017	2017华夏	4	2017申花	11	428332017华夏2017申花	4	2	4-2-3-1 (100.0%)	4231	2017华夏32	丁海峰	FB	0	1991-07-17	47.1	48.69	95	95	1	8	8	12	73.33	4	50	39	82.05	53.33	11.11	45	1.47	10.411	6.949	15	258.6	0.64	6.6	8.8	6	258.6	959.811	1576.43	3565.25	4050.59
2017-04-08	2017	2017华夏	4	2017申花	11	428332017华夏2017申花	4	2	4-2-3-1 (100.0%)	4231	2017华夏2	赵明剑	FB	0	1987-11-22	47.1	48.69	95	95	1	12	12	16	68	5	60	45	64.44	52	15.01	50	1.92	9.566	5.92	10	184.3	0.45	6	7.5	4	184.274	580.106	1033.18	3101.15	4667.76
2017-04-08	2017	2017恒丰	8	2017泰达	13	428332017恒丰2017泰达	0	0	4-2-3-1 (100.0%)	4231	2017恒丰21	蒋亮	FB	0	1989-10-01	44.1833	53.04	94	94	1	14	14	21	62.5	6	33.33	52	67.31	60.71	15.9	56	1.79	9.496	6.108	8	121.8	0.29	6	8.3	4	121.821	493.762	1192.21	3498.86	4188.98
2017-04-08	2017	2017恒丰	8	2017泰达	13	428332017恒丰2017泰达	0	0	4-2-3-1 (100.0%)	4231	2017恒丰7	王帆	FB	0	1987-03-08	44.1833	53.04	94	94	1	13	13	17	63.83	8	37.5	41	60.98	44.68	13.27	47	2.3	9.366	5.811	7	127	0.3	5.9	7.9	5	126.972	482.868	1001.13	3263.04	4491.51
2017-04-15	2017	2017申花	11	2017亚泰	7	428402017申花2017亚泰	3	2	4-2-3-1 (100.0%)	4231	2017申花25	王林	FB	0	1987-09-19	37.15	42.37	97	97	1	9	9	18	57.14	2	0	39	53.85	64.29	17.08	42	1.55	9.211	5.057	7	130.4	0.31	5.7	8.2	5	130.379	411.095	1040.52	3053.71	4575.2
2017-04-15	2017	2017申花	11	2017亚泰	7	428402017申花2017亚泰	3	2	4-2-3-1 (100.0%)	4231	2017申花23	柏佳俊	FB	0	1991-03-20	37.15	42.37	97	97	1	10	10	13	63.89	0	0	34	58.82	66.67	19.85	36	1.64	9.403	5.141	2	38.9	0.09	5.8	8.3	3	38.8548	594.722	1223.37	3477.92	4068.51
2017-04-16	2017	2017恒大	1	2017泰达	13	428412017恒大2017泰达	3	0	4-2-3-1 (100.0%)	4231	2017恒大5	张琳芃	FB	0	1989-05-09	52.9833	53.9	96	96	1	21	21	20	74.03	7	28.57	74	71.62	57.14	16.35	77	1.68	10.603	7.234	14	274.4	0.64	6.6	8.2	6	274.362	649.425	1294	4243.25	4142.39
2017-04-16	2017	2017恒大	1	2017泰达	13	428412017恒大2017泰达	3	0	4-2-3-1 (100.0%)	4231	2017恒大35	李学鹏	FB	0	1988-09-18	52.9833	53.9	96	96	1	13	13	19	72.06	2	100	63	69.84	55.88	11.61	68	1.81	10.317	6.988	8	126.4	0.3	6.4	7.9	3	126.398	491.244	1399.43	4266.46	4033.18
2017-04-16	2017	2017华夏	4	2017富德	15	428412017华夏2017富德	1	1	4-2-3-1 (100.0%)	4231	2017华夏32	丁海峰	FB	0	1991-07-17	54.75	48.94	95	95	1	17	17	15	68.09	4	100	44	70.45	51.06	13.23	47	1.89	11.34	8.36	11	242.8	0.57	7.1	9.2	6	242.76	1000.36	2022.5	4492.16	3582.15
2017-04-16	2017	2017华夏	4	2017富德	15	428412017华夏2017富德	1	1	4-2-3-1 (100.0%)	4231	2017华夏2	赵明剑	FB	0	1987-11-22	54.75	48.94	46	95	0	9	18.587	20.6522	61.54	4.13043	100	51.6304	60	57.69	17.21	53.6957	1.65	8.8887	6.36293	6.19565	186.696	0.4	5.6	6.8	14.4565	186.634	422.905	806.029	2690.26	4783.34
2017-04-21	2017	2017上港	2	2017华夏	4	428462017上港2017华夏	3	0	4-2-3-1 (100.0%)	4231	2017上港4	王燊超	FB	0	1989-02-08	51.05	47.24	96	96	1	9	9	16	63.64	1	0	38	65.79	56.82	10.42	44	1.7	11.191	7.589	15	314.6	0.73	7	8.9	5	314.638	753.803	1512.77	4495.11	4114.55
2017-04-21	2017	2017上港	2	2017华夏	4	428462017上港2017华夏	3	0	4-2-3-1 (100.0%)	4231	2017上港2	张卫	FB	0	1993-03-28	51.05	47.24	96	96	1	11	11	11	64.52	8	87.5	28	64.29	51.61	12.6	31	1.65	11.126	7.36	11	249	0.59	6.9	8.6	5	249.024	803.464	1626.41	4261.94	4185.15
2017-04-22	2017	2017申花	11	2017恒丰	8	428472017申花2017恒丰	2	0	4-2-3-1 (100.0%)	4231	2017申花25	王林	FB	0	1987-09-19	45.8333	41.95	95	95	1	8	8	9	72.73	1	100	32	62.5	42.42	13.25	33	1.79	9.869	6.245	8	131.4	0.31	6.2	8.2	4	131.385	514.399	1160.65	3326.13	4736.28
2017-04-22	2017	2017申花	11	2017恒丰	8	428472017申花2017恒丰	2	0	4-2-3-1 (100.0%)	4231	2017申花23	柏佳俊	FB	0	1991-03-20	45.8333	41.95	95	95	1	11	11	8	82.22	2	50	43	79.07	62.22	10.75	45	1.51	9.737	6.054	5	103.8	0.25	6.1	7.9	3	103.787	607.848	1164.58	3826.04	4035.22
2017-04-29	2017	2017华夏	4	2017泰达	13	428542017华夏2017泰达	4	0	4-2-3-1 (100.0%)	4231	2017华夏26	姜文骏	FB	0	1990-01-30	54.3	54.48	94	94	1	9	9	11	78.43	6	83.33	47	80.85	49.02	9.3	51	1.67	10.015	7.347	8	152.5	0.36	6.4	8.1	4	152.532	619.005	1348.38	3942.09	3953.08
2017-04-29	2017	2017华夏	4	2017泰达	13	428542017华夏2017泰达	4	0	4-2-3-1 (100.0%)	4231	2017华夏2	赵明剑	FB	0	1987-11-22	54.3	54.48	94	94	1	11	11	10	84.85	4	100	63	82.54	45.45	11.73	66	1.83	8.501	5.64	4	100	0.23	5.4	6.2	9	100.032	421.079	654.032	2378.08	4947.49
2017-04-30	2017	2017力帆	10	2017上港	2	428552017力帆2017上港	1	1	4-2-3-1 (100.0%)	4231	2017力帆23	陈雷	FB	0	1985-10-16	53.8333	45.64	96	96	1	14	14	18	70	1	100	58	65.52	58.33	14.04	60	1.57	11.328	7.869	12	197.3	0.46	7.1	8.8	4	197.327	1085.92	1631.96	4169.77	4243.35
2017-04-30	2017	2017力帆	10	2017上港	2	428552017力帆2017上港	1	1	4-2-3-1 (100.0%)	4231	2017力帆19	刘欢	FB	0	1989-02-14	53.8333	45.64	96	96	1	16	16	14	63.16	8	37.5	37	64.86	55.26	15.07	38	1.58	10.02	7.211	7	144.9	0.34	6.3	8	4	144.863	822.077	1195.42	3460.19	4397.64
2017-04-30	2017	2017上港	2	2017力帆	10	428552017上港2017力帆	1	1	4-2-3-1 (100.0%)	4231	2017上港2	张卫	FB	0	1993-03-28	53.8333	54.36	96	96	1	18	18	15	70.59	6	66.67	45	73.33	47.06	13.88	51	1.82	10.196	7.126	7	144.6	0.34	6.4	7.9	5	144.596	628.112	1111.03	3893.8	4418.28
2017-04-30	2017	2017上港	2	2017力帆	10	428552017上港2017力帆	1	1	4-2-3-1 (100.0%)	4231	2017上港4	王燊超	FB	0	1989-02-08	53.8333	54.36	96	96	1	14	14	7	81.58	2	100	38	81.58	57.89	13.48	38	1.87	9.759	6.849	4	73.1	0.17	6.1	7.6	6	73.0803	494.872	1120.74	3814.56	4255.58
2017-05-06	2017	2017权健	3	2017亚泰	7	428612017权健2017亚泰	1	3	4-2-3-1 (100.0%)	4231	2017权健27	张诚	FB	0	1989-06-28	49.0333	55.63	96	96	1	17	17	20	70.59	2	100	65	64.62	50	12.41	68	1.66	11.248	7.938	10	202.4	0.48	7	9.7	8	202.418	946.723	2062.86	4772.27	3264.17
2017-05-06	2017	2017权健	3	2017亚泰	7	428612017权健2017亚泰	1	3	4-2-3-1 (100.0%)	4231	2017权健16	郑达伦	FB	0	1994-02-11	49.0333	55.63	96	96	1	11	11	13	77.97	2	50	56	76.79	52.54	8.09	59	2.02	10.606	7.077	13	285.8	0.65	6.6	8.7	4	285.844	603.381	1670.17	4052.77	3993.57
2017-05-06	2017	2017亚泰	7	2017权健	3	428612017亚泰2017权健	3	1	4-2-3-1 (100.0%)	4231	2017亚泰16	蒋哲	FB	0	1989-02-26	49.0333	44.37	96	96	1	17	17	11	80	3	33.33	54	79.63	49.09	13.47	55	1.73	10.571	6.939	7	107.4	0.25	6.6	8.5	2	107.404	618.754	1477.16	4172	4195.31
2017-05-06	2017	2017亚泰	7	2017权健	3	428612017亚泰2017权健	3	1	4-2-3-1 (100.0%)	4231	2017亚泰33	张笑飞	FB	0	1982-07-11	49.0333	44.37	96	96	1	11	11	9	76.92	4	25	39	66.67	58.97	15.13	39	1.67	11.028	7.287	8	132.5	0.3	6.9	8.9	1	132.506	621.103	1671.5	4668.97	3933.59
2017-05-07	2017	2017力帆	10	2017建业	14	428622017力帆2017建业	2	3	4-2-3-1 (100.0%)	4231	2017力帆23	陈雷	FB	0	1985-10-16	56.1833	59.06	46	97	0	8	16.8696	31.6304	77.61	4.21739	100	141.283	73.13	46.27	11.98	141.283	1.73	11.6927	8.98937	10.5435	320.1	0.75	7.1	8.3	6.32609	320.099	692.534	2028.65	4172.26	4480.04
2017-05-07	2017	2017力帆	10	2017建业	14	428622017力帆2017建业	2	3	4-2-3-1 (100.0%)	4231	2017力帆4	郑涛	FB	0	1985-08-20	56.1833	59.06	50	97	0	6	11.64	13.58	79.41	5.82	66.67	62.08	78.13	47.06	13.31	65.96	1.74	10.8446	7.35648	11.64	239.008	0.55	6.7	8.9	5.82	239.013	740.164	1835.08	3627.82	4402.04
2017-05-07	2017	2017力帆	10	2017建业	14	428622017力帆2017建业	2	3	4-2-3-1 (100.0%)	4231	2017力帆19	刘欢	FB	0	1989-02-14	56.1833	59.06	97	97	1	20	20	22	73.17	9	55.56	75	76	52.44	9.31	82	1.65	10.32	7.436	7	143.8	0.34	6.4	7.9	14	143.814	812.195	1360.94	3658.28	4345.25
2017-05-07	2017	2017国安	9	2017华夏	4	428622017国安2017华夏	1	4	4-2-3-1 (100.0%)	4231	2017国安4	李磊	FB	0	1992-05-30	51.9	53.68	95	95	1	11	11	18	73.13	10	90	60	81.67	40.3	12.3	67	1.69	10.899	7.651	18	327.6	0.77	6.9	8.8	6	327.646	820.459	1563.51	4327.17	3859.99
2017-05-07	2017	2017国安	9	2017华夏	4	428622017国安2017华夏	1	4	4-2-3-1 (100.0%)	4231	2017国安28	姜涛	FB	0	1989-06-28	51.9	53.68	95	95	1	9	9	15	76.56	7	28.57	62	75.81	67.19	13.39	64	1.45	11.109	7.911	11	213.7	0.5	7	9.1	3	213.675	554.729	1984.12	4616.59	3739.92
2017-05-12	2017	2017华夏	4	2017富力	5	428672017华夏2017富力	1	1	4-2-3-1 (100.0%)	4231	2017华夏2	赵明剑	FB	0	1987-11-22	54.4	45.04	96	96	1	16	16	18	71.43	4	75	57	68.42	31.75	15.08	63	2.24	9.135	6.414	10	192.6	0.45	5.7	7.1	2	192.581	527.983	1040.22	2621.61	4752.35
2017-05-12	2017	2017华夏	4	2017富力	5	428672017华夏2017富力	1	1	4-2-3-1 (100.0%)	4231	2017华夏26	姜文骏	FB	0	1990-01-30	54.4	45.04	96	96	1	9	9	14	72.55	3	66.67	49	75.51	43.14	14.97	51	1.73	10.24	7.45	4	69.5	0.16	6.4	8.2	5	69.4658	717.93	1317.98	4043.94	4090.45
2017-05-20	2017	2017力帆	10	2017权健	3	428752017力帆2017权健	0	1	4-2-3-1 (100.0%)	4231	2017力帆19	刘欢	FB	0	1989-02-14	46.4333	60.44	98	98	1	16	16	18	76	3	66.67	68	73.53	40	12.77	75	2.09	9.864	6.43	6	136.9	0.31	6	8.3	5	136.851	728.649	1554.75	3327.77	4115.65
2017-05-20	2017	2017力帆	10	2017权健	3	428752017力帆2017权健	0	1	4-2-3-1 (100.0%)	4231	2017力帆4	郑涛	FB	0	1985-08-20	46.4333	60.44	76	98	0	8	10.3158	16.7632	61.76	9.02632	57.14	42.5526	54.55	50	11.68	43.8421	1.56	9.89671	6.41255	6.44737	121.339	0.28	6	7.9	5.15789	121.363	556.1	1415.36	3160.03	4644.36
2017-05-26	2017	2017恒大	1	2017力帆	10	428812017恒大2017力帆	2	0	4-2-3-1 (100.0%)	4231	2017恒大25	邹正	FB	0	1988-02-07	55.0167	57.02	94	94	1	17	17	15	79.17	7	42.86	69	78.26	47.22	8.6	72	1.89	10.157	7.266	8	118.5	0.29	6.5	7.9	9	118.453	736.902	1184.58	3876.93	4240.13
2017-05-26	2017	2017恒大	1	2017力帆	10	428812017恒大2017力帆	2	0	4-2-3-1 (100.0%)	4231	2017恒大12	王上源	FB	0	1993-06-02	55.0167	57.02	94	94	1	17	17	17	79.01	7	57.14	76	72.37	37.04	13.13	81	1.95	10.879	7.741	6	103.8	0.25	6.9	8.4	9	103.758	794.257	1719.35	3992.92	4268.79
2017-05-27	2017	2017泰达	13	2017权健	3	428822017泰达2017权健	0	3	4-2-3-1 (100.0%)	4231	2017泰达19	白岳峰	FB	0	1987-03-28	48.1667	55.41	80	95	0	11	13.0625	10.6875	74.29	5.9375	40	40.375	67.65	51.43	11.05	41.5625	1.8	9.34681	6.07525	9.5	211.256	0.48	5.8	7.8	4.75	211.31	623.584	856.967	3143.53	4511.26
2017-05-27	2017	2017泰达	13	2017权健	3	428822017泰达2017权健	0	3	4-2-3-1 (100.0%)	4231	2017泰达3	赵宏略	FB	0	1989-12-04	48.1667	55.41	58	95	0	12	19.6552	32.7586	58.33	1.63793	0	76.9828	55.32	31.25	17.41	78.6207	2.21	9.49509	5.83759	11.4655	155.112	0.37	5.9	7.6	4.91379	155.059	489.728	1049.28	2860.05	4941.08
2017-06-02	2017	2017力帆	10	2017国安	9	428882017力帆2017国安	1	0	4-2-3-1 (100.0%)	4231	2017力帆23	陈雷	FB	0	1985-10-16	57.2	39.9	95	95	1	11	11	16	62.79	1	0	43	62.79	60.47	16.57	43	1.58	10.084	7.384	5	135	0.31	6.3	7.7	1	135.029	271.847	1259.93	3912.31	4504.98
2017-06-02	2017	2017力帆	10	2017国安	9	428882017力帆2017国安	1	0	4-2-3-1 (100.0%)	4231	2017力帆19	刘欢	FB	0	1989-02-14	57.2	39.9	95	95	1	17	17	23	54.9	7	85.71	47	55.32	54.9	18.32	51	1.61	10.139	7.474	2	22.5	0.05	6.4	7.8	13	22.4559	525.83	1284.65	4021.73	4283.9
2017-06-02	2017	2017泰达	13	2017申花	11	428882017泰达2017申花	2	1	4-2-3-1 (100.0%)	4231	2017泰达19	白岳峰	FB	0	1987-03-28	56.2167	48.94	95	95	1	7	7	9	75	4	50	34	67.65	41.67	12.41	36	1.92	9.705	7.089	6	127.7	0.3	6.1	7.6	3	127.686	506.726	1155.02	3653.7	4261.89
2017-06-02	2017	2017泰达	13	2017申花	11	428882017泰达2017申花	2	1	4-2-3-1 (100.0%)	4231	2017泰达25	木热合买提江·莫扎帕	FB	0	1991-01-14	56.2167	48.94	95	95	1	11	11	14	84.27	6	16.67	84	77.38	43.82	12.22	89	2.02	10.455	7.329	10	209.4	0.48	6.6	7.8	2	209.444	569.45	1346.11	4404.45	3925.55
2017-06-03	2017	2017苏宁	12	2017华夏	4	428892017苏宁2017华夏	1	2	4-2-3-1 (100.0%)	4231	2017苏宁5	周云	FB	0	1990-12-31	52.2667	43.12	96	96	1	10	10	11	75	8	50	42	73.81	56.82	10.39	44	1.64	10.465	7.309	12	231.1	0.56	6.5	8.4	5	231.094	500.932	1011.97	4351.46	4369.21
2017-06-03	2017	2017苏宁	12	2017华夏	4	428892017苏宁2017华夏	1	2	4-2-3-1 (100.0%)	4231	2017苏宁28	杨笑天	FB	0	1990-03-26	52.2667	43.12	96	96	1	11	11	13	72.92	11	18.18	48	68.75	66.67	8.91	48	1.42	10.737	7.41	6	112.1	0.26	6.7	8.5	6	112.062	728.493	1406.35	4395.47	4094.31
2017-06-03	2017	2017上港	2	2017宏运	16	428892017上港2017宏运	4	1	4-2-3-1 (100.0%)	4231	2017上港23	傅欢	FB	0	1993-07-12	52.65	56.43	94	94	1	9	9	13	64.86	6	33.33	33	63.64	40.54	11.71	37	2.41	9.227	6.505	13	334.6	0.77	5.9	7.4	0	334.637	640.428	1001.47	2719.15	4531.06
2017-06-03	2017	2017上港	2	2017宏运	16	428892017上港2017宏运	4	1	4-2-3-1 (100.0%)	4231	2017上港4	王燊超	FB	0	1989-02-08	52.65	56.43	94	94	1	6	6	11	75	4	75	43	76.74	47.73	7.01	44	1.93	10.864	7.728	10	243.8	0.58	6.9	8.8	3	243.848	942.583	1632.84	4065	3979.68
2017-06-17	2017	2017申花	11	2017力帆	10	429032017申花2017力帆	2	2	4-2-3-1 (100.0%)	4231	2017申花25	王林	FB	0	1987-09-19	51.2667	57.11	96	96	1	10	10	9	82.69	2	50	50	82	42.31	11.2	52	2.15	9.869	6.69	8	141.8	0.34	6.1	7.8	2	141.792	460.764	1201.37	3449.24	4615.76
2017-06-17	2017	2017申花	11	2017力帆	10	429032017申花2017力帆	2	2	4-2-3-1 (100.0%)	4231	2017申花16	李运秋	FB	0	1990-10-03	51.2667	57.11	96	96	1	14	14	11	84.06	1	100	67	83.58	52.17	10.33	69	1.83	9.745	6.445	4	100.2	0.22	6.1	7.5	5	100.217	451.477	1286.82	3616.75	4289.57
2017-06-17	2017	2017力帆	10	2017申花	11	429032017力帆2017申花	2	2	4-2-3-1 (100.0%)	4231	2017力帆23	陈雷	FB	0	1985-10-16	51.2667	42.89	96	96	1	15	15	12	72.09	3	33.33	42	71.43	60.47	12.97	43	1.49	10.115	6.881	10	228.2	0.53	6.3	8.1	5	228.237	647.113	1294.95	3475.22	4469.17
2017-06-17	2017	2017力帆	10	2017申花	11	429032017力帆2017申花	2	2	4-2-3-1 (100.0%)	4231	2017力帆19	刘欢	FB	0	1989-02-14	51.2667	42.89	96	96	1	12	12	16	60.98	4	25	39	51.28	65.85	16.89	41	1.49	9.669	6.411	6	122.9	0.28	6	7.5	6	122.904	433.893	918.28	3848.69	4345.06
2017-06-17	2017	2017恒丰	8	2017恒大	1	429032017恒丰2017恒大	0	2	4-2-3-1 (100.0%)	4231	2017恒丰2	唐鑫	FB	0	1990-10-16	52.85	54.66	96	96	1	10	10	18	69.49	4	50	53	75.47	47.46	13.92	59	1.88	8.847	5.925	9	163.2	0.39	5.5	7.7	2	163.229	528.299	1298.72	2618.47	4238.08
2017-06-17	2017	2017恒丰	8	2017恒大	1	429032017恒丰2017恒大	0	2	4-2-3-1 (100.0%)	4231	2017恒丰21	蒋亮	FB	0	1989-10-01	52.85	54.66	96	96	1	14	14	8	81.4	6	33.33	42	76.19	51.16	14.21	43	1.84	9.111	6.194	8	123.5	0.3	5.7	8	3	123.485	558.079	1140.12	3096.27	4193.05
2017-06-18	2017	2017亚泰	7	2017苏宁	12	429042017亚泰2017苏宁	1	0	4-2-3-1 (100.0%)	4231	2017亚泰17	范晓冬	FB	0	1987-03-02	48.6833	45.12	96	96	1	9	9	12	73.33	5	20	39	76.92	51.11	13.16	45	1.96	10.192	6.599	6	91.6	0.22	6.3	8.1	2	91.616	670.495	1532.03	3512.69	4384.95
2017-06-18	2017	2017亚泰	7	2017苏宁	12	429042017亚泰2017苏宁	1	0	4-2-3-1 (100.0%)	4231	2017亚泰16	蒋哲	FB	0	1989-02-26	48.6833	45.12	96	96	1	11	11	21	60.38	5	60	48	62.5	60.38	13.03	53	1.6	9.903	6.402	4	81.2	0.19	6.2	7.9	2	81.1919	420.418	1096.54	4062.41	4242.2
2017-06-24	2017	2017力帆	10	2017亚泰	7	429102017力帆2017亚泰	1	1	4-2-3-1 (100.0%)	4231	2017力帆23	陈雷	FB	0	1985-10-16	47.7167	43.35	95	95	1	12	12	21	64.41	3	0	57	57.89	64.41	19.37	59	1.47	9.791	6.236	9	187.5	0.45	6.1	7.8	3	187.524	502.223	1009.93	3678.77	4412.43
2017-06-24	2017	2017力帆	10	2017亚泰	7	429102017力帆2017亚泰	1	1	4-2-3-1 (100.0%)	4231	2017力帆19	刘欢	FB	0	1989-02-14	47.7167	43.35	95	95	1	12	12	20	51.22	8	62.5	36	52.78	53.66	14.12	41	1.51	9.424	6.193	4	76.6	0.17	5.9	7.8	7	76.5939	426.365	1316.02	3255.46	4349.81
2017-06-24	2017	2017宏运	16	2017权健	3	429102017宏运2017权健	1	2	4-2-3-1 (100.0%)	4231	2017宏运31	刘尚坤	FB	0	1992-01-29	48.4167	49.8	98	98	1	8	8	7	81.58	3	33.33	36	77.78	36.84	9.81	38	1.82	10.231	6.85	10	169.5	0.4	6.3	8.5	4	169.545	646.761	1289.96	3949.99	4175.08
2017-06-24	2017	2017宏运	16	2017权健	3	429102017宏运2017权健	1	2	4-2-3-1 (100.0%)	4231	2017宏运13	张延军	FB	0	1993-02-07	48.4167	49.8	98	98	1	14	14	18	70.49	10	30	52	63.46	54.1	9.39	61	1.79	10.076	6.855	5	76.6	0.18	6.2	8.5	5	76.6233	547.242	1390.14	4010.49	4051.76
2017-06-25	2017	2017上港	2	2017建业	14	429112017上港2017建业	4	1	4-2-3-1 (100.0%)	4231	2017上港2	张卫	FB	0	1993-03-28	55.2	54.04	94	94	1	15	15	14	78.79	4	100	64	78.13	43.94	9.04	66	2.12	10.618	7.588	12	229.4	0.54	6.7	8.2	7	229.399	680.703	1204.08	4142.7	4360.75
2017-06-25	2017	2017上港	2	2017建业	14	429112017上港2017建业	4	1	4-2-3-1 (100.0%)	4231	2017上港15	林创益	FB	0	1993-01-28	55.2	54.04	94	94	1	11	11	16	74.6	7	42.86	61	70.49	58.73	10.62	63	1.79	9.87	6.962	6	126.9	0.31	6.3	7.6	6	126.886	726.706	1037.18	3663.08	4316.22
2017-06-30	2017	2017宏运	16	2017申花	11	429162017宏运2017申花	1	8	4-2-3-1 (100.0%)	4231	2017宏运31	刘尚坤	FB	0	1992-01-29	53.6833	45.45	93	93	1	5	5	6	85	0	0	36	80.56	45	8.28	40	1.95	9.75	7.15	3	62.2	0.15	6.3	8	1	62.1644	681.352	1356.14	3368.59	4281.78
2017-06-30	2017	2017宏运	16	2017申花	11	429162017宏运2017申花	1	8	4-2-3-1 (100.0%)	4231	2017宏运13	张延军	FB	0	1993-02-07	53.6833	45.45	89	93	0	10	10.4494	15.6742	60.53	4.17978	25	38.6629	54.05	47.37	9.85	39.7079	1.92	10.0325	7.38253	16.7191	407.424	0.96	6.5	8.3	3.13483	407.372	680.73	1317.24	3348.57	4278.45
2017-07-01	2017	2017华夏	4	2017鲁能	6	429172017华夏2017鲁能	0	0	4-2-3-1 (100.0%)	4231	2017华夏28	张呈栋	FB	0	1989-02-09	52.9167	46.9	95	95	1	12	12	15	65.12	8	75	40	65	60.47	13.69	43	1.67	11.045	7.581	8	161.1	0.38	7	8.6	7	161.103	533.653	1415.41	4377.96	4557.19
2017-07-01	2017	2017华夏	4	2017鲁能	6	429172017华夏2017鲁能	0	0	4-2-3-1 (100.0%)	4231	2017华夏26	姜文骏	FB	0	1990-01-30	52.9167	46.9	95	95	1	11	11	19	67.8	3	66.67	57	63.16	52.54	16.21	59	1.81	10.442	7.554	7	137.2	0.32	6.6	8.6	3	137.2	743.221	1422.9	3914.07	4224.85
2017-07-02	2017	2017恒大	1	2017权健	3	429182017恒大2017权健	3	4	4-2-3-1 (100.0%)	4231	2017恒大12	王上源	FB	0	1993-06-02	44.35	60.07	98	98	1	17	17	21	67.19	5	40	61	62.3	54.69	16.24	64	1.72	9.91	6.084	5	98.1	0.23	6	8.2	5	98.0654	687.283	1085.48	3578.73	4460.43
2017-07-02	2017	2017恒大	1	2017权健	3	429182017恒大2017权健	3	4	4-2-3-1 (100.0%)	4231	2017恒大25	邹正	FB	0	1988-02-07	44.35	60.07	98	98	1	10	10	12	75	2	100	47	72.34	43.75	10.83	48	2.29	9.789	6.057	5	78.9	0.19	6	8.2	3	78.8621	474.987	1424.08	3458.47	4352.31
2017-07-08	2017	2017国安	9	2017恒大	1	429242017国安2017恒大	2	0	4-2-3-1 (100.0%)	4231	2017国安4	李磊	FB	0	1992-05-30	43.3833	45.76	96	96	1	12	12	12	70	7	71.43	38	71.05	52.5	13.2	40	1.75	10.054	6.157	6	155.2	0.36	6.3	8.5	7	155.153	678.003	1238.35	3697.83	4284.44
2017-07-08	2017	2017国安	9	2017恒大	1	429242017国安2017恒大	2	0	4-2-3-1 (100.0%)	4231	2017国安14	晋鹏翔	FB	0	1990-01-25	43.3833	45.76	78	96	0	10	12.3077	14.7692	57.14	8.61538	57.14	34.4615	53.57	85.71	15.66	34.4615	1.32	8.48	4.88492	6.15385	110.277	0.26	5.3	7	9.84615	110.293	308.845	713.231	2818.19	4529.99
2017-07-09	2017	2017亚泰	7	2017上港	2	429252017亚泰2017上港	4	2	4-2-3-1 (100.0%)	4231	2017亚泰16	蒋哲	FB	0	1989-02-26	48	53.2	97	97	1	14	14	11	79.63	6	50	50	80	53.7	11.6	54	1.56	9.976	6.124	10	289.4	0.66	6.2	7.7	3	289.424	348.123	990.673	3900.53	4447.37
2017-07-09	2017	2017亚泰	7	2017上港	2	429252017亚泰2017上港	4	2	4-2-3-1 (100.0%)	4231	2017亚泰33	张笑飞	FB	0	1982-07-11	48	53.2	76	97	0	4	5.10526	8.93421	80	0		44.6711	62.86	45.71	14.88	44.6711	1.77	10.3535	6.72236	8.93421	178.684	0.43	6.4	8.2	3.82895	178.699	672.677	1510.11	3486.85	4505.21
2017-07-15	2017	2017上港	2	2017富德	15	429312017上港2017富德	3	1	4-2-3-1 (100.0%)	4231	2017上港4	王燊超	FB	0	1989-02-08	56.8667	53.09	98	98	1	11	11	13	78.33	3	66.67	58	74.14	55	13.01	60	1.73	11.034	7.973	7	157.3	0.37	6.7	8.4	3	157.253	688.023	1587.23	4131.36	4470.27
2017-07-15	2017	2017上港	2	2017富德	15	429312017上港2017富德	3	1	4-2-3-1 (100.0%)	4231	2017上港2	张卫	FB	0	1993-03-28	56.8667	53.09	98	98	1	10	10	12	75	7	85.71	45	75.56	47.92	14.17	48	1.96	11.021	8.067	7	138.7	0.32	6.7	8.5	4	138.69	874.348	1408.07	4338.16	4261.84
2017-07-15	2017	2017国安	9	2017恒丰	8	429312017国安2017恒丰	2	0	4-2-3-1 (100.0%)	4231	2017国安4	李磊	FB	0	1992-05-30	44.1667	58.37	93	93	1	13	13	15	81.48	5	80	72	81.94	48.15	10.75	81	1.94	10.732	6.433	13	244.8	0.6	6.9	8.7	2	244.767	753.489	1439.35	3919.16	4375.2
2017-07-15	2017	2017国安	9	2017恒丰	8	429312017国安2017恒丰	2	0	4-2-3-1 (100.0%)	4231	2017国安14	晋鹏翔	FB	0	1990-01-25	44.1667	58.37	93	93	1	11	11	20	71.43	9	66.67	65	67.69	51.43	13.4	70	1.8	9.308	5.363	5	82.3	0.19	5.9	7.3	5	82.3255	316.007	728.394	3466.9	4713.97
2017-07-16	2017	2017申花	11	2017权健	3	429322017申花2017权健	0	3	4-2-3-1 (100.0%)	4231	2017申花25	王林	FB	0	1987-09-19	52.7333	53.83	96	96	1	5	5	11	81.67	1	100	57	77.19	40	11.03	60	1.92	9.578	6.811	7	128.8	0.3	5.9	7.7	1	128.843	483.216	1068.95	3140.38	4756.65
2017-07-16	2017	2017申花	11	2017权健	3	429322017申花2017权健	0	3	4-2-3-1 (100.0%)	4231	2017申花16	李运秋	FB	0	1990-10-03	52.7333	53.83	96	96	1	11	11	7	85.71	5	0	47	80.85	38.78	11.8	49	2.39	9.492	6.556	5	105.8	0.26	5.9	7.5	1	105.758	471.072	1340.25	3002.35	4572.18
2017-07-16	2017	2017申花	11	2017权健	3	429322017申花2017权健	0	3	4-2-3-1 (100.0%)	4231	2017申花7	毛剑卿	FB	0	1986-08-08	52.7333	53.83	71	96	0	2	2.70423	14.8732	52.17	4.05634	66.67	18.9296	64.29	17.39	11.92	31.0986	3.48	9.49183	6.41983	10.8169	264.338	0.6	5.9	7.4	2.70423	264.384	663.671	894.305	2773.47	4896.66
2017-07-22	2017	2017宏运	16	2017苏宁	12	429382017宏运2017苏宁	0	4	4-2-3-1 (100.0%)	4231	2017宏运31	刘尚坤	FB	0	1992-01-29	45.5	50.15	95	95	1	12	12	23	63.49	2	50	58	62.07	44.44	13.64	63	1.89	8.971	5.536	7	110	0.25	5.6	7.3	8	109.996	402.262	809.975	2935.83	4713.37
2017-07-22	2017	2017宏运	16	2017苏宁	12	429382017宏运2017苏宁	0	4	4-2-3-1 (100.0%)	4231	2017宏运13	张延军	FB	0	1993-02-07	45.5	50.15	65	95	0	8	11.6923	11.6923	77.78	2.92308	50	49.6923	82.35	36.11	10.2	52.6154	2.11	10.3506	6.66169	5.84615	89.4462	0.21	6.4	8.4	2.92308	89.4279	657.936	1223.47	3757.44	4621.61
2017-07-22	2017	2017鲁能	6	2017亚泰	7	429382017鲁能2017亚泰	3	2	4-2-3-1 (100.0%)	4231	2017鲁能5	郑铮	FB	0	1989-07-11	47.1833	44.01	96	96	1	10	10	11	68.57	8	62.5	34	61.76	62.86	12.95	35	1.66	8.903	5.66	6	87.3	0.2	5.6	7.2	7	87.3396	436.618	831.136	3017.74	4529.72
2017-07-22	2017	2017鲁能	6	2017亚泰	7	429382017鲁能2017亚泰	3	2	4-2-3-1 (100.0%)	4231	2017鲁能34	李海龙	FB	0	1996-08-02	47.1833	44.01	54	96	0	12	21.3333	16	68.97	7.11111	50	44.4444	76	48.28	9.17	51.5556	1.66	10.56	6.72	7.11111	97.0667	0.22	6.5	8.3	3.55556	97.0073	526.965	1363.43	4422.91	4149.01
2017-07-23	2017	2017国安	9	2017申花	11	429392017国安2017申花	2	1	4-2-3-1 (100.0%)	4231	2017国安4	李磊	FB	0	1992-05-30	41.4333	56.33	96	96	1	14	14	7	84.09	3	66.67	38	81.58	38.64	10.18	44	1.93	9.985	5.944	12	309.4	0.7	6.2	8.6	6	309.391	611.184	1132.82	3647.94	4283.53
2017-07-23	2017	2017国安	9	2017申花	11	429392017国安2017申花	2	1	4-2-3-1 (100.0%)	4231	2017国安14	晋鹏翔	FB	0	1990-01-25	41.4333	56.33	96	96	1	11	11	10	72.97	6	33.33	35	71.43	64.86	16.29	37	1.78	8.394	4.973	5	131.9	0.3	5.2	7.2	1	131.942	342.928	663.152	2808.18	4448.28
2017-07-28	2017	2017国安	9	2017建业	14	429442017国安2017建业	2	0	4-2-3-1 (100.0%)	4231	2017国安4	李磊	FB	0	1992-05-30	45.6667	56.72	96	96	1	18	18	19	73.24	7	42.86	63	74.6	50.7	9.81	71	1.72	10.791	6.899	9	175.6	0.4	6.7	9.1	6	175.586	933.267	1677.62	3953.23	4051.06
2017-07-28	2017	2017国安	9	2017建业	14	429442017国安2017建业	2	0	4-2-3-1 (100.0%)	4231	2017国安28	姜涛	FB	0	1989-06-28	45.6667	56.72	96	96	1	17	17	15	75.81	7	42.86	60	75	46.77	11.72	62	1.63	11.041	7.119	7	139	0.32	6.9	9.4	5	138.984	708.889	1716.99	4383.85	4092.56
2017-08-05	2017	2017恒大	1	2017泰达	13	429522017恒大2017泰达	3	0	4-2-3-1 (100.0%)	4231	2017恒大35	李学鹏	FB	0	1988-09-18	53.1167	62.09	96	96	1	10	10	14	74.55	3	33.33	51	76.47	32.73	11.16	55	2.25	10.012	6.96	11	206.3	0.49	6.2	7.9	3	206.307	602.566	1102.42	3679.17	4421.82
2017-08-05	2017	2017恒大	1	2017泰达	13	429522017恒大2017泰达	3	0	4-2-3-1 (100.0%)	4231	2017恒大12	王上源	FB	0	1993-06-02	53.1167	62.09	96	96	1	10	10	15	81.25	4	75	79	75.95	42.5	11.27	80	2.16	10.687	7.254	9	174	0.42	6.6	8.2	7	174.004	571.182	1512.02	3808.22	4621.84
2017-08-05	2017	2017恒丰	8	2017力帆	10	429522017恒丰2017力帆	1	0	4-2-3-1 (100.0%)	4231	2017恒丰2	唐鑫	FB	0	1990-10-16	50.3	57.33	94	94	1	19	19	12	82.35	2	50	65	83.08	22.06	10.49	68	2.5	9	6.153	4	86.7	0.21	5.7	7.3	2	86.7204	404.666	1234.52	3063.32	4210.97
2017-08-05	2017	2017恒丰	8	2017力帆	10	429522017恒丰2017力帆	1	0	4-2-3-1 (100.0%)	4231	2017恒丰21	蒋亮	FB	0	1989-10-01	50.3	57.33	94	94	1	15	15	14	80.28	2	100	70	77.14	52.11	11.54	71	1.9	9.382	6.457	5	72.6	0.18	6	7.7	1	72.5695	407.243	1109.1	3538.6	4254.53
2017-08-05	2017	2017国安	9	2017鲁能	6	429522017国安2017鲁能	2	2	4-2-3-1 (100.0%)	4231	2017国安4	李磊	FB	0	1992-05-30	45.4167	56.04	97	97	1	14	14	15	75	8	75	54	75.93	55	11.5	60	1.77	11.46	7.189	9	162.3	0.38	7.1	9.5	7	162.262	940.956	1536.78	4542.52	4277.24
2017-08-05	2017	2017国安	9	2017鲁能	6	429522017国安2017鲁能	2	2	4-2-3-1 (100.0%)	4231	2017国安14	晋鹏翔	FB	0	1990-01-25	45.4167	56.04	97	97	1	9	9	21	60.38	11	36.36	50	56	62.26	14.87	53	1.62	9.551	5.799	6	103.3	0.24	5.9	7.7	10	103.348	479.531	845.218	3594.84	4528.28
2017-08-10	2017	2017国安	9	2017权健	3	429572017国安2017权健	2	2	4-2-3-1 (100.0%)	4231	2017国安4	李磊	FB	0	1992-05-30	44.7833	54.18	94	94	1	11	11	13	77.97	3	66.67	55	76.36	57.63	10.38	59	1.83	10.895	6.916	18	445.9	1.06	6.9	9.3	3	445.85	878.091	1348.99	4286.47	3935.77
2017-08-10	2017	2017国安	9	2017权健	3	429572017国安2017权健	2	2	4-2-3-1 (100.0%)	4231	2017国安28	姜涛	FB	0	1989-06-28	44.7833	54.18	89	94	0	10	10.5618	16.8989	46.67	4.22472	50	25.3483	45.83	46.67	7.48	31.6854	1.73	11.3381	7.17991	5.2809	83.3326	0.2	7.2	9.8	3.16854	83.29	626.732	1837.68	4479.59	4310.99
2017-08-10	2017	2017国安	9	2017权健	3	429572017国安2017权健	2	2	4-2-3-1 (100.0%)	4231	2017国安31	赵和靖	FB	0	1985-05-19	44.7833	54.18	48	94	0	10	19.5833	19.5833	65.52	9.79167	60	52.875	55.56	58.62	13.81	56.7917	1.69	8.72829	5.80254	7.83333	169.396	0.41	5.6	7.6	5.875	169.472	469.331	801.39	3210.44	4077.9
2017-08-13	2017	2017恒大	1	2017建业	14	429602017恒大2017建业	2	1	4-2-3-1 (100.0%)	4231	2017恒大35	李学鹏	FB	0	1988-09-18	55.6167	59.46	95	95	1	17	17	15	80.52	6	66.67	72	79.17	31.17	11.02	77	2.22	9.171	6.499	4	76.4	0.17	5.7	7	8	76.3671	210.334	975.047	3501.46	4407.37
2017-08-13	2017	2017恒大	1	2017建业	14	429602017恒大2017建业	2	1	4-2-3-1 (100.0%)	4231	2017恒大12	王上源	FB	0	1993-06-02	55.6167	59.46	95	95	1	8	8	16	75.38	2	50	62	74.19	38.46	12.22	65	2.17	10.009	6.931	6	90.2	0.22	6.3	7.5	4	90.1863	388.114	1087.38	3809.15	4633.95
2017-08-13	2017	2017恒大	1	2017建业	14	429602017恒大2017建业	2	1	4-2-3-1 (100.0%)	4231	2017恒大2	廖力生	FB	0	1993-04-29	55.6167	59.46	81	95	0	11	12.9012	10.5556	86.57	2.34568	50	73.8889	88.89	23.88	13.45	78.5802	2.22	10.2448	7.61877	3.51852	55.1235	0.13	6.5	8.1	5.8642	55.1077	358.38	1380.94	4276.12	4174.26
2017-08-19	2017	2017泰达	13	2017宏运	16	429662017泰达2017宏运	1	1	4-2-3-1 (100.0%)	4231	2017泰达19	白岳峰	FB	0	1987-03-28	47.5333	45.12	95	95	1	8	8	11	71.05	3	66.67	38	65.79	60.53	17.23	38	1.66	9.432	6.097	2	59.8	0.15	5.9	7.7	3	59.8226	366.569	910.366	3666.57	4428.69
2017-08-19	2017	2017泰达	13	2017宏运	16	429662017泰达2017宏运	1	1	4-2-3-1 (100.0%)	4231	2017泰达3	赵宏略	FB	0	1989-12-04	47.5333	45.12	95	95	1	14	14	14	71.43	10	70	47	65.96	48.98	17.87	49	1.73	9.771	6.266	7	135.8	0.33	6.2	7.9	8	135.84	469.024	1094.3	3559.04	4513.24
2017-09-09	2017	2017上港	2	2017泰达	13	429872017上港2017泰达	3	1	4-2-3-1 (100.0%)	4231	2017上港23	傅欢	FB	0	1993-07-12	51.0167	47.89	85	96	0	15	16.9412	19.2	46.88	2.25882	50	30.4941	55.56	50	11.69	36.1412	2.09	9.35379	6.47718	19.2	390.099	0.91	5.8	7.5	6.77647	390.054	635.64	1108.45	3070.34	4149.65
2017-09-09	2017	2017上港	2	2017泰达	13	429872017上港2017泰达	3	1	4-2-3-1 (100.0%)	4231	2017上港4	王燊超	FB	0	1989-02-08	51.0167	47.89	96	96	1	15	15	15	60.53	2	100	35	62.86	57.89	13.41	38	1.68	10.512	7.221	14	354.3	0.82	6.5	8.5	1	354.282	863.496	1336.36	3835.15	4122.3
2017-09-09	2017	2017泰达	13	2017上港	2	429872017泰达2017上港	1	3	4-2-3-1 (100.0%)	4231	2017泰达25	木热合买提江·莫扎帕	FB	0	1991-01-14	51.0167	52.11	96	96	1	10	10	13	81.43	4	100	62	85.48	35.71	13.36	70	2.09	10.127	6.933	9	174.2	0.4	6.3	8.2	2	174.249	618.601	1151.35	4159.14	4023.56
2017-09-09	2017	2017泰达	13	2017上港	2	429872017泰达2017上港	1	3	4-2-3-1 (100.0%)	4231	2017泰达3	赵宏略	FB	0	1989-12-04	51.0167	52.11	96	96	1	11	11	18	65.38	2	100	48	58.33	55.77	14.14	52	1.75	10.216	6.958	7	123.1	0.28	6.3	8.2	5	123.071	632.037	1336.99	3854.23	4269.5
2017-09-10	2017	2017申花	11	2017建业	14	429882017申花2017建业	1	2	4-2-3-1 (100.0%)	4231	2017申花25	王林	FB	0	1987-09-19	51.7667	59.97	95	95	1	4	4	17	73.85	2	0	61	77.05	29.23	12.4	65	2.31	9.388	6.53	6	167.6	0.39	5.9	7.6	2	167.586	569.123	1026.76	2895.82	4728.25
2017-09-10	2017	2017申花	11	2017建业	14	429882017申花2017建业	1	2	4-2-3-1 (100.0%)	4231	2017申花23	柏佳俊	FB	0	1991-03-20	51.7667	59.97	95	95	1	14	14	12	82.09	2	50	64	82.81	40.3	9.4	67	2.13	9.126	6.252	7	135.1	0.33	5.7	7.2	0	135.124	558.311	992.919	3140.74	4298.99
2017-09-10	2017	2017恒丰	8	2017权健	3	429882017恒丰2017权健	1	3	4-2-3-1 (100.0%)	4231	2017恒丰4	杨挺	FB	0	1993-06-04	50.05	55.5	96	96	1	9	9	15	75.41	5	20	58	68.97	32.79	11.71	61	2.11	9.779	6.738	15	288.3	0.67	6.1	8.1	6	288.291	662.845	1324.89	3261.04	4242.06
2017-09-10	2017	2017恒丰	8	2017权健	3	429882017恒丰2017权健	1	3	4-2-3-1 (100.0%)	4231	2017恒丰2	唐鑫	FB	0	1990-10-16	50.05	55.5	96	96	1	15	15	14	74.55	12	50	54	72.22	45.45	9.09	55	2.04	9.498	6.53	7	180	0.41	5.9	7.8	3	180.016	476.811	1375.33	3148.16	4317.65
2017-09-10	2017	2017华夏	4	2017富力	5	429882017华夏2017富力	2	1	4-2-3-1 (100.0%)	4231	2017华夏32	丁海峰	FB	0	1991-07-17	50.1	42.36	95	95	1	8	8	12	72.09	1	0	40	75	60.47	9.74	43	1.93	10.099	6.925	5	96.1	0.22	6.3	8.3	5	96.1129	506.98	1435.45	4078.35	3981.93
2017-09-10	2017	2017华夏	4	2017富力	5	429882017华夏2017富力	2	1	4-2-3-1 (100.0%)	4231	2017华夏2	赵明剑	FB	0	1987-11-22	50.1	42.36	95	95	1	12	12	20	62.26	6	33.33	46	65.22	56.6	17.2	53	1.64	9.139	6.033	5	84.4	0.2	5.7	7.2	7	84.3842	424.891	1256	2909.64	4463.59
2017-09-15	2017	2017泰达	13	2017亚泰	7	429932017泰达2017亚泰	1	5	4-2-3-1 (100.0%)	4231	2017泰达19	白岳峰	FB	0	1987-03-28	43.9	57.51	70	96	0	10	13.7143	16.4571	64.71	5.48571	50	43.8857	62.5	52.94	9.88	46.6286	1.62	9.87017	6.16046	10.9714	224.091	0.52	6.1	8.7	8.22857	224.068	748.304	1189.31	3564.62	4144.23
2017-09-15	2017	2017泰达	13	2017亚泰	7	429932017泰达2017亚泰	1	5	4-2-3-1 (100.0%)	4231	2017泰达28	谭望嵩	FB	0	1985-12-19	43.9	57.51	96	96	1	13	13	13	76.36	5	60	52	78.85	50.91	11.1	55	1.91	10.411	6.525	9	152	0.36	6.5	8.9	8	151.986	720.531	1425.86	3831.76	4281.36
2017-09-16	2017	2017华夏	4	2017宏运	16	429942017华夏2017宏运	2	1	4-2-3-1 (100.0%)	4231	2017华夏32	丁海峰	FB	0	1991-07-17	46.5167	62.53	96	96	1	11	11	17	68.52	4	75	51	68.63	50	10	54	1.7	10.604	6.693	11	210.2	0.49	6.6	8.6	4	210.21	807.195	1722.32	3593.86	4270.29
2017-09-16	2017	2017华夏	4	2017宏运	16	429942017华夏2017宏运	2	1	4-2-3-1 (100.0%)	4231	2017华夏2	赵明剑	FB	0	1987-11-22	46.5167	62.53	96	96	1	9	9	14	78.13	0	0	60	75	46.88	15.25	64	1.83	9.051	5.305	5	100.5	0.23	5.6	6.9	1	100.468	405.299	973.797	2628.1	4943.42
2017-09-16	2017	2017权健	3	2017力帆	10	429942017权健2017力帆	2	1	4-2-3-1 (100.0%)	4231	2017权健27	张诚	FB	0	1989-06-28	1.99097	55.3	97	97	1	11	11	19	72.86	3	33.33	68	73.53	35.71	17.79	70	1.99	10.397	7.043	8	119.7	0.29	6.4	8.8	5	119.749	642.094	1308.15	4564.28	3762.9
2017-09-16	2017	2017权健	3	2017力帆	10	429942017权健2017力帆	2	1	4-2-3-1 (100.0%)	4231	2017权健16	郑达伦	FB	0	1994-02-11	1.99097	55.3	97	97	1	14	14	12	75.51	6	66.67	47	70.21	34.69	11.36	49	2.22	9.535	6.173	6	107.8	0.24	5.9	7.8	7	107.813	569.118	887.933	3691.38	4279.13
2017-09-17	2017	2017恒大	1	2017苏宁	12	429952017恒大2017苏宁	2	2	4-2-3-1 (100.0%)	4231	2017恒大5	张琳芃	FB	0	1989-05-09	50.4167	54.87	94	94	1	17	17	6	81.25	4	75	32	84.38	56.25	16.54	32	1.59	8.474	6.028	3	51.7	0.12	5.4	7.2	6	51.746	259.036	683.614	3298.31	4181.46
2017-09-17	2017	2017恒大	1	2017苏宁	12	429952017恒大2017苏宁	2	2	4-2-3-1 (100.0%)	4231	2017恒大12	王上源	FB	0	1993-06-02	50.4167	54.87	94	94	1	19	19	20	72.97	12	41.67	72	69.44	37.84	14.27	74	1.99	9.831	6.708	8	202.9	0.48	6.2	8	6	202.907	588.326	1342.98	3421.87	4274.87
2017-09-22	2017	2017恒大	1	2017力帆	10	430002017恒大2017力帆	2	2	4-2-3-1 (100.0%)	4231	2017恒大35	李学鹏	FB	0	1988-09-18	49.2667	55.65	96	96	1	14	14	14	68.89	6	50	45	64.44	64.44	16.79	45	1.53	9.936	6.631	10	197.8	0.45	6.2	8.1	7	197.784	645.329	1178.27	3898.04	4016.35
2017-09-22	2017	2017恒大	1	2017力帆	10	430002017恒大2017力帆	2	2	4-2-3-1 (100.0%)	4231	2017恒大5	张琳芃	FB	0	1989-05-09	49.2667	55.65	96	96	1	11	11	21	73.75	2	100	75	73.33	36.25	16.76	80	2.01	10.014	6.694	4	74.2	0.18	6.2	8.2	2	74.2219	548.027	1413.89	3766.78	4211.46
2017-09-24	2017	2017华夏	4	2017亚泰	7	430022017华夏2017亚泰	0	0	4-2-3-1 (100.0%)	4231	2017华夏32	丁海峰	FB	0	1991-07-17	38.3667	50.99	94	94	1	10	10	14	65	5	80	40	60	62.5	15.86	40	1.63	9.681	5.653	12	192.5	0.46	6.1	8.8	1	192.521	734.382	1376.44	3570.73	3806.8
2017-09-24	2017	2017华夏	4	2017亚泰	7	430022017华夏2017亚泰	0	0	4-2-3-1 (100.0%)	4231	2017华夏28	张呈栋	FB	0	1989-02-09	38.3667	50.99	94	94	1	16	16	19	61.22	5	40	47	53.19	63.27	18.31	49	1.61	10.541	5.771	8	137	0.33	6.7	9	10	136.985	564.68	1387.67	4042.05	4409.32
2017-10-14	2017	2017华夏	4	2017苏宁	12	430222017华夏2017苏宁	3	2	4-2-3-1 (100.0%)	4231	2017华夏28	张呈栋	FB	0	1989-02-09	53.2	54.9	96	96	1	8	8	13	76.36	5	20	54	62.96	38.18	12.95	55	1.76	11.049	7.459	10	175.3	0.4	6.9	8.4	2	175.305	448.559	1426.9	4480.4	4518.14
2017-10-14	2017	2017华夏	4	2017苏宁	12	430222017华夏2017苏宁	3	2	4-2-3-1 (100.0%)	4231	2017华夏32	丁海峰	FB	0	1991-07-17	53.2	54.9	96	96	1	13	13	16	83.16	5	80	91	82.42	37.89	10.5	95	2.01	10.48	7.208	7	127.8	0.3	6.5	8.1	3	127.79	697.108	1498.45	3956.53	4199.65
2017-10-14	2017	2017宏运	16	2017上港	2	430222017宏运2017上港	3	3	4-2-3-1 (100.0%)	4231	2017宏运31	刘尚坤	FB	0	1992-01-29	2.15972	47.51	97	97	1	12	12	9	74.29	5	20	32	78.13	54.29	9.34	35	1.63	10.539	7.168	12	260.8	0.6	6.5	8.3	1	260.776	662.449	1522.66	3912.75	4180.53
2017-10-14	2017	2017宏运	16	2017上港	2	430222017宏运2017上港	3	3	4-2-3-1 (100.0%)	4231	2017宏运13	张延军	FB	0	1993-02-07	2.15972	47.51	52	97	0	6	11.1923	11.1923	70	5.59615	0	33.5769	66.67	65	6.79	37.3077	1.65	10.629	7.2209	13.0577	310.96	0.71	6.5	8.3	5.59615	310.89	601.038	1236.63	4058.11	4422.94
2017-10-14	2017	2017上港	2	2017宏运	16	430222017上港2017宏运	3	3	4-2-3-1 (100.0%)	4231	2017上港4	王燊超	FB	0	1989-02-08	2.15972	52.49	97	97	1	14	14	12	75.51	8	50	48	77.08	57.14	11.78	49	1.73	10.66	7.238	11	208.1	0.48	6.6	8.4	4	208.07	873.262	1551.98	3889.16	4138.02
2017-10-14	2017	2017上港	2	2017宏运	16	430222017上港2017宏运	3	3	4-2-3-1 (100.0%)	4231	2017上港23	傅欢	FB	0	1993-07-12	2.15972	52.49	85	97	0	13	14.8353	13.6941	76.47	2.28235	50	55.9176	73.47	41.18	11.7	58.2	1.86	10.0446	6.90754	10.2706	238.392	0.54	6.2	7.7	5.70588	238.415	672.476	1316.44	3607.97	4209.4
2017-10-20	2017	2017宏运	16	2017鲁能	6	430282017宏运2017鲁能	1	3	4-2-3-1 (100.0%)	4231	2017宏运31	刘尚坤	FB	0	1992-01-29	54.3	43.84	96	96	1	8	8	8	84	3	66.67	48	79.17	50	9.93	50	1.78	10.676	7.412	10	185.7	0.44	6.7	8.2	5	185.74	769.372	1225.7	4298.14	4197.47
2017-10-20	2017	2017宏运	16	2017鲁能	6	430282017宏运2017鲁能	1	3	4-2-3-1 (100.0%)	4231	2017宏运14	李成林	FB	0	1993-01-16	54.3	43.84	64	96	0	7	10.5	19.5	59.38	6	0	45	56.67	50	12.25	48	1.81	10.995	8.0685	16.5	380.7	0.85	6.9	9	1.5	380.663	800.585	1443.29	4401.56	3968.66
2017-10-29	2017	2017上港	2	2017建业	14	430372017上港2017建业	4	2	4-2-3-1 (100.0%)	4231	2017上港4	王燊超	FB	0	1989-02-08	51.0333	58.1	94	94	1	14	14	13	74	4	25	47	72.34	58	10.52	50	2.02	10.008	7.096	14	268.3	0.63	6.3	8.3	3	268.308	773.792	1201.96	3437.48	4326.51
2017-10-29	2017	2017上港	2	2017建业	14	430372017上港2017建业	4	2	4-2-3-1 (100.0%)	4231	2017上港27	石柯	FB	0	1993-01-08	51.0333	58.1	94	94	1	7	7	13	79.69	1	0	64	76.56	51.56	12.46	64	1.81	9.359	6.39	10	195.3	0.48	5.9	7.5	4	195.291	476.262	1107.19	3227.91	4352.39
2017-10-29	2017	2017权健	3	2017宏运	16	430372017权健2017宏运	4	1	4-2-3-1 (100.0%)	4231	2017权健25	糜昊伦	FB	0	1993-01-10	55.1667	57.12	93	93	1	9	9	12	83.56	7	57.14	72	77.78	61.64	10.33	73	1.64	9.928	7.337	7	162.6	0.39	6.4	8	2	162.575	669.386	1512.06	3865.21	3718.78
2017-10-29	2017	2017权健	3	2017宏运	16	430372017权健2017宏运	4	1	4-2-3-1 (100.0%)	4231	2017权健27	张诚	FB	0	1989-06-28	55.1667	57.12	73	93	0	10	12.7397	16.5616	75.93	6.36986	100	66.2466	76.92	61.11	10.83	68.7945	1.39	11.546	8.39166	7.64384	133.64	0.33	7.4	9.1	5.09589	133.652	776.315	1957.07	5329.04	3349.86
2017-10-29	2017	2017恒大	1	2017华夏	4	430372017恒大2017华夏	0	3	4-2-3-1 (100.0%)	4231	2017恒大35	李学鹏	FB	0	1988-09-18	52.8167	52.95	96	96	1	16	16	23	66.18	4	75	65	66.15	47.06	13.54	68	1.96	10.016	7.003	9	222.2	0.51	6.3	8	8	222.234	671.312	1219.26	3826.35	4076.91
2017-10-29	2017	2017恒大	1	2017华夏	4	430372017恒大2017华夏	0	3	4-2-3-1 (100.0%)	4231	2017恒大12	王上源	FB	0	1993-06-02	52.8167	52.95	96	96	1	19	19	11	83.33	4	50	61	83.61	37.88	12.87	66	2	10.352	7.227	5	118.7	0.28	6.5	8.2	8	118.745	465.902	1445.89	4260.53	4061.42
2017-10-29	2017	2017力帆	10	2017亚泰	7	430372017力帆2017亚泰	1	3	4-2-3-1 (100.0%)	4231	2017力帆19	刘欢	FB	0	1989-02-14	48.9	45.16	94	94	1	10	10	18	45.45	9	55.56	29	48.28	51.52	21.1	33	1.67	10.134	6.633	12	244	0.57	6.4	8.1	6	244.041	516.724	1372.56	3660.86	4339.37
2017-10-29	2017	2017力帆	10	2017亚泰	7	430372017力帆2017亚泰	1	3	4-2-3-1 (100.0%)	4231	2017力帆22	崔永哲	FB	0	1987-01-08	48.9	45.16	77	94	0	12	14.6494	15.8701	70.45	2.44156	50	51.2727	64.29	61.36	16.59	53.7143	1.52	10.4486	7.16719	17.0909	259.171	0.63	6.6	8.9	0	259.144	555.496	1421.17	4318.3	3894.61
2017-11-04	2017	2017恒大	1	2017权健	3	430432017恒大2017权健	1	2	4-2-3-1 (100.0%)	4231	2017恒大35	李学鹏	FB	0	1988-09-18	50.9833	55.73	99	99	1	15	15	15	78.57	5	40	67	76.12	38.57	9.72	70	2.26	9.764	6.56	11	219.1	0.49	5.9	7.7	4	219.09	699.715	1195.47	3426.4	4223.83
2017-11-04	2017	2017恒大	1	2017权健	3	430432017恒大2017权健	1	2	4-2-3-1 (100.0%)	4231	2017恒大12	王上源	FB	0	1993-06-02	50.9833	55.73	99	99	1	13	13	16	72.41	3	66.67	53	62.26	53.45	15.14	58	1.88	10.127	7.034	9	186.5	0.43	6.1	8.3	3	186.532	642.784	1246.02	3857.33	4194.38
2017-11-04	2017	2017上港	2	2017苏宁	12	430432017上港2017苏宁	2	3	4-2-3-1 (100.0%)	4231	2017上港4	王燊超	FB	0	1989-02-08	54.65	59.22	96	96	1	11	11	13	72.34	8	62.5	46	69.57	44.68	12.04	47	2.15	11.245	8.298	7	140.9	0.32	7	9.1	3	140.922	893.353	1954.87	4384.29	3872.01
2017-11-04	2017	2017上港	2	2017苏宁	12	430432017上港2017苏宁	2	3	4-2-3-1 (100.0%)	4231	2017上港27	石柯	FB	0	1993-01-08	54.65	59.22	62	96	0	7	10.8387	15.4839	78.26	3.09677	100	66.5806	79.07	58.7	10.24	71.2258	1.98	10.2333	7.52981	6.19355	166.916	0.39	6.3	7.6	1.54839	166.983	600.901	1199.97	3729.97	4534.92
2018-03-18	2018	2018上港	1	2018富力	10	431772018上港2018富力	5	2	4-2-3-1 (100.0%)	4231	2018上港4	王燊超	FB	0	1989-02-08	55.05	40.03	96	96	1	7	7	14	54.84	9	44.44	28	57.14	48.39	21.94	31	1.81	10.366	7.326	7	126.1	0.29	6.5	8	3	126.108	505.212	1321.6	4007.49	4405.37
2018-03-18	2018	2018上港	1	2018富力	10	431772018上港2018富力	5	2	4-2-3-1 (100.0%)	4231	2018上港21	于海	FB	0	1987-06-04	55.05	40.03	96	96	1	11	11	14	63.16	7	100	34	67.65	55.26	14.13	38	1.55	10.212	6.858	4	90.7	0.21	6.4	7.5	9	90.7284	522.369	1004.73	3992.61	4601.96
2018-03-18	2018	2018泰达	14	2018权健	9	431772018泰达2018权健	3	2	4-2-3-1 (100.0%)	4231	2018泰达19	白岳峰	FB	0	1987-03-28	53.9667	43.39	69	97	0	10	14.058	21.087	55.88	7.02899	60	44.9855	53.13	38.24	16.17	47.7971	2.41	10.2187	7.35232	7.02899	123.148	0.29	6.3	7.5	8.43478	123.145	376.005	1175.9	4910.45	3632.81
2018-03-18	2018	2018泰达	14	2018权健	9	431772018泰达2018权健	3	2	4-2-3-1 (100.0%)	4231	2018泰达25	木热合买提江·莫扎帕	FB	0	1991-01-14	53.9667	43.39	97	97	1	8	8	12	77.36	2	50	51	78.43	24.53	16.63	53	2.36	11.053	7.391	10	198.8	0.45	6.8	8.2	0	198.824	782.753	1814.59	4650.38	3606.16
2018-03-18	2018	2018申花	7	2018恒丰	16	431772018申花2018恒丰	1	0	4-2-3-1(100.0%)	4231	2018申花16	李运秋	FB	0	1990-10-03	49.5833	49.88	96	96	1	20	20	13	81.16	0	0	67	82.09	59.42	9.85	69	1.86	10.358	6.944	16	315.2	0.74	6.4	8.4	6	315.173	777.71	1411	3600.1	4254.15
2018-03-18	2018	2018申花	7	2018恒丰	16	431772018申花2018恒丰	1	0	4-2-3-1(100.0%)	4231	2018申花23	柏佳俊	FB	0	1991-03-20	49.5833	49.88	96	96	1	8	8	10	77.78	6	33.33	44	70.45	66.67	13.53	45	1.62	9.983	6.66	5	87.5	0.21	6.2	8.1	1	87.5444	687.344	1358.14	3825.89	4023.61
2018-03-18	2018	2018恒大	2	2018建业	12	431772018恒大2018建业	1	0	4-2-3-1 (100.0%)	4231	2018恒大35	李学鹏	FB	0	1988-09-18	49.9167	60.23	96	96	1	11	11	16	73.77	5	40	58	75.86	44.26	8.25	61	2.21	10.061	6.837	12	271.2	0.63	6.3	8.2	2	271.173	359.543	1449.48	3900.46	4080.17
2018-03-18	2018	2018恒大	2	2018建业	12	431772018恒大2018建业	1	0	4-2-3-1 (100.0%)	4231	2018恒大23	邓涵文	FB	0	1995-01-08	49.9167	60.23	96	96	1	17	17	13	81.43	8	75	68	79.41	40	8.21	70	1.84	10.786	7.468	6	144.5	0.34	6.7	9	11	144.526	630.213	1619.28	4560.13	3832.2
2018-03-02	2018	2018建业	12	2018权健	9	431612018建业2018权健	0	4	4-2-3-1 (100.0%)	4231	2018建业2	龙成	FB	0	1995-03-22	45.5167	35.01	95	95	1	11	11	15	64.29	1	100	38	63.16	59.52	12.39	42	1.45	9.22	6.157	5	103.2	0.25	5.8	8.1	3	103.19	499.224	1023.3	3686.73	3907.81
2018-03-02	2018	2018建业	12	2018权健	9	431612018建业2018权健	0	4	4-2-3-1 (100.0%)	4231	2018建业23	王飞	FB	0	1993-01-08	45.5167	35.01	95	95	1	9	9	15	46.43	3	66.67	23	52.17	35.71	14.95	28	2.21	9.399	6.477	6	82.5	0.2	5.9	8.5	2	82.4705	585.058	1219.93	3965.22	3546.53
2018-03-02	2018	2018权健	9	2018建业	12	431612018权健2018建业	4	0	4-2-3-1 (100.0%)	4231	2018权健25	糜昊伦	FB	0	1993-01-10	45.5167	64.99	95	95	1	9	9	21	63.79	3	66.67	54	57.41	36.21	11.76	58	2.02	10.062	6.656	8	121.2	0.29	6.3	8.8	7	121.166	705.574	1379.01	4281.68	3574.42
2018-03-02	2018	2018权健	9	2018建业	12	431612018权健2018建业	4	0	4-2-3-1 (100.0%)	4231	2018权健18	张诚	FB	0	1989-06-28	45.5167	64.99	95	95	1	18	18	17	75	5	80	67	73.13	58.82	11.92	68	1.51	10.065	6.772	3	72.6	0.17	6.3	8.9	7	72.5982	379.173	1685.31	4724.69	3202.73
2018-03-03	2018	2018人和	8	2018力帆	13	431622018人和2018力帆	0	1	4-2-3-1 (100.0%)	4231	2018人和31	饶伟辉	FB	0	1989-03-25	48.9667	51.96	98	98	1	12	12	17	59.52	1	0	39	58.97	35.71	17.01	42	1.95	10.342	6.889	7	129.9	0.3	6.3	8.4	3	129.924	595.34	1446.18	3618.99	4551.09
2018-03-03	2018	2018人和	8	2018力帆	13	431622018人和2018力帆	0	1	4-2-3-1 (100.0%)	4231	2018人和4	罗歆	FB	0	1990-02-07	48.9667	51.96	75	98	0	15	19.6	30.0533	62.9	13.0667	60	81.0133	58.06	62.9	17.64	81.0133	1.48	10.6454	7.13963	7.84	144.125	0.33	6.4	8.7	10.4533	144.131	549.949	1533.07	4511.66	3907.02
2018-03-03	2018	2018泰达	14	2018华夏	6	431622018泰达2018华夏	1	1	4-2-3-1 (100.0%)	4231	2018泰达4	杨帆	FB	0	1996-03-28	55.0333	37.81	99	99	1	20	20	17	60.47	6	83.33	42	54.76	69.77	11.1	43	1.42	10.533	7.469	6	123.9	0.28	6.4	8.1	5	123.907	806.755	1421.7	3875.65	4305.21
2018-03-03	2018	2018泰达	14	2018华夏	6	431622018泰达2018华夏	1	1	4-2-3-1 (100.0%)	4231	2018泰达3	赵宏略	FB	0	1989-12-04	55.0333	37.81	99	99	1	16	16	17	67.31	6	33.33	47	68.09	53.85	10.64	52	1.71	10.385	7.385	5	73.8	0.17	6.3	8.1	6	73.771	649.752	1519.12	3850.44	4291.58
2018-03-30	2018	2018力帆	13	2018上港	1	431892018力帆2018上港	1	2	4-2-3-1 (100.0%)	4231	2018力帆20	刘乐	FB	0	1989-02-14	48.0333	50.94	87	94	0	17	18.3678	16.2069	66.67	2.16092	0	47.5402	63.64	66.67	13.52	48.6207	1.47	10.4848	7.11051	10.8046	272.492	0.67	6.7	8.7	8.64368	272.482	681.5	1373.33	4317.92	3839.12
2018-03-30	2018	2018力帆	13	2018上港	1	431892018力帆2018上港	1	2	4-2-3-1 (100.0%)	4231	2018力帆22	崔永哲	FB	0	1987-01-08	48.0333	50.94	86	94	0	14	15.3023	17.4884	64.44	3.27907	33.33	43.7209	65	48.89	11.23	49.186	1.62	10.8985	7.473	7.65116	112.581	0.27	6.9	9	2.18605	112.591	637.045	1549.07	4541.36	4058.52
2018-03-31	2018	2018一方	11	2018建业	12	431902018一方2018建业	1	1	4-2-3-1 (100.0%)	4231	2018一方12	周挺	FB	0	1979-02-05	50.4	59.09	95	95	1	20	20	18	77.22	3	0	77	74.03	54.43	10.42	79	1.67	10.02	6.908	7	161	0.38	6.3	8.2	9	161.039	438.162	1429.63	3859.55	4131.27
2018-03-31	2018	2018一方	11	2018建业	12	431902018一方2018建业	1	1	4-2-3-1 (100.0%)	4231	2018一方27	郑剑峰	FB	0	1989-03-22	50.4	59.09	90	95	0	7	7.38889	13.7222	79.03	1.05556	100	64.3889	77.05	50	10.81	65.4444	1.68	10.1534	6.8495	6.33333	87.2944	0.21	6.4	8.1	1.05556	87.2528	542.621	1415.78	4107.16	4000.33
2018-03-31	2018	2018人和	8	2018国安	4	431902018人和2018国安	0	4	4-2-3-1 (100.0%)	4231	2018人和31	饶伟辉	FB	0	1989-03-25	49.5667	44.62	96	96	1	11	11	23	56.6	5	40	50	54	43.4	18.27	53	2.08	10.645	7.339	11	206.4	0.48	6.6	8.9	2	206.432	757.85	1582.76	3670.46	4427.04
2018-03-31	2018	2018人和	8	2018国安	4	431902018人和2018国安	0	4	4-2-3-1 (100.0%)	4231	2018人和29	尼扎木丁	FB	0	1991-04-23	49.5667	44.62	96	96	1	12	12	19	68.85	8	50	58	65.52	54.1	15.7	61	2.1	10.041	6.962	13	224	0.53	6.2	8.4	0	224.002	627.953	1294.11	3933.02	3962.38
2018-03-09	2018	2018恒大	2	2018亚泰	15	431682018恒大2018亚泰	5	0	4-2-3-1 (100.0%)	4231	2018恒大5	张琳芃	FB	0	1989-05-09	48.1167	52.59	94	94	1	6	6	5	89.13	6	16.67	45	86.67	60.87	8.13	46	1.48	10.914	7.246	14	287.1	0.69	7	9	4	287.121	938.386	1667.45	4173.86	3846.88
2018-03-09	2018	2018恒大	2	2018亚泰	15	431682018恒大2018亚泰	5	0	4-2-3-1 (100.0%)	4231	2018恒大35	李学鹏	FB	0	1988-09-18	48.1167	52.59	94	94	1	11	11	10	80.39	8	37.5	47	76.6	52.94	8.72	51	1.75	9.921	6.687	11	243.8	0.57	6.3	8.3	5	243.782	699.344	1168.25	3987.19	3822.42
2018-04-13	2018	2018申花	7	2018恒大	2	432032018申花2018恒大	2	2	4-2-3-1 (100.0%)	4231	2018申花23	柏佳俊	FB	0	1991-03-20	45.1	47.69	94	94	1	12	12	17	61.36	2	100	41	58.54	56.82	19.84	44	1.68	9.948	6.476	8	180.5	0.45	6.3	8.6	1	180.533	636.91	1625.21	3632.64	3873.11
2018-04-13	2018	2018申花	7	2018恒大	2	432032018申花2018恒大	2	2	4-2-3-1 (100.0%)	4231	2018申花2	徐友刚	FB	0	1996-02-09	45.1	47.69	94	94	1	11	11	17	57.5	3	33.33	37	59.46	70	13.03	40	1.35	10.101	6.59	8	185.6	0.43	6.4	8.8	3	185.562	651.672	1281.94	3877.11	4104.99
2018-04-13	2018	2018恒大	2	2018申花	7	432032018恒大2018申花	2	2	4-2-3-1 (100.0%)	4231	2018恒大23	邓涵文	FB	0	1995-01-08	45.1	52.31	94	94	1	11	11	20	54.55	5	60	36	58.33	47.73	12.83	44	1.68	10.782	7.146	7	144.8	0.35	6.9	9.5	6	144.841	806.511	2077.93	4141.33	3611.44
2018-04-13	2018	2018恒大	2	2018申花	7	432032018恒大2018申花	2	2	4-2-3-1 (100.0%)	4231	2018恒大25	邹正	FB	0	1988-02-07	45.1	52.31	94	94	1	7	7	12	63.64	6	50	30	63.33	66.67	14.22	33	1.39	10.39	6.752	7	125.7	0.31	6.6	9	5	125.682	608.715	1657.71	3801.32	4196.2
2018-04-14	2018	2018鲁能	3	2018一方	11	432042018鲁能2018一方	2	0	4-2-3-1(100.0%)	4231	2018鲁能6	王彤	FB	0	1993-02-12	58.3167	52.28	95	95	1	16	16	10	82.46	2	100	55	80	43.86	9.52	57	1.95	10.352	7.766	12	242.2	0.56	6.5	8	8	242.156	616.594	1068.83	4386.69	4037.53
2018-04-14	2018	2018鲁能	3	2018一方	11	432042018鲁能2018一方	2	0	4-2-3-1(100.0%)	4231	2018鲁能5	郑铮	FB	0	1989-07-11	58.3167	52.28	95	95	1	21	21	17	77.03	12	83.33	73	71.23	59.46	13.36	74	1.73	9.38	6.979	7	147.8	0.35	5.9	7.2	13	147.814	522.67	1012.41	3531.96	4165.2
2018-04-14	2018	2018一方	11	2018鲁能	3	432042018一方2018鲁能	0	2	4-2-3-1 (100.0%)	4231	2018一方8	朱挺	FB	0	1985-07-15	58.3167	47.72	77	95	0	9	11.1039	19.7403	75	4.93506	25	76.4935	74.19	51.56	12.28	78.961	1.8	11.2186	8.54383	13.5714	210.727	0.52	7	8.7	3.7013	210.683	868.817	1645.87	4509.46	3983.8
2018-04-14	2018	2018一方	11	2018鲁能	3	432042018一方2018鲁能	0	2	4-2-3-1 (100.0%)	4231	2018一方12	周挺	FB	0	1979-02-05	58.3167	47.72	95	95	1	17	17	9	86.36	3	66.67	62	88.71	43.94	9.61	66	1.98	10.592	7.95	8	152.9	0.37	6.7	8.2	6	152.947	770.978	1604.16	3845.22	4218.24
2018-04-15	2018	2018力帆	13	2018国安	4	432052018力帆2018国安	3	3	4-2-3-1 (100.0%)	4231	2018力帆20	刘乐	FB	0	1989-02-14	47.4667	40.14	54	95	0	4	7.03704	5.27778	83.33	1.75926	0	22.8704	92.31	50	15.6	31.6667	1.78	10.6541	6.82769	14.0741	280.602	0.66	6.7	9.1	0	280.55	861.265	1478.09	4138.16	3895.28
2018-04-15	2018	2018力帆	13	2018国安	4	432052018力帆2018国安	3	3	4-2-3-1 (100.0%)	4231	2018力帆22	崔永哲	FB	0	1987-01-08	47.4667	40.14	95	95	1	13	13	15	68.75	5	80	45	57.78	60.42	18.54	48	1.65	10.409	7.033	6	131	0.33	6.6	8.9	1	131.018	723.769	1269.38	4258.65	4026.21
2018-04-20	2018	2018力帆	13	2018建业	12	432102018力帆2018建业	2	0	4-2-3-1 (100.0%)	4231	2018力帆31	刘斌	FB	0	1998-05-02	48.6167	52.28	55	95	0	6	10.3636	20.7273	65.71	6.90909	25	51.8182	63.33	54.29	11.66	60.4545	1.63	10.298	6.38918	8.63636	215.391	0.49	6.4	8.4	5.18182	215.306	631.607	1216.1	4237.74	3996.46
2018-04-20	2018	2018力帆	13	2018建业	12	432102018力帆2018建业	2	0	4-2-3-1 (100.0%)	4231	2018力帆22	崔永哲	FB	0	1987-01-08	48.6167	52.28	95	95	1	14	14	16	63.64	3	66.67	40	62.5	54.55	16.02	44	1.57	9.946	6.722	7	119.6	0.29	6.3	8.3	2	119.649	446.718	1194.27	3855.5	4330.33
2018-04-22	2018	2018一方	11	2018权健	9	432122018一方2018权健	1	1	4-2-3-1 (100.0%)	4231	2018一方4	李帅（大）	FB	0	1995-06-18	51.2333	52.73	97	97	1	7	7	17	72.58	1	0	59	71.19	38.71	12.25	62	2.15	10.518	7.228	12	270	0.63	6.5	8.5	3	269.997	830.073	1495.46	3876.97	4045.57
2018-04-22	2018	2018一方	11	2018权健	9	432122018一方2018权健	1	1	4-2-3-1 (100.0%)	4231	2018一方8	朱挺	FB	0	1985-07-15	51.2333	52.73	97	97	1	11	11	7	86	4	75	48	85.42	38	10.62	50	1.82	10.53	7.198	8	154.8	0.36	6.5	8.4	4	154.756	727.509	1363.31	4109.59	4174.78
2018-04-22	2018	2018申花	7	2018苏宁	5	432122018申花2018苏宁	1	5	4-2-3-1 (100.0%)	4231	2018申花2	徐友刚	FB	0	1996-02-09	50.85	50.63	72	95	0	4	5.27778	10.5556	74.19	0		39.5833	73.33	45.16	9.82	40.9028	1.97	10.4236	6.84792	10.5556	238.556	0.54	6.5	8.9	0	238.499	733.083	1661.82	3637.27	4153.35
2018-04-22	2018	2018申花	7	2018苏宁	5	432122018申花2018苏宁	1	5	4-2-3-1 (100.0%)	4231	2018申花23	柏佳俊	FB	0	1991-03-20	50.85	50.63	95	95	1	16	16	11	81.03	5	100	55	81.82	48.28	10.94	58	1.93	9.952	6.869	5	138.9	0.33	6.3	8.1	6	138.944	583.214	1326.16	3832.86	4070.39
2018-04-29	2018	2018力帆	13	2018富力	10	432192018力帆2018富力	0	1	4-2-3-1 (100.0%)	4231	2018力帆11	吴庆	FB	0	1981-07-04	53.85	61	77	96	0	9	11.2208	16.2078	75.47	1.24675	0	61.0909	75.51	50.94	10.91	66.0779	1.85	10.0314	6.71252	8.72727	154.473	0.37	6.2	7.8	3.74026	154.429	646.173	1201.56	3514.93	4514.28
2018-04-29	2018	2018力帆	13	2018富力	10	432192018力帆2018富力	0	1	4-2-3-1 (100.0%)	4231	2018力帆22	崔永哲	FB	0	1987-01-08	53.85	61	96	96	1	9	9	15	74.58	9	44.44	56	69.64	44.07	15.88	59	1.92	10.468	7.568	5	75.2	0.18	6.5	8.4	2	75.2151	578.48	1642.02	3952.22	4220.41
2018-05-12	2018	2018泰达	14	2018亚泰	15	432322018泰达2018亚泰	1	0	4-2-3-1 (100.0%)	4231	2018泰达19	白岳峰	FB	0	1987-03-28	47.5333	46.34	94	94	1	25	25	20	68.25	6	66.67	59	66.1	50.79	14.05	63	1.94	9.55	6.469	5	114.6	0.27	6.1	8.2	7	114.556	582.364	1085.15	3510.43	4257.22
2018-05-12	2018	2018泰达	14	2018亚泰	15	432322018泰达2018亚泰	1	0	4-2-3-1 (100.0%)	4231	2018泰达3	赵宏略	FB	0	1989-12-04	47.5333	46.34	89	94	0	5	5.2809	13.7303	72.34	2.11236	50	42.2472	72.5	44.68	12.73	49.6404	1.91	9.88584	6.35503	7.39326	153.78	0.37	6.3	7.9	1.05618	153.795	567.353	1294.52	3597.95	4271.87
2018-05-12	2018	2018恒丰	16	2018上港	1	432322018恒丰2018上港	1	1	4-2-3-1(100.0%)	4231	2018恒丰2	唐鑫	FB	0	1990-10-16	49.95	49.29	96	96	1	13	13	11	78.85	10	50	50	68	50	11.51	52	1.88	9.024	6.215	6	103.6	0.24	5.6	7.5	4	103.592	523.297	997.296	3229.25	4170.21
2018-05-12	2018	2018恒丰	16	2018上港	1	432322018恒丰2018上港	1	1	4-2-3-1(100.0%)	4231	2018恒丰4	杨挺	FB	0	1993-06-04	49.95	49.29	96	96	1	8	8	10	79.17	3	66.67	46	73.91	43.75	9.29	48	1.71	9.482	6.226	5	89.9	0.21	5.9	7.5	2	89.8611	541.633	945.632	3735.12	4170.12
2018-05-13	2018	2018人和	8	2018建业	12	432332018人和2018建业	0	1	4-2-3-1 (100.0%)	4231	2018人和31	饶伟辉	FB	0	1989-03-25	50.1	53.74	78	98	0	15	18.8462	26.3846	58	6.28205	20	59.0513	61.7	42	19.85	62.8205	1.9	10.4546	7.07233	7.53846	214.469	0.46	6.4	8.6	6.28205	214.417	465.964	1583.79	3766.73	4423.91
2018-05-13	2018	2018人和	8	2018建业	12	432332018人和2018建业	0	1	4-2-3-1 (100.0%)	4231	2018人和22	王刚	FB	0	1989-02-17	50.1	53.74	98	98	1	12	12	12	74.47	6	16.67	41	73.17	36.17	13.86	47	2.28	10.545	7.048	12	295.4	0.66	6.4	8.4	6	295.385	571.121	1180.59	4240.43	4257.17
2018-05-18	2018	2018泰达	14	2018鲁能	3	432382018泰达2018鲁能	1	2	4-2-3-1 (100.0%)	4231	2018泰达19	白岳峰	FB	0	1987-03-28	54.25	58.17	96	96	1	16	16	14	80.56	4	75	71	77.46	48.61	12.86	72	1.97	9.46	6.831	7	143.2	0.34	5.9	7.6	5	143.185	632.512	941.791	3238.78	4503.83
2018-05-18	2018	2018泰达	14	2018鲁能	3	432382018泰达2018鲁能	1	2	4-2-3-1 (100.0%)	4231	2018泰达3	赵宏略	FB	0	1989-12-04	54.25	58.17	84	96	0	9	10.2857	13.7143	85.37	6.85714	33.33	90.2857	78.48	36.59	11.09	93.7143	2.06	10.2183	7.28686	5.71429	106.629	0.25	6.3	7.6	2.28571	106.638	442.346	1247.07	4161.85	4260.11
2018-05-20	2018	2018一方	11	2018恒丰	16	432402018一方2018恒丰	2	1	4-2-3-1 (100.0%)	4231	2018一方4	李帅（大）	FB	0	1995-06-18	45	61.24	99	99	1	6	6	11	81.03	4	75	55	78.18	46.55	8.42	58	1.9	10.625	6.429	11	242.4	0.54	6.4	8.6	2	242.436	680.87	1548.26	3823.6	4329.35
2018-05-20	2018	2018一方	11	2018恒丰	16	432402018一方2018恒丰	2	1	4-2-3-1 (100.0%)	4231	2018一方8	朱挺	FB	0	1985-07-15	45	61.24	62	99	0	8	12.7742	15.9677	81.13	3.19355	100	78.2419	75.51	39.62	10.51	84.629	2.08	10.2098	6.29448	3.19355	136.205	0.32	6.1	8	6.3871	136.229	536.32	1400.46	3898.04	4238.31
2018-05-20	2018	2018恒大	2	2018人和	8	432402018恒大2018人和	0	2	4-2-3-1 (100.0%)	4231	2018恒大23	邓涵文	FB	0	1995-01-08	49.5	63.88	99	99	1	16	16	10	86.49	4	75	69	85.51	33.78	12.07	74	1.95	11.324	7.836	15	322.2	0.73	6.8	9.5	4	322.159	871.866	1847.47	4369.86	3912.39
2018-05-20	2018	2018恒大	2	2018人和	8	432402018恒大2018人和	0	2	4-2-3-1 (100.0%)	4231	2018恒大25	邹正	FB	0	1988-02-07	49.5	63.88	69	99	0	18	25.8261	20.087	74.55	11.4783	75	73.1739	74.51	49.09	9.86	78.913	1.75	11.3649	7.58713	17.2174	381.796	0.88	6.9	9	5.73913	381.756	1058.3	1451.52	4051.57	4422.19
2018-05-05	2018	2018一方	11	2018恒大	2	432252018一方2018恒大	3	0	4-2-3-1 (100.0%)	4231	2018一方4	李帅（大）	FB	0	1995-06-18	49.35	50.08	68	97	0	5	7.13235	9.98529	79.41	5.70588	100	48.5	73.53	52.94	12.45	48.5	1.88	10.6044	7.25503	15.6912	423.091	0.95	6.6	8.4	1.42647	423.092	573.8	1605.42	3854.6	4148.05
2018-05-05	2018	2018一方	11	2018恒大	2	432252018一方2018恒大	3	0	4-2-3-1 (100.0%)	4231	2018一方8	朱挺	FB	0	1985-07-15	49.35	50.08	97	97	1	4	4	9	75	2	0	33	78.79	47.22	13.07	36	1.75	8.984	5.964	8	160.4	0.37	5.5	7.2	0	160.376	438.532	827.024	3217.85	4340.04
2018-05-05	2018	2018恒大	2	2018一方	11	432252018恒大2018一方	0	3	4-2-3-1 (100.0%)	4231	2018恒大23	邓涵文	FB	0	1995-01-08	49.35	49.92	76	97	0	13	16.5921	15.3158	73.91	6.38158	40	57.4342	64.44	43.48	13.13	58.7105	1.96	11.1614	7.84679	17.8684	314.612	0.74	6.9	9	6.38158	314.665	959.814	1489.11	4383.65	4014.36
2018-05-05	2018	2018恒大	2	2018一方	11	432252018恒大2018一方	0	3	4-2-3-1 (100.0%)	4231	2018恒大35	李学鹏	FB	0	1988-09-18	49.35	49.92	97	97	1	11	11	16	69.23	7	71.43	48	70.83	55.77	12.3	52	1.56	9.945	6.831	7	140.1	0.32	6.1	8.3	8	140.124	703.926	1153.97	4169.39	3777.43
2018-07-18	2018	2018一方	11	2018华夏	6	432992018一方2018华夏	0	0	4-2-3-1 (100.0%)	4231	2018一方4	李帅（大）	FB	0	1995-06-18	52.5667	48.72	98	98	1	10	10	13	79.37	2	50	60	76.67	38.1	8.62	63	2.14	10.19	6.894	10	219.8	0.49	6.2	7.9	3	219.83	741.526	1383.38	3540.81	4304.75
2018-07-18	2018	2018一方	11	2018华夏	6	432992018一方2018华夏	0	0	4-2-3-1 (100.0%)	4231	2018一方22	董岩峰	FB	0	1996-02-11	52.5667	48.72	70	98	0	1	1.4	1.4	93.33	4.2	33.33	21	80	60	15.72	21	2.33	10.3054	7.0224	5.6	159.32	0.38	6.3	8.4	1.4	159.375	519.853	1300.93	4388.73	3937
2018-07-28	2018	2018申花	7	2018国安	4	433092018申花2018国安	2	2	4-2-3-1 (100.0%)	4231	2018申花2	徐友刚	FB	0	1996-02-09	51.2667	46.49	47	98	0	9	18.766	22.9362	67.65	8.34043	50	68.8085	69.7	64.71	16.14	70.8936	1.44	10.0711	7.00596	8.34043	140.328	0.33	6.1	7.6	8.34043	140.344	524.203	1099.51	3415.37	4890.96
2018-07-28	2018	2018申花	7	2018国安	4	433092018申花2018国安	2	2	4-2-3-1 (100.0%)	4231	2018申花16	李运秋	FB	0	1990-10-03	51.2667	46.49	51	98	0	3	5.76471	11.5294	80	1.92157	0	55.7255	82.76	36.67	8.69	57.6471	1.93	9.07941	5.96071	7.68627	142.773	0.33	5.5	7.6	1.92157	142.841	322.333	971.99	3016.72	4625.47
2018-07-28	2018	2018申花	7	2018国安	4	433092018申花2018国安	2	2	4-2-3-1 (100.0%)	4231	2018申花23	柏佳俊	FB	0	1991-03-20	51.2667	46.49	98	98	1	7	7	10	82.46	1	0	54	79.63	24.56	13.84	57	2.07	9.551	6.323	5	107	0.25	5.8	7.4	2	107.008	526.123	1141.39	3479.16	4297.05
2018-07-28	2018	2018上港	1	2018人和	8	433092018上港2018人和	5	1	4-2-3-1 (100.0%)	4231	2018上港23	傅欢	FB	0	1993-07-12	42.2167	54.97	97	97	1	10	10	12	68.42	9	44.44	36	66.67	44.74	12.63	38	2.45	8.676	5.471	12	247.6	0.58	5.3	7.8	3	247.586	505.319	911.456	3012.5	3998.66
2018-07-28	2018	2018上港	1	2018人和	8	433092018上港2018人和	5	1	4-2-3-1 (100.0%)	4231	2018上港2	张卫	FB	0	1993-03-28	42.2167	54.97	97	97	1	9	9	12	63.64	3	100	32	56.25	54.55	14.13	33	1.67	9.936	6.216	12	217.6	0.51	6.1	8.8	3	217.563	579.071	1105.2	4018.07	4016.6
2018-07-29	2018	2018恒大	2	2018力帆	13	433102018恒大2018力帆	5	0	4-2-3-1 (100.0%)	4231	2018恒大35	李学鹏	FB	0	1988-09-18	48.0833	52.24	96	96	1	9	9	13	72.34	4	25	45	68.89	44.68	8.82	47	2.11	9.705	6.464	12	310.5	0.7	6	8.1	2	310.545	666.064	1035.43	3325.08	4367.56
2018-07-29	2018	2018恒大	2	2018力帆	13	433102018恒大2018力帆	5	0	4-2-3-1 (100.0%)	4231	2018恒大23	邓涵文	FB	0	1995-01-08	48.0833	52.24	96	96	1	13	13	17	68.52	7	57.14	50	64	57.41	12.11	54	1.59	10.604	6.901	8	166.5	0.39	6.6	8.6	11	166.494	708.779	1305.64	4261.1	4162.2
2018-08-01	2018	2018力帆	13	2018恒丰	16	433132018力帆2018恒丰	3	4	4-2-3-1 (100.0%)	4231	2018力帆20	刘乐	FB	0	1989-02-14	44.9667	56.01	93	97	0	14	14.6022	16.6882	65.22	8.34409	62.5	43.8065	66.67	43.48	13.22	47.9785	1.76	9.85437	6.55115	7.30108	171.158	0.38	6.1	8.6	8.34409	171.14	564.388	1535.75	3413.62	4169.63
2018-08-01	2018	2018力帆	13	2018恒丰	16	433132018力帆2018恒丰	3	4	4-2-3-1 (100.0%)	4231	2018力帆23	陈雷	FB	0	1985-10-16	44.9667	56.01	97	97	1	11	11	10	80.39	4	100	50	74	52.94	10.91	51	1.71	10.273	6.608	6	118	0.28	6.3	8.8	9	118.039	629.949	1504.07	3756.65	4264.4
2018-08-11	2018	2018恒大	2	2018亚泰	15	433232018恒大2018亚泰	2	3	4-2-3-1 (100.0%)	4231	2018恒大5	张琳芃	FB	0	1989-05-09	49.3	67.62	100	100	1	16	16	15	80.52	5	60	76	78.95	48.05	12.64	77	1.92	10.534	7.145	16	372.7	0.82	6.3	8.7	9	372.668	819.795	1504.57	3604.47	4232.63
2018-08-11	2018	2018恒大	2	2018亚泰	15	433232018恒大2018亚泰	2	3	4-2-3-1 (100.0%)	4231	2018恒大35	李学鹏	FB	0	1988-09-18	49.3	67.62	100	100	1	10	10	12	83.1	4	50	68	85.29	32.39	8.19	71	2.14	10.411	6.83	14	343.7	0.74	6.2	8.3	1	343.675	738.019	1380.91	3629.49	4318.91
2018-08-14	2018	2018一方	11	2018国安	4	433262018一方2018国安	2	5	4-2-3-1 (100.0%)	4231	2018一方3	单鹏飞	FB	0	1993-05-07	56.25	38.1	95	95	1	7	7	8	77.78	2	50	36	77.78	41.67	10.17	36	2	9.857	7.328	10	207.6	0.48	6.2	7.8	1	207.598	627.528	1184.27	3636.26	4201.18
2018-08-14	2018	2018一方	11	2018国安	4	433262018一方2018国安	2	5	4-2-3-1 (100.0%)	4231	2018一方8	朱挺	FB	0	1985-07-15	56.25	38.1	81	95	0	14	16.4198	8.20988	84.09	2.34568	50	51.6049	75	56.82	14.3	51.6049	1.82	9.15284	6.41895	5.8642	127.957	0.29	5.8	7.1	4.69136	127.971	480.18	925.509	3165.63	4453.75
2018-08-18	2018	2018一方	11	2018建业	12	433302018一方2018建业	2	1	4-2-3-1 (100.0%)	4231	2018一方4	李帅（大）	FB	0	1995-06-18	47.1833	53.13	96	96	1	13	13	17	71.67	8	37.5	56	62.5	51.67	12.77	60	1.92	9.247	6.143	10	232.7	0.54	5.8	7.8	4	232.745	560.357	1168.14	2818.75	4467.44
2018-08-18	2018	2018一方	11	2018建业	12	433302018一方2018建业	2	1	4-2-3-1 (100.0%)	4231	2018一方22	董岩峰	FB	0	1996-02-11	47.1833	53.13	74	96	0	8	10.3784	18.1622	61.11	6.48649	80	42.8108	66.67	36.11	12.85	46.7027	2.58	9.58314	6.26595	10.3784	233.384	0.54	6	7.9	2.59459	233.382	443.472	1035.81	3550.87	4320.05
2018-08-19	2018	2018华夏	6	2018申花	7	433312018华夏2018申花	4	1	4-2-3-1 (100.0%)	4231	2018华夏21	姜至鹏	FB	0	1989-03-06	54.15	53.48	96	96	1	11	11	18	74.29	4	75	65	76.92	31.43	13.3	70	2.5	10.475	7.323	18	342.7	0.81	6.5	8.1	4	342.741	875.818	1264.63	3746.27	4245.67
2018-08-19	2018	2018华夏	6	2018申花	7	433312018华夏2018申花	4	1	4-2-3-1 (100.0%)	4231	2018华夏2	赵明剑	FB	0	1987-11-22	54.15	53.48	96	96	1	8	8	8	85.96	3	100	54	79.63	50.88	9.53	57	1.95	8.24	5.802	5	105.7	0.24	5.1	6.4	2	105.708	346.752	923.331	2155.01	4708.98
2018-08-02	2018	2018恒大	2	2018泰达	14	433142018恒大2018泰达	3	0	4-2-3-1 (100.0%)	4231	2018恒大5	张琳芃	FB	0	1989-05-09	57.6	58.87	98	98	1	8	8	8	88.89	3	100	71	85.92	40.28	12.37	72	1.97	10.48	7.514	11	221.3	0.51	6.4	7.8	4	221.336	524.592	1203.76	3690.54	4839.76
2018-08-05	2018	2018上港	1	2018一方	11	433172018上港2018一方	0	1	4-2-3-1 (100.0%)	4231	2018上港23	傅欢	FB	0	1993-07-12	46.0667	56.35	73	101	0	8	11.0685	13.8356	66.67	0		38.7397	67.86	46.67	13.13	41.5068	2.03	8.7953	5.82756	11.0685	191.9	0.43	5.2	7.4	1.38356	191.882	616.555	880.609	2716.92	4389.3
2018-08-05	2018	2018上港	1	2018一方	11	433172018上港2018一方	0	1	4-2-3-1 (100.0%)	4231	2018上港2	张卫	FB	0	1993-03-28	46.0667	56.35	101	101	1	8	8	4	87.1	10	70	28	82.14	29.03	10.78	31	2.48	9.79	6.469	5	97.6	0.23	5.8	8.4	6	97.6456	486.834	1078.84	3904.75	4222.24
2018-09-01	2018	2018华夏	6	2018上港	1	433442018华夏2018上港	1	1	4-2-3-1 (100.0%)	4231	2018华夏21	姜至鹏	FB	0	1989-03-06	50.4667	52.43	95	95	1	12	12	13	75.93	2	0	48	75	40.74	12.4	54	2.33	10.039	6.833	12	187.5	0.45	6.3	8.1	1	187.473	843.548	1176.05	3368.74	4463.33
2018-09-01	2018	2018华夏	6	2018上港	1	433442018华夏2018上港	1	1	4-2-3-1 (100.0%)	4231	2018华夏2	赵明剑	FB	0	1987-11-22	50.4667	52.43	95	95	1	8	8	8	84	3	66.67	46	89.13	46	10.17	50	2.1	8.559	5.512	3	95.9	0.22	5.4	6.6	3	95.9241	415.433	860.32	2150.83	5036.41
2018-09-16	2018	2018华夏	6	2018人和	8	433592018华夏2018人和	2	0	4-2-3-1 (100.0%)	4231	2018华夏21	姜至鹏	FB	0	1989-03-06	46.45	48.48	97	97	1	14	14	20	71.01	2	50	63	69.84	43.48	12.97	69	1.86	10.906	6.734	10	234.9	0.56	6.7	8.7	3	234.924	671.047	1556.58	4139.59	4304.04
2018-09-16	2018	2018华夏	6	2018人和	8	433592018华夏2018人和	2	0	4-2-3-1 (100.0%)	4231	2018华夏2	赵明剑	FB	0	1987-11-22	46.45	48.48	97	97	1	7	7	7	73.08	3	33.33	24	62.5	42.31	10.4	26	1.73	8.146	5.066	6	116.6	0.27	5	6.5	2	116.588	323.412	731.862	2135.71	4838.09
2018-09-02	2018	2018恒大	2	2018申花	7	433452018恒大2018申花	2	1	4-2-3-1 (100.0%)	4231	2018恒大35	李学鹏	FB	0	1988-09-18	51.2667	67.7	97	97	1	8	8	9	87.5	2	0	71	80.28	36.11	8.54	72	2	9.712	6.691	9	244.2	0.55	6	7.8	2	244.163	520.594	1079.36	3472.17	4395.71
2018-09-02	2018	2018恒大	2	2018申花	7	433452018恒大2018申花	2	1	4-2-3-1 (100.0%)	4231	2018恒大23	邓涵文	FB	0	1995-01-08	51.2667	67.7	47	97	0	6	12.383	14.4468	70.83	2.06383	100	45.4043	68.18	37.5	8.88	49.5319	1.88	10.5895	7.7146	6.19149	91.0149	0.21	6.5	8.5	6.19149	90.9318	871.969	1513.14	3792.26	4321.7
2018-09-22	2018	2018一方	11	2018申花	7	433652018一方2018申花	2	1	4-2-3-1 (100.0%)	4231	2018一方4	李帅（大）	FB	0	1995-06-18	58.15	52.17	95	95	1	12	12	13	76.36	7	42.86	54	75.93	30.91	7.95	55	2.11	10.446	7.699	12	270.8	0.62	6.6	7.9	0	270.814	549.255	1473.07	4079.4	4073.56
2018-09-22	2018	2018一方	11	2018申花	7	433652018一方2018申花	2	1	4-2-3-1 (100.0%)	4231	2018一方3	单鹏飞	FB	0	1993-05-07	58.15	52.17	95	95	1	10	10	13	76.36	8	50	51	80.39	43.64	8.2	55	1.82	9.795	7.257	7	151.7	0.37	6.2	7.5	2	151.723	514.573	1081.56	3645.38	4401.94
2018-09-23	2018	2018泰达	14	2018人和	8	433662018泰达2018人和	2	2	4-2-3-1 (100.0%)	4231	2018泰达19	白岳峰	FB	0	1987-03-28	42.6	52.16	96	96	1	13	13	13	60.61	7	57.14	32	56.25	60.61	19.46	33	1.64	8.789	5.423	8	155.6	0.38	5.5	7.6	4	155.605	358.161	928.384	2779.04	4567.58
2018-09-23	2018	2018泰达	14	2018人和	8	433662018泰达2018人和	2	2	4-2-3-1 (100.0%)	4231	2018泰达3	赵宏略	FB	0	1989-12-04	42.6	52.16	82	96	0	7	8.19512	16.3902	73.58	5.85366	40	60.878	65.38	47.17	17.77	62.0488	1.81	9.66205	5.80566	3.5122	65.9122	0.15	6	8	3.5122	65.8546	366.591	1327.86	3763.58	4138.16
2018-09-29	2018	2018华夏	6	2018建业	12	433722018华夏2018建业	0	2	4-2-3-1 (100.0%)	4231	2018华夏21	姜至鹏	FB	0	1989-03-06	52.2333	60.26	97	97	1	22	22	27	74.29	3	66.67	97	70.1	40.95	12.66	105	2.13	10.499	7.506	13	231.1	0.53	6.5	8.6	4	231.08	713.966	1579.8	3962.62	4011.79
2018-09-29	2018	2018华夏	6	2018建业	12	433722018华夏2018建业	0	2	4-2-3-1 (100.0%)	4231	2018华夏2	赵明剑	FB	0	1987-11-22	52.2333	60.26	97	97	1	3	3	15	77.94	5	20	65	78.46	30.88	15.42	68	2.19	8.892	6.179	3	45.5	0.11	5.5	7.1	1	45.538	646.179	944.58	2471.24	4784.32
2018-09-30	2018	2018申花	7	2018富力	10	433732018申花2018富力	3	1	4-2-3-1 (100.0%)	4231	2018申花23	柏佳俊	FB	0	1991-03-20	53.15	41.11	92	96	0	9	9.3913	11.4783	75	4.17391	0	44.8696	76.74	52.27	12.65	45.913	1.8	10.1395	7.36383	5.21739	94.7478	0.22	6.3	8.1	3.13043	94.7886	683.687	1600.57	3893.43	3866.96
2018-09-30	2018	2018申花	7	2018富力	10	433732018申花2018富力	3	1	4-2-3-1 (100.0%)	4231	2018申花32	艾迪·弗朗西斯	FB	0	1990-12-17	53.15	41.11	96	96	1	13	13	11	72.5	10	70	37	62.16	57.5	14	40	1.6	9.869	7.034	5	131.9	0.3	6.1	7.9	4	131.918	329.053	1210.19	4158.6	4039.57
2018-10-20	2018	2018一方	11	2018恒丰	16	433932018一方2018恒丰	0	3	4-2-3-1 (100.0%)	4231	2018一方22	董岩峰	FB	0	1996-02-11	42.5667	55.65	98	98	1	14	14	15	67.39	2	100	43	67.44	50	13.15	46	1.78	9.572	5.755	9	196.7	0.46	5.8	8.1	4	196.698	489.56	871.116	3699.08	4315.35
2018-10-20	2018	2018一方	11	2018恒丰	16	433932018一方2018恒丰	0	3	4-2-3-1 (100.0%)	4231	2018一方3	单鹏飞	FB	0	1993-05-07	42.5667	55.65	98	98	1	10	10	14	72	6	33.33	49	71.43	54	14.06	50	1.76	9.51	5.604	9	197.7	0.46	5.8	7.9	3	197.745	493.745	958.833	3190.51	4668.72
2018-10-20	2018	2018鲁能	3	2018泰达	14	433932018鲁能2018泰达	2	0	4-2-3-1 (100.0%)	4231	2018鲁能5	郑铮	FB	0	1989-07-11	54.35	48.92	97	97	1	13	13	10	85.51	3	66.67	67	83.58	62.32	12.4	69	1.54	9.412	6.432	7	140	0.32	5.8	7.1	3	140.016	605.297	1007.12	3085.64	4574.33
2018-10-20	2018	2018鲁能	3	2018泰达	14	433932018鲁能2018泰达	2	0	4-2-3-1 (100.0%)	4231	2018鲁能6	王彤	FB	0	1993-02-12	54.35	48.92	97	97	1	6	6	10	83.61	2	0	58	81.03	40.98	12.67	61	1.97	10.534	7.327	7	108.9	0.25	6.5	8.1	2	108.913	755.568	1147.22	4129.53	4393.08
2018-10-20	2018	2018申花	7	2018权健	9	433932018申花2018权健	1	1	4-2-3-1 (100.0%)	4231	2018申花16	李运秋	FB	0	1990-10-03	50.1833	43.74	97	97	1	11	11	11	76.09	2	50	44	72.73	41.3	11.97	46	2.26	9.704	6.516	12	271.4	0.63	6	7.8	3	271.448	549.974	1023.52	3677.49	4181.88
2018-10-20	2018	2018申花	7	2018权健	9	433932018申花2018权健	1	1	4-2-3-1 (100.0%)	4231	2018申花23	柏佳俊	FB	0	1991-03-20	50.1833	43.74	97	97	1	19	19	15	72.22	4	75	52	69.23	55.56	13.46	54	1.56	9.431	6.469	6	96.1	0.23	5.8	7.7	6	96.1379	539.25	1248.25	3308.11	4239.05
2018-10-20	2018	2018权健	9	2018申花	7	433932018权健2018申花	1	1	4-2-3-1 (100.0%)	4231	2018权健18	张诚	FB	0	1989-06-28	50.1833	56.26	97	97	1	19	19	10	78.26	7	71.43	43	83.72	39.13	12.01	46	1.91	10.186	7.144	3	52.2	0.13	6.3	8.5	7	52.1784	517.783	1325.34	4470.87	3820.27
2018-10-20	2018	2018权健	9	2018申花	7	433932018权健2018申花	1	1	4-2-3-1 (100.0%)	4231	2018权健16	郑达伦	FB	0	1994-02-11	50.1833	56.26	97	97	1	13	13	10	81.48	4	75	53	73.58	38.89	8.78	54	2.19	9.162	6.239	7	135.7	0.31	5.7	7.5	3	135.712	433.215	983.546	3483.83	4125.43
2018-10-05	2018	2018鲁能	3	2018权健	9	433782018鲁能2018权健	3	2	4-2-3-1 (100.0%)	4231	2018鲁能6	王彤	FB	0	1993-02-12	52.5333	56.64	98	98	1	11	11	14	80.28	6	33.33	65	81.54	39.44	10.41	71	2.08	10.076	6.872	12	298.9	0.67	6.1	7.8	4	298.916	590.519	1154.48	3697.78	4334.34
2018-10-05	2018	2018鲁能	3	2018权健	9	433782018鲁能2018权健	3	2	4-2-3-1 (100.0%)	4231	2018鲁能5	郑铮	FB	0	1989-07-11	52.5333	56.64	98	98	1	20	20	17	77.03	0	0	70	77.14	41.89	12.94	74	1.78	8.769	6.192	10	168.2	0.38	5.3	7.1	8	168.155	576.752	1042.19	2567.04	4415.17
2018-10-06	2018	2018一方	11	2018苏宁	5	433792018一方2018苏宁	3	1	4-2-3-1 (100.0%)	4231	2018一方4	李帅（大）	FB	0	1995-06-18	40.55	50.05	97	97	1	11	11	13	70.45	3	33.33	40	65	34.09	10.06	44	2.05	9.693	5.732	17	398.6	0.91	5.9	8.5	3	398.607	797.573	1121.96	2920.99	4454.13
2018-10-06	2018	2018一方	11	2018苏宁	5	433792018一方2018苏宁	3	1	4-2-3-1 (100.0%)	4231	2018一方3	单鹏飞	FB	0	1993-05-07	40.55	50.05	97	97	1	7	7	9	78.57	4	50	40	75	57.14	11.24	42	1.69	9.782	5.773	7	133.9	0.31	6	8.5	2	133.913	746.362	1090.52	3511.95	4299.75
2018-10-06	2018	2018申花	7	2018力帆	13	433792018申花2018力帆	1	0	4-2-3-1 (100.0%)	4231	2018申花23	柏佳俊	FB	0	1991-03-20	44.5333	36.31	97	97	1	10	10	10	71.43	6	33.33	35	62.86	60	15.86	35	1.51	9.082	5.664	4	82.6	0.2	5.6	7.6	3	82.5667	368.647	1213.71	3190.6	4226.83
2018-10-06	2018	2018申花	7	2018力帆	13	433792018申花2018力帆	1	0	4-2-3-1 (100.0%)	4231	2018申花32	艾迪·弗朗西斯	FB	0	1990-12-17	44.5333	36.31	97	97	1	9	9	10	60	7	71.43	21	61.9	52	19.75	25	1.44	9.094	5.902	5	97.5	0.23	5.6	7.9	3	97.469	516.274	1058.54	3209.07	4212.5
2018-10-06	2018	2018华夏	6	2018恒大	2	433792018华夏2018恒大	0	3	4-2-3-1 (100.0%)	4231	2018华夏21	姜至鹏	FB	0	1989-03-06	55.8167	49.06	95	95	1	20	20	33	64.52	4	100	87	59.77	47.31	14.18	93	2.04	11.154	8.145	13	240.3	0.56	7	8.8	6	240.287	1131.28	1633.23	4237.79	3911.77
2018-10-06	2018	2018华夏	6	2018恒大	2	433792018华夏2018恒大	0	3	4-2-3-1 (100.0%)	4231	2018华夏2	赵明剑	FB	0	1987-11-22	55.8167	49.06	95	95	1	7	7	14	76.27	3	0	57	71.93	32.2	13.19	59	2.34	8.872	6.407	5	112.2	0.27	5.6	6.9	2	112.25	621.921	957.456	2635.6	4544.58
2018-10-06	2018	2018恒大	2	2018华夏	6	433792018恒大2018华夏	3	0	4-2-3-1 (100.0%)	4231	2018恒大35	李学鹏	FB	0	1988-09-18	55.8167	50.94	95	95	1	11	11	11	78.85	2	100	52	73.08	53.85	10.39	52	1.75	10.173	7.598	13	266.7	0.63	6.4	8.2	4	266.734	691.593	1216.97	3955.5	4042.01
2018-10-06	2018	2018恒大	2	2018华夏	6	433792018恒大2018华夏	3	0	4-2-3-1 (100.0%)	4231	2018恒大23	邓涵文	FB	0	1995-01-08	55.8167	50.94	46	95	0	2	4.13043	8.26087	84	2.06522	0	47.5	82.61	44	9.17	51.6304	1.76	12.3335	8.76685	14.4565	254.641	0.63	7.8	9.3	0	254.742	1045.75	1789.83	5414.01	3828.74
2018-10-06	2018	2018恒大	2	2018华夏	6	433792018恒大2018华夏	3	0	4-2-3-1 (100.0%)	4231	2018恒大21	张成林	FB	0	1987-01-20	55.8167	50.94	49	95	0	7	13.5714	23.2653	52	0		46.5306	54.17	56	16.72	48.4694	1.44	10.07	7.58449	1.93878	29.4694	0.07	6.3	8.2	3.87755	29.5642	680.19	1365.7	3992.27	4001.73
2018-11-11	2018	2018一方	11	2018亚泰	15	434152018一方2018亚泰	2	0	4-2-3-1 (100.0%)	4231	2018一方3	单鹏飞	FB	0	1993-05-07	52.05	43.75	97	97	1	14	14	14	61.11	5	60	32	56.25	69.44	15.15	36	1.42	9.966	6.757	7	142.1	0.33	6.1	7.8	3	142.066	623.386	1183.7	3855.6	4161.35
2018-11-11	2018	2018一方	11	2018亚泰	15	434152018一方2018亚泰	2	0	4-2-3-1 (100.0%)	4231	2018一方12	周挺	FB	0	1979-02-05	52.05	43.75	97	97	1	10	10	10	80.77	6	66.67	47	85.11	51.92	8.09	52	2.1	10.034	6.663	3	47	0.11	6.2	7.7	5	47.0126	384.869	1172.84	3912.79	4516.02
2018-11-11	2018	2018恒丰	16	2018力帆	13	434152018恒丰2018力帆	1	0	4-2-3-1 (100.0%)	4231	2018恒丰2	唐鑫	FB	0	1990-10-16	48.1167	41.91	99	99	1	13	13	10	73.68	8	62.5	37	64.86	68.42	14.91	38	1.58	9.586	6.364	4	92.7	0.21	5.8	7.9	6	92.6512	601.83	1025.57	3645.34	4220.99
2018-11-11	2018	2018恒丰	16	2018力帆	13	434152018恒丰2018力帆	1	0	4-2-3-1 (100.0%)	4231	2018恒丰21	蒋亮	FB	0	1989-10-01	48.1167	41.91	63	99	0	9	14.1429	14.1429	64	6.28571	50	39.2857	60	44	17.82	39.2857	2	9.71614	6.37529	4.71429	79.8286	0.18	5.8	7.7	0	79.7973	454.117	620.35	3803.84	4758.13
2018-11-11	2018	2018泰达	14	2018恒大	2	434152018泰达2018恒大	1	5	4-2-3-1 (100.0%)	4231	2018泰达16	彭睿	FB	0	1993-08-30	51.6333	37.48	62	95	0	4	6.12903	15.3226	61.54	6.12903	0	36.7742	54.17	42.31	16.1	39.8387	1.69	9.83556	6.61782	10.7258	208.387	0.49	6.2	7.8	1.53226	208.46	683.393	1219.41	3317.09	4407.82
2018-11-11	2018	2018泰达	14	2018恒大	2	434152018泰达2018恒大	1	5	4-2-3-1 (100.0%)	4231	2018泰达13	周其明	FB	0	1993-01-14	51.6333	37.48	75	95	0	12	15.2	16.4667	65.79	0		43.0667	67.65	55.26	18.7	48.1333	1.74	9.28593	6.27507	3.8	56.62	0.13	5.8	7.2	0	56.6029	303.777	878.782	3596.01	4451.2
2018-11-02	2018	2018申花	7	2018建业	12	434062018申花2018建业	0	2	4-2-3-1 (100.0%)	4231	2018申花23	柏佳俊	FB	0	1991-03-20	49.75	57.8	97	97	1	17	17	12	84.21	1	100	73	86.3	31.58	10.39	76	2.07	9.891	6.933	11	211.6	0.48	6.1	8.4	2	211.617	669.551	1428.45	3567.43	4013.69
2018-11-02	2018	2018申花	7	2018建业	12	434062018申花2018建业	0	2	4-2-3-1 (100.0%)	4231	2018申花32	艾迪·弗朗西斯	FB	0	1990-12-17	49.75	57.8	97	97	1	9	9	5	90.2	4	50	48	87.5	31.37	12.28	51	2.14	10.648	7.366	13	266.2	0.61	6.6	8.9	1	266.192	1040.34	1425.03	4008.31	3908.53
2018-11-03	2018	2018力帆	13	2018泰达	14	434072018力帆2018泰达	1	1	4-2-3-1 (100.0%)	4231	2018力帆9	刘宇（大）	FB	0	1985-05-12	56.8833	63.72	98	98	1	10	10	13	85.87	3	100	90	86.67	34.78	11.31	92	2.08	10.319	7.293	5	119.4	0.28	6.3	7.7	4	119.417	237.494	1042.93	5067.61	3851.26
2018-11-03	2018	2018力帆	13	2018泰达	14	434072018力帆2018泰达	1	1	4-2-3-1 (100.0%)	4231	2018力帆23	陈雷	FB	0	1985-10-16	56.8833	63.72	98	98	1	27	27	23	66.67	5	80	68	63.24	68.12	11.24	69	1.45	10.277	7.175	8	106.9	0.26	6.3	7.6	12	106.907	519.752	1088.37	4034.67	4527.3
2019-08-02	2019	2019国安	2	2019华夏	11	436792019国安2019华夏	2	0	4-2-3-1 (100.0%)	4231	2019国安18	金泰延	FB	1	1989-08-21	50.8167	61.19	85	101	0	11	13.0706	19.0118	75.76	5.94118	40	74.8588	77.78	42.42	9.51	78.4235	1.8	10.4493	7.82334	9.50588	256.896	0.56	6.2	7.8	2.37647	256.925	693.126	1522.52	3656.28	4321.07
2019-08-02	2019	2019国安	2	2019华夏	11	436792019国安2019华夏	2	0	4-2-3-1 (100.0%)	4231	2019国安27	王刚	FB	0	1989-02-17	50.8167	61.19	101	101	1	12	12	13	82.67	6	66.67	70	84.29	33.33	8.2	75	2.08	10.52	7.272	14	307.8	0.68	6.2	8.1	2	307.76	612.677	1055.04	4033.47	4510.98
2019-08-11	2019	2019恒大	1	2019国安	2	436882019恒大2019国安	3	1	4-2-3-1 (100.0%)	4231	2019恒大25	邓涵文	FB	0	1995-01-08	50.8167	49.96	98	98	1	10	10	13	77.97	6	50	50	80	44.07	8.32	59	1.78	10.443	7.339	17	278.2	0.65	6.4	8.4	2	278.243	831.377	1121.36	4102.73	4109.33
2019-08-11	2019	2019恒大	1	2019国安	2	436882019恒大2019国安	3	1	4-2-3-1 (100.0%)	4231	2019恒大5	张琳芃	FB	0	1989-05-09	50.8167	49.96	98	98	1	17	17	16	72.88	7	71.43	57	68.42	52.54	16.08	59	1.75	10.066	7.01	10	168.9	0.39	6.2	8	3	168.856	826.28	1066.2	3751.35	4253.54
2019-04-07	2019	2019一方	9	2019泰达	7	435622019一方2019泰达	1	2	4-2-3-1 (100.0%)	4231	2019一方4	李帅（大）	FB	0	1995-06-18	50.8167	46.1	95	95	1	6	6	6	81.82	6	16.67	30	70	30.3	10.46	33	2.3	11.014	7.147	17	390.2	0.88	6.9	8.7	0	390.243	818.115	1621.05	3996.98	4187.23
2019-04-07	2019	2019一方	9	2019泰达	7	435622019一方2019泰达	1	2	4-2-3-1 (100.0%)	4231	2019一方2	赵明剑	FB	0	1987-11-22	50.8167	46.1	95	95	1	18	18	14	71.43	4	25	43	60.47	53.06	14.68	49	1.98	9.761	6.303	10	289.8	0.67	6.1	7.7	5	289.778	622.65	1183.45	2903.93	4760.71
2019-04-21	2019	2019一方	9	2019力帆	10	435762019一方2019力帆	1	1	4-2-3-1 (100.0%)	4231	2019一方31	郑龙	FB	0	1988-04-15	50.8167	52.75	99	99	1	8	8	14	72.55	6	33.33	49	69.39	49.02	12.22	51	2.08	10.183	6.337	6	113	0.26	6.1	8.1	1	113.017	661.27	1400.37	3670.18	4337.8
2019-04-21	2019	2019一方	9	2019力帆	10	435762019一方2019力帆	1	1	4-2-3-1 (100.0%)	4231	2019一方2	赵明剑	FB	0	1987-11-22	50.8167	52.75	99	99	1	12	12	20	63.64	2	50	51	62.75	56.36	14.08	55	1.84	8.366	4.919	4	97	0.21	5	6.3	4	96.9599	468.139	767.227	1864.08	5169.44
2019-04-21	2019	2019力帆	10	2019一方	9	435762019力帆2019一方	1	1	4-2-3-1 (100.0%)	4231	2019力帆23	陈雷	FB	0	1985-10-16	50.8167	47.25	77	99	0	11	14.1429	14.1429	68.57	6.42857	40	43.7143	70.59	62.86	13.19	45	1.49	10.3551	6.78214	6.42857	92.5714	0.21	6.2	8.1	5.14286	92.5743	611.049	1397.75	3779.66	4474.14
2019-04-21	2019	2019力帆	10	2019一方	9	435762019力帆2019一方	1	1	4-2-3-1 (100.0%)	4231	2019力帆5	蒋哲	FB	0	1989-02-26	50.8167	47.25	99	99	1	13	13	12	61.29	4	50	29	62.07	67.74	13.29	31	1.65	9.273	5.957	6	104.4	0.24	5.6	7.6	2	104.416	401.671	893.631	3596.59	4277.14
2019-05-26	2019	2019一方	9	2019申花	13	436112019一方2019申花	1	0	4-2-3-1 (100.0%)	4231	2019一方12	周挺	FB	0	1979-02-05	50.8167	49.04	95	95	1	18	18	18	68.42	7	85.71	56	66.07	54.39	13.24	57	1.95	9.948	6.554	4	51.2	0.12	6.2	8.2	7	51.2308	514.442	1470.95	3682.44	4229.05
2019-05-26	2019	2019一方	9	2019申花	13	436112019一方2019申花	1	0	4-2-3-1 (100.0%)	4231	2019一方8	朱挺	FB	0	1985-07-15	50.8167	49.04	95	95	1	17	17	18	65.38	2	50	47	68.09	40.38	15.45	52	1.81	9.551	6.192	8	175.5	0.42	6	7.7	4	175.469	498.881	1206.76	3486.66	4183.02
2019-06-02	2019	2019一方	9	2019上港	3	436182019一方2019上港	1	2	4-2-3-1 (100.0%)	4231	2019一方3	单鹏飞	FB	0	1993-05-07	50.8167	50.41	95	95	1	17	17	15	63.41	8	50	40	60	68.29	17.93	41	1.49	9.604	5.851	4	72.6	0.18	6	7.7	9	72.623	590.682	1040.56	3563.05	4336.86
2019-06-02	2019	2019一方	9	2019上港	3	436182019一方2019上港	1	2	4-2-3-1 (100.0%)	4231	2019一方8	朱挺	FB	0	1985-07-15	50.8167	50.41	84	95	0	6	6.78571	15.8333	70.83	6.78571	50	50.8929	64.44	47.92	17.94	54.2857	1.75	8.79542	5.33923	6.78571	132.208	0.31	5.5	7.2	3.39286	132.228	294.434	781.767	2955.72	4630.99
2019-06-23	2019	2019权健	14	2019一方	9	436392019权健2019一方	2	2	4-2-3-1 (100%)	4231	2019权健18	张诚	FB	0	1989-06-28	50.8167	45.18	98	98	1	9	9	6	82.86	7	57.14	33	78.79	51.43	9.86	35	1.63	10.876	7.717	11	193.2	0.46	6.6	8.7	4	193.192	571.707	1452.85	4696.15	3962.06
2019-07-07	2019	2019一方	9	2019建业	8	436532019一方2019建业	3	1	4-2-3-1 (100.0%)	4231	2019一方4	李帅（大）	FB	0	1995-06-18	50.8167	54.77	99	99	1	7	7	10	80	6	33.33	45	84.44	24	8.94	50	2.28	10.861	7.319	12	339	0.73	6.6	8.9	3	338.987	631.783	1333.88	4419.15	4136.74
2019-07-07	2019	2019一方	9	2019建业	8	436532019一方2019建业	3	1	4-2-3-1 (100.0%)	4231	2019一方3	单鹏飞	FB	0	1993-05-07	50.8167	54.77	90	99	0	4	4.4	9.9	84.21	8.8	25	61.6	80.36	45.61	14.35	62.7	1.72	10.6326	6.985	6.6	130.35	0.29	6.4	8.5	4.4	130.347	679.888	1293.67	4199.88	4328.97
2019-07-06	2019	2019力帆	10	2019富力	12	436522019力帆2019富力	2	4	4-2-3-1 (100.0%)	4231	2019力帆23	陈雷	FB	0	1985-10-16	50.8167	45.68	97	97	1	9	9	10	75.61	2	100	40	75	36.59	15.17	41	2.12	9.339	6.352	3	58.6	0.14	5.7	7.3	2	58.566	272.154	1006.22	3254.28	4747.29
2019-07-06	2019	2019力帆	10	2019富力	12	436522019力帆2019富力	2	4	4-2-3-1 (100.0%)	4231	2019力帆33	迪力木拉提	FB	0	1998-04-08	50.8167	45.68	84	97	0	16	18.4762	11.5476	75.61	6.92857	33.33	46.1905	75	51.22	14.56	47.3452	1.56	9.59954	6.73342	6.92857	158.318	0.36	5.9	7.5	2.30952	158.351	508.692	1104.67	3337.58	4490.36
2019-05-26	2019	2019恒大	1	2019佳兆业	15	436112019恒大2019佳兆业	1	0	4-2-3-1 (100.0%)	4231	2019恒大21	高准翼	FB	0	1995-08-21	50.8167	58.34	98	98	1	10	10	16	75.76	6	50	63	76.19	43.94	13.48	66	2.09	10.091	6.314	7	225.7	0.5	6.2	8	5	225.728	432.823	1213.84	4190.28	4028.6
2019-05-26	2019	2019恒大	1	2019佳兆业	15	436112019恒大2019佳兆业	1	0	4-2-3-1 (100.0%)	4231	2019恒大5	张琳芃	FB	0	1989-05-09	50.8167	58.34	98	98	1	14	14	21	67.19	7	85.71	61	67.21	48.44	14.09	64	1.77	10.25	6.644	6	123.7	0.29	6.3	8.5	8	123.684	613.534	1331.62	4065.93	4114.92
2019-10-26	2019	2019富力	12	2019华夏	11	437642019富力2019华夏	1	2	4-2-3-1 (100.0%)	4231	2019富力2	邹正	FB	0	1988-02-07	50.8167	49.04	89	102	0	11	12.6067	14.8989	75.93	3.4382	33.33	60.7416	77.36	50	15.67	61.8876	1.63	10.3284	6.9509	4.58427	78.0472	0.18	6	7.9	3.4382	78.0653	644.121	1120.7	4045.58	4439.54
2019-10-26	2019	2019富力	12	2019华夏	11	437642019富力2019华夏	1	2	4-2-3-1 (100.0%)	4231	2019富力20	唐淼	FB	0	1990-10-16	50.8167	49.04	102	102	1	7	7	10	83.05	0		58	77.59	37.29	12.82	59	1.95	10.116	6.745	10	301.3	0.63	5.9	8.2	1	301.324	642.546	1187.37	3225.62	4759.12
2019-06-02	2019	2019恒大	1	2019建业	8	436182019恒大2019建业	5	2	4-2-3-1 (100.0%)	4231	2019恒大21	高准翼	FB	0	1995-08-21	50.8167	53.5	97	97	1	9	9	17	66.67	3	33.33	49	61.22	39.22	13.9	51	2.06	10.014	6.799	13	285.1	0.65	6.2	7.8	4	285.134	636.028	1260.6	3742.14	4090.25
2019-06-02	2019	2019恒大	1	2019建业	8	436182019恒大2019建业	5	2	4-2-3-1 (100.0%)	4231	2019恒大5	张琳芃	FB	0	1989-05-09	50.8167	53.5	97	97	1	14	14	22	75.82	2	100	88	71.59	49.45	15.01	91	1.78	10.521	7.316	10	162.1	0.36	6.5	8.4	6	162.089	644.435	1626.12	3945.93	4142.53
2019-05-05	2019	2019一方	9	2019苏宁	4	435902019一方2019苏宁	1	1	4-2-3-1 (100.0%)	4231	2019一方12	周挺	FB	0	1979-02-05	50.8167	52.79	98	98	1	10	10	10	87.34	4	100	75	82.67	46.84	8.49	79	1.78	9.919	6.89	6	151.1	0.35	6	7.7	5	151.11	345.412	1253.52	3961.99	4206.98
2019-05-05	2019	2019一方	9	2019苏宁	4	435902019一方2019苏宁	1	1	4-2-3-1 (100.0%)	4231	2019一方3	单鹏飞	FB	0	1993-05-07	50.8167	52.79	94	98	0	5	5.21277	8.34043	77.14	1.04255	100	35.4468	73.53	57.14	10.03	36.4894	1.6	10.9207	7.742	8.34043	192.768	0.44	6.7	8.5	1.04255	192.738	852.088	1473.46	4112.77	4289.7
2019-04-27	2019	2019权健	14	2019申花	13	435822019权健2019申花	3	2	4-2-3-1 (100.0%)	4231	2019权健25	糜昊伦	FB	0	1993-01-10	50.8167	50.86	85	100	0	12	14.1176	21.1765	66.67	3.52941	66.67	58.8235	68	40.74	12.55	63.5294	1.8	10.1753	7.58353	3.52941	56.1176	0.13	6	7.6	2.35294	56.1104	557.368	1293.26	3918.25	4349.81
2019-04-27	2019	2019权健	14	2019申花	13	435822019权健2019申花	3	2	4-2-3-1 (100.0%)	4231	2019权健18	张诚	FB	0	1989-06-28	50.8167	50.86	100	100	1	13	13	19	77.91	8	37.5	85	77.65	51.16	11.79	86	1.7	10.364	8.007	6	121.1	0.27	6.2	8.1	2	121.053	555.914	1431.59	4414.62	3840.94
2019-05-17	2019	2019鲁能	5	2019申花	13	436022019鲁能2019申花	3	1	4-2-3-1 (100.0%)	4231	2019鲁能39	宋龙	FB	0	1989-08-20	50.8167	51.26	95	95	1	17	17	15	74.14	7	57.14	54	74.07	50	15.06	58	1.53	10.551	7.778	5	93	0.22	6.6	8	2	93.0333	588.796	1334.69	3862.54	4672.39
2019-05-17	2019	2019鲁能	5	2019申花	13	436022019鲁能2019申花	3	1	4-2-3-1 (100.0%)	4231	2019鲁能6	王彤	FB	0	1993-02-12	50.8167	51.26	95	95	1	9	9	9	85.25	8	25	57	82.46	31.15	12.73	61	2.13	9.999	7.36	10	185.9	0.45	6.3	7.5	3	185.859	698.31	1057.92	3209.32	4847.4
2019-06-22	2019	2019人和	16	2019上港	3	436382019人和2019上港	0	3	4-2-3-1 (100.0%)	4231	2019人和4	罗歆	FB	0	1990-02-07	50.8167	44.47	96	96	1	13	13	21	73.42	4	75	75	70.67	39.24	13.87	79	1.84	10.14	7.192	11	170.8	0.39	6.3	7.9	6	170.797	628.562	1416.87	3606.18	4317.65
2019-06-22	2019	2019人和	16	2019上港	3	436382019人和2019上港	0	3	4-2-3-1 (100.0%)	4231	2019人和15	陈杰	FB	0	1989-10-15	50.8167	44.47	96	96	1	14	14	18	70.97	4	0	57	63.16	50	13.24	62	1.77	9.746	6.968	10	171.3	0.41	6.1	7.7	2	171.305	618.298	1139.33	3543.98	4272.69
2019-04-05	2019	2019鲁能	5	2019佳兆业	15	435602019鲁能2019佳兆业	1	1	4-2-3-1 (100.0%)	4231	2019鲁能11	刘洋	FB	0	1995-06-17	50.8167	55.77	96	96	1	15	15	17	74.24	7	71.43	61	75.41	42.42	13.21	66	1.91	9.941	6.502	5	145.8	0.33	6.2	8.2	8	145.786	500.011	1001.13	4015.03	4279.54
2019-04-05	2019	2019鲁能	5	2019佳兆业	15	435602019鲁能2019佳兆业	1	1	4-2-3-1 (100.0%)	4231	2019鲁能16	李海龙	FB	0	1996-08-02	50.8167	55.77	55	96	0	6	10.4727	19.2	71.79	5.23636	66.67	64.5818	67.57	48.72	11.34	68.0727	1.72	10.3331	6.7008	10.4727	352.058	0.8	6.4	8.4	3.49091	351.982	514.676	1041.99	4115.08	4309.36
2019-08-02	2019	2019人和	16	2019佳兆业	15	436792019人和2019佳兆业	1	1	4-2-3-1 (100.0%)	4231	2019人和29	尼扎木丁	FB	0	1991-04-23	50.8167	46.32	97	97	1	13	13	10	78.26	9	77.78	40	82.5	41.3	15	46	1.78	9.307	6.045	9	298	0.68	5.7	8.3	3	298.001	494.649	1038.56	3049.47	4426.39
2019-08-02	2019	2019人和	16	2019佳兆业	15	436792019人和2019佳兆业	1	1	4-2-3-1 (100.0%)	4231	2019人和2	杜文洋	FB	0	1990-01-28	50.8167	46.32	77	97	0	6	7.55844	15.1169	52	1.25974	100	30.2338	54.17	64	22.52	31.4935	1.76	9.57781	6.12486	8.81818	123.581	0.29	5.9	8.4	0	123.534	594.793	1345.3	3141.44	4372.92
2019-04-13	2019	2019权健	14	2019泰达	7	435682019权健2019泰达	1	1	4-2-3-1 (100.0%)	4231	2019权健25	糜昊伦	FB	0	1993-01-10	50.8167	39.82	95	95	1	10	10	9	78.05	2	50	40	75	65.85	11.38	41	1.51	9.645	7.409	7	96.7	0.24	6.1	7.6	2	96.6986	524.844	1096.96	4003.75	3922.34
2019-04-13	2019	2019权健	14	2019泰达	7	435682019权健2019泰达	1	1	4-2-3-1 (100.0%)	4231	2019权健18	张诚	FB	0	1989-06-28	50.8167	39.82	95	95	1	12	12	12	69.23	7	57.14	38	68.42	71.79	16.32	39	1.36	9.565	7.381	5	97.4	0.23	6	7.6	2	97.3923	324.121	818.581	4261.43	4063.35
2019-12-01	2019	2019力帆	10	2019泰达	7	438002019力帆2019泰达	0	2	4-2-3-1 (100.0%)	4231	2019力帆4	罗皓	FB	0	1995-01-17	50.8167	52.37	55	97	0	9	15.8727	17.6364	52.38	7.05455	25	29.9818	64.71	42.86	9.69	37.0364	1.76	10.6118	7.30145	8.81818	133.155	0.3	6.5	8.2	7.05455	133.19	680.463	1302.31	4192.44	4302.94
2019-12-01	2019	2019力帆	10	2019泰达	7	438002019力帆2019泰达	0	2	4-2-3-1 (100.0%)	4231	2019力帆33	迪力木拉提	FB	0	1998-04-08	50.8167	52.37	97	97	1	19	19	10	80.77	7	71.43	49	83.67	67.31	9.61	52	1.38	10.413	6.999	13	266	0.62	6.4	9	6	266.034	666.125	1412.79	4284.6	3783.9
2019-05-12	2019	2019权健	14	2019富力	12	435972019权健2019富力	1	2	4-2-3-1 (100.0%)	4231	2019权健25	糜昊伦	FB	0	1993-01-10	50.8167	51.14	96	96	1	17	17	15	76.56	5	60	59	77.97	37.5	12.63	64	1.95	9.669	7.207	5	95.6	0.23	6	7.6	3	95.6406	738.788	1225.76	3481.39	4127.67
2019-05-12	2019	2019权健	14	2019富力	12	435972019权健2019富力	1	2	4-2-3-1 (100.0%)	4231	2019权健18	张诚	FB	0	1989-06-28	50.8167	51.14	96	96	1	17	17	16	80	2	50	78	76.92	45	11.03	80	1.99	10.438	7.719	4	53.9	0.13	6.5	8.2	1	53.8977	830.017	1413.67	4063.25	4077.43
2019-08-15	2019	2019申花	13	2019权健	14	436922019申花2019权健	2	2	4-2-3-1 (100.0%)	4231	2019申花14	孙凯	FB	0	1991-03-26	50.8167	50.53	98	98	1	8	8	10	76.74	7	71.43	42	73.81	51.16		43	1.58	8.581	5.324	0	0	0	5.2	7	4	0	350.487	788.713	3226.79	4215.07
2019-08-15	2019	2019申花	13	2019权健	14	436922019申花2019权健	2	2	4-2-3-1 (100.0%)	4231	2019申花16	李运秋	FB	0	1990-10-03	50.8167	50.53	98	98	1	4	4	8	82.61	2	100	44	79.55	58.7	13.11	46	1.57	8.34	5.301	3	35.8	0.08	5.1	7	2	35.8268	332.577	776.694	2943.04	4251.38
2019-05-17	2019	2019恒大	1	2019卓尔	6	436022019恒大2019卓尔	3	2	4-2-3-1 (100.0%)	4231	2019恒大35	李学鹏	FB	0	1988-09-18	50.8167	59.96	99	99	1	8	8	7	88.14	2	50	59	81.36	40.68	11.62	59	2.12	9.815	6.842	9	212	0.46	5.9	7.8	4	211.97	608.066	1150.27	3639.17	4205.13
2019-05-17	2019	2019恒大	1	2019卓尔	6	436022019恒大2019卓尔	3	2	4-2-3-1 (100.0%)	4231	2019恒大5	张琳芃	FB	0	1989-05-09	50.8167	59.96	99	99	1	12	12	19	67.24	5	60	53	69.81	39.66	11.19	58	2.28	10.689	7.519	7	108.2	0.26	6.4	8.6	7	108.179	619.088	1540.72	4315.34	4106.07
2019-10-25	2019	2019力帆	10	2019申花	13	437632019力帆2019申花	1	0	4-2-3-1 (100.0%)	4231	2019力帆23	陈雷	FB	0	1985-10-16	50.8167	42.79	91	97	0	12	12.7912	10.6593	64.29	2.13187	100	29.8462	60.71	67.86	15.97	29.8462	1.54	9.41859	6.47022	3.1978	50.9516	0.12	5.8	7.6	4.26374	50.9156	521.525	1239.7	3147.2	4459
2019-10-25	2019	2019力帆	10	2019申花	13	437632019力帆2019申花	1	0	4-2-3-1 (100.0%)	4231	2019力帆33	迪力木拉提	FB	0	1998-04-08	50.8167	42.79	97	97	1	18	18	20	60	2	100	48	56.25	40	16.64	50	1.78	10.021	7.093	11	150.6	0.35	6.2	8.4	1	150.551	593.111	1397.97	3897.46	3982.12
2020-07-26	2020	2020富力	11	2020佳兆业	13	440382020富力2020佳兆业	0	3	4-2-3-1 (100.0%)	4231	2020富力25	陈哲超	FB	0	1995-04-19	2.36667	61.75	91	95	0	8	8.35165	13.5714	84.15	7.30769	42.86	84.5604	85.19	35.37	9.56	85.6044	1.91	9.63467	7.17824	4.17582	60.6538	0.14	6	7.6	1.04396	60.6395	387.546	1167.45	3850.23	0
2020-07-26	2020	2020富力	11	2020佳兆业	13	440382020富力2020佳兆业	0	3	4-2-3-1 (100.0%)	4231	2020富力20	唐淼	FB	0	1990-10-16	2.36667	61.75	95	95	1	8	8	11	84.72	3	33.33	69	82.61	33.33	8.97	72	2.15	9.587	7.247	15	355.5	0.83	6	7.7	3	355.501	811.802	955.025	2920.99	0
2020-07-26	2020	2020一方	12	2020鲁能	5	440382020一方2020鲁能	2	3	4-2-3-1(100.0%)	4231	2020一方11	孙国文	FB	0	1993-09-30	2.40764	44.25	95	95	1	12	12	8	86.67	4	100	59	83.05	45	10.8	60	2.22	11.854	8.657	12	202.2	0.48	7.5	9	5	202.171	891.972	1895.43	4925.58	0
2020-07-26	2020	2020一方	12	2020鲁能	5	440382020一方2020鲁能	2	3	4-2-3-1(100.0%)	4231	2020一方16	童磊	FB	0	1997-12-16	2.40764	44.25	95	95	1	17	17	19	72.46	3	66.67	66	69.7	49.28	14.8	69	1.77	11.039	7.864	7	126.8	0.31	7	8.2	6	126.763	582.037	1189.26	4956.84	0
2020-07-26	2020	2020鲁能	5	2020一方	12	440382020鲁能2020一方	3	2	4-2-3-1(100.0%)	4231	2020鲁能6	王彤	FB	0	1993-02-12	2.40764	55.75	74	95	0	7	8.98649	10.2703	84.31	1.28378	0	65.473	80.39	49.02	10.72	65.473	1.69	11.323	8.50122	10.2703	269.595	0.62	7.1	8.2	3.85135	269.645	636.34	1449.33	4662.1	0
2020-07-26	2020	2020鲁能	5	2020一方	12	440382020鲁能2020一方	3	2	4-2-3-1(100.0%)	4231	2020鲁能39	宋龙	FB	0	1989-08-20	2.40764	55.75	95	95	1	15	15	15	80.26	6	66.67	75	74.67	40.79	11.99	76	1.93	11.047	7.618	5	96.1	0.22	7	7.9	9	96.0787	612.593	1518.88	4277.01	0
2020-08-02	2020	2020华夏	8	2020上港	4	440452020华夏2020上港	0	4	4-2-3-1(100.0%)	4231	2020华夏23	任航	FB	0	1989-02-23	2.18472	47.77	97	97	1	13	13	9	85.25	4	50	56	83.93	29.51	9.7	61	2.36	9.444	6.588	12	222.4	0.52	5.8	7.5	2	222.367	642.318	1136.12	3203.59	0
2020-08-02	2020	2020华夏	8	2020上港	4	440452020华夏2020上港	0	4	4-2-3-1(100.0%)	4231	2020华夏27	刘径	FB	0	1997-01-17	2.18472	47.77	80	97	0	6	7.275	16.975	66.67	3.6375	0	49.7125	65.85	38.1	16.39	50.925	2.07	9.20772	6.52204	8.4875	182.845	0.42	5.7	7.6	2.425	182.841	615.664	1079.83	3098.69	0
2020-08-01	2020	2020永昌	16	2020黄海	14	440442020永昌2020黄海	2	2	4-2-3-1 (100.0%)	4231	2020永昌18	郑致云	FB	0	1995-02-17	1.74931	42.03	95	95	1	7	7	9	71.88	2	0	30	66.67	34.38	11.62	32	1.81	8.594	5.6	5	154.1	0.36	5.4	8	2	154.133	380.562	1001.4	3106.73	0
2020-08-01	2020	2020永昌	16	2020黄海	14	440442020永昌2020黄海	2	2	4-2-3-1 (100.0%)	4231	2020永昌19	廖承坚	FB	0	1993-11-04	1.74931	42.03	95	95	1	12	12	7	79.41	2	100	34	79.41	55.88	15.06	34	1.65	8.638	5.458	4	95	0.22	5.4	7.8	4	95.0406	385.276	724.495	3152.13	0
2020-08-01	2020	2020黄海	14	2020永昌	16	440442020黄海2020永昌	2	2	4-2-3-1 (100.0%)	4231	2020黄海25	邹正	FB	0	1988-02-07	1.74931	57.97	95	95	1	11	11	20	67.21	0		59	67.8	42.62	9.03	61	2.18	8.692	5.487	8	141.6	0.35	5.5	7.8	2	141.621	641.102	960.431	2654	0
2020-08-01	2020	2020黄海	14	2020永昌	16	440442020黄海2020永昌	2	2	4-2-3-1 (100.0%)	4231	2020黄海5	晏紫豪	FB	0	1995-01-18	1.74931	57.97	95	95	1	5	5	6	87.5	3	33.33	47	87.23	39.58	8.8	48	2.63	9.592	5.91	10	245.3	0.55	6.1	8.4	0	245.336	564.369	1347.28	3140.26	0
2020-08-07	2020	2020华夏	8	2020力帆	6	440502020华夏2020力帆	2	2	4-2-3-1 (100.0%)	4231	2020华夏32	丁海峰	FB	0	1991-07-17	1.73819	50.7	104	104	1	12	12	15	64.29	6	66.67	38	57.89	61.9	17.41	42	1.79	9.838	5.876	3	67.4	0.15	5.7	8.4	4	67.4244	594.826	1276.09	3251.19	0
2020-08-07	2020	2020华夏	8	2020力帆	6	440502020华夏2020力帆	2	2	4-2-3-1 (100.0%)	4231	2020华夏28	张呈栋	FB	0	1989-02-09	1.73819	50.7	104	104	1	20	20	16	75.38	6	83.33	63	71.43	49.23	12.25	65	1.75	9.638	5.624	1	23.4	0.05	5.5	8.1	11	23.3836	372.104	1034.57	2906.52	0
2020-08-07	2020	2020力帆	6	2020华夏	8	440502020力帆2020华夏	2	2	4-2-3-1 (100.0%)	4231	2020力帆23	陈雷	FB	0	1985-10-16	1.73819	49.3	91	104	0	5	5.71429	9.14286	80	1.14286	100	44.5714	74.36	42.5	12.53	45.7143	1.93	9.912	5.95657	6.85714	95.7714	0.21	5.7	8.4	4.57143	95.7741	564.86	1230.21	3346.41	0
2020-08-07	2020	2020力帆	6	2020华夏	8	440502020力帆2020华夏	2	2	4-2-3-1 (100.0%)	4231	2020力帆33	迪力木拉提	FB	1	1998-04-08	1.73819	49.3	91	104	0	11	12.5714	10.2857	70	4.57143	75	32	71.43	53.33	15.17	34.2857	1.67	10.2594	6.12914	13.7143	313.029	0.68	5.9	8.6	3.42857	313.006	632.774	1080.15	3574.62	0
2020-08-05	2020	2020申花	7	2020鲁能	5	440482020申花2020鲁能	1	0	4-2-3-1 (100.0%)	4231	2020申花38	温家宝	FB	0	1999-01-02	2.04444	47.51	94	94	1	9	9	14	72	6	16.67	47	70.21	58	14.88	50	1.7	9.969	6.513	9	208.5	0.5	6.3	8	6	208.467	509.261	1089.57	3558.61	0
2020-08-05	2020	2020申花	7	2020鲁能	5	440482020申花2020鲁能	1	0	4-2-3-1 (100.0%)	4231	2020申花8	张璐	FB	0	1987-08-23	2.04444	47.51	94	94	1	7	7	13	71.74	5	40	42	71.43	36.96	12.12	46	1.78	9.94	6.362	2	46.9	0.12	6.3	7.8	4	46.8639	437.231	1385.35	3625.98	0
2020-08-10	2020	2020一方	12	2020申花	7	440532020一方2020申花	2	2	4-2-3-1(100.0%)	4231	2020一方4	李帅（大）	FB	0	1995-06-18	2.07986	57.59	96	96	1	11	11	13	77.59	2	0	51	86.27	27.59	9.54	58	2.59	10.03	6.861	9	226.6	0.52	6.2	8.2	4	226.615	648.419	991.901	4080.26	0
2020-08-10	2020	2020一方	12	2020申花	7	440532020一方2020申花	2	2	4-2-3-1(100.0%)	4231	2020一方16	童磊	FB	0	1997-12-16	2.07986	57.59	91	96	0	11	11.6044	11.6044	78.43	4.21978	25	50.6374	81.25	45.1	13.39	53.8022	1.92	10.5843	7.39095	8.43956	146.954	0.35	6.6	8.6	6.32967	146.98	668.355	1409.51	4437.53	0
2020-08-15	2020	2020鲁能	5	2020佳兆业	13	440582020鲁能2020佳兆业	2	0	4-2-3-1 (100.0%)	4231	2020鲁能39	宋龙	FB	0	1989-08-20	2.02847	48.27	97	97	1	11	11	13	76.79	4	25	56	76.79	44.64	12.23	56	2	10.769	6.907	9	218.4	0.5	6.6	8.5	3	218.436	757.404	1549.61	3889.88	0
2020-08-15	2020	2020鲁能	5	2020佳兆业	13	440582020鲁能2020佳兆业	2	0	4-2-3-1 (100.0%)	4231	2020鲁能6	王彤	FB	0	1993-02-12	2.02847	48.27	97	97	1	14	14	14	64.1	1	0	37	64.86	48.72	15.82	39	1.9	10.031	6.541	9	167.1	0.39	6.2	8.1	3	167.1	636.745	1114.17	3677.09	0
2020-08-16	2020	2020上港	4	2020永昌	16	440592020上港2020永昌	1	1	4-2-3-1(100.0%)	4231	2020上港23	傅欢	FB	0	1993-07-12	2.20833	60.3	98	98	1	8	8	2	95.83	6	16.67	48	91.67	33.33	9.85	48	2.17	9.436	6.652	16	325.7	0.74	5.8	7.5	1	325.739	446.96	992.346	3202.49	0
2020-08-16	2020	2020上港	4	2020永昌	16	440592020上港2020永昌	1	1	4-2-3-1(100.0%)	4231	2020上港17	陈彬彬	FB	0	1998-06-10	2.20833	60.3	48	98	0	6	12.25	10.2083	86.84	2.04167	0	71.4583	88.57	13.16	10.96	77.5833	2.24	9.59379	6.96413	4.08333	114.333	0.24	5.9	7.8	0	114.321	860.004	1148.97	3223.53	0
2020-08-16	2020	2020富力	11	2020一方	12	440592020富力2020一方	1	0	4-2-3-1 (100.0%)	4231	2020富力14	曾超	FB	0	1993-01-23	2.61944	53.97	84	100	0	5	5.95238	13.0952	81.36	3.57143	33.33	66.6667	85.71	28.81	4.61	70.2381	2.73	11.6524	8.85119	13.0952	261.31	0.59	7	8.2	0	261.285	766.368	1388.74	4850.81	0
2020-08-16	2020	2020富力	11	2020一方	12	440592020富力2020一方	1	0	4-2-3-1 (100.0%)	4231	2020富力20	唐淼	FB	0	1990-10-16	2.61944	53.97	100	100	1	7	7	8	85.71	0		55	81.82	30.36	8.95	56	2.39	10.479	8.181	14	259.9	0.59	6.3	7.8	1	259.911	768.952	1202.42	3476.25	0
2020-08-21	2020	2020力帆	6	2020永昌	16	440642020力帆2020永昌	1	0	4-2-3-1 (100.0%)	4231	2020力帆20	刘乐	FB	0	1989-02-14	2.19722	51.91	98	98	1	14	14	15	75.81	5	60	60	75	54.84	12.13	62	1.74	10.073	6.976	9	209.9	0.47	6.1	7.9	6	209.893	613.018	1144.5	3619.2	0
2020-08-21	2020	2020力帆	6	2020永昌	16	440642020力帆2020永昌	1	0	4-2-3-1 (100.0%)	4231	2020力帆33	迪力木拉提	FB	1	1998-04-08	2.19722	51.91	92	98	0	13	13.8478	14.913	73.58	6.3913	33.33	53.2609	74	43.4	10.07	56.4565	1.85	10.3166	7.23602	15.9783	382.626	0.87	6.3	8.1	3.19565	382.583	600.771	1403.7	3798.53	0
2020-08-19	2020	2020鲁能	5	2020建业	9	440622020鲁能2020建业	2	1	4-2-3-1 (100.0%)	4231	2020鲁能11	刘洋	FB	0	1995-06-17	2.02431	61.17	98	98	1	15	15	23	74.73	4	75	85	72.94	40.66	12.31	91	2.14	10.065	6.552	4	90.4	0.21	6.1	8.1	6	90.366	488.796	1473.14	3570.81	0
2020-08-19	2020	2020鲁能	5	2020建业	9	440622020鲁能2020建业	2	1	4-2-3-1 (100.0%)	4231	2020鲁能13	张驰	FB	0	1987-07-08	2.02431	61.17	98	98	1	7	7	10	84.62	7	14.29	61	86.89	35.38	8.72	65	2	10.309	6.775	5	89.2	0.21	6.3	8.4	2	89.2025	498.069	1283.9	4271.87	0
2020-08-25	2020	2020富力	11	2020鲁能	5	440682020富力2020鲁能	1	5	4-2-3-1 (100.0%)	4231	2020富力20	唐淼	FB	0	1990-10-16	2.82361	53.7	79	93	0	11	12.9494	12.9494	85.9	3.53165	66.67	87.1139	82.43	21.79	6.5	91.8228	2.31	10.456	8.56542	7.06329	134.909	0.33	6.7	7.7	4.70886	134.926	585.482	1556.74	3684.56	0
2020-08-25	2020	2020富力	11	2020鲁能	5	440682020富力2020鲁能	1	5	4-2-3-1 (100.0%)	4231	2020富力14	曾超	FB	0	1993-01-23	2.82361	53.7	93	93	1	8	8	6	87.23	2	100	44	93.18	25.53	4.07	47	2.21	11.37	9.17	12	240.1	0.57	7.3	8.1	1	240.111	616.775	1696.61	4639.09	0
2020-08-26	2020	2020上港	4	2020力帆	6	440692020上港2020力帆	3	0	4-2-3-1 (100.0%)	4231	2020上港4	王燊超	FB	0	1989-02-08	2.28542	59.42	94	94	1	16	16	12	80.33	5	40	60	80	55.74	7.85	61	1.79	9.764	7.246	8	156	0.37	6.2	7.9	4	156.017	595.348	1161.5	3606.32	0
2020-08-26	2020	2020上港	4	2020力帆	6	440692020上港2020力帆	3	0	4-2-3-1 (100.0%)	4231	2020上港23	傅欢	FB	0	1993-07-12	2.28542	59.42	94	94	1	14	14	10	83.61	1	100	58	81.03	50.82	9.92	61	1.62	9.306	6.654	8	172.2	0.4	5.9	7.3	3	172.247	512.581	1001.59	3235.17	0
2020-08-29	2020	2020鲁能	5	2020一方	12	440722020鲁能2020一方	0	1	4-2-3-1 (100.0%)	4231	2020鲁能13	张驰	FB	0	1987-07-08	2.29722	55.59	96	96	1	12	12	15	78.87	4	0	64	81.25	32.39	11.58	71	1.93	10.461	7.644	5	95.2	0.21	6.5	8.3	4	95.1988	577.566	1611.86	4084.23	0
2020-08-29	2020	2020鲁能	5	2020一方	12	440722020鲁能2020一方	0	1	4-2-3-1 (100.0%)	4231	2020鲁能11	刘洋	FB	0	1995-06-17	2.29722	55.59	96	96	1	13	13	22	69.86	4	100	68	67.65	58.9	12.08	73	1.64	10.252	7.539	6	154.6	0.36	6.4	8.2	10	154.573	474.031	1379.47	4131.6	0
2020-09-03	2020	2020鲁能	5	2020苏宁	1	440772020鲁能2020苏宁	0	1	4-2-3-1 (100.0%)	4231	2020鲁能5	郑铮	FB	0	1989-07-11	2.09514	60.83	95	95	1	14	14	22	76.34	6	83.33	86	76.74	39.78	12.81	93	1.89	9.046	5.889	5	96	0.22	5.7	7	7	95.9672	406.133	917.669	3156.67	0
2020-09-03	2020	2020鲁能	5	2020苏宁	1	440772020鲁能2020苏宁	0	1	4-2-3-1 (100.0%)	4231	2020鲁能6	王彤	FB	0	1993-02-12	2.09514	60.83	95	95	1	9	9	16	78.95	3	100	69	81.16	42.11	11.58	76	1.84	10.714	7.081	8	183.2	0.42	6.7	8.4	4	183.244	645.195	1451.67	4201.86	0
2020-09-09	2020	2020佳兆业	13	2020恒大	2	440832020佳兆业2020恒大	0	2	4-2-3-1 (100.0%)	4231	2020佳兆业25	糜昊伦	FB	0	1993-01-10	2.32222	49.92	95	95	1	11	11	10	82.46	2	50	54	81.48	40.35	9.64	57	1.88	10.756	8.095	11	235.7	0.57	6.8	8.7	2	235.74	730.048	1685.71	4248.17	0
2020-09-09	2020	2020佳兆业	13	2020恒大	2	440832020佳兆业2020恒大	0	2	4-2-3-1 (100.0%)	4231	2020佳兆业15	葛振	FB	0	1987-06-23	2.32222	49.92	95	95	1	12	12	10	84.85	2	0	64	81.25	56.06	9.67	66	1.88	10.894	8.107	13	264.2	0.63	6.9	8.7	5	264.24	697.526	1528.27	4511.94	0
2020-09-21	2020	2020一方	12	2020富力	11	440952020一方2020富力	0	1	4-2-3-1 (100.0%)	4231	2020一方11	孙国文	FB	0	1993-09-30	2.60417	51.14	97	97	1	8	8	10	80	6	16.67	45	82.22	32	10.44	50	2.7	11.199	8.895	14	370.5	0.84	6.9	8.5	2	370.46	772.247	1562.3	4446.2	0
2020-09-21	2020	2020一方	12	2020富力	11	440952020一方2020富力	0	1	4-2-3-1 (100.0%)	4231	2020一方16	童磊	FB	0	1997-12-16	2.60417	51.14	97	97	1	8	8	12	84	4	25	72	76.39	22.67	9.19	75	2.31	11.393	9.157	10	184.9	0.42	7	8.8	2	184.901	788.192	1501.52	5321.01	0
2020-09-27	2020	2020佳兆业	13	2020苏宁	1	441012020佳兆业2020苏宁	0	1	4-2-3-1 (100.0%)	4231	2020佳兆业21	姜至鹏	FB	0	1989-03-06	1.85347	62.8	96	96	1	16	16	18	78.31	6	50	81	72.84	45.78	10.96	83	1.95	9.871	6.244	6	80	0.2	6.1	8.4	5	80.0007	529.677	1349.85	3813.03	0
2020-09-27	2020	2020佳兆业	13	2020苏宁	1	441012020佳兆业2020苏宁	0	1	4-2-3-1 (100.0%)	4231	2020佳兆业15	葛振	FB	0	1987-06-23	1.85347	62.8	64	96	0	14	21	34.5	56.6	6	25	75	54	62.26	13.61	79.5	1.64	10.1805	6.294	6	110.25	0.25	6.3	8.1	6	110.26	341.618	1307.87	4327.03	0
2020-10-31	2020	2020华夏	8	2020鲁能	5	441352020华夏2020鲁能	3	6	4-2-3-1 (100.0%)	4231	2020华夏2	张俊哲	FB	0	1991-02-20	3.26111	52.98	90	125	0	5	6.94444	9.72222	84.44	8.33333	16.67	59.7222	83.72	40	9.2	62.5	1.76	14.2458	11.3597	9.72222	139.306	0.26	6.8	8.6	2.77778	139.344	906.714	1978.63	5943.97	0
2020-10-31	2020	2020华夏	8	2020鲁能	5	441352020华夏2020鲁能	3	6	4-2-3-1 (100.0%)	4231	2020华夏26	姜文骏	FB	0	1990-01-30	3.26111	52.98	87	125	0	8	11.4943	11.4943	84.31	1.43678	100	70.4023	83.67	39.22	8.94	73.2759	2.14	13.4425	10.4756	14.3678	319.109	0.58	6.4	8.5	4.31034	197.358	466.862	1214.47	3720.57	0
2020-11-06	2020	2020鲁能	5	2020力帆	6	441412020鲁能2020力帆	3	4	4-2-3-1 (100.0%)	4231	2020鲁能39	宋龙	FB	0	1989-08-20	2.44167	52.54	95	95	1	7	7	11	83.08	1	0	64	78.13	53.85	11.73	65	1.65	10.402	7.624	6	125.6	0.31	6.5	7.8	3	125.596	564.554	1357.21	4005.21	0
2020-11-06	2020	2020鲁能	5	2020力帆	6	441412020鲁能2020力帆	3	4	4-2-3-1 (100.0%)	4231	2020鲁能6	王彤	FB	0	1993-02-12	2.44167	52.54	46	95	0	5	10.3261	12.3913	81.82	6.19565	0	66.087	75	57.58	9.21	68.1522	1.67	11.3401	8.89489	10.3261	244.315	0.59	7.2	8.2	6.19565	244.227	593.837	1443.83	4809.43	0
2020-11-06	2020	2020鲁能	5	2020力帆	6	441412020鲁能2020力帆	3	4	4-2-3-1 (100.0%)	4231	2020鲁能13	张驰	FB	0	1987-07-08	2.44167	52.54	49	95	0	4	7.7551	9.69388	82.76	11.6327	50	54.2857	78.57	31.03	8.64	56.2245	2.45	9.80051	7.05133	11.6327	252.235	0.61	6.2	8.1	1.93878	252.147	668.934	1030.82	3803.45	0
2020-11-10	2020	2020鲁能	5	2020力帆	6	441452020鲁能2020力帆	2	1	4-2-3-1 (100.0%)	4231	2020鲁能11	刘洋	FB	0	1995-06-17	3.13681	50.4	125	125	1	25	25	20	76.47	6	33.33	81	76.54	34.12	10.83	85	2.31	12.904	9.496	8	175.4	0.32	6.2	7.6	7	128.451	675.343	1204.44	3622.74	0
2020-11-10	2020	2020鲁能	5	2020力帆	6	441452020鲁能2020力帆	2	1	4-2-3-1 (100.0%)	4231	2020鲁能6	王彤	FB	0	1993-02-12	3.13681	50.4	95	125	0	9	11.8421	17.1053	77.59	0		72.3684	80	46.55	12.32	76.3158	1.76	13.1539	9.58816	11.8421	198.684	0.35	6.3	7.6	5.26316	198.71	607.785	1282.65	5030.85	0
2020-11-10	2020	2020黄海	14	2020佳兆业	13	441452020黄海2020佳兆业	1	2	4-2-3-1 (100.0%)	4231	2020黄海58	房欣峰	FB	0	1999-07-21	2.38403	41.49	97	97	1	10	10	18	65.38	7	42.86	46	67.39	51.92	15.53	52	1.83	10.406	7.512	16	330.3	0.76	6.4	7.9	5	330.306	593.518	1148.6	3810.59	0
2020-11-10	2020	2020黄海	14	2020佳兆业	13	441452020黄海2020佳兆业	1	2	4-2-3-1 (100.0%)	4231	2020黄海50	张浩宸	FB	0	2000-02-03	2.38403	41.49	97	97	1	10	10	13	64.86	5	60	35	65.71	64.86	11.28	37	1.73	9.848	7.451	10	143.2	0.34	6.1	7.8	3	143.209	548.171	1212.22	3707.51	0
2021-04-28	2021	2021华夏	8	2021一方	15	443142021华夏2021一方	1	0	4-2-3-1 (100.0%)	4231	2021华夏21	崔麟	FB	0	1997-10-26	1.97153	54.98	96	96	1	16	16	20	65.52	5	80	51	56.86	53.45	11.91	58	1.64	10.281	7.032	10	244.5	0.58	6.4	8.9	6	244.497	530.404	1398.09	4338.32	0
2021-04-28	2021	2021华夏	8	2021一方	15	443142021华夏2021一方	1	0	4-2-3-1 (100.0%)	4231	2021华夏28	张呈栋	FB	0	1989-02-09	1.97153	54.98	96	96	1	12	12	13	75.93	7	71.43	50	74	31.48	10.77	54	2.28	10.43	6.635	11	284.7	0.66	6.5	8.4	6	284.74	428.396	1244.27	3657.09	0
2021-05-10	2021	2021卓尔	14	2021国安	5	443262021卓尔2021国安	0	2	4-2-3-1 (100.0%)	4231	2021卓尔3	赵宏略	FB	0	1989-12-04	2.375	46.33	91	96	0	6	6.32967	6.32967	90.91	4.21978	100	63.2967	83.33	31.82	9.98	69.6264	1.97	9.49451	6.73055	12.6593	287.473	0.66	5.9	7	2.10989	287.503	493.35	998.77	3080.9	0
2021-05-10	2021	2021卓尔	14	2021国安	5	443262021卓尔2021国安	0	2	4-2-3-1 (100.0%)	4231	2021卓尔15	明天	FB	0	1995-04-08	2.375	46.33	96	96	1	11	11	9	84.21	1	0	49	89.8	29.82	6.01	57	2.37	9.77	7.085	13	248.5	0.58	6.1	7.4	1	248.491	538.281	1044.74	3480.29	0
