# Supplementary material for: Non-linear trends using the generalized additive models in physical and technical performances of the Chinese Super League players
Source: PLoS One. 2024 Jul 26;19(7):e0307843. doi: 10.1371/journal.pone.0307843 (PMC11280146; doi:10.1371/journal.pone.0307843)
Supplement: S1 File — It includes detailed datasets used in the analysis of non-linear trends in physical and technical performance indicators of players across different positions and formations in the Chinese Super League from the 2015 to 2021 seasons. (ZIP) [file pone.0307843.s001.zip › Datta/FB/FB442.xlsx]

## Sheet: Sheet1
MatchDate	Season	球队名字	球队排名	对手名字	对手排名		GoalsScored	GoalsAgainst	阵型2	formation	球队	PlayerID	场上确切位置	ForeignorNot	确切出生日期	MinBallinPlay	BallPoss%	MinPlayed	全场时间	FullMatchorNo	GainofPoss	Gain_of_Possession	Loss_of_Possession	Ball_Retention	Challenge	Challenge_Success_Rate	Pass	Pass_Success_Rate	FirstTimePassofIndposs%	AvgLengthFwdPass	标准化IndPoss	TouchesperIndPoss	Distance_Covered	Distance_Covered_Ball_In_Play	Number_of_Sprint	标准化DistanceSprint	TimeinSprint	AvgSpeed	AvgSpeedBallinPlay	标准化NoJump	Sprint	High_Speed_Running	Middle_speed_running	Low_Speed_Running	标准化Walking&Jogging&Standing
2015-07-11	2015	2015恒大	1	2015亚泰	8	421962015恒大2015亚泰	2	0	4-4-2 (100.0%)	442	2015恒大25	邹正	FB	0	1988-02-07	55.2333	53.57	94	94	1	10	10	8	82.61	3	100	42	85.71	28.26	10.16	46	1.98	9.549	6.908	3	44	0.1	6.1	7.5	3	43.9892	394.626	1162.09	3862.23	4086.09
2015-07-11	2015	2015恒大	1	2015亚泰	8	421962015恒大2015亚泰	2	0	4-4-2 (100.0%)	442	2015恒大12	王上源	FB	0	1993-06-02	55.2333	53.57	94	94	1	12	12	17	74.63	7	57.14	68	72.06	43.28	14.3	67	1.9	9.936	7.067	5	109.5	0.27	6.3	7.7	7	109.52	400.087	1107.11	4396.43	3922.79
2015-07-19	2015	2015申花	6	2015力帆	10	422042015申花2015力帆	2	0	4-4-2 (100.0%)	442	2015申花23	柏佳俊	FB	0	1991-03-20	51.2	45.64	97	97	1	18	18	14	76.27	5	60	57	73.68	47.46	15.41	59	1.76	9.772	6.352	10	194.6	0.45	6	7.4	5	194.628	522.452	952.335	3640.96	4461.36
2015-07-19	2015	2015申花	6	2015力帆	10	422042015申花2015力帆	2	0	4-4-2 (100.0%)	442	2015申花8	张璐	FB	0	1987-08-23	51.2	45.64	97	97	1	8	8	13	67.5	3	33.33	38	68.42	40	14.51	40	2.23	9.759	6.45	9	147.2	0.36	6	7.6	2	147.172	347.933	1058.81	3539.38	4665.86
2015-07-25	2015	2015宏运	14	2015苏宁	9	422102015宏运2015苏宁	2	3	4-4-2 (100.0%)	442	2015宏运35	丁捷	FB	0	1987-04-29	51.4333	62.59	97	97	1	10	10	14	79.1	4	25	65	76.92	35.82	12.79	67	2.21	10.03	6.761	11	305.4	0.7	6.2	8	5	305.379	477.485	1236.49	3570.61	4439.94
2015-07-25	2015	2015宏运	14	2015苏宁	9	422102015宏运2015苏宁	2	3	4-4-2 (100.0%)	442	2015宏运32	丁海峰	FB	0	1991-07-17	51.4333	62.59	97	97	1	12	12	9	88.16	4	50	73	83.56	42.11	9.89	76	1.93	10.886	7.132	4	78.4	0.18	6.7	8.4	5	78.4062	481.64	1532.22	4656.72	4136.72
2015-07-05	2015	2015泰达	13	2015绿城	11	421902015泰达2015绿城	1	2	4-4-2(100.0%)	442	2015泰达15	聊博超	FB	0	1987-07-16	50.2833	47.03	94	94	1	9	9	10	79.59	5	40	43	72.09	44.9	11.01	49	1.76	8.759	5.865	7	144.9	0.37	5.6	7	1	144.932	378.705	761.216	3168.44	4305.36
2015-07-05	2015	2015泰达	13	2015绿城	11	421902015泰达2015绿城	1	2	4-4-2(100.0%)	442	2015泰达19	白岳峰	FB	0	1987-03-28	50.2833	47.03	94	94	1	15	15	12	76.92	4	75	50	72	50	12.4	52	1.98	9.674	6.57	7	114	0.28	6.1	7.8	5	113.976	562.263	1415.65	3379.32	4203.28
2015-08-12	2015	2015恒大	1	2015苏宁	9	422282015恒大2015苏宁	1	0	4-4-2 (100.0%)	442	2015恒大25	邹正	FB	0	1988-02-07	57.35	59.01	77	96	0	19	23.6883	21.1948	70.69	3.74026	66.67	66.0779	71.7	41.38	16.99	72.3117	1.84	10.6996	7.57527	3.74026	54.2338	0.13	6.6	7.8	13.7143	54.2155	422.123	1196.33	4783.48	4242.97
2015-08-12	2015	2015恒大	1	2015苏宁	9	422282015恒大2015苏宁	1	0	4-4-2 (100.0%)	442	2015恒大5	张琳芃	FB	0	1989-05-09	57.35	59.01	96	96	1	11	11	19	76.54	7	85.71	75	73.33	35.8	16.72	81	2.07	11.046	7.727	16	428.6	0.98	6.9	8.1	11	428.559	615.882	1280.86	4383.5	4336.97
2015-09-19	2015	2015绿城	11	2015永昌	7	422662015绿城2015永昌	1	1	4-4-2 (100.0%)	442	2015绿城16	范晓冬	FB	0	1987-03-02	59.8333	55.37	93	96	0	10	10.3226	12.3871	84	10.3226	50	76.3871	78.38	42.67	15.08	77.4194	2.11	10.3164	7.60258	12.3871	247.845	0.57	6.4	7.6	4.12903	247.829	495.963	1295.14	3894.5	4382.68
2015-09-19	2015	2015绿城	11	2015永昌	7	422662015绿城2015永昌	1	1	4-4-2 (100.0%)	442	2015绿城22	王林	FB	0	1987-09-19	59.8333	55.37	96	96	1	10	10	10	80.39	0	0	47	82.98	33.33	13.84	51	2.06	10.28	7.832	9	150.3	0.35	6.4	7.9	1	150.26	421.579	1429.57	4203.04	4075.98
2015-09-20	2015	2015宏运	14	2015力帆	10	422672015宏运2015力帆	1	1	4-4-2 (100.0%)	442	2015宏运11	郑涛	FB	0	1985-08-20	53.4167	41.97	50	97	0	7	13.58	19.4	58.33	3.88	50	42.68	59.09	66.67	18.56	46.56	1.46	10.833	7.30604	1.94	36.86	0.09	6.7	8.4	5.82	36.9203	535.248	1275.68	4159.62	4825.92
2015-09-20	2015	2015宏运	14	2015力帆	10	422672015宏运2015力帆	1	1	4-4-2 (100.0%)	442	2015宏运32	丁海峰	FB	0	1991-07-17	53.4167	41.97	47	97	0	7	14.4468	18.5745	65.38	6.19149	33.33	49.5319	58.33	57.69	17.84	53.6596	1.54	10.5441	7.25643	8.25532	199.779	0.46	6.5	7.9	4.12766	199.869	406.982	1040.63	4300.16	4597.32
2015-09-20	2015	2015宏运	14	2015力帆	10	422672015宏运2015力帆	1	1	4-4-2 (100.0%)	442	2015宏运35	丁捷	FB	0	1987-04-29	53.4167	41.97	97	97	1	5	5	7	80.56	6	66.67	33	81.82	33.33	10.65	36	2.31	9.027	6.41	6	114.8	0.28	5.6	7.2	3	114.752	320.38	1032.91	3150.69	4408.56
2015-10-17	2015	2015申花	6	2015亚泰	8	422942015申花2015亚泰	3	0	4-4-2 (100.0%)	442	2015申花8	张璐	FB	0	1987-08-23	47.1	48.51	95	95	1	10	10	10	71.43	4	75	32	71.88	51.43	13.87	35	1.66	9.614	6.018	11	212.3	0.52	6	7.7	5	212.26	434.66	1255.21	3399.15	4312.46
2015-10-18	2015	2015宏运	14	2015绿城	11	422952015宏运2015绿城	0	0	4-4-2 (100.0%)	442	2015宏运35	丁捷	FB	0	1987-04-29	59.2333	44.61	97	97	1	13	13	13	75	4	25	53	75.47	40.38	13.16	52	2.19	10.398	7.735	12	202.3	0.47	6.4	7.8	3	202.257	532.006	1417.12	3948.37	4298.36
2015-10-18	2015	2015宏运	14	2015绿城	11	422952015宏运2015绿城	0	0	4-4-2 (100.0%)	442	2015宏运32	丁海峰	FB	0	1991-07-17	59.2333	44.61	97	97	1	7	7	4	91.49	3	66.67	43	79.07	19.15	12.73	47	2.64	11.344	8.315	8	131.8	0.31	7	8.4	1	131.815	762.279	1585.45	4816.26	4048.26
2015-10-25	2015	2015国安	4	2015泰达	13	423022015国安2015泰达	0	4	4-4-2 (100.0%)	442	2015国安4	周挺	FB	0	1979-02-05	50.95	57.82	64	94	0	9	13.2188	22.0312	77.78	11.75	62.5	88.125	73.33	38.1	10.13	92.5312	2.02	16.1621	10.2416	8.8125	194.169	0.3	7	8.6	2.9375	194.169	716.164	2201.14	7107.2	5944.01
2016-03-13	2016	2016绿城	15	2016永昌	16	424422016绿城2016永昌	0	1	4-4-2 (100.0%)	442	2016绿城21	曹海清	FB	0	1993-09-28	56.3	61.9	94	94	1	5	5	5	90.38	9	33.33	50	88	28.85	9.85	52	2.27	11.034	8.053	3	50.6	0.12	7	8.6	3	50.6148	564.599	1796.75	4867.93	3754.03
2016-03-13	2016	2016绿城	15	2016永昌	16	424422016绿城2016永昌	0	1	4-4-2 (100.0%)	442	2016绿城28	程谋义	FB	0	1985-02-24	56.3	61.9	94	94	1	15	15	23	73.56	5	40	84	71.43	40.23	13.17	87	1.93	10.215	7.379	3	56.9	0.14	6.5	7.9	2	56.8687	607.876	1082.26	4131.55	4336.05
2016-03-13	2016	2016力帆	8	2016建业	13	424422016力帆2016建业	0	1	4-4-2 (100.0%)	442	2016力帆12	徐小波	FB	0	1991-02-16	48.45	57.37	56	95	0	11	18.6607	18.6607	81.03	3.39286	100	95	71.43	46.55	12.81	98.3929	1.9	12.4823	8.80616	13.5714	282.625	0.65	7.8	10	3.39286	282.599	983.822	2492.16	5142.69	3580.6
2016-03-13	2016	2016力帆	8	2016建业	13	424422016力帆2016建业	0	1	4-4-2 (100.0%)	442	2016力帆18	徐洋	FB	0	1987-06-18	48.45	57.37	86	95	0	8	8.83721	19.8837	67.86	11.0465	40	60.7558	61.82	37.5	17.1	61.8605	2	10.9128	7.1957	13.2558	231.424	0.55	6.8	8.9	1.10465	231.428	812.893	1687.87	4174.05	4006.84
2016-03-06	2016	2016绿城	15	2016亚泰	12	424352016绿城2016亚泰	2	1	4-4-2 (100.0%)	442	2016绿城21	曹海清	FB	0	1993-09-28	49.65	47.01	96	96	1	16	16	19	57.78	10	60	42	52.38	57.78	16.28	45	1.73	10.996	7.073	1	16.5	0.04	6.8	8.5	6	16.4977	314.039	1335.54	5789.29	3540.45
2016-03-06	2016	2016绿城	15	2016亚泰	12	424352016绿城2016亚泰	2	1	4-4-2 (100.0%)	442	2016绿城28	程谋义	FB	0	1985-02-24	49.65	47.01	96	96	1	15	15	14	69.57	6	66.67	43	60.47	47.83	15.27	46	1.85	9.976	6.609	2	60	0.14	6.2	8	5	60.0369	305.319	1217.1	4053.31	4340.72
2016-04-16	2016	2016宏运	11	2016泰达	10	424762016宏运2016泰达	2	2	4-4-2 (100.0%)	442	2016宏运11	郑涛	FB	0	1985-08-20	40.5167	52.99	95	95	1	12	12	15	63.41	5	20	39	61.54	53.66	14.16	41	1.8	9.793	5.817	6	142	0.34	6.1	8.6	5	141.998	410.52	1114.05	3970.99	4155.19
2016-04-16	2016	2016宏运	11	2016泰达	10	424762016宏运2016泰达	2	2	4-4-2 (100.0%)	442	2016宏运17	王亮	FB	0	1989-07-23	40.5167	52.99	95	95	1	14	14	14	64.1	6	16.67	37	67.57	58.97	12.9	39	1.72	10.222	5.884	6	80.9	0.2	6.4	8.7	8	80.9049	340.387	1420.77	4378.4	4001.23
2016-04-17	2016	2016绿城	15	2016国安	5	424772016绿城2016国安	0	3	4-4-2 (100.0%)	442	2016绿城32	吴范锡	FB	1	1984-07-29	48.3667	37.87	94	94	1	9	9	12	65.71	8	50	32	59.38	48.57	16.39	35	1.74	10.181	6.534	1	10.6	0.02	6.5	8.1	5	10.6317	435.028	1344.95	4594.54	3796.32
2016-04-17	2016	2016绿城	15	2016国安	5	424772016绿城2016国安	0	3	4-4-2 (100.0%)	442	2016绿城21	曹海清	FB	0	1993-09-28	48.3667	37.87	94	94	1	13	13	14	65.85	11	45.45	37	62.16	68.29	11.5	41	1.44	11.397	7.485	9	180.4	0.43	7.2	9.3	6	180.378	848.253	1714.18	4928.29	3726.06
2016-04-02	2016	2016上港	3	2016力帆	8	424622016上港2016力帆	1	1	4-4-2 (100.0%)	442	2016上港4	王燊超	FB	0	1989-02-08	49.4	60.94	93	96	0	9	9.29032	18.5806	77.5	5.16129	60	79.4839	77.92	43.75	11.68	82.5806	1.85	10.4981	7.1969	14.4516	303.174	0.74	6.5	8.7	7.22581	303.183	874.608	1245.88	3878.08	4196.55
2016-04-02	2016	2016上港	3	2016力帆	8	424622016上港2016力帆	1	1	4-4-2 (100.0%)	442	2016上港32	孙祥	FB	0	1982-01-15	49.4	60.94	96	96	1	7	7	15	74.58	4	50	57	73.68	33.9	12.34	59	1.97	9.809	6.497	1	38.9	0.1	6.1	7.9	5	38.882	500.767	1129.58	3596.84	4543.27
2016-05-01	2016	2016泰达	10	2016永昌	16	424912016泰达2016永昌	2	0	4-4-2 (100.0%)	442	2016泰达23	聂涛	FB	0	1987-01-18	56.2667	52.53	97	97	1	9	9	9	85.25	3	33.33	59	79.66	40.98	15.29	61	2.02	9.698	6.991	9	186.2	0.44	6	7.6	4	186.236	454.327	1065.08	3518.43	4474.16
2016-05-01	2016	2016泰达	10	2016永昌	16	424912016泰达2016永昌	2	0	4-4-2 (100.0%)	442	2016泰达23	聂涛	FB	0	1987-01-18	56.2667	52.53	97	97	1	7	7	12	76.92	12	58.33	50	76	36.54	13.89	52	2.35	11.499	8.061	9	174.2	0.4	7.2	8.8	3	174.165	759.423	1463.1	5147.91	3954.23
2016-05-18	2016	2016国安	5	2016华夏	7	425082016国安2016华夏	0	2	4-4-2 (100.0%)	442	2016国安4	周挺	FB	0	1979-02-05	58.4167	57.95	96	96	1	12	12	8	91.58	4	75	92	84.78	41.05	9.84	95	1.93	10.444	7.767	6	140.6	0.33	6.5	8	6	140.619	493.932	1491.34	4172.05	4145.82
2016-05-18	2016	2016国安	5	2016华夏	7	425082016国安2016华夏	0	2	4-4-2 (100.0%)	442	2016国安28	张呈栋	FB	0	1989-02-09	58.4167	57.95	96	96	1	15	15	19	74.32	4	75	73	72.6	51.35	13.58	74	1.93	11.423	8.53	9	141.3	0.32	7.1	8.8	6	141.324	583.957	1674.05	5012.84	4010.88
2016-05-29	2016	2016力帆	8	2016华夏	7	425192016力帆2016华夏	1	3	4-4-2 (100.0%)	442	2016力帆18	徐洋	FB	0	1987-06-18	55.3333	58.83	95	95	1	7	7	12	81.54	4	50	58	81.03	27.69	17	65	2.09	10.415	7.627	9	200.5	0.48	6.6	8.3	12	200.474	906.403	1526.66	3596.86	4184.32
2016-05-29	2016	2016力帆	8	2016华夏	7	425192016力帆2016华夏	1	3	4-4-2 (100.0%)	442	2016力帆8	丁捷	FB	0	1987-04-29	55.3333	58.83	95	95	1	8	8	11	81.36	7	85.71	55	81.82	37.29	14.66	59	2.56	10.783	7.537	11	248	0.6	6.8	8.2	5	247.998	631.556	1331.12	4082.26	4490.34
2016-05-08	2016	2016泰达	10	2016鲁能	14	424982016泰达2016鲁能	3	2	4-4-2 (100.0%)	442	2016泰达19	白岳峰	FB	0	1987-03-28	51.25	40.83	94	94	1	8	8	7	77.42	9	33.33	29	79.31	38.71	15.95	31	1.74	10.014	6.878	12	218.4	0.54	6.4	8	4	218.408	500.081	1043.67	3960.2	4292.03
2016-05-08	2016	2016泰达	10	2016鲁能	14	424982016泰达2016鲁能	3	2	4-4-2 (100.0%)	442	2016泰达23	聂涛	FB	0	1987-01-18	51.25	40.83	94	94	1	13	13	12	75	16	43.75	45	68.89	47.92	12.61	48	1.71	10.987	7.362	7	148.3	0.36	7	8.6	3	148.31	556.295	1318.69	5135.07	3828.8
2016-06-10	2016	2016宏运	11	2016力帆	8	425312016宏运2016力帆	3	2	4-4-2 (100.0%)	442	2016宏运17	王亮	FB	0	1989-07-23	56.1333	43.76	94	94	1	13	13	10	75	6	66.67	38	76.32	60	15.29	40	1.6	10.637	7.597	7	120.3	0.3	6.8	8.1	5	120.284	470.782	1361.87	4618.68	4065.71
2016-06-10	2016	2016宏运	11	2016力帆	8	425312016宏运2016力帆	3	2	4-4-2 (100.0%)	442	2016宏运11	郑涛	FB	0	1985-08-20	56.1333	43.76	94	94	1	17	17	16	65.22	6	50	41	65.85	41.3	17.42	46	1.67	10.191	7.522	5	108.8	0.26	6.5	8	9	108.756	513.984	1139.11	4253.84	4175.37
2016-06-11	2016	2016泰达	10	2016富德	9	425322016泰达2016富德	1	0	4-4-2 (100.0%)	442	2016泰达19	白岳峰	FB	0	1987-03-28	55.4167	45	94	94	1	14	14	18	67.27	6	66.67	55	60	49.09	19.37	55	1.95	9.522	7.018	5	117.4	0.27	6	7.6	4	117.411	408.458	1189	3358.75	4448.72
2016-06-11	2016	2016泰达	10	2016富德	9	425322016泰达2016富德	1	0	4-4-2 (100.0%)	442	2016泰达23	聂涛	FB	0	1987-01-18	55.4167	45	94	94	1	12	12	13	78.69	11	45.45	57	75.44	50.82	16.76	61	1.77	10.825	7.741	4	69.1	0.17	6.9	8.4	4	69.1172	629.653	1490.56	4657.88	3977.54
2016-06-15	2016	2016申花	4	2016华夏	7	425362016申花2016华夏	2	2	4-4-2 (100.0%)	442	2016申花3	李建滨	FB	0	1989-04-19	57.2333	47.82	97	97	1	10	10	3	93.88	6	83.33	47	91.49	26.53	9.12	49	2.02	9.763	6.935	6	188.6	0.41	6	7.3	5	188.619	316.794	986.525	3587.57	4683.2
2016-06-15	2016	2016申花	4	2016华夏	7	425362016申花2016华夏	2	2	4-4-2 (100.0%)	442	2016申花8	张璐	FB	0	1987-08-23	57.2333	47.82	97	97	1	11	11	9	82	4	50	46	67.39	32	11.24	50	2	10.699	7.678	5	119.5	0.28	6.6	8	5	119.45	444.303	1391.42	4412.85	4330.52
2016-06-19	2016	2016绿城	15	2016申花	4	425402016绿城2016申花	0	4	4-4-2 (100.0%)	442	2016绿城21	曹海清	FB	0	1993-09-28	50.3833	41.06	94	94	1	10	10	16	56.76	5	40	32	59.38	56.76	12.27	37	1.7	10.683	7.327	9	168.6	0.41	6.8	8.7	4	168.579	653.176	1618.38	4061.96	4181.17
2016-06-19	2016	2016绿城	15	2016申花	4	425402016绿城2016申花	0	4	4-4-2 (100.0%)	442	2016绿城3	葛振	FB	0	1987-06-23	50.3833	41.06	94	94	1	6	6	8	72.41	0	0	29	68.97	62.07	14.48	29	1.72	9.447	6.614	5	82	0.2	6	7.9	0	81.9718	391.949	1232.49	3468.58	4272.5
2016-07-16	2016	2016宏运	11	2016鲁能	14	425672016宏运2016鲁能	1	1	4-4-2 (100.0%)	442	2016宏运31	刘尚坤	FB	0	1992-01-29	52.9667	49.23	96	96	1	5	5	7	81.58	6	50	34	88.24	18.42	14.03	38	2.66	10.415	7.262	9	190.6	0.43	6.5	8.2	6	190.57	466.261	1259.65	4092.36	4406.55
2016-07-16	2016	2016宏运	11	2016鲁能	14	425672016宏运2016鲁能	1	1	4-4-2 (100.0%)	442	2016宏运11	郑涛	FB	0	1985-08-20	52.9667	49.23	96	96	1	8	8	12	76.47	7	28.57	49	69.39	56.86	14.53	51	1.63	10.295	7.083	5	96.4	0.22	6.4	8	10	96.3705	454.676	1301.23	3799.46	4643.26
2016-07-16	2016	2016泰达	10	2016富力	6	425672016泰达2016富力	2	3	4-4-2 (100.0%)	442	2016泰达19	白岳峰	FB	0	1987-03-28	55.65	38.94	97	97	1	7	7	12	78.18	4	50	53	71.7	40	16.73	55	1.89	9.763	6.858	6	149.1	0.35	6	7.4	2	149.061	529.708	952.887	3429.55	4701.34
2016-07-16	2016	2016泰达	10	2016富力	6	425672016泰达2016富力	2	3	4-4-2 (100.0%)	442	2016泰达23	聂涛	FB	0	1987-01-18	55.65	38.94	97	97	1	12	12	8	77.14	1	100	32	71.88	42.86	14.81	35	2.2	10.617	7.289	7	106.5	0.26	6.5	7.9	5	106.517	475.637	1076.68	4301.71	4656.17
2016-07-16	2016	2016苏宁	2	2016富德	9	425672016苏宁2016富德	0	3	4-4-2 (100.0%)	442	2016苏宁8	刘建业	FB	0	1987-06-17	57.1167	51.17	94	94	1	15	15	18	70	7	71.43	57	68.42	43.33	16.18	60	2.03	11.282	8.405	8	158.9	0.38	7.2	8.8	11	158.914	792.133	1545.77	5187.08	3598.31
2016-07-16	2016	2016苏宁	2	2016富德	9	425672016苏宁2016富德	0	3	4-4-2 (100.0%)	442	2016苏宁20	张新林	FB	0	1992-06-04	57.1167	51.17	94	94	1	18	18	22	59.26	7	42.86	51	58.82	66.67	18.45	54	1.46	10.937	8.105	2	30	0.07	6.9	8.5	3	29.9583	570.902	1425.76	4872.48	4038.33
2016-07-17	2016	2016绿城	15	2016永昌	16	425682016绿城2016永昌	0	0	4-4-2 (100.0%)	442	2016绿城3	葛振	FB	0	1987-06-23	59.0167	53.57	96	96	1	13	13	9	88.61	6	83.33	77	84.42	30.38	10.27	79	1.94	10.364	7.811	11	196.4	0.46	6.4	8	7	196.43	498.596	1156.21	4360.59	4151.7
2016-07-17	2016	2016绿城	15	2016永昌	16	425682016绿城2016永昌	0	0	4-4-2 (100.0%)	442	2016绿城21	曹海清	FB	0	1993-09-28	59.0167	53.57	96	96	1	3	3	3	94.12	8	50	49	87.76	31.37	9.86	51	2.02	10.839	8.006	4	92.9	0.21	6.7	8.1	1	92.9476	477.989	1378.15	4608.81	4281.48
2016-07-02	2016	2016宏运	11	2016苏宁	2	425532016宏运2016苏宁	3	4	4-4-2 (100.0%)	442	2016宏运31	刘尚坤	FB	0	1992-01-29	52.1833	33.2	98	98	1	5	5	7	80	6	16.67	30	80	40	10.34	35	2.11	12.138	8.066	11	196.1	0.44	7.4	9.3	10	196.083	758.222	1890.45	5674.95	3618.37
2016-07-02	2016	2016宏运	11	2016苏宁	2	425532016宏运2016苏宁	3	4	4-4-2 (100.0%)	442	2016宏运11	郑涛	FB	0	1985-08-20	52.1833	33.2	98	98	1	15	15	23	46.51	6	66.67	41	36.59	65.12	21.84	43	1.51	10.37	6.959	6	131.5	0.3	6.3	8	5	131.527	275.316	1206.9	4117.11	4639.02
2016-07-20	2016	2016绿城	15	2016鲁能	14	425712016绿城2016鲁能	1	4	4-4-2 (100.0%)	442	2016绿城32	吴范锡	FB	1	1984-07-29	57.0333	47.93	60	95	0	2	3.16667	3.16667	90.91	0	0	33.25	80.95	36.36	12.05	34.8333	1.77	10.2679	7.391	4.75	92.15	0.22	6.4	7.9	0	92.1425	583.185	1230	3863.71	4499.64
2016-07-20	2016	2016绿城	15	2016鲁能	14	425712016绿城2016鲁能	1	4	4-4-2 (100.0%)	442	2016绿城21	曹海清	FB	0	1993-09-28	57.0333	47.93	95	95	1	13	13	4	92.73	8	37.5	51	96.08	30.91	9.3	55	2.09	10.651	7.744	7	110.3	0.27	6.7	8.2	5	110.277	558.579	1309.54	4042.61	4630.1
2016-07-23	2016	2016泰达	10	2016绿城	15	425742016泰达2016绿城	1	3	4-4-2 (100.0%)	442	2016泰达19	白岳峰	FB	0	1987-03-28	53.0333	47.41	78	98	0	12	15.0769	12.5641	79.17	5.02564	25	57.7949	71.74	41.67	14.89	60.3077	1.96	9.12656	6.19787	7.53846	165.092	0.38	5.5	6.9	3.76923	165.102	357.543	750.377	3059.82	4793.45
2016-07-23	2016	2016泰达	10	2016绿城	15	425742016泰达2016绿城	1	3	4-4-2 (100.0%)	442	2016泰达23	聂涛	FB	0	1987-01-18	53.0333	47.41	58	98	0	8	13.5172	16.8966	60	3.37931	0	42.2414	56	40	17.56	42.2414	2.24	10.1667	7.17766	5.06897	119.121	0.28	6.2	7.9	5.06897	119.187	521.024	1103.89	3833.01	4589.17
2016-07-31	2016	2016宏运	11	2016泰达	10	425822016宏运2016泰达	2	2	4-4-2 (100.0%)	442	2016宏运31	刘尚坤	FB	0	1992-01-29	52.8833	35.03	95	95	1	11	11	11	70.27	4	75	35	60	48.65	16.73	37	1.78	9.747	6.688	5	110.8	0.26	6.2	7.6	4	110.818	350.522	939.187	3912.43	4434.54
2016-07-31	2016	2016宏运	11	2016泰达	10	425822016宏运2016泰达	2	2	4-4-2 (100.0%)	442	2016宏运11	郑涛	FB	0	1985-08-20	52.8833	35.03	95	95	1	7	7	14	57.58	5	20	33	54.55	60.61	19.82	33	1.55	9.15	6.234	1	28.6	0.07	5.7	7.1	2	28.5763	189.655	792.439	3494.67	4644.58
2016-08-13	2016	2016绿城	15	2016建业	13	425952016绿城2016建业	3	0	4-4-2 (100.0%)	442	2016绿城4	孙正傲	FB	0	1994-03-08	44.6833	52.11	96	96	1	5	5	10	70.59	3	0	33	66.67	64.71	10.12	34	1.65	10.335	6.269	6	96.9	0.23	6.4	8.4	4	96.8963	244.337	1176.59	4648.97	4168.59
2016-08-13	2016	2016绿城	15	2016建业	13	425952016绿城2016建业	3	0	4-4-2 (100.0%)	442	2016绿城11	陈柏良	FB	0	1988-08-11	44.6833	52.11	96	96	1	13	13	14	75	4	0	54	68.52	50	9.9	56	1.82	9.485	5.75	3	90.4	0.2	5.9	7.7	8	90.3894	350.003	836.929	4034.51	4172.7
2016-08-13	2016	2016申花	4	2016恒大	1	425952016申花2016恒大	2	1	4-4-2 (100.0%)	442	2016申花23	柏佳俊	FB	0	1991-03-20	48.4	41.36	88	95	0	7	7.55682	9.71591	76.92	3.23864	66.67	41.0227	78.95	53.85	10.94	42.1023	1.77	8.9408	5.91051	6.47727	153.511	0.37	5.6	7.2	2.15909	153.474	209.791	862.685	3316.56	4397.95
2016-08-13	2016	2016申花	4	2016恒大	1	425952016申花2016恒大	2	1	4-4-2 (100.0%)	442	2016申花2	熊飞	FB	0	1987-10-21	48.4	41.36	95	95	1	6	6	5	80.77	6	50	25	80	57.69	20	26	1.5	9.862	6.329	6	111	0.27	6.2	7.8	2	110.983	391.6	1005.98	3817.12	4535.85
2016-08-14	2016	2016宏运	11	2016华夏	7	425962016宏运2016华夏	0	0	4-4-2 (100.0%)	442	2016宏运31	刘尚坤	FB	0	1992-01-29	51.3833	49.71	94	94	1	6	6	10	79.59	2	50	49	75.51	36.73	10.33	49	2.14	9.841	6.645	15	381.9	0.89	6.2	7.8	6	381.9	508.227	916.451	3540.48	4494.01
2016-08-14	2016	2016宏运	11	2016华夏	7	425962016宏运2016华夏	0	0	4-4-2 (100.0%)	442	2016宏运11	郑涛	FB	0	1985-08-20	51.3833	49.71	94	94	1	11	11	15	71.15	8	37.5	51	62.75	71.15	17.03	52	1.37	9.757	6.487	6	119.6	0.29	6.2	7.6	6	119.594	327.045	1022.3	3677.35	4611.05
2016-08-20	2016	2016鲁能	14	2016泰达	10	426022016鲁能2016泰达	4	1	4-4-2 (100.0%)	442	2016鲁能24	齐天羽	FB	0	1993-01-22	53.7667	46.95	94	94	1	18	18	17	74.63	6	66.67	62	74.19	53.73	14.53	67	1.64	10.797	7.424	11	195.8	0.46	6.9	8.3	6	195.844	603.002	1706.44	4191.55	4100.27
2016-08-20	2016	2016鲁能	14	2016泰达	10	426022016鲁能2016泰达	4	1	4-4-2 (100.0%)	442	2016鲁能13	张驰	FB	0	1987-07-08	53.7667	46.95	56	94	0	11	18.4643	16.7857	67.74	6.71429	0	52.0357	61.29	51.61	13.18	52.0357	1.94	10.439	7.11211	8.39286	183.468	0.43	6.6	7.8	3.35714	183.392	639.302	1150.31	4145.66	4320.44
2016-08-20	2016	2016宏运	11	2016申花	4	426022016宏运2016申花	1	2	4-4-2 (100.0%)	442	2016宏运11	郑涛	FB	0	1985-08-20	44.8333	42.72	97	97	1	12	12	16	65.22	3	66.67	44	61.36	71.74	13.68	46	1.43	10.012	5.962	5	112.4	0.27	6.2	8	6	112.405	411.437	959.701	3386.35	5142.28
2016-08-20	2016	2016宏运	11	2016申花	4	426022016宏运2016申花	1	2	4-4-2 (100.0%)	442	2016宏运31	刘尚坤	FB	0	1992-01-29	44.8333	42.72	97	97	1	10	10	7	77.42	4	75	29	79.31	45.16	10.23	31	1.77	8.915	5.544	4	111.9	0.25	5.5	7.4	4	111.919	306.338	672.148	3071.25	4752.98
2016-09-18	2016	2016绿城	15	2016上港	3	426312016绿城2016上港	1	2	4-4-2 (100.0%)	442	2016绿城21	曹海清	FB	0	1993-09-28	51.5333	49.35	95	95	1	7	7	12	69.23	8	25	37	72.97	46.15	14.89	39	1.85	10.45	7.332	9	167.1	0.4	6.6	8.5	3	167.135	679.055	1578.95	4229.23	3795.35
2016-09-18	2016	2016绿城	15	2016上港	3	426312016绿城2016上港	1	2	4-4-2 (100.0%)	442	2016绿城28	程谋义	FB	0	1985-02-24	51.5333	49.35	74	95	0	8	10.2703	15.4054	72.09	6.41892	40	52.6351	75.61	51.16	15.04	55.2027	1.72	9.81196	7.22257	5.13514	91.1486	0.23	6.2	7.8	5.13514	91.1714	351.455	1060.3	4019.49	4289.5
2016-10-16	2016	2016国安	5	2016亚泰	12	426592016国安2016亚泰	1	2	4-4-2 (100.0%)	442	2016国安3	李磊	FB	0	1992-05-30	46.35	53.54	94	94	1	10	10	15	77.27	3	33.33	67	73.13	59.09	10.86	66	1.59	10.638	6.718	6	116.1	0.28	6.8	8.7	6	116.09	716.655	1388.83	4584.12	3831.84
2016-10-16	2016	2016国安	5	2016亚泰	12	426592016国安2016亚泰	1	2	4-4-2 (100.0%)	442	2016国安31	赵和靖	FB	0	1985-05-19	46.35	53.54	94	94	1	12	12	17	69.09	6	83.33	53	67.92	58.18	6.63	55	1.67	9.955	6.476	7	193.1	0.45	6.3	8.4	11	193.071	595.283	1163.95	4045.46	3957.59
2016-10-16	2016	2016鲁能	14	2016华夏	7	426592016鲁能2016华夏	1	0	4-4-2 (100.0%)	442	2016鲁能2	赵明剑	FB	0	1987-11-22	51.25	43.95	94	94	1	8	8	14	72	0	0	45	68.89	54	16.27	50	2.04	9.603	6.464	11	280.6	0.67	6.1	7.6	0	280.569	510.465	1063.38	2951.43	4797.2
2016-10-16	2016	2016鲁能	14	2016华夏	7	426592016鲁能2016华夏	1	0	4-4-2 (100.0%)	442	2016鲁能31	宋龙	FB	0	1989-08-20	51.25	43.95	94	94	1	14	14	19	58.7	10	70	43	58.14	56.52	17.61	46	1.5	9.539	6.631	8	129	0.32	6.1	7.8	12	129.019	505.395	1144.06	3401.32	4358.9
2016-10-22	2016	2016鲁能	14	2016上港	3	426652016鲁能2016上港	1	4	4-4-2 (100.0%)	442	2016鲁能31	宋龙	FB	0	1989-08-20	56.35	52.11	71	95	0	7	9.3662	16.0563	70	4.01408	66.67	48.169	69.44	60	14.31	53.5211	1.48	11.0347	8.01479	12.0423	279.113	0.64	6.9	8.7	8.02817	279.157	806.903	1594.24	4260.43	4094.19
2016-10-22	2016	2016鲁能	14	2016上港	3	426652016鲁能2016上港	1	4	4-4-2 (100.0%)	442	2016鲁能2	赵明剑	FB	0	1987-11-22	56.35	52.11	46	95	0	8	16.5217	14.4565	66.67	6.19565	33.33	43.3696	66.67	38.1	13.24	43.3696	2.19	9.67554	6.68098	12.3913	241.63	0.59	6.1	7.8	6.19565	241.598	650.437	1028.39	2957.12	4797.16
2016-10-23	2016	2016宏运	11	2016亚泰	12	426662016宏运2016亚泰	0	1	4-4-2 (100.0%)	442	2016宏运31	刘尚坤	FB	0	1992-01-29	50.55	51.16	95	95	1	10	10	9	84.21	6	50	55	83.64	38.6	10.56	57	1.95	10.242	6.692	6	91.6	0.22	6.4	7.9	6	91.648	540.038	1411.86	4006.81	4191.35
2016-10-23	2016	2016宏运	11	2016亚泰	12	426662016宏运2016亚泰	0	1	4-4-2 (100.0%)	442	2016宏运11	郑涛	FB	0	1985-08-20	50.55	51.16	95	95	1	9	9	17	55.26	5	80	37	51.35	73.68	15.81	38	1.34	9.967	6.616	2	25.4	0.06	6.3	7.9	6	25.4013	388.32	1238.57	4002.1	4312.42
2016-10-26	2016	2016鲁能	14	2016力帆	8	426692016鲁能2016力帆	1	1	4-4-2 (100.0%)	442	2016鲁能14	王彤	FB	0	1993-02-12	58.8167	57.66	81	98	0	11	13.3086	13.3086	83.33	8.46914	42.86	77.4321	81.25	34.85	12.44	79.8519	2.06	11.293	8.13037	8.46914	180.635	0.42	6.9	8.2	8.46914	180.654	690.533	1474.8	4222.71	4724.52
2016-10-26	2016	2016鲁能	14	2016力帆	8	426692016鲁能2016力帆	1	1	4-4-2 (100.0%)	442	2016鲁能31	宋龙	FB	0	1989-08-20	58.8167	57.66	98	98	1	12	12	16	76.81	3	66.67	65	70.77	50.72	13.79	69	1.59	11.068	7.939	8	147.8	0.36	6.8	8.1	4	147.767	552.603	1520.19	4453.22	4394.32
2017-03-04	2017	2017鲁能	6	2017泰达	13	427982017鲁能2017泰达	2	0	4-4-2 (100.0%)	442	2017鲁能24	齐天羽	FB	0	1993-01-22	53.5333	51.47	95	95	1	17	17	21	71.62	7	14.29	68	64.71	50	12.36	74	1.93	10.734	7.565	9	182.3	0.42	6.7	8.5	6	182.33	660.682	1443.88	4492.52	3954.97
2017-03-04	2017	2017鲁能	6	2017泰达	13	427982017鲁能2017泰达	2	0	4-4-2 (100.0%)	442	2017鲁能23	宋龙	FB	0	1989-08-20	53.5333	51.47	95	95	1	20	20	13	79.03	3	33.33	60	78.33	51.61	8.8	62	1.87	11.109	7.43	6	73.6	0.17	7	8.3	7	73.638	533.819	1561.34	4890.02	4050.2
2017-03-05	2017	2017力帆	10	2017富德	15	427992017力帆2017富德	0	0	4-4-2 (100.0%)	442	2017力帆23	陈雷	FB	0	1985-10-16	59.0667	65.04	94	94	1	15	15	19	81.19	5	40	98	80.61	38.61	10.98	101	1.92	11.005	8.452	17	408.7	0.98	7	8.6	4	408.694	996.55	1495.66	3995.66	4108.01
2017-03-05	2017	2017力帆	10	2017富德	15	427992017力帆2017富德	0	0	4-4-2 (100.0%)	442	2017力帆19	刘欢	FB	0	1989-02-14	59.0667	65.04	94	94	1	14	14	16	79.75	9	44.44	76	77.63	46.84	9.45	79	1.95	10.678	8.166	4	78.8	0.19	6.8	8.3	5	78.8472	700.947	1806.14	4043.27	4048.94
2017-03-10	2017	2017鲁能	6	2017恒大	1	428042017鲁能2017恒大	2	1	4-4-2 (100.0%)	442	2017鲁能23	宋龙	FB	0	1989-08-20	56.2833	44.79	93	93	1	10	10	9	83.64	2	50	53	81.13	58.18	11.49	55	1.62	10.831	7.905	6	90	0.23	6.9	8.4	3	89.9904	492.976	1871.17	4608.75	3768.3
2017-03-10	2017	2017鲁能	6	2017恒大	1	428042017鲁能2017恒大	2	1	4-4-2 (100.0%)	442	2017鲁能2	李松益	FB	0	1993-01-27	56.2833	44.79	93	93	1	15	15	20	64.29	8	50	49	59.18	46.43	15.65	56	1.96	10.259	7.413	5	78.2	0.19	6.6	7.9	6	78.1969	588.539	1379.91	4287.93	3924.11
2017-04-01	2017	2017恒大	1	2017上港	2	428262017恒大2017上港	3	2	4-4-2 (100.0%)	442	2017恒大5	张琳芃	FB	0	1989-05-09	39.6167	46.49	92	92	1	10	10	13	61.76	3	66.67	32	62.5	67.65	14.62	34	1.47	9.797	5.892	15	290.7	0.71	6.4	8.9	4	290.652	661.602	1223.57	3568.58	4052.14
2017-04-01	2017	2017恒大	1	2017上港	2	428262017恒大2017上港	3	2	4-4-2 (100.0%)	442	2017恒大35	李学鹏	FB	0	1988-09-18	39.6167	46.49	92	92	1	11	11	17	57.5	5	60	37	56.76	52.5	16.8	40	1.95	9.024	5.261	9	188.5	0.46	5.8	8	2	188.478	613.25	1190.46	2936.81	4094.87
2017-04-02	2017	2017鲁能	6	2017亚泰	7	428272017鲁能2017亚泰	2	0	4-4-2 (100.0%)	442	2017鲁能24	齐天羽	FB	0	1993-01-22	45.2833	43.14	95	95	1	15	15	26	67.9	5	80	77	62.34	61.73	16.86	81	1.53	10.938	6.926	12	263.6	0.63	6.9	9.2	3	263.622	672.982	1397.59	4869.15	3734.17
2017-04-02	2017	2017鲁能	6	2017亚泰	7	428272017鲁能2017亚泰	2	0	4-4-2 (100.0%)	442	2017鲁能23	宋龙	FB	0	1989-08-20	45.2833	43.14	95	95	1	13	13	13	61.76	2	100	34	52.94	58.82	16.76	34	1.62	9.829	6.235	6	161	0.39	6.2	8.3	5	161.038	520.916	1045.69	4084.47	4017.18
2017-04-14	2017	2017力帆	10	2017恒丰	8	428392017力帆2017恒丰	2	1	4-4-2 (100.0%)	442	2017力帆23	陈雷	FB	0	1985-10-16	48.1167	49.15	94	94	1	16	16	17	65.31	3	66.67	46	65.22	61.22	16.14	49	1.49	10.781	6.956	10	175.1	0.41	6.8	8.7	5	175.086	546.359	1524.22	4204.58	4330.36
2017-04-14	2017	2017力帆	10	2017恒丰	8	428392017力帆2017恒丰	2	1	4-4-2 (100.0%)	442	2017力帆19	刘欢	FB	0	1989-02-14	48.1167	49.15	94	94	1	16	16	13	67.5	5	80	37	64.86	62.5	17.43	40	1.52	10.278	6.543	5	126.4	0.3	6.5	8.2	8	126.43	583.667	1547.17	3623.95	4397.27
2017-04-17	2017	2017宏运	16	2017富力	5	428422017宏运2017富力	1	4	4-4-2 (100.0%)	442	2017宏运17	王亮	FB	0	1989-07-23	52.7333	41.44	94	94	1	9	9	6	84.21	1	0	37	81.08	47.37	8.99	38	1.95	10.338	7.333	8	125.1	0.3	6.6	8.3	0	125.103	601.651	1470.84	4072.84	4067.89
2017-04-17	2017	2017宏运	16	2017富力	5	428422017宏运2017富力	1	4	4-4-2 (100.0%)	442	2017宏运30	吕伟	FB	0	1989-01-18	52.7333	41.44	94	94	1	8	8	8	68	3	33.33	24	70.83	48	10.47	25	2.32	9.733	6.817	7	128.3	0.3	6.2	7.8	3	128.26	434.35	1072.28	3695.2	4402.41
2017-04-29	2017	2017国安	9	2017宏运	16	428542017国安2017宏运	4	2	4-4-2 (100.0%)	442	2017国安4	李磊	FB	0	1992-05-30	47.1833	47.8	96	96	1	9	9	13	80.3	2	50	63	73.02	59.09	15.15	66	1.62	11.463	7.396	18	343.6	0.82	7.2	9.4	2	343.559	899.858	1734.69	4628.88	3856.49
2017-04-29	2017	2017国安	9	2017宏运	16	428542017国安2017宏运	4	2	4-4-2 (100.0%)	442	2017国安28	姜涛	FB	0	1989-06-28	47.1833	47.8	96	96	1	12	12	15	60.53	3	33.33	37	54.05	65.79	19.21	38	1.58	10.841	7.066	4	61.5	0.15	6.8	9	3	61.535	583.595	1576.91	4603.31	4016.1
2017-04-29	2017	2017苏宁	12	2017权健	3	428542017苏宁2017权健	2	2	4-4-2 (100.0%)	442	2017苏宁5	周云	FB	0	1990-12-31	45.7167	44.12	95	95	1	15	15	19	59.57	4	50	43	58.14	61.7	15.78	47	1.74	9.702	6.176	7	159.4	0.37	6.1	8.1	4	159.357	547.337	923.275	3605.89	4465.69
2017-04-29	2017	2017苏宁	12	2017权健	3	428542017苏宁2017权健	2	2	4-4-2 (100.0%)	442	2017苏宁21	曹海清	FB	0	1993-09-28	45.7167	44.12	95	95	1	13	13	28	56.25	8	62.5	59	55.93	65.63	10.69	64	1.58	10.688	6.504	5	97.4	0.23	6.7	8.5	4	97.3801	609.195	1442.48	4316.16	4222.68
2017-05-07	2017	2017鲁能	6	2017富力	5	428622017鲁能2017富力	3	0	4-4-2 (100.0%)	442	2017鲁能32	刘洋	FB	0	1995-06-17	55.6667	41.44	46	93	0	4	8.08696	10.1087	80	6.06522	66.67	52.5652	73.08	48	12.49	50.5435	2.08	11.346	8.67124	10.1087	126.965	0.32	7.3	8.5	6.06522	126.912	609.914	1398.94	5374.19	3835.36
2017-05-07	2017	2017鲁能	6	2017富力	5	428622017鲁能2017富力	3	0	4-4-2 (100.0%)	442	2017鲁能2	李松益	FB	0	1993-01-27	55.6667	41.44	88	93	0	15	15.8523	15.8523	66.67	6.34091	50	43.3295	68.29	57.78	13.4	47.5568	1.76	10.6474	7.83842	1.05682	14.7955	0.04	6.8	8.4	4.22727	14.8355	547.846	1453.48	4730.07	3900.77
2017-05-13	2017	2017恒丰	8	2017权健	3	428682017恒丰2017权健	2	1	4-4-2 (100.0%)	442	2017恒丰4	杨挺	FB	0	1993-06-04	42.8667	42.44	96	96	1	12	12	11	56	4	50	25	56	76	11.44	25	1.48	9.526	5.745	6	105.9	0.24	5.9	8	8	105.948	635.98	1328.07	3445.59	4010.21
2017-05-13	2017	2017恒丰	8	2017权健	3	428682017恒丰2017权健	2	1	4-4-2 (100.0%)	442	2017恒丰2	唐鑫	FB	0	1990-10-16	42.8667	42.44	96	96	1	14	14	11	73.17	2	50	40	72.5	73.17	15.78	41	1.44	9.06	5.702	3	57.1	0.13	5.6	8	4	57.0664	455.29	1319.54	2988.21	4239.52
2017-05-14	2017	2017苏宁	12	2017鲁能	6	428692017苏宁2017鲁能	2	1	4-4-2 (100.0%)	442	2017苏宁21	曹海清	FB	0	1993-09-28	50.75	52.81	96	96	1	9	9	11	80.36	4	75	53	75.47	53.57	12.55	56	1.91	11.343	7.57	10	189.6	0.44	7.1	8.9	4	189.642	701.124	1861.04	4601.11	3989.69
2017-05-14	2017	2017苏宁	12	2017鲁能	6	428692017苏宁2017鲁能	2	1	4-4-2 (100.0%)	442	2017苏宁12	张晓彬（大）	FB	0	1993-10-23	50.75	52.81	96	96	1	9	9	10	74.36	5	80	37	75.68	66.67	8.59	39	1.41	10.905	7.312	11	257.8	0.6	6.8	8.6	1	257.838	567.543	1229.74	4764.22	4085.76
2017-05-20	2017	2017鲁能	6	2017富德	15	428752017鲁能2017富德	1	1	4-4-2 (100.0%)	442	2017鲁能24	齐天羽	FB	0	1993-01-22	54.4667	52.91	47	93	0	8	15.8298	17.8085	70	5.93617	100	59.3617	56.67	50	14.3	59.3617	1.93	11.6369	8.45113	19.7872	380.509	0.92	7.5	9.8	5.93617	380.572	1008.37	2333.09	4052.25	3862.45
2017-05-20	2017	2017鲁能	6	2017富德	15	428752017鲁能2017富德	1	1	4-4-2 (100.0%)	442	2017鲁能32	刘洋	FB	0	1995-06-17	54.4667	52.91	93	93	1	16	16	17	73.02	2	100	60	75	36.51	11.54	63	2.06	10.307	7.717	8	152.4	0.39	6.6	8.5	9	152.403	675.827	1543.31	4024.56	3910.43
2017-05-20	2017	2017鲁能	6	2017富德	15	428752017鲁能2017富德	1	1	4-4-2 (100.0%)	442	2017鲁能13	张驰	FB	0	1987-07-08	54.4667	52.91	46	93	0	7	14.1522	14.1522	78.13	0	0	64.6957	75	37.5	12.12	64.6957	2.19	10.9133	8.17591	18.1957	472.48	1.13	7	8.6	4.04348	472.516	835.718	1568.15	4410.43	3625.52
2017-05-27	2017	2017华夏	4	2017亚泰	7	428822017华夏2017亚泰	2	1	4-4-2 (100.0%)	442	2017华夏28	张呈栋	FB	0	1989-02-09	49.7833	52.32	97	97	1	7	7	21	60.38	4	75	49	55.1	47.17	8.16	53	1.92	11.578	7.56	14	244.4	0.57	7.1	9.1	11	244.354	720.452	1819.29	4446.32	4347.11
2017-05-27	2017	2017华夏	4	2017亚泰	7	428822017华夏2017亚泰	2	1	4-4-2 (100.0%)	442	2017华夏2	赵明剑	FB	0	1987-11-22	49.7833	52.32	97	97	1	16	16	27	65.82	3	33.33	72	70.83	46.84	14.23	79	1.73	9.904	6.289	12	185.9	0.43	6.1	7.6	8	185.896	613.281	1114.84	3067.24	4923.14
2017-05-27	2017	2017华夏	4	2017亚泰	7	428822017华夏2017亚泰	2	1	4-4-2 (100.0%)	442	2017华夏26	姜文骏	FB	0	1990-01-30	49.7833	52.32	97	97	1	16	16	16	73.77	1	0	60	68.33	57.38	12.49	61	1.52	10.963	7.465	11	180.9	0.42	6.8	9	8	180.862	928.33	1643.7	4127.76	4082.28
2017-05-27	2017	2017恒丰	8	2017苏宁	12	428822017恒丰2017苏宁	2	2	4-4-2 (100.0%)	442	2017恒丰4	杨挺	FB	0	1993-06-04	45.4	53.16	97	97	1	9	9	18	67.86	6	83.33	53	69.81	41.07	12.95	56	2.14	9.99	6.207	14	278.1	0.64	6.2	8.2	5	278.084	555.304	1286.48	3799.3	4071.26
2017-05-27	2017	2017恒丰	8	2017苏宁	12	428822017恒丰2017苏宁	2	2	4-4-2 (100.0%)	442	2017恒丰21	蒋亮	FB	0	1989-10-01	45.4	53.16	97	97	1	6	6	7	82.5	6	50	40	77.5	55	16.74	40	1.75	9.904	6.324	5	66.6	0.16	6.1	8.4	1	66.6171	606.314	1290.76	3730.93	4209.3
2017-06-03	2017	2017鲁能	6	2017权健	3	428892017鲁能2017权健	1	2	4-4-2 (100.0%)	442	2017鲁能5	郑铮	FB	0	1989-07-11	52.85	59.7	96	96	1	15	15	14	81.58	3	66.67	72	83.33	40.79	12.86	76	2.24	10.029	6.847	7	202.6	0.45	6.2	7.8	3	202.576	827.65	1269.39	3269.33	4460.49
2017-06-03	2017	2017鲁能	6	2017权健	3	428892017鲁能2017权健	1	2	4-4-2 (100.0%)	442	2017鲁能2	李松益	FB	0	1993-01-27	52.85	59.7	96	96	1	8	8	14	79.41	6	66.67	65	76.92	45.59	12.89	68	1.71	10.413	7.12	6	133.9	0.32	6.5	8.1	8	133.902	630.943	1332.89	3950.95	4364.65
2017-06-24	2017	2017鲁能	6	2017恒丰	8	429102017鲁能2017恒丰	2	2	4-4-2 (100.0%)	442	2017鲁能5	郑铮	FB	0	1989-07-11	49.7	48.14	86	96	0	11	12.2791	11.1628	83.05	5.5814	60	59.1628	83.02	54.24	10.7	65.8605	1.78	9.54753	6.01228	8.93023	188.986	0.45	5.9	7.2	2.23256	189.032	549.59	1017.79	3173.79	4617.62
2017-06-24	2017	2017鲁能	6	2017恒丰	8	429102017鲁能2017恒丰	2	2	4-4-2 (100.0%)	442	2017鲁能34	李海龙	FB	0	1996-08-02	49.7	48.14	70	96	0	5	6.85714	17.8286	61.76	5.48571	0	42.5143	64.52	58.82	14.16	46.6286	1.65	11.6215	7.61143	8.22857	170.606	0.39	7.2	9	5.48571	170.658	628.669	1531.99	5449.06	3841.44
2017-06-24	2017	2017恒丰	8	2017鲁能	6	429102017恒丰2017鲁能	2	2	4-4-2 (100.0%)	442	2017恒丰4	杨挺	FB	0	1993-06-04	49.7	51.86	96	96	1	13	13	13	74	10	60	49	73.47	52	7.99	50	1.56	10.438	6.861	11	191.6	0.44	6.5	8.3	6	191.57	752.728	1490.59	3939.39	4064.1
2017-06-24	2017	2017恒丰	8	2017鲁能	6	429102017恒丰2017鲁能	2	2	4-4-2 (100.0%)	442	2017恒丰2	唐鑫	FB	0	1990-10-16	49.7	51.86	96	96	1	21	21	17	70.69	8	87.5	53	67.92	53.45	10.65	58	1.74	9.796	6.538	6	144.8	0.33	6.1	7.9	8	144.844	582.905	1222.1	3411.32	4435.06
2017-07-02	2017	2017恒丰	8	2017富德	15	429182017恒丰2017富德	1	2	4-4-2 (100.0%)	442	2017恒丰2	唐鑫	FB	0	1990-10-16	53.15	68.45	95	95	1	7	7	6	90.32	4	25	59	91.53	24.19	9.81	62	2.45	9.245	6.495	7	148.3	0.36	5.8	7.3	1	148.255	488.628	1185.38	3039.19	4383.41
2017-07-02	2017	2017恒丰	8	2017富德	15	429182017恒丰2017富德	1	2	4-4-2 (100.0%)	442	2017恒丰21	蒋亮	FB	0	1989-10-01	53.15	68.45	73	95	0	8	10.411	14.3151	86.08	5.20548	75	98.9041	85.53	29.11	13.04	102.808	2.11	10.0908	7.35144	2.60274	76	0.17	6.4	7.9	2.60274	76.0256	293.569	1557.41	3878.97	4285
2017-07-08	2017	2017恒丰	8	2017宏运	16	429242017恒丰2017宏运	1	0	4-4-2 (100.0%)	442	2017恒丰2	唐鑫	FB	0	1990-10-16	50.35	51.52	102	102	1	15	15	13	73.47	6	33.33	44	68.18	46.94	10.17	49	1.73	9.611	6.488	7	146.4	0.31	5.6	7.7	3	146.399	729.252	1138.28	3356.51	4240.19
2017-07-08	2017	2017恒丰	8	2017宏运	16	429242017恒丰2017宏运	1	0	4-4-2 (100.0%)	442	2017恒丰21	蒋亮	FB	0	1989-10-01	50.35	51.52	102	102	1	7	7	7	83.33	4	0	38	81.58	42.86	16.09	42	1.88	9.319	6.493	4	73.4	0.16	5.5	7.7	1	73.4425	500.991	1303.94	3080	4360.4
2017-07-09	2017	2017鲁能	6	2017泰达	13	429252017鲁能2017泰达	2	0	4-4-2 (100.0%)	442	2017鲁能2	李松益	FB	0	1993-01-27	46.6	43.92	97	97	1	18	18	13	69.05	4	75	38	71.05	54.76	15.33	42	1.57	9.338	5.839	4	80.3	0.19	5.8	7.5	10	80.3103	333.144	999.845	3460.16	4464.7
2017-07-09	2017	2017鲁能	6	2017泰达	13	429252017鲁能2017泰达	2	0	4-4-2 (100.0%)	442	2017鲁能34	李海龙	FB	0	1996-08-02	46.6	43.92	80	97	0	9	10.9125	9.7	77.14	3.6375	66.67	37.5875	77.42	42.86	14.29	42.4375	1.97	10.2311	6.3438	4.85	86.4513	0.2	6.3	8.1	1.2125	86.4588	387.557	1050.08	4248.49	4458.61
2017-07-15	2017	2017宏运	16	2017建业	14	429312017宏运2017建业	1	2	4-4-2 (100.0%)	442	2017宏运31	刘尚坤	FB	0	1992-01-29	54.55	49.95	97	97	1	12	12	11	79.63	3	33.33	52	76.92	48.15	11.17	54	1.98	9.693	6.786	8	140.7	0.33	6	7.5	3	140.678	455.439	959.783	3395.21	4742.31
2017-07-15	2017	2017宏运	16	2017建业	14	429312017宏运2017建业	1	2	4-4-2 (100.0%)	442	2017宏运13	张延军	FB	0	1993-02-07	54.55	49.95	97	97	1	8	8	6	88.89	0	0	49	85.71	42.59	7.94	54	1.96	10.242	7.21	5	113.4	0.26	6.3	7.9	3	113.358	658.114	1142.83	3819.41	4507.91
2017-07-15	2017	2017华夏	4	2017力帆	10	429312017华夏2017力帆	1	2	4-4-2 (100.0%)	442	2017华夏32	丁海峰	FB	0	1991-07-17	55.4167	67.06	83	96	0	6	6.93976	16.1928	82.05	8.09639	28.57	89.0602	79.22	34.62	9.42	90.2169	2.29	11.0828	7.97378	12.7229	240	0.56	6.9	8.6	0	240.018	709.58	1564.92	4423.68	4144.37
2017-07-15	2017	2017华夏	4	2017力帆	10	429312017华夏2017力帆	1	2	4-4-2 (100.0%)	442	2017华夏2	赵明剑	FB	0	1987-11-22	55.4167	67.06	96	96	1	6	6	18	80.22	4	50	89	77.53	25.27	11.48	91	2.67	9.717	6.596	6	103.1	0.24	6.1	7.1	4	103.074	586.285	982.458	2982.52	5062.38
2017-08-09	2017	2017恒丰	8	2017申花	11	429562017恒丰2017申花	3	0	4-4-2 (100.0%)	442	2017恒丰4	杨挺	FB	0	1993-06-04	50.3	57.72	98	98	1	5	5	9	75	3	33.33	33	78.79	50	9.38	36	1.61	8.846	5.51	2	38.2	0.09	5.4	6.7	2	38.2382	151.115	761.036	3109.61	4785.93
2017-08-09	2017	2017恒丰	8	2017申花	11	429562017恒丰2017申花	3	0	4-4-2 (100.0%)	442	2017恒丰2	唐鑫	FB	0	1990-10-16	50.3	57.72	98	98	1	11	11	11	75.56	6	83.33	41	78.05	48.89	10.4	45	1.8	10.461	6.922	6	161.4	0.38	6.6	8.9	11	161.358	714.38	1635.94	4020.36	3929.14
2017-08-10	2017	2017宏运	16	2017恒大	1	429572017宏运2017恒大	0	3	4-4-2 (100.0%)	442	2017宏运31	刘尚坤	FB	0	1992-01-29	54.0667	35.16	94	94	1	8	8	7	75.86	6	66.67	29	72.41	58.62	16.84	29	2.1	9.176	6.589	3	54.9	0.13	5.9	7.3	3	54.9182	308.781	782.127	3573.8	4456.72
2017-08-10	2017	2017宏运	16	2017恒大	1	429572017宏运2017恒大	0	3	4-4-2 (100.0%)	442	2017宏运17	王亮	FB	0	1989-07-23	54.0667	35.16	48	94	0	1	1.95833	7.83333	80.95	1.95833	100	41.125	76.19	38.1	16.18	41.125	2.29	9.27858	6.57804	1.95833	48.7625	0.12	5.9	7.5	1.95833	48.7047	304.441	1122.87	3498.1	4304.86
2017-08-10	2017	2017宏运	16	2017恒大	1	429572017宏运2017恒大	0	3	4-4-2 (100.0%)	442	2017宏运30	吕伟	FB	0	1989-01-18	54.0667	35.16	46	94	0	8	16.3478	12.2609	68.42	0	0	38.8261	52.63	57.89	22.17	38.8261	1.58	8.95043	6.45739	2.04348	27.9957	0.07	5.7	7	4.08696	28.0228	120.293	756.352	3552.06	4494.03
2017-08-13	2017	2017恒丰	8	2017富力	5	429602017恒丰2017富力	2	0	4-4-2 (100.0%)	442	2017恒丰21	蒋亮	FB	0	1989-10-01	52.85	54.66	97	97	1	9	9	12	79.66	3	66.67	59	76.27	55.93	8.85	59	1.95	9.772	6.964	7	144	0.34	6	7.9	4	144.011	545.603	1013.04	3661.6	4407.51
2017-08-13	2017	2017恒丰	8	2017富力	5	429602017恒丰2017富力	2	0	4-4-2 (100.0%)	442	2017恒丰2	唐鑫	FB	0	1990-10-16	52.85	54.66	97	97	1	13	13	7	85.42	6	16.67	48	72.92	37.5	12.1	48	2	8.957	6.254	4	74.3	0.17	5.5	7.1	2	74.2976	440.167	964.799	2932.11	4545.22
2017-08-13	2017	2017宏运	16	2017国安	9	429602017宏运2017国安	0	4	4-4-2 (100.0%)	442	2017宏运31	刘尚坤	FB	0	1992-01-29	49.2833	35.27	94	94	1	11	11	9	73.53	1	0	30	66.67	58.82	14.25	34	1.5	9.389	6.367	3	56.5	0.13	6	7.8	4	56.5051	442.636	1107.33	3425.45	4357.05
2017-08-13	2017	2017宏运	16	2017国安	9	429602017宏运2017国安	0	4	4-4-2 (100.0%)	442	2017宏运17	王亮	FB	0	1989-07-23	49.2833	35.27	46	94	0	4	8.17391	22.4783	45	2.04348	0	38.8261	42.11	65	18.43	40.8696	1.55	9.46948	6.43491	2.04348	23.9087	0.06	6	7.5	2.04348	23.8907	207.638	851.792	4176.62	4210.17
2017-08-19	2017	2017恒丰	8	2017上港	2	429662017恒丰2017上港	2	1	4-4-2 (100.0%)	442	2017恒丰2	唐鑫	FB	0	1990-10-16	47.7833	49.81	96	96	1	16	16	15	65.91	4	50	41	70.73	38.64	12.43	44	1.93	9.114	6.147	7	134	0.32	5.7	7.7	3	134.03	545.851	1077.61	3096.54	4259.78
2017-08-19	2017	2017恒丰	8	2017上港	2	429662017恒丰2017上港	2	1	4-4-2 (100.0%)	442	2017恒丰4	杨挺	FB	0	1993-06-04	47.7833	49.81	96	96	1	13	13	16	75	3	66.67	61	72.13	51.56	12.98	64	1.55	9.643	6.146	3	63.3	0.14	6	7.7	4	63.3183	468.305	1139.82	3669.53	4301.74
2017-08-20	2017	2017鲁能	6	2017富力	5	429672017鲁能2017富力	1	1	4-4-2 (100.0%)	442	2017鲁能5	郑铮	FB	0	1989-07-11	52.5	37.77	96	96	1	8	8	7	81.08	2	100	34	85.29	54.05	12.87	37	2.19	8.704	6.068	5	181.1	0.42	5.4	6.9	2	181.127	364.306	750.493	2822.32	4585.35
2017-08-20	2017	2017鲁能	6	2017富力	5	429672017鲁能2017富力	1	1	4-4-2 (100.0%)	442	2017鲁能13	张驰	FB	0	1987-07-08	52.5	37.77	66	96	0	2	2.90909	13.0909	66.67	1.45455	100	32	72.73	37.04	9.43	39.2727	1.74	10.1076	6.88727	7.27273	136.291	0.31	6.3	7.9	2.90909	136.274	513.857	1132.05	4002.71	4323.14
2017-09-10	2017	2017宏运	16	2017力帆	10	429882017宏运2017力帆	0	2	4-4-2 (100.0%)	442	2017宏运31	刘尚坤	FB	0	1992-01-29	51.8833	52.64	95	95	1	9	9	15	76.56	4	50	61	77.05	40.63	9.71	64	1.94	9.738	6.554	5	82.5	0.19	6.1	7.6	4	82.5	366.159	912.543	3692.08	4684.25
2017-09-10	2017	2017宏运	16	2017力帆	10	429882017宏运2017力帆	0	2	4-4-2 (100.0%)	442	2017宏运15	宋琛	FB	0	1990-01-03	51.8833	52.64	53	95	0	15	26.8868	14.3396	79.49	7.16981	50	62.7358	85.71	43.59	7.93	69.9057	1.87	9.405	6.60698	5.37736	83.1698	0.19	5.9	7.6	3.58491	83.1099	376.186	1054.96	3746.7	4144.89
2017-09-10	2017	2017宏运	16	2017力帆	10	429882017宏运2017力帆	0	2	4-4-2 (100.0%)	442	2017宏运13	张延军	FB	0	1993-02-07	51.8833	52.64	60	95	0	5	7.91667	14.25	79.07	0	0	58.5833	81.08	34.88	8.94	68.0833	2.07	9.89425	6.45842	7.91667	95.1583	0.23	6.2	8	3.16667	95.2246	433.818	1208.89	3798.14	4357.41
2017-09-10	2017	2017国安	9	2017富德	15	429882017国安2017富德	4	4	4-4-2（100%）	442	2017国安4	李磊	FB	0	1992-05-30	56.45	58.81	96	96	1	9	9	12	83.33	5	40	69	84.06	31.94	8.45	72	2.19	11.989	8.766	16	324.8	0.76	7.5	9.3	2	324.787	1015.96	2022.68	4976.06	3649.55
2017-09-10	2017	2017国安	9	2017富德	15	429882017国安2017富德	4	4	4-4-2（100%）	442	2017国安31	赵和靖	FB	0	1985-05-19	56.45	58.81	72	96	0	11	14.6667	14.6667	81.03	6.66667	80	76	75.44	50	6.93	77.3333	1.84	10.0733	7.05067	12	230	0.55	6.3	8.3	6.66667	229.946	554.986	1408.95	4099.96	3779.24
2017-09-16	2017	2017国安	9	2017富力	5	429942017国安2017富力	1	2	4-4-2 (100.0%)	442	2017国安4	李磊	FB	0	1992-05-30	51.9667	54.86	94	94	1	6	6	8	100	1	0	3	100	50	5.95	4	1.5	11.779	8.57	12	219	0.52	7.5	9.2	8	218.958	955.661	2041.97	4902.35	3659.93
2017-09-16	2017	2017国安	9	2017富力	5	429942017国安2017富力	1	2	4-4-2 (100.0%)	442	2017国安28	姜涛	FB	0	1989-06-28	51.9667	54.86	94	94	1	14	14	14	67.74	10	60	54	72.22	51.61	11.68	62	1.69	11.004	7.007	9	223.5	0.52	7	9.5	5	223.514	908.984	1572.63	4604.31	3694.73
2017-09-16	2017	2017鲁能	6	2017富德	15	429942017鲁能2017富德	1	1	4-4-2 (100.0%)	442	2017鲁能6	王彤	FB	0	1993-02-12	60.55	59.94	95	95	1	14	14	17	77.33	4	50	72	80.56	30.67	14.31	75	2.32	10.762	7.953	14	324.7	0.77	6.7	7.9	4	324.69	706.679	1188.53	4020.99	4521.57
2017-09-16	2017	2017鲁能	6	2017富德	15	429942017鲁能2017富德	1	1	4-4-2 (100.0%)	442	2017鲁能5	郑铮	FB	0	1989-07-11	60.55	59.94	95	95	1	20	20	16	81.82	8	75	79	82.28	34.09	11.59	88	2.14	10.086	7.41	6	134.1	0.33	6.3	7.3	5	134.13	540.6	1106.19	3868.98	4436.04
2017-09-19	2017	2017鲁能	6	2017申花	11	429972017鲁能2017申花	0	0	4-4-2 (100.0%)	442	2017鲁能23	宋龙	FB	0	1989-08-20	50.5833	52.96	95	95	1	15	15	12	78.18	6	83.33	52	76.92	56.36	10.74	55	1.62	10.167	6.897	9	208.9	0.49	6.4	8.2	5	208.88	456.738	1409.12	3692.27	4400.34
2017-09-19	2017	2017鲁能	6	2017申花	11	429972017鲁能2017申花	0	0	4-4-2 (100.0%)	442	2017鲁能34	李海龙	FB	0	1996-08-02	50.5833	52.96	85	95	0	9	10.0588	13.4118	77.78	5.58824	60	58.1176	73.08	38.89	14.57	60.3529	1.8	10.3774	6.96741	7.82353	147.529	0.35	6.5	8.3	5.58824	147.477	549.585	1276.95	4377.73	4026.16
2017-09-23	2017	2017恒丰	8	2017苏宁	12	430012017恒丰2017苏宁	1	0	4-4-2 (100.0%)	442	2017恒丰4	杨挺	FB	0	1993-06-04	53.1333	55.81	98	98	1	11	11	12	73.33	4	75	44	72.73	42.22	12.2	45	1.62	9.233	6.6	7	145.1	0.33	5.6	7.5	3	145.129	388.108	1063.87	3365.9	4269.63
2017-09-23	2017	2017恒丰	8	2017苏宁	12	430012017恒丰2017苏宁	1	0	4-4-2 (100.0%)	442	2017恒丰2	唐鑫	FB	0	1990-10-16	53.1333	55.81	98	98	1	16	16	10	81.82	4	75	55	72.73	45.45	11.29	55	1.87	9.52	6.765	7	125.1	0.29	5.8	7.6	6	125.111	509.792	1134.35	3519.68	4230.76
2017-10-15	2017	2017申花	11	2017泰达	13	430232017申花2017泰达	1	2	4-4-2 (100.0%)	442	2017申花23	柏佳俊	FB	0	1991-03-20	48.5833	47.63	94	94	1	5	5	15	74.14	4	50	56	64.29	34.48	13.33	58	2.1	9.399	6.34	8	161.3	0.4	6	7.8	2	161.342	500.781	1353.88	3513.49	3869.28
2017-10-15	2017	2017申花	11	2017泰达	13	430232017申花2017泰达	1	2	4-4-2 (100.0%)	442	2017申花16	李运秋	FB	0	1990-10-03	48.5833	47.63	94	94	1	11	11	8	85.96	6	66.67	53	84.91	47.37	9.06	57	2	9.493	6.335	9	147.8	0.36	6	7.8	1	147.842	575.846	1095.82	3570.96	4102.1
2017-10-15	2017	2017泰达	13	2017申花	11	430232017泰达2017申花	2	1	4-4-2 (100.0%)	442	2017泰达19	白岳峰	FB	0	1987-03-28	48.5833	52.37	75	94	0	15	18.8	11.28	81.25	3.76	33.33	55.1467	84.09	47.92	14.06	60.16	1.79	9.42883	6.59003	12.5333	295.536	0.71	6	7.9	1.25333	295.505	599.51	1070.83	3157.32	4305.58
2017-10-15	2017	2017泰达	13	2017申花	11	430232017泰达2017申花	2	1	4-4-2 (100.0%)	442	2017泰达3	赵宏略	FB	0	1989-12-04	48.5833	52.37	92	94	0	6	6.13043	11.2391	78	2.04348	100	49.0435	77.08	40	14.99	51.087	1.98	10.0151	6.56774	12.2609	227.95	0.54	6.4	8.1	0	227.976	421.089	1386.71	4003.19	3975.85
2017-10-21	2017	2017华夏	4	2017权健	3	430292017华夏2017权健	1	2	4-4-2 (100.0%)	442	2017华夏28	张呈栋	FB	0	1989-02-09	54.2333	50.92	99	99	1	12	12	14	69.57	3	33.33	43	72.09	34.78	12.37	46	2.28	11.763	8.354	14	341.6	0.78	7.2	9.3	3	341.625	722.216	1708.17	4770.07	4220.62
2017-10-21	2017	2017华夏	4	2017权健	3	430292017华夏2017权健	1	2	4-4-2 (100.0%)	442	2017华夏32	丁海峰	FB	0	1991-07-17	54.2333	50.92	99	99	1	18	18	16	75.76	7	57.14	64	78.13	54.55	12.8	66	1.77	10.197	7.368	11	158.1	0.36	6.2	8.2	7	158.082	678.371	1531.95	3853.8	3974.91
2017-10-22	2017	2017泰达	13	2017国安	9	430302017泰达2017国安	2	0	4-4-2 (100.0%)	442	2017泰达19	白岳峰	FB	0	1987-03-28	44.6	44.26	94	95	0	14	14.1489	21.2234	55.32	5.05319	40	44.4681	52.27	57.45	17.18	47.5	1.62	9.56468	5.96378	8.08511	130.676	0.32	6	8	3.03191	130.691	452.312	1115.41	3477.28	4389.42
2017-10-22	2017	2017泰达	13	2017国安	9	430302017泰达2017国安	2	0	4-4-2 (100.0%)	442	2017泰达3	赵宏略	FB	0	1989-12-04	44.6	44.26	95	95	1	20	20	21	63.16	8	62.5	53	58.49	63.16	13.84	57	1.53	9.604	5.821	2	35.6	0.09	6	7.8	6	35.5566	402.354	1091.86	4066.34	4007.69
2017-10-29	2017	2017华夏	4	2017恒大	1	430372017华夏2017恒大	3	0	4-4-2 (100.0%)	442	2017华夏32	丁海峰	FB	0	1991-07-17	52.8167	47.05	96	96	1	8	8	7	83.33	3	33.33	40	80	52.38	11.44	42	2.1	10.485	7.281	12	219.4	0.53	6.6	8.3	4	219.383	703.185	1474.25	4225.78	3862.86
2017-10-29	2017	2017华夏	4	2017恒大	1	430372017华夏2017恒大	3	0	4-4-2 (100.0%)	442	2017华夏2	赵明剑	FB	0	1987-11-22	52.8167	47.05	96	96	1	20	20	15	75.41	5	80	56	69.64	62.3	18.31	61	1.74	9.358	6.447	4	76.8	0.19	5.8	7.3	14	76.8286	479.457	988.86	3382.04	4430.82
2017-10-29	2017	2017恒丰	8	2017鲁能	6	430372017恒丰2017鲁能	3	0	4-4-2 (100.0%)	442	2017恒丰2	唐鑫	FB	0	1990-10-16	43.9333	48.84	94	94	1	12	12	15	60.53	3	33.33	37	59.46	57.89	11.43	38	1.79	9.279	6.146	7	168.7	0.41	5.9	8.4	2	168.708	572.28	1168.42	3332.84	4036.28
2017-10-29	2017	2017恒丰	8	2017鲁能	6	430372017恒丰2017鲁能	3	0	4-4-2 (100.0%)	442	2017恒丰4	杨挺	FB	0	1993-06-04	43.9333	48.84	94	94	1	14	14	13	69.77	2	50	41	65.85	55.81	14.29	43	1.58	8.887	5.821	5	82.9	0.2	5.7	7.9	3	82.8521	605.638	1060.54	3102.93	4034.83
2017-11-04	2017	2017华夏	4	2017鲁能	6	430432017华夏2017鲁能	4	5	4-4-2 (100.0%)	442	2017华夏26	姜文骏	FB	0	1990-01-30	49.1833	49.24	81	98	0	8	9.67901	19.358	73.33	8.46914	71.43	68.963	70.18	53.33	13.18	72.5926	1.6	11.1369	7.8037	12.0988	269.56	0.6	6.8	8.8	2.41975	269.551	847.027	1734.03	4080.07	4205.65
2017-11-04	2017	2017华夏	4	2017鲁能	6	430432017华夏2017鲁能	4	5	4-4-2 (100.0%)	442	2017华夏28	张呈栋	FB	0	1989-02-09	49.1833	49.24	98	98	1	12	12	13	78.33	4	75	59	74.58	48.33	13.48	60	1.82	11.563	7.412	10	194.1	0.44	7.1	9	8	194.077	854.732	1648.81	4402.73	4462.21
2017-11-04	2017	2017申花	11	2017宏运	16	430432017申花2017宏运	4	1	4-4-2 (100.0%)	442	2017申花8	张璐	FB	0	1987-08-23	2.35833	54.9	93	93	1	12	12	6	90.32	4	0	62	88.71	41.94	16.24	62	2.13	10.248	7.635	6	108.3	0.26	6.6	8.1	3	108.341	510.523	1512.35	4307.84	3808.78
2017-11-04	2017	2017申花	11	2017宏运	16	430432017申花2017宏运	4	1	4-4-2 (100.0%)	442	2017申花37	孙世林	FB	0	1989-10-24	2.35833	54.9	93	93	1	19	19	17	76.06	2	50	71	71.83	60.56	12.38	71	1.61	10.753	7.953	8	193.6	0.47	6.9	8.4	3	193.591	633.389	1536.96	4639.69	3748.88
2018-03-10	2018	2018鲁能	3	2018力帆	13	431692018鲁能2018力帆	2	0	4-4-2 (100.0%)	442	2018鲁能6	王彤	FB	0	1993-02-12	45	38.81	96	96	1	12	12	11	71.79	2	50	35	65.71	66.67	18.31	39	1.46	10.425	6.363	10	302.3	0.68	6.5	8.5	2	302.273	468.368	1273.07	4035.69	4345.88
2018-03-10	2018	2018鲁能	3	2018力帆	13	431692018鲁能2018力帆	2	0	4-4-2 (100.0%)	442	2018鲁能5	郑铮	FB	0	1989-07-11	45	38.81	96	96	1	12	12	12	70.73	4	25	39	61.54	65.85	18.02	41	1.46	8.594	5.223	9	163.4	0.38	5.3	7	1	163.411	433.594	843.802	2789.47	4363.84
2018-03-10	2018	2018人和	8	2018权健	9	431692018人和2018权健	2	1	4-4-2 (100.0%)	442	2018人和31	饶伟辉	FB	0	1989-03-25	51.2	36.81	96	96	1	13	13	9	78.05	4	100	38	71.05	53.66	16.8	41	1.83	10.672	7.303	5	71	0.16	6.6	8.6	4	71.0135	463.625	1353.84	4765.38	4018.15
2018-03-10	2018	2018人和	8	2018权健	9	431692018人和2018权健	2	1	4-4-2 (100.0%)	442	2018人和3	刘博洋	FB	0	1997-01-18	51.2	36.81	93	96	0	13	13.4194	14.4516	53.33	3.09677	33.33	27.871	40.74	53.33	16.07	30.9677	1.63	10.209	7.02348	3.09677	54.2968	0.13	6.4	8.2	1.03226	54.2994	278.661	1289.68	4760.04	3826.01
2018-03-11	2018	2018苏宁	5	2018国安	4	431702018苏宁2018国安	1	2	4-4-2(100.0%)	442	2018苏宁28	杨笑天	FB	0	1990-03-26	50.6833	45.3	98	98	1	17	17	22	71.05	15	46.67	69	69.57	42.11	12.22	76	1.72	10.76	7.192	13	248.2	0.57	6.6	8.5	7	248.152	608.101	1325.02	4341.03	4238.03
2018-03-11	2018	2018苏宁	5	2018国安	4	431702018苏宁2018国安	1	2	4-4-2(100.0%)	442	2018苏宁13	陶源	FB	0	1993-01-18	50.6833	45.3	50	98	0	3	5.88	9.8	77.27	5.88	66.67	41.16	66.67	59.09	13.9	43.12	1.55	10.5566	7.07364	13.72	275.772	0.61	6.4	8.9	1.96	275.803	716.332	1476.4	4131.07	3956.3
2018-03-11	2018	2018苏宁	5	2018国安	4	431702018苏宁2018国安	1	2	4-4-2(100.0%)	442	2018苏宁24	吉翔	FB	0	1990-03-01	50.6833	45.3	98	98	1	16	16	21	64.41	10	40	53	62.26	57.63	18.49	59	1.64	11.885	8.092	7	236.3	0.52	7.3	9.6	7	236.264	659.744	2125.75	5236.26	3627.41
2018-03-18	2018	2018恒丰	16	2018申花	7	431772018恒丰2018申花	0	1	4-4-2 (100.0%)	442	2018恒丰4	杨挺	FB	0	1993-06-04	49.5833	50.12	96	96	1	14	14	11	78.43	9	33.33	51	74.51	41.18	17.56	51	1.86	10.39	7.023	13	313.6	0.73	6.4	8.5	5	313.58	629.214	1332.68	3887.77	4227.25
2018-03-18	2018	2018恒丰	16	2018申花	7	431772018恒丰2018申花	0	1	4-4-2 (100.0%)	442	2018恒丰31	赵和靖	FB	0	1985-05-19	49.5833	50.12	96	96	1	12	12	12	71.43	2	100	41	63.41	69.05	18.79	42	1.45	9.583	6.743	7	169.6	0.4	5.9	8.2	2	169.64	678.686	1200.89	3617.65	3915.78
2018-03-31	2018	2018申花	7	2018华夏	6	431902018申花2018华夏	4	2	4-4-2 (100.0%)	442	2018申花23	柏佳俊	FB	0	1991-03-20	58.3833	47.05	96	96	1	10	10	17	73.02	1	0	63	71.43	55.56	11.33	63	1.83	10.669	7.876	5	74	0.18	6.7	8.1	2	74.0169	730.966	1553.09	4256.09	4055.2
2018-03-31	2018	2018申花	7	2018华夏	6	431902018申花2018华夏	4	2	4-4-2 (100.0%)	442	2018申花8	张璐	FB	0	1987-08-23	58.3833	47.05	67	96	0	11	15.7612	14.3284	76.19	1.43284	0	58.7463	73.17	57.14	10.49	60.1791	1.79	11.1475	8.80048	15.7612	362.078	0.84	6.9	8.4	1.43284	362.077	986.976	1482.8	3986.52	4328.98
2018-03-04	2018	2018恒丰	16	2018苏宁	5	431632018恒丰2018苏宁	1	3	4-4-2 (100.0%)	442	2018恒丰4	杨挺	FB	0	1993-06-04	53	54.56	98	98	1	10	10	20	72.22	2	50	71	70.42	37.5	11.74	72	2.04	10.636	7.181	15	294.1	0.67	6.5	8.1	2	294.071	721.409	1323.78	4024.25	4272.71
2018-03-04	2018	2018恒丰	16	2018苏宁	5	431632018恒丰2018苏宁	1	3	4-4-2 (100.0%)	442	2018恒丰2	唐鑫	FB	0	1990-10-16	53	54.56	88	98	0	16	17.8182	14.4773	73.47	6.68182	66.67	52.3409	76.6	44.9	12.49	54.5682	1.84	10.261	7.05377	10.0227	298.566	0.67	6.2	8	4.45455	298.532	709.598	1277.51	3620.22	4354.87
2018-03-04	2018	2018鲁能	3	2018国安	4	431632018鲁能2018国安	3	0	4-4-2 (100.0%)	442	2018鲁能6	王彤	FB	0	1993-02-12	48.35	50.28	93	93	1	8	8	12	73.91	11	72.73	42	78.57	60.87	11.78	46	1.65	9.763	6.221	7	202.4	0.47	6.3	7.7	3	202.415	395.584	1096.66	4113.06	3955.33
2018-03-04	2018	2018鲁能	3	2018国安	4	431632018鲁能2018国安	3	0	4-4-2 (100.0%)	442	2018鲁能5	郑铮	FB	0	1989-07-11	48.35	50.28	93	93	1	11	11	11	79.63	7	57.14	52	78.85	57.41	12.41	54	1.63	8.877	5.72	7	142.5	0.34	5.7	7.1	6	142.548	546.489	920.037	3048.55	4219.2
2018-04-13	2018	2018华夏	6	2018上港	1	432032018华夏2018上港	0	2	4-4-2 (100.0%)	442	2018华夏2	赵明剑	FB	0	1987-11-22	57.1667	53.81	98	98	1	11	11	12	68.42	3	66.67	33	72.73	52.63	12.13	38	1.55	9.663	6.746	13	367.5	0.82	5.9	7.1	7	367.513	450.833	1048.2	2687.67	5109.2
2018-04-13	2018	2018华夏	6	2018上港	1	432032018华夏2018上港	0	2	4-4-2 (100.0%)	442	2018华夏21	姜至鹏	FB	0	1989-03-06	57.1667	53.81	98	98	1	12	12	24	70.37	3	66.67	78	70.51	39.51	11.95	81	2.35	10.545	7.456	10	227.2	0.51	6.4	7.8	7	227.238	753.466	1255.26	3870.96	4437.96
2018-04-13	2018	2018苏宁	5	2018权健	9	432032018苏宁2018权健	1	1	4-4-2 (100.0%)	442	2018苏宁28	杨笑天	FB	0	1990-03-26	55.7667	55.23	63	97	0	9	13.8571	16.9365	82.26	6.15873	50	87.7619	78.95	30.65	9.07	95.4603	1.9	10.8748	7.86008	6.15873	154.43	0.36	6.6	8.4	3.07937	154.497	670.117	1380.6	4767.71	3901.53
2018-04-13	2018	2018苏宁	5	2018权健	9	432032018苏宁2018权健	1	1	4-4-2 (100.0%)	442	2018苏宁5	周云	FB	0	1990-12-31	55.7667	55.23	97	97	1	4	4	9	84.75	1	0	58	82.76	30.51	7.85	59	2.17	10.552	7.884	7	127.9	0.3	6.5	8.5	1	127.852	559.656	1360.7	4956.2	3547.76
2018-04-14	2018	2018恒丰	16	2018人和	8	432042018恒丰2018人和	1	2	4-4-2 (100.0%)	442	2018恒丰2	唐鑫	FB	0	1990-10-16	45.8167	54.86	98	98	1	18	18	17	67.92	6	33.33	52	65.38	50.94	15.15	53	1.81	9.078	6.023	12	257.4	0.59	5.5	7.9	4	257.379	523.397	1182.66	2989.39	4125.3
2018-04-14	2018	2018恒丰	16	2018人和	8	432042018恒丰2018人和	1	2	4-4-2 (100.0%)	442	2018恒丰21	蒋亮	FB	0	1989-10-01	45.8167	54.86	98	98	1	16	16	21	71.62	7	57.14	72	66.67	54.05	12.39	74	1.66	9.573	6.464	6	160.2	0.37	5.8	8.5	3	160.168	526.18	1130.12	3848.38	3908.32
2018-04-21	2018	2018鲁能	3	2018富力	10	432112018鲁能2018富力	4	2	4-4-2 (100.0%)	442	2018鲁能6	王彤	FB	0	1993-02-12	56.25	50.72	98	98	1	11	11	13	77.59	3	33.33	52	75	46.55	12.66	58	1.91	10.433	7.092	8	225.9	0.49	6.3	7.6	1	225.948	499.168	1124.05	3822.58	4761.52
2018-04-21	2018	2018鲁能	3	2018富力	10	432112018鲁能2018富力	4	2	4-4-2 (100.0%)	442	2018鲁能23	宋龙	FB	0	1989-08-20	56.25	50.72	98	98	1	17	17	16	68.63	4	25	51	68.63	49.02	14.33	51	2.08	10.661	7.482	8	147.7	0.35	6.5	8	3	147.68	665.466	1219.47	4051.31	4576.66
2018-04-07	2018	2018华夏	6	2018亚泰	15	431972018华夏2018亚泰	2	1	4-4-2 (100.0%)	442	2018华夏2	赵明剑	FB	0	1987-11-22	51.5167	49.82	96	96	1	10	10	8	83.33	2	50	45	84.44	50	8.57	48	1.73	8.876	5.965	9	238.2	0.56	5.5	6.9	4	238.211	520.73	968.193	2319.16	4829.51
2018-04-07	2018	2018华夏	6	2018亚泰	15	431972018华夏2018亚泰	2	1	4-4-2 (100.0%)	442	2018华夏21	姜至鹏	FB	0	1989-03-06	51.5167	49.82	96	96	1	14	14	14	73.58	6	50	50	72	39.62	13.81	53	2.11	10.561	7.168	10	183.2	0.43	6.6	8.3	6	183.24	584.98	1383.69	4117.77	4291.5
2018-04-08	2018	2018申花	7	2018人和	8	431982018申花2018人和	2	0	4-4-2 (100.0%)	442	2018申花23	柏佳俊	FB	0	1991-03-20	53.3167	43.56	97	97	1	12	12	18	52.63	8	75	35	54.29	52.63	12.83	38	1.71	10.241	7.276	10	225.1	0.52	6.3	8.2	6	225.051	673.945	1248.9	3814.95	4278.6
2018-04-08	2018	2018申花	7	2018人和	8	431982018申花2018人和	2	0	4-4-2 (100.0%)	442	2018申花2	徐友刚	FB	0	1996-02-09	53.3167	43.56	97	97	1	12	12	12	72.73	6	66.67	44	70.45	68.18	14.83	44	1.41	10.87	7.74	9	153.7	0.37	6.7	8.7	2	153.743	570.077	1557.25	4331.53	4257.36
2018-05-12	2018	2018申花	7	2018力帆	13	432322018申花2018力帆	2	1	4-4-2 (100.0%)	442	2018申花23	柏佳俊	FB	0	1991-03-20	52.4	48.08	97	97	1	15	15	14	75.44	2	0	51	76.47	54.39	12.08	57	1.68	9.974	6.7	7	132.7	0.31	6.2	7.7	4	132.695	631.189	1211.45	3943.77	4054.77
2018-05-12	2018	2018申花	7	2018力帆	13	432322018申花2018力帆	2	1	4-4-2 (100.0%)	442	2018申花2	徐友刚	FB	0	1996-02-09	52.4	48.08	93	97	0	10	10.4301	7.30108	84.78	5.21505	20	44.8495	83.72	50	11.7	47.9785	1.67	10.0619	6.89222	3.12903	63.728	0.15	6.2	7.8	0	63.6946	414.397	1056.92	4166.01	4360.41
2018-05-20	2018	2018苏宁	5	2018上港	1	432402018苏宁2018上港	0	2	4-4-2 (100.0%)	442	2018苏宁5	周云	FB	0	1990-12-31	52.4333	48.25	86	94	0	10	10.9302	12.0233	75.56	2.18605	0	48.093	72.73	60	11.24	49.186	1.71	10.5193	7.755	6.55814	143.186	0.34	6.7	8.7	4.37209	143.146	640.125	1494.75	4441.75	3798.96
2018-05-20	2018	2018苏宁	5	2018上港	1	432402018苏宁2018上港	0	2	4-4-2 (100.0%)	442	2018苏宁24	吉翔	FB	0	1990-03-01	52.4333	48.25	94	94	1	14	14	19	66.07	6	50	51	66.67	48.21	18.23	56	1.88	10.711	7.581	5	133.2	0.29	6.8	8.7	4	133.214	733.657	1642.85	4632.75	3568.46
2018-07-17	2018	2018亚泰	15	2018力帆	13	432982018亚泰2018力帆	2	1	4-4-2 (100.0%)	442	2018亚泰17	范晓冬	FB	0	1987-03-02	49.6167	43.83	99	99	1	7	7	12	69.23	5	80	35	68.57	58.97	13.42	39	1.67	9.841	6.41	8	213.8	0.49	5.9	7.7	2	213.798	482.957	1147.23	3385.15	4612.07
2018-07-17	2018	2018亚泰	15	2018力帆	13	432982018亚泰2018力帆	2	1	4-4-2 (100.0%)	442	2018亚泰16	蒋哲	FB	0	1989-02-26	49.6167	43.83	99	99	1	10	10	15	68.09	2	100	43	67.44	44.68	14.61	47	2.09	9.143	5.776	5	63.8	0.15	5.5	7	4	63.8102	228.981	767.494	3203.64	4878.84
2018-07-17	2018	2018鲁能	3	2018上港	1	432982018鲁能2018上港	1	1	4-4-2 (100.0%)	442	2018鲁能23	宋龙	FB	0	1989-08-20	51.8	39.7	59	96	0	8	13.0169	21.1525	60.61	6.50847	25	52.0678	62.5	72.73	16.6	53.6949	1.33	9.97749	6.59146	8.13559	146.603	0.37	6.2	7.2	4.88136	146.552	398.221	1021.52	3351.14	5060.01
2018-07-17	2018	2018鲁能	3	2018上港	1	432982018鲁能2018上港	1	1	4-4-2 (100.0%)	442	2018鲁能13	张驰	FB	0	1987-07-08	51.8	39.7	96	96	1	6	6	10	54.55	3	100	19	63.16	36.36	11.38	22	2.14	9.554	6.585	8	176.8	0.41	5.9	7.6	2	176.769	630.5	1040.41	3287.5	4418.78
2018-07-17	2018	2018苏宁	5	2018人和	8	432982018苏宁2018人和	0	0	4-4-2 (100.0%)	442	2018苏宁28	杨笑天	FB	0	1990-03-26	46.5333	61.51	98	98	1	11	11	16	77.78	8	50	65	76.92	26.39	13.17	72	2.19	10.497	6.684	11	195.2	0.44	6.4	8.6	4	195.23	772.656	1342.01	3916.26	4271.26
2018-07-17	2018	2018苏宁	5	2018人和	8	432982018苏宁2018人和	0	0	4-4-2 (100.0%)	442	2018苏宁5	周云	FB	0	1990-12-31	46.5333	61.51	98	98	1	16	16	13	75.47	8	75	53	71.7	54.72	14.42	53	1.79	10.149	6.286	5	106.6	0.24	6.2	8.1	9	106.617	411.459	1057.46	4154.08	4419.72
2018-07-18	2018	2018华夏	6	2018一方	11	432992018华夏2018一方	0	0	4-4-2 (100.0%)	442	2018华夏21	姜至鹏	FB	0	1989-03-06	52.5667	51.28	98	98	1	11	11	19	69.84	4	25	52	71.15	42.86	13.27	63	1.87	10.135	7.004	8	164.1	0.37	6.2	8	2	164.134	627.506	1213.02	3396.72	4733.51
2018-07-18	2018	2018华夏	6	2018一方	11	432992018华夏2018一方	0	0	4-4-2 (100.0%)	442	2018华夏2	赵明剑	FB	0	1987-11-22	52.5667	51.28	98	98	1	8	8	10	74.36	3	66.67	34	67.65	35.9	14.3	39	2.38	9.134	6.055	6	138.8	0.32	5.6	6.9	1	138.784	431.536	930.37	2439.85	5193.22
2018-07-18	2018	2018申花	7	2018泰达	14	432992018申花2018泰达	1	0	4-4-2 (100.0%)	442	2018申花2	徐友刚	FB	0	1996-02-09	51.8667	53.63	73	96	0	9	11.8356	9.20548	86.54	2.63014	100	65.7534	84	53.85	6.98	68.3836	1.62	9.85249	6.97512	10.5205	143.868	0.35	6.1	7.4	2.63014	143.817	602.406	972.775	3357.04	4776.5
2018-07-18	2018	2018申花	7	2018泰达	14	432992018申花2018泰达	1	0	4-4-2 (100.0%)	442	2018申花23	柏佳俊	FB	0	1991-03-20	51.8667	53.63	96	96	1	10	10	12	78.57	4	50	53	81.13	44.64	9.94	56	1.98	9.391	6.242	8	143.1	0.33	5.8	7.2	3	143.078	465.133	925.422	3472.56	4384.66
2018-07-21	2018	2018人和	8	2018一方	11	433022018人和2018一方	3	1	4-4-2 (100.0%)	442	2018人和31	饶伟辉	FB	0	1989-03-25	36.05	55.44	99	99	1	4	4	9	82	6	66.67	45	82.22	38	13.48	50	1.94	9.383	5.158	7	144	0.32	5.7	8.6	4	143.962	439.129	1086.4	3069.67	4643.85
2018-07-21	2018	2018人和	8	2018一方	11	433022018人和2018一方	3	1	4-4-2 (100.0%)	442	2018人和22	王刚	FB	0	1989-02-17	36.05	55.44	99	99	1	6	6	8	80	4	75	38	71.05	47.5	10.26	40	1.8	9.503	5.113	13	319.1	0.7	5.7	8.5	3	319.101	405.948	839.797	3389.31	4548.63
2018-07-22	2018	2018恒丰	16	2018富力	10	433032018恒丰2018富力	1	1	4-4-2 (100.0%)	442	2018恒丰21	蒋亮	FB	0	1989-10-01	49.25	34.96	97	97	1	4	4	6	66.67	2	0	17	64.71	61.11	16.46	18	1.94	9.685	6.526	7	128	0.29	6	7.9	1	127.965	473.342	1014.53	3627.95	4441.6
2018-07-22	2018	2018恒丰	16	2018富力	10	433032018恒丰2018富力	1	1	4-4-2 (100.0%)	442	2018恒丰2	唐鑫	FB	0	1990-10-16	49.25	34.96	97	97	1	5	5	8	69.23	2	0	24	66.67	53.85	18.41	26	1.85	9.49	6.484	1	11	0.02	5.9	7.9	1	11.0451	529.86	1127.25	3697.24	4124.19
2018-07-22	2018	2018华夏	6	2018苏宁	5	433032018华夏2018苏宁	0	0	4-4-2 (100.0%)	442	2018华夏2	赵明剑	FB	0	1987-11-22	53.4833	51.67	94	94	1	12	12	13	80.6	4	75	63	79.37	32.84	12.84	67	2.52	8.344	5.798	9	209.8	0.5	5.3	6.5	2	209.78	369.883	784.302	2156.21	4823.7
2018-07-22	2018	2018华夏	6	2018苏宁	5	433032018华夏2018苏宁	0	0	4-4-2 (100.0%)	442	2018华夏21	姜至鹏	FB	0	1989-03-06	53.4833	51.67	94	94	1	11	11	15	79.45	4	75	70	78.57	34.25	14.01	73	2.36	9.979	6.904	5	97.2	0.23	6.3	7.7	2	97.2195	645.273	1053.71	3712.73	4469.61
2018-07-28	2018	2018苏宁	5	2018鲁能	3	433092018苏宁2018鲁能	1	1	4-4-2 (100.0%)	442	2018苏宁28	杨笑天	FB	0	1990-03-26	53.85	60.62	96	96	1	11	11	16	76.81	6	50	66	75.76	34.78	10.27	69	1.96	10.405	7.225	7	119	0.28	6.5	8	3	118.989	794.244	1178.33	3714.84	4598.13
2018-07-28	2018	2018苏宁	5	2018鲁能	3	433092018苏宁2018鲁能	1	1	4-4-2 (100.0%)	442	2018苏宁24	吉翔	FB	0	1990-03-01	53.85	60.62	96	96	1	15	15	19	73.97	6	66.67	69	71.01	35.62	14.82	73	2.23	10.118	7.045	7	177.8	0.41	6.3	7.8	4	177.801	521.255	1233.55	4048.28	4137.03
2018-07-28	2018	2018人和	8	2018上港	1	433092018人和2018上港	1	5	4-4-2 (100.0%)	442	2018人和31	饶伟辉	FB	0	1989-03-25	42.2167	45.03	64	97	0	8	12.125	10.6094	65	9.09375	50	25.7656	70.59	40	12.07	30.3125	2	9.85156	5.73967	7.57812	148.683	0.33	6.1	9	1.51562	148.619	864.619	1389.41	2863.13	4586.48
2018-07-28	2018	2018人和	8	2018上港	1	433092018人和2018上港	1	5	4-4-2 (100.0%)	442	2018人和22	王刚	FB	0	1989-02-17	42.2167	45.03	97	97	1	12	12	15	64.29	3	100	39	64.1	54.76	11.39	42	1.76	9.673	6.077	17	414.8	0.95	6	8.6	4	414.76	794.278	948.497	3210.95	4304.54
2018-08-01	2018	2018恒丰	16	2018力帆	13	433132018恒丰2018力帆	4	3	4-4-2 (100.0%)	442	2018恒丰21	蒋亮	FB	0	1989-10-01	44.9667	43.99	97	97	1	9	9	15	64.29	5	20	40	62.5	59.52	18.16	42	1.95	9.394	5.976	8	130.6	0.31	5.8	8	0	130.577	382.529	1139.54	3512.06	4229.26
2018-08-01	2018	2018恒丰	16	2018力帆	13	433132018恒丰2018力帆	4	3	4-4-2 (100.0%)	442	2018恒丰2	唐鑫	FB	0	1990-10-16	44.9667	43.99	97	97	1	17	17	15	66.67	3	100	43	60.47	60	12.38	45	1.76	9.05	5.931	3	78.2	0.18	5.5	7.9	5	78.226	379.58	1109.92	3420.61	4061.87
2018-08-01	2018	2018鲁能	3	2018申花	7	433132018鲁能2018申花	3	1	4-4-2 (100.0%)	442	2018鲁能23	宋龙	FB	0	1989-08-20	60.0167	45.47	91	95	0	5	5.21978	13.5714	69.77	2.08791	50	41.7582	70	27.91	13.37	44.8901	1.86	10.4803	7.65951	6.26374	138.115	0.33	6.6	7.6	1.04396	138.084	526.086	1137.25	3838.36	4840.16
2018-08-01	2018	2018鲁能	3	2018申花	7	433132018鲁能2018申花	3	1	4-4-2 (100.0%)	442	2018鲁能6	王彤	FB	0	1993-02-12	60.0167	45.47	95	95	1	13	13	14	74.07	3	100	49	73.47	31.48	13.73	54	1.98	9.661	7.187	5	95	0.23	6.1	7.2	4	95.0204	380.325	1066.35	3434.32	4684.69
2018-08-01	2018	2018申花	7	2018鲁能	3	433132018申花2018鲁能	1	3	4-4-2 (100.0%)	442	2018申花16	李运秋	FB	0	1990-10-03	60.0167	54.53	95	95	1	16	16	9	86.15	2	50	62	82.26	32.31	12.95	65	2.08	9.724	7.366	11	163.9	0.39	6.1	7.4	6	163.86	646.961	905.314	3389.62	4617.97
2018-08-01	2018	2018申花	7	2018鲁能	3	433132018申花2018鲁能	1	3	4-4-2 (100.0%)	442	2018申花23	柏佳俊	FB	0	1991-03-20	60.0167	54.53	95	95	1	11	11	6	90	1	0	59	86.44	40	8.93	60	1.85	9.628	7.339	7	95.5	0.24	6.1	7.3	0	95.4744	480.194	1165.54	3496.44	4390.04
2018-08-11	2018	2018鲁能	3	2018力帆	13	433232018鲁能2018力帆	2	0	4-4-2 (100.0%)	442	2018鲁能6	王彤	FB	0	1993-02-12	55.0333	42.46	96	96	1	13	13	13	76.36	4	25	54	74.07	40	13.19	55	1.87	9.661	6.697	4	81.1	0.19	6	7.3	4	81.1495	397.268	903.406	3614.15	4665.12
2018-08-11	2018	2018鲁能	3	2018力帆	13	433232018鲁能2018力帆	2	0	4-4-2 (100.0%)	442	2018鲁能23	宋龙	FB	0	1989-08-20	55.0333	42.46	96	96	1	14	14	13	74.51	7	28.57	49	75.51	43.14	11.85	51	1.73	10.075	6.946	2	47.3	0.11	6.3	7.6	6	47.3036	365.912	1137.72	3976.18	4547.57
2018-08-11	2018	2018华夏	6	2018恒丰	16	433232018华夏2018恒丰	1	0	4-4-2 (100.0%)	442	2018华夏21	姜至鹏	FB	0	1989-03-06	52.2333	56.26	97	97	1	16	16	20	77.78	1	0	85	75.29	48.89	11.77	90	1.81	9.969	6.812	8	148.8	0.35	6.1	7.8	5	148.796	592.032	1292.21	3672.51	4263.88
2018-08-11	2018	2018华夏	6	2018恒丰	16	433232018华夏2018恒丰	1	0	4-4-2 (100.0%)	442	2018华夏2	赵明剑	FB	0	1987-11-22	52.2333	56.26	97	97	1	6	6	10	83.33	3	33.33	53	83.02	26.67	11.15	60	2.62	8.949	6.159	6	125.3	0.29	5.5	7.1	2	125.324	356.836	1148.37	2581.73	4736.82
2018-08-11	2018	2018恒丰	16	2018华夏	6	433232018恒丰2018华夏	0	1	4-4-2 (100.0%)	442	2018恒丰4	杨挺	FB	0	1993-06-04	52.2333	43.74	97	97	1	8	8	15	67.39	3	33.33	44	65.91	43.48	12.98	46	1.85	10.385	7.049	7	152.4	0.36	6.4	8.1	4	152.351	655.044	1245.02	4061.69	4271.29
2018-08-11	2018	2018恒丰	16	2018华夏	6	433232018恒丰2018华夏	0	1	4-4-2 (100.0%)	442	2018恒丰2	唐鑫	FB	0	1990-10-16	52.2333	43.74	97	97	1	12	12	10	76.74	7	28.57	40	72.5	41.86	14.41	43	1.81	9.717	6.933	4	93.5	0.21	6	8	4	93.4863	552.398	1198.03	3675.3	4198.22
2018-08-15	2018	2018鲁能	3	2018华夏	6	433272018鲁能2018华夏	3	1	4-4-2 (100.0%)	442	2018鲁能5	郑铮	FB	0	1989-07-11	56.3833	47.47	95	95	1	20	20	12	82.61	8	87.5	66	78.79	50.72	9.91	69	1.97	9.697	6.944	8	179.6	0.42	6.1	7.4	8	179.631	468.144	1074.02	3571.33	4404.17
2018-08-15	2018	2018鲁能	3	2018华夏	6	433272018鲁能2018华夏	3	1	4-4-2 (100.0%)	442	2018鲁能13	张驰	FB	0	1987-07-08	56.3833	47.47	87	95	0	7	7.64368	9.82759	83.64	2.18391	50	57.8736	86.79	47.27	8.35	60.0575	1.75	11.3574	8.3327	13.1034	358.161	0.8	7.1	8.8	2.18391	358.145	944.498	1700.37	4204.28	4150.4
2018-08-15	2018	2018苏宁	5	2018力帆	13	433272018苏宁2018力帆	0	0	4-4-2 (100.0%)	442	2018苏宁5	周云	FB	0	1990-12-31	51.1167	53.31	100	100	1	9	9	14	80	7	71.43	69	78.26	32.86	11.85	70	2.14	9.35	6.404	4	66.5	0.15	5.6	7.5	6	66.5351	325.762	866.686	3478.29	4612.48
2018-08-15	2018	2018苏宁	5	2018力帆	13	433272018苏宁2018力帆	0	0	4-4-2 (100.0%)	442	2018苏宁24	吉翔	FB	0	1990-03-01	51.1167	53.31	100	100	1	16	16	31	63.1	4	75	77	59.74	41.67	19.51	84	2.21	9.676	6.385	3	48.6	0.11	5.8	7.5	6	48.5965	387.332	970.244	3812.54	4457.49
2018-08-15	2018	2018申花	7	2018恒丰	16	433272018申花2018恒丰	3	1	4-4-2 (100.0%)	442	2018申花23	柏佳俊	FB	0	1991-03-20	51.0833	54.41	81	96	0	8	9.48148	7.11111	90.32	1.18519	100	71.1111	88.33	35.48	11.35	73.4815	1.94	8.9683	6.13926	5.92593	155.852	0.37	5.6	7.1	2.37037	155.905	394.812	978.362	3193.74	4245.78
2018-08-15	2018	2018申花	7	2018恒丰	16	433272018申花2018恒丰	3	1	4-4-2 (100.0%)	442	2018申花16	李运秋	FB	0	1990-10-03	51.0833	54.41	96	96	1	6	6	8	83.33	4	75	45	82.22	52.08	8.77	48	1.83	9.399	6.461	8	154.4	0.36	5.8	7.6	1	154.386	565.346	1068.52	3263.32	4347.2
2018-08-18	2018	2018苏宁	5	2018泰达	14	433302018苏宁2018泰达	1	1	4-4-2 (100.0%)	442	2018苏宁28	杨笑天	FB	0	1990-03-26	61.55	42.99	96	96	1	9	9	11	82.81	4	50	59	86.44	32.81	9.54	64	1.92	10.041	7.751	10	165.3	0.39	6.3	7.6	3	165.252	522.719	1058.05	4021.85	4273.34
2018-08-18	2018	2018苏宁	5	2018泰达	14	433302018苏宁2018泰达	1	1	4-4-2 (100.0%)	442	2018苏宁5	周云	FB	0	1990-12-31	61.55	42.99	96	96	1	10	10	8	81.82	5	60	41	78.05	47.73	12.12	44	1.95	10.5	7.97	5	108.8	0.25	6.5	7.8	4	108.811	298.562	1014.06	4675.75	4402.84
2018-08-24	2018	2018恒丰	16	2018权健	9	433362018恒丰2018权健	0	1	4-4-2 (100.0%)	442	2018恒丰2	唐鑫	FB	0	1990-10-16	50.1	44.08	87	98	0	13	14.6437	14.6437	61.76	5.63218	40	36.046	62.5	35.29	17.52	38.2989	1.97	9.35618	6.62007	3.37931	63.9816	0.14	5.7	7.7	2.25287	63.9949	305.053	1165.77	3751.48	4070.05
2018-08-24	2018	2018恒丰	16	2018权健	9	433362018恒丰2018权健	0	1	4-4-2 (100.0%)	442	2018恒丰31	赵和靖	FB	0	1985-05-19	50.1	44.08	98	98	1	13	13	15	70	6	83.33	45	64.44	54	16.64	50	1.62	9.155	6.357	5	157.1	0.36	5.6	7.6	4	157.066	438.575	860.538	3583.18	4115.79
2018-08-25	2018	2018鲁能	3	2018恒大	2	433372018鲁能2018恒大	1	4	4-4-2 (100.0%)	442	2018鲁能5	郑铮	FB	0	1989-07-11	56.2	45.21	100	100	1	19	19	12	76	8	50	46	80.43	44	11.89	50	2.04	9.47	6.748	10	227.5	0.51	5.7	7.2	8	227.512	622.927	1015.54	2815.46	4788.3
2018-08-25	2018	2018鲁能	3	2018恒大	2	433372018鲁能2018恒大	1	4	4-4-2 (100.0%)	442	2018鲁能6	王彤	FB	0	1993-02-12	56.2	45.21	100	100	1	17	17	11	74.42	2	50	41	73.17	41.86	11.73	43	1.91	10.991	7.917	8	121	0.28	6.6	8.5	5	120.984	948.164	1561.28	3780.8	4580.06
2018-08-25	2018	2018鲁能	3	2018恒大	2	433372018鲁能2018恒大	1	4	4-4-2 (100.0%)	442	2018鲁能13	张驰	FB	0	1987-07-08	56.2	45.21	74	100	0	12	16.2162	20.2703	68.09	5.40541	50	56.7568	71.43	40.43	11.03	63.5135	2.06	11.7203	8.3973	12.1622	244.865	0.55	7	9	5.40541	244.916	929.045	1857.43	4506.2	4183.16
2018-08-26	2018	2018苏宁	5	2018富力	10	433382018苏宁2018富力	2	0	4-4-2 (100.0%)	442	2018苏宁28	杨笑天	FB	0	1990-03-26	63.2333	56.05	97	97	1	7	7	8	84.91	5	40	50	84	28.3	10.68	53	2	9.982	7.809	6	100.9	0.24	6.2	7.4	3	100.883	587.989	992.181	3818.25	4483.04
2018-08-26	2018	2018苏宁	5	2018富力	10	433382018苏宁2018富力	2	0	4-4-2 (100.0%)	442	2018苏宁5	周云	FB	0	1990-12-31	63.2333	56.05	97	97	1	12	12	19	68.33	1	100	58	68.97	31.67	12.92	60	2.08	10.704	8.291	5	64.5	0.15	6.6	7.9	5	64.5133	565.174	1111.57	4826.05	4137.04
2018-08-05	2018	2018恒大	2	2018富力	10	433172018恒大2018富力	4	2	4-4-2 (100.0%)	442	2018恒大35	李学鹏	FB	0	1988-09-18	50.2167	52.87	82	95	0	9	10.4268	11.5854	73.68	3.47561	66.67	40.5488	74.29	50	13.07	44.0244	1.74	9.51622	6.69982	13.9024	350.573	0.81	6	8	3.47561	350.55	518.978	1064.85	3289.59	4292.26
2018-08-05	2018	2018恒大	2	2018富力	10	433172018恒大2018富力	4	2	4-4-2 (100.0%)	442	2018恒大5	张琳芃	FB	0	1989-05-09	50.2167	52.87	95	95	1	8	8	9	78.57	1	100	39	76.92	42.86	14.6	42	1.98	9.962	6.935	13	275.7	0.66	6.3	8.3	3	275.675	582.016	1298.82	3567.29	4237.93
2018-08-05	2018	2018鲁能	3	2018国安	4	433172018鲁能2018国安	1	1	4-4-2 (100.0%)	442	2018鲁能6	王彤	FB	0	1993-02-12	54.85	36.9	96	96	1	8	8	2	92.86	2	0	24	91.67	39.29	11.41	28	2.14	9.664	6.702	10	213.5	0.5	6	7.3	2	213.511	490.918	1141.72	3092.83	4725.14
2018-08-05	2018	2018鲁能	3	2018国安	4	433172018鲁能2018国安	1	1	4-4-2 (100.0%)	442	2018鲁能13	张驰	FB	0	1987-07-08	54.85	36.9	78	96	0	14	17.2308	23.3846	44.12	1.23077	0	35.6923	51.72	58.82	14.77	41.8462	1.41	9.61846	6.89969	12.3077	270.154	0.61	5.9	7.6	3.69231	270.15	510.205	996.156	3237.38	4605.09
2018-08-05	2018	2018恒丰	16	2018苏宁	5	433172018恒丰2018苏宁	1	3	4-4-2 (100.0%)	442	2018恒丰21	蒋亮	FB	0	1989-10-01	49.8	41.73	97	97	1	11	11	13	71.74	4	25	43	72.09	50	15.28	46	1.98	9.725	6.731	8	153.5	0.36	6	8.1	2	153.508	635.736	1125.22	3235.82	4574.81
2018-08-05	2018	2018恒丰	16	2018苏宁	5	433172018恒丰2018苏宁	1	3	4-4-2 (100.0%)	442	2018恒丰2	唐鑫	FB	0	1990-10-16	49.8	41.73	97	97	1	14	14	10	74.36	3	66.67	38	68.42	51.28	10.8	39	1.69	9.306	6.601	7	160	0.36	5.7	8	4	160.039	528.433	1051.23	3492.74	4073.28
2018-08-05	2018	2018华夏	6	2018泰达	14	433172018华夏2018泰达	1	2	4-4-2 (100.0%)	442	2018华夏2	赵明剑	FB	0	1987-11-22	53.5167	49.26	96	96	1	4	4	11	73.81	2	0	41	70.73	52.38	14.38	42	1.86	8.754	5.962	8	184	0.42	5.5	6.7	0	183.967	356.449	950.915	2118.84	5144.32
2018-08-05	2018	2018华夏	6	2018泰达	14	433172018华夏2018泰达	1	2	4-4-2 (100.0%)	442	2018华夏21	姜至鹏	FB	0	1989-03-06	53.5167	49.26	96	96	1	14	14	21	75.29	2	100	81	72.84	48.24	11.05	85	1.81	10.109	6.954	7	102.3	0.25	6.3	7.8	2	102.331	588.824	1081.72	4004.74	4331.31
2018-09-15	2018	2018苏宁	5	2018申花	7	433582018苏宁2018申花	1	1	4-4-2 (100.0%)	442	2018苏宁28	杨笑天	FB	0	1990-03-26	53.2833	56.96	95	95	1	8	8	15	72.73	9	33.33	51	74.51	43.64	9.09	55	1.71	10.024	7.074	6	137	0.32	6.3	8	4	137.04	519.958	1385.69	3790.58	4190.91
2018-09-15	2018	2018苏宁	5	2018申花	7	433582018苏宁2018申花	1	1	4-4-2 (100.0%)	442	2018苏宁5	周云	FB	0	1990-12-31	53.2833	56.96	95	95	1	8	8	9	83.93	2	50	55	81.82	46.43	11.35	56	1.82	10.394	7.336	6	131.2	0.31	6.5	8.3	6	131.223	432.144	1133.98	4536.54	4160.6
2018-09-16	2018	2018鲁能	3	2018富力	10	433592018鲁能2018富力	2	1	4-4-2 (100.0%)	442	2018鲁能6	王彤	FB	0	1993-02-12	59.0833	42.29	95	95	1	7	7	5	89.13	4	50	44	84.09	30.43	10.07	46	2.15	11.35	8.716	9	165.5	0.38	7.1	8.8	2	165.478	611.724	1985.77	4486.88	4100.38
2018-09-16	2018	2018鲁能	3	2018富力	10	433592018鲁能2018富力	2	1	4-4-2 (100.0%)	442	2018鲁能5	郑铮	FB	0	1989-07-11	59.0833	42.29	95	95	1	10	10	11	69.44	3	33.33	32	68.75	36.11	19.05	36	2	9.23	6.966	9	167.7	0.38	5.8	7.1	4	167.721	707.798	1024.13	2898.53	4431.92
2018-09-02	2018	2018苏宁	5	2018权健	9	433452018苏宁2018权健	1	1	4-4-2 (100.0%)	442	2018苏宁28	杨笑天	FB	0	1990-03-26	55.15	48.41	95	95	1	5	5	9	81.25	7	42.86	45	80	31.25	10.53	48	1.98	9.72	6.972	8	194.3	0.44	6.1	7.6	2	194.342	373.343	996.546	3780.91	4375.04
2018-09-02	2018	2018苏宁	5	2018权健	9	433452018苏宁2018权健	1	1	4-4-2 (100.0%)	442	2018苏宁5	周云	FB	0	1990-12-31	55.15	48.41	95	95	1	9	9	15	71.15	1	100	52	73.08	42.31	12.75	52	2.02	9.553	6.945	7	129.4	0.31	6	7.6	3	129.416	452.593	874.819	3653.54	4442.74
2018-09-02	2018	2018权健	9	2018苏宁	5	433452018权健2018苏宁	1	1	4-4-2 (100.0%)	442	2018权健16	郑达伦	FB	0	1994-02-11	55.15	51.59	95	95	1	9	9	11	81.36	9	44.44	55	78.18	37.29	8.69	59	2.24	9.263	6.695	6	166.3	0.38	5.8	7.3	8	166.258	379.746	942.579	3582.41	4191.57
2018-09-02	2018	2018权健	9	2018苏宁	5	433452018权健2018苏宁	1	1	4-4-2 (100.0%)	442	2018权健19	王晓龙	FB	0	1986-03-11	55.15	51.59	95	95	1	10	10	16	60.98	5	40	36	66.67	31.71	13.96	41	2.39	9.63	6.851	7	131.8	0.32	6.1	7.5	2	131.814	590.558	1039.62	3050.57	4817.16
2018-09-22	2018	2018恒丰	16	2018国安	4	433652018恒丰2018国安	3	2	4-4-2 (100.0%)	442	2018恒丰21	蒋亮	FB	0	1989-10-01	47.35	34.93	99	99	1	15	15	6	82.35	2	100	34	79.41	64.71	20.82	34	1.68	9.297	6.058	7	156.7	0.35	5.6	7.7	2	156.697	387.594	833.108	3609.07	4310.66
2018-09-22	2018	2018恒丰	16	2018国安	4	433652018恒丰2018国安	3	2	4-4-2 (100.0%)	442	2018恒丰31	赵和靖	FB	0	1985-05-19	47.35	34.93	99	99	1	10	10	10	58.33	3	33.33	23	56.52	79.17	18.49	24	1.42	9.101	6.092	1	48.7	0.1	5.5	7.7	1	48.6544	345.073	1036.86	3854.33	3816.08
2018-09-23	2018	2018人和	8	2018泰达	14	433662018人和2018泰达	2	2	4-4-2 (100.0%)	442	2018人和31	饶伟辉	FB	0	1989-03-25	42.6	47.84	96	96	1	14	14	19	61.22	7	28.57	46	56.52	46.94	14.44	49	1.94	9.985	6.184	9	158.4	0.38	6.2	8.7	3	158.396	626.878	1446.75	3159.58	4593.72
2018-09-23	2018	2018人和	8	2018泰达	14	433662018人和2018泰达	2	2	4-4-2 (100.0%)	442	2018人和3	刘博洋	FB	0	1997-01-18	42.6	47.84	70	96	0	9	12.3429	17.8286	51.85	9.6	42.86	34.2857	48	77.78	12.45	37.0286	1.41	10.2226	6.49783	4.11429	77.76	0.19	6.3	9.3	5.48571	77.7507	662.643	1615.93	4097.04	3769.21
2018-09-29	2018	2018苏宁	5	2018亚泰	15	433722018苏宁2018亚泰	5	2	4-4-2 (100.0%)	442	2018苏宁5	周云	FB	0	1990-12-31	53.6167	42.61	97	97	1	10	10	11	77.55	6	100	47	85.11	44.9	8.63	49	1.71	10.419	7.212	7	132.7	0.3	6.4	8.1	6	132.731	541.634	1184.64	4299.4	4260.54
2018-09-29	2018	2018苏宁	5	2018亚泰	15	433722018苏宁2018亚泰	5	2	4-4-2 (100.0%)	442	2018苏宁20	阿不都海米提	FB	0	1998-03-10	53.6167	42.61	97	97	1	12	12	9	79.55	4	50	39	79.49	40.91	9.85	44	1.89	11.25	7.866	8	177.5	0.4	7	8.8	4	177.467	752.72	1467.76	4746.56	4105.49
2018-09-30	2018	2018鲁能	3	2018人和	8	433732018鲁能2018人和	1	1	4-4-2 (100.0%)	442	2018鲁能5	郑铮	FB	0	1989-07-11	47.3667	57.93	90	96	0	15	16	12.8	82.35	6.4	50	70.4	81.82	30.88	11.35	72.5333	2.04	9.15733	6.23253	12.8	231.04	0.54	5.7	7.7	4.26667	231.064	613.67	1030.89	3278.7	4002.53
2018-09-30	2018	2018鲁能	3	2018人和	8	433732018鲁能2018人和	1	1	4-4-2 (100.0%)	442	2018鲁能6	王彤	FB	0	1993-02-12	47.3667	57.93	96	96	1	8	8	16	76.12	2	50	62	74.19	46.27	13.29	67	1.96	10.16	6.712	9	162.8	0.38	6.3	8.5	8	162.84	694.976	1300.48	3669.22	4332.48
2018-10-20	2018	2018恒丰	16	2018一方	11	433932018恒丰2018一方	3	0	4-4-2 (100.0%)	442	2018恒丰21	蒋亮	FB	0	1989-10-01	42.5667	44.35	98	98	1	14	14	22	62.07	4	75	56	60.71	51.72	18.31	58	1.74	9.588	5.611	1	15.7	0.04	5.8	7.9	1	15.7348	290.012	998.779	4022.73	4260.98
2018-10-20	2018	2018恒丰	16	2018一方	11	433932018恒丰2018一方	3	0	4-4-2 (100.0%)	442	2018恒丰31	赵和靖	FB	0	1985-05-19	42.5667	44.35	98	98	1	10	10	9	71.88	2	50	30	63.33	62.5	17.41	32	1.44	8.863	5.295	8	190.2	0.44	5.4	7.5	3	190.223	300.332	1003.59	3230.77	4137.7
2018-10-21	2018	2018苏宁	5	2018上港	1	433942018苏宁2018上港	0	0	4-4-2 (100.0%)	442	2018苏宁28	杨笑天	FB	0	1990-03-26	53.9833	44.03	95	95	1	8	8	19	67.8	6	66.67	53	71.7	44.07	15.28	59	2.02	10.299	7.403	11	237.2	0.57	6.5	8.2	5	237.217	655.806	1314.53	3745.49	4345.54
2018-10-21	2018	2018苏宁	5	2018上港	1	433942018苏宁2018上港	0	0	4-4-2 (100.0%)	442	2018苏宁5	周云	FB	0	1990-12-31	53.9833	44.03	95	95	1	8	8	14	68.18	4	75	43	67.44	47.73	14.11	44	1.89	10.315	7.312	8	137.3	0.33	6.5	8.1	4	137.34	449.096	1110.69	4485.44	4132.74
2018-10-28	2018	2018鲁能	3	2018上港	1	434012018鲁能2018上港	2	4	4-4-2 (100.0%)	442	2018鲁能5	郑铮	FB	0	1989-07-11	51	46.3	97	97	1	11	11	8	80.49	4	100	38	84.21	58.54	8.8	41	1.73	9.165	6.491	11	193.7	0.44	5.7	7.6	6	193.685	827.165	1198.25	2622.08	4324.13
2018-10-28	2018	2018鲁能	3	2018上港	1	434012018鲁能2018上港	2	4	4-4-2 (100.0%)	442	2018鲁能13	张驰	FB	0	1987-07-08	51	46.3	68	97	0	7	9.98529	19.9706	64.1	7.13235	80	51.3529	58.33	41.03	9.45	55.6324	1.9	10.466	7.3934	9.98529	267.749	0.6	6.4	8.8	4.27941	267.689	753.909	1716.38	3593.45	4134.89
2018-10-06	2018	2018泰达	14	2018亚泰	15	433792018泰达2018亚泰	3	3	4-4-2 (100.0%)	442	2018泰达4	杨帆	FB	0	1996-03-28	46.5833	51.53	83	98	0	6	7.08434	9.44578	71.43	3.54217	66.67	28.3373	75	42.86	12.83	33.0602	1.71	10.1613	6.37945	9.44578	159.87	0.37	6.2	8	3.54217	159.82	546.188	1269.97	3784.67	4400.82
2018-10-06	2018	2018泰达	14	2018亚泰	15	433792018泰达2018亚泰	3	3	4-4-2 (100.0%)	442	2018泰达3	赵宏略	FB	0	1989-12-04	46.5833	51.53	98	98	1	13	13	20	72.22	4	50	71	71.83	37.5	12.74	72	2	10.177	6.273	8	128.8	0.31	6.2	8.1	4	128.791	577.185	1324.85	3677.59	4468.08
2018-11-11	2018	2018鲁能	3	2018申花	7	434152018鲁能2018申花	2	2	4-4-2 (100.0%)	442	2018鲁能5	郑铮	FB	0	1989-07-11	47.05	53.28	95	95	1	13	13	5	90.57	8	87.5	52	88.46	43.4	9.1	53	1.98	8.604	5.713	6	128.6	0.31	5.4	7.3	3	128.611	490.336	1052.47	2649.23	4282.91
2018-11-11	2018	2018鲁能	3	2018申花	7	434152018鲁能2018申花	2	2	4-4-2 (100.0%)	442	2018鲁能13	张驰	FB	0	1987-07-08	47.05	53.28	95	95	1	16	16	11	74.42	2	100	40	75	41.86	12.69	43	1.91	10.125	6.784	15	268.5	0.64	6.4	8.7	3	268.543	772.38	1442.94	3475	4166.51
2018-11-02	2018	2018富力	10	2018恒丰	16	434062018富力2018恒丰	2	0	4-4-2 (100.0%)	442	2018富力20	唐淼	FB	0	1990-10-16	52.2667	40.38	95	95	1	14	14	20	54.55	5	40	41	48.78	47.73	20.78	44	2.11	9.52	6.451	6	99.2	0.24	6	7.5	2	99.1766	409.376	1034.79	3370.47	4606.43
2018-11-02	2018	2018富力	10	2018恒丰	16	434062018富力2018恒丰	2	0	4-4-2 (100.0%)	442	2018富力11	丁海峰	FB	0	1991-07-17	52.2667	40.38	95	95	1	21	21	22	53.19	12	66.67	44	47.73	72.34	19.11	47	1.4	10.155	7.006	3	37.9	0.09	6.4	8	10	37.9228	469.339	1449.55	4266.02	3932.6
2018-11-02	2018	2018鲁能	3	2018亚泰	15	434062018鲁能2018亚泰	2	0	4-4-2 (100.0%)	442	2018鲁能5	郑铮	FB	0	1989-07-11	54.9333	51	95	95	1	15	15	17	66	4	75	45	71.11	48	11.6	50	1.58	9.972	7.051	9	152.2	0.37	6.3	7.7	7	152.188	811.956	1292.96	3334.48	4380.21
2018-11-02	2018	2018鲁能	3	2018亚泰	15	434062018鲁能2018亚泰	2	0	4-4-2 (100.0%)	442	2018鲁能13	张驰	FB	0	1987-07-08	54.9333	51	95	95	1	19	19	9	86.96	5	60	68	80.88	59.42	12.58	69	1.58	10.553	7.674	13	250.6	0.61	6.6	8.4	5	250.556	844.681	1385.97	3905.27	4166.35
2018-11-02	2018	2018权健	9	2018国安	4	434062018权健2018国安	0	0	4-4-2 (100.0%)	442	2018权健18	张诚	FB	0	1989-06-28	53.9333	43.57	95	95	1	13	13	14	75	8	50	55	74.55	48.21	12.27	56	1.71	10.289	7.395	3	91.1	0.21	6.5	8.2	3	91.1234	786.306	1305.51	4202.67	3903.65
2018-11-02	2018	2018权健	9	2018国安	4	434062018权健2018国安	0	0	4-4-2 (100.0%)	442	2018权健16	郑达伦	FB	0	1994-02-11	53.9333	43.57	95	95	1	9	9	9	78.05	2	50	38	76.32	51.22	10.15	41	2.02	9.599	6.881	10	195.1	0.46	6	7.7	4	195.111	530.542	1025.94	3914.09	3933.11
2018-11-07	2018	2018权健	9	2018亚泰	15	434112018权健2018亚泰	2	2	4-4-2 (100.0%)	442	2018权健18	张诚	FB	0	1989-06-28	54.6667	45.75	102	102	1	10	10	8	75.76	6	50	31	74.19	75.76	16.16	33	1.21	10.904	7.703	7	127.1	0.29	6.4	8.5	4	127.104	685.383	1381.57	4377.78	4331.84
2018-11-07	2018	2018权健	9	2018亚泰	15	434112018权健2018亚泰	2	2	4-4-2 (100.0%)	442	2018权健25	糜昊伦	FB	0	1993-01-10	54.6667	45.75	102	102	1	7	7	8	76.47	3	33.33	33	75.76	35.29	15.33	34	1.94	10.361	7.259	4	83.4	0.19	6.1	8	4	83.3589	612.075	1054.12	4323.34	4288.44
2018-11-07	2018	2018人和	8	2018上港	1	434112018人和2018上港	1	2	4-4-2 (100.0%)	442	2018人和31	饶伟辉	FB	0	1989-03-25	47.3167	44.15	95	95	1	7	7	15	71.15	5	40	48	68.75	42.31	15.22	52	2.08	9.916	6.555	7	129	0.3	6.2	8.3	1	129.017	695.37	1432.4	3205.98	4452.82
2018-11-07	2018	2018人和	8	2018上港	1	434112018人和2018上港	1	2	4-4-2 (100.0%)	442	2018人和22	王刚	FB	0	1989-02-17	47.3167	44.15	95	95	1	13	13	11	70.27	7	42.86	32	59.38	45.95	9.97	37	1.84	9.969	6.566	11	248.3	0.57	6.3	8.3	3	248.344	632.876	1168.58	3681.37	4238.13
2018-11-07	2018	2018鲁能	3	2018苏宁	5	434112018鲁能2018苏宁	3	2	4-4-2 (100.0%)	442	2018鲁能6	王彤	FB	0	1993-02-12	60.4167	54.96	95	95	1	15	15	11	84.51	2	100	65	86.15	39.44	9.24	71	2.24	10.646	7.939	9	262.2	0.59	6.7	7.9	2	262.24	688.408	1287.5	4081.66	4325.74
2018-11-07	2018	2018鲁能	3	2018苏宁	5	434112018鲁能2018苏宁	3	2	4-4-2 (100.0%)	442	2018鲁能5	郑铮	FB	0	1989-07-11	60.4167	54.96	95	95	1	9	9	7	90	8	50	68	88.24	35.71	12.71	70	2.06	9.593	7.137	8	223	0.52	6	7.1	2	222.994	490.099	1126.73	3370.27	4382.94
2018-11-07	2018	2018苏宁	5	2018鲁能	3	434112018苏宁2018鲁能	2	3	4-4-2 (100.0%)	442	2018苏宁5	周云	FB	0	1990-12-31	60.4167	45.04	95	95	1	11	11	12	76	6	83.33	50	76	38	11.69	50	1.96	11.146	8.53	8	192.4	0.45	7	8.5	4	192.444	539.455	1582.79	4926.97	3904.71
2018-11-07	2018	2018苏宁	5	2018鲁能	3	434112018苏宁2018鲁能	2	3	4-4-2 (100.0%)	442	2018苏宁28	杨笑天	FB	0	1990-03-26	60.4167	45.04	95	95	1	13	13	15	73.68	8	37.5	52	73.08	43.86	11.49	57	1.84	10.898	8.365	6	105.4	0.26	6.9	8.3	3	105.385	535.683	1762.73	4500.01	3994.37
2019-08-02	2019	2019华夏	11	2019国安	2	436792019华夏2019国安	0	2	4-4-2 (100.0%)	442	2019华夏26	姜文骏	FB	0	1990-01-30	50.8167	38.81	101	101	1	15	15	9	78.57	3	66.67	42	73.81	47.62	10.84	42	1.9	9.872	7.07	5	85.7	0.19	5.9	7.9	0	85.7045	490.361	1071.9	3611.78	4612.67
2019-08-02	2019	2019华夏	11	2019国安	2	436792019华夏2019国安	0	2	4-4-2 (100.0%)	442	2019华夏51	刘径	FB	0	1997-01-17	50.8167	38.81	101	101	1	7	7	9	74.29	3	33.33	34	76.47	60	10.61	35	1.43	9.969	7.079	2	27.4	0.06	5.9	7.9	1	27.3971	462.476	1140.1	3732.28	4607.02
2019-03-30	2019	2019人和	16	2019国安	2	435542019人和2019国安	0	1	4-4-2 (100.0%)	442	2019人和31	饶伟辉	FB	0	1989-03-25	50.8167	41.55	96	96	1	16	16	18	67.86	8	50	52	65.38	57.14	14.87	56	1.7	10.804	7.386	11	269.9	0.64	6.7	8.6	2	269.852	799.206	1560.25	3856.97	4317.6
2019-03-30	2019	2019人和	16	2019国安	2	435542019人和2019国安	0	1	4-4-2 (100.0%)	442	2019人和3	刘博洋	FB	0	1997-01-18	50.8167	41.55	96	96	1	10	10	9	73.53	11	72.73	33	66.67	44.12	14.35	34	1.85	10.002	6.881	7	156.9	0.37	6.2	8	6	156.867	544.484	1008.31	4123.21	4169.3
2019-07-07	2019	2019人和	16	2019鲁能	5	436532019人和2019鲁能	0	2	4-4-2 (100.0%)	442	2019人和4	罗歆	FB	0	1990-02-07	50.8167	51.86	98	98	1	13	13	13	79.03	8	25	57	78.95	40.32	15.05	62	1.85	10.212	7.664	9	193.1	0.45	6.2	7.8	0	193.103	553.186	1345.51	3800.54	4319.91
2019-07-07	2019	2019人和	16	2019鲁能	5	436532019人和2019鲁能	0	2	4-4-2 (100.0%)	442	2019人和3	刘博洋	FB	0	1997-01-18	50.8167	51.86	98	98	1	8	8	13	78.33	6	33.33	60	76.67	35	12.56	60	1.92	9.989	7.755	7	101.4	0.24	6.1	7.9	1	101.443	411.858	1232.86	4180.95	4061.45
2019-11-23	2019	2019苏宁	4	2019人和	16	437922019苏宁2019人和	3	2	4-4-2 (100.0%)	442	2019苏宁5	周云	FB	0	1990-12-31	50.8167	51.97	97	97	1	13	13	16	70.91	2	50	53	67.92	54.55	13.23	55	1.69	9.9	6.591	5	110.7	0.26	6.1	8.3	3	110.679	570.225	1088.79	3909.12	4220.76
2019-11-23	2019	2019苏宁	4	2019人和	16	437922019苏宁2019人和	3	2	4-4-2 (100.0%)	442	2019苏宁20	阿不都海米提	FB	0	1998-03-10	50.8167	51.97	67	97	0	7	10.1343	15.9254	66.67	4.34328	66.67	43.4328	70	54.55	10.93	47.7761	1.42	10.4659	7.20406	13.0299	264.361	0.6	6.4	8.6	2.89552	264.317	717.568	1542.03	3807.37	4134.04
2019-03-30	2019	2019一方	9	2019恒大	1	435542019一方2019恒大	0	1	4-4-2 (100.0%)	442	2019一方4	李帅（大）	FB	0	1995-06-18	50.8167	39.94	96	96	1	10	10	19	62	3	66.67	48	58.33	50	12.76	50	1.96	10.927	7.384	15	351.9	0.81	6.8	9	0	351.945	696.995	1508.01	4343.06	4027.42
2019-03-30	2019	2019一方	9	2019恒大	1	435542019一方2019恒大	0	1	4-4-2 (100.0%)	442	2019一方2	赵明剑	FB	0	1987-11-22	50.8167	39.94	96	96	1	13	13	15	58.33	5	40	33	51.52	55.56	19.8	36	1.61	9.553	6.302	8	245.3	0.57	5.9	7.7	3	245.3	579.001	1269.93	2493.71	4964.85
2019-04-07	2019	2019泰达	7	2019一方	9	435622019泰达2019一方	2	1	4-4-2 (100.0%)	442	2019泰达3	赵宏略	FB	0	1989-12-04	50.8167	53.9	95	95	1	15	15	18	74.65	7	85.71	69	75.36	50.7	13.54	71	1.86	10.092	6.599	9	153	0.36	6.3	8.1	8	152.983	721.096	1211.53	3932.58	4074.03
2019-04-07	2019	2019泰达	7	2019一方	9	435622019泰达2019一方	2	1	4-4-2 (100.0%)	442	2019泰达19	白岳峰	FB	0	1987-03-28	50.8167	53.9	76	95	0	16	20	18.75	61.54	1.25	100	47.5	60.53	61.54	13.26	48.75	1.74	9.23125	6.2125	7.5	136.75	0.33	5.8	7.5	6.25	136.707	720.667	1147.5	2965.97	4260.14
2019-05-26	2019	2019申花	13	2019一方	9	436112019申花2019一方	0	1	4-4-2 (100.0%)	442	2019申花31	王伟	FB	0	1989-06-22	50.8167	50.96	95	95	1	15	15	15	67.39	8	37.5	39	71.79	43.48	13.46	46	1.87	10.808	7.123	7	107	0.26	6.8	8.9	3	106.991	639.603	1832.97	4210.01	4018.86
2019-05-26	2019	2019申花	13	2019一方	9	436112019申花2019一方	0	1	4-4-2 (100.0%)	442	2019申花32	艾迪·弗朗西斯	FB	0	1990-12-17	50.8167	50.96	95	95	1	9	9	15	72.73	3	0	50	70	54.55	13.93	55	1.64	9.149	6.053	4	126.8	0.31	5.7	7.6	2	126.785	374.7	916.569	3663.02	4067.86
2019-04-19	2019	2019鲁能	5	2019恒大	1	435742019鲁能2019恒大	1	2	4-4-2 (100.0%)	442	2019鲁能5	郑伟	FB	0	1989-07-11	50.8167	47.54	99	99	1	10	10	8	79.49	4	75	35	77.14	61.54	14.35	39	1.69	9.404	6.136	8	131.5	0.29	5.7	7.4	4	131.541	431.419	1068.08	3295.09	4477.78
2019-04-19	2019	2019鲁能	5	2019恒大	1	435742019鲁能2019恒大	1	2	4-4-2 (100.0%)	442	2019鲁能6	王彤	FB	0	1993-02-12	50.8167	47.54	99	99	1	13	13	16	75.38	4	75	62	74.19	55.38	11.21	65	1.74	10.001	6.609	8	186.8	0.42	6	7.9	4	186.766	462.834	1406.48	3380.11	4564.89
2019-06-22	2019	2019华夏	11	2019恒大	1	436382019华夏2019恒大	1	2	4-4-2 (100.0%)	442	2019华夏26	姜文骏	FB	0	1990-01-30	50.8167	51.93	97	97	1	13	13	11	81.03	4	25	57	80.7	29.31	13.37	58	2.14	9.642	6.814	7	150.3	0.35	5.9	7.7	1	150.339	412.415	1078.16	3358.04	4642.81
2019-06-22	2019	2019华夏	11	2019恒大	1	436382019华夏2019恒大	1	2	4-4-2 (100.0%)	442	2019华夏2	张俊哲	FB	0	1991-02-20	50.8167	51.93	88	97	0	6	6.61364	7.71591	76.67	3.30682	66.67	31.9659	72.41	46.67	8.5	33.0682	1.8	9.97116	6.97077	6.61364	139.107	0.32	6.2	7.9	4.40909	139.054	413.554	904.082	4056.79	4458.12
2019-03-30	2019	2019华夏	11	2019上港	3	435542019华夏2019上港	1	2	4-4-2 (100.0%)	442	2019华夏11	姜至鹏	FB	0	1989-03-06	50.8167	55.17	95	95	1	24	24	28	69.57	3	66.67	90	67.78	48.91	14.93	92	2.13	10.27	7.366	9	208.1	0.49	6.5	7.6	5	208.106	637.442	1292.55	3696.82	4435.44
2019-03-30	2019	2019华夏	11	2019上港	3	435542019华夏2019上港	1	2	4-4-2 (100.0%)	442	2019华夏28	张呈栋	FB	0	1989-02-09	50.8167	55.17	95	95	1	12	12	19	73.24	4	100	68	75	38.03	11.67	71	2.34	11.267	8.374	13	305.9	0.72	7.1	8.6	4	305.926	732.323	1660.22	4307.23	4261.16
2019-04-20	2019	2019华夏	11	2019国安	2	435752019华夏2019国安	0	1	4-4-2 (100.0%)	442	2019华夏11	姜至鹏	FB	0	1989-03-06	50.8167	41.71	95	95	1	12	12	23	67.61	7	42.86	70	58.57	53.52	14.23	71	1.75	10.186	6.933	13	250.2	0.61	6.4	8.1	3	250.183	684.416	1384.63	3634.25	4232.44
2019-04-20	2019	2019华夏	11	2019国安	2	435752019华夏2019国安	0	1	4-4-2 (100.0%)	442	2019华夏28	张呈栋	FB	0	1989-02-09	50.8167	41.71	95	95	1	16	16	17	68.52	2	50	53	60.38	46.3	15.49	54	1.83	11.215	7.496	14	351.2	0.84	7.1	8.7	1	351.15	739.714	1381.76	4289.04	4453.04
2019-05-25	2019	2019苏宁	4	2019华夏	11	436102019苏宁2019华夏	2	3	4-4-2 (100.0%)	442	2019苏宁28	杨笑天	FB	0	1990-03-26	50.8167	55.48	99	99	1	3	3	5	90.91	5	40	54	90.74	30.91	7.89	55	2.02	10.673	7.594	9	165.3	0.39	6.4	8.5	2	165.283	776.273	1509.7	3942.05	4280.13
2019-05-25	2019	2019苏宁	4	2019华夏	11	436102019苏宁2019华夏	2	3	4-4-2 (100.0%)	442	2019苏宁24	吉翔	FB	0	1990-03-01	50.8167	55.48	99	99	1	9	9	13	79.69	1	100	60	75	39.06	19.05	64	2.19	10.68	7.33	9	171.8	0.4	6.4	8.2	3	171.768	597.381	1641.68	4026.12	4242.62
2019-06-15	2019	2019华夏	11	2019一方	9	436312019华夏2019一方	1	0	4-4-2 (100.0%)	442	2019华夏26	姜文骏	FB	0	1990-01-30	50.8167	50.87	98	98	1	6	6	5	89.8	6	33.33	48	87.5	42.86	11.68	49	1.9	9.982	7.158	8	194.1	0.43	6.1	8.1	2	194.07	572.504	1274.56	3528.61	4412.11
2019-06-15	2019	2019华夏	11	2019一方	9	436312019华夏2019一方	1	0	4-4-2 (100.0%)	442	2019华夏2	张俊哲	FB	0	1991-02-20	50.8167	50.87	98	98	1	12	12	11	72.5	8	87.5	38	76.32	60	13.58	40	1.5	11.125	7.944	3	52.1	0.13	6.8	9	5	52.0635	596.285	1607.15	4856.19	4013.47
2019-07-07	2019	2019华夏	11	2019佳兆业	15	436532019华夏2019佳兆业	1	1	4-4-2 (100.0%)	442	2019华夏11	姜至鹏	FB	0	1989-03-06	50.8167	59.09	97	97	1	14	14	21	79.41	4	25	96	73.96	51.96		102	2.08	10.354	6.796	6	181.4	0.42	6.4	7.9	3	181.402	689.039	1022.47	4269.31	4192.17
2019-07-07	2019	2019华夏	11	2019佳兆业	15	436532019华夏2019佳兆业	1	1	4-4-2 (100.0%)	442	2019华夏28	张呈栋	FB	0	1989-02-09	50.8167	59.09	97	97	1	15	15	23	71.95	4	50	80	68.75	39.02	18.37	82	1.94	10.368	6.989	9	170.2	0.4	6.4	8.2	3	170.226	591.323	1082.43	3727.59	4796.25
2019-07-21	2019	2019华夏	11	2019权健	14	436672019华夏2019权健	2	2	4-4-2 (100.0%)	442	2019华夏11	姜至鹏	FB	0	1989-03-06	50.8167	52.65	98	98	1	14	14	18	75	5	40	70	71.43	47.22	14.66	72	2.18	9.444	5.837	6	96.3	0.22	5.7	7.6	3	96.264	460.07	875.25	3319.53	4692.59
2019-07-21	2019	2019华夏	11	2019权健	14	436672019华夏2019权健	2	2	4-4-2 (100.0%)	442	2019华夏28	张呈栋	FB	0	1989-02-09	50.8167	52.65	98	98	1	6	6	9	81.63	5	60	48	72.92	44.9	11.37	49	1.96	9.416	5.825	5	88.8	0.2	5.7	7.6	3	88.7858	440.673	817.463	2948.37	5120.48
2019-08-10	2019	2019华夏	11	2019鲁能	5	436872019华夏2019鲁能	0	3	4-4-2 (100.0%)	442	2019华夏26	姜文骏	FB	0	1990-01-30	50.8167	40.96	81	94	0	6	6.96296	10.4444	66.67	3.48148	0	31.3333	66.67	59.26	15.95	31.3333	1.63	9.776	7.42252	5.80247	113.032	0.27	6.2	8	1.16049	113.018	610.794	1065.2	3877.58	4109.23
2019-08-10	2019	2019华夏	11	2019鲁能	5	436872019华夏2019鲁能	0	3	4-4-2 (100.0%)	442	2019华夏28	张呈栋	FB	0	1989-02-09	50.8167	40.96	94	94	1	18	18	10	76.74	3	100	40	77.5	46.51	12.26	43	1.7	10.175	7.369	6	102.3	0.24	6.5	8.1	5	102.276	566.946	1239.36	3483.58	4782.61
2019-10-26	2019	2019华夏	11	2019富力	12	437642019华夏2019富力	2	1	4-4-2 (100.0%)	442	2019华夏26	姜文骏	FB	0	1990-01-30	50.8167	50.96	102	102	1	9	9	9	72.73	1	100	33	66.67	51.52	14.76	33	1.73	10.62	7.215	14	270.9	0.61	6.2	8.7	5	270.892	970.758	1251.67	3858.36	4268.31
2019-10-26	2019	2019华夏	11	2019富力	12	437642019华夏2019富力	2	1	4-4-2 (100.0%)	442	2019华夏28	张呈栋	FB	0	1989-02-09	50.8167	50.96	102	102	1	21	21	17	71.67	13	76.92	59	67.8	53.33	13.57	60	1.78	10.89	7.1	7	120	0.27	6.4	8.6	7	119.985	838.276	1554.4	3333.68	5043.91
2019-04-20	2019	2019泰达	7	2019建业	8	435752019泰达2019建业	3	2	4-4-2 (100.0%)	442	2019泰达3	赵宏略	FB	0	1989-12-04	50.8167	49.79	100	100	1	15	15	25	66.22	3	66.67	67	62.69	37.84	16.21	74	1.93	10.103	6.631	5	98.6	0.22	6	7.7	6	98.5908	711.685	1273.99	3330.47	4688.08
2019-04-20	2019	2019泰达	7	2019建业	8	435752019泰达2019建业	3	2	4-4-2 (100.0%)	442	2019泰达4	杨帆	FB	0	1996-03-28	50.8167	49.79	72	100	0	12	16.6667	27.7778	64.91	5.55556	25	75	61.11	49.12	14.66	79.1667	1.91	10.5125	7.38056	6.94444	132.222	0.29	6.3	8.3	5.55556	132.198	719.945	1647.85	3569.33	4443.17
2019-09-14	2019	2019华夏	11	2019建业	8	437222019华夏2019建业	1	4	4-4-2 (100.0%)	442	2019华夏26	姜文骏	FB	0	1990-01-30	50.8167	59.72	96	96	1	12	12	12	76	7	57.14	49	73.47	38	13.93	50	2.14	10.106	6.722	11	177.5	0.42	6.3	8.6	3	177.511	767.706	1187.32	3614.26	4359.29
2019-09-14	2019	2019华夏	11	2019建业	8	437222019华夏2019建业	1	4	4-4-2 (100.0%)	442	2019华夏51	刘径	FB	0	1997-01-17	50.8167	59.72	96	96	1	18	18	19	77.91	13	46.15	83	79.52	44.19	8.2	86	1.91	10.787	6.968	8	156.9	0.36	6.7	9	6	156.912	825.789	1603.95	4077.73	4123.02
2019-11-22	2019	2019权健	14	2019建业	8	437912019权健2019建业	1	2	4-4-2 (100.0%)	442	2019权健18	张诚	FB	0	1989-06-28	50.8167	46.43	97	97	1	12	12	13	53.57	3	33.33	28	53.57	53.57	24.28	28	1.71	8.948	6.344	2	30.9	0.07	5.5	7.9	4	30.9215	342.669	851.969	3883.33	3839.54
2019-11-22	2019	2019权健	14	2019建业	8	437912019权健2019建业	1	2	4-4-2 (100.0%)	442	2019权健25	糜昊伦	FB	0	1993-01-10	50.8167	46.43	97	97	1	14	14	26	71.11	5	60	88	65.91	58.89	14.95	90	1.81	9.549	6.457	7	125.3	0.3	5.9	8.1	5	125.312	524.813	1097.99	3666.56	4133.85
2019-03-03	2019	2019苏宁	4	2019泰达	7	435272019苏宁2019泰达	3	2	4-4-2 (100.0%)	442	2019苏宁5	周云	FB	0	1990-12-31	50.8167	53.27	97	97	1	9	9	12	82.09	7	28.57	62	80.65	40.3	11.18	67	1.97	9.618	6.543	6	116	0.27	5.9	8	3	116.017	422.643	980.337	4152.85	3946.42
2019-03-03	2019	2019苏宁	4	2019泰达	7	435272019苏宁2019泰达	3	2	4-4-2 (100.0%)	442	2019苏宁24	吉翔	FB	0	1990-03-01	50.8167	53.27	96	97	0	12	12.125	14.1458	71.43	5.05208	60	45.4688	73.33	53.06	12.33	49.5104	1.78	11.2237	7.46395	8.08333	138.427	0.32	6.9	9	5.05208	138.465	675.541	1776.48	4864.39	3769.16
2019-03-31	2019	2019苏宁	4	2019卓尔	6	435552019苏宁2019卓尔	2	1	4-4-2 (100.0%)	442	2019苏宁5	周云	FB	0	1990-12-31	50.8167	50.51	96	96	1	7	7	17	70.69	4	75	51	74.51	29.31	10.38	58	2.05	10.903	8.245	7	155.8	0.36	6.8	8.6	3	155.792	641.605	1213.08	5182.62	3710.3
2019-03-31	2019	2019苏宁	4	2019卓尔	6	435552019苏宁2019卓尔	2	1	4-4-2 (100.0%)	442	2019苏宁24	吉翔	FB	0	1990-03-01	50.8167	50.51	96	96	1	7	7	15	77.27	3	66.67	62	74.19	45.45	13.98	66	1.98	11.211	8.272	8	169.1	0.38	7	8.6	6	169.056	608.71	1553.67	5032.1	3847.77
2019-04-21	2019	2019苏宁	4	2019富力	12	435762019苏宁2019富力	5	1	4-4-2 (100.0%)	442	2019苏宁28	杨笑天	FB	0	1990-03-26	50.8167	45.14	95	95	1	5	5	4	92.86	5	60	53	94.34	26.79	9.82	56	2.02	10.513	7.758	8	192.6	0.45	6.6	8	4	192.567	508.641	1236.83	4253.78	4320.95
2019-04-21	2019	2019苏宁	4	2019富力	12	435762019苏宁2019富力	5	1	4-4-2 (100.0%)	442	2019苏宁24	吉翔	FB	0	1990-03-01	50.8167	45.14	83	95	0	11	12.5904	17.1687	70.59	5.72289	100	53.7952	74.47	41.18	18.51	58.3735	2.24	10.2966	7.65265	6.86747	133.572	0.31	6.5	8.1	4.57831	133.537	492.076	1407.33	4458.26	3804.86
2019-05-05	2019	2019苏宁	4	2019一方	9	435902019苏宁2019一方	1	1	4-4-2 (100.0%)	442	2019苏宁24	吉翔	FB	0	1990-03-01	50.8167	47.21	98	98	1	11	11	22	59.26	2	50	43	65.12	27.78	14.04	54	2.17	10.822	7.593	11	291	0.66	6.6	8.4	1	290.998	636.105	1567.49	4207.9	4119.01
2019-05-05	2019	2019苏宁	4	2019一方	9	435902019苏宁2019一方	1	1	4-4-2 (100.0%)	442	2019苏宁20	阿不都海米提	FB	0	1998-03-10	50.8167	47.21	98	98	1	12	12	15	66.67	4	50	40	67.5	35.56	8.47	45	1.98	11.297	7.966	19	399.7	0.89	6.9	8.8	3	399.666	819.113	1367.56	4286.42	4423.75
2019-05-18	2019	2019苏宁	4	2019力帆	10	436032019苏宁2019力帆	3	1	4-4-2 (100.0%)	442	2019苏宁24	吉翔	FB	0	1990-03-01	50.8167	54.39	99	99	1	5	5	18	71.43	3	33.33	59	72.88	49.21	16.28	63	1.84	10.829	6.967	13	310.5	0.7	6.5	8.4	3	310.533	822.019	1414.32	3932.05	4350.34
2019-05-18	2019	2019苏宁	4	2019力帆	10	436032019苏宁2019力帆	3	1	4-4-2 (100.0%)	442	2019苏宁28	杨笑天	FB	0	1990-03-26	50.8167	54.39	51	99	0	2	3.88235	9.70588	80	3.88235	100	46.5882	75	48	11.06	48.5294	1.64	10.9133	6.65629	9.70588	192.176	0.45	6.5	8.6	5.82353	192.098	638.095	1204.09	4735.35	4143.8
2019-07-21	2019	2019苏宁	4	2019国安	2	436672019苏宁2019国安	1	0	4-4-2 (100.0%)	442	2019苏宁5	周云	FB	0	1990-12-31	50.8167	36.42	102	102	1	4	4	3	85	5	80	18	83.33	55	14.15	20	1.5	9.369	6.013	4	50.4	0.11	5.5	7.5	3	50.3894	260.673	700.882	3714.01	4643.16
2019-07-21	2019	2019苏宁	4	2019国安	2	436672019苏宁2019国安	1	0	4-4-2 (100.0%)	442	2019苏宁20	阿不都海米提	FB	0	1998-03-10	50.8167	36.42	83	102	0	9	11.0602	13.5181	52.17	1.22892	0	27.0361	54.55	47.83	12.85	28.2651	1.91	9.2906	6.00325	2.45783	77.2988	0.16	5.4	7.7	4.91566	77.3433	456.479	1006.22	3007.4	4743.77
2019-09-13	2019	2019苏宁	4	2019恒大	1	437212019苏宁2019恒大	3	1	4-4-2 (100.0%)	442	2019苏宁5	周云	FB	0	1990-12-31	50.8167	42.76	100	100	1	11	11	9	80	7	57.14	41	80.49	55.56	10.01	45	1.73	9.736	6.811	4	76.1	0.17	5.8	8	5	76.0551	388.777	1137.17	3867.55	4266.87
2019-09-13	2019	2019苏宁	4	2019恒大	1	437212019苏宁2019恒大	3	1	4-4-2 (100.0%)	442	2019苏宁24	吉翔	FB	0	1990-03-01	50.8167	42.76	100	100	1	7	7	17	56.41	1	100	36	61.11	41.03	19.77	39	1.95	10.057	6.819	5	108.5	0.24	6	8	3	108.514	439.061	1238.11	4057.93	4213.75
2019-10-20	2019	2019苏宁	4	2019华夏	11	437582019苏宁2019华夏	4	1	4-4-2 (100.0%)	442	2019苏宁5	周云	FB	0	1990-12-31	50.8167	57	93	93	1	7	7	7	86	1	100	50	80	38	10.6	50	1.74	9.461	6.984	4	71.9	0.18	6.1	7.8	4	71.94	500.886	894.385	3861.77	4131.68
2019-10-20	2019	2019苏宁	4	2019华夏	11	437582019苏宁2019华夏	4	1	4-4-2 (100.0%)	442	2019苏宁24	吉翔	FB	0	1990-03-01	50.8167	57	93	93	1	21	21	23	70.51	5	60	76	65.79	44.87	15.34	78	1.87	10.06	7.407	3	50.1	0.13	6.5	8.3	4	50.1063	516.575	1747.2	4033.72	3712.66
2019-10-27	2019	2019苏宁	4	2019鲁能	5	437652019苏宁2019鲁能	1	1	4-4-2 (100%)	442	2019苏宁5	周云	FB	0	1990-12-31	50.8167	61.5	96	96	1	13	13	13	83.12	5	60	74	85.14	31.17	8.77	77	1.88	10.529	8.022	13	297.5	0.7	6.6	8	6	297.46	506.216	1250.89	4202.12	4271.81
2019-10-27	2019	2019苏宁	4	2019鲁能	5	437652019苏宁2019鲁能	1	1	4-4-2 (100%)	442	2019苏宁24	吉翔	FB	0	1990-03-01	50.8167	61.5	96	96	1	9	9	22	72.5	4	75	69	73.91	30	15.56	80	2.21	10.83	8.184	7	168.7	0.4	6.8	8.2	5	168.659	721.439	1611.24	4442.49	3886.31
2019-12-01	2019	2019苏宁	4	2019权健	14	438002019苏宁2019权健	2	0	4-4-2 (100.0%)	442	2019苏宁28	杨笑天	FB	0	1990-03-26	50.8167	56.02	93	93	1	16	16	15	82.35	6	33.33	83	78.31	51.76	7.53	85	1.71	9.773	7.228	8	178.1	0.43	6.3	8.1	6	178.06	711.131	1429.75	3523.87	3930.24
2019-12-01	2019	2019苏宁	4	2019权健	14	438002019苏宁2019权健	2	0	4-4-2 (100.0%)	442	2019苏宁20	阿不都海米提	FB	0	1998-03-10	50.8167	56.02	88	93	0	11	11.625	9.51136	78.57	1.05682	100	41.2159	74.36	45.24	11.6	44.3864	1.86	10.2015	7.47699	12.6818	274.878	0.64	6.5	8.5	2.11364	274.869	678.828	1342.83	3920.55	3984.63
2019-03-01	2019	2019人和	16	2019鲁能	5	435252019人和2019鲁能	0	1	4-4-2 (100.0%)	442	2019人和31	饶伟辉	FB	0	1989-03-25	50.8167	45.44	97	97	1	12	12	17	64.58	2	50	43	60.47	35.42	15.06	48	1.92	10.931	7.597	10	245	0.56	6.7	8.6	3	245.02	625.578	1592.06	4021.53	4446.31
2019-03-01	2019	2019人和	16	2019鲁能	5	435252019人和2019鲁能	0	1	4-4-2 (100.0%)	442	2019人和3	刘博洋	FB	0	1997-01-18	50.8167	45.44	97	97	1	16	16	12	74.47	8	37.5	44	75	57.45	13.52	47	1.64	11.079	7.789	8	158.1	0.37	6.8	8.8	6	158.083	768.346	1434.7	4553.97	4163.61
2019-03-09	2019	2019鲁能	5	2019建业	8	435332019鲁能2019建业	2	2	4-4-2 (100.0%)	442	2019鲁能5	郑伟	FB	0	1989-07-11	50.8167	48.72	87	97	0	7	7.8046	5.57471	86.11	3.34483	66.67	39.023	88.57	33.33	11.46	40.1379	2.19	9.26183	6.69857	8.91954	240.716	0.54	5.7	7.3	0	240.671	616.993	848.746	3155.49	4399.71
2019-03-09	2019	2019鲁能	5	2019建业	8	435332019鲁能2019建业	2	2	4-4-2 (100.0%)	442	2019鲁能13	张驰	FB	0	1987-07-08	50.8167	48.72	97	97	1	7	7	8	86.44	4	50	54	79.63	32.2	9.27	59	2.12	10.956	7.837	9	193.2	0.44	6.7	8.8	3	193.199	865.495	1712.94	4108.95	4075.14
2019-04-28	2019	2019鲁能	5	2019卓尔	6	435832019鲁能2019卓尔	3	0	4-4-2 (100.0%)	442	2019鲁能11	刘洋	FB	0	1995-06-17	50.8167	42.34	97	97	1	12	12	13	84.71	7	42.86	80	86.25	38.82	10.35	85	2.02	11.091	8.701	4	93.8	0.22	6.9	8.1	5	93.7911	547.741	1388.19	4809.34	4251.53
2019-04-28	2019	2019鲁能	5	2019卓尔	6	435832019鲁能2019卓尔	3	0	4-4-2 (100.0%)	442	2019鲁能6	王彤	FB	0	1993-02-12	50.8167	42.34	97	97	1	14	14	8	85.45	2	100	55	78.18	38.18	12.03	55	2.13	10.711	8.487	5	117.4	0.28	6.6	7.9	2	117.393	440.145	1282.52	4710.63	4160.07
2019-09-13	2019	2019鲁能	5	2019上港	3	437212019鲁能2019上港	3	1	4-4-2 (100.0%)	442	2019鲁能11	刘洋	FB	0	1995-06-17	50.8167	35.71	98	98	1	10	10	8	82.22	6	16.67	44	79.55	53.33	15.12	45	2.02	10.467	7.523	6	156.4	0.35	6.4	7.8	7	156.356	427.48	1279.78	3973.36	4630.31
2019-09-13	2019	2019鲁能	5	2019上港	3	437212019鲁能2019上港	3	1	4-4-2 (100.0%)	442	2019鲁能6	王彤	FB	0	1993-02-12	50.8167	35.71	98	98	1	7	7	15	66.67	3	33.33	44	65.91	57.78	16.83	45	1.76	10.567	7.67	7	170.1	0.37	6.4	7.9	2	170.097	508.351	1301.63	3932.78	4653.8
2019-09-21	2019	2019鲁能	5	2019申花	13	437292019鲁能2019申花	2	2	4-4-2 (100.0%)	442	2019鲁能13	张驰	FB	0	1987-07-08	50.8167	54.49	97	97	1	9	9	10	82.14	5	40	53	77.36	35.71	9.78	56	1.89	10.625	7.397	5	139.8	0.31	6.5	8.6	3	139.777	686.34	1321.4	4397.29	4079.75
2019-09-21	2019	2019鲁能	5	2019申花	13	437292019鲁能2019申花	2	2	4-4-2 (100.0%)	442	2019鲁能6	王彤	FB	0	1993-02-12	50.8167	54.49	97	97	1	11	11	11	77.08	1	0	48	77.08	43.75	13.11	48	1.81	10.122	6.873	5	112.1	0.26	6.2	8	2	112.148	601.37	1313.44	3430.16	4665.26
2019-11-22	2019	2019鲁能	5	2019力帆	10	437912019鲁能2019力帆	2	0	4-4-2 (100.0%)	442	2019鲁能39	宋龙	FB	0	1989-08-20	50.8167	54	95	95	1	11	11	13	80.6	1	0	64	79.69	41.79	13.6	67	1.87	10.67	7.466	10	176.6	0.42	6.7	8.1	3	176.575	634.518	1562.5	4029.79	4266.66
2019-11-22	2019	2019鲁能	5	2019力帆	10	437912019鲁能2019力帆	2	0	4-4-2 (100.0%)	442	2019鲁能13	张驰	FB	0	1987-07-08	50.8167	54	95	95	1	12	12	8	85.96	8	37.5	56	82.14	57.89	11.41	57	1.67	11.282	7.909	16	381.6	0.88	7.1	8.5	4	381.583	768.57	1526.95	4422.69	4181.94
2019-03-10	2019	2019华夏	11	2019申花	13	435342019华夏2019申花	2	1	4-4-2 (100.0%)	442	2019华夏11	姜至鹏	FB	0	1989-03-06	50.8167	47.39	97	97	1	10	10	21	73.42	4	25	77	70.13	39.24	19.56	79	2.13	9.958	6.904	9	143.5	0.35	6.1	8.1	4	143.547	637.963	1467.12	3563.04	4146.56
2019-03-10	2019	2019华夏	11	2019申花	13	435342019华夏2019申花	2	1	4-4-2 (100.0%)	442	2019华夏2	张俊哲	FB	0	1991-02-20	50.8167	47.39	70	97	0	5	6.92857	11.0857	80.49	4.15714	66.67	55.4286	80	36.59	10.99	56.8143	1.85	11.101	8.02883	4.15714	61.3871	0.14	6.8	8.7	2.77143	61.4366	478.308	1499.41	5456.37	3606.07
2019-06-01	2019	2019申花	13	2019力帆	10	436172019申花2019力帆	0	0	4-4-2 (100.0%)	442	2019申花31	王伟	FB	0	1989-06-22	50.8167	59.3	96	96	1	7	7	16	77.78	5	60	68	76.47	30.56	12.64	72	2.07	11.567	8.394	17	339.2	0.77	7.2	8.9	1	339.202	834.766	2064.21	4726.27	3602.42
2019-06-01	2019	2019申花	13	2019力帆	10	436172019申花2019力帆	0	0	4-4-2 (100.0%)	442	2019申花32	艾迪·弗朗西斯	FB	0	1990-12-17	50.8167	59.3	96	96	1	14	14	15	80	3	66.67	73	75.34	42.67	9.51	75	1.91	10.751	7.622	14	271.4	0.62	6.7	8.1	5	271.427	762.116	1731.42	4401.9	3583.66
2019-07-27	2019	2019申花	13	2019富力	12	436732019申花2019富力	5	3	4-4-2 (100.0%)	442	2019申花23	柏佳俊	FB	0	1991-03-20	50.8167	43.15	97	97	1	7	7	10	77.27	2	50	44	75	47.73	15.24	44	1.73	8.731	6.275	3	55.4	0.12	5.4	7	1	55.3506	320.901	855.466	3081.32	4417.98
2019-07-27	2019	2019申花	13	2019富力	12	436732019申花2019富力	5	3	4-4-2 (100.0%)	442	2019申花16	李运秋	FB	0	1990-10-03	50.8167	43.15	97	97	1	12	12	8	86.89	2	0	58	81.03	34.43	13.61	61	2.2	9.072	6.49	2	44.9	0.11	5.6	7.3	2	44.9489	410.305	920.965	3436.8	4259.37
2019-08-02	2019	2019申花	13	2019卓尔	6	436792019申花2019卓尔	2	2	4-4-2 (100.0%)	442	2019申花23	柏佳俊	FB	0	1991-03-20	50.8167	48.55	104	104	1	7	7	8	83.33	4	75	45	86.67	45.83	14.82	48	1.9	8.949	5.94	3	66.2	0.15	5.2	7.2	6	66.1818	349.472	843.075	3241.97	4447.91
2019-08-02	2019	2019申花	13	2019卓尔	6	436792019申花2019卓尔	2	2	4-4-2 (100.0%)	442	2019申花32	艾迪·弗朗西斯	FB	0	1990-12-17	50.8167	48.55	104	104	1	12	12	8	78.38	7	57.14	36	77.78	51.35	14.39	37	1.57	9.141	6.245	5	106.1	0.23	5.3	7.6	3	106.067	456.615	861.287	3456.06	4260.7
2019-09-15	2019	2019申花	13	2019泰达	7	437232019申花2019泰达	0	3	4-4-2 (100.0%)	442	2019申花23	柏佳俊	FB	0	1991-03-20	50.8167	55.04	96	96	1	9	9	16	76.12	5	60	63	77.78	41.79	13.43	67	1.87	9.844	6.739	5	77.5	0.19	6.1	7.9	3	77.4774	631.498	1433.75	3464.72	4236.28
2019-09-15	2019	2019申花	13	2019泰达	7	437232019申花2019泰达	0	3	4-4-2 (100.0%)	442	2019申花32	艾迪·弗朗西斯	FB	0	1990-12-17	50.8167	55.04	96	96	1	16	16	13	71.74	3	0	46	71.74	56.52	14.94	46	1.63	9.685	6.543	9	145.7	0.34	6	7.6	5	145.675	546.645	1051.58	3571.48	4369.2
2019-03-09	2019	2019苏宁	4	2019上港	3	435332019苏宁2019上港	2	3	4-4-2 (100.0%)	442	2019苏宁28	杨笑天	FB	0	1990-03-26	50.8167	53.56	47	98	0	4	8.34043	25.0213	73.33	6.25532	33.33	83.4043	72.5	26.67	11.85	93.8298	2.11	11.8288	9.21617	18.766	436.413	1.01	7.2	8.6	6.25532	436.313	844.017	1481.99	5017.45	4049.27
2019-03-09	2019	2019苏宁	4	2019上港	3	435332019苏宁2019上港	2	3	4-4-2 (100.0%)	442	2019苏宁5	周云	FB	0	1990-12-31	50.8167	53.56	98	98	1	4	4	16	74.6	8	25	60	75	36.51	10.41	63	2.27	10.999	8.168	5	99.9	0.23	6.7	8.4	3	99.899	663.554	1321.81	5090.41	3823.38
2019-04-13	2019	2019苏宁	4	2019佳兆业	15	435682019苏宁2019佳兆业	2	0	4-4-2 (100.0%)	442	2019苏宁28	杨笑天	FB	0	1990-03-26	50.8167	44.52	96	96	1	7	7	10	80.39	6	83.33	48	77.08	49.02	13.45	51	1.86	10.351	6.859	6	154.2	0.36	6.4	8.3	5	154.154	622.396	1068.39	4351.67	4154.88
2019-04-13	2019	2019苏宁	4	2019佳兆业	15	435682019苏宁2019佳兆业	2	0	4-4-2 (100.0%)	442	2019苏宁24	吉翔	FB	0	1990-03-01	50.8167	44.52	96	96	1	11	11	20	63.64	5	60	49	65.31	38.18	18.25	55	2.42	11.043	7.196	9	109.4	0.26	6.8	8.8	3	109.373	678.259	1426.49	4582.2	4246.84
2019-05-10	2019	2019泰达	7	2019申花	13	435952019泰达2019申花	1	1	4-4-2 (100.0%)	442	2019泰达3	赵宏略	FB	0	1989-12-04	50.8167	59.34	99	99	1	14	14	14	84.95	1	100	91	82.42	34.41	11.17	93	2.12	9.878	6.83	2	29.2	0.07	5.9	7.6	2	29.217	542.952	1250.16	3701.23	4354.46
2019-05-10	2019	2019泰达	7	2019申花	13	435952019泰达2019申花	1	1	4-4-2 (100.0%)	442	2019泰达19	白岳峰	FB	0	1987-03-28	50.8167	59.34	99	99	1	11	11	11	83.33	3	66.67	64	75	39.39	13.51	66	2.35	9.162	6.288	6	111.7	0.25	5.5	7	7	111.75	470.693	924.001	2773.81	4882.04
2019-06-02	2019	2019泰达	7	2019国安	2	436182019泰达2019国安	1	2	4-4-2 (100.0%)	442	2019泰达3	赵宏略	FB	0	1989-12-04	50.8167	38.98	90	97	0	12	12.9333	11.8556	82.26	0	0	65.7444	81.97	38.71	11.3	66.8222	2.1	10.1279	7.38601	6.46667	186.132	0.43	6.3	7.6	0	186.087	540.282	1372.18	3505.63	4523.86
2019-06-02	2019	2019泰达	7	2019国安	2	436182019泰达2019国安	1	2	4-4-2 (100.0%)	442	2019泰达11	谭望嵩	FB	0	1985-12-19	50.8167	38.98	97	97	1	8	8	8	76.47	3	33.33	32	78.13	47.06	16.15	34	1.68	10.277	7.547	4	60.5	0.14	6.3	8	2	60.4731	561.864	1416.54	3606.51	4631.85
2019-07-11	2019	2019泰达	7	2019恒大	1	436572019泰达2019恒大	0	3	4-4-2 (100.0%)	442	2019泰达3	赵宏略	FB	0	1989-12-04	50.8167	46.72	84	97	0	10	11.5476	15.0119	80.3	8.08333	42.86	72.75	77.78	36.36	13.35	76.2143	1.94	9.90555	7.01633	6.92857	107.046	0.26	6.1	7.7	4.61905	107.045	558.494	1265.74	3419.46	4554.42
2019-07-11	2019	2019泰达	7	2019恒大	1	436572019泰达2019恒大	0	3	4-4-2 (100.0%)	442	2019泰达19	白岳峰	FB	0	1987-03-28	50.8167	46.72	70	97	0	14	19.4	22.1714	61.9	4.15714	66.67	52.6571	63.16	40.48	12.65	58.2	1.98	9.07781	6.59184	1.38571	27.0214	0.06	5.6	6.9	9.7	27.0435	451.709	924.847	3000.8	4673.43
2019-04-06	2019	2019权健	14	2019华夏	11	435612019权健2019华夏	0	0	4-4-2 (100.0%)	442	2019权健25	糜昊伦	FB	0	1993-01-10	50.8167	47.81	94	94	1	13	13	13	79.69	5	60	62	79.03	51.56	12.96	64	1.83	9.941	7.527	6	171.8	0.4	6.3	7.8	4	171.814	488.543	1375.77	4087.14	3817.76
2019-04-06	2019	2019权健	14	2019华夏	11	435612019权健2019华夏	0	0	4-4-2 (100.0%)	442	2019权健18	张诚	FB	0	1989-06-28	50.8167	47.81	94	94	1	14	14	18	64	7	85.71	47	65.96	38	14.99	50	1.92	10.546	7.918	4	62.1	0.15	6.7	8.3	4	62.1289	397.656	1400.09	5020.4	3665.34
2019-04-06	2019	2019华夏	11	2019权健	14	435612019华夏2019权健	0	0	4-4-2 (100.0%)	442	2019华夏11	姜至鹏	FB	0	1989-03-06	50.8167	52.19	94	94	1	10	10	23	75.27	3	33.33	87	71.26	44.09	13.56	93	2.19	9.678	7.24	8	181.1	0.44	6.2	7.5	0	181.117	580.429	1102.07	3790.94	4023.1
2019-04-06	2019	2019华夏	11	2019权健	14	435612019华夏2019权健	0	0	4-4-2 (100.0%)	442	2019华夏28	张呈栋	FB	0	1989-02-09	50.8167	52.19	94	94	1	14	14	17	72.58	7	100	60	73.33	48.39	9.53	62	1.66	10.585	7.851	5	131.8	0.33	6.7	8.2	14	131.845	600.198	1437.27	4118.12	4297.98
2019-05-04	2019	2019泰达	7	2019卓尔	6	435892019泰达2019卓尔	1	1	4-4-2 (100.0%)	442	2019泰达3	赵宏略	FB	0	1989-12-04	50.8167	53.92	97	97	1	9	9	11	83.58	6	33.33	61	86.89	32.84	10.85	67	1.91	9.448	6.286	5	82.6	0.2	5.8	7.3	5	82.6088	452.112	1012.68	3554.92	4345.7
2019-05-04	2019	2019泰达	7	2019卓尔	6	435892019泰达2019卓尔	1	1	4-4-2 (100.0%)	442	2019泰达19	白岳峰	FB	0	1987-03-28	50.8167	53.92	88	97	0	15	16.5341	15.4318	74.07	8.81818	62.5	55.1136	74	44.44	12.29	59.5227	1.74	9.69339	6.69741	9.92045	212.077	0.48	6	7.7	11.0227	212.058	546.842	986.377	3227.73	4719.94
2019-03-09	2019	2019国安	2	2019力帆	10	435332019国安2019力帆	4	0	4-4-2 (100.0%)	442	2019国安4	李磊	FB	0	1992-05-30	50.8167	58.66	90	93	0	15	15.5	16.5333	78.08	3.1	33.33	74.4	73.61	52.05	11.13	75.4333	1.82	10.3106	7.13207	5.16667	103.85	0.25	6.6	8.5	7.23333	103.834	565.057	1481.93	4592.88	3566.62
2019-03-09	2019	2019国安	2	2019力帆	10	435332019国安2019力帆	4	0	4-4-2 (100.0%)	442	2019国安27	王刚	FB	0	1989-02-17	50.8167	58.66	93	93	1	12	12	11	78.43	4	50	43	81.4	41.18	8.8	51	2.04	9.632	6.379	16	473.9	1.1	6.2	7.7	2	473.893	496.397	944.449	3614.6	4102.89
2019-04-13	2019	2019华夏	11	2019力帆	10	435682019华夏2019力帆	1	2	4-4-2 (100.0%)	442	2019华夏11	姜至鹏	FB	0	1989-03-06	50.8167	50.75	97	97	1	12	12	21	65	5	100	56	64.29	46.67	15.56	60	1.77	9.427	6.326	8	193.9	0.44	5.8	8	3	193.907	519.419	1349.99	3168.72	4195.46
2019-04-13	2019	2019华夏	11	2019力帆	10	435682019华夏2019力帆	1	2	4-4-2 (100.0%)	442	2019华夏28	张呈栋	FB	0	1989-02-09	50.8167	50.75	97	97	1	22	22	16	77.78	9	66.67	66	71.21	50	16.21	72	1.72	10.16	6.565	3	49.7	0.12	6.3	8.3	6	49.7406	481.804	1305.29	3724.85	4598.17
2019-09-20	2019	2019苏宁	4	2019力帆	10	437282019苏宁2019力帆	2	1	4-4-2 (100.0%)	442	2019苏宁5	周云	FB	0	1990-12-31	50.8167	50.59	98	98	1	13	13	11	68.57	3	66.67	30	66.67	45.71	15.96	35	1.86	9.504	6.05	6	142.2	0.32	5.8	8.1	5	142.242	342.97	985.328	3647.84	4385.52
2019-09-20	2019	2019苏宁	4	2019力帆	10	437282019苏宁2019力帆	2	1	4-4-2 (100.0%)	442	2019苏宁20	阿不都海米提	FB	0	1998-03-10	50.8167	50.59	89	98	0	12	13.2135	20.9213	61.22	9.91011	66.67	46.2472	52.38	51.02	12.83	53.9551	1.59	10.1623	6.27861	19.8202	411.27	0.91	6.2	8.3	6.60674	411.321	531.321	1103.13	3692.74	4423.21
2019-11-27	2019	2019力帆	10	2019卓尔	6	437962019力帆2019卓尔	0	1	4-4-2 (100.0%)	442	2019力帆4	罗皓	FB	0	1995-01-17	50.8167	62.15	98	98	1	8	8	8	84.62	4	75	50	84	30.77	10.48	52	2.29	9.326	6.322	2	52.7	0.12	5.7	7.1	0	52.6562	215.19	943.879	3915.87	4198.66
2019-11-27	2019	2019力帆	10	2019卓尔	6	437962019力帆2019卓尔	0	1	4-4-2 (100.0%)	442	2019力帆33	迪力木拉提	FB	0	1998-04-08	50.8167	62.15	98	98	1	16	16	9	85.71	5	60	63	84.13	44.44	10.26	63	1.79	9.792	7.173	6	115.3	0.27	6	8	5	115.278	436.94	1038.87	4639.21	3561.83
2020-07-25	2020	2020申花	7	2020恒大	2	440372020申花2020恒大	0	2	4-4-2 (100.0%)	442	2020申花38	温家宝	FB	0	1999-01-02	2.00764	43.64	96	96	1	12	12	18	67.27	8	12.5	51	70.59	47.27	15.19	55	1.84	10.142	6.569	8	147.7	0.34	6.3	8.2	2	147.658	650.758	1300.52	3667.21	0
2020-07-25	2020	2020申花	7	2020恒大	2	440372020申花2020恒大	0	2	4-4-2 (100.0%)	442	2020申花13	赵明剑	FB	0	1987-11-22	2.00764	43.64	96	96	1	10	10	14	62.16	6	33.33	32	53.13	29.73	14.28	37	2.32	8.942	5.642	10	175.6	0.41	5.6	7	5	175.583	553.907	894.964	2650.25	0
2020-07-27	2020	2020泰达	10	2020上港	4	440392020泰达2020上港	1	3	4-4-2 (100.0%)	442	2020泰达3	赵宏略	FB	0	1989-12-04	2.24861	35.44	96	96	1	11	11	18	67.27	5	80	53	69.81	43.64	13.54	55	1.95	9.619	6.721	5	103	0.24	6	7.5	3	102.971	445.645	1191.86	3273.54	0
2020-07-27	2020	2020泰达	10	2020上港	4	440392020泰达2020上港	1	3	4-4-2 (100.0%)	442	2020泰达19	自岳峰	FB	0	1987-03-28	2.24861	35.44	48	96	0	3	6	0	100	0	0	28	100	64.29	13.78	28	1.64	9.026	6.402	10	221.2	0.52	5.6	7.6	2	221.227	401.505	816.824	3159.23	0
2020-07-27	2020	2020泰达	10	2020上港	4	440392020泰达2020上港	1	3	4-4-2 (100.0%)	442	2020泰达28	谭望嵩	FB	0	1985-12-19	2.24861	35.44	48	96	0	1	2	16	69.23	6	33.33	50	64	46.15	23.61	52	1.73	10.538	7.726	4	49.8	0.11	6.5	8.1	0	49.8127	749.962	1343.8	3639.14	0
2020-08-12	2020	2020华夏	8	2020国安	3	440552020华夏2020国安	1	3	4-4-2 (100.0%)	442	2020华夏32	丁海峰	FB	0	1991-07-17	2.07639	53.13	98	98	1	12	12	14	80.56	1	0	67	74.63	48.61	14.14	72	1.71	10.042	6.804	7	106.7	0.25	6.1	8.2	3	106.653	680.17	1403.88	3461.26	0
2020-08-12	2020	2020华夏	8	2020国安	3	440552020华夏2020国安	1	3	4-4-2 (100.0%)	442	2020华夏2	张俊哲	FB	0	1991-02-20	2.07639	53.13	67	98	0	5	7.31343	10.2388	87.27	2.92537	0	77.5224	83.02	40	10.56	80.4478	1.76	10.8707	7.6089	10.2388	161.919	0.37	6.6	8.6	2.92537	161.89	512.911	1441.11	4290.98	0
2020-08-10	2020	2020申花	7	2020一方	12	440532020申花2020一方	2	2	4-4-2 (100.0%)	442	2020申花23	柏佳俊	FB	0	1991-03-20	2.07986	42.41	81	96	0	15	17.7778	20.1481	63.04	4.74074	75	53.3333	60	45.65	18.97	54.5185	1.67	9.68889	6.46756	5.92593	93.8667	0.22	6	7.4	5.92593	93.8999	658.061	1053.15	3352.16	0
2020-08-10	2020	2020申花	7	2020一方	12	440532020申花2020一方	2	2	4-4-2 (100.0%)	442	2020申花8	张璐	FB	0	1987-08-23	2.07986	42.41	96	96	1	14	14	14	63.16	3	66.67	34	64.71	52.63	19.07	38	1.66	9.433	6.462	4	88.5	0.21	5.9	7.8	3	88.5172	626.968	1108.16	3245.03	0
2020-08-16	2020	2020国安	3	2020黄海	14	440592020国安2020黄海	3	3	4-4-2 (100.0%)	442	2020国安4	李磊	FB	0	1992-05-30	2.04931	67.6	97	97	1	8	8	10	84.85	1	0	63	85.71	34.85	8.77	66	1.94	10.337	6.772	7	115.2	0.28	6.4	8.3	1	115.187	620.554	1355.28	3850.96	0
2020-08-16	2020	2020国安	3	2020黄海	14	440592020国安2020黄海	3	3	4-4-2 (100.0%)	442	2020国安27	王刚	FB	0	1989-02-17	2.04931	67.6	81	97	0	7	8.38272	14.3704	77.78	2.39506	100	62.2716	78.85	42.59	8.66	64.6667	1.74	9.40541	6.03915	16.7654	436.021	1	5.8	7.5	2.39506	435.98	490.484	802.055	2839.41	0
2020-08-17	2020	2020力帆	6	2020卓尔	15	440602020力帆2020卓尔	0	2	4-4-2(100.0%)	442	2020力帆23	陈雷	FB	0	1985-10-16	2.28264	54.61	98	98	1	16	16	16	76.12	3	0	67	74.63	53.73	12.82	67	1.73	10.182	7.144	7	136.7	0.32	6.2	7.8	6	136.662	556.993	1303.32	3335	0
2020-08-17	2020	2020力帆	6	2020卓尔	15	440602020力帆2020卓尔	0	2	4-4-2(100.0%)	442	2020力帆33	迪力木拉提	FB	1	1998-04-08	2.28264	54.61	48	98	0	7	14.2917	16.3333	75	6.125	0	63.2917	70.97	59.38	10.99	65.3333	1.47	11.0128	8.036	10.2083	231.117	0.53	6.7	8.3	4.08333	231.169	644.948	1279.4	4401.74	0
2020-08-17	2020	2020力帆	6	2020卓尔	15	440602020力帆2020卓尔	0	2	4-4-2(100.0%)	442	2020力帆5	蒋哲	FB	0	1989-02-26	2.28264	54.61	50	98	0	7	13.72	15.68	75	11.76	33.33	60.76	70.97	46.88	11.64	62.72	2.06	9.1042	6.26808	7.84	185.024	0.44	5.6	7.3	3.92	184.931	389.755	972.591	2931.14	0
2020-08-16	2020	2020一方	12	2020富力	11	440592020一方2020富力	0	1	4-4-2 (100.0%)	442	2020一方4	李帅（大）	FB	0	1995-06-18	2.61944	46.03	76	100	0	2	2.63158	14.4737	70.27	0	0	42.1053	71.88	27.03	9.87	48.6842	2.59	11.2461	8.87368	9.21053	295	0.65	6.7	8.1	2.63158	295.001	616.806	1505.37	4585.16	0
2020-08-16	2020	2020一方	12	2020富力	11	440592020一方2020富力	0	1	4-4-2 (100.0%)	442	2020一方16	童磊	FB	0	1997-12-16	2.61944	46.03	100	100	1	8	8	10	86.67	4	25	74	85.14	24	13.1	75	2.33	11.051	8.466	9	161.9	0.39	6.6	8.1	2	161.876	670.382	1301.66	4555.54	0
2020-08-20	2020	2020苏宁	1	2020恒大	2	440632020苏宁2020恒大	1	2	4-4-2 (100.0%)	442	2020苏宁2	李品	FB	0	1993-09-15	2.11597	50.95	74	99	0	3	4.01351	10.7027	79.49	0	0	46.8243	82.86	51.28	12.54	52.1757	1.85	9.82909	6.81896	6.68919	134.051	0.29	5.9	8	8.02703	134.069	521.022	1242.12	3808.96	0
2020-08-20	2020	2020苏宁	1	2020恒大	2	440632020苏宁2020恒大	1	2	4-4-2 (100.0%)	442	2020苏宁20	阿不都海米提	FB	1	1998-03-10	2.11597	50.95	99	99	1	11	11	11	72.5	4	50	38	65.79	50	9.78	40	1.75	11.165	7.632	20	395.6	0.92	6.8	9	3	395.645	840.087	1730.61	3892.16	0
2020-08-21	2020	2020华夏	8	2020卓尔	15	440642020华夏2020卓尔	3	1	4-4-2 (100.0%)	442	2020华夏32	丁海峰	FB	0	1991-07-17	2.11667	52.14	97	97	1	23	23	23	65.15	6	66.67	62	59.68	54.55	15.74	66	1.92	10.156	6.96	3	43.5	0.1	6.2	8.2	8	43.4676	602.344	1259.14	3843.3	0
2020-08-21	2020	2020华夏	8	2020卓尔	15	440642020华夏2020卓尔	3	1	4-4-2 (100.0%)	442	2020华夏28	张呈栋	FB	0	1989-02-09	2.11667	52.14	97	97	1	7	7	9	81.63	3	66.67	47	76.6	38.78	11.38	49	2.29	9.201	6.342	4	77.1	0.17	5.7	7.5	5	77.0583	411.762	924.438	2901.61	0
2020-08-22	2020	2020黄海	14	2020泰达	10	440652020黄海2020泰达	2	0	4-4-2 (100.0%)	442	2020黄海21	王伟	FB	0	1989-06-22	2.37639	51.99	96	96	1	8	8	13	72.92	5	0	47	70.21	33.33	13.23	48	2.19	9.87	7.214	4	86.8	0.2	6.2	7.6	1	86.8168	429.644	1232.42	3695.79	0
2020-08-22	2020	2020黄海	14	2020泰达	10	440652020黄海2020泰达	2	0	4-4-2 (100.0%)	442	2020黄海25	邹正	FB	0	1988-02-07	2.37639	51.99	96	96	1	9	9	14	77.78	1	100	61	77.05	46.03	10.99	63	2.03	9.576	6.666	5	138.8	0.32	6	7	4	138.815	398.096	824.04	3663.99	0
2020-08-25	2020	2020一方	12	2020恒大	2	440682020一方2020恒大	2	2	4-4-2 (100.0%)	442	2020一方11	孙国文	FB	0	1993-09-30	2.525	41.32	96	96	1	6	6	12	69.23	2	50	36	69.44	51.28	14.86	39	1.69	11.34	8.808	17	312.1	0.74	7.1	8.7	6	312.069	736.423	1581.18	4581.3	0
2020-08-25	2020	2020一方	12	2020恒大	2	440682020一方2020恒大	2	2	4-4-2 (100.0%)	442	2020一方16	童磊	FB	0	1997-12-16	2.525	41.32	96	96	1	17	17	9	85.48	1	100	60	78.33	54.84	13.28	62	1.61	10.954	8.414	6	156.2	0.37	6.8	8.3	6	156.179	575.374	1353.91	4722.5	0
2020-08-29	2020	2020一方	12	2020鲁能	5	440722020一方2020鲁能	1	0	4-4-2 (100.0%)	442	2020一方11	孙国文	FB	0	1993-09-30	2.29722	44.41	96	96	1	15	15	18	67.27	3	0	54	64.81	54.55	13.15	55	1.75	10.972	8.081	13	269.4	0.64	6.8	8.8	6	269.353	670.256	1426.79	4544.11	0
2020-08-29	2020	2020一方	12	2020鲁能	5	440722020一方2020鲁能	1	0	4-4-2 (100.0%)	442	2020一方16	童磊	FB	0	1997-12-16	2.29722	44.41	96	96	1	12	12	16	58.97	3	66.67	37	59.46	38.46	13.35	39	2.31	10.07	7.528	6	140.9	0.32	6.3	8.2	4	140.919	473.323	1187.61	4236.97	0
2020-08-31	2020	2020泰达	10	2020上港	4	440742020泰达2020上港	1	4	4-4-2 (100.0%)	442	2020泰达3	赵宏略	FB	0	1989-12-04	2.14236	40.65	98	98	1	12	12	13	77.59	1	100	56	75	43.1	9.69	58	2.28	9.759	6.616	5	87.9	0.21	6	7.7	4	87.9498	550.069	1310.97	3416.71	0
2020-08-31	2020	2020泰达	10	2020上港	4	440742020泰达2020上港	1	4	4-4-2 (100.0%)	442	2020泰达19	自岳峰	FB	0	1987-03-28	2.14236	40.65	50	98	0	6	11.76	19.6	61.54	5.88	33.33	47.04	58.33	50	15.32	50.96	2.04	9.28452	6.24456	9.8	146.216	0.34	5.6	7.7	7.84	146.228	689.119	966.85	3057.48	0
2020-08-31	2020	2020泰达	10	2020上港	4	440742020泰达2020上港	1	4	4-4-2 (100.0%)	442	2020泰达28	谭望嵩	FB	0	1985-12-19	2.14236	40.65	48	98	0	5	10.2083	6.125	86.96	4.08333	100	44.9167	90.91	56.52	9.13	46.9583	1.52	11.0577	7.82571	12.25	241.529	0.56	6.8	8.6	6.125	241.453	810.563	1530.85	3938.03	0
2020-08-30	2020	2020申花	7	2020恒大	2	440732020申花2020恒大	1	4	4-4-2 (100.0%)	442	2020申花13	赵明剑	FB	0	1987-11-22	2.09514	29.84	94	94	1	10	10	16	56.76	4	0	33	51.52	67.57	21.76	37	1.38	7.977	5.197	10	189.1	0.46	5.1	6.2	5	189.081	293.295	694.724	2014.41	0
2020-08-30	2020	2020申花	7	2020恒大	2	440732020申花2020恒大	1	4	4-4-2 (100.0%)	442	2020申花23	柏佳俊	FB	0	1991-03-20	2.09514	29.84	61	94	0	4	6.16393	7.70492	68.75	6.16393	50	23.1148	60	62.5	19.05	24.6557	1.5	9.45702	6.43207	4.62295	98.777	0.24	6	7.5	6.16393	98.8507	593.689	1186.2	3207.14	0
2020-09-06	2020	2020力帆	6	2020泰达	10	440802020力帆2020泰达	2	1	4-4-2 (100.0%)	442	2020力帆19	刘欢	FB	0	1989-02-14	1.84167	43.91	69	95	0	12	16.5217	17.8986	64.86	1.37681	100	46.8116	67.65	45.95	13.85	50.942	1.81	10.1113	6.64587	6.88406	109.319	0.26	6.3	8.1	4.13043	109.35	562.418	1219.99	3905.45	0
2020-09-06	2020	2020力帆	6	2020泰达	10	440802020力帆2020泰达	2	1	4-4-2 (100.0%)	442	2020力帆33	迪力木拉提	FB	1	1998-04-08	1.84167	43.91	80	95	0	10	11.875	14.25	66.67	4.75	50	36.8125	67.74	58.33	14.37	42.75	1.42	10.2066	6.66188	10.6875	183.35	0.43	6.4	8.6	7.125	183.375	496.898	1303.06	4344.04	0
2020-09-10	2020	2020黄海	14	2020上港	4	440842020黄海2020上港	1	2	4-4-2 (100.0%)	442	2020黄海21	王伟	FB	0	1989-06-22	1.93542	55.06	102	102	1	17	17	21	58	7	42.86	47	55.32	58	19.53	50	1.62	10.025	6.515	7	120.8	0.27	5.9	8.4	2	120.792	554.546	1435.37	3698.39	0
2020-09-10	2020	2020黄海	14	2020上港	4	440842020黄海2020上港	1	2	4-4-2 (100.0%)	442	2020黄海33	石哲	FB	0	1993-06-29	1.93542	55.06	102	102	1	16	16	22	53.19	2	50	47	53.19	65.96	20.35	47	1.51	10.223	6.646	8	187.2	0.41	6	8.6	7	187.24	800.401	1173.51	3588.98	0
2020-09-08	2020	2020一方	12	2020苏宁	1	440822020一方2020苏宁	1	1	4-4-2 (100.0%)	442	2020一方11	孙国文	FB	0	1993-09-30	2.41806	41.46	95	95	1	11	11	17	66	5	40	48	64.58	30	15.49	50	2.48	11.3	8.384	8	114.5	0.26	7.1	8.7	4	114.514	714.771	1653.27	4772.91	0
2020-09-08	2020	2020一方	12	2020苏宁	1	440822020一方2020苏宁	1	1	4-4-2 (100.0%)	442	2020一方16	童磊	FB	0	1997-12-16	2.41806	41.46	95	95	1	12	12	22	57.69	3	66.67	50	58	50	15.28	52	2.02	11.381	8.409	5	125.6	0.3	7.1	8.7	3	125.628	709.736	1490.58	5275.28	0
2020-09-15	2020	2020华夏	8	2020国安	3	440892020华夏2020国安	3	3	4-4-2 (100.0%)	442	2020华夏32	丁海峰	FB	0	1991-07-17	2.12639	37.57	100	100	1	8	8	10	76.74	8	37.5	42	78.57	46.51	13.25	43	1.98	10.641	7.369	6	158.4	0.35	6.3	8.7	3	158.418	926.96	1667.34	3733.07	0
2020-09-15	2020	2020华夏	8	2020国安	3	440892020华夏2020国安	3	3	4-4-2 (100.0%)	442	2020华夏28	张呈栋	FB	0	1989-02-09	2.12639	37.57	100	100	1	14	14	10	80	4	25	46	80.43	40	12.95	50	1.82	10.291	7.103	8	189.2	0.42	6.1	8.4	2	189.21	465.843	1470.14	3441.77	0
2020-09-16	2020	2020黄海	14	2020力帆	6	440902020黄海2020力帆	0	3	4-4-2 (100.0%)	442	2020黄海25	邹正	FB	0	1988-02-07	1.78403	57.03	63	96	0	6	9.14286	7.61905	85.71	4.57143	66.67	51.8095	85.29	42.86	9.84	53.3333	1.97	8.6141	5.30286	0	0	0	5.4	7.4	4.57143	0	587.214	824.846	2960.78	0
2020-09-16	2020	2020黄海	14	2020力帆	6	440902020黄海2020力帆	0	3	4-4-2 (100.0%)	442	2020黄海33	石哲	FB	0	1993-06-29	1.78403	57.03	73	96	0	6	7.89041	21.0411	57.89	2.63014	50	48.6575	59.46	31.58	11.47	49.9726	2.74	9.97216	6.41096	7.89041	155.31	0.35	6.2	8.8	5.26027	155.27	766.386	1333.36	3386.05	0
2020-09-16	2020	2020力帆	6	2020黄海	14	440902020力帆2020黄海	3	0	4-4-2 (100.0%)	442	2020力帆19	刘欢	FB	0	1989-02-14	1.78403	42.97	83	96	0	5	5.78313	8.09639	80	10.4096	22.22	39.3253	76.47	51.43	13	40.4819	1.74	8.69205	5.04867	5.78313	84.5494	0.19	5.4	7.2	3.46988	84.5933	418.536	878.453	2955.45	0
2020-09-16	2020	2020力帆	6	2020黄海	14	440902020力帆2020黄海	3	0	4-4-2 (100.0%)	442	2020力帆5	蒋哲	FB	0	1989-02-26	1.78403	42.97	90	96	0	12	12.8	16	60.53	2.13333	50	37.3333	60	44.74	16.22	40.5333	2.11	8.624	5.04107	2.13333	55.7867	0.13	5.4	7.1	5.33333	55.7434	276.932	973.555	2880.96	0
2020-09-16	2020	2020永昌	16	2020泰达	10	440902020永昌2020泰达	1	1	4-4-2 (100.0%)	442	2020永昌18	郑致云	FB	0	1995-02-17	2.08403	47.41	94	94	1	15	15	15	77.61	5	20	66	77.27	43.28	11.97	67	1.72	9.743	6.642	9	232	0.54	6.2	8	10	232.029	524.371	1106.18	3891.4	0
2020-09-16	2020	2020永昌	16	2020泰达	10	440902020永昌2020泰达	1	1	4-4-2 (100.0%)	442	2020永昌19	廖承坚	FB	0	1993-11-04	2.08403	47.41	94	94	1	13	13	14	78.46	6	16.67	62	77.42	43.08	10.44	65	1.74	9.868	6.747	9	164.8	0.4	6.3	8.1	4	164.753	448.456	1172.18	3965.77	0
2020-09-14	2020	2020一方	12	2020申花	7	440882020一方2020申花	1	1	4-4-2 (100.0%)	442	2020一方11	孙国文	FB	0	1993-09-30	2.42014	48.08	95	95	1	17	17	14	69.57	2	0	43	69.77	50	11.21	46	2	11.223	8.449	16	364.3	0.87	7.1	8.7	1	364.344	646.869	1681.71	4423.77	0
2020-09-14	2020	2020一方	12	2020申花	7	440882020一方2020申花	1	1	4-4-2 (100.0%)	442	2020一方16	童磊	FB	0	1997-12-16	2.42014	48.08	95	95	1	21	21	20	69.7	1	100	57	75.44	45.45	10.34	66	1.91	10.746	8.029	6	94.2	0.23	6.8	8.3	4	94.2325	542.127	1531.9	4513.51	0
2020-09-22	2020	2020力帆	6	2020卓尔	15	440962020力帆2020卓尔	1	0	4-4-2 (100.0%)	442	2020力帆20	刘乐	FB	0	1989-02-14	2.07292	44.18	63	97	0	10	15.3968	9.2381	84.62	4.61905	33.33	58.5079	84.21	61.54	15.23	60.0476	1.49	10.6977	6.99016	6.15873	140.881	0.32	6.5	8.1	3.07937	140.84	493.987	1320.2	4222.02	0
2020-09-22	2020	2020力帆	6	2020卓尔	15	440962020力帆2020卓尔	1	0	4-4-2 (100.0%)	442	2020力帆26	元敏诚	FB	0	1995-08-08	2.07292	44.18	97	97	1	15	15	10	58.33	4	50	22	54.55	54.17	18.4	24	1.63	9.695	6.259	0	0	0	5.9	7.5	3	0	226.938	1114.9	3864.88	0
2020-09-22	2020	2020泰达	10	2020华夏	8	440962020泰达2020华夏	0	1	4-4-2 (100.0%)	442	2020泰达3	赵宏略	FB	0	1989-12-04	2.08681	39.84	94	94	1	13	13	12	70.73	4	50	38	68.42	46.34	17.09	41	1.85	9.947	6.771	9	225.3	0.53	6.3	8.1	5	225.256	463.601	1249	3983.02	0
2020-09-22	2020	2020泰达	10	2020华夏	8	440962020泰达2020华夏	0	1	4-4-2 (100.0%)	442	2020泰达28	谭望嵩	FB	0	1985-12-19	2.08681	39.84	48	94	0	9	17.625	15.6667	65.22	5.875	66.67	41.125	66.67	47.83	14.28	45.0417	1.61	10.5378	7.379	5.875	81.2708	0.21	6.7	8.6	3.91667	81.2807	597.311	1761.34	3888.25	0
2020-09-24	2020	2020一方	12	2020佳兆业	13	440982020一方2020佳兆业	1	3	4-4-2 (100.0%)	442	2020一方11	孙国文	FB	0	1993-09-30	2.10069	56.12	99	99	1	14	14	19	71.64	8	50	65	70.77	47.76	10.91	67	2	10.343	7.417	6	127.8	0.28	6.2	8.8	4	127.82	798.192	1469.56	4101.95	0
2020-09-24	2020	2020一方	12	2020佳兆业	13	440982020一方2020佳兆业	1	3	4-4-2 (100.0%)	442	2020一方16	童磊	FB	0	1997-12-16	2.10069	56.12	99	99	1	24	24	20	72.22	2	100	69	68.12	47.22	13.6	72	1.81	10.492	7.224	6	120.3	0.27	6.3	8.6	6	120.262	698.772	1238.06	4287.29	0
2020-09-24	2020	2020佳兆业	13	2020一方	12	440982020佳兆业2020一方	3	1	4-4-2 (100.0%)	442	2020佳兆业25	糜昊伦	FB	0	1993-01-10	2.10069	43.88	91	99	0	15	16.3187	14.1429	70.45	4.35165	25	46.7802	67.44	65.91	16.81	47.8681	1.45	10.0436	7.09101	7.61538	145.78	0.34	6.1	8.3	4.35165	145.786	492.816	1256.03	4304.13	0
2020-09-24	2020	2020佳兆业	13	2020一方	12	440982020佳兆业2020一方	3	1	4-4-2 (100.0%)	442	2020佳兆业7	郑达伦	FB	0	1994-02-11	2.10069	43.88	61	99	0	8	12.9836	14.6066	76.92	3.2459	50	55.1803	76.47	46.15	8.74	63.2951	2.13	10.3155	6.92351	6.4918	116.366	0.27	6.2	8.1	3.2459	116.442	487.346	1446.36	4343.22	0
2020-09-25	2020	2020永昌	16	2020力帆	6	440992020永昌2020力帆	1	4	4-4-2 (100.0%)	442	2020永昌18	郑致云	FB	0	1995-02-17	1.95833	57	91	97	0	4	4.26374	10.6593	83.87	2.13187	0	63.956	81.67	40.32	9.53	66.0879	2.13	9.77675	6.63331	13.8571	305.71	0.72	6	8.4	1.06593	305.689	709.826	1203.64	3749.92	0
2020-09-25	2020	2020永昌	16	2020力帆	6	440992020永昌2020力帆	1	4	4-4-2 (100.0%)	442	2020永昌19	廖承坚	FB	0	1993-11-04	1.95833	57	46	97	0	5	10.5435	18.9783	70	4.21739	50	59.0435	71.43	26.67	8.36	63.2609	2.17	10.1955	7.58076	10.5435	234.487	0.54	6.3	8.1	0	234.57	436.646	1314.81	3752.48	0
2020-09-28	2020	2020黄海	14	2020华夏	8	441022020黄海2020华夏	1	3	4-4-2 (100.0%)	442	2020黄海50	张浩宸	FB	0	2000-02-03	2.57917	41.74	74	94	0	10	12.7027	11.4324	75.68	3.81081	33.33	45.7297	75	32.43	11.78	47	2.57	9.79632	8.02557	5.08108	75.9622	0.18	6.2	7.6	5.08108	75.9391	277.241	1007.25	4355.04	0
2020-09-28	2020	2020黄海	14	2020华夏	8	441022020黄海2020华夏	1	3	4-4-2 (100.0%)	442	2020黄海58	房欣峰	FB	0	1999-07-21	2.57917	41.74	94	94	1	6	6	14	69.57	4	25	37	72.97	45.65	11.49	46	2	10.725	8.2	10	171.1	0.42	6.8	7.9	4	171.127	606.184	1260.17	4469.31	0
2020-09-28	2020	2020力帆	6	2020上港	4	441022020力帆2020上港	1	0	4-4-2 (100.0%)	442	2020力帆5	蒋哲	FB	0	1989-02-26	2.12569	45.34	98	98	1	10	10	14	77.42	0	0	60	76.67	43.55	14.04	62	2.13	9.053	6.204	5	110.4	0.25	5.5	7.3	3	110.375	419.201	989.942	3090.75	0
2020-09-28	2020	2020力帆	6	2020上港	4	441022020力帆2020上港	1	0	4-4-2 (100.0%)	442	2020力帆11	吴庆	FB	0	1981-07-04	2.12569	45.34	66	98	0	6	8.90909	8.90909	82.35	2.9697	50	49	81.82	32.35	12.64	50.4848	2.24	10.1326	7.09906	13.3636	254.8	0.59	6.1	8.1	2.9697	254.828	686.199	1374.45	3435.39	0
2020-09-28	2020	2020泰达	10	2020卓尔	15	441022020泰达2020卓尔	0	0	4-4-2 (100.0%)	442	2020泰达23	钱宇淼	FB	0	1998-02-07	2.19722	43.78	97	97	1	5	5	9	80.85	3	0	45	73.33	36.17	14.66	47	1.98	10.109	7.432	6	113.4	0.26	6.2	8.5	1	113.396	628.604	1210.48	4171.45	0
2020-09-28	2020	2020泰达	10	2020卓尔	15	441022020泰达2020卓尔	0	0	4-4-2 (100.0%)	442	2020泰达32	苏缘杰	FB	0	1995-04-14	2.19722	43.78	97	97	1	11	11	14	75.86	8	87.5	51	74.51	41.38	10.13	58	2.34	10.461	7.701	9	211.9	0.5	6.4	8.8	2	211.937	806.704	1414.21	4363.45	0
2020-10-19	2020	2020力帆	6	2020苏宁	1	441232020力帆2020苏宁	1	1	4-4-2 (100.0%)	442	2020力帆19	刘欢	FB	0	1989-02-14	2.04514	50.08	95	96	0	12	12.1263	9.09474	81.25	4.04211	50	47.4947	78.72	58.33	10.79	48.5053	1.6	9.69802	6.57549	9.09474	193.617	0.45	6.1	8	3.03158	193.568	756.535	1079.94	3303.98	0
2020-10-19	2020	2020力帆	6	2020苏宁	1	441232020力帆2020苏宁	1	1	4-4-2 (100.0%)	442	2020力帆5	蒋哲	FB	0	1989-02-26	2.04514	50.08	96	96	1	12	12	13	79.03	6	83.33	58	77.59	45.16	11.07	62	1.76	8.806	5.892	3	62.2	0.15	5.5	7.2	2	62.1635	730.07	1023.12	2706.7	0
2020-10-19	2020	2020苏宁	1	2020力帆	6	441232020苏宁2020力帆	1	1	4-4-2 (100.0%)	442	2020苏宁5	周云	FB	0	1990-12-31	2.04514	49.92	96	96	1	10	10	11	73.81	4	75	40	72.5	50	13.16	42	1.64	9.857	6.611	8	172.2	0.41	6.2	8.1	4	172.179	521.713	1016.4	3926.04	0
2020-10-19	2020	2020苏宁	1	2020力帆	6	441232020苏宁2020力帆	1	1	4-4-2 (100.0%)	442	2020苏宁20	阿不都海米提	FB	1	1998-03-10	2.04514	49.92	96	96	1	16	16	16	66.67	4	100	45	60	56.25	10.28	48	1.6	9.562	6.661	12	263.3	0.63	6	8.1	8	263.32	751.741	1089.7	3240.03	0
2020-10-17	2020	2020一方	12	2020永昌	16	441212020一方2020永昌	1	2	4-4-2 (100.0%)	442	2020一方4	李帅（大）	FB	0	1995-06-18	2.44444	50.16	96	96	1	3	3	12	82.86	2	50	69	76.81	35.71	7.48	70	2.41	11.023	8.178	14	294.6	0.67	6.8	8.4	2	294.56	481.61	1536.17	4821.07	0
2020-10-17	2020	2020一方	12	2020永昌	16	441212020一方2020永昌	1	2	4-4-2 (100.0%)	442	2020一方16	童磊	FB	0	1997-12-16	2.44444	50.16	96	96	1	14	14	18	72.31	3	0	63	71.43	47.69	14.37	65	1.94	10.832	8.136	5	93.4	0.23	6.7	8.3	4	93.4021	378.126	1396.09	5161.82	0
2020-10-23	2020	2020申花	7	2020上港	4	441272020申花2020上港	1	1	4-4-2 (100.0%)	442	2020申花38	温家宝	FB	0	1999-01-02	2.45972	48.64	129	129	1	15	15	28	56.25	6	66.67	60	53.33	43.75	19.52	64	1.92	12.806	8.254	17	382.7	0.67	5.9	8.4	8	277.712	610.887	1023.82	3175.79	0
2020-10-23	2020	2020申花	7	2020上港	4	441272020申花2020上港	1	1	4-4-2 (100.0%)	442	2020申花32	艾迪·弗朗西斯	FB	1	1990-12-17	2.45972	48.64	129	129	1	27	27	15	72.73	15	73.33	52	67.31	61.82	11.97	55	1.55	12.801	7.802	9	157.6	0.28	5.9	7.9	7	69.628	630.153	1279.78	3693.82	0
2020-10-24	2020	2020苏宁	1	2020力帆	6	441282020苏宁2020力帆	1	0	4-4-2 (100.0%)	442	2020苏宁5	周云	FB	0	1990-12-31	1.85417	57.27	95	95	1	6	6	12	66.67	1	100	34	67.65	38.89	12.91	36	1.97	9.737	6.208	5	104.3	0.25	6.1	8.4	4	104.313	441.917	1284.73	3671.69	0
2020-10-24	2020	2020苏宁	1	2020力帆	6	441282020苏宁2020力帆	1	0	4-4-2 (100.0%)	442	2020苏宁20	阿不都海米提	FB	1	1998-03-10	1.85417	57.27	95	95	1	18	18	20	55.56	10	80	43	53.49	60	10.27	45	1.6	9.936	6.236	12	268	0.62	6.2	8.4	10	267.975	483.41	1333.29	3432.21	0
2020-10-22	2020	2020永昌	16	2020一方	12	441262020永昌2020一方	0	2	4-4-2 (100.0%)	442	2020永昌18	郑致云	FB	0	1995-02-17	2.18889	46.19	96	96	1	11	11	15	70.59	5	20	47	72.34	56.86	14.87	51	1.51	10.811	7.442	9	193.6	0.46	6.7	8.5	1	193.643	728.607	1600.61	4342.02	0
2020-10-22	2020	2020永昌	16	2020一方	12	441262020永昌2020一方	0	2	4-4-2 (100.0%)	442	2020永昌19	廖承坚	FB	0	1993-11-04	2.18889	46.19	96	96	1	18	18	20	60	6	66.67	45	64.44	56	9.25	50	1.56	10.674	7.366	13	272.5	0.63	6.7	8.4	7	272.539	710.065	1263.05	4362.22	0
2020-10-22	2020	2020一方	12	2020永昌	16	441262020一方2020永昌	2	0	4-4-2 (100.0%)	442	2020一方11	孙国文	FB	0	1993-09-30	2.18889	53.81	96	96	1	16	16	19	72.06	8	50	60	75	42.65	12.84	68	2.16	10.918	7.564	11	211.5	0.51	6.8	8.6	3	211.538	618.627	1538.79	4505.01	0
2020-10-22	2020	2020一方	12	2020永昌	16	441262020一方2020永昌	2	0	4-4-2 (100.0%)	442	2020一方16	童磊	FB	0	1997-12-16	2.18889	53.81	96	96	1	20	20	28	67.44	9	55.56	82	63.41	46.51	13.53	86	1.8	10.912	7.56	4	81.3	0.2	6.8	8.6	4	81.2806	597.448	1495.59	4991	0
2020-10-31	2020	2020鲁能	5	2020华夏	8	441352020鲁能2020华夏	6	3	4-4-2 (100.0%)	442	2020鲁能39	宋龙	FB	0	1989-08-20	3.26111	47.02	74	125	0	8	13.5135	15.2027	81.63	5.06757	66.67	82.7703	79.59	44.9	13.31	82.7703	1.84	14.5422	11.4122	3.37838	107.264	0.19	6.9	8.4	6.75676	107.304	771.256	2197.4	6304.17	0
2020-10-31	2020	2020鲁能	5	2020华夏	8	441352020鲁能2020华夏	6	3	4-4-2 (100.0%)	442	2020鲁能6	王彤	FB	0	1993-02-12	3.26111	47.02	125	125	1	10	10	7	86	7	42.86	48	85.42	36	10.3	50	2.2	13.387	10.3	14	288.7	0.52	6.4	7.9	1	264.81	625.746	1466.06	3809.75	0
2020-11-06	2020	2020力帆	6	2020鲁能	5	441412020力帆2020鲁能	4	3	4-4-2 (100.0%)	442	2020力帆19	刘欢	FB	0	1989-02-14	2.44167	47.46	95	95	1	7	7	7	88.33	3	66.67	59	83.05	33.33	8.36	60	2.22	10.17	7.502	12	284.1	0.66	6.4	7.7	4	284.114	584.346	1229.75	3416.16	0
2020-11-06	2020	2020力帆	6	2020鲁能	5	441412020力帆2020鲁能	4	3	4-4-2 (100.0%)	442	2020力帆5	蒋哲	FB	0	1989-02-26	2.44167	47.46	49	95	0	6	11.6327	9.69388	83.87	1.93878	0	60.102	83.87	45.16	10.19	60.102	2.42	9.73459	7.58837	3.87755	75.2245	0.19	6.1	7	3.87755	75.2255	533.231	1361.53	3261.27	0
2020-11-06	2020	2020力帆	6	2020鲁能	5	441412020力帆2020鲁能	4	3	4-4-2 (100.0%)	442	2020力帆28	曹栋	FB	0	1997-11-10	2.44167	47.46	46	95	0	4	8.26087	8.26087	71.43	2.06522	0	28.913	71.43	28.57	13.44	28.913	2.14	11.1625	7.61239	6.19565	135.065	0.31	7	8.8	0	135.161	567.108	1827.66	5114.02	0
2020-11-06	2020	2020黄海	14	2020佳兆业	13	441412020黄海2020佳兆业	0	2	4-4-2 (100.0%)	442	2020黄海5	晏紫豪	FB	0	1995-01-18	1.97153	52.27	46	94	0	4	8.17391	8.17391	86.67	4.08696	0	61.3043	86.67	43.33	8.39	61.3043	2.1	11	7.46074	8.17391	165.93	0.39	7	8.7	0	165.993	900.4	1368.25	4407.83	0
2020-11-06	2020	2020黄海	14	2020佳兆业	13	441412020黄海2020佳兆业	0	2	4-4-2 (100.0%)	442	2020黄海50	张浩宸	FB	0	2000-02-03	1.97153	52.27	65	94	0	3	4.33846	14.4615	72.22	5.78462	0	46.2769	71.88	52.78	14.02	52.0615	1.64	9.72828	6.5988	2.89231	76.9354	0.18	6.2	8.3	0	76.9715	616.944	1073.29	3703.97	0
2020-11-06	2020	2020黄海	14	2020佳兆业	13	441412020黄海2020佳兆业	0	2	4-4-2 (100.0%)	442	2020黄海58	房欣峰	FB	0	1999-07-21	1.97153	52.27	48	94	0	7	13.7083	29.375	55.88	3.91667	100	60.7083	48.39	61.76	17.53	66.5833	1.85	10.1618	6.30583	11.75	216.787	0.53	6.5	8.7	9.79167	216.725	763.023	1442.29	3548.1	0
2020-11-11	2020	2020上港	4	2020国安	3	441462020上港2020国安	1	1	4-4-2 (100.0%)	442	2020上港4	王燊超	FB	0	1989-02-08	2.32431	49.41	75	95	0	6	7.6	7.6	84.62	6.33333	40	46.8667	83.78	46.15	11.91	49.4	1.9	11.3785	8.48793	20.2667	382.153	0.91	7.1	8.8	2.53333	382.098	860.499	1813.57	4517.06	0
2020-11-12	2020	2020苏宁	1	2020恒大	2	441472020苏宁2020恒大	2	1	4-4-2 (100.0%)	442	2020苏宁5	周云	FB	0	1990-12-31	1.89236	38.39	101	101	1	19	19	20	56.52	6	66.67	42	61.9	69.57	13.61	46	1.26	9.797	6.214	3	45.3	0.1	5.8	8.2	4	45.3359	440.292	1086.38	3745.95	0
2020-11-12	2020	2020苏宁	1	2020恒大	2	441472020苏宁2020恒大	2	1	4-4-2 (100.0%)	442	2020苏宁20	阿不都海米提	FB	1	1998-03-10	1.89236	38.39	101	101	1	9	9	8	70.37	3	0	24	66.67	59.26	11.82	27	1.52	10	5.98	5	87.2	0.2	5.9	7.9	2	87.2299	520.569	1171.9	3451.75	0
2020-11-10	2020	2020力帆	6	2020鲁能	5	441452020力帆2020鲁能	1	2	4-4-2 (100.0%)	442	2020力帆19	刘欢	FB	0	1989-02-14	3.13681	49.6	125	125	1	20	20	16	78.08	6	66.67	70	77.14	35.62	9.58	73	2.16	13.174	9.882	12	189.1	0.34	6.3	7.9	6	193.894	912.896	1539.33	3455.86	0
2020-11-10	2020	2020力帆	6	2020鲁能	5	441452020力帆2020鲁能	1	2	4-4-2 (100.0%)	442	2020力帆11	吴庆	FB	0	1981-07-04	3.13681	49.6	105	125	0	18	21.4286	27.381	61.02	2.38095	50	64.2857	59.26	50.85	13.66	70.2381	1.58	13.8452	10.3048	14.2857	230.833	0.43	6.6	8.2	7.14286	76.3574	246.664	682.882	1836.88	0
2021-04-23	2021	2021华夏	8	2021卓尔	14	443092021华夏2021卓尔	1	1	4-4-2 (100.0%)	442	2021华夏21	崔麟	FB	0	1997-10-26	2.09514	49.9	94	94	1	10	10	24	66.67	3	100	68	66.18	50	11.64	72	1.86	10.666	7.502	16	269.7	0.65	6.8	9	4	269.705	846.213	1154.65	4600.15	0
2021-04-23	2021	2021华夏	8	2021卓尔	14	443092021华夏2021卓尔	1	1	4-4-2 (100.0%)	442	2021华夏2	张俊哲	FB	0	1991-02-20	2.09514	49.9	46	94	0	10	20.4348	26.5652	59.38	10.2174	80	61.3043	53.33	59.38	15.39	65.3913	1.38	10.4503	7.32996	4.08696	110.961	0.26	6.7	8.7	8.17391	111.036	519.945	1216.54	4479.47	0
2021-04-23	2021	2021卓尔	14	2021华夏	8	443092021卓尔2021华夏	1	1	4-4-2 (100.0%)	442	2021卓尔3	赵宏略	FB	0	1989-12-04	2.09514	50.1	94	94	1	15	15	15	76.19	5	60	60	75	50.79	11.2	63	1.7	9.734	6.685	2	29.7	0.07	6.2	8	9	29.6918	351.865	1317.81	3935.13	0
2021-04-23	2021	2021卓尔	14	2021华夏	8	443092021卓尔2021华夏	1	1	4-4-2 (100.0%)	442	2021卓尔15	明天	FB	0	1995-04-08	2.09514	50.1	94	94	1	8	8	10	80	1	100	45	86.67	24	7.79	50	2.4	10.099	6.81	15	297.9	0.7	6.4	8.1	1	297.928	459.428	945.336	4241.35	0
2021-04-20	2021	2021鲁能	1	2021力帆	13	443062021鲁能2021力帆	2	0	4-4-2 (100.0%)	442	2021鲁能39	宋龙	FB	0	1989-08-20	2.25417	75.02	93	93	1	8	8	5	95.1	8	37.5	101	94.06	36.27	8.7	102	1.93	10.76	7.6	4	78.5	0.19	6.9	8.4	8	78.4748	584.655	1409.03	4568.99	0
2021-04-20	2021	2021鲁能	1	2021力帆	13	443062021鲁能2021力帆	2	0	4-4-2 (100.0%)	442	2021鲁能6	王彤	FB	0	1993-02-12	2.25417	75.02	93	93	1	8	8	15	86.73	3	66.67	111	82.88	30.09	5.93	113	2.11	10.146	7.049	5	80.2	0.19	6.5	7.8	3	80.2448	650.096	1195.13	3654.25	0
2021-04-21	2021	2021黄海	16	2021永昌	11	443072021黄海2021永昌	2	1	4-4-2 (100.0%)	442	2021黄海31	刘健	FB	0	1984-08-20	2.19583	34.14	89	96	0	6	6.47191	10.7865	66.67	4.31461	50	26.9663	60	43.33	19.04	32.3596	1.73	8.55694	6.00054	2.1573	48.7551	0.12	5.4	6.6	4.31461	48.747	167.929	592.338	2929.37	0
2021-04-21	2021	2021黄海	16	2021永昌	11	443072021黄海2021永昌	2	1	4-4-2 (100.0%)	442	2021黄海21	王伟	FB	0	1989-06-22	2.19583	34.14	96	96	1	6	6	12	53.85	2	0	24	50	50	22.8	26	1.81	10.326	7.261	6	92.1	0.22	6.5	8.3	2	92.1469	602.548	1396.26	3951.46	0
2021-04-23	2021	2021申花	9	2021国安	5	443092021申花2021国安	2	1	4-4-2 (100.0%)	442	2021申花38	温家宝	FB	0	1999-01-02	2.14028	34.32	96	96	1	14	14	12	70.73	6	50	37	64.86	53.66	17.23	41	1.39	10.307	7.004	6	120.2	0.29	6.4	8.2	4	120.175	619.98	1260.64	4143.99	0
2021-04-23	2021	2021申花	9	2021国安	5	443092021申花2021国安	2	1	4-4-2 (100.0%)	442	2021申花2	艾迪·弗朗西斯	FB	0	1990-12-17	2.14028	34.32	96	96	1	13	13	13	56.67	5	60	24	45.83	56.67	18.87	30	1.43	10.117	6.955	5	99.2	0.23	6.3	8.1	3	99.2193	545.51	1447.97	3904.37	0
2021-04-29	2021	2021申花	9	2021卓尔	14	443152021申花2021卓尔	3	1	4-4-2 (100.0%)	442	2021申花38	温家宝	FB	0	1999-01-02	1.89722	51.97	96	96	1	15	15	9	82.69	3	33.33	49	75.51	57.69	13.12	52	1.83	9.857	6.363	12	198.7	0.46	6.1	8.4	2	198.721	677.158	1039.24	3665.07	0
2021-04-29	2021	2021申花	9	2021卓尔	14	443152021申花2021卓尔	3	1	4-4-2 (100.0%)	442	2021申花2	艾迪·弗朗西斯	FB	0	1990-12-17	1.89722	51.97	61	96	0	8	12.5902	12.5902	70.37	9.44262	33.33	34.623	72.73	44.44	15.67	42.4918	1.63	9.98557	6.02911	7.86885	127.161	0.3	6.3	8.2	6.29508	127.169	561.181	1033.43	3968.36	0
2021-04-27	2021	2021永昌	11	2021建业	10	443132021永昌2021建业	0	0	4-4-2(100.0%)	442	2021永昌18	郑致云	FB	0	1995-02-17	2.14583	54.53	80	97	0	1	1.2125	12.125	82.76	0	0	65.475	87.04	24.14	9.63	70.325	2.14	10.305	7.10525	16.975	357.566	0.84	6.4	8.3	0	357.53	813.731	1426.57	3981.86	0
2021-04-27	2021	2021永昌	11	2021建业	10	443132021永昌2021建业	0	0	4-4-2(100.0%)	442	2021永昌24	阿不都海米提	FB	0	1998-03-10	2.14583	54.53	97	97	1	9	9	16	65.96	5	20	42	66.67	38.3	12.18	47	2.4	9.992	6.78	18	328.8	0.76	6.2	7.9	3	328.823	805.722	1277.77	3229.46	0
2021-05-04	2021	2021卓尔	14	2021亚泰	4	443202021卓尔2021亚泰	0	0	4-4-2 (100.0%)	442	2021卓尔7	罗毅	FB	0	1987-06-24	2.35208	43.29	58	95	0	5	8.18966	9.82759	79.31	3.27586	100	47.5	75.86	41.38	7.57	47.5	1.93	9.81612	7.18397	11.4655	234.224	0.56	6.2	7.6	4.91379	234.153	447.054	948.579	3908.07	0
2021-05-04	2021	2021卓尔	14	2021亚泰	4	443202021卓尔2021亚泰	0	0	4-4-2 (100.0%)	442	2021卓尔15	明天	FB	0	1995-04-08	2.35208	43.29	95	95	1	7	7	11	73.81	3	0	34	76.47	45.24	11.82	42	2.02	10.942	7.829	15	305.2	0.72	6.9	8.3	3	305.245	705.332	1420.91	4361.49	0
2021-05-11	2021	2021一方	15	2021泰达	12	443272021一方2021泰达	1	0	4-4-2 (100.0%)	442	2021一方3	单鹏飞	FB	0	1993-05-07	2.35347	50.3	56	96	0	6	10.2857	10.2857	73.91	3.42857	50	36	71.43	43.48	14.56	39.4286	2.35	9.69943	6.58114	15.4286	437.829	1.03	6	7.4	3.42857	437.858	282.563	989.457	3983.95	0
2021-05-11	2021	2021一方	15	2021泰达	12	443272021一方2021泰达	1	0	4-4-2 (100.0%)	442	2021一方11	孙国文	FB	0	1993-09-30	2.35347	50.3	96	96	1	14	14	18	71.88	8	37.5	59	76.27	35.94	8.42	64	2.25	10.729	7.825	13	334.8	0.77	6.7	8.3	4	334.837	684.988	1372.26	4143.12	0
2021-05-11	2021	2021泰达	12	2021一方	15	443272021泰达2021一方	0	1	4-4-2(100.0%)	442	2021泰达37	杨梓豪	FB	0	2001-01-07	2.35347	49.7	77	96	0	6	7.48052	14.961	72.73	3.74026	100	52.3636	73.81	47.73	10.82	54.8571	1.73	10.3418	7.44187	9.97403	201.849	0.48	6.5	8	4.98701	201.872	421.237	1284.48	4470.09	0
2021-05-11	2021	2021泰达	12	2021一方	15	443272021泰达2021一方	0	1	4-4-2(100.0%)	442	2021泰达23	钱宇淼	FB	0	1998-02-07	2.35347	49.7	96	96	1	11	11	10	81.13	6	33.33	48	83.33	41.51	7.06	53	1.98	10.917	7.84	9	267.4	0.61	6.8	8.3	5	267.403	610.035	1341.41	4147.25	0
2021-05-10	2021	2021国安	5	2021卓尔	14	443262021国安2021卓尔	2	0	4-4-2 (100.0%)	442	2021国安4	李磊	FB	0	1992-05-30	2.375	52.99	96	96	1	11	11	12	81.25	0	0	58	84.48	34.38	10.79	64	1.95	10.956	7.949	10	214	0.5	6.8	8.3	2	213.976	574.525	1562.25	4718.73	0
2021-05-10	2021	2021国安	5	2021卓尔	14	443262021国安2021卓尔	2	0	4-4-2 (100.0%)	442	2021国安24	杨帆	FB	0	1996-03-28	2.375	52.99	96	96	1	10	10	14	70.83	5	40	45	71.11	25	11.29	48	2.19	9.961	7.168	10	215.1	0.5	6.2	7.5	4	215.095	556.597	1062.84	3756.87	0
2021-05-15	2021	2021黄海	16	2021力帆	13	443312021黄海2021力帆	1	0	4-4-2 (100.0%)	442	2021黄海21	王伟	FB	0	1989-06-22	2.15972	51.73	98	98	1	9	9	19	71.64	3	66.67	62	74.19	40.3	13.26	67	2.12	10.181	6.916	6	133.9	0.3	6.2	8	0	133.868	530.089	971.88	3917.72	0
2021-05-15	2021	2021黄海	16	2021力帆	13	443312021黄海2021力帆	1	0	4-4-2 (100.0%)	442	2021黄海23	刘佳燊	FB	0	1991-11-23	2.15972	51.73	98	98	1	14	14	15	68.75	7	28.57	42	66.67	35.42	19.76	48	1.83	9.932	6.44	8	161.4	0.36	6.1	7.5	5	161.422	543.035	1021.14	3258.62	0
2021-05-15	2021	2021黄海	16	2021力帆	13	443312021黄海2021力帆	1	0	4-4-2 (100.0%)	442	2021黄海31	刘健	FB	0	1984-08-20	2.15972	51.73	51	98	0	3	5.76471	11.5294	76.92	1.92157	100	44.1961	82.61	23.08	14.15	49.9608	2.42	8.83729	5.72051	1.92157	23.8275	0.06	5.4	6.6	1.92157	23.922	402.474	718.134	2532.73	0
2021-05-17	2021	2021申花	9	2021亚泰	4	443332021申花2021亚泰	0	1	4-4-2 (100.0%)	442	2021申花38	温家宝	FB	0	1999-01-02	2.08958	55.86	95	95	1	15	15	14	77.05	8	50	55	76.36	47.54	11.84	61	1.77	10.295	6.99	15	297.7	0.7	6.5	8.4	3	297.733	659.491	1241.01	3883.96	0
2021-05-17	2021	2021申花	9	2021亚泰	4	443332021申花2021亚泰	0	1	4-4-2 (100.0%)	442	2021申花2	艾迪·弗朗西斯	FB	0	1990-12-17	2.08958	55.86	85	95	0	12	13.4118	16.7647	61.54	6.70588	33.33	36.8824	57.58	41.03	12.97	43.5882	2.08	10.3964	7.18759	5.58824	89.0765	0.22	6.5	8.5	3.35294	89.0761	709.391	1641.29	4081.25	0
