# Supplementary material for: Non-linear trends using the generalized additive models in physical and technical performances of the Chinese Super League players
Source: PLoS One. 2024 Jul 26;19(7):e0307843. doi: 10.1371/journal.pone.0307843 (PMC11280146; doi:10.1371/journal.pone.0307843)
Supplement: S1 File — It includes detailed datasets used in the analysis of non-linear trends in physical and technical performance indicators of players across different positions and formations in the Chinese Super League from the 2015 to 2021 seasons. (ZIP) [file pone.0307843.s001.zip › Datta/FB/FB343.xlsx]

## Sheet: Sheet1
MatchDate	Season	球队名字	球队排名	对手名字	对手排名		GoalsScored	GoalsAgainst	阵型2	formation	球队	PlayerID	场上确切位置	ForeignorNot	确切出生日期	MinBallinPlay	BallPoss%	MinPlayed	全场时间	FullMatchorNo	GainofPoss	Gain_of_Possession	Loss_of_Possession	Ball_Retention	Challenge	Challenge_Success_Rate	Pass	Pass_Success_Rate	FirstTimePassofIndposs%	AvgLengthFwdPass	标准化IndPoss	TouchesperIndPoss	Distance_Covered	Distance_Covered_Ball_In_Play	Number_of_Sprint	标准化DistanceSprint	TimeinSprint	AvgSpeed	AvgSpeedBallinPlay	标准化NoJump	Sprint	High_Speed_Running	Middle_speed_running	Low_Speed_Running	标准化Walking&Jogging&Standing
2015-07-15	2015	2015力帆	10	2015绿城	11	422002015力帆2015绿城	3	1	3-4-3 (100.0%)	343	2015力帆18	刘宇（大）	FB	0	1985-05-12	60.8667	38.5	96	96	1	13	13	12	70.73	7	57.14	38	73.68	56.1	11.26	41	1.78	11.684	8.572	6	131.2	0.29	7.2	8.4	10	131.214	543.248	1745.67	5424.12	3840
2015-07-15	2015	2015力帆	10	2015绿城	11	422002015力帆2015绿城	3	1	3-4-3 (100.0%)	343	2015力帆21	陈雷	FB	0	1985-10-16	60.8667	38.5	96	96	1	10	10	9	78.05	5	40	40	80	39.02	9.66	41	2.29	12.224	8.947	2	79	0.18	7.6	8.8	3	79.0019	796.969	1836.73	5372.84	4138.61
2015-08-16	2015	2015人和	15	2015建业	5	422322015人和2015建业	2	0	3-4-3 (100.0%)	343	2015人和31	饶伟辉	FB	0	1989-03-25	49.5333	52.45	95	95	1	4	4	16	73.77	3	33.33	55	74.55	42.62	10.28	61	2.16	10.215	6.368	8	158.6	0.39	6.4	7.7	3	158.569	212.196	1173.75	4481.45	4189.41
2015-08-16	2015	2015人和	15	2015建业	5	422322015人和2015建业	2	0	3-4-3 (100.0%)	343	2015人和8	夏维耶	FB	0	1983-10-05	49.5333	52.45	94	95	0	12	12.1277	15.1596	77.94	8.08511	75	62.6596	79.03	48.53	9.83	68.7234	1.63	10.4065	6.63888	4.04255	75.2926	0.18	6.5	8	10.1064	75.2637	374.746	1241.74	4590.54	4123.91
2015-08-22	2015	2015鲁能	3	2015建业	5	422382015鲁能2015建业	0	1	3-4-3 (100.0%)	343	2015鲁能6	郑铮	FB	0	1989-07-11	44.8167	59.62	97	97	1	15	15	15	75.41	3	33.33	53	66.04	39.34	16.24	61	2.05	9.144	5.705	5	115.8	0.27	5.6	7.6	4	115.797	415.808	903.119	3290.18	4419.23
2015-08-22	2015	2015鲁能	3	2015建业	5	422382015鲁能2015建业	0	1	3-4-3 (100.0%)	343	2015鲁能8	王永珀	FB	0	1987-01-19	44.8167	59.62	66	97	0	8	11.7576	16.1667	76.09	0	0	61.7273	78.57	34.78	12.41	67.6061	1.93	9.24145	5.78473	2.93939	83.7727	0.2	5.7	8.5	1.4697	83.7602	551.014	991.09	3519.49	4096.09
2015-09-27	2015	2015富力	12	2015泰达	13	422742015富力2015泰达	1	0	3-4-3 (100.0%)	343	2015富力11	姜至鹏	FB	0	1989-03-06	54.75	49.37	95	95	1	12	12	17	72.58	4	75	58	67.24	48.39	14.11	62	1.94	10.461	7.237	7	126.8	0.3	6.6	7.9	3	126.778	594.79	1386.11	3883.73	4469.68
2015-09-27	2015	2015富力	12	2015泰达	13	422742015富力2015泰达	1	0	3-4-3 (100.0%)	343	2015富力18	张远	FB	0	1989-12-08	54.75	49.37	95	95	1	9	9	11	75.56	1	100	44	72.73	46.67	17.39	45	2.07	10.429	7.202	10	176	0.41	6.6	7.9	2	175.964	483.776	994.089	4241.7	4533.44
2015-10-18	2015	2015力帆	10	2015申鑫	16	422952015力帆2015申鑫	2	0	3-4-3 (100.0%)	343	2015力帆18	刘宇（大）	FB	0	1985-05-12	57.6167	55.67	93	93	1	11	11	6	88	4	75	45	86.67	38	11.84	50	2.28	11.135	8.375	11	284.2	0.69	7.1	8.7	2	284.209	644.34	1768.78	4818.29	3618.96
2015-10-18	2015	2015力帆	10	2015申鑫	16	422952015力帆2015申鑫	2	0	3-4-3 (100.0%)	343	2015力帆30	谭望嵩	FB	0	1985-12-19	57.6167	55.67	93	93	1	5	5	8	86.44	8	50	56	85.71	47.46	9.5	59	1.75	10.951	8.16	7	96.4	0.24	7	8.5	2	96.4061	553.666	1838.22	4434.51	4027.74
2016-04-09	2016	2016永昌	16	2016力帆	8	424692016永昌2016力帆	1	1	3-4-3 (100.0%)	343	2016永昌24	吕建军	FB	0	1985-08-01	53.5167	44.01	98	98	1	8	8	13	63.89	6	50	31	67.74	52.78	15.31	36	1.81	6.811	4.685	2	32.2	0.12	6.8	8.6	3	32.1844	421.437	1249.43	2754.04	2354.06
2016-04-09	2016	2016永昌	16	2016力帆	8	424692016永昌2016力帆	1	1	3-4-3 (100.0%)	343	2016永昌25	糜昊伦	FB	0	1993-01-10	53.5167	44.01	60	98	0	7	11.4333	24.5	74.58	8.16667	40	89.8333	70.91	42.37	13.07	96.3667	2.03	16.5832	10.9368	14.7	284.69	0.39	6.2	7.5	3.26667	284.636	690.376	1744.37	6722.44	7141.32
2016-05-29	2016	2016永昌	16	2016亚泰	12	425192016永昌2016亚泰	0	1	3-4-3 (100.0%)	343	2016永昌13	冯绍顺	FB	0	1986-01-03	48.6667	58.82	71	98	0	7	9.66197	13.8028	81.13	1.38028	0	71.7746	73.08	43.4	14.08	73.1549	1.87	10.7193	7.23406	11.0423	309.045	0.73	6.6	8.3	2.76056	309.03	620.649	1609.04	3763.71	4417.51
2016-05-29	2016	2016永昌	16	2016亚泰	12	425192016永昌2016亚泰	0	1	3-4-3 (100.0%)	343	2016永昌24	吕建军	FB	0	1985-08-01	48.6667	58.82	70	98	0	9	12.6	15.4	75	5.6	75	57.4	75.61	40.91	10.85	61.6	2.25	11.977	7.9324	8.4	135.52	0.31	7.2	8.9	4.2	135.584	921.695	2178.37	4654.19	4087.02
2016-06-19	2016	2016永昌	16	2016建业	13	425402016永昌2016建业	1	0	3-4-3 (100.0%)	343	2016永昌25	糜昊伦	FB	0	1993-01-10	49.8	50.74	98	98	1	12	12	20	71.01	4	75	63	65.08	49.28	15.36	69	1.74	10.44	6.778	9	178	0.4	6.4	8.2	6	178.023	577.101	1332.77	4066.29	4285.67
2016-06-19	2016	2016永昌	16	2016建业	13	425402016永昌2016建业	1	0	3-4-3 (100.0%)	343	2016永昌24	吕建军	FB	0	1985-08-01	49.8	50.74	98	98	1	11	11	19	69.84	5	60	55	69.09	52.38	17.15	63	1.81	10.917	7.053	9	158.8	0.38	6.7	8.5	4	158.818	848.114	1811.31	3902.97	4195.41
2016-07-16	2016	2016富力	6	2016泰达	10	425672016富力2016泰达	3	2	3-4-3 (100.0%)	343	2016富力11	姜至鹏	FB	0	1989-03-06	51.6167	61.06	97	97	1	5	5	11	83.58	4	50	62	83.87	35.82	11.01	67	2.54	11.021	7.364	17	352.4	0.83	6.8	7.9	3	352.448	796.46	1187.18	3930.19	4755.08
2016-07-16	2016	2016富力	6	2016泰达	10	425672016富力2016泰达	3	2	3-4-3 (100.0%)	343	2016富力20	唐淼	FB	0	1990-10-16	55.65	61.06	97	97	1	8	8	11	78.85	4	50	47	78.72	46.15	8.82	52	1.9	10.443	7.045	5	129.9	0.31	6.4	7.6	3	129.871	537.067	1222.04	3709.87	4843.87
2016-07-23	2016	2016富力	6	2016富德	9	425742016富力2016富德	1	3	3-4-3 (100.0%)	343	2016富力11	姜至鹏	FB	0	1989-03-06	51.6167	63.74	95	95	1	10	10	18	80.22	5	80	80	76.25	39.56	9.63	91	2.09	11.046	8.345	9	183.7	0.45	6.9	8.2	2	183.73	634.57	1745.69	4127.73	4354.39
2016-07-23	2016	2016富力	6	2016富德	9	425742016富力2016富德	1	3	3-4-3 (100.0%)	343	2016富力20	唐淼	FB	0	1990-10-16	61.2	63.74	46	95	0	0	0	6.19565	88	0	0	49.5652	87.5	28	10.57	51.6304	2.56	11.0283	8.10804	4.13043	67.7391	0.16	6.9	8.1	0	67.741	1037.2	1477.34	3973.74	4473.11
2016-10-16	2016	2016富力	6	2016绿城	15	426592016富力2016绿城	5	2	3-4-3 (100.0%)	343	2016富力20	唐淼	FB	0	1990-10-16	57.2333	63.54	94	94	1	7	7	10	87.34	6	50	75	85.33	31.65	7.86	79	2.29	9.693	7.137	8	132.6	0.32	6.1	7.5	3	132.644	831.036	1109.34	3181.46	4438.59
2016-10-16	2016	2016富力	6	2016绿城	15	426592016富力2016绿城	5	2	3-4-3 (100.0%)	343	2016富力11	姜至鹏	FB	0	1989-03-06	51.6167	63.54	81	94	0	8	9.28395	19.7284	78.75	2.32099	0	85.8765	75.68	40	10.89	92.8395	2.06	10.2518	7.29022	6.96296	112.336	0.27	6.5	7.8	2.32099	112.388	473.1	1292.77	3941.84	4431.14
2017-03-04	2017	2017富力	5	2017权健	3	427982017富力2017权健	2	0	3-4-3 (100.0%)	343	2017富力20	唐淼	FB	0	1990-10-16	54.3	50.9	95	95	1	8	8	11	81.97	2	100	58	77.59	40.98	14.33	61	2.16	10.846	7.658	12	186.6	0.44	6.8	8.5	3	186.63	772.02	1680.94	3608.42	4598.37
2017-03-04	2017	2017富力	5	2017权健	3	427982017富力2017权健	2	0	3-4-3 (100.0%)	343	2017富力11	姜至鹏	FB	0	1989-03-06	51.6167	50.9	95	95	1	14	14	34	61.8	5	60	82	59.76	49.44	14.97	89	2.01	11.041	7.483	4	112.8	0.27	7	8.3	11	112.802	634.296	1546.63	4279.54	4467.66
2017-04-08	2017	2017富力	5	2017恒大	1	428332017富力2017恒大	2	2	3-4-3 (100.0%)	343	2017富力20	唐淼	FB	0	1990-10-16	53.45	48.37	95	95	1	11	11	13	74	1	0	48	68.75	52	8.99	50	1.86	10.769	7.546	15	369.6	0.86	6.8	8.5	3	369.595	862.639	1533.06	3445.15	4558.32
2017-04-08	2017	2017富力	5	2017恒大	1	428332017富力2017恒大	2	2	3-4-3 (100.0%)	343	2017富力11	姜至鹏	FB	0	1989-03-06	51.6167	48.37	95	95	1	12	12	14	77.05	4	25	56	76.79	47.54	13.91	61	2.54	10.886	7.522	11	302.9	0.71	6.8	8.4	4	302.855	795.762	1568.96	3795.03	4423.57
2017-04-28	2017	2017富力	5	2017恒丰	8	428532017富力2017恒丰	1	3	3-4-3 (100.0%)	343	2017富力20	唐淼	FB	0	1990-10-16	51.3833	65.46	90	98	0	13	14.1556	16.3333	74.14	5.44444	40	56.6222	78.85	34.48	5.22	63.1556	2.47	9.86751	6.57362	9.8	182.933	0.42	6	7.6	0	182.951	570.613	1177.14	3056.53	4880.34
2017-04-28	2017	2017富力	5	2017恒丰	8	428532017富力2017恒丰	1	3	3-4-3 (100.0%)	343	2017富力11	姜至鹏	FB	0	1989-03-06	51.6167	65.46	98	98	1	10	10	19	75.32	7	57.14	67	73.13	41.56	12.22	77	2.03	10.5	6.859	4	92.9	0.22	6.4	8	3	92.8662	503.147	1368.58	4097.38	4437.58
2017-06-24	2017	2017富力	5	2017泰达	13	429102017富力2017泰达	2	1	3-4-3 (100.0%)	343	2017富力20	唐淼	FB	0	1990-10-16	56.6	56.78	96	96	1	9	9	11	85.71	3	100	77	80.52	31.17	8.13	77	2.31	10.301	7.392	10	169.1	0.4	6.4	7.8	4	169.148	717.645	1479.97	3434.75	4499.44
2017-06-24	2017	2017富力	5	2017泰达	13	429102017富力2017泰达	2	1	3-4-3 (100.0%)	343	2017富力11	姜至鹏	FB	0	1989-03-06	51.6167	56.78	96	96	1	6	6	16	78.38	1	100	66	74.24	41.89	11.55	74	2.22	10.593	7.44	9	149.4	0.37	6.6	7.9	4	149.351	770.179	1425.02	3583.88	4664.14
2017-08-10	2017	2017上港	2	2017华夏	4	429572017上港2017华夏	2	2	3-4-3 (100.0%)	343	2017上港23	傅欢	FB	0	1993-07-12	44.4167	53.1	80	97	0	8	9.7	12.125	75	1.2125	0	46.075	60.53	52.5	13.46	48.5	1.58	9.76911	6.06492	19.4	348.23	0.81	6	8.1	6.0625	348.285	711.684	1166.11	3066.03	4477.47
2017-08-10	2017	2017上港	2	2017华夏	4	429572017上港2017华夏	2	2	3-4-3 (100.0%)	343	2017上港21	于海	FB	0	1987-06-04	44.4167	53.1	77	97	0	11	13.8571	18.8961	59.46	3.77922	100	36.5325	62.07	48.65	13.61	46.6104	1.7	10.3047	6.18155	6.2987	95.4883	0.23	6.3	8.1	5.03896	95.5026	645.455	1433.56	3581.81	4548.58
2017-08-14	2017	2017泰达	13	2017华夏	4	429612017泰达2017华夏	0	2	3-4-3 (100.0%)	343	2017泰达19	白岳峰	FB	0	1987-03-28	50.5833	50.86	60	94	0	10	15.6667	26.6333	56.41	4.7	0	59.5333	47.37	58.97	14.57	61.1	1.64	10.5155	7.0406	18.8	454.803	1.07	6.6	8.1	10.9667	454.829	501.447	1283.79	3851.15	4424.02
2017-08-14	2017	2017泰达	13	2017华夏	4	429612017泰达2017华夏	0	2	3-4-3 (100.0%)	343	2017泰达3	赵宏略	FB	0	1989-12-04	50.5833	50.86	94	94	1	10	10	18	70.49	9	55.56	53	73.58	36.07	12.51	61	1.89	10.114	6.684	8	133.8	0.32	6.4	7.9	9	133.81	569.181	1408.64	3615.93	4386.17
2017-08-20	2017	2017富力	5	2017鲁能	6	429672017富力2017鲁能	1	1	3-4-3 (100.0%)	343	2017富力20	唐淼	FB	0	1990-10-16	52.5	62.23	96	96	1	9	9	10	85.51	3	33.33	67	83.58	36.23	8.04	69	2.14	10.15	6.948	12	202.4	0.48	6.3	7.9	1	202.383	631.94	1487.07	3013.4	4815.24
2017-08-20	2017	2017富力	5	2017鲁能	6	429672017富力2017鲁能	1	1	3-4-3 (100.0%)	343	2017富力11	姜至鹏	FB	0	1989-03-06	51.6167	62.23	96	96	1	5	5	12	80	4	0	54	85.19	26.67	8.57	60	2.43	10.349	7.018	4	74.9	0.18	6.5	8	1	74.9243	709.582	1382.88	3508.36	4673.22
2018-04-13	2018	2018权健	9	2018苏宁	5	432032018权健2018苏宁	1	1	3-4-3 (100.0%)	343	2018权健18	张诚	FB	0	1989-06-28	55.7667	44.77	97	97	1	9	9	11	74.42	8	62.5	42	69.05	53.49	12.53	43	1.74	11.121	8.31	5	129.6	0.29	6.9	8.9	5	129.641	529.335	1852.52	5024.4	3585.27
2018-04-13	2018	2018权健	9	2018苏宁	5	432032018权健2018苏宁	1	1	3-4-3 (100.0%)	343	2018权健28	维特塞尔	FB	1	1989-01-12	55.7667	44.77	97	97	1	9	9	8	84	4	75	48	85.42	24	8.91	50	2.6	11.391	8.726	8	174.5	0.41	7	9.4	4	174.536	843.343	2060.72	4701.31	3610.99
2018-07-22	2018	2018富力	10	2018恒丰	16	433032018富力2018恒丰	1	1	3-4-3(100.0%)	343	2018富力20	唐淼	FB	0	1990-10-16	49.25	65.04	90	97	0	5	5.38889	8.62222	87.1	0	0	62.5111	87.93	22.58	9.78	66.8222	2.55	9.69569	6.43649	14.0111	288.629	0.66	5.9	7.8	0	288.627	525.665	1054.31	2873.89	4953.09
2018-07-22	2018	2018富力	10	2018恒丰	16	433032018富力2018恒丰	1	1	3-4-3(100.0%)	343	2018富力11	丁海峰	FB	0	1991-07-17	49.25	65.04	69	97	0	3	4.21739	16.8696	76.92	4.21739	66.67	63.2609	71.11	40.38	10.32	73.1014	2.13	10.5969	7.01493	5.62319	119.914	0.27	6.5	8	4.21739	119.915	465.57	1482.47	4028.15	4500.17
2018-08-10	2018	2018富力	10	2018一方	11	433222018富力2018一方	0	3	3-4-3(100.0%)	343	2018富力11	丁海峰	FB	0	1991-07-17	53.5833	57.61	73	94	0	8	10.3014	16.7397	71.74	7.72603	50	54.0822	73.81	36.96	8.26	59.2329	1.96	11.1268	7.72603	9.0137	228.69	0.56	7.1	9.1	7.72603	228.665	863.024	2009.63	4175.58	3849.84
2018-08-10	2018	2018富力	10	2018一方	11	433222018富力2018一方	0	3	3-4-3(100.0%)	343	2018富力20	唐淼	FB	0	1990-10-16	53.5833	57.61	94	94	1	6	6	14	77.78	0	0	56	78.57	17.46	10.21	63	2.57	9.733	6.843	7	169.7	0.4	6.2	7.7	1	169.725	581.279	1232	3000.9	4749.42
2018-08-26	2018	2018富力	10	2018苏宁	5	433382018富力2018苏宁	0	2	3-4-3 (100.0%)	343	2018富力20	唐淼	FB	0	1990-10-16	63.2333	43.95	97	97	1	7	7	13	81.43	3	66.67	69	75.36	34.29	8.78	70	2.14	10.078	7.928	8	173.8	0.4	6.2	7.5	0	173.847	838.751	1346.25	2974.86	4743.88
2018-08-26	2018	2018富力	10	2018苏宁	5	433382018富力2018苏宁	0	2	3-4-3 (100.0%)	343	2018富力40	陈伟铭	FB	0	1997-04-09	63.2333	43.95	46	97	0	6	12.6522	14.7609	75	10.5435	40	56.9348	70.37	46.43	10.99	59.0435	1.75	11.1297	9.54396	0	0	0	6.9	7.5	4.21739	0	559.781	1337.72	5332.86	3898.82
2018-08-26	2018	2018富力	10	2018苏宁	5	433382018富力2018苏宁	0	2	3-4-3 (100.0%)	343	2018富力23	卢琳	FB	0	1985-02-03	63.2333	43.95	51	97	0	5	9.5098	11.4118	75	0	0	36.1373	78.95	33.33	9.36	45.6471	2.21	9.89971	7.081	1.90196	52.3039	0.13	6.1	8.2	0	52.223	515.587	1344.98	4233.95	3752.14
2018-08-04	2018	2018力帆	13	2018人和	8	433162018力帆2018人和	1	1	3-4-3 (100.0%)	343	2018力帆31	刘斌	FB	0	1998-05-02	45.8833	42.78	62	96	0	9	13.9355	18.5806	52	6.19355	25	35.6129	52.17	52	17.08	38.7097	1.8	10.1234	6.64877	10.8387	132.387	0.31	6.3	8.7	4.64516	132.393	828.643	1285.9	3775.68	4100.31
2018-08-04	2018	2018力帆	13	2018人和	8	433162018力帆2018人和	1	1	3-4-3 (100.0%)	343	2018力帆23	陈雷	FB	0	1985-10-16	45.8833	42.78	96	96	1	6	6	15	63.41	4	25	40	57.5	53.66	16.68	41	1.76	9.574	6.163	3	47.3	0.11	6	8.1	4	47.2735	528.231	1063.42	3576.93	4358.05
2018-08-04	2018	2018建业	12	2018权健	9	433162018建业2018权健	2	1	3-4-3 (100.0%)	343	2018建业11	柯钊	FB	0	1989-03-25	54.9333	42.08	100	100	1	7	7	14	60	3	33.33	31	64.52	42.86	13.92	35	1.83	9.851	6.778	3	87.7	0.2	5.9	7.4	0	87.7155	313.788	965.847	3711.5	4772.05
2018-08-04	2018	2018建业	12	2018权健	9	433162018建业2018权健	2	1	3-4-3 (100.0%)	343	2018建业23	王飞	FB	0	1993-01-08	54.9333	42.08	100	100	1	7	7	9	68.97	0	0	25	72	24.14	10.17	29	2.66	9.352	6.714	4	98.7	0.23	5.6	7.3	2	98.6943	292.581	900.577	3597.16	4463.11
2018-08-05	2018	2018富力	10	2018恒大	2	433172018富力2018恒大	2	4	3-4-3 (100.0%)	343	2018富力17	张晨龙	FB	0	1993-04-27	50.2167	47.13	88	95	0	15	16.1932	7.55682	83.72	2.15909	100	45.3409	83.33	44.19	10.64	46.4205	1.86	9.73642	6.79142	11.875	164.307	0.39	6.1	8	4.31818	164.354	587.775	1256.73	3588.17	4139.34
2018-08-05	2018	2018富力	10	2018恒大	2	433172018富力2018恒大	2	4	3-4-3 (100.0%)	343	2018富力40	陈伟铭	FB	0	1997-04-09	50.2167	47.13	46	95	0	6	12.3913	20.6522	68.75	2.06522	0	59.8913	72.41	43.75	10.52	66.087	1.75	10.3447	7.91185	4.13043	60.3043	0.15	6.4	7.7	2.06522	60.2174	491.317	1403.54	4386.42	4004.11
2018-09-16	2018	2018富力	10	2018鲁能	3	433592018富力2018鲁能	1	2	3-4-3 (100.0%)	343	2018富力20	唐淼	FB	0	1990-10-16	59.0833	57.71	87	95	0	7	7.64368	6.55172	88.24	2.18391	100	54.5977	82	31.37	7.81	55.6897	2.33	10.8835	8.52052	10.9195	233.023	0.54	6.8	8.4	1.09195	233.011	1040.72	1914.08	3332.22	4363.62
2018-09-16	2018	2018富力	10	2018鲁能	3	433592018富力2018鲁能	1	2	3-4-3 (100.0%)	343	2018富力11	丁海峰	FB	0	1991-07-17	59.0833	57.71	95	95	1	10	10	11	82.54	3	33.33	59	77.97	34.92	9.69	63	2.24	11.088	8.477	7	101.9	0.24	7	8.6	1	101.859	1138.51	1885.9	3884.87	4076.49
2018-09-23	2018	2018富力	10	2018力帆	13	433662018富力2018力帆	1	1	3-4-3 (100.0%)	343	2018富力20	唐淼	FB	0	1990-10-16	58.7667	58.28	96	96	1	9	9	17	80.46	1	0	83	79.52	19.54	9.83	87	2.57	9.953	7.181	8	118.6	0.27	6.2	7.3	1	118.576	566.313	1322.06	2896.98	5049.01
2018-09-23	2018	2018富力	10	2018力帆	13	433662018富力2018力帆	1	1	3-4-3 (100.0%)	343	2018富力23	卢琳	FB	0	1985-02-03	58.7667	58.28	75	96	0	5	6.4	11.52	83.64	2.56	50	67.84	77.36	36.36	10.02	70.4	2.13	10.5638	8.032	3.84	55.168	0.13	6.6	8.1	0	55.2052	503.545	1568.2	4262.31	4174.46
2019-05-12	2019	2019佳兆业	15	2019国安	2	435972019佳兆业2019国安	0	3	3-4-3 (100.0%)	343	2019佳兆业17	周鑫	FB	0	1998-04-11	50.8167	42.7	47	94	0	6	12	18	74.29	8	75	62	74.19	45.71	10.13	70	1.83	10.746	8.022	4	105.2	0.25	6.8	8.2	4	105.252	606.783	1451.77	4662.81	3918.46
2019-05-12	2019	2019佳兆业	15	2019国安	2	435972019佳兆业2019国安	0	3	3-4-3 (100.0%)	343	2019佳兆业11	张远	FB	0	1989-12-08	50.8167	42.7	94	94	1	11	11	19	69.35	14	57.14	55	72.73	33.87	11.38	62	2.52	10.491	7.972	8	147	0.35	6.6	8	6	146.975	558.213	1504.64	3785.9	4495.24
2019-05-12	2019	2019佳兆业	15	2019国安	2	435972019佳兆业2019国安	0	3	3-4-3 (100.0%)	343	2019佳兆业3	吕海东	FB	0	1992-01-11	50.8167	42.7	47	94	0	10	20	30	63.41	6	100	76	63.16	24.39	13.93	82	2.61	10.038	7.688	8	127	0.31	6.4	7.7	0	127.04	729.225	1408.68	3597.65	4175.1
2019-11-23	2019	2019人和	16	2019苏宁	4	437922019人和2019苏宁	2	3	3-4-3 (100.0%)	343	2019人和37	杨一虎	FB	0	1991-09-16	50.8167	48.03	97	97	1	11	11	18	63.27	2	0	43	65.12	44.9	16.74	49	1.9	10.629	6.747	6	114.9	0.26	6.6	8.5	1	114.904	607.592	1705.01	4249.67	3951.89
2019-11-23	2019	2019人和	16	2019苏宁	4	437922019人和2019苏宁	2	3	3-4-3 (100.0%)	343	2019人和29	尼扎木丁	FB	0	1991-04-23	50.8167	48.03	97	97	1	15	15	19	54.76	6	16.67	37	56.76	61.9	12.99	42	1.64	9.814	6.405	8	143.9	0.33	6	8.1	3	143.915	584.909	1200.61	3615.9	4268.81
2019-12-01	2019	2019富力	12	2019建业	8	438002019富力2019建业	0	1	3-4-3(100.0%)	343	2019富力11	丁海峰	FB	0	1991-07-17	50.8167	58.39	67	95	0	13	18.4328	12.7612	83.64	1.41791	100	70.8955	86	38.18	7.31	77.9851	2.2	11.0058	8.26784	12.7612	294.075	0.69	6.9	8.5	2.83582	294.076	845.731	1753.72	3910.57	4202.31
2019-12-01	2019	2019富力	12	2019建业	8	438002019富力2019建业	0	1	3-4-3(100.0%)	343	2019富力13	叶楚贵	FB	0	1994-09-08	50.8167	58.39	95	95	1	12	12	14	82.28	1	100	73	79.45	26.58	7.4	79	2.47	10.504	7.98	9	179.9	0.41	6.6	8.2	2	179.874	815.111	1502.69	3819.32	4187.08
2019-03-01	2019	2019上港	3	2019申花	13	435252019上港2019申花	4	0	3-4-3 (100.0%)	343	2019上港4	王燊超	FB	0	1989-02-08	50.8167	51.85	97	97	1	10	10	14	60	3	33.33	33	60.61	62.86	9.37	35	1.89	10.372	6.863	11	250	0.59	6.4	9.3	4	250.024	798.017	1652.09	4115.64	3555.99
2019-03-01	2019	2019上港	3	2019申花	13	435252019上港2019申花	4	0	3-4-3 (100.0%)	343	2019上港23	傅欢	FB	0	1993-07-12	50.8167	51.85	97	97	1	10	10	11	72.5	2	50	37	70.27	52.5	12.82	40	1.68	9.435	6.229	11	288.5	0.66	5.8	8.5	4	288.519	764.465	1395.44	3065.38	3921.56
2019-09-15	2019	2019泰达	7	2019申花	13	437232019泰达2019申花	3	0	3-4-3 (100%)	343	2019泰达3	赵宏略	FB	0	1989-12-04	50.8167	44.96	96	96	1	8	8	9	83.02	3	66.67	51	76.47	49.06	10.45	53	1.75	9.964	6.644	7	145.8	0.33	6.2	7.8	3	145.818	637.49	1130.99	3579.93	4469.32
2019-09-15	2019	2019泰达	7	2019申花	13	437232019泰达2019申花	3	0	3-4-3 (100%)	343	2019泰达19	白岳峰	FB	0	1987-03-28	50.8167	44.96	94	96	0	13	13.2766	13.2766	74.51	3.06383	66.67	50.0426	75.51	72.55	11.91	52.0851	1.43	9.25685	6.4126	12.2553	222.026	0.52	5.8	7.6	6.12766	222.001	538.456	1152.28	2806.9	4537.53
2019-05-04	2019	2019富力	12	2019上港	3	435892019富力2019上港	0	2	3-4-3 (100.0%)	343	2019富力11	丁海峰	FB	0	1991-07-17	50.8167	50.25	87	95	0	13	14.1954	16.3793	74.58	6.55172	83.33	61.1494	71.43	37.29	10.82	64.4253	2.03	10.4161	7.89592	5.45977	69.4483	0.16	6.6	8.1	3.27586	69.421	751.814	1608.43	4031.38	3954.98
2019-05-04	2019	2019富力	12	2019上港	3	435892019富力2019上港	0	2	3-4-3 (100.0%)	343	2019富力20	唐淼	FB	0	1990-10-16	50.8167	50.25	95	95	1	7	7	16	78.38	4	50	70	75.71	37.84	10.56	74	2.05	10.279	7.575	9	235.1	0.54	6.5	7.9	2	235.092	673.275	1306.78	3375.39	4688.46
2019-10-20	2019	2019泰达	7	2019人和	16	437582019泰达2019人和	1	0	3-4-3 (100.0%)	343	2019泰达3	赵宏略	FB	0	1989-12-04	50.8167	64.26	96	96	1	10	10	17	80.68	1	0	83	80.72	40.91	10.55	88	2.07	9.912	6.295	8	129.1	0.3	6.2	7.9	2	129.053	597.03	1176.16	3628.96	4380.97
2019-10-20	2019	2019泰达	7	2019人和	16	437582019泰达2019人和	1	0	3-4-3 (100.0%)	343	2019泰达19	白岳峰	FB	0	1987-03-28	50.8167	64.26	96	96	1	13	13	19	65.45	2	50	52	67.31	54.55	12.99	55	1.75	9.561	6.326	14	292.2	0.69	5.9	7.9	5	292.193	576.431	1129.9	3119.6	4442.4
2019-09-15	2019	2019卓尔	6	2019一方	9	437232019卓尔2019一方	1	0	3-4-3 (100.0%)	343	2019卓尔11	周通	FB	0	1990-01-12	50.8167	54.5	96	96	1	10	10	11	83.08	4	25	62	79.03	32.31	12.95	65	1.91	10.342	7.845	11	241.1	0.56	6.4	7.5	0	241.144	509.011	1463.18	3881.34	4247.09
2019-09-15	2019	2019卓尔	6	2019一方	9	437232019卓尔2019一方	1	0	3-4-3 (100.0%)	343	2019卓尔15	明天	FB	0	1995-04-08	50.8167	54.5	96	96	1	7	7	10	82.76	4	100	52	84.62	27.59	8.38	58	2.6	10.536	7.879	9	169.5	0.39	6.5	7.5	1	169.502	549.547	1136.67	4404.9	4275.05
2020-09-27	2020	2020富力	11	2020鲁能	5	441012020富力2020鲁能	0	0	3-4-3 (100.0%)	343	2020富力21	常飞亚	FB	0	1993-02-03	2.45347	37.54	93	93	1	9	9	10	77.78	6	33.33	43	81.4	28.89	8.56	45	3.31	11.112	8.312	12	283.8	0.69	7.2	8.5	0	283.799	594.227	1423.96	4410.91	0
2020-09-27	2020	2020富力	11	2020鲁能	5	441012020富力2020鲁能	0	0	3-4-3 (100.0%)	343	2020富力19	姜洪权	FB	0	1987-01-02	2.45347	37.54	93	93	1	16	16	6	86.36	6	83.33	43	83.72	45.45	13.43	44	2.02	9.206	6.975	4	91.3	0.22	5.9	7.1	1	91.2855	283.233	763.64	3637.87	0
2020-09-27	2020	2020富力	11	2020鲁能	5	441012020富力2020鲁能	0	0	3-4-3 (100.0%)	343	2020富力41	张锦良	FB	0	1999-01-23	2.45347	37.54	93	93	1	12	12	11	69.44	3	33.33	35	68.57	36.11	14.75	36	2.17	9.785	7.544	3	58	0.14	6.3	7.7	3	57.9504	324.213	965.333	4310.12	0
2020-09-27	2020	2020富力	11	2020鲁能	5	441012020富力2020鲁能	0	0	3-4-3 (100.0%)	343	2020富力42	李明	FB	0	2000-01-21	2.45347	37.54	65	93	0	10	14.3077	20.0308	54.84	5.72308	25	42.9231	50	54.84	11.96	44.3538	1.9	10.6449	8.26412	12.8769	265.98	0.65	6.8	8.4	4.29231	265.985	568.442	1032.78	4624.56	0
2021-04-22	2021	2021亚泰	4	2021一方	15	443082021亚泰2021一方	2	1	3-4-3 (100.0%)	343	2021亚泰19	惠家康	FB	0	1989-08-31	2.46181	57.63	73	96	0	2	2.63014	9.20548	73.08	5.26027	25	34.1918	65.38	73.08	13.19	34.1918	1.65	10.7875	7.87989	23.6712	489.337	1.15	6.7	8.2	2.63014	489.33	813.449	1151.13	3564.94	0
2021-04-22	2021	2021亚泰	4	2021一方	15	443082021亚泰2021一方	2	1	3-4-3 (100.0%)	343	2021亚泰16	蒋哲	FB	0	1989-02-26	2.46181	57.63	96	96	1	14	14	21	72	6	33.33	67	76.12	46.67	8.01	75	1.79	10.164	7.336	11	255.3	0.61	6.4	7.5	2	255.257	624.1	1130.02	3652.81	0
2021-04-29	2021	2021亚泰	4	2021泰达	12	443152021亚泰2021泰达	0	0	3-4-3 (100.0%)	343	2021亚泰19	惠家康	FB	0	1989-08-31	2.36667	61.13	95	95	1	12	12	18	67.27	1	100	47	70.21	34.55	10.8	55	2.05	10.229	7.396	17	325.6	0.77	6.4	7.7	1	325.621	850.897	1168.35	3142.65	0
2021-04-29	2021	2021亚泰	4	2021泰达	12	443152021亚泰2021泰达	0	0	3-4-3 (100.0%)	343	2021亚泰16	蒋哲	FB	0	1989-02-26	2.36667	61.13	95	95	1	16	16	23	76.53	8	37.5	89	79.78	46.94	12.45	98	1.8	9.564	6.974	12	239.6	0.58	6	7.3	5	239.579	424.366	1003.88	3580.38	0
2021-04-29	2021	2021亚泰	4	2021泰达	12	443152021亚泰2021泰达	0	0	3-4-3 (100.0%)	343	2021亚泰29	谭龙	FB	0	1988-04-01	2.36667	61.13	95	95	1	7	7	11	54.17	8	12.5	17	58.82	25	5.68	24	1.92	11.13	8.299	9	153.9	0.37	7	8.7	3	153.881	493.781	1530.39	4908.78	0
2021-04-29	2021	2021亚泰	4	2021泰达	12	443152021亚泰2021泰达	0	0	3-4-3 (100.0%)	343	2021亚泰11	埃里克	FB	1	1994-07-18	2.36667	61.13	46	95	0	2	4.13043	28.913	44	8.26087	25	37.1739	38.89	28	7.57	51.6304	2.48	10.9601	7.91598	20.6522	478.511	1.12	6.9	8.6	8.26087	478.571	617.178	1974.72	3439.19	0
2021-04-29	2021	2021亚泰	4	2021泰达	12	443152021亚泰2021泰达	0	0	3-4-3 (100.0%)	343	2021亚泰8	日夫科维奇	FB	1	1996-09-05	2.36667	61.13	49	95	0	1	1.93878	13.5714	53.33	7.7551	25	23.2653	66.67	13.33	16.99	29.0816	3.13	11.3961	8.53061	15.5102	445.531	1.01	7.2	8.6	1.93878	445.542	569.397	1786.45	4365.4	0
2021-05-03	2021	2021富力	7	2021黄海	16	443192021富力2021黄海	1	0	3-4-3 (100.0%)	343	2021富力21	常飞亚	FB	0	1993-02-03	2.66111	62.45	94	94	1	7	7	12	81.82	4	50	56	85.71	15.15	7.94	66	3.52	10.505	8.072	9	205.9	0.49	6.7	7.6	0	205.885	520.466	1189.75	3812.44	0
2021-05-03	2021	2021富力	7	2021黄海	16	443192021富力2021黄海	1	0	3-4-3 (100.0%)	343	2021富力20	唐淼	FB	0	1990-10-16	2.66111	62.45	94	94	1	11	11	15	85.29	2	100	93	90.32	27.45	6.5	102	2.34	9.909	7.655	12	306.4	0.73	6.3	7.2	1	306.423	482.992	1025.64	3155.59	0
2021-05-05	2021	2021申花	9	2021上港	2	443212021申花2021上港	1	1	3-4-3 (100.0%)	343	2021申花38	温家宝	FB	0	1999-01-02	2.12569	31.91	95	95	1	6	6	7	74.07	6	50	23	73.91	55.56	16.65	27	1.78	10.441	7.119	12	232	0.56	6.5	8.3	2	232.046	657.391	1323.1	4003.2	0
2021-05-05	2021	2021申花	9	2021上港	2	443212021申花2021上港	1	1	3-4-3 (100.0%)	343	2021申花13	赵明剑	FB	0	1987-11-22	2.12569	31.91	72	95	0	3	3.95833	15.8333	36.84	2.63889	0	14.5139	27.27	10.53	19.64	25.0694	2.53	9.20576	6.00743	7.91667	196.597	0.47	5.8	6.7	2.63889	196.603	371.885	688.297	2769.12	0
