# Supplementary material for: Non-linear trends using the generalized additive models in physical and technical performances of the Chinese Super League players
Source: PLoS One. 2024 Jul 26;19(7):e0307843. doi: 10.1371/journal.pone.0307843 (PMC11280146; doi:10.1371/journal.pone.0307843)
Supplement: S1 File — It includes detailed datasets used in the analysis of non-linear trends in physical and technical performance indicators of players across different positions and formations in the Chinese Super League from the 2015 to 2021 seasons. (ZIP) [file pone.0307843.s001.zip › Datta/FB/FB4141.xlsx]

## Sheet: Sheet1
MatchDate	Season	球队名字	球队排名	对手名字	对手排名		GoalsScored	GoalsAgainst	阵型2	formation	球队	PlayerID	场上确切位置	ForeignorNot	确切出生日期	MinBallinPlay	BallPoss%	MinPlayed	全场时间	FullMatchorNo	GainofPoss	Gain_of_Possession	Loss_of_Possession	Ball_Retention	Challenge	Challenge_Success_Rate	Pass	Pass_Success_Rate	FirstTimePassofIndposs%	AvgLengthFwdPass	标准化IndPoss	TouchesperIndPoss	Distance_Covered	Distance_Covered_Ball_In_Play	Number_of_Sprint	标准化DistanceSprint	TimeinSprint	AvgSpeed	AvgSpeedBallinPlay	标准化NoJump	Sprint	High_Speed_Running	Middle_speed_running	Low_Speed_Running	标准化Walking&Jogging&Standing
2015-07-12	2015	2015绿城	11	2015国安	4	421972015绿城2015国安	0	4	4-1-4-1 (100.0%)	4141	2015绿城22	王林	FB	0	1987-09-19	59.8333	35.14	96	96	1	5	5	9	78.57	7	42.86	39	79.49	23.81	10.57	42	2.24	10.473	7.846	13	300.1	0.69	6.5	7.9	3	300.129	628.613	1127.06	3772.48	4644.9
2015-07-12	2015	2015绿城	11	2015国安	4	421972015绿城2015国安	0	4	4-1-4-1 (100.0%)	4141	2015绿城16	范晓冬	FB	0	1987-03-02	59.8333	35.14	96	96	1	11	11	23	51.06	2	0	45	44.44	53.19	13.51	47	1.51	10.679	8.067	3	46	0.11	6.6	8.1	2	45.9757	669.998	1486.35	4024.25	4452.35
2015-07-04	2015	2015苏宁	9	2015人和	15	421892015苏宁2015人和	1	0	4-1-4-1(100.0%)	4141	2015苏宁23	任航	FB	0	1989-02-23	60.5333	50.49	97	97	1	6	6	10	81.48	9	100	51	80.39	46.3	11.45	54	2.13	10.43	7.561	7	159.6	0.36	6.4	7.5	8	159.562	459.324	1386.21	4314.66	4110.04
2015-07-04	2015	2015苏宁	9	2015人和	15	421892015苏宁2015人和	1	0	4-1-4-1(100.0%)	4141	2015苏宁24	吉翔	FB	0	1990-03-01	60.5333	50.49	89	97	0	8	8.7191	13.0787	76	3.26966	100	53.4045	73.47	52	15.15	54.4944	1.7	10.7724	8.12511	5.44944	109.643	0.24	6.7	8.1	6.53933	109.673	683.336	1351.02	4971.59	3656.67
2015-07-04	2015	2015宏运	14	2015鲁能	3	421892015宏运2015鲁能	0	2	4-1-4-1(100.0%)	4141	2015宏运32	丁海峰	FB	0	1991-07-17	45.3167	41.94	96	96	1	9	9	12	76.47	7	57.14	49	67.35	54.9	12.08	51	1.69	10.108	6.056	9	127	0.29	6.3	8	6	127.038	526.038	1387.63	3867.84	4199.69
2015-07-04	2015	2015宏运	14	2015鲁能	3	421892015宏运2015鲁能	0	2	4-1-4-1(100.0%)	4141	2015宏运35	丁捷	FB	0	1987-04-29	45.3167	41.94	96	96	1	6	6	10	75	2	50	38	68.42	60	18.08	40	1.83	9.218	5.713	5	91.7	0.22	5.8	7.6	7	91.7341	427.74	1124.87	3458.39	4115.37
2015-08-11	2015	2015绿城	11	2015申花	6	422272015绿城2015申花	4	1	4-1-4-1(100.0%)	4141	2015绿城22	王林	FB	0	1987-09-19	60.5833	47.32	94	94	1	10	10	9	84.75	3	0	57	80.7	45.76	12.29	59	1.85	10.118	7.696	9	152.6	0.36	6.4	7.6	2	152.607	512.904	1176.49	4211.9	4063.81
2015-08-11	2015	2015绿城	11	2015申花	6	422272015绿城2015申花	4	1	4-1-4-1(100.0%)	4141	2015绿城3	葛振	FB	0	1987-06-23	60.5833	47.32	94	94	1	9	9	7	82.93	6	16.67	38	81.58	41.46	9.92	41	1.8	10.401	7.854	5	86.1	0.2	6.6	7.8	3	86.119	482.041	1374.96	4582.44	3875.2
2015-08-11	2015	2015亚泰	8	2015富力	12	422272015亚泰2015富力	2	2	4-1-4-1 (100.0%)	4141	2015亚泰16	蒋哲	FB	0	1989-02-26	54.4167	33.07	96	96	1	5	5	11	59.26	3	33.33	26	61.54	51.85	13.33	27	1.7	9.541	6.699	2	37.1	0.09	5.9	7.4	1	37.1444	287.609	942.852	3715.2	4557.82
2015-08-11	2015	2015亚泰	8	2015富力	12	422272015亚泰2015富力	2	2	4-1-4-1 (100.0%)	4141	2015亚泰23	张笑飞	FB	0	1982-07-11	54.4167	33.07	96	96	1	13	13	11	68.57	0	0	33	60.61	48.57	13.18	35	1.74	10.897	7.811	9	158.1	0.36	6.8	8.6	2	158.065	549.466	1739.07	4294.82	4155.33
2015-08-11	2015	2015宏运	14	2015申鑫	16	422272015宏运2015申鑫	1	2	4-1-4-1(100.0%)	4141	2015宏运11	郑涛	FB	0	1985-08-20	49.1833	53.57	97	97	1	9	9	12	69.23	6	83.33	37	70.27	46.15	15.81	39	1.87	10.074	6.539	5	89.3	0.21	6.2	8	4	89.2731	325.659	1124	4015.36	4519.56
2015-08-11	2015	2015宏运	14	2015申鑫	16	422272015宏运2015申鑫	1	2	4-1-4-1(100.0%)	4141	2015宏运35	丁捷	FB	0	1987-04-29	49.1833	53.57	97	97	1	13	13	15	73.21	1	0	52	63.46	53.57	16.23	56	1.71	10.634	6.636	4	76.9	0.17	6.5	8.1	6	76.8592	703.35	1178.67	4562.38	4112.41
2015-08-23	2015	2015泰达	13	2015宏运	14	422392015泰达2015宏运	0	0	4-1-4-1 (100.0%)	4141	2015泰达19	白岳峰	FB	0	1987-03-28	48.3333	55.15	96	96	1	17	17	23	62.3	3	66.67	58	56.9	45.9	17.46	61	1.92	9.427	6.199	9	197	0.44	5.8	7.7	8	197.006	346.038	1065.66	3561.52	4256.36
2015-09-19	2015	2015上港	2	2015人和	15	422662015上港2015人和	3	1	4-1-4-1 (100.0%)	4141	2015上港4	王燊超	FB	0	1989-02-08	55.5167	52.83	95	95	1	11	11	14	68.18	7	71.43	39	69.23	40.91	13.52	44	2.32	10.054	7.238	7	132.5	0.32	6.3	7.8	4	132.523	553.514	1376.56	3928.34	4063.51
2015-09-19	2015	2015上港	2	2015人和	15	422662015上港2015人和	3	1	4-1-4-1 (100.0%)	4141	2015上港32	孙祥	FB	0	1982-01-15	55.5167	52.83	95	95	1	11	11	11	81.36	9	77.78	57	78.95	42.37	16.22	59	1.75	9.88	6.957	4	126.5	0.29	6.2	7.5	4	126.484	430.296	1143.63	4185.97	3994.07
2015-09-27	2015	2015绿城	11	2015亚泰	8	422742015绿城2015亚泰	0	1	4-1-4-1 (100.0%)	4141	2015绿城22	王林	FB	0	1987-09-19	58.8333	49.44	96	96	1	13	13	13	79.69	0	0	58	72.41	32.81	13.91	64	2.05	10.657	7.856	9	208.9	0.47	6.6	8	1	208.876	589.129	1389.5	4279.78	4190.22
2015-09-27	2015	2015绿城	11	2015亚泰	8	422742015绿城2015亚泰	0	1	4-1-4-1 (100.0%)	4141	2015绿城16	范晓冬	FB	0	1987-03-02	58.8333	49.44	96	96	1	10	10	23	67.61	7	57.14	65	64.62	42.25	12.71	71	1.8	9.914	7.059	10	183.7	0.42	6.1	7.2	6	183.734	554.044	1196.76	3506.17	4473.53
2015-09-27	2015	2015苏宁	9	2015力帆	10	422742015苏宁2015力帆	1	2	4-1-4-1 (100.0%)	4141	2015苏宁5	周云	FB	0	1990-12-31	55.4167	59.78	90	96	0	9	9.6	12.8	79.31	2.13333	100	59.7333	75	44.83	11.5	61.8667	1.81	10.8555	7.98613	11.7333	157.44	0.38	6.7	8.5	3.2	157.397	586.5	1325.78	4833.96	3951.44
2015-09-27	2015	2015苏宁	9	2015力帆	10	422742015苏宁2015力帆	1	2	4-1-4-1 (100.0%)	4141	2015苏宁23	任航	FB	0	1989-02-23	55.4167	59.78	96	96	1	16	16	12	81.25	4	75	63	76.19	35.94	9.92	64	2.23	10.123	7.313	4	67.5	0.17	6.3	7.9	9	67.4865	463.175	1277.18	4312.27	4003.24
2015-10-18	2015	2015绿城	11	2015宏运	14	422952015绿城2015宏运	0	0	4-1-4-1 (100.0%)	4141	2015绿城16	范晓冬	FB	0	1987-03-02	59.2333	55.39	97	97	1	6	6	12	86.05	2	50	81	87.65	19.77	10.78	86	2.26	9.649	7.004	4	95.7	0.22	5.9	7.1	1	95.7446	434.914	1324.43	3269.35	4524.71
2015-10-18	2015	2015绿城	11	2015宏运	14	422952015绿城2015宏运	0	0	4-1-4-1 (100.0%)	4141	2015绿城3	葛振	FB	0	1987-06-23	59.2333	55.39	97	97	1	8	8	9	76.32	5	40	38	73.68	55.26	10.49	38	1.63	10.176	7.626	4	74.8	0.17	6.3	7.7	4	74.8004	486.836	1311.28	4323.08	3979.7
2015-10-25	2015	2015绿城	11	2015苏宁	9	423022015绿城2015苏宁	1	1	4-1-4-1 (100.0%)	4141	2015绿城16	范晓冬	FB	0	1987-03-02	61.85	49.83	94	94	1	4	4	11	83.33	4	75	61	81.97	42.42	10.92	66	1.73	10.014	7.573	5	96.6	0.23	6.4	7.5	6	96.6457	472.198	1252.61	3892.19	4300.22
2015-10-25	2015	2015绿城	11	2015苏宁	9	423022015绿城2015苏宁	1	1	4-1-4-1 (100.0%)	4141	2015绿城3	葛振	FB	0	1987-06-23	61.85	49.83	94	94	1	8	8	12	76	3	100	46	76.09	54	18	50	1.58	10.09	7.806	2	40	0.1	6.5	7.7	1	40.0103	362.545	1371.04	4136.06	4180.38
2016-03-05	2016	2016苏宁	2	2016鲁能	14	424342016苏宁2016鲁能	3	0	4-1-4-1 (100.0%)	4141	2016苏宁5	周云	FB	0	1990-12-31	59.7	35.41	94	94	1	11	11	8	70.37	2	50	24	75	59.26	15.21	27	1.85	11.128	8.345	9	217.8	0.52	7.1	8.4	2	217.808	456.275	1279.99	5228.08	3945.39
2016-03-05	2016	2016苏宁	2	2016鲁能	14	424342016苏宁2016鲁能	3	0	4-1-4-1 (100.0%)	4141	2016苏宁23	任航	FB	0	1989-02-23	59.7	35.41	94	94	1	6	6	8	75	9	55.56	31	64.52	59.38	13.06	32	1.84	10.582	7.902	8	170	0.41	6.7	7.9	11	170.002	742.631	1441.57	4307.9	3920.34
2016-04-16	2016	2016苏宁	2	2016申花	4	424762016苏宁2016申花	2	0	4-1-4-1 (100.0%)	4141	2016苏宁5	周云	FB	0	1990-12-31	45.75	59.53	96	96	1	11	11	6	86.05	2	100	40	82.5	46.51	9.77	43	1.84	10.389	6.552	10	206.6	0.48	6.5	8.6	6	206.644	561.5	986.384	4423.72	4210.99
2016-04-16	2016	2016苏宁	2	2016申花	4	424762016苏宁2016申花	2	0	4-1-4-1 (100.0%)	4141	2016苏宁23	任航	FB	0	1989-02-23	45.75	59.53	96	96	1	11	11	15	70.59	10	50	45	73.33	35.29	14.09	51	1.86	10.213	6.35	11	259.2	0.61	6.4	8.3	13	259.219	716.919	1418.45	3611.31	4207.02
2016-04-23	2016	2016国安	5	2016宏运	11	424832016国安2016宏运	0	0	4-1-4-1 (100.0%)	4141	2016国安28	张呈栋	FB	0	1989-02-09	47.0333	57.91	96	96	1	11	11	14	75.86	9	44.44	54	72.22	51.72	10.71	58	1.86	11.974	7.373	12	185.6	0.44	7.4	9.4	6	185.598	528.163	1895.98	5694.17	3669.68
2016-04-23	2016	2016国安	5	2016宏运	11	424832016国安2016宏运	0	0	4-1-4-1 (100.0%)	4141	2016国安31	赵和靖	FB	0	1985-05-19	47.0333	57.91	96	96	1	12	12	11	75	6	66.67	42	69.05	65.91	13.25	44	1.45	10.246	6.718	15	333.4	0.78	6.4	8.6	7	333.376	644.73	1359.38	4216.17	3692.53
2016-04-23	2016	2016苏宁	2	2016富力	6	424832016苏宁2016富力	1	1	4-1-4-1 (100.0%)	4141	2016苏宁5	周云	FB	0	1990-12-31	51.35	47.65	86	95	0	13	14.3605	6.62791	83.78	2.2093	50	36.4535	81.82	48.65	10.26	40.8721	1.51	10.2589	7.22884	8.83721	191.878	0.46	6.5	8.1	2.2093	191.887	258.309	939.421	4632.09	4237.22
2016-04-23	2016	2016苏宁	2	2016富力	6	424832016苏宁2016富力	1	1	4-1-4-1 (100.0%)	4141	2016苏宁23	任航	FB	0	1989-02-23	51.35	47.65	95	95	1	9	9	13	75	8	75	48	77.08	38.46	11.08	52	1.9	9.74	6.582	2	32.7	0.07	6.1	7.7	12	32.671	577.307	1354.09	3745.03	4030.44
2016-04-08	2016	2016富力	6	2016富德	9	424682016富力2016富德	0	0	4-1-4-1 (100.0%)	4141	2016富力11	姜至鹏	FB	0	1989-03-06	51.6167	60.22	94	94	1	22	22	22	80.36	5	60	105	77.14	36.61	13.78	112	2.09	10.628	8.237	9	153.5	0.38	6.8	7.8	5	153.457	826.338	1097.64	4162.78	4388.17
2016-04-08	2016	2016富力	6	2016富德	9	424682016富力2016富德	0	0	4-1-4-1 (100.0%)	4141	2016富力28	王嘉楠	FB	0	1993-05-31	63	60.22	86	94	0	9	9.83721	10.9302	87.18	4.37209	50	78.6977	86.11	35.9	7.89	85.2558	1.99	11.0395	8.53214	8.74419	217.84	0.51	7	8.1	4.37209	217.799	563.395	1543.97	4664.03	4050.37
2016-04-08	2016	2016富德	9	2016富力	6	424682016富德2016富力	0	0	4-1-4-1 (100.0%)	4141	2016富德12	姜灏	FB	0	1989-12-28	63	39.78	94	94	1	13	13	17	69.09	6	100	53	67.92	63.64	12.5	55	1.55	10.235	7.843	4	69	0.16	6.5	7.5	5	68.9549	375.411	1101.8	4550.73	4138
2016-04-08	2016	2016富德	9	2016富力	6	424682016富德2016富力	0	0	4-1-4-1 (100.0%)	4141	2016富德16	吴永春	FB	0	1989-03-30	63	39.78	94	94	1	10	10	9	84.21	3	66.67	56	80.36	56.14	13.35	57	1.75	10.297	7.966	1	12.6	0.03	6.5	7.6	5	12.58	344.014	1270.52	4285.02	4384.76
2016-05-21	2016	2016苏宁	2	2016泰达	10	425112016苏宁2016泰达	0	1	4-1-4-1 (100.0%)	4141	2016苏宁5	周云	FB	0	1990-12-31	56.65	63.01	95	95	1	13	13	8	83.67	2	50	47	80.85	48.98	10.29	49	2.08	11.356	8.162	12	265.3	0.63	7.2	8.6	4	265.328	542.142	1294.35	5103.77	4150.06
2016-05-21	2016	2016苏宁	2	2016泰达	10	425112016苏宁2016泰达	0	1	4-1-4-1 (100.0%)	4141	2016苏宁23	任航	FB	0	1989-02-23	56.65	63.01	95	95	1	9	9	12	78.95	6	83.33	54	77.78	36.84	7.7	57	2.47	10.95	7.732	11	234	0.54	6.9	8.2	10	234.007	634.652	1503.03	4529.14	4048.94
2016-07-23	2016	2016富德	9	2016富力	6	425742016富德2016富力	3	1	4-1-4-1 (100.0%)	4141	2016富德12	姜灏	FB	0	1989-12-28	61.2	36.26	95	95	1	8	8	14	70.21	3	66.67	48	66.67	61.7	16.55	47	1.62	10.012	7.478	2	26.8	0.07	6.3	7.3	4	26.793	327.82	1037.68	4300.28	4319.08
2016-07-23	2016	2016富德	9	2016富力	6	425742016富德2016富力	3	1	4-1-4-1 (100.0%)	4141	2016富德16	吴永春	FB	0	1989-03-30	61.2	36.26	95	95	1	11	11	9	78.05	4	25	35	82.86	46.34	13.73	41	1.73	10.885	7.992	3	59.7	0.14	6.8	7.8	2	59.7009	563.401	1284.67	4609.03	4368.34
2016-07-30	2016	2016富德	9	2016鲁能	14	425812016富德2016鲁能	2	1	4-1-4-1 (100.0%)	4141	2016富德12	姜灏	FB	0	1989-12-28	57.1167	45.28	95	95	1	11	11	13	72.92	0	0	48	68.75	70.83	15.4	48	1.4	9.574	6.88	1	33.1	0.08	6.1	7.2	1	33.0599	311.943	894.84	4102.24	4232.28
2016-07-30	2016	2016富德	9	2016鲁能	14	425812016富德2016鲁能	2	1	4-1-4-1 (100.0%)	4141	2016富德16	吴永春	FB	0	1989-03-30	57.1167	45.28	95	95	1	9	9	7	84.09	2	50	40	87.5	38.64	10.3	44	1.95	11.183	7.988	3	45.7	0.11	7.1	8.4	4	45.7381	544.927	1464.83	4860.73	4266.65
2016-07-09	2016	2016富德	9	2016申花	4	425602016富德2016申花	2	0	4-1-4-1 (100.0%)	4141	2016富德23	裴育文	FB	0	1985-07-04	52.1	41.53	97	97	1	11	11	15	63.41	3	0	41	58.54	60.98	17.75	41	1.49	9.867	6.705	5	92.3	0.22	6.1	7.7	5	92.3329	431.517	1318.61	3457.11	4567.49
2016-07-09	2016	2016富德	9	2016申花	4	425602016富德2016申花	2	0	4-1-4-1 (100.0%)	4141	2016富德16	吴永春	FB	0	1989-03-30	52.1	41.53	97	97	1	13	13	4	87.88	3	100	31	80.65	66.67	8.83	33	1.45	10.243	6.785	3	93.4	0.21	6.3	7.9	5	93.4278	397.54	1044.71	3957.55	4750.06
2016-09-10	2016	2016泰达	10	2016建业	13	426232016泰达2016建业	2	1	4-1-4-1 (100.0%)	4141	2016泰达19	白岳峰	FB	0	1987-03-28	54.1	56.96	94	94	1	10	10	12	81.54	7	71.43	63	79.37	29.23	11.14	65	2.18	10.135	7.083	8	151.3	0.35	6.4	7.9	6	151.292	571.694	967.933	4111.27	4332.81
2016-09-10	2016	2016泰达	10	2016建业	13	426232016泰达2016建业	2	1	4-1-4-1 (100.0%)	4141	2016泰达31	李源一	FB	0	1993-08-28	54.1	56.96	94	94	1	13	13	22	74.71	5	20	83	73.49	41.38	16.06	87	1.94	10.714	7.24	8	127.7	0.3	6.8	8	6	127.731	409.28	1124.58	4613.64	4438.29
2016-09-16	2016	2016亚泰	12	2016富力	6	426292016亚泰2016富力	3	1	4-1-4-1 (100.0%)	4141	2016亚泰16	蒋哲	FB	0	1989-02-26	54.45	39.45	97	97	1	10	10	9	75.68	6	83.33	37	67.57	51.35	14.86	37	1.81	10.828	7.665	7	140.8	0.32	6.7	8.4	4	140.822	580.881	1398.28	4652.43	4055.75
2016-09-16	2016	2016亚泰	12	2016富力	6	426292016亚泰2016富力	3	1	4-1-4-1 (100.0%)	4141	2016亚泰23	张笑飞	FB	0	1982-07-11	54.45	39.45	97	97	1	6	6	10	76.19	4	75	40	75	47.62	15.94	42	1.79	10.861	7.518	6	113.3	0.28	6.7	8.3	4	113.256	476.55	1747.13	4636	3888.21
2016-09-18	2016	2016上港	3	2016绿城	15	426312016上港2016绿城	2	1	4-1-4-1 (100.0%)	4141	2016上港23	傅欢	FB	0	1993-07-12	51.5333	50.65	95	95	1	17	17	23	70.13	8	62.5	75	64	46.75	13.37	77	1.9	9.146	6.303	11	242.4	0.58	5.7	7.3	9	242.385	473.733	934.38	3290.71	4204.34
2016-09-18	2016	2016上港	3	2016绿城	15	426312016上港2016绿城	2	1	4-1-4-1 (100.0%)	4141	2016上港32	孙祥	FB	0	1982-01-15	51.5333	50.65	95	95	1	7	7	8	85.96	4	50	57	80.7	38.6	20	57	1.88	9.541	6.486	3	86.1	0.2	6	7.6	2	86.1214	206.891	1219.15	3584.16	4444.85
2016-10-15	2016	2016富德	9	2016泰达	10	426582016富德2016泰达	1	2	4-1-4-1 (100.0%)	4141	2016富德12	姜灏	FB	0	1989-12-28	58.2667	50.47	94	94	1	11	11	13	75	1	100	50	70	50	14.79	52	1.58	9.592	7.019	2	33.6	0.08	6.1	7.2	3	33.6352	342.837	960.682	4000.69	4253.66
2016-10-15	2016	2016富德	9	2016泰达	10	426582016富德2016泰达	1	2	4-1-4-1 (100.0%)	4141	2016富德16	吴永春	FB	0	1989-03-30	58.2667	50.47	94	94	1	19	19	12	81.54	6	33.33	60	86.67	50.77	5.55	65	1.69	10.809	7.838	5	69.2	0.17	6.9	8.1	2	69.2079	676.998	1197.38	4811.26	4054.13
2016-10-22	2016	2016华夏	7	2016泰达	10	426652016华夏2016泰达	5	0	4-1-4-1 (100.0%)	4141	2016华夏32	丁海峰	FB	0	1991-07-17	54.7667	56.57	96	96	1	8	8	14	76.27	5	60	56	73.21	55.93	8.55	59	1.47	11.878	8.291	20	445.4	1.04	7.4	9.1	3	445.405	962.202	1770.38	4984.65	3715.02
2016-10-22	2016	2016华夏	7	2016泰达	10	426652016华夏2016泰达	5	0	4-1-4-1 (100.0%)	4141	2016华夏33	高准翼	FB	0	1995-08-21	54.7667	56.57	96	96	1	11	11	16	74.19	4	75	60	65	59.68	12.34	62	1.71	11.222	7.819	8	173.1	0.41	7	8.6	8	173.1	650.901	1678.18	5187.77	3531.73
2016-10-26	2016	2016华夏	7	2016绿城	15	426692016华夏2016绿城	0	0	4-1-4-1 (100.0%)	4141	2016华夏32	丁海峰	FB	0	1991-07-17	51.7333	59.79	94	94	1	12	12	20	75.31	7	57.14	77	70.13	54.32	14.1	81	1.75	10.834	7.297	8	146.3	0.35	6.9	8.5	5	146.328	679.559	1446.42	4727.93	3833.66
2016-10-26	2016	2016华夏	7	2016绿城	15	426692016华夏2016绿城	0	0	4-1-4-1 (100.0%)	4141	2016华夏16	廖均健	FB	0	1994-01-27	51.7333	59.79	94	94	1	16	16	12	79.66	6	33.33	55	83.64	47.46	10.42	59	1.71	11.109	7.436	10	174.9	0.41	7	8.6	8	174.946	657.772	1498.21	4909.39	3869.18
2016-10-26	2016	2016富德	9	2016永昌	16	426692016富德2016永昌	2	0	4-1-4-1 (100.0%)	4141	2016富德12	姜灏	FB	0	1989-12-28	57.9833	38.05	96	96	1	5	5	6	81.25	8	62.5	31	77.42	78.13	14.7	32	1.34	10.44	7.728	8	122.4	0.3	6.5	8	4	122.367	815.395	1293.02	4113.51	4095.53
2016-10-26	2016	2016富德	9	2016永昌	16	426692016富德2016永昌	2	0	4-1-4-1 (100.0%)	4141	2016富德16	吴永春	FB	0	1989-03-30	57.9833	38.05	96	96	1	15	15	12	65.71	3	66.67	29	72.41	34.29	12.6	35	2.23	11.342	8.395	10	190.2	0.45	7	8.7	2	190.249	614.685	1553.18	4749	4234.9
2016-10-30	2016	2016亚泰	12	2016申花	4	426732016亚泰2016申花	1	0	4-1-4-1 (100.0%)	4141	2016亚泰16	蒋哲	FB	0	1989-02-26	40.1	49.19	94	94	1	11	11	20	71.01	6	66.67	66	62.12	62.32	17.34	69	1.67	9.81	5.972	8	125.2	0.3	6.2	7.8	6	125.236	366.734	1277.77	4117.31	3923.16
2016-10-30	2016	2016亚泰	12	2016申花	4	426732016亚泰2016申花	1	0	4-1-4-1 (100.0%)	4141	2016亚泰23	张笑飞	FB	0	1982-07-11	40.1	49.19	86	94	0	12	13.1163	24.0465	54.17	6.55814	83.33	48.093	54.55	56.25	14.6	52.4651	1.63	9.87765	6.32642	4.37209	80.2279	0.18	6.3	7.9	7.65116	80.2487	499.798	1412.06	4039.49	3845.69
2016-10-30	2016	2016富德	9	2016绿城	15	426732016富德2016绿城	2	2	4-1-4-1 (100.0%)	4141	2016富德21	金贤	FB	0	1991-07-11	62.1333	47.58	97	97	1	11	11	9	83.02	5	40	51	80.39	41.51	8.93	53	2	10.93	8.192	1	22	0.06	6.7	7.9	0	22.0043	455.558	1414.77	4803.58	4234.55
2016-10-30	2016	2016富德	9	2016绿城	15	426732016富德2016绿城	2	2	4-1-4-1 (100.0%)	4141	2016富德17	朴世豪	FB	0	1991-07-09	62.1333	47.58	97	97	1	12	12	10	81.82	8	12.5	50	88	40	8.73	55	1.84	11.368	8.659	6	148.5	0.34	7	8.4	3	148.548	499.961	1588.5	4939.47	4191.27
2017-04-01	2017	2017华夏	4	2017恒丰	8	428262017华夏2017恒丰	1	0	4-1-4-1 (100.0%)	4141	2017华夏32	丁海峰	FB	0	1991-07-17	48.5167	63.67	94	94	1	12	12	12	84.42	2	50	72	84.72	46.75	9.35	77	1.84	10.558	7.053	10	204.6	0.49	6.7	8.7	4	204.623	1013.56	1483.39	3848.25	4008.16
2017-04-01	2017	2017华夏	4	2017恒丰	8	428262017华夏2017恒丰	1	0	4-1-4-1 (100.0%)	4141	2017华夏2	赵明剑	FB	0	1987-11-22	48.5167	63.67	94	94	1	11	11	15	71.15	1	100	44	65.91	26.92	14.86	52	2.08	8.98	5.751	6	178.3	0.4	5.7	7.1	3	178.347	565.916	996.948	2409.32	4829.94
2017-04-08	2017	2017泰达	13	2017恒丰	8	428332017泰达2017恒丰	0	0	4-1-4-1 (100.0%)	4141	2017泰达19	白岳峰	FB	0	1987-03-28	44.1833	46.96	94	94	1	6	6	10	70.59	1	100	33	72.73	64.71	22.07	34	1.53	8.648	5.354	6	155.7	0.37	5.5	7.3	3	155.721	447.834	866.028	2682.7	4495.83
2017-04-08	2017	2017泰达	13	2017恒丰	8	428332017泰达2017恒丰	0	0	4-1-4-1 (100.0%)	4141	2017泰达25	木热合买提江·莫扎帕	FB	0	1991-01-14	44.1833	46.96	94	94	1	12	12	20	59.18	3	100	45	57.78	53.06	17.68	49	1.69	9.332	5.511	9	130.8	0.32	5.9	7.5	5	130.8	404.611	808.212	3544.29	4444.08
2017-04-21	2017	2017权健	3	2017国安	9	428462017权健2017国安	1	1	4-1-4-1 (100.0%)	4141	2017权健27	张诚	FB	0	1989-06-28	50.1	39.57	95	95	1	8	8	21	56.25	4	50	45	51.11	68.75	18.5	48	1.52	10.487	7.153	7	138.7	0.33	6.6	8.6	4	138.673	695.877	1403.18	4625.44	3623.8
2017-04-21	2017	2017权健	3	2017国安	9	428462017权健2017国安	1	1	4-1-4-1 (100.0%)	4141	2017权健25	糜昊伦	FB	0	1993-01-10	50.1	39.57	95	95	1	17	17	22	56.86	8	50	50	56	56.86	13.49	51	1.61	10.47	7.174	8	114.5	0.27	6.6	8.6	6	114.492	590.031	1489.36	4317.13	3959.48
2017-04-23	2017	2017亚泰	7	2017建业	14	428482017亚泰2017建业	1	0	4-1-4-1 (100.0%)	4141	2017亚泰16	蒋哲	FB	0	1989-02-26	40.4333	57.29	97	97	1	8	8	10	84.62	2	50	58	84.48	44.62	12.64	65	2.11	10.363	6.038	11	223.1	0.51	6.4	9	5	223.105	785.488	1558.64	3695.82	4100.21
2017-04-23	2017	2017亚泰	7	2017建业	14	428482017亚泰2017建业	1	0	4-1-4-1 (100.0%)	4141	2017亚泰33	张笑飞	FB	0	1982-07-11	40.4333	57.29	97	97	1	11	11	15	75.81	4	50	60	66.67	59.68	14.47	62	1.44	10.479	6.064	9	211	0.49	6.5	9	1	211.049	851.027	1561.3	3899.53	3956.2
2017-04-29	2017	2017富德	15	2017亚泰	7	428542017富德2017亚泰	1	0	4-1-4-1 (100.0%)	4141	2017富德23	裴育文	FB	0	1985-07-04	51.4833	42.94	95	95	1	12	12	15	67.39	9	55.56	44	59.09	54.35	16.87	46	1.67	9.85	6.534	5	110.8	0.26	6.2	7.6	6	110.786	435.79	1200.06	3712.55	4390.66
2017-04-29	2017	2017富德	15	2017亚泰	7	428542017富德2017亚泰	1	0	4-1-4-1 (100.0%)	4141	2017富德17	朴世豪	FB	0	1991-07-09	51.4833	42.94	95	95	1	13	13	8	80.95	1	100	42	66.67	59.52	15.19	42	1.67	10.328	7.149	9	210	0.5	6.5	8.3	2	209.998	696.84	1447.72	3797.09	4176.44
2017-05-27	2017	2017权健	3	2017泰达	13	428822017权健2017泰达	3	0	4-1-4-1 (100.0%)	4141	2017权健25	糜昊伦	FB	0	1993-01-10	48.1667	44.59	95	95	1	13	13	16	65.22	8	37.5	44	56.82	58.7	16.44	46	1.72	9.664	6.465	8	137.6	0.34	6.1	8.1	6	137.649	481.333	1293	3644.08	4108.09
2017-05-27	2017	2017权健	3	2017泰达	13	428822017权健2017泰达	3	0	4-1-4-1 (100.0%)	4141	2017权健27	张诚	FB	0	1989-06-28	48.1667	44.59	95	95	1	15	15	19	65.45	6	66.67	52	63.46	56.36	19.89	55	1.47	10.426	7.002	4	65	0.15	6.6	8.7	9	65.0279	587.48	1330.33	4750.1	3693.49
2017-06-03	2017	2017恒大	1	2017富德	15	428892017恒大2017富德	3	1	4-1-4-1 (100.0%)	4141	2017恒大12	王上源	FB	0	1993-06-02	58.6833	53.97	94	94	1	8	8	12	76.92	1	100	51	74.51	51.92	11.99	52	1.75	10.464	7.728	7	130.7	0.3	6.7	7.9	2	130.667	846.782	1609.81	3884.73	3992.28
2017-06-03	2017	2017恒大	1	2017富德	15	428892017恒大2017富德	3	1	4-1-4-1 (100.0%)	4141	2017恒大25	邹正	FB	0	1988-02-07	58.6833	53.97	94	94	1	22	22	17	79.76	7	57.14	81	80.25	46.43	11.51	84	1.81	10.414	7.925	2	37.6	0.09	6.6	8.1	5	37.612	439.594	1573.08	4457.45	3906.75
2017-06-17	2017	2017权健	3	2017华夏	4	429032017权健2017华夏	0	1	4-1-4-1 (100.0%)	4141	2017权健27	张诚	FB	0	1989-06-28	51.1833	46.35	95	95	1	12	12	16	60	6	33.33	39	61.54	65	12.88	40	1.68	10.499	7.343	9	164.3	0.38	6.6	8.6	3	164.282	560.168	1219.8	4871.48	3682.99
2017-06-17	2017	2017权健	3	2017华夏	4	429032017权健2017华夏	0	1	4-1-4-1 (100.0%)	4141	2017权健25	糜昊伦	FB	0	1993-01-10	51.1833	46.35	95	95	1	20	20	24	58.62	8	62.5	55	56.36	53.45	13.68	58	1.88	10.16	6.968	7	150.3	0.37	6.4	8.2	9	150.278	536.258	1299.63	4093.9	4080.31
2017-06-18	2017	2017宏运	16	2017鲁能	6	429042017宏运2017鲁能	0	3	4-1-4-1(100.0%)	4141	2017宏运31	刘尚坤	FB	0	1992-01-29	56.9667	37.17	94	94	1	13	13	9	79.55	2	50	40	80	38.64	9.49	44	2.34	10.199	7.622	7	140.3	0.33	6.5	8	1	140.308	585.816	1412.47	3737.85	4322.76
2017-06-18	2017	2017宏运	16	2017鲁能	6	429042017宏运2017鲁能	0	3	4-1-4-1(100.0%)	4141	2017宏运13	张延军	FB	0	1993-02-07	56.9667	37.17	94	94	1	11	11	10	78.26	7	28.57	40	80	47.83	8.85	46	1.72	10.869	8.163	4	66	0.17	6.9	8.6	2	65.9974	668.201	1692.56	4421.91	4020.37
2017-06-30	2017	2017申花	11	2017宏运	16	429162017申花2017宏运	8	1	4-1-4-1 (100.0%)	4141	2017申花16	李运秋	FB	0	1990-10-03	53.6833	54.55	93	93	1	5	5	5	88.64	1	100	43	86.05	31.82	11.13	44	2.43	8.888	6.403	8	174.7	0.43	5.7	7.2	2	174.739	407.753	935.252	3186.48	4183.76
2017-06-30	2017	2017申花	11	2017宏运	16	429162017申花2017宏运	8	1	4-1-4-1 (100.0%)	4141	2017申花25	王林	FB	0	1987-09-19	53.6833	54.55	93	93	1	3	3	5	90.2	0	0	51	86.27	47.06	6.7	51	1.94	8.807	6.329	5	128.6	0.31	5.7	7.1	0	128.603	408.477	633.761	3183.9	4452.34
2017-07-02	2017	2017权健	3	2017恒大	1	429182017权健2017恒大	4	3	4-1-4-1 (100.0%)	4141	2017权健25	糜昊伦	FB	0	1993-01-10	44.35	39.93	98	98	1	10	10	14	61.11	2	50	35	60	52.78	14.22	36	1.89	9.672	6.05	6	147.9	0.35	5.9	8.2	3	147.872	556.331	1317.89	3593.71	4055.88
2017-07-02	2017	2017权健	3	2017恒大	1	429182017权健2017恒大	4	3	4-1-4-1 (100.0%)	4141	2017权健27	张诚	FB	0	1989-06-28	44.35	39.93	98	98	1	12	12	16	54.29	5	40	32	53.13	74.29	15.38	35	1.29	10.086	6.404	6	103.2	0.24	6.1	8.7	6	103.232	727.898	1208.35	4120.44	3925.7
2017-07-07	2017	2017权健	3	2017富力	5	429232017权健2017富力	2	1	4-1-4-1 (100.0%)	4141	2017权健25	糜昊伦	FB	0	1993-01-10	48.4333	38.9	95	95	1	6	6	11	66.67	6	66.67	32	65.63	63.64	14.82	33	1.45	9.513	6.508	6	124.4	0.3	5.9	8.1	9	124.419	445.67	1020.72	3843.53	4078.3
2017-07-07	2017	2017权健	3	2017富力	5	429232017权健2017富力	2	1	4-1-4-1 (100.0%)	4141	2017权健27	张诚	FB	0	1989-06-28	48.4333	38.9	95	95	1	12	12	13	73.47	8	50	45	71.11	61.22	14.25	49	1.65	10.41	7.069	4	91.7	0.22	6.5	8.8	3	91.7448	630.471	1530.43	4265.54	3892.12
2017-08-05	2017	2017亚泰	7	2017申花	11	429522017亚泰2017申花	1	1	4-1-4-1 (100.0%)	4141	2017亚泰16	蒋哲	FB	0	1989-02-26	48.8167	45.41	78	97	0	12	14.9231	13.6795	69.44	3.73077	66.67	42.2821	64.71	69.44	14.76	44.7692	1.56	9.15655	5.17955	4.97436	90.7821	0.21	5.6	6.4	4.97436	90.7953	405.547	1034.75	3733.74	3891.72
2017-08-05	2017	2017亚泰	7	2017申花	11	429522017亚泰2017申花	1	1	4-1-4-1 (100.0%)	4141	2017亚泰33	张笑飞	FB	0	1982-07-11	48.8167	45.41	97	97	1	5	5	9	82	2	0	50	78	54	17.46	50	1.8	9.469	5.792	14	249.2	0.59	5.8	7.1	1	249.159	828.036	1342.01	3620.1	3429.38
2017-08-06	2017	2017权健	3	2017上港	2	429532017权健2017上港	0	0	4-1-4-1 (100.0%)	4141	2017权健25	糜昊伦	FB	0	1993-01-10	42.2333	48.19	95	95	1	13	13	15	70.59	2	50	50	70	43.14	14.19	51	2.06	8.883	5.532	5	87.2	0.21	5.6	7.9	5	87.2399	468.701	892.521	3386.12	4048
2017-08-06	2017	2017权健	3	2017上港	2	429532017权健2017上港	0	0	4-1-4-1 (100.0%)	4141	2017权健16	郑达伦	FB	0	1994-02-11	42.2333	48.19	95	95	1	9	9	13	67.5	9	77.78	35	71.43	42.5	7.99	40	1.98	8.957	5.22	5	103	0.24	5.6	7.4	6	102.997	281.925	736.642	3393.47	4442
2017-08-10	2017	2017权健	3	2017国安	9	429572017权健2017国安	2	2	4-1-4-1 (100.0%)	4141	2017权健25	糜昊伦	FB	0	1993-01-10	44.7833	45.82	55	94	0	6	10.2545	18.8	45	10.2545	66.67	30.7636	44.44	55	16.53	34.1818	1.85	9.4376	5.85535	3.41818	94.5127	0.23	6	7.9	5.12727	94.5372	352.399	979.999	3702.62	4308.42
2017-08-10	2017	2017权健	3	2017国安	9	429572017权健2017国安	2	2	4-1-4-1 (100.0%)	4141	2017权健27	张诚	FB	0	1989-06-28	44.7833	45.82	94	94	1	12	12	19	61.22	3	100	46	56.52	71.43	16.29	49	1.33	10.887	6.883	4	70	0.17	6.9	9.2	10	69.9707	736.885	1400.13	4661.7	4018.8
2017-08-13	2017	2017富德	15	2017亚泰	7	429602017富德2017亚泰	1	1	4-1-4-1 (100.0%)	4141	2017富德7	韩光徽	FB	0	1990-01-24	48.1667	44.14	96	96	1	9	9	12	74.47	4	50	45	73.33	51.06	16.06	47	1.72	9.723	6.298	10	196.9	0.45	6	7.8	2	196.873	497.427	1003.08	3529.13	4496.86
2017-08-13	2017	2017富德	15	2017亚泰	7	429602017富德2017亚泰	1	1	4-1-4-1 (100.0%)	4141	2017富德17	朴世豪	FB	0	1991-07-09	48.1667	44.14	96	96	1	13	13	17	67.92	1	0	52	67.31	56.6	12.86	53	1.57	9.668	6.191	7	126.4	0.3	6	7.7	3	126.42	529.569	1019.01	2957.07	5035.51
2017-08-19	2017	2017富德	15	2017苏宁	12	429662017富德2017苏宁	0	4	4-1-4-1(100.0%)	4141	2017富德7	韩光徽	FB	0	1990-01-24	56.4333	56.21	95	95	1	5	5	23	73.26	3	33.33	82	69.51	41.86	11.45	86	2.05	10.291	7.206	12	220.1	0.53	6.5	7.7	3	220.088	765.916	1236.44	3393.26	4675.64
2017-08-19	2017	2017富德	15	2017苏宁	12	429662017富德2017苏宁	0	4	4-1-4-1(100.0%)	4141	2017富德17	朴世豪	FB	0	1991-07-09	56.4333	56.21	88	95	0	15	16.1932	19.4318	78.05	8.63636	25	85.2841	74.68	41.46	12.56	88.5227	1.99	10.4694	7.56545	11.875	188.812	0.43	6.5	7.9	2.15909	188.833	746.201	1447.17	3477.13	4610.43
2017-09-08	2017	2017亚泰	7	2017恒大	1	429862017亚泰2017恒大	1	3	4-1-4-1 (100.0%)	4141	2017亚泰16	蒋哲	FB	0	1989-02-26	54.4667	51.36	95	95	1	9	9	10	84.13	5	0	61	80.33	47.62	10.16	63	1.79	9.902	7.097	3	50.7	0.12	6.2	7.8	2	50.6621	631.169	1193.56	3700.56	4325.89
2017-09-08	2017	2017亚泰	7	2017恒大	1	429862017亚泰2017恒大	1	3	4-1-4-1 (100.0%)	4141	2017亚泰33	张笑飞	FB	0	1982-07-11	54.4667	51.36	95	95	1	7	7	13	79.03	1	0	59	74.58	43.55	13.96	62	2	9.812	7.024	6	104.4	0.25	6.2	7.7	1	104.434	658.032	1338.3	3319.69	4391.65
2017-09-10	2017	2017富德	15	2017国安	9	429882017富德2017国安	4	4	4-1-4-1 (100.0%)	4141	2017富德23	裴育文	FB	0	1985-07-04	56.45	41.19	96	96	1	7	7	13	69.77	3	33.33	42	69.05	62.79	14.66	43	1.56	10.492	7.27	5	80.3	0.19	6.6	7.7	1	80.2958	493.931	1472.82	4119.42	4325.84
2017-09-10	2017	2017富德	15	2017国安	9	429882017富德2017国安	4	4	4-1-4-1 (100.0%)	4141	2017富德16	吴永春	FB	0	1989-03-30	56.45	41.19	77	96	0	8	9.97403	12.4675	71.43	3.74026	33.33	41.1429	75.76	62.86	13.67	43.6364	1.46	10.1411	6.79979	1.24675	28.1766	0.06	6.3	7.8	1.24675	28.1633	360.71	1231.8	3904.52	4615.88
2017-09-15	2017	2017亚泰	7	2017泰达	13	429932017亚泰2017泰达	5	1	4-1-4-1 (100.0%)	4141	2017亚泰4	于睿	FB	0	1992-08-11	43.9	42.49	88	96	0	11	12	17.4545	63.64	8.72727	75	43.6364	65	56.82	17.1	48	1.48	9.41891	5.74255	2.18182	51.2727	0.11	5.9	7.7	6.54545	51.3064	561.235	837.483	3341.83	4626.89
2017-09-15	2017	2017亚泰	7	2017泰达	13	429932017亚泰2017泰达	5	1	4-1-4-1 (100.0%)	4141	2017亚泰33	张笑飞	FB	0	1982-07-11	43.9	42.49	96	96	1	11	11	13	74.51	3	100	48	70.83	60.78	13.73	51	1.43	9.427	5.733	5	87.2	0.2	5.9	7.8	3	87.1877	452.595	1116.07	3495.84	4275.47
2017-09-23	2017	2017富德	15	2017宏运	16	430012017富德2017宏运	1	0	4-1-4-1 (100.0%)	4141	2017富德7	韩光徽	FB	0	1990-01-24	55.8333	53.98	95	95	1	15	15	17	57.5	5	60	37	59.46	62.5	8.84	40	1.55	10.719	7.418	12	295.9	0.71	6.8	8	4	295.89	948.739	1297.55	3860.83	4315.76
2017-09-23	2017	2017富德	15	2017宏运	16	430012017富德2017宏运	1	0	4-1-4-1 (100.0%)	4141	2017富德17	朴世豪	FB	0	1991-07-09	55.8333	53.98	95	95	1	11	11	11	78.43	7	0	50	74	43.14	12.25	51	1.92	10.463	7.413	9	193.8	0.48	6.6	8	2	193.803	728.116	1272.08	3485.7	4783.21
2017-10-13	2017	2017富德	15	2017恒大	1	430212017富德2017恒大	3	4	4-1-4-1 (100.0%)	4141	2017富德7	韩光徽	FB	0	1990-01-24	54	41.8	99	99	1	16	16	16	75	5	60	59	74.58	51.56	12.76	64	1.72	11.011	7.662	17	368.3	0.85	6.7	8.5	5	368.337	677.679	1409.86	4003.64	4551.01
2017-10-13	2017	2017富德	15	2017恒大	1	430212017富德2017恒大	3	4	4-1-4-1 (100.0%)	4141	2017富德17	朴世豪	FB	0	1991-07-09	54	41.8	99	99	1	10	10	11	70.27	2	0	36	66.67	62.16	13.05	37	1.43	10.156	7.094	8	155.9	0.35	6.1	7.9	2	155.887	583.128	1407.39	3404.13	4605.31
2017-10-14	2017	2017权健	3	2017鲁能	6	430222017权健2017鲁能	0	0	4-1-4-1 (100.0%)	4141	2017权健25	糜昊伦	FB	0	1993-01-10	49.9	41.66	95	95	1	16	16	16	72.88	5	20	58	68.97	54.24	15.28	59	1.58	10.414	7.262	11	265.5	0.62	6.5	8.7	6	265.53	752.929	1438.85	4022.15	3934.42
2017-10-14	2017	2017权健	3	2017鲁能	6	430222017权健2017鲁能	0	0	4-1-4-1 (100.0%)	4141	2017权健27	张诚	FB	0	1989-06-28	49.9	41.66	95	95	1	21	21	21	55.32	7	85.71	45	57.78	70.21	16.14	47	1.43	10.617	7.259	12	218	0.51	6.7	8.7	8	217.952	784.451	1343.42	4617.87	3653.4
2017-10-21	2017	2017富德	15	2017建业	14	430292017富德2017建业	1	2	4-1-4-1 (100.0%)	4141	2017富德7	韩光徽	FB	0	1990-01-24	62.1	61.49	95	95	1	17	17	28	74.77	3	33.33	107	76.64	47.75	10.5	111	1.83	10.336	7.435	21	433.5	1.01	6.5	7.2	2	433.548	961.814	1404.32	3736.83	3799.48
2017-10-21	2017	2017富德	15	2017建业	14	430292017富德2017建业	1	2	4-1-4-1 (100.0%)	4141	2017富德17	朴世豪	FB	0	1991-07-09	62.1	61.49	95	95	1	16	16	21	77.42	6	66.67	86	75.58	41.94	12.86	93	1.8	11.002	7.677	19	332.3	0.79	6.9	7.4	1	332.342	804.183	1647.56	4544.69	3673.52
2018-03-17	2018	2018力帆	13	2018苏宁	5	431762018力帆2018苏宁	4	1	4-1-4-1 (100.0%)	4141	2018力帆20	刘乐	FB	0	1989-02-14	51.25	47.82	96	96	1	9	9	14	68.89	11	27.27	41	73.17	48.89	13.45	45	1.69	10.722	7.157	10	208.2	0.5	6.6	8.4	2	208.197	537.534	1551.71	4496.84	3927.46
2018-03-17	2018	2018力帆	13	2018苏宁	5	431762018力帆2018苏宁	4	1	4-1-4-1 (100.0%)	4141	2018力帆22	崔永哲	FB	0	1987-01-08	51.25	47.82	72	96	0	7	9.33333	13.3333	60	9.33333	42.86	30.6667	56.52	60	12.34	33.3333	1.48	10.2027	7.01467	8	115.2	0.27	6.4	8.2	1.33333	115.221	473.679	1331.41	4168.71	4113.47
2018-03-04	2018	2018苏宁	5	2018恒丰	16	431632018苏宁2018恒丰	3	1	4-1-4-1 (100.0%)	4141	2018苏宁28	杨笑天	FB	0	1990-03-26	53	45.44	98	98	1	10	10	15	75.41	7	28.57	57	77.19	52.46	8.84	61	1.56	10.671	7.19	7	149.5	0.35	6.5	8.1	5	149.457	597.441	1339.44	4283.01	4301.83
2018-03-04	2018	2018苏宁	5	2018恒丰	16	431632018苏宁2018恒丰	3	1	4-1-4-1 (100.0%)	4141	2018苏宁24	吉翔	FB	0	1990-03-01	53	45.44	98	98	1	9	9	11	81.36	2	50	56	71.43	52.54	15.67	59	1.86	10.613	7.382	7	140.2	0.32	6.5	8.4	3	140.164	465.473	1376.78	4645.49	3985.31
2018-03-09	2018	2018亚泰	15	2018恒大	2	431682018亚泰2018恒大	0	5	4-1-4-1 (100.0%)	4141	2018亚泰33	张笑飞	FB	0	1982-07-11	48.1167	47.41	94	94	1	5	5	10	78.26	3	33.33	44	77.27	52.17	14.43	46	1.76	10.04	6.896	16	320.2	0.76	6.4	8.6	2	320.204	599.963	1537.91	3487.4	4094.4
2018-03-09	2018	2018亚泰	15	2018恒大	2	431682018亚泰2018恒大	0	5	4-1-4-1 (100.0%)	4141	2018亚泰16	蒋哲	FB	0	1989-02-26	48.1167	47.41	94	94	1	12	12	20	71.01	9	55.56	66	71.21	50.72	11.28	69	1.61	10.421	6.902	6	133.9	0.32	6.6	8.6	11	133.895	818.973	1513.35	3748.07	4206.93
2018-04-14	2018	2018泰达	14	2018富力	10	432042018泰达2018富力	2	1	4-1-4-1 (100.0%)	4141	2018泰达19	白岳峰	FB	0	1987-03-28	57.2333	44.53	96	96	1	16	16	20	64.91	3	100	54	55.56	50.88	13.66	57	1.84	10.123	7.521	7	179.6	0.42	6.3	7.9	5	179.625	618.533	1290.82	3703.9	4330.48
2018-04-14	2018	2018泰达	14	2018富力	10	432042018泰达2018富力	2	1	4-1-4-1 (100.0%)	4141	2018泰达3	赵宏略	FB	0	1989-12-04	57.2333	44.53	96	96	1	11	11	17	68.52	3	33.33	52	67.31	51.85	12.66	54	2.02	10.165	7.582	8	162.4	0.39	6.3	7.9	4	162.418	583.351	1086.45	4108.34	4224.49
2018-04-28	2018	2018华夏	6	2018权健	9	432182018华夏2018权健	3	0	4-1-4-1 (100.0%)	4141	2018华夏2	赵明剑	FB	0	1987-11-22	50.5167	52.99	47	97	0	7	14.4468	12.383	75	4.12766	50	43.3404	71.43	41.67	13.71	49.5319	1.71	8.62681	5.70649	6.19149	143.643	0.35	5.3	6.7	0	143.624	394.669	812.736	2164.47	5110.83
2018-04-28	2018	2018华夏	6	2018权健	9	432182018华夏2018权健	3	0	4-1-4-1 (100.0%)	4141	2018华夏21	姜至鹏	FB	0	1989-03-06	50.5167	52.99	97	97	1	15	15	19	74.67	7	42.86	72	70.83	37.33	15.98	75	2.19	10.222	6.821	4	60.9	0.14	6.3	8.1	5	60.9405	680.118	1261.21	4034.45	4185.16
2018-05-12	2018	2018华夏	6	2018恒大	2	432322018华夏2018恒大	2	2	4-1-4-1 (100.0%)	4141	2018华夏28	张呈栋	FB	0	1989-02-09	55.85	52.2	95	95	1	11	11	15	77.61	6	33.33	64	71.88	41.79	9.79	67	2	10.56	7.435	7	121.9	0.3	6.7	8	5	121.869	444.992	1174.67	4183.65	4634.35
2018-05-12	2018	2018华夏	6	2018恒大	2	432322018华夏2018恒大	2	2	4-1-4-1 (100.0%)	4141	2018华夏21	姜至鹏	FB	0	1989-03-06	55.85	52.2	95	95	1	14	14	17	79.01	4	75	77	79.22	32.1	10.75	81	2.14	10.41	7.375	5	92.4	0.22	6.6	7.9	3	92.4081	583.725	1346.25	4017.93	4369.9
2018-05-12	2018	2018权健	9	2018鲁能	3	432322018权健2018鲁能	1	1	4-1-4-1 (100.0%)	4141	2018权健25	糜昊伦	FB	0	1993-01-10	48.2833	44.54	99	99	1	14	14	17	69.64	7	28.57	53	64.15	55.36	11.26	56	1.59	9.89	6.727	9	283.5	0.66	6	8.4	5	283.484	511.567	1290.17	3752.66	4052.45
2018-05-12	2018	2018权健	9	2018鲁能	3	432322018权健2018鲁能	1	1	4-1-4-1 (100.0%)	4141	2018权健18	张诚	FB	0	1989-06-28	48.2833	44.54	99	99	1	17	17	16	68	5	80	48	68.75	56	15.69	50	1.6	10.562	7.149	6	136.5	0.31	6.4	8.9	3	136.515	508.693	1686.74	4439.69	3790.52
2018-05-19	2018	2018华夏	6	2018力帆	13	432392018华夏2018力帆	2	1	4-1-4-1 (100.0%)	4141	2018华夏28	张呈栋	FB	0	1989-02-09	51.25	52.39	95	95	1	13	13	19	73.97	9	22.22	70	72.86	45.21	11.18	73	1.92	11.246	7.542	6	178.8	0.42	7.1	8.8	12	178.751	601.509	1552.75	4614.43	4298.98
2018-05-19	2018	2018华夏	6	2018力帆	13	432392018华夏2018力帆	2	1	4-1-4-1 (100.0%)	4141	2018华夏21	姜至鹏	FB	0	1989-03-06	51.25	52.39	95	95	1	17	17	26	71.11	3	100	89	66.29	45.56	16.17	90	1.99	10.734	7.348	8	166.4	0.4	6.8	8.6	3	166.446	660.578	1587.62	4340.77	3978.56
2018-07-21	2018	2018亚泰	15	2018鲁能	3	433022018亚泰2018鲁能	1	2	4-1-4-1 (100.0%)	4141	2018亚泰17	范晓冬	FB	0	1987-03-02	53.55	53.95	97	97	1	16	16	16	75.76	1	100	62	77.42	51.52	12.29	66	1.76	9.933	6.945	10	259	0.59	6.1	7.8	4	259.019	661.62	1232.19	3172.43	4607.82
2018-07-21	2018	2018亚泰	15	2018鲁能	3	433022018亚泰2018鲁能	1	2	4-1-4-1 (100.0%)	4141	2018亚泰16	蒋哲	FB	0	1989-02-26	53.55	53.95	91	97	0	14	14.9231	19.1868	76	5.32967	80	71.4176	77.61	37.33	8.52	79.9451	1.84	10.1061	7.22277	6.3956	147.845	0.33	6.2	7.8	5.32967	147.849	611.237	1412.7	3603.98	4330.66
2018-08-01	2018	2018亚泰	15	2018一方	11	433132018亚泰2018一方	3	0	4-1-4-1 (100.0%)	4141	2018亚泰24	严智宇	FB	0	1993-02-08	54.4	57.7	102	102	1	15	15	12	84.62	4	50	74	87.84	43.59	9.24	78	1.74	10.941	7.299	3	63.3	0.14	6.4	8	4	63.2578	368.27	1317.48	4540.65	4650.91
2018-08-01	2018	2018亚泰	15	2018一方	11	433132018亚泰2018一方	3	0	4-1-4-1 (100.0%)	4141	2018亚泰33	张笑飞	FB	0	1982-07-11	54.4	57.7	102	102	1	11	11	14	81.33	2	0	71	83.1	54.67	10.5	75	1.6	10.576	7.118	2	43.3	0.09	6.2	7.8	1	43.285	563.641	1575.83	3998.94	4394.08
2018-11-02	2018	2018亚泰	15	2018鲁能	3	434062018亚泰2018鲁能	0	2	4-1-4-1 (100.0%)	4141	2018亚泰17	范晓冬	FB	0	1987-03-02	54.9333	49	95	95	1	6	6	13	67.5	4	0	36	63.89	35	10.85	40	2.42	10.246	7.217	15	326.9	0.78	6.5	7.9	2	326.89	766.461	1508.72	3141.02	4503.09
2018-11-02	2018	2018亚泰	15	2018鲁能	3	434062018亚泰2018鲁能	0	2	4-1-4-1 (100.0%)	4141	2018亚泰33	张笑飞	FB	0	1982-07-11	54.9333	49	48	95	0	5	9.89583	19.7917	69.7	1.97917	0	61.3542	70.97	42.42	13.94	65.3125	1.76	10.3253	7.48323	9.89583	251.156	0.58	6.5	8.4	3.95833	251.077	987.391	1151.76	3770.59	4163.84
2018-11-02	2018	2018亚泰	15	2018鲁能	3	434062018亚泰2018鲁能	0	2	4-1-4-1 (100.0%)	4141	2018亚泰16	蒋哲	FB	0	1989-02-26	54.9333	49	95	95	1	17	17	13	80.3	2	50	60	76.67	54.55	8.4	66	1.85	10.177	7.444	5	121.9	0.28	6.4	8.1	8	121.877	597.716	1470.47	3765.98	4221.46
2018-11-03	2018	2018泰达	14	2018力帆	13	434072018泰达2018力帆	1	1	4-1-4-1 (100.0%)	4141	2018泰达16	彭睿	FB	0	1993-08-30	56.8833	63.72	98	98	1	13	13	23	62.9	7	57.14	59	61.02	61.29	14.03	62	1.56	9.741	6.655	8	193.8	0.44	5.9	7	8	193.803	417.673	910.765	3721.17	4497.66
2018-11-03	2018	2018泰达	14	2018力帆	13	434072018泰达2018力帆	1	1	4-1-4-1 (100.0%)	4141	2018泰达11	谭望嵩	FB	0	1985-12-19	56.8833	63.72	98	98	1	11	11	14	56.25	6	33.33	29	51.72	62.5	18.84	32	1.41	10.508	7.37	3	67	0.16	6.4	7.8	1	67.0121	576.901	1207.76	4117.51	4538.62
2019-05-12	2019	2019恒大	1	2019苏宁	4	435972019恒大2019苏宁	2	2	4-1-4-1(100.0%)	4141	2019恒大35	李学鹏	FB	0	1988-09-18	50.8167	55.87	97	97	1	12	12	11	79.63	2	50	51	80.39	37.04	11.06	54	2.09	8.66	5.92	7	115.2	0.28	5.3	7.2	2	115.164	565.06	926.982	2829.67	4223.02
2019-05-12	2019	2019恒大	1	2019苏宁	4	435972019恒大2019苏宁	2	2	4-1-4-1(100.0%)	4141	2019恒大25	邓涵文	FB	0	1995-01-08	50.8167	55.87	87	97	0	9	10.0345	15.6092	67.44	7.8046	42.86	40.1379	69.44	41.86	8.44	47.9425	1.98	10.1582	6.93606	12.2644	253.761	0.58	6.2	8.3	3.34483	253.763	705.419	1275.12	3746.41	4177.18
2019-07-28	2019	2019恒大	1	2019人和	16	436742019恒大2019人和	3	0	4-1-4-1 (100.0%)	4141	2019恒大25	邓涵文	FB	0	1995-01-08	50.8167	60.34	97	97	1	12	12	11	84.93	3	33.33	70	84.29	32.88	7.45	73	2.11	9.886	7.347	9	208.8	0.46	6.1	7.5	3	208.766	598.508	992.014	3659.59	4427.58
2019-07-28	2019	2019恒大	1	2019人和	16	436742019恒大2019人和	3	0	4-1-4-1 (100.0%)	4141	2019恒大5	张琳芃	FB	0	1989-05-09	50.8167	60.34	97	97	1	9	9	11	86.75	2	50	82	89.02	42.17	9.19	83	1.92	10.058	7.492	8	225.5	0.51	6.2	7.6	4	225.48	629.301	1156.24	3438.01	4609.19
2019-07-28	2019	2019人和	16	2019恒大	1	436742019人和2019恒大	0	3	4-1-4-1 (100.0%)	4141	2019人和32	张晨龙	FB	0	1993-04-27	50.8167	39.66	60	97	0	6	9.7	9.7	76	0	0	40.4167	68	40	13.5	40.4167	1.96	10.1284	7.41403	12.9333	239.59	0.57	6.2	7.9	1.61667	239.517	617.208	1067.23	3867.36	4337.66
2019-07-28	2019	2019人和	16	2019恒大	1	436742019人和2019恒大	0	3	4-1-4-1 (100.0%)	4141	2019人和29	尼扎木丁	FB	0	1991-04-23	50.8167	39.66	97	97	1	9	9	20	59.18	3	100	45	62.22	34.69	10.36	49	2.02	9.972	7.492	15	275	0.63	6.1	7.6	1	274.983	505.819	1050.45	3455.54	4685.08
2019-08-15	2019	2019力帆	10	2019恒大	1	436922019力帆2019恒大	1	1	4-1-4-1 (100.0%)	4141	2019力帆20	刘乐	FB	0	1989-02-14	50.8167	38.29	86	99	0	4	4.60465	5.75581	75	4.60465	50	21.8721	78.95	45	13.17	23.0233	1.75	10.1406	7.00828	4.60465	78.0488	0.18	6.1	7.9	4.60465	78.0593	529.469	1330.28	3551.39	4651.55
2019-08-15	2019	2019力帆	10	2019恒大	1	436922019力帆2019恒大	1	1	4-1-4-1 (100.0%)	4141	2019力帆33	迪力木拉提	FB	0	1998-04-08	50.8167	38.29	99	99	1	13	13	15	60.53	4	75	36	55.56	78.95	13.81	38	1.16	10.261	7.017	7	172.1	0.38	6.2	8	4	172.117	475.089	1213.6	3898.63	4501.36
2019-07-21	2019	2019权健	14	2019华夏	11	436672019权健2019华夏	2	2	4-1-4-1 (100.0%)	4141	2019权健5	张成林	FB	0	1987-01-20	50.8167	47.35	98	98	1	13	13	9	76.32	7	57.14	36	72.22	36.84	14.1	38	1.82	9.321	5.888	8	172.4	0.39	5.7	7.7	7	172.386	376.316	1141.08	2802.84	4828.77
2019-07-21	2019	2019权健	14	2019华夏	11	436672019权健2019华夏	2	2	4-1-4-1 (100.0%)	4141	2019权健18	张诚	FB	0	1989-06-28	50.8167	47.35	98	98	1	15	15	15	71.15	7	42.86	52	67.31	50	14	52	1.9	9.736	6.245	4	59.2	0.14	5.9	8.2	4	59.1773	290.425	1292.99	3749.28	4344.45
2019-08-10	2019	2019鲁能	5	2019华夏	11	436872019鲁能2019华夏	3	0	4-1-4-1 (100.0%)	4141	2019鲁能11	刘洋	FB	0	1995-06-17	50.8167	59.04	94	94	1	10	10	11	85.33	5	40	72	83.33	36	10.53	75	1.92	9.926	6.907	5	131	0.33	6.3	7.6	1	131.008	341.305	1049.59	3959.67	4444.48
2019-08-10	2019	2019鲁能	5	2019华夏	11	436872019鲁能2019华夏	3	0	4-1-4-1 (100.0%)	4141	2019鲁能6	王彤	FB	0	1993-02-12	50.8167	59.04	94	94	1	7	7	11	83.82	2	50	68	80.88	39.71	11.07	68	2.16	9.686	6.895	4	80.4	0.19	6.2	7.5	0	80.3812	677.857	1107.11	2956.28	4863.94
2019-07-17	2019	2019权健	14	2019鲁能	5	436632019权健2019鲁能	1	2	4-1-4-1 (100.0%)	4141	2019权健18	张诚	FB	0	1989-06-28	50.8167	51.58	94	94	1	9	9	8	84.31	0	0	50	84	45.1	11.15	51	1.69	10.645	7.958	6	140	0.32	6.8	9.1	5	139.994	763.903	1572.81	4340.87	3827.81
2019-07-17	2019	2019权健	14	2019鲁能	5	436632019权健2019鲁能	1	2	4-1-4-1 (100.0%)	4141	2019权健23	钱宇淼	FB	0	1998-02-07	50.8167	51.58	54	94	0	4	6.96296	12.1852	66.67	3.48148	50	36.5556	66.67	52.38	10.02	36.5556	1.71	10.7508	7.37204	6.96296	119.937	0.28	6.8	8.4	3.48148	119.909	761.327	1439.84	3990.29	4439.92
2019-08-03	2019	2019权健	14	2019上港	3	436802019权健2019上港	0	0	4-1-4-1 (100.0%)	4141	2019权健5	张成林	FB	0	1987-01-20	50.8167	38.44	99	99	1	13	13	15	68.09	8	50	43	72.09	40.43	10.48	47	1.89	9.689	6.886	4	120.1	0.27	5.8	7.7	7	120.117	471.359	1227.75	3462.76	4406.93
2019-08-03	2019	2019权健	14	2019上港	3	436802019权健2019上港	0	0	4-1-4-1 (100.0%)	4141	2019权健18	张诚	FB	0	1989-06-28	50.8167	38.44	99	99	1	10	10	5	87.5	6	66.67	40	87.5	42.5	6.25	40	1.95	9.928	7.255	6	102.3	0.23	6	8.1	3	102.331	503.406	1137.29	4090.49	4094.83
2019-07-11	2019	2019恒大	1	2019泰达	7	436572019恒大2019泰达	3	0	4-1-4-1 (100.0%)	4141	2019恒大35	李学鹏	FB	0	1988-09-18	50.8167	53.28	97	97	1	9	9	9	77.5	2	100	38	81.58	65	13.5	40	1.43	9.639	6.897	6	181	0.41	5.9	7.7	3	181.02	544.525	1196.27	3477.34	4239.41
2019-07-11	2019	2019恒大	1	2019泰达	7	436572019恒大2019泰达	3	0	4-1-4-1 (100.0%)	4141	2019恒大5	张琳芃	FB	0	1989-05-09	50.8167	53.28	97	97	1	13	13	16	75	1	100	63	74.6	50	14.35	64	1.83	10.343	7.252	5	153.7	0.35	6.4	8.1	4	153.734	524.116	1293.57	4152.68	4218.58
2019-07-20	2019	2019泰达	7	2019一方	9	436662019泰达2019一方	3	3	4-1-4-1 (100.0%)	4141	2019泰达3	赵宏略	FB	0	1989-12-04	50.8167	53.08	97	97	1	4	4	6	89.47	4	50	55	87.27	24.56	10.73	57	2.19	9.499	5.936	5	94.8	0.22	5.8	7.6	1	94.8004	584.499	1102.52	3425.94	4291.58
2019-07-20	2019	2019泰达	7	2019一方	9	436662019泰达2019一方	3	3	4-1-4-1 (100.0%)	4141	2019泰达14	荣昊	FB	0	1987-04-07	50.8167	53.08	97	97	1	16	16	17	66.67	3	33.33	48	68.75	47.06	12.73	51	2.12	9.451	5.94	7	160.5	0.39	5.8	7.6	2	160.464	430.461	961.077	2999.11	4900.23
2019-05-05	2019	2019力帆	10	2019权健	14	435902019力帆2019权健	3	3	4-1-4-1 (100.0%)	4141	2019力帆23	陈雷	FB	0	1985-10-16	50.8167	50	98	98	1	10	10	16	72.88	4	50	56	73.21	38.98	16.73	59	1.86	10.541	7.521	2	18	0.04	6.4	8	5	18.033	524.176	1533.49	4219.54	4245.37
2019-05-05	2019	2019力帆	10	2019权健	14	435902019力帆2019权健	3	3	4-1-4-1 (100.0%)	4141	2019力帆5	蒋哲	FB	0	1989-02-26	50.8167	50	98	98	1	14	14	9	81.63	6	50	46	78.26	44.9		49	1.94	9.831	6.983	3	59	0.14	6	7.4	2	58.9732	360.883	1209.39	3785.76	4416.12
2019-07-05	2019	2019恒大	1	2019权健	14	436512019恒大2019权健	3	1	4-1-4-1 (100.0%)	4141	2019恒大25	邓涵文	FB	0	1995-01-08	50.8167	56.69	95	95	1	13	13	15	76.92	8	50	61	77.05	41.54	8.85	65	2	9.935	7.094	7	167.3	0.39	6.2	8.1	5	167.285	745.654	1060.56	3793.01	4168.01
2019-07-05	2019	2019恒大	1	2019权健	14	436512019恒大2019权健	3	1	4-1-4-1 (100.0%)	4141	2019恒大5	张琳芃	FB	0	1989-05-09	50.8167	56.69	95	95	1	15	15	21	67.69	8	75	61	68.85	60	13.05	65	1.68	10.403	7.243	6	111.9	0.26	6.5	8.3	12	111.95	697.051	1343.84	4362.69	3887.53
2019-07-28	2019	2019权健	14	2019泰达	7	436742019权健2019泰达	1	0	4-1-4-1 (100.0%)	4141	2019权健5	张成林	FB	0	1987-01-20	50.8167	43.69	97	97	1	14	14	15	68.75	9	22.22	47	63.83	64.58	11.17	48	1.52	9.107	5.856	5	118.3	0.26	5.6	7.5	3	118.283	378.275	899.347	3043.41	4667.26
2019-07-28	2019	2019权健	14	2019泰达	7	436742019权健2019泰达	1	0	4-1-4-1 (100.0%)	4141	2019权健18	张诚	FB	0	1989-06-28	50.8167	43.69	97	97	1	10	10	7	73.08	3	33.33	25	76	69.23	15.69	26	1.38	9.204	6.18	6	179.4	0.4	5.6	7.9	5	179.387	399.722	732.062	3652.8	4239.93
2019-08-15	2019	2019权健	14	2019申花	13	436922019权健2019申花	2	2	4-1-4-1 (100.0%)	4141	2019权健5	张成林	FB	0	1987-01-20	50.8167	49.47	98	98	1	12	12	15	72.22	5	80	52	69.23	44.44	11.24	54	1.76	8.927	5.494	6	88.9	0.21	5.5	7.3	5	88.8919	367.357	807.159	3544.98	4118.54
2019-08-15	2019	2019权健	14	2019申花	13	436922019权健2019申花	2	2	4-1-4-1 (100.0%)	4141	2019权健18	张诚	FB	0	1989-06-28	50.8167	49.47	98	98	1	16	16	12	69.23	9	33.33	35	65.71	46.15	20.6	39	1.74	9.395	6.161	4	84.1	0.2	5.7	8.2	6	84.0539	337.769	1106.94	4166.56	3699.78
2019-12-01	2019	2019卓尔	6	2019华夏	11	438002019卓尔2019华夏	1	2	4-1-4-1 (100.0%)	4141	2019卓尔7	罗毅	FB	0	1987-06-24	50.8167	62.41	58	94	0	6	9.72414	17.8276	76.09	4.86207	33.33	64.8276	80	32.61	6.46	74.5517	1.91	11.2735	8.30603	11.3448	208.745	0.51	7.1	8.1	3.24138	208.751	749.93	1500.93	4645.45	4168.88
2019-12-01	2019	2019卓尔	6	2019华夏	11	438002019卓尔2019华夏	1	2	4-1-4-1 (100.0%)	4141	2019卓尔15	明天	FB	0	1995-04-08	50.8167	62.41	94	94	1	12	12	12	81.82	7	57.14	63	82.54	48.48	8.64	66	1.95	10.62	7.956	9	201.6	0.46	6.7	8	5	201.589	764.255	1373.57	4323.74	3956.48
2019-08-11	2019	2019权健	14	2019力帆	10	436882019权健2019力帆	1	1	4-1-4-1 (100.0%)	4141	2019权健5	张成林	FB	0	1987-01-20	50.8167	49.95	98	98	1	11	11	16	71.43	7	85.71	54	66.67	44.64	11.46	56	1.91	9.296	6.065	5	125.7	0.28	5.7	7.8	10	125.726	417.384	1063.58	3199.52	4489.36
2019-08-11	2019	2019权健	14	2019力帆	10	436882019权健2019力帆	1	1	4-1-4-1 (100.0%)	4141	2019权健16	郑达伦	FB	0	1994-02-11	50.8167	49.95	98	98	1	11	11	15	71.7	5	60	48	64.58	58.49	10.59	53	1.55	8.811	5.568	7	150.3	0.35	5.4	7.2	8	150.313	391.772	735.877	3340.42	4193.09
2019-09-20	2019	2019力帆	10	2019苏宁	4	437282019力帆2019苏宁	1	2	4-1-4-1 (100.0%)	4141	2019力帆23	陈雷	FB	0	1985-10-16	50.8167	49.41	98	98	1	14	14	23	69.74	5	60	74	64.86	63.16	16.86	76	1.49	9.764	6.206	7	95.2	0.23	6	8.3	5	95.1909	648.981	1353.49	3200.67	4465.73
2019-09-20	2019	2019力帆	10	2019苏宁	4	437282019力帆2019苏宁	1	2	4-1-4-1 (100.0%)	4141	2019力帆33	迪力木拉提	FB	0	1998-04-08	50.8167	49.41	98	98	1	15	15	15	71.7	4	25	50	70	52.83	15.46	53	1.62	9.972	6.432	17	346.3	0.78	6.1	8.6	3	346.252	616.113	1237.98	3476.65	4294.92
2020-07-25	2020	2020恒大	2	2020申花	7	440372020恒大2020申花	2	0	4-1-4-1 (100.0%)	4141	2020恒大5	张琳芃	FB	0	1989-05-09	2.00764	56.36	96	96	1	7	7	14	77.78	7	57.14	61	75.41	42.86	8.72	63	1.78	10.79	7.247	12	261.6	0.62	6.7	9	4	261.646	721.4	1513.71	4472.36	0
2020-07-25	2020	2020恒大	2	2020申花	7	440372020恒大2020申花	2	0	4-1-4-1 (100.0%)	4141	2020恒大21	高准翼	FB	0	1995-08-21	2.00764	56.36	94	96	0	14	14.2979	16.3404	69.23	6.12766	83.33	52.0851	72.55	42.31	11.61	53.1064	1.81	9.50809	6.31353	6.12766	119.796	0.29	5.9	7.7	10.2128	119.763	445.838	1022.5	3867.56	0
2020-07-25	2020	2020卓尔	15	2020黄海	14	440372020卓尔2020黄海	2	0	4-1-4-1 (100.0%)	4141	2020卓尔29	张成林	FB	0	1987-01-20	2.06181	47.26	95	95	1	9	9	11	72.5	4	100	35	71.43	50	9.91	40	1.7	9.11	6.022	5	109	0.26	5.7	7.3	6	109.012	371.402	945.356	3127.06	0
2020-07-25	2020	2020卓尔	15	2020黄海	14	440372020卓尔2020黄海	2	0	4-1-4-1 (100.0%)	4141	2020卓尔15	明天	FB	0	1995-04-08	2.06181	47.26	95	95	1	7	7	8	78.95	5	20	36	77.78	47.37	10.81	38	2.16	9.268	6.226	6	146.7	0.34	5.8	7.5	2	146.696	446.779	1030.02	3257.45	0
2020-08-01	2020	2020卓尔	15	2020国安	3	440442020卓尔2020国安	0	1	4-1-4-1 (100.0%)	4141	2020卓尔29	张成林	FB	0	1987-01-20	2.38194	41.82	70	95	0	9	12.2143	13.5714	73.68	6.78571	80	48.8571	72.22	55.26	10.88	51.5714	1.53	9.804	7.25664	8.14286	141.686	0.33	6.1	7.3	5.42857	141.74	378.808	1061.61	3438.93	0
2020-08-01	2020	2020卓尔	15	2020国安	3	440442020卓尔2020国安	0	1	4-1-4-1 (100.0%)	4141	2020卓尔15	明天	FB	0	1995-04-08	2.38194	41.82	95	95	1	9	9	12	73.33	5	40	43	74.42	33.33	10.3	45	2.24	9.615	6.97	9	147.4	0.35	6.1	7.3	2	147.357	626.014	855.403	3372.66	0
2020-07-30	2020	2020恒大	2	2020富力	11	440422020恒大2020富力	5	0	4-1-4-1 (100.0%)	4141	2020恒大3	梅方	FB	0	1989-11-14	2.50556	48.77	96	96	1	14	14	10	81.13	3	0	51	84.31	67.92	6.16	53	1.57	10.715	8.225	8	171.4	0.4	6.7	8.2	4	171.393	716.781	1285.25	4483.97	0
2020-07-30	2020	2020恒大	2	2020富力	11	440422020恒大2020富力	5	0	4-1-4-1 (100.0%)	4141	2020恒大21	高准翼	FB	0	1995-08-21	2.50556	48.77	79	96	0	2	2.43038	4.86076	91.67	6.07595	60	53.4684	90.91	31.25	9.13	58.3291	2.19	9.7762	7.28992	6.07595	172.435	0.38	6.1	7.3	6.07595	172.426	435.133	1018.88	3981	0
2020-07-30	2020	2020佳兆业	13	2020申花	7	440422020佳兆业2020申花	2	3	4-1-4-1 (100.0%)	4141	2020佳兆业21	姜至鹏	FB	0	1989-03-06	1.86111	65.77	99	99	1	14	14	16	70.37	4	100	48	62.5	50	15.48	54	2.02	9.539	6.008	6	112.6	0.27	5.7	8.1	9	112.638	414.981	1343.41	3289.72	0
2020-07-30	2020	2020佳兆业	13	2020申花	7	440422020佳兆业2020申花	2	3	4-1-4-1 (100.0%)	4141	2020佳兆业56	徐浩峰	FB	0	1999-01-27	1.86111	65.77	77	99	0	12	15.4286	15.4286	68.42	1.28571	0	43.7143	67.65	47.37	7.63	48.8571	2	10.4091	7.00714	9	169.971	0.37	6.2	8.9	3.85714	169.911	742.061	1523.08	3621.18	0
2020-08-04	2020	2020佳兆业	13	2020恒大	2	440472020佳兆业2020恒大	1	3	4-1-4-1 (100.0%)	4141	2020佳兆业25	糜昊伦	FB	0	1993-01-10	2.09028	53	71	97	0	9	12.2958	16.3944	76.92	2.73239	50	68.3099	76	48.08	11.09	71.0423	1.67	10.7793	7.38156	17.7606	381.852	0.86	6.6	8.7	8.19718	381.893	509.788	1542.34	4477.19	0
2020-08-04	2020	2020佳兆业	13	2020恒大	2	440472020佳兆业2020恒大	1	3	4-1-4-1 (100.0%)	4141	2020佳兆业56	徐浩峰	FB	0	1999-01-27	2.09028	53	97	97	1	10	10	15	76.19	6	16.67	54	81.48	46.03	9.6	63	1.81	11.146	7.718	20	496.4	1.12	6.9	9.2	2	496.378	814.747	1663.19	4084.67	0
2020-08-07	2020	2020卓尔	15	2020永昌	16	440502020卓尔2020永昌	2	1	4-1-4-1 (100.0%)	4141	2020卓尔3	刘毅	FB	0	1988-08-26	1.98264	60.4	64	97	0	8	12.125	15.1562	75.61	6.0625	75	62.1406	73.17	36.59	11.71	62.1406	2.1	9.49084	6.31258	3.03125	63.8078	0.15	5.8	7.4	7.57812	63.7426	227.976	886.062	3259.57	0
2020-08-07	2020	2020卓尔	15	2020永昌	16	440502020卓尔2020永昌	2	1	4-1-4-1 (100.0%)	4141	2020卓尔15	明天	FB	0	1995-04-08	1.98264	60.4	97	97	1	2	2	3	92.68	3	0	40	90	29.27	10.3	41	2.29	9.016	5.843	8	163.9	0.38	5.6	7.4	2	163.902	328.694	872.876	3162.63	0
2020-08-09	2020	2020恒大	2	2020鲁能	5	440522020恒大2020鲁能	0	1	4-1-4-1 (100.0%)	4141	2020恒大21	高准翼	FB	0	1995-08-21	2.26875	60.71	64	95	0	6	8.90625	11.875	80.95	2.96875	50	59.375	75	28.57	12.7	62.3438	2.1	9.83844	6.91867	8.90625	122.016	0.3	6.2	7.7	4.45312	122.073	431.108	1289.66	3796.15	0
2020-08-09	2020	2020恒大	2	2020鲁能	5	440522020恒大2020鲁能	0	1	4-1-4-1 (100.0%)	4141	2020恒大5	张琳芃	FB	0	1989-05-09	2.26875	60.71	95	95	1	9	9	13	77.97	4	75	58	72.41	37.29	13.17	59	2.17	10.487	7.464	11	228.5	0.54	6.6	8.2	4	228.483	607.45	1344.84	4081.29	0
2020-08-14	2020	2020恒大	2	2020建业	9	440572020恒大2020建业	3	1	4-1-4-1 (100.0%)	4141	2020恒大23	朴志洙	FB	1	1994-06-13	2.12361	60.12	97	97	1	10	10	13	84.34	6	66.67	80	82.5	40.96	8.65	83	1.93	9.975	6.631	10	203.6	0.46	6.2	7.8	6	203.609	623.729	1174.07	3380.24	0
2020-08-14	2020	2020恒大	2	2020建业	9	440572020恒大2020建业	3	1	4-1-4-1 (100.0%)	4141	2020恒大5	张琳芃	FB	0	1989-05-09	2.12361	60.12	97	97	1	12	12	25	66.67	3	33.33	72	69.44	42.67	10.76	75	1.79	10.939	7.498	12	246.3	0.57	6.8	8.8	2	246.265	873.873	1578.89	3986.02	0
2020-08-21	2020	2020卓尔	15	2020华夏	8	440642020卓尔2020华夏	1	3	4-1-4-1 (100.0%)	4141	2020卓尔15	明天	FB	0	1995-04-08	2.11667	47.86	97	97	1	7	7	11	75	2	50	42	66.67	36.36	11.12	44	2.48	9.161	6.283	10	238.4	0.54	5.6	7.4	2	238.428	560.265	853.278	3014.98	0
2020-08-21	2020	2020卓尔	15	2020华夏	8	440642020卓尔2020华夏	1	3	4-1-4-1 (100.0%)	4141	2020卓尔29	张成林	FB	0	1987-01-20	2.11667	47.86	77	97	0	8	10.0779	10.0779	72.41	5.03896	50	36.5325	62.07	58.62	11.04	36.5325	1.62	10.2379	7.11501	10.0779	176.742	0.4	6.3	8	5.03896	176.704	492.191	1251.36	3703.2	0
2020-08-25	2020	2020恒大	2	2020一方	12	440682020恒大2020一方	2	2	4-1-4-1 (100.0%)	4141	2020恒大21	高准翼	FB	0	1995-08-21	2.525	58.68	96	96	1	8	8	19	76.25	6	16.67	79	74.68	38.75	12.46	80	2.02	9.987	7.529	3	96.9	0.21	6.2	7.5	4	96.9145	486.603	1440.4	3699.65	0
2020-08-25	2020	2020恒大	2	2020一方	12	440682020恒大2020一方	2	2	4-1-4-1 (100.0%)	4141	2020恒大3	梅方	FB	0	1989-11-14	2.525	58.68	65	96	0	4	5.90769	10.3385	85.11	7.38462	60	66.4615	82.22	38.3	9.54	69.4154	2	11.8434	9.54978	11.8154	223.606	0.53	7.3	8.8	7.38462	223.539	1145.76	1939.58	4654.61	0
2020-08-30	2020	2020恒大	2	2020申花	7	440732020恒大2020申花	4	1	4-1-4-1 (100.0%)	4141	2020恒大27	吴少聪	FB	0	2000-03-20	2.09514	70.16	77	94	0	14	17.0909	19.5325	69.81	8.54545	100	61.039	70	52.83	9.48	64.7013	1.58	10.1886	6.94135	8.54545	244.522	0.56	6.5	8.5	12.2078	244.536	621.002	1183.63	3987.6	0
2020-08-30	2020	2020恒大	2	2020申花	7	440732020恒大2020申花	4	1	4-1-4-1 (100.0%)	4141	2020恒大5	张琳芃	FB	0	1989-05-09	2.09514	70.16	94	94	1	13	13	9	87.84	2	0	73	86.3	28.38	10.69	74	1.93	10.459	7.203	12	268.1	0.64	6.6	8.6	2	268.115	817.655	1431.44	3743.51	0
2020-09-09	2020	2020恒大	2	2020佳兆业	13	440832020恒大2020佳兆业	2	0	4-1-4-1 (100.0%)	4141	2020恒大21	高准翼	FB	0	1995-08-21	2.32222	50.08	95	95	1	13	13	22	61.4	9	66.67	56	58.93	54.39	14.18	57	1.89	10.077	7.302	13	345.2	0.82	6.3	7.9	10	345.187	648.584	1367.28	3710.63	0
2020-09-09	2020	2020恒大	2	2020佳兆业	13	440832020恒大2020佳兆业	2	0	4-1-4-1 (100.0%)	4141	2020恒大5	张琳芃	FB	0	1989-05-09	2.32222	50.08	95	95	1	15	15	17	77.03	3	100	73	76.71	60.81	12.1	74	1.66	11.274	8.167	11	223	0.52	7.1	8.8	6	223.035	957.874	1679.3	4407.87	0
2020-09-14	2020	2020申花	7	2020一方	12	440882020申花2020一方	1	1	4-1-4-1 (100.0%)	4141	2020申花38	温家宝	FB	0	1999-01-02	2.42014	51.92	95	95	1	10	10	12	81.54	4	25	64	81.25	47.69	9.13	65	1.89	10.838	7.909	10	223	0.53	6.8	8.2	1	223.05	506.689	1394.1	4337.44	0
2020-09-14	2020	2020申花	7	2020一方	12	440882020申花2020一方	1	1	4-1-4-1 (100.0%)	4141	2020申花8	张璐	FB	0	1987-08-23	2.42014	51.92	95	95	1	19	19	19	63.46	12	75	50	66	42.31	15.72	52	2.08	10.261	7.408	10	147.4	0.36	6.4	7.7	6	147.398	606.681	1404.02	3549.1	0
2020-09-24	2020	2020申花	7	2020富力	11	440982020申花2020富力	2	0	4-1-4-1 (100.0%)	4141	2020申花8	张璐	FB	0	1987-08-23	2.56042	44.47	98	98	1	14	14	9	83.02	3	33.33	52	78.85	35.85	9.87	53	2.28	11.336	8.367	11	162.8	0.38	6.9	8.2	0	162.838	639.99	1686.13	4509.89	0
2020-09-24	2020	2020申花	7	2020富力	11	440982020申花2020富力	2	0	4-1-4-1 (100.0%)	4141	2020申花38	温家宝	FB	0	1999-01-02	2.56042	44.47	98	98	1	7	7	11	82.81	7	28.57	61	78.69	37.5	10.98	64	2.08	10.63	7.915	9	181.4	0.4	6.5	7.7	2	181.426	531.755	1326.64	4271.3	0
2020-09-27	2020	2020恒大	2	2020一方	12	441012020恒大2020一方	1	0	4-1-4-1 (100.0%)	4141	2020恒大33	钟义浩	FB	0	1996-03-23	2.4625	58.28	94	94	1	13	13	14	84.09	4	50	80	82.5	32.95	8.44	88	2.05	10.841	8.208	19	376.1	0.91	6.9	8.3	3	376.15	866.03	1512.96	3616.34	0
2020-09-27	2020	2020恒大	2	2020一方	12	441012020恒大2020一方	1	0	4-1-4-1 (100.0%)	4141	2020恒大25	邓涵文	FB	0	1995-01-08	2.4625	58.28	77	94	0	8	9.76623	8.54545	88.33	0	0	70.8052	87.93	31.67	9.9	73.2468	1.88	11.1189	8.39774	6.1039	101.813	0.24	7	8.4	4.88312	101.857	822.783	1915.33	4239.8	0
2020-10-16	2020	2020恒大	2	2020华夏	8	441202020恒大2020华夏	3	1	4-1-4-1 (100.0%)	4141	2020恒大5	张琳芃	FB	0	1989-05-09	2.05556	63.67	96	96	1	11	11	15	78.26	5	60	68	77.94	49.28	8.95	69	1.64	11.16	7.531	11	256.8	0.59	6.9	9.2	5	256.832	944.912	1612.19	4352.74	0
2020-10-16	2020	2020恒大	2	2020华夏	8	441202020恒大2020华夏	3	1	4-1-4-1 (100.0%)	4141	2020恒大21	高准翼	FB	0	1995-08-21	2.05556	63.67	47	96	0	6	12.2553	8.17021	88.57	2.04255	0	71.4894	88.57	37.14	6.83	71.4894	2.17	10.9215	7.89038	4.08511	52.4936	0.12	6.7	8.2	2.04255	52.53	831.363	1768.69	4265.68	0
2020-10-16	2020	2020恒大	2	2020华夏	8	441202020恒大2020华夏	3	1	4-1-4-1 (100.0%)	4141	2020恒大27	吴少聪	FB	0	2000-03-20	2.05556	63.67	49	96	0	6	11.7551	7.83673	84	13.7143	57.14	47.0204	83.33	56	12.51	48.9796	1.68	10.9009	6.4222	11.7551	284.473	0.66	6.8	9.3	7.83673	284.555	735.377	1575.12	4289.04	0
2020-10-22	2020	2020鲁能	5	2020国安	3	441262020鲁能2020国安	1	2	4-1-4-1 (100.0%)	4141	2020鲁能4	卡达尔	FB	1	1990-03-14	2.125	39.84	101	101	1	9	9	7	81.08	5	40	36	77.78	56.76	10.25	37	1.51	9.279	6.381	9	243.6	0.51	5.5	7.5	3	243.626	392.803	1042.86	3228.33	0
2020-10-22	2020	2020鲁能	5	2020国安	3	441262020鲁能2020国安	1	2	4-1-4-1 (100.0%)	4141	2020鲁能13	张驰	FB	0	1987-07-08	2.125	39.84	101	101	1	12	12	13	78.69	2	50	58	75.86	31.15	8.6	61	2.05	10.219	6.89	10	278.6	0.61	6	8.1	3	278.579	564.985	1308.97	3816.93	0
2020-10-24	2020	2020黄海	14	2020富力	11	441282020黄海2020富力	1	2	4-1-4-1 (100.0%)	4141	2020黄海32	杨宇	FB	0	1985-04-18	2.13194	40.31	80	97	0	11	13.3375	14.55	70.73	0	0	43.65	75	48.78	15.63	49.7125	1.68	10.6773	7.5078	4.85	108.034	0.25	6.5	8.2	3.6375	107.992	807.284	1259.68	4040.76	0
2020-10-24	2020	2020黄海	14	2020富力	11	441282020黄海2020富力	1	2	4-1-4-1 (100.0%)	4141	2020黄海21	王伟	FB	0	1989-06-22	2.13194	40.31	97	97	1	10	10	14	72	3	66.67	49	67.35	42	20.5	50	2.04	10.826	7.556	10	200.5	0.46	6.7	8.9	1	200.478	575.981	1447.77	4493.83	0
2020-10-21	2020	2020恒大	2	2020华夏	8	441252020恒大2020华夏	5	0	4-1-4-1 (100.0%)	4141	2020恒大27	吴少聪	FB	0	2000-03-20	2.52986	56.32	93	93	1	11	11	12	82.09	7	57.14	65	81.54	46.27	10.51	67	1.7	11.352	8.638	10	289.1	0.67	7.3	8.5	7	289.091	836.118	1672.09	4527.43	0
2020-10-21	2020	2020恒大	2	2020华夏	8	441252020恒大2020华夏	5	0	4-1-4-1 (100.0%)	4141	2020恒大5	张琳芃	FB	0	1989-05-09	2.52986	56.32	68	93	0	10	13.6765	16.4118	69.23	13.6765	30	53.3382	66.67	30.77	18.63	53.3382	2.03	11.3351	8.72012	21.8824	491.943	1.16	7.3	8.8	4.10294	491.947	936.254	1635.89	4230.67	0
2020-11-06	2020	2020申花	7	2020华夏	8	441412020申花2020华夏	4	1	4-1-4-1 (100.0%)	4141	2020申花8	张璐	FB	0	1987-08-23	2.19028	41.37	96	96	1	7	7	8	69.23	3	33.33	25	68	38.46	12.72	26	1.96	9.924	6.921	3	48.5	0.12	6.2	7.9	0	48.4504	504.554	1463.92	3556.36	0
2020-11-06	2020	2020申花	7	2020华夏	8	441412020申花2020华夏	4	1	4-1-4-1 (100.0%)	4141	2020申花14	孙凯	FB	0	1991-03-26	2.19028	41.37	65	96	0	9	13.2923	7.38462	85.29	5.90769	75	47.2615	87.5	35.29	10.44	50.2154	2.18	10.5186	7.17489	14.7692	259.348	0.59	6.5	8.5	5.90769	259.324	591.345	1360.71	3790.42	0
2020-11-06	2020	2020申花	7	2020华夏	8	441412020申花2020华夏	4	1	4-1-4-1 (100.0%)	4141	2020申花38	温家宝	FB	0	1999-01-02	2.19028	41.37	59	96	0	7	11.3898	21.1525	68.29	3.25424	50	63.4576	66.67	43.9	13.16	66.7119	2	10.7894	7.98427	8.13559	206.644	0.46	6.7	8.3	3.25424	206.645	529.354	1521.56	4060.12	0
2020-11-10	2020	2020申花	7	2020华夏	8	441452020申花2020华夏	1	0	4-1-4-1 (100.0%)	4141	2020申花23	柏佳俊	FB	0	1991-03-20	2.04861	42.35	95	95	1	14	14	23	65.67	5	60	64	62.5	47.76	12.02	67	1.75	9.214	6.276	5	83.5	0.21	5.8	7.7	2	83.5045	378.175	968.159	3795.68	0
2020-11-10	2020	2020申花	7	2020华夏	8	441452020申花2020华夏	1	0	4-1-4-1 (100.0%)	4141	2020申花35	朱越	FB	0	2001-05-04	2.04861	42.35	95	95	1	6	6	9	70.97	1	0	28	75	67.74	15.88	31	1.48	10.242	6.941	6	168	0.39	6.5	8.5	0	168.036	649.531	1458.5	3762.2	0
2021-05-10	2021	2021华夏	8	2021申花	9	443262021华夏2021申花	1	1	4-1-4-1 (100.0%)	4141	2021华夏21	崔麟	FB	0	1997-10-26	2.10417	43.74	102	102	1	11	11	14	61.11	4	50	32	65.63	63.89	13.95	36	1.33	10.483	7.022	6	93.4	0.22	6.2	8.3	2	93.4288	438.34	1169.51	4527.16	0
2021-05-10	2021	2021华夏	8	2021申花	9	443262021华夏2021申花	1	1	4-1-4-1 (100.0%)	4141	2021华夏28	张呈栋	FB	0	1989-02-09	2.10417	43.74	102	102	1	11	11	12	70	7	57.14	35	68.57	45	19.21	40	2.05	10.391	6.682	7	150	0.32	6.1	7.9	4	150.012	392.404	1089.9	3675.73	0
