# Supplementary material for: Non-linear trends using the generalized additive models in physical and technical performances of the Chinese Super League players
Source: PLoS One. 2024 Jul 26;19(7):e0307843. doi: 10.1371/journal.pone.0307843 (PMC11280146; doi:10.1371/journal.pone.0307843)
Supplement: S1 File — It includes detailed datasets used in the analysis of non-linear trends in physical and technical performance indicators of players across different positions and formations in the Chinese Super League from the 2015 to 2021 seasons. (ZIP) [file pone.0307843.s001.zip › Datta/FB/FB352.xlsx]

## Sheet: Sheet1
MatchDate	Season	球队名字	球队排名	对手名字	对手排名		GoalsScored	GoalsAgainst	阵型2	formation	球队	PlayerID	场上确切位置	ForeignorNot	确切出生日期	MinBallinPlay	BallPoss%	MinPlayed	全场时间	FullMatchorNo	GainofPoss	Gain_of_Possession	Loss_of_Possession	Ball_Retention	Challenge	Challenge_Success_Rate	Pass	Pass_Success_Rate	FirstTimePassofIndposs%	AvgLengthFwdPass	标准化IndPoss	TouchesperIndPoss	Distance_Covered	Distance_Covered_Ball_In_Play	Number_of_Sprint	标准化DistanceSprint	TimeinSprint	AvgSpeed	AvgSpeedBallinPlay	标准化NoJump	Sprint	High_Speed_Running	Middle_speed_running	Low_Speed_Running	标准化Walking&Jogging&Standing
2015-07-11	2015	2015建业	5	2015力帆	10	421962015建业2015力帆	1	1	5-3-2 (100.0%)	352	2015建业19	张可	FB	0	1985-03-20	45.5	46.27	98	98	1	6	6	9	75.68	1	0	35	77.14	51.35	9.94	37	1.68	9.67	5.812	3	44.8	0.1	5.9	7.7	2	44.7555	417.893	1201.04	3509.84	4496.09
2015-07-11	2015	2015建业	5	2015力帆	10	421962015建业2015力帆	1	1	5-3-2 (100.0%)	352	2015建业16	杨阔	FB	0	1993-01-08	45.5	46.27	98	98	1	8	8	11	66.67	4	75	32	65.63	42.42	18.34	33	2.24	10.422	6.002	7	114.6	0.27	6.3	7.9	4	114.606	590.625	1105.4	3937.76	4673.53
2015-07-15	2015	2015建业	5	2015恒大	1	422002015建业2015恒大	1	1	5-3-2 (100.0%)	352	2015建业18	徐洋	FB	0	1987-06-18	58.75	57.92	94	94	1	5	5	9	79.55	1	100	38	81.58	31.82	6.4	44	1.93	9.844	7.249	7	142.6	0.35	6.3	7.4	3	142.63	537.667	1236.35	3884.13	4043.4
2015-07-15	2015	2015建业	5	2015恒大	1	422002015建业2015恒大	1	1	5-3-2 (100.0%)	352	2015建业3	吕建军	FB	0	1985-08-01	58.75	57.92	68	94	0	7	9.67647	8.29412	83.33	2.76471	100	45.6176	81.82	16.67	6.39	49.7647	2.47	10.1133	6.89794	2.76471	93.5853	0.24	6.4	7.9	0	93.6206	523.856	1394.5	4016.52	4084.41
2015-07-15	2015	2015永昌	7	2015苏宁	9	422002015永昌2015苏宁	2	1	3-5-2 (100.0%)	352	2015永昌13	冯绍顺	FB	0	1986-01-03	48.6667	48.22	95	95	1	5	5	10	76.74	10	30	36	77.78	34.88	13.98	43	2.05	9.723	6.211	9	146.9	0.36	6.1	7.7	1	146.948	596.658	1247.84	3455.06	4276.11
2015-07-15	2015	2015永昌	7	2015苏宁	9	422002015永昌2015苏宁	2	1	3-5-2 (100.0%)	352	2015永昌25	糜昊伦	FB	0	1993-01-10	48.6667	48.22	64	95	0	3	4.45312	14.8438	70.59	1.48438	0	46.0156	64.52	38.24	15.39	50.4688	2.09	10.7528	6.97063	2.96875	62.7891	0.16	6.8	8.3	2.96875	62.8369	499.49	1499.08	4636.43	4055.3
2015-07-19	2015	2015永昌	7	2015申鑫	16	422042015永昌2015申鑫	0	0	5-3-2 (100.0%)	352	2015永昌25	糜昊伦	FB	0	1993-01-10	57.45	59.69	94	94	1	11	11	19	75	6	66.67	69	71.01	36.84	13.5	76	1.91	10.442	7.521	11	254.2	0.6	6.6	7.9	6	254.173	461.28	1321.32	3858.93	4546.01
2015-07-19	2015	2015永昌	7	2015申鑫	16	422042015永昌2015申鑫	0	0	5-3-2 (100.0%)	352	2015永昌23	胡伟	FB	0	1983-01-01	57.45	59.69	76	94	0	8	9.89474	12.3684	85.71	3.71053	33.33	84.1053	85.29	25.71	13.91	86.5789	2.3	10.8929	7.82179	8.65789	193.937	0.47	6.9	8	3.71053	193.972	490.909	1453.89	4582.05	4172.23
2015-07-19	2015	2015建业	5	2015绿城	11	422042015建业2015绿城	0	0	5-3-2 (100.0%)	352	2015建业19	张可	FB	0	1985-03-20	56.1333	57.27	95	95	1	7	7	12	75.51	4	50	48	72.92	32.65	10.73	49	2.31	10.219	7.367	8	116.7	0.29	6.4	7.9	2	116.737	771.231	1282.98	4119.93	3928.01
2015-07-19	2015	2015建业	5	2015绿城	11	422042015建业2015绿城	0	0	5-3-2 (100.0%)	352	2015建业16	杨阔	FB	0	1993-01-08	56.1333	57.27	95	95	1	8	8	15	75.41	4	50	55	78.18	29.51	12.38	61	2.26	10.277	7.034	3	54	0.13	6.5	7.5	6	53.9558	331.716	1635.48	4220.16	4035.42
2015-07-19	2015	2015绿城	11	2015建业	5	422042015绿城2015建业	0	0	5-3-2 (100.0%)	352	2015绿城22	王林	FB	0	1987-09-19	56.1333	42.73	95	95	1	7	7	15	75.41	4	25	58	67.24	49.18	13.03	61	1.8	10.714	7.44	6	88	0.22	6.7	8	2	88.0443	453.665	1238.82	4549.11	4384.14
2015-07-19	2015	2015绿城	11	2015建业	5	422042015绿城2015建业	0	0	5-3-2 (100.0%)	352	2015绿城3	葛振	FB	0	1987-06-23	56.1333	42.73	95	95	1	13	13	13	80.88	2	50	62	80.65	42.65	13.01	68	2.16	11.117	7.836	2	42.3	0.1	7	8.4	2	42.2926	393.299	1566.81	4970.78	4144.22
2015-07-25	2015	2015永昌	7	2015富力	12	422102015永昌2015富力	1	0	5-3-2 (100.0%)	352	2015永昌23	胡伟	FB	0	1983-01-01	60.05	49.77	78	97	0	8	9.94872	16.1667	76.79	3.73077	33.33	69.641	69.64	46.43	10.4	69.641	1.66	10.0843	7.65056	13.6795	287.145	0.69	6.3	7.5	1.24359	287.086	572.142	1176.82	3897.6	4151.04
2015-07-25	2015	2015永昌	7	2015富力	12	422102015永昌2015富力	1	0	5-3-2 (100.0%)	352	2015永昌25	糜昊伦	FB	0	1993-01-10	60.05	49.77	97	97	1	11	11	9	86.15	6	50	62	85.48	27.69	7.85	65	2.22	10.765	7.95	8	181.1	0.42	6.6	8	2	181.143	796.668	1310.47	3938.43	4538.12
2015-07-27	2015	2015建业	5	2015申花	6	422122015建业2015申花	0	1	5-3-2 (100.0%)	352	2015建业5	顾操	FB	0	1988-05-31	44.85	47.57	98	98	1	13	13	18	48.57	3	33.33	34	44.12	77.14	17.95	35	1.31	8.699	5.174	2	57.3	0.13	5.3	6.9	3	57.3376	299.469	598.257	2957.17	4786.89
2015-07-27	2015	2015建业	5	2015申花	6	422122015建业2015申花	0	1	5-3-2 (100.0%)	352	2015建业16	杨阔	FB	0	1993-01-08	44.85	47.57	98	98	1	10	10	15	58.33	4	50	30	60	44.44	17.81	36	1.86	10.105	5.81	5	81.5	0.19	6.1	7.8	3	81.4826	432.297	1143.29	3610.82	4836.97
2015-08-12	2015	2015永昌	7	2015泰达	13	422282015永昌2015泰达	1	1	3-5-2 (100.0%)	352	2015永昌25	糜昊伦	FB	0	1993-01-10	60.1	43.14	96	96	1	12	12	15	74.14	3	33.33	51	82.35	39.66	11.51	58	1.98	10.259	7.82	11	212.7	0.48	6.4	7.8	3	212.743	464.399	1225.88	4251.67	4103.83
2015-08-12	2015	2015永昌	7	2015泰达	13	422282015永昌2015泰达	1	1	3-5-2 (100.0%)	352	2015永昌13	冯绍顺	FB	0	1986-01-03	60.1	43.14	90	96	0	10	10.6667	18.1333	69.64	4.26667	50	56.5333	64.15	44.64	15.61	59.7333	1.75	10.0405	7.77067	5.33333	92.2667	0.22	6.2	7.5	2.13333	92.2747	582.534	1424.72	3769.74	4171.06
2015-08-12	2015	2015建业	5	2015上港	2	422282015建业2015上港	2	2	5-3-2 (100.0%)	352	2015建业18	徐洋	FB	0	1987-06-18	44.7667	45.17	98	98	1	11	11	13	62.86	3	33.33	30	60	60	16.52	35	1.37	10.183	6.204	5	78.5	0.18	6.2	8.3	3	78.53	404.17	1361.26	4228.84	4110.47
2015-08-12	2015	2015建业	5	2015上港	2	422282015建业2015上港	2	2	5-3-2 (100.0%)	352	2015建业16	杨阔	FB	0	1993-01-08	44.7667	45.17	98	98	1	8	8	9	75.68	2	100	37	67.57	67.57	14.97	37	1.54	10.346	5.852	4	81.9	0.19	6.3	7.8	3	81.8764	497.118	932.032	4116.55	4718.76
2015-08-16	2015	2015建业	5	2015人和	15	422322015建业2015人和	0	2	5-3-2 (100.0%)	352	2015建业19	张可	FB	0	1985-03-20	49.5333	47.55	95	95	1	11	11	17	55.26	5	60	33	57.58	57.89	16.97	38	1.42	10.217	6.885	5	96.6	0.23	6.4	8.3	3	96.5917	660.414	1460.49	3888.13	4111.49
2015-08-16	2015	2015建业	5	2015人和	15	422322015建业2015人和	0	2	5-3-2 (100.0%)	352	2015建业16	杨阔	FB	0	1993-01-08	49.5333	47.55	95	95	1	10	10	8	77.78	5	40	32	75	33.33	12.28	36	2.03	10.781	6.784	6	92.1	0.22	6.8	8.2	3	92.129	679.606	1482	4491.76	4035.16
2015-09-13	2015	2015力帆	10	2015亚泰	8	422602015力帆2015亚泰	1	2	5-3-2 (100.0%)	352	2015力帆18	刘宇（大）	FB	0	1985-05-12	49.1	49.57	96	96	1	11	11	12	81.82	12	58.33	58	77.59	43.94	9.14	66	1.8	11.34	7.201	11	222.1	0.51	7.1	8.8	8	222.053	501.823	1751.37	5353.95	3511.03
2015-09-13	2015	2015力帆	10	2015亚泰	8	422602015力帆2015亚泰	1	2	5-3-2 (100.0%)	352	2015力帆21	陈雷	FB	0	1985-10-16	49.1	49.57	96	96	1	14	14	15	66.67	6	66.67	42	64.29	53.33	12.11	45	1.71	10.868	7.023	10	217.1	0.51	6.8	8.6	11	217.146	805.72	1631.82	4227.14	3985.94
2015-09-13	2015	2015永昌	7	2015建业	5	422602015永昌2015建业	0	1	5-3-2 (100.0%)	352	2015永昌13	冯绍顺	FB	0	1986-01-03	58.6	49.3	76	96	0	11	13.8947	13.8947	77.08	3.78947	33.33	55.5789	79.55	50	10.97	60.6316	1.71	10.5246	7.64337	7.57895	184.926	0.42	6.6	7.6	3.78947	184.937	893.738	1491.7	3481.59	4472.36
2015-09-13	2015	2015永昌	7	2015建业	5	422602015永昌2015建业	0	1	5-3-2 (100.0%)	352	2015永昌23	胡伟	FB	0	1983-01-01	58.6	49.3	63	96	0	11	16.7619	27.4286	64	4.57143	0	70.0952	67.39	60	11.53	76.1905	1.62	10.2949	7.75771	4.57143	89.2952	0.21	6.4	7.3	6.09524	89.3037	546.081	1014.31	4285.33	4359.74
2015-09-19	2015	2015永昌	7	2015绿城	11	422662015永昌2015绿城	1	1	5-3-2 (100.0%)	352	2015永昌13	冯绍顺	FB	0	1986-01-03	59.8333	44.63	96	96	1	8	8	11	78	5	60	47	72.34	50	12.88	50	1.72	10.699	7.88	18	309.4	0.72	6.7	7.9	4	309.409	909.883	1543.47	3930.74	4005.29
2015-09-19	2015	2015永昌	7	2015绿城	11	422662015永昌2015绿城	1	1	5-3-2 (100.0%)	352	2015永昌25	糜昊伦	FB	0	1993-01-10	59.8333	44.63	96	96	1	10	10	10	77.78	6	66.67	43	76.74	46.67	16.66	45	1.71	10.672	7.869	4	64.1	0.15	6.6	7.9	3	64.129	577.556	1491.52	4519.95	4019.25
2015-09-20	2015	2015建业	5	2015亚泰	8	422672015建业2015亚泰	0	0	5-3-2 (100.0%)	352	2015建业18	徐洋	FB	0	1987-06-18	46.5333	47.82	95	95	1	12	12	15	71.7	6	50	50	66	41.51	3.38	53	1.94	9.369	6.071	6	85.9	0.2	5.9	7.8	2	85.8719	599.241	1056.88	3637.49	3989.88
2015-09-20	2015	2015建业	5	2015亚泰	8	422672015建业2015亚泰	0	0	5-3-2 (100.0%)	352	2015建业16	杨阔	FB	0	1993-01-08	46.5333	47.82	95	95	1	17	17	18	67.86	4	50	51	62.75	55.36	3.16	56	1.54	9.724	5.94	2	20.6	0.05	6.1	7.7	4	20.6045	415.573	1289.88	3757.6	4240.6
2015-09-27	2015	2015建业	5	2015宏运	14	422742015建业2015宏运	1	0	5-3-2 (100.0%)	352	2015建业18	徐洋	FB	0	1987-06-18	56.5667	42.52	96	96	1	5	5	5	77.27	6	50	22	72.73	54.55	13.77	22	1.73	10.377	7.503	7	175.6	0.4	6.5	8	2	175.554	541.065	1329.24	4525.47	3805.79
2015-09-27	2015	2015建业	5	2015宏运	14	422742015建业2015宏运	1	0	5-3-2 (100.0%)	352	2015建业16	杨阔	FB	0	1993-01-08	56.5667	42.52	96	96	1	15	15	15	71.7	8	37.5	50	68	62.26	14.63	53	1.6	10.816	7.759	5	101.5	0.24	6.8	8.3	2	101.504	601.43	1286.22	4655.04	4172.26
2015-10-17	2015	2015建业	5	2015苏宁	9	422942015建业2015苏宁	1	1	5-3-2 (100.0%)	352	2015建业2	龙成	FB	0	1995-03-22	54.5333	45.25	50	96	0	5	9.6	5.76	90.63	5.76	66.67	61.44	90.63	53.13	6	61.44	1.63	11.0285	8.15424	0	0	0	6.9	8.5	7.68	0	266.436	1658.09	5285.17	3819.09
2015-10-17	2015	2015建业	5	2015苏宁	9	422942015建业2015苏宁	1	1	5-3-2 (100.0%)	352	2015建业18	徐洋	FB	0	1987-06-18	54.5333	45.25	96	96	1	12	12	11	67.65	8	75	31	70.97	47.06	9.93	34	1.71	10.254	7.062	4	75.9	0.17	6.4	7.8	1	75.8964	424.383	1368.03	4215.69	4170.23
2015-10-17	2015	2015建业	5	2015苏宁	9	422942015建业2015苏宁	1	1	5-3-2 (100.0%)	352	2015建业16	杨阔	FB	0	1993-01-08	54.5333	45.25	71	96	0	6	8.11268	6.76056	87.5	8.11268	83.33	48.6761	80.56	32.5	9.4	54.0845	1.75	10.1909	6.76868	2.70423	59.3577	0.14	6.3	7.5	1.35211	59.3385	484.442	1159	4043.94	4443.8
2015-10-25	2015	2015富力	12	2015力帆	10	423022015富力2015力帆	2	0	5-3-2 (100.0%)	352	2015富力11	姜至鹏	FB	0	1989-03-06	50.95	50.71	94	94	1	10	10	16	76.81	3	0	62	75.81	37.68	15.59	69	2.3	10.238	6.853	1	19.7	0.05	6.5	8.1	0	19.7045	480.19	1292.3	4095.8	4350.03
2015-10-25	2015	2015富力	12	2015力帆	10	423022015富力2015力帆	2	0	5-3-2 (100.0%)	352	2015富力18	张远	FB	0	1989-12-08	50.95	50.71	94	94	1	6	6	13	71.11	13	61.54	42	73.81	51.11	12.91	45	1.98	9.596	6.442	11	254.2	0.62	6.1	7.6	5	254.169	289.449	913.257	3655.59	4483.47
2015-10-25	2015	2015建业	5	2015申鑫	16	423022015建业2015申鑫	2	1	5-3-2 (100.0%)	352	2015建业5	顾操	FB	0	1988-05-31	57.9167	55.88	73	97	0	12	15.9452	15.9452	77.36	10.6301	62.5	69.0959	73.08	56.6	12.65	70.4247	1.55	9.94848	7.16471	10.6301	180.048	0.42	6.1	7.3	9.30137	180.062	472.645	910.238	3992.54	4393.52
2015-10-25	2015	2015建业	5	2015申鑫	16	423022015建业2015申鑫	2	1	5-3-2 (100.0%)	352	2015建业18	徐洋	FB	0	1987-06-18	57.9167	55.88	97	97	1	9	9	8	82.98	1	0	45	75.56	31.91	10.6	47	2.28	10.454	7.771	6	102.3	0.25	6.5	8	3	102.289	813.573	1679.01	3857.87	4001.14
2015-10-31	2015	2015建业	5	2015富力	12	423082015建业2015富力	1	0	5-3-2 (100.0%)	352	2015建业13	阿布都外力	FB	0	1987-04-14	49.2	50.89	75	95	0	11	13.9333	10.1333	82.22	8.86667	57.14	51.9333	78.05	31.11	10.97	57	2.2	10.944	7.4746	17.7333	332.5	0.78	6.9	8.9	7.6	332.49	838.847	1488.16	4284.1	4000.65
2015-10-31	2015	2015建业	5	2015富力	12	423082015建业2015富力	1	0	5-3-2 (100.0%)	352	2015建业16	杨阔	FB	0	1993-01-08	49.2	50.89	95	95	1	15	15	10	75.61	5	60	39	69.23	48.78	11.84	41	1.93	10.16	6.557	9	150.6	0.36	6.4	8	0	150.618	424.64	1299.99	3949.62	4335.58
2016-03-12	2016	2016亚泰	12	2016恒大	1	424412016亚泰2016恒大	0	3	5-3-2 (100.0%)	352	2016亚泰16	蒋哲	FB	0	1989-02-26	61.0167	39.85	96	96	1	11	11	6	84.62	8	37.5	37	78.38	43.59	9.43	39	1.92	11.355	8.476	9	144.4	0.34	7.1	8.3	5	144.377	577.847	1774.88	4892.83	3964.68
2016-03-12	2016	2016亚泰	12	2016恒大	1	424412016亚泰2016恒大	0	3	5-3-2 (100.0%)	352	2016亚泰23	张笑飞	FB	0	1982-07-11	61.0167	39.85	96	96	1	12	12	19	72.06	8	25	64	67.19	38.24	11.75	68	2.1	11.632	8.776	9	178	0.43	7.2	8.6	2	177.977	784.229	1973.18	4606.02	4090.66
2016-03-13	2016	2016永昌	16	2016绿城	15	424422016永昌2016绿城	1	0	5-3-2 (100.0%)	352	2016永昌25	糜昊伦	FB	0	1993-01-10	56.3	38.1	94	94	1	14	14	20	66.1	6	33.33	50	68	44.07	12.22	59	1.92	10.917	7.623	13	257.5	0.62	6.9	8.1	3	257.503	506.857	1651.49	4391.61	4109.47
2016-03-13	2016	2016永昌	16	2016绿城	15	424422016永昌2016绿城	1	0	5-3-2 (100.0%)	352	2016永昌13	冯绍顺	FB	0	1986-01-03	56.3	38.1	94	94	1	11	11	16	70.91	3	33.33	53	62.26	54.55	14.9	55	1.67	10.935	7.643	6	140.1	0.34	6.9	8.1	2	140.068	706.449	1655.68	4245.18	4187.7
2016-04-15	2016	2016建业	13	2016恒大	1	424752016建业2016恒大	1	2	5-3-2 (100.0%)	352	2016建业5	顾操	FB	0	1988-05-31	45.35	32.65	94	94	1	16	16	13	55.17	4	100	28	46.43	65.52	14.27	29	1.45	9.285	5.782	6	95.7	0.24	5.9	7.6	8	95.7495	254.874	822.065	3670.32	4441.93
2016-04-15	2016	2016建业	13	2016恒大	1	424752016建业2016恒大	1	2	5-3-2 (100.0%)	352	2016建业23	王飞	FB	0	1993-01-08	45.35	32.65	94	94	1	8	8	4	80.95	7	57.14	18	50	47.62	11.99	21	1.52	9.762	6.296	4	48.7	0.12	6.2	8.4	3	48.7002	529.993	1229.64	4290.51	3663.46
2016-04-02	2016	2016建业	13	2016宏运	11	424622016建业2016宏运	1	1	3-5-2 (100.0%)	352	2016建业16	杨阔	FB	0	1993-01-08	47.65	49.47	96	96	1	11	11	10	68.89	8	62.5	42	69.05	53.33	17.56	45	1.64	9.162	5.748	2	35	0.08	5.7	7.2	15	34.977	316.64	767.556	3852.67	4190.08
2016-04-02	2016	2016建业	13	2016宏运	11	424622016建业2016宏运	1	1	3-5-2 (100.0%)	352	2016建业13	阿布都外力	FB	0	1987-04-14	47.65	49.47	96	96	1	14	14	17	82.14	6	50	53	83.02	51.79	9.74	56	1.68	10.194	6.387	5	90	0.21	6.4	8	3	90.024	430.194	1241.16	4422.93	4009.6
2016-04-23	2016	2016建业	13	2016富德	9	424832016建业2016富德	2	1	5-3-2 (100.0%)	352	2016建业11	牟善韬	FB	0	1990-03-01	55.9167	46.61	60	97	0	5	8.08333	22.6333	67.44	11.3167	57.14	69.5167	60.47	60.47	14.55	69.5167	1.6	11.8696	8.59743	12.9333	389.778	0.92	7.2	9.1	6.46667	389.705	910.636	1907.95	4639.23	4022.68
2016-04-23	2016	2016建业	13	2016富德	9	424832016建业2016富德	2	1	5-3-2 (100.0%)	352	2016建业23	王飞	FB	0	1993-01-08	55.9167	46.61	97	97	1	10	10	9	71.88	7	57.14	29	65.52	50	14.27	32	1.59	11.15	8.171	14	291.5	0.66	6.9	8.8	2	291.483	893.588	1450.15	4658.39	3856.11
2016-04-30	2016	2016建业	13	2016绿城	15	424902016建业2016绿城	1	0	5-3-2 (100.0%)	352	2016建业11	牟善韬	FB	0	1990-03-01	44.9333	49.37	94	94	1	9	9	10	80.39	5	40	48	77.08	54.9	11.3	51	1.65	10.742	6.257	8	133.2	0.31	6.8	8.4	6	133.161	529.709	1386.77	4552.1	4140.18
2016-04-30	2016	2016建业	13	2016绿城	15	424902016建业2016绿城	1	0	5-3-2 (100.0%)	352	2016建业23	王飞	FB	0	1993-01-08	44.9333	49.37	84	94	0	7	7.83333	14.5476	55.17	6.71429	50	31.3333	50	44.83	13.9	32.4524	1.69	10.3501	6.33045	5.59524	76.2071	0.19	6.6	8.3	2.2381	76.2362	664.278	1321.78	4264.67	4023.53
2016-05-14	2016	2016建业	13	2016泰达	10	425042016建业2016泰达	0	0	5-3-2 (100.0%)	352	2016建业13	阿布都外力	FB	0	1987-04-14	51.8833	52.32	94	94	1	18	18	12	68.42	11	63.64	37	67.57	55.26	15.17	38	1.84	10.897	7.427	14	272.8	0.67	6.9	8.6	5	272.843	728.252	1560.32	4172.04	4163.53
2016-05-14	2016	2016建业	13	2016泰达	10	425042016建业2016泰达	0	0	5-3-2 (100.0%)	352	2016建业23	王飞	FB	0	1993-01-08	51.8833	52.32	46	94	0	5	10.2174	14.3043	65	10.2174	20	34.7391	76.47	65	14.04	40.8696	1.6	12.1342	8.74609	14.3043	198.013	0.48	7.7	9.1	4.08696	197.956	758.399	1741.94	5758.86	3677.97
2016-05-21	2016	2016建业	13	2016鲁能	14	425112016建业2016鲁能	0	0	5-3-2 (100.0%)	352	2016建业13	阿布都外力	FB	0	1987-04-14	52.9667	38.75	95	95	1	10	10	10	68.75	7	42.86	30	66.67	62.5	15.27	32	1.66	10.316	7.111	3	48.7	0.12	6.5	8.1	5	48.7106	533.852	1344.65	4159.4	4229.69
2016-05-21	2016	2016建业	13	2016鲁能	14	425112016建业2016鲁能	0	0	5-3-2 (100.0%)	352	2016建业5	顾操	FB	0	1988-05-31	52.9667	38.75	95	95	1	13	13	15	50	7	57.14	29	48.28	73.33	15.94	30	1.23	10.336	6.944	5	83.9	0.21	6.5	7.9	7	83.8662	472.68	1187.83	4050.21	4541.7
2016-05-07	2016	2016富力	6	2016力帆	8	424972016富力2016力帆	2	0	5-3-2 (100.0%)	352	2016富力11	姜至鹏	FB	0	1989-03-06	51.6167	59.3	95	95	1	12	12	17	78.75	4	75	70	72.86	40	12.47	80	2.36	10.308	6.953	13	259.1	0.6	6.5	7.7	2	259.093	553.482	1004.75	3737.72	4753.14
2016-05-07	2016	2016富力	6	2016力帆	8	424972016富力2016力帆	2	0	5-3-2 (100.0%)	352	2016富力20	唐淼	FB	0	1990-10-16	53.85	59.3	95	95	1	7	7	16	78.08	3	100	63	84.13	30.14	8.54	73	2.41	10.014	6.837	5	108.7	0.27	6.3	7.6	2	108.688	371.108	1134.16	3706.37	4693.42
2016-06-11	2016	2016建业	13	2016申花	4	425322016建业2016申花	1	1	5-3-2 (100.0%)	352	2016建业5	顾操	FB	0	1988-05-31	36.5	43.69	94	94	1	11	11	14	46.15	6	50	25	48	76.92	20.44	26	1.35	8.639	4.515	4	66.5	0.15	5.5	7.4	7	66.55	397.831	702.805	3012.35	4459.46
2016-06-11	2016	2016建业	13	2016申花	4	425322016建业2016申花	1	1	5-3-2 (100.0%)	352	2016建业27	路尧	FB	0	1993-06-26	36.5	43.69	94	94	1	6	6	13	58.06	6	83.33	27	44.44	74.19	16.38	31	1.29	8.738	4.593	6	154.1	0.35	5.6	7.6	1	154.131	453.648	665.807	3009.96	4454.61
2016-06-15	2016	2016建业	13	2016富德	9	425362016建业2016富德	1	0	5-3-2 (100.0%)	352	2016建业13	阿布都外力	FB	0	1987-04-14	50.65	46.06	57	95	0	3	5	11.6667	80	0	0	53.3333	81.25	37.14	8.44	58.3333	2	10.98	7.80333	10	188.667	0.45	6.9	8.3	3.33333	188.687	697.969	1437.55	4610.28	4045.7
2016-06-15	2016	2016建业	13	2016富德	9	425362016建业2016富德	1	0	5-3-2 (100.0%)	352	2016建业27	路尧	FB	0	1993-06-26	50.65	46.06	95	95	1	7	7	8	69.23	3	33.33	25	72	65.38	9.82	26	1.92	10.405	6.805	9	256.2	0.6	6.5	8.1	1	256.176	693.565	1224.33	3801.5	4429.45
2016-06-15	2016	2016富力	6	2016苏宁	2	425362016富力2016苏宁	1	1	5-3-2 (100.0%)	352	2016富力17	张晨龙	FB	0	1993-04-27	54.3667	44.62	68	94	0	4	5.52941	6.91176	88.37	4.14706	66.67	59.4412	86.05	30.23	8.79	59.4412	2.12	11.5814	8.78071	5.52941	132.568	0.31	7.3	8.7	1.38235	132.562	559.159	1501.62	5903.14	3484.79
2016-06-15	2016	2016富力	6	2016苏宁	2	425362016富力2016苏宁	1	1	5-3-2 (100.0%)	352	2016富力23	卢琳	FB	0	1985-02-03	54.3667	44.62	94	94	1	11	11	19	73.24	3	33.33	68	61.76	49.3	13.21	71	1.8	11.295	7.905	4	98	0.24	7.1	8.7	5	98.0114	541.983	1567.75	5480.87	3606.58
2016-06-19	2016	2016建业	13	2016永昌	16	425402016建业2016永昌	0	1	5-3-2 (100.0%)	352	2016建业25	陈灏	FB	0	1993-01-28	49.8	49.26	98	98	1	13	13	14	62.16	7	57.14	33	60.61	45.95	17.63	37	1.97	9.791	6.284	1	20.2	0.05	6	7.6	5	20.2189	391.399	969.629	3738.34	4671.91
2016-06-19	2016	2016建业	13	2016永昌	16	425402016建业2016永昌	0	1	5-3-2 (100.0%)	352	2016建业27	路尧	FB	0	1993-06-26	49.8	49.26	98	98	1	11	11	13	74	8	75	48	72.92	48	12.82	50	1.9	10.167	6.55	7	114.8	0.27	6.2	7.9	2	114.773	640.559	1159.83	3739.8	4511.65
2016-06-19	2016	2016力帆	8	2016苏宁	2	425402016力帆2016苏宁	1	2	3-5-2 (100.0%)	352	2016力帆18	徐洋	FB	0	1987-06-18	54.3833	29.54	95	95	1	3	3	9	62.5	5	20	24	62.5	45.83	14.59	24	1.88	9.87	7.039	6	106.9	0.25	6.2	7.8	2	106.927	541.445	1204.25	4042.86	3974.18
2016-06-19	2016	2016力帆	8	2016苏宁	2	425402016力帆2016苏宁	1	2	3-5-2 (100.0%)	352	2016力帆11	吴庆	FB	0	1981-07-04	54.3833	29.54	93	95	0	9	9.19355	16.3441	46.67	8.17204	62.5	25.5376	52	46.67	11.93	30.6452	1.63	10.543	7.21183	9.19355	206.548	0.49	6.7	7.9	4.08602	206.528	606.535	1215.66	4450.2	4064.2
2016-06-19	2016	2016富力	6	2016国安	5	425402016富力2016国安	1	1	5-3-2 (100.0%)	352	2016富力20	唐淼	FB	0	1990-10-16	61.9333	52.95	96	96	1	1	1	4	92.73	2	50	53	88.68	40	5.22	55	2.16	9.65	7.277	6	114.8	0.27	6	7	1	114.785	382.566	947.298	3340.05	4864.88
2016-06-19	2016	2016富力	6	2016国安	5	425402016富力2016国安	1	1	5-3-2 (100.0%)	352	2016富力17	张晨龙	FB	0	1993-04-27	61.9333	52.95	66	96	0	7	10.1818	7.27273	88.89	4.36364	66.67	62.5455	81.4	24.44	9.94	65.4545	2.24	10.2938	8.00727	4.36364	61.8182	0.15	6.4	7.4	1.45455	61.8348	412.03	858.569	4548.74	4412.57
2016-07-16	2016	2016建业	13	2016力帆	8	425672016建业2016力帆	0	3	5-3-2 (100.0%)	352	2016建业13	阿布都外力	FB	0	1987-04-14	48.1333	53.67	98	98	1	10	10	13	74.51	4	50	46	65.22	43.14	16.19	51	1.84	10.465	6.852	12	275.3	0.63	6.4	8.5	5	275.297	756.298	1363.16	3742.56	4327.83
2016-07-16	2016	2016建业	13	2016力帆	8	425672016建业2016力帆	0	3	5-3-2 (100.0%)	352	2016建业27	路尧	FB	0	1993-06-26	48.1333	53.67	98	98	1	12	12	11	81.36	6	83.33	55	61.82	50.85	20	59	1.88	9.643	6.369	7	224.1	0.51	5.9	7.9	3	224.054	377.676	1028.77	3614.5	4398.14
2016-07-02	2016	2016建业	13	2016国安	5	425532016建业2016国安	1	0	5-3-2 (100.0%)	352	2016建业27	路尧	FB	0	1993-06-26	47.3167	47.83	95	95	1	11	11	14	68.89	5	60	42	64.29	55.56	11.97	45	1.82	10.041	6.274	7	190.5	0.44	6.3	8	5	190.481	586.427	1080.48	3642.68	4540.86
2016-07-02	2016	2016建业	13	2016国安	5	425532016建业2016国安	1	0	5-3-2 (100.0%)	352	2016建业23	王飞	FB	0	1993-01-08	47.3167	47.83	73	95	0	2	2.60274	14.3151	62.07	6.50685	60	35.137	48.15	68.97	12.89	37.7397	1.52	11.1736	7.33062	7.80822	180.63	0.41	7	8.9	2.60274	180.657	585.336	1733.61	4981.93	3691.54
2016-07-31	2016	2016富力	6	2016上港	3	425822016富力2016上港	3	3	5-3-2 (100.0%)	352	2016富力11	姜至鹏	FB	0	1989-03-06	51.6167	62.99	95	95	1	4	4	15	79.45	4	75	71	71.83	39.73	12.17	73	2.25	10.431	7.153	11	231	0.56	6.5	7.8	2	231.013	539.704	1267.16	3538.76	4854.16
2016-07-31	2016	2016富力	6	2016上港	3	425822016富力2016上港	3	3	5-3-2 (100.0%)	352	2016富力20	唐淼	FB	0	1990-10-16	55.15	62.99	77	95	0	8	9.87013	7.4026	83.78	13.5714	36.36	40.7143	87.88	54.05	7.41	45.6494	1.49	10.9966	8.04045	3.7013	62.4286	0.15	6.9	8.1	6.16883	62.4353	743.489	1372.8	4150.36	4667.06
2016-08-13	2016	2016建业	13	2016绿城	15	425952016建业2016绿城	0	3	5-3-2 (100.0%)	352	2016建业16	杨阔	FB	0	1993-01-08	44.6833	47.89	96	96	1	7	7	14	70.83	4	50	42	64.29	31.25	11.26	48	2.19	9.845	5.702	5	93.9	0.23	6.1	7.7	4	93.9379	362.342	833.919	3814.45	4739.91
2016-08-13	2016	2016建业	13	2016绿城	15	425952016建业2016绿城	0	3	5-3-2 (100.0%)	352	2016建业27	路尧	FB	0	1993-06-26	44.6833	47.89	96	96	1	9	9	9	80	4	50	40	70	44.44	11.69	45	1.73	8.975	5.602	9	187.1	0.44	5.6	7.6	2	187.053	343.363	831.258	3099.68	4513.19
2016-08-21	2016	2016建业	13	2016华夏	7	426032016建业2016华夏	1	0	5-3-2 (100.0%)	352	2016建业13	阿布都外力	FB	0	1987-04-14	52.15	42.55	96	96	1	10	10	12	72.09	5	80	42	66.67	44.19	15.01	43	1.81	10.029	6.853	6	141.3	0.35	6.3	7.9	3	141.273	558.117	1358.2	3613.48	4357.44
2016-08-21	2016	2016建业	13	2016华夏	7	426032016建业2016华夏	1	0	5-3-2 (100.0%)	352	2016建业16	杨阔	FB	0	1993-01-08	52.15	42.55	96	96	1	8	8	4	88.57	5	60	31	80.65	42.86	11.15	35	1.91	8.683	5.625	2	33.7	0.08	5.4	6.5	2	33.7264	336.604	602.468	3104.68	4605.5
2016-08-21	2016	2016富力	6	2016力帆	8	426032016富力2016力帆	5	4	5-3-2 (100.0%)	352	2016富力20	唐淼	FB	0	1990-10-16	59.0333	55	96	96	1	10	10	9	83.93	4	75	55	83.64	28.57	7.59	56	2.3	10.085	7.385	6	126.6	0.3	6.2	7.5	4	126.633	470.375	1296.39	3312.4	4879.39
2016-08-21	2016	2016富力	6	2016力帆	8	426032016富力2016力帆	5	4	5-3-2 (100.0%)	352	2016富力11	姜至鹏	FB	0	1989-03-06	51.6167	55	96	96	1	11	11	12	84.62	4	25	73	86.3	28.21	11.85	78	2.95	10.855	7.82	5	78.2	0.18	6.7	8	1	78.2244	529.453	1403.35	3951.02	4893.28
2016-09-11	2016	2016富力	6	2016申花	4	426242016富力2016申花	1	1	5-3-2 (100.0%)	352	2016富力20	唐淼	FB	0	1990-10-16	57.5667	54.72	71	94	0	8	10.5915	13.2394	82.46	1.32394	100	71.493	87.04	38.6	9.68	75.4648	2.11	10.6088	7.99662	14.5634	293.518	0.7	6.7	8.1	3.97183	293.553	758.786	1240.76	3765.57	4549.57
2016-09-11	2016	2016富力	6	2016申花	4	426242016富力2016申花	1	1	5-3-2 (100.0%)	352	2016富力11	姜至鹏	FB	0	1989-03-06	51.6167	54.72	94	94	1	8	8	14	72.55	5	40	42	71.43	41.18	13.68	51	2.24	10.679	7.842	8	153.3	0.37	6.8	8.2	4	153.297	752.565	1488.39	3953.38	4331.55
2016-09-18	2016	2016建业	13	2016鲁能	14	426312016建业2016鲁能	2	1	5-3-2 (100.0%)	352	2016建业13	阿布都外力	FB	0	1987-04-14	50.3	50.51	96	96	1	17	17	16	69.23	8	75	50	66	48.08	13.29	52	1.87	10.908	7.456	9	177.8	0.41	6.8	8.9	2	177.825	857.279	1593.97	4134.08	4145.23
2016-09-18	2016	2016建业	13	2016鲁能	14	426312016建业2016鲁能	2	1	5-3-2 (100.0%)	352	2016建业16	杨阔	FB	0	1993-01-08	50.3	50.51	96	96	1	14	14	17	63.83	4	100	36	72.22	34.04	17.98	47	1.81	10.794	6.767	2	30.8	0.07	6.7	8.1	3	30.7666	691.434	1208.13	4362.08	4501.41
2016-09-25	2016	2016富力	6	2016建业	13	426382016富力2016建业	2	0	5-3-2 (100.0%)	352	2016富力20	唐淼	FB	0	1990-10-16	55.1	62.82	95	95	1	9	9	12	82.86	4	25	64	87.5	24.29	5.42	70	2.51	10.244	7.097	13	279	0.67	6.5	7.7	2	278.999	530.229	1061.03	3612.89	4760.86
2016-09-25	2016	2016富力	6	2016建业	13	426382016富力2016建业	2	0	5-3-2 (100.0%)	352	2016富力17	张晨龙	FB	0	1993-04-27	55.1	62.82	69	95	0	8	11.0145	13.7681	83.33	12.3913	44.44	77.1014	82.14	25	9.78	82.6087	2.05	10.7419	7.64819	1.37681	30.1522	0.07	6.7	8.1	4.13043	30.1644	539.144	1425.44	4368.76	4378.03
2016-10-15	2016	2016苏宁	2	2016上港	3	426582016苏宁2016上港	2	1	3-5-2 (100.0%)	352	2016苏宁28	杨笑天	FB	0	1990-03-26	43.8333	47.35	78	97	0	9	11.1923	14.9231	73.33	7.46154	50	52.2308	69.05	53.33	13.66	55.9615	1.67	9.92758	6.20178	9.94872	167.014	0.39	6.1	8.4	3.73077	166.984	659.996	1231.05	3900.83	3968.51
2016-10-15	2016	2016苏宁	2	2016上港	3	426582016苏宁2016上港	2	1	3-5-2 (100.0%)	352	2016苏宁24	吉翔	FB	0	1990-03-01	43.8333	47.35	97	97	1	13	13	16	61.9	11	36.36	37	59.46	61.9	19.56	42	1.43	10.828	6.538	6	121.3	0.27	6.7	8.9	9	121.295	743.522	1653.2	4723.1	3586.53
2016-10-22	2016	2016苏宁	2	2016力帆	8	426652016苏宁2016力帆	2	2	5-3-2 (100.0%)	352	2016苏宁5	周云	FB	0	1990-12-31	47.9333	49.49	94	94	1	12	12	13	73.47	5	60	47	70.21	46.94	11.15	49	1.96	10.642	7.028	6	139.9	0.34	6.7	8.8	4	139.896	537.519	1170.23	4640.3	4153.96
2016-10-22	2016	2016苏宁	2	2016力帆	8	426652016苏宁2016力帆	2	2	5-3-2 (100.0%)	352	2016苏宁24	吉翔	FB	0	1990-03-01	47.9333	49.49	94	94	1	10	10	15	70.59	6	33.33	48	64.58	52.94	16.67	51	1.8	10.553	6.715	7	128.7	0.31	6.7	8.4	10	128.745	559.189	1343.67	4456.97	4064.92
2016-10-23	2016	2016建业	13	2016永昌	16	426662016建业2016永昌	0	2	5-3-2 (100.0%)	352	2016建业13	阿布都外力	FB	0	1987-04-14	47.4	54.02	95	95	1	20	20	17	69.09	9	77.78	48	64.58	60	14.3	55	1.58	11.354	7.508	17	296.9	0.7	7.1	9.5	6	296.886	983.377	1799.5	4540.95	3732.98
2016-10-23	2016	2016建业	13	2016永昌	16	426662016建业2016永昌	0	2	5-3-2 (100.0%)	352	2016建业16	杨阔	FB	0	1993-01-08	47.4	54.02	75	95	0	9	11.4	19	57.14	5.06667	50	43.0667	58.82	51.43	10.7	44.3333	1.86	10.8224	6.68167	6.33333	142.12	0.33	6.8	8.1	3.8	142.181	729.097	1287.74	4394.71	4269.04
2016-10-26	2016	2016建业	13	2016亚泰	12	426692016建业2016亚泰	1	2	5-3-2 (100.0%)	352	2016建业16	杨阔	FB	0	1993-01-08	43.8667	50.12	63	97	0	5	7.69841	18.4762	52	3.07937	100	33.873	54.55	68	14.69	38.4921	1.44	10.8286	6.65605	9.2381	159.819	0.37	6.7	8.3	3.07937	159.888	541.051	1309.17	4623.36	4195.65
2016-10-26	2016	2016建业	13	2016亚泰	12	426692016建业2016亚泰	1	2	5-3-2 (100.0%)	352	2016建业13	阿布都外力	FB	0	1987-04-14	43.8667	50.12	97	97	1	6	6	8	72.41	4	50	28	75	58.62	9.27	29	1.69	11.036	6.79	14	256.3	0.58	6.8	9.3	4	256.33	908.214	1584.86	4199.47	4087.61
2016-10-26	2016	2016苏宁	2	2016恒大	1	426692016苏宁2016恒大	2	0	3-5-2 (100.0%)	352	2016苏宁28	杨笑天	FB	0	1990-03-26	44.0833	44.65	96	96	1	5	5	14	68.89	4	50	39	61.54	51.11	15.82	45	1.49	10.451	6.398	8	136	0.32	6.5	8.7	3	136.024	550.638	1347.37	4326.47	4090.83
2016-10-26	2016	2016苏宁	2	2016恒大	1	426692016苏宁2016恒大	2	0	3-5-2 (100.0%)	352	2016苏宁13	陶源	FB	0	1993-01-18	44.0833	44.65	74	96	0	9	11.6757	20.7568	42.86	7.78378	66.67	29.8378	43.48	53.57	20.07	36.3243	1.82	10.7209	6.42292	5.18919	100.541	0.23	6.6	8.9	7.78378	100.564	590.854	1479.66	4747.1	3802.43
2016-10-30	2016	2016苏宁	2	2016宏运	11	426732016苏宁2016宏运	0	1	3-5-2 (100.0%)	352	2016苏宁28	杨笑天	FB	0	1990-03-26	57.1667	59.76	95	95	1	11	11	14	75.86	3	66.67	54	72.22	48.28	10.2	58	1.78	10.218	7.592	9	177.7	0.42	6.4	8	5	177.672	548.359	1264.83	4331.5	3895.38
2016-10-30	2016	2016苏宁	2	2016宏运	11	426732016苏宁2016宏运	0	1	3-5-2 (100.0%)	352	2016苏宁13	陶源	FB	0	1993-01-18	57.1667	59.76	76	95	0	4	5	17.5	78.13	3.75	33.33	73.75	76.27	42.19	9.08	80	2.02	11.5738	8.69	2.5	49.5	0.11	7.3	8.6	1.25	49.5144	456.699	1771.36	5823.68	3472.61
2016-10-30	2016	2016富力	6	2016永昌	16	426732016富力2016永昌	2	3	5-3-2 (100.0%)	352	2016富力20	唐淼	FB	0	1990-10-16	52.4333	51.41	89	94	0	10	10.5618	14.7865	75	3.16854	66.67	54.9213	69.23	42.86	10.04	59.1461	2.11	9.86894	7.14717	14.7865	382.126	0.92	6.3	8	5.2809	382.118	744.936	1269.67	3118.56	4353.26
2016-10-30	2016	2016富力	6	2016永昌	16	426732016富力2016永昌	2	3	5-3-2 (100.0%)	352	2016富力17	张晨龙	FB	0	1993-04-27	52.4333	51.41	94	94	1	9	9	13	71.74	2	50	44	70.45	36.96	11.28	46	2.2	10.054	7.186	3	61.7	0.15	6.4	8.2	4	61.7072	662.66	1347.06	3962.05	4020.53
2016-10-30	2016	2016建业	13	2016国安	5	426732016建业2016国安	1	3	5-3-2 (100.0%)	352	2016建业13	阿布都外力	FB	0	1987-04-14	54.7167	47.32	94	94	1	14	14	10	65.91	7	14.29	40	60	29.55	10.87	44	2.16	7.923	5.331	3	34.7	0.12	6.8	8.1	1	34.7478	310.364	1175.46	3359.32	3043.07
2016-10-30	2016	2016建业	13	2016国安	5	426732016建业2016国安	1	3	5-3-2 (100.0%)	352	2016建业16	杨阔	FB	0	1993-01-08	54.7167	47.32	69	94	0	9	12.2609	20.4348	68.97	9.53623	71.43	34.058	76	34.48	15.08	39.5072	1.83	13.5769	9.55122	13.6232	236.226	0.42	6.3	7.7	4.08696	236.266	873.271	1239.22	5199.36	6028.25
2017-03-05	2017	2017富德	15	2017力帆	10	427992017富德2017力帆	0	0	5-3-2 (100.0%)	352	2017富德12	姜灏	FB	0	1989-12-28	59.0667	34.96	94	94	1	8	8	20	60.78	2	50	48	60.42	56.86	14.68	51	1.9	10.508	7.941	3	49.8	0.13	6.7	8.1	2	49.7827	615.896	1285.66	4848.54	3707.68
2017-03-05	2017	2017富德	15	2017力帆	10	427992017富德2017力帆	0	0	5-3-2 (100.0%)	352	2017富德16	吴永春	FB	0	1989-03-30	59.0667	34.96	94	94	1	6	6	8	78.38	1	100	34	76.47	51.35	11.13	37	1.86	11.257	8.561	6	120.1	0.29	7.2	8.7	2	120.136	526.025	1675.77	5235.48	3699.77
2017-03-10	2017	2017富德	15	2017上港	2	428042017富德2017上港	0	2	5-3-2 (100.0%)	352	2017富德12	姜灏	FB	0	1989-12-28	62.5167	35.75	95	95	1	10	10	14	70.21	3	66.67	45	64.44	51.06	10.34	47	1.96	11.13	8.7	4	70.6	0.17	7	8.3	3	70.5565	579.313	1439.75	5489.26	3551.61
2017-03-10	2017	2017富德	15	2017上港	2	428042017富德2017上港	0	2	5-3-2 (100.0%)	352	2017富德16	吴永春	FB	0	1989-03-30	62.5167	35.75	95	95	1	13	13	9	83.33	4	50	51	86.27	51.85	8.72	54	1.96	11.66	8.841	9	197	0.47	7.3	8.5	3	196.96	748.241	1731.54	5165.45	3817.68
2017-03-10	2017	2017富德	15	2017上港	2	428042017富德2017上港	0	2	5-3-2 (100.0%)	352	2017富德13	金波	FB	0	1993-01-20	62.5167	35.75	80	95	0	11	13.0625	27.3125	46.51	5.9375	60	32.0625	62.96	18.6	10.03	51.0625	2.47	12.4557	9.481	10.6875	161.381	0.39	7.9	9.4	4.75	161.423	1023.24	2203.26	5509.39	3557.93
2017-03-12	2017	2017建业	14	2017宏运	16	428062017建业2017宏运	1	1	5-3-2 (100.0%)	352	2017建业13	阿布都外力	FB	0	1987-04-14	50.8833	56.95	94	94	1	14	14	12	75.51	4	75	46	73.91	44.9	9.48	49	1.76	10.351	7.172	12	263.9	0.62	6.6	8.5	1	263.932	663.162	1716.21	3813.24	3894.62
2017-03-12	2017	2017建业	14	2017宏运	16	428062017建业2017宏运	1	1	5-3-2 (100.0%)	352	2017建业11	柯钊	FB	0	1989-03-25	50.8833	56.95	94	94	1	12	12	18	66.67	6	66.67	50	64	61.11	11.1	54	1.81	10.301	6.909	7	120.4	0.3	6.6	8.1	4	120.396	629.292	1648.89	3762.64	4139.39
2017-04-01	2017	2017富力	5	2017富德	15	428262017富力2017富德	1	0	5-3-2 (100.0%)	352	2017富力20	唐淼	FB	0	1990-10-16	58.95	53.3	96	96	1	12	12	16	78.38	3	33.33	72	77.78	40.54	9.6	74	2.28	11.103	8.33	10	222.2	0.52	6.9	8.5	3	222.189	901.851	1805.55	3668.62	4505.03
2017-04-01	2017	2017富力	5	2017富德	15	428262017富力2017富德	1	0	5-3-2 (100.0%)	352	2017富力17	张晨龙	FB	0	1993-04-27	58.95	53.3	47	96	0	9	18.383	20.4255	62.96	6.12766	33.33	49.0213	70.83	37.04	12.09	55.1489	1.7	11.6201	9.04647	8.17021	176.477	0.42	7.2	8.6	0	176.543	639.682	1746.12	5052.37	4006.29
2017-04-01	2017	2017富力	5	2017富德	15	428262017富力2017富德	1	0	5-3-2 (100.0%)	352	2017富力11	姜至鹏	FB	0	1989-03-06	51.6167	53.3	49	96	0	4	7.83673	21.551	71.05	9.79592	60	64.6531	72.73	65.79	12.74	74.449	1.89	11.2947	7.84261	1.95918	38.7918	0.1	7.1	8.6	11.7551	38.8269	895.61	1866.25	4240.66	4253.91
2017-04-01	2017	2017建业	14	2017权健	3	428262017建业2017权健	0	1	5-3-2 (100.0%)	352	2017建业13	阿布都外力	FB	0	1987-04-14	48.6333	43.09	46	95	0	6	12.3913	20.6522	56.52	2.06522	0	43.3696	52.38	60.87	16.4	47.5	1.52	11.0943	7.96761	10.3261	249.685	0.57	7	9.3	4.13043	249.72	758.597	1807.21	4725.78	3552.59
2017-04-01	2017	2017建业	14	2017权健	3	428262017建业2017权健	0	1	5-3-2 (100.0%)	352	2017建业11	柯钊	FB	0	1989-03-25	48.6333	43.09	95	95	1	8	8	7	82.05	5	20	38	71.05	46.15	13.18	39	1.85	10.706	7.273	10	181.5	0.44	6.7	9	4	181.45	819.447	1780.4	4062.56	3862.45
2017-04-01	2017	2017建业	14	2017权健	3	428262017建业2017权健	0	1	5-3-2 (100.0%)	352	2017建业16	杨阔	FB	0	1993-01-08	48.6333	43.09	49	95	0	5	9.69388	15.5102	65.22	0	0	44.5918	56.52	43.48	14.19	44.5918	1.74	10.1243	6.27969	5.81633	140.755	0.34	6.3	8.2	5.81633	140.742	746.656	1170.57	3723.49	4343.74
2017-04-21	2017	2017苏宁	12	2017富力	5	428462017苏宁2017富力	1	2	5-3-2 (100.0%)	352	2017苏宁21	曹海清	FB	0	1993-09-28	53.9333	42.61	97	97	1	12	12	15	73.68	6	66.67	49	71.43	47.37	10.72	57	2.09	12.074	8.115	13	219.3	0.52	7.4	9	1	219.334	863.521	1941.43	4733.14	4316.52
2017-04-21	2017	2017苏宁	12	2017富力	5	428462017苏宁2017富力	1	2	5-3-2 (100.0%)	352	2017苏宁13	陶源	FB	0	1993-01-18	53.9333	42.61	97	97	1	14	14	13	72.34	3	66.67	43	60.47	57.45	13.34	47	1.7	11.47	7.753	12	291.3	0.66	7.1	8.6	2	291.319	726.688	1618.35	4541.05	4292.79
2017-05-07	2017	2017建业	14	2017力帆	10	428622017建业2017力帆	3	2	3-5-2 (100.0%)	352	2017建业11	柯钊	FB	0	1989-03-25	56.1833	40.94	97	97	1	12	12	17	65.31	1	100	46	58.7	59.18	17.49	49	1.9	10.417	7.441	6	116.9	0.27	6.4	7.9	4	116.942	561.968	1389.89	3905.81	4442.11
2017-05-07	2017	2017建业	14	2017力帆	10	428622017建业2017力帆	3	2	3-5-2 (100.0%)	352	2017建业16	杨阔	FB	0	1993-01-08	56.1833	40.94	97	97	1	15	15	25	54.55	0	0	50	52	58.18	12.55	55	1.55	10.427	7.31	1	10.6	0.02	6.4	7.8	3	10.5544	600.803	1305.92	3967.28	4542.8
2017-05-26	2017	2017申花	11	2017富力	5	428812017申花2017富力	0	0	5-3-2 (100.0%)	352	2017申花2	熊飞	FB	0	1987-10-21	55.6833	34.12	96	96	1	5	5	9	71.88	4	50	29	72.41	46.88	12.23	32	1.84	11.142	7.869	3	98.1	0.24	6.9	8.5	2	98.0706	693.194	1467.01	4769.29	4114.85
2017-05-26	2017	2017申花	11	2017富力	5	428812017申花2017富力	0	0	5-3-2 (100.0%)	352	2017申花16	李运秋	FB	0	1990-10-03	55.6833	34.12	96	96	1	10	10	8	74.19	0	0	29	68.97	67.74	8.78	31	2.16	9.636	7.005	6	97.3	0.24	6	7.5	1	97.2699	277.231	1190.62	3792.57	4278.77
2017-06-02	2017	2017建业	14	2017富力	5	428882017建业2017富力	1	1	5-3-2 (100.0%)	352	2017建业11	柯钊	FB	0	1989-03-25	50.7833	42	47	96	0	7	14.2979	18.383	72.73	2.04255	100	61.2766	70	57.58	11.52	67.4043	1.76	10.9787	7.66979	12.2553	291.064	0.66	6.9	8.6	6.12766	291.012	760.521	1399.79	4421.62	4106.27
2017-06-02	2017	2017建业	14	2017富力	5	428882017建业2017富力	1	1	5-3-2 (100.0%)	352	2017建业16	杨阔	FB	0	1993-01-08	50.7833	42	96	96	1	8	8	8	78.38	2	100	35	80	37.84	11.46	37	2.27	10.216	6.842	5	95.9	0.24	6.4	8.1	4	95.9235	511.394	1441.22	3741.37	4425.95
2017-06-02	2017	2017建业	14	2017富力	5	428882017建业2017富力	1	1	5-3-2 (100.0%)	352	2017建业27	路尧	FB	0	1993-06-26	50.7833	42	49	96	0	9	17.6327	11.7551	66.67	11.7551	33.33	33.3061	64.71	61.11	16.3	35.2653	1.94	10.2544	6.7729	7.83673	112.065	0.26	6.4	8.4	5.87755	112.142	549.061	1475.64	3739.02	4379.35
2017-06-26	2017	2017苏宁	12	2017国安	9	429122017苏宁2017国安	0	0	5-3-2 (100.0%)	352	2017苏宁24	吉翔	FB	0	1990-03-01	49.65	40.15	47	95	0	4	8.08511	16.1702	38.46	0	0	20.2128	50	76.92	11.52	26.2766	1.23	11.2727	8.31957	10.1064	224.766	0.54	7.1	9.1	4.04255	224.708	835.7	1888.81	4431.17	3893.18
2017-06-26	2017	2017苏宁	12	2017国安	9	429122017苏宁2017国安	0	0	5-3-2 (100.0%)	352	2017苏宁28	杨笑天	FB	0	1990-03-26	49.65	40.15	95	95	1	8	8	13	69.77	1	0	38	68.42	48.84	11.46	43	1.67	10.069	6.712	6	125.1	0.29	6.3	8.1	4	125.09	421.54	1253.19	4204.17	4065.13
2017-06-26	2017	2017苏宁	12	2017国安	9	429122017苏宁2017国安	0	0	5-3-2 (100.0%)	352	2017苏宁13	陶源	FB	0	1993-01-18	49.65	40.15	48	95	0	6	11.875	19.7917	60	9.89583	40	39.5833	70	32	12.1	49.4792	2.2	10.7132	6.65396	5.9375	95.5938	0.23	6.7	9	3.95833	95.6632	759.645	1549.3	4265.74	4043.32
2017-07-01	2017	2017苏宁	12	2017上港	2	429172017苏宁2017上港	0	1	3-5-2 (100.0%)	352	2017苏宁13	陶源	FB	0	1993-01-18	52.15	57.61	56	99	0	4	7.07143	28.2857	51.52	5.30357	66.67	45.9643	53.85	45.45	13.28	58.3393	1.67	12.3414	8.14452	15.9107	454.339	1	7.4	9.1	3.53571	454.418	617.724	1877.37	5266.93	4125.69
2017-07-01	2017	2017苏宁	12	2017上港	2	429172017苏宁2017上港	0	1	3-5-2 (100.0%)	352	2017苏宁28	杨笑天	FB	0	1990-03-26	52.15	57.61	99	99	1	14	14	20	73.33	7	85.71	72	69.44	49.33	14.03	75	1.81	11.179	7.475	13	264.8	0.6	6.7	8.6	5	264.793	891.285	1400.17	4196.28	4426.02
2017-07-01	2017	2017泰达	13	2017建业	14	429172017泰达2017建业	0	0	5-3-2 (100.0%)	352	2017泰达3	赵宏略	FB	0	1989-12-04	50.8333	61.13	82	95	0	3	3.47561	16.2195	78.13	2.31707	50	71.8293	77.42	40.63	7.56	74.1463	1.88	9.60427	6.27695	9.26829	164.28	0.39	6	7.3	2.31707	164.265	431.897	1119.93	3328.06	4559.72
2017-07-01	2017	2017泰达	13	2017建业	14	429172017泰达2017建业	0	0	5-3-2 (100.0%)	352	2017泰达25	木热合买提江·莫扎帕	FB	0	1991-01-14	50.8333	61.13	95	95	1	12	12	23	72.62	4	50	77	75.32	38.1	13.05	84	1.83	9.991	6.382	6	112.1	0.28	6.3	7.5	3	112.101	414.603	1128.53	4079.6	4256.37
2017-07-01	2017	2017力帆	10	2017富力	5	429172017力帆2017富力	4	3	5-3-2 (100.0%)	352	2017力帆23	陈雷	FB	0	1985-10-16	55.15	29.51	97	97	1	3	3	17	58.54	3	66.67	37	59.46	56.1	16.97	41	1.39	10.509	7.305	3	53.7	0.12	6.5	7.9	1	53.6528	398.886	1094.62	4543.04	4418.66
2017-07-01	2017	2017力帆	10	2017富力	5	429172017力帆2017富力	4	3	5-3-2 (100.0%)	352	2017力帆11	吴庆	FB	0	1981-07-04	55.15	29.51	97	97	1	8	8	7	65	1	100	17	52.94	40	9.9	20	1.7	10.239	7.152	2	82.3	0.19	6.3	7.8	0	82.2935	611.381	1479.46	3699.91	4366.22
2017-07-08	2017	2017力帆	10	2017富德	15	429242017力帆2017富德	4	0	5-3-2 (100.0%)	352	2017力帆23	陈雷	FB	0	1985-10-16	51.8	48.03	94	94	1	8	8	21	61.82	3	66.67	53	62.26	60	12.7	55	1.65	9.705	6.577	6	126.2	0.3	6.2	7.6	8	126.218	281.253	1137.1	4021.1	4139.8
2017-07-08	2017	2017力帆	10	2017富德	15	429242017力帆2017富德	4	0	5-3-2 (100.0%)	352	2017力帆11	吴庆	FB	0	1981-07-04	51.8	48.03	81	94	0	4	4.64198	13.9259	62.5	4.64198	50	34.8148	60	59.38	14.86	37.1358	1.69	9.80849	6.47904	6.96296	102.472	0.25	6.2	7.7	1.16049	102.476	477.54	1486.7	3897.91	3844.28
2017-07-14	2017	2017苏宁	12	2017泰达	13	429302017苏宁2017泰达	1	1	3-5-2 (100.0%)	352	2017苏宁28	杨笑天	FB	0	1990-03-26	43.3833	51.32	97	97	1	9	9	16	70.37	7	71.43	51	68.63	48.15	14.09	54	2.09	10.417	6.414	7	163.3	0.38	6.4	8.9	7	163.287	670.465	1283	3958.45	4341.4
2017-07-14	2017	2017苏宁	12	2017泰达	13	429302017苏宁2017泰达	1	1	3-5-2 (100.0%)	352	2017苏宁13	陶源	FB	0	1993-01-18	43.3833	51.32	63	97	0	8	12.3175	13.8571	64	4.61905	66.67	29.254	68.42	36	8.54	38.4921	2.12	11.4753	6.52825	7.69841	134.414	0.31	7	9	0	134.416	447.8	1692.98	4987.12	4212.69
2017-07-15	2017	2017富德	15	2017上港	2	429312017富德2017上港	1	3	5-3-2 (100.0%)	352	2017富德7	韩光徽	FB	0	1990-01-24	56.8667	46.91	98	98	1	13	13	28	62.67	5	60	73	60.27	53.33	15.17	75	1.96	11.484	8.254	14	305.2	0.7	7	8.7	4	305.245	739.381	1855.59	4675.5	3908.65
2017-07-15	2017	2017富德	15	2017上港	2	429312017富德2017上港	1	3	5-3-2 (100.0%)	352	2017富德17	朴世豪	FB	0	1991-07-09	56.8667	46.91	98	98	1	14	14	15	74.58	6	33.33	55	76.36	50.85	10.96	59	1.68	11.079	7.999	12	227.1	0.52	6.8	8.4	4	227.058	894.552	1727.71	3622.16	4607.53
2017-07-15	2017	2017力帆	10	2017华夏	4	429312017力帆2017华夏	2	1	5-3-2 (100.0%)	352	2017力帆23	陈雷	FB	0	1985-10-16	55.4167	32.94	96	96	1	15	15	17	57.5	2	50	39	56.41	75	18.95	40	1.3	10.803	7.646	4	102.6	0.24	6.7	8.3	8	102.649	528.449	1293.08	4396.88	4481.76
2017-07-15	2017	2017力帆	10	2017华夏	4	429312017力帆2017华夏	2	1	5-3-2 (100.0%)	352	2017力帆11	吴庆	FB	0	1981-07-04	55.4167	32.94	89	96	0	9	9.70787	15.1011	62.16	1.07865	0	36.6742	58.82	62.16	18.91	39.9101	1.73	10.3033	7.18274	4.31461	72.2697	0.17	6.4	7.8	0	72.3021	525.949	1474.82	3971.6	4258.71
2017-07-22	2017	2017力帆	10	2017泰达	13	429382017力帆2017泰达	2	1	5-3-2 (100.0%)	352	2017力帆23	陈雷	FB	0	1985-10-16	48.5	41.25	95	95	1	12	12	18	63.27	2	0	47	65.96	46.94	12.73	49	1.76	10.058	6.38	2	45.2	0.11	6.3	7.9	4	45.188	512.694	1074.41	4033.2	4392.68
2017-07-22	2017	2017力帆	10	2017泰达	13	429382017力帆2017泰达	2	1	5-3-2 (100.0%)	352	2017力帆11	吴庆	FB	0	1981-07-04	48.5	41.25	95	95	1	7	7	11	74.42	1	100	37	78.38	58.14	13.99	43	1.72	9.766	6.11	4	63.2	0.16	6.2	7.6	3	63.2417	494.757	1156.06	3678.04	4374.21
2017-07-22	2017	2017苏宁	12	2017宏运	16	429382017苏宁2017宏运	4	0	3-5-2 (100.0%)	352	2017苏宁28	杨笑天	FB	0	1990-03-26	45.5	49.85	95	95	1	7	7	12	76.92	5	60	48	79.17	38.46	13.52	52	2.17	10.217	6.075	11	213.8	0.5	6.4	8	4	213.787	542.272	1042.09	3834.11	4584.81
2017-07-22	2017	2017苏宁	12	2017宏运	16	429382017苏宁2017宏运	4	0	3-5-2 (100.0%)	352	2017苏宁13	陶源	FB	0	1993-01-18	45.5	49.85	89	95	0	6	6.40449	5.33708	85.29	7.47191	71.43	35.2247	72.73	67.65	13.45	36.2921	1.5	10.3614	6.12056	10.6742	200.461	0.47	6.5	8	2.13483	200.423	596.713	1045.98	4288.05	4229.75
2017-08-05	2017	2017苏宁	12	2017建业	14	429522017苏宁2017建业	2	2	5-3-2 (100.0%)	352	2017苏宁13	陶源	FB	0	1993-01-18	52.2833	52.68	96	96	1	13	13	19	63.46	6	50	45	64.44	42.31	12.16	52	1.96	10.543	7.082	11	291.6	0.66	6.5	8.1	2	291.65	556.597	1046.98	4107.58	4540.2
2017-08-05	2017	2017苏宁	12	2017建业	14	429522017苏宁2017建业	2	2	5-3-2 (100.0%)	352	2017苏宁28	杨笑天	FB	0	1990-03-26	52.2833	52.68	96	96	1	13	13	14	80.28	7	57.14	66	80.3	40.85	11.07	71	2.04	9.909	6.739	3	63.3	0.14	6.1	7.7	7	63.2621	438.61	1099.86	3962.09	4345.06
2017-08-09	2017	2017力帆	10	2017鲁能	6	429562017力帆2017鲁能	1	0	5-3-2 (100.0%)	352	2017力帆23	陈雷	FB	0	1985-10-16	53.4667	41.5	98	98	1	10	10	16	52.94	7	28.57	33	45.45	70.59	14.3	34	1.38	10.565	7.207	4	108.3	0.24	6.4	8.1	9	108.251	557.833	1263.65	4094.6	4540.89
2017-08-09	2017	2017力帆	10	2017鲁能	6	429562017力帆2017鲁能	1	0	5-3-2 (100.0%)	352	2017力帆11	吴庆	FB	0	1981-07-04	53.4667	41.5	98	98	1	12	12	17	66.67	3	33.33	49	65.31	49.02	13.68	51	1.98	10.208	6.98	11	224.4	0.52	6.2	7.8	2	224.448	676.513	1315.53	3341.43	4649.63
2017-08-19	2017	2017苏宁	12	2017富德	15	429662017苏宁2017富德	4	0	5-3-2 (100.0%)	352	2017苏宁13	陶源	FB	0	1993-01-18	56.4333	43.79	95	95	1	10	10	16	65.96	3	100	36	66.67	40.43	12.7	47	2.57	10.538	7.387	10	213.9	0.51	6.6	7.9	3	213.852	491.591	1279.3	4292.06	4261.16
2017-08-19	2017	2017苏宁	12	2017富德	15	429662017苏宁2017富德	4	0	5-3-2 (100.0%)	352	2017苏宁28	杨笑天	FB	0	1990-03-26	56.4333	43.79	95	95	1	16	16	23	55.77	9	77.78	47	57.45	46.15	9.6	52	2.21	10.442	7.385	12	195.9	0.45	6.6	7.9	9	195.874	511.543	1304.62	4235.9	4194.06
2017-08-20	2017	2017力帆	10	2017建业	14	429672017力帆2017建业	0	0	5-3-2 (100.0%)	352	2017力帆23	陈雷	FB	0	1985-10-16	48.3167	50.56	94	94	1	12	12	15	72.22	1	100	53	67.92	57.41	12.63	54	1.63	10.084	6.588	4	67	0.16	6.4	8.2	5	66.9556	680.998	1241.74	3653.03	4440.86
2017-08-20	2017	2017力帆	10	2017建业	14	429672017力帆2017建业	0	0	5-3-2 (100.0%)	352	2017力帆11	吴庆	FB	0	1981-07-04	48.3167	50.56	94	94	1	10	10	21	55.32	3	33.33	43	55.81	51.06	9.58	47	2	10.151	6.743	10	234.9	0.56	6.4	8.4	0	234.851	825.831	1386.33	3520.83	4183.37
2017-09-10	2017	2017力帆	10	2017宏运	16	429882017力帆2017宏运	2	0	5-3-2 (100.0%)	352	2017力帆23	陈雷	FB	0	1985-10-16	51.8833	47.36	95	95	1	9	9	9	80.43	8	37.5	43	83.72	60.87	10.28	46	1.63	10.883	7.282	4	86.1	0.2	6.8	8.4	7	86.1457	773.034	1706.66	4000.27	4316.7
2017-09-10	2017	2017力帆	10	2017宏运	16	429882017力帆2017宏运	2	0	5-3-2 (100.0%)	352	2017力帆11	吴庆	FB	0	1981-07-04	51.8833	47.36	82	95	0	6	6.95122	12.7439	69.44	3.47561	0	35.9146	70.97	44.44	13.85	41.7073	2.03	10.5265	6.97787	6.95122	101.024	0.24	6.6	8.1	2.31707	101.057	721.801	1714.87	3779.5	4208.97
2017-09-10	2017	2017建业	14	2017申花	11	429882017建业2017申花	2	1	5-3-2 (100.0%)	352	2017建业13	阿布都外力	FB	0	1987-04-14	51.7667	40.03	95	95	1	8	8	11	64.52	2	0	28	67.86	45.16	12.71	31	1.74	9.617	6.618	7	162.8	0.38	6.1	7.7	1	162.832	363.137	1104	3525.71	4461.52
2017-09-10	2017	2017建业	14	2017申花	11	429882017建业2017申花	2	1	5-3-2 (100.0%)	352	2017建业16	杨阔	FB	0	1993-01-08	51.7667	40.03	80	95	0	6	7.125	11.875	71.43	1.1875	100	36.8125	70.97	48.57	9.99	41.5625	1.89	10.26	6.98725	3.5625	81.3438	0.2	6.4	7.8	2.375	81.3267	669.935	1168.18	3524.11	4815.93
2017-09-17	2017	2017苏宁	12	2017恒大	1	429952017苏宁2017恒大	2	2	3-5-2 (100.0%)	352	2017苏宁28	杨笑天	FB	0	1990-03-26	50.4167	45.13	94	94	1	9	9	12	76.92	6	66.67	50	72	53.85	10.81	52	1.63	9.829	6.582	10	273.3	0.67	6.2	7.8	5	273.35	417.596	1106.02	3820.89	4210.67
2017-09-17	2017	2017苏宁	12	2017恒大	1	429952017苏宁2017恒大	2	2	3-5-2 (100.0%)	352	2017苏宁13	陶源	FB	0	1993-01-18	50.4167	45.13	94	94	1	13	13	13	70.45	2	0	40	67.5	56.82	12.98	44	1.59	10.411	7.042	8	148.8	0.36	6.6	8.4	1	148.779	441.472	1640.32	4039.89	4140.9
2017-10-14	2017	2017苏宁	12	2017华夏	4	430222017苏宁2017华夏	2	3	5-3-2 (100.0%)	352	2017苏宁28	杨笑天	FB	0	1990-03-26	53.2	45.1	96	96	1	7	7	12	69.23	2	50	36	69.44	43.59	10.59	39	1.92	10.93	7.698	10	233.3	0.54	6.8	8.7	2	233.324	681.923	1457.83	4608.77	3948.42
2017-10-14	2017	2017苏宁	12	2017华夏	4	430222017苏宁2017华夏	2	3	5-3-2 (100.0%)	352	2017苏宁13	陶源	FB	0	1993-01-18	53.2	45.1	88	96	0	18	19.6364	17.4545	61.9	4.36364	25	39.2727	58.33	50	14.64	45.8182	1.95	10.1782	7.14	5.45455	110.836	0.27	6.3	8.1	3.27273	110.829	352.867	1224.51	4329.26	4160.65
2017-10-15	2017	2017建业	14	2017富力	5	430232017建业2017富力	2	3	3-5-2 (100.0%)	352	2017建业13	阿布都外力	FB	0	1987-04-14	56.1667	40.42	80	96	0	8	9.6	12	72.97	1.2	100	44.4	62.16	48.65	17.79	44.4	1.86	10.8276	7.6908	13.2	312.36	0.72	6.8	8.4	0	312.342	682.733	1792.73	3759.85	4279.68
2017-10-15	2017	2017建业	14	2017富力	5	430232017建业2017富力	2	3	3-5-2 (100.0%)	352	2017建业23	王飞	FB	0	1993-01-08	56.1667	40.42	96	96	1	14	14	13	68.29	0	0	40	62.5	60.98	16.22	41	1.66	11.43	8.231	9	202.3	0.46	7.1	8.8	2	202.346	924.907	1465.1	5064.25	3773.43
2018-05-05	2018	2018富力	10	2018申花	7	432252018富力2018申花	4	2	5-3-2 (100.0%)	352	2018富力20	唐淼	FB	0	1990-10-16	53.4833	52.68	95	95	1	9	9	9	87.14	2	50	69	84.06	20	8.62	70	2.64	9.628	6.75	11	323.7	0.74	6.1	7.6	2	323.721	642.679	1019.05	2751.36	4890.98
2018-05-05	2018	2018富力	10	2018申花	7	432252018富力2018申花	4	2	5-3-2 (100.0%)	352	2018富力23	卢琳	FB	0	1985-02-03	53.4833	52.68	95	95	1	9	9	14	77.42	3	33.33	59	71.19	40.32	12.55	62	2.06	10.422	7.393	9	159.8	0.38	6.6	8.3	1	159.833	663.75	1537.28	4198.01	3863.2
2018-05-05	2018	2018建业	12	2018华夏	6	432252018建业2018华夏	1	0	3-5-2 (100.0%)	352	2018建业11	柯钊	FB	0	1989-03-25	54.5667	33.69	98	98	1	9	9	17	55.26	1	100	38	47.37	57.89	16.46	38	1.79	10.621	7.38	6	129.6	0.29	6.4	8.1	2	129.628	646.14	1342.13	4382.87	4120.56
2018-05-05	2018	2018建业	12	2018华夏	6	432252018建业2018华夏	1	0	3-5-2 (100.0%)	352	2018建业23	王飞	FB	0	1993-01-08	54.5667	33.69	98	98	1	13	13	19	51.28	0	0	34	47.06	64.1	12.27	39	1.79	10.967	7.839	9	201.6	0.46	6.7	8.6	1	201.616	600.121	1496.17	4826.42	3842.4
2018-08-15	2018	2018力帆	13	2018苏宁	5	433272018力帆2018苏宁	0	0	5-3-2 (100.0%)	352	2018力帆23	陈雷	FB	0	1985-10-16	51.1167	46.69	100	100	1	14	14	14	67.44	4	0	42	66.67	51.16	15.18	43	1.93	9.848	6.698	5	80.7	0.19	5.9	7.9	4	80.6977	529.606	1093.22	3405.37	4739.19
2018-08-15	2018	2018力帆	13	2018苏宁	5	433272018力帆2018苏宁	0	0	5-3-2 (100.0%)	352	2018力帆11	吴庆	FB	0	1981-07-04	51.1167	46.69	100	100	1	15	15	13	70.45	5	60	38	76.32	38.64	11.24	44	2.02	9.718	6.6	3	66.9	0.15	5.8	7.7	6	66.8575	672.825	1039.45	3337.25	4601.63
2018-08-25	2018	2018建业	12	2018上港	1	433372018建业2018上港	1	2	5-3-2 (100.0%)	352	2018建业16	杨阔	FB	0	1993-01-08	53.6	40.47	89	97	0	9	9.80899	14.1685	69.77	8.7191	50	42.5056	74.36	44.19	10.54	46.8652	1.79	10.3768	7.27282	2.17978	27.3562	0.07	6.4	8	4.35955	27.4076	583.907	1300	4134.65	4330.6
2018-08-25	2018	2018建业	12	2018上港	1	433372018建业2018上港	1	2	5-3-2 (100.0%)	352	2018建业22	龙威	FB	0	1995-01-22	53.6	40.47	97	97	1	8	8	11	67.65	6	66.67	33	66.67	32.35	15.06	34	2.38	9.731	6.952	1	26.3	0.06	6	7.8	1	26.2521	495.526	1166.75	3699.6	4342.58
2018-08-05	2018	2018国安	4	2018鲁能	3	433172018国安2018鲁能	1	1	3-5-2 (100.0%)	352	2018国安18	金泰延	FB	1	1989-08-21	54.85	63.1	96	96	1	10	10	6	91.3	4	50	67	89.55	31.88	7.13	69	2.2	10.07	7.201	14	331.6	0.77	6.2	7.9	0	331.62	514.739	1475.98	3491.76	4255.83
2018-08-05	2018	2018国安	4	2018鲁能	3	433172018国安2018鲁能	1	1	3-5-2 (100.0%)	352	2018国安10	张稀哲	FB	0	1991-01-23	54.85	63.1	96	96	1	8	8	13	81.16	3	66.67	66	80.3	30.43	11.2	69	2.3	10.024	7.191	3	53.7	0.12	6.2	7.9	3	53.673	460.755	1217.62	3737.45	4554.86
2018-09-02	2018	2018亚泰	15	2018建业	12	433452018亚泰2018建业	1	1	5-3-2 (100.0%)	352	2018亚泰24	严智宇	FB	0	1993-02-08	48.9333	45.06	96	96	1	10	10	14	71.43	5	40	46	73.91	44.9	14.26	49	1.76	10.268	6.793	10	199.7	0.47	6.4	8.3	5	199.662	641.923	1166.69	3666.06	4594.06
2018-09-02	2018	2018亚泰	15	2018建业	12	433452018亚泰2018建业	1	1	5-3-2 (100.0%)	352	2018亚泰33	张笑飞	FB	0	1982-07-11	48.9333	45.06	46	96	0	7	14.6087	16.6957	65.22	4.17391	0	48	56.52	39.13	14.89	48	1.83	10.2991	7.42748	4.17391	87.0261	0.21	6.3	8	4.17391	86.9678	437.112	1682.96	3904.77	4186.96
2018-09-02	2018	2018亚泰	15	2018建业	12	433452018亚泰2018建业	1	1	5-3-2 (100.0%)	352	2018亚泰16	蒋哲	FB	0	1989-02-26	48.9333	45.06	49	96	0	4	7.83673	9.79592	76.19	1.95918	100	37.2245	57.89	52.38	16.37	41.1429	1.95	9.81943	5.77567	7.83673	108.539	0.26	6	7.9	0	108.596	324.891	1279.69	3759.66	4347.55
2018-09-23	2018	2018力帆	13	2018富力	10	433662018力帆2018富力	1	1	3-5-2 (100.0%)	352	2018力帆20	刘乐	FB	0	1989-02-14	58.7667	41.72	96	96	1	9	9	8	72.41	2	50	28	67.86	51.72	13.16	29	1.69	10.522	7.794	4	67.2	0.16	6.5	8	1	67.2257	712.903	1536.94	3601.63	4603.13
2018-09-23	2018	2018力帆	13	2018富力	10	433662018力帆2018富力	1	1	3-5-2 (100.0%)	352	2018力帆23	陈雷	FB	0	1985-10-16	58.7667	41.72	96	96	1	6	6	9	81.63	5	60	45	84.44	38.78	11.16	49	2.08	10.4	7.45	5	73.6	0.18	6.4	7.6	3	73.616	538.684	1058.35	4036.86	4692.08
2018-10-21	2018	2018建业	12	2018富力	10	433942018建业2018富力	2	0	5-3-2 (100.0%)	352	2018建业16	杨阔	FB	0	1993-01-08	56.5	35.87	95	95	1	11	11	7	83.72	5	40	38	78.95	39.53	11.12	43	1.67	10.736	7.896	8	157.5	0.37	6.7	8.4	1	157.48	579.519	1587.12	4352.53	4058.94
2018-10-21	2018	2018建业	12	2018富力	10	433942018建业2018富力	2	0	5-3-2 (100.0%)	352	2018建业27	路尧	FB	0	1993-06-26	56.5	35.87	93	95	0	11	11.2366	11.2366	64.52	3.06452	66.67	27.5806	62.96	58.06	12.88	31.6667	1.68	10.2212	7.47231	4.08602	88.6667	0.21	6.4	7.9	1.02151	88.6948	464.118	1387.55	4103.99	4176.79
2018-10-28	2018	2018建业	12	2018国安	4	434012018建业2018国安	2	0	5-3-2 (100.0%)	352	2018建业16	杨阔	FB	0	1993-01-08	52.7667	35.53	99	99	1	14	14	19	67.24	5	60	51	62.75	62.07	11.12	58	1.52	10.311	6.92	3	60.3	0.14	6.2	7.9	6	60.3155	547.922	1145.31	4369.61	4187.45
2018-10-28	2018	2018建业	12	2018国安	4	434012018建业2018国安	2	0	5-3-2 (100.0%)	352	2018建业27	路尧	FB	0	1993-06-26	52.7667	35.53	99	99	1	10	10	13	38.1	1	100	18	44.44	61.9	17.01	21	1.57	10.031	6.935	8	168.2	0.39	6.1	7.9	0	168.176	557.009	1271.62	3779.75	4254.81
2018-11-07	2018	2018建业	12	2018恒丰	16	434112018建业2018恒丰	4	0	5-3-2 (100.0%)	352	2018建业16	杨阔	FB	0	1993-01-08	57.4167	40.98	95	95	1	17	17	18	68.42	3	100	54	66.67	57.89	10.39	57	1.49	10.139	7.193	6	133.6	0.32	6.4	7.5	5	133.606	414.282	958.165	4286.73	4345.77
2018-11-07	2018	2018建业	12	2018恒丰	16	434112018建业2018恒丰	4	0	5-3-2 (100.0%)	352	2018建业27	路尧	FB	0	1993-06-26	57.4167	40.98	95	95	1	11	11	15	65.12	3	33.33	38	73.68	48.84	10.82	43	1.65	10.087	7.366	4	51.6	0.12	6.3	7.7	2	51.5664	622.055	1179.26	4010.34	4223.46
2019-04-20	2019	2019佳兆业	15	2019人和	16	435752019佳兆业2019人和	2	2	5-3-2 (100.0%)	352	2019佳兆业31	李源一	FB	0	1993-08-28	50.8167	48.94	95	95	1	11	11	12	71.43	4	50	39	69.23	45.24	18.83	42	2.26	9.466	6.072	7	154.5	0.37	6	8.1	4	154.534	680.661	1283.55	3065.31	4281.66
2019-04-20	2019	2019佳兆业	15	2019人和	16	435752019佳兆业2019人和	2	2	5-3-2 (100.0%)	352	2019佳兆业11	张远	FB	0	1989-12-08	50.8167	48.94	95	95	1	9	9	18	66.04	11	63.64	48	62.5	49.06	15.21	53	2.02	10.778	6.929	6	90.4	0.21	6.8	9.3	9	90.3803	694.043	1660.72	4403.56	3928.93
2019-05-05	2019	2019建业	8	2019人和	16	435902019建业2019人和	2	1	5-3-2 (100.0%)	352	2019建业13	阿布都外力	FB	0	1987-04-14	50.8167	44.66	99	99	1	7	7	8	77.78	6	33.33	36	72.22	36.11	13.39	36	1.97	9.712	6.903	2	75.7	0.17	5.9	8.1	1	75.7206	439.175	1278.98	3702.01	4216.03
2019-05-05	2019	2019建业	8	2019人和	16	435902019建业2019人和	2	1	5-3-2 (100.0%)	352	2019建业24	刘恒	FB	0	1996-01-06	50.8167	44.66	66	99	0	7	10.5	22.5	58.33	4.5	33.33	49.5	54.55	61.11	9.91	54	1.58	10.1205	7.227	3	51.6	0.12	6.1	8	1.5	51.6221	136.628	1540.1	4383.58	4009.25
2019-12-01	2019	2019一方	9	2019人和	16	438002019一方2019人和	2	0	5-3-2 (100.0%)	352	2019一方4	李帅（大）	FB	0	1995-06-18	50.8167	50.04	96	96	1	13	13	17	73.02	4	75	59	72.88	44.44	10.22	63	2.08	10.331	7.39	11	233.8	0.54	6.4	8.4	4	233.804	699.426	1339	4033.07	4025.76
2019-12-01	2019	2019一方	9	2019人和	16	438002019一方2019人和	2	0	5-3-2 (100.0%)	352	2019一方11	孙国文	FB	0	1993-09-30	50.8167	50.04	96	96	1	17	17	17	69.09	6	83.33	53	69.81	45.45	9.86	55	2.22	10.714	7.897	9	200.5	0.46	6.7	9	3	200.52	798.895	1745.61	4095.7	3873.57
2019-04-12	2019	2019申花	13	2019富力	12	435672019申花2019富力	1	2	3-5-2 (100.0%)	352	2019申花31	王伟	FB	0	1989-06-22	50.8167	41.85	84	100	0	7	8.33333	13.0952	71.05	8.33333	57.14	39.2857	69.7	36.84	9.77	45.2381	2.03	11.9417	8.7619	7.14286	145.595	0.34	7.1	8.9	7.14286	145.554	789.753	1930.7	4879.06	4196.74
2019-04-12	2019	2019申花	13	2019富力	12	435672019申花2019富力	1	2	3-5-2 (100.0%)	352	2019申花8	张璐	FB	0	1987-08-23	50.8167	41.85	69	100	0	5	7.24638	8.69565	82.35	2.89855	0	44.9275	83.87	44.12	12.87	49.2754	1.85	11.7855	8.51594	11.5942	262.609	0.6	7	8.5	1.44928	262.565	650.611	1898.75	4899.16	4074.53
2019-10-27	2019	2019建业	8	2019恒大	1	437652019建业2019恒大	2	2	5-3-2 (100.0%)	352	2019建业13	阿布都外力	FB	0	1987-04-14	50.8167	39.87	76	98	0	15	19.3421	9.02632	78.13	2.57895	100	38.6842	80	75	9.55	41.2632	1.34	9.67105	6.48734	7.73684	140.553	0.32	5.8	8.4	2.57895	140.596	738.244	1310.2	3242.74	4238.71
2019-10-27	2019	2019建业	8	2019恒大	1	437652019建业2019恒大	2	2	5-3-2 (100.0%)	352	2019建业11	柯钊	FB	0	1989-03-25	50.8167	39.87	86	98	0	8	9.11628	7.97674	73.08	1.13953	0	26.2093	69.57	61.54	13.29	29.6279	1.73	10.3447	6.64349	3.4186	56.8628	0.14	6.3	8.6	0	56.8269	656.989	1459.05	3768.28	4403.42
2019-11-23	2019	2019恒大	1	2019上港	3	437922019恒大2019上港	2	0	5-3-2 (100.0%)	352	2019恒大33	钟义浩	FB	0	1996-03-23	50.8167	46.11	97	97	1	9	9	14	78.13	4	0	59	74.58	48.44	8.59	64	1.89	10.378	6.313	13	193.7	0.46	6.4	8.6	3	193.712	624.731	1335.59	3900.78	4322.69
2019-11-23	2019	2019恒大	1	2019上港	3	437922019恒大2019上港	2	0	5-3-2 (100.0%)	352	2019恒大17	杨立瑜	FB	0	1997-02-13	50.8167	46.11	86	97	0	7	7.89535	13.5349	64.71	4.51163	100	36.093	65.63	44.12	11.11	38.3488	1.68	10.3914	6.60277	13.5349	224.453	0.54	6.4	8.4	4.51163	224.496	883.877	1735.45	3375.8	4172.33
2019-12-01	2019	2019恒大	1	2019申花	13	438002019恒大2019申花	3	0	5-3-2 (100.0%)	352	2019恒大33	钟义浩	FB	0	1996-03-23	50.8167	61.85	95	95	1	9	9	14	70.83	6	16.67	40	62.5	41.67	13.53	48	1.83	10.242	6.678	8	176.2	0.41	6.4	8	3	176.163	585.479	1388.03	3548.1	4543.79
2019-12-01	2019	2019恒大	1	2019申花	13	438002019恒大2019申花	3	0	5-3-2 (100.0%)	352	2019恒大17	杨立瑜	FB	0	1997-02-13	50.8167	61.85	91	95	0	14	14.6154	16.7033	64.44	5.21978	20	42.8022	70.73	40	9.91	46.978	2.16	10.3863	6.68967	11.4835	239.275	0.56	6.5	8	7.30769	239.254	759.741	1723.57	3301.38	4361.93
2019-05-11	2019	2019建业	8	2019华夏	11	435962019建业2019华夏	3	2	5-3-2 (100.0%)	352	2019建业13	阿布都外力	FB	0	1987-04-14	50.8167	40.24	69	97	0	7	9.84058	7.02899	80.77	0	0	35.1449	80	57.69	11.44	36.5507	1.69	11.1002	7.69814	8.43478	169.68	0.39	6.8	8.8	2.81159	169.684	629.41	1722.13	4424.79	4154.84
2019-05-11	2019	2019建业	8	2019华夏	11	435962019建业2019华夏	3	2	5-3-2 (100.0%)	352	2019建业27	路尧	FB	0	1993-06-26	50.8167	40.24	64	97	0	8	12.125	10.6094	75.86	1.51562	0	39.4062	76.92	44.83	15.25	43.9531	1.83	9.63331	6.31106	7.57812	141.711	0.33	5.9	8.3	1.51562	141.658	753.184	1160.34	3485.12	4093.58
2019-07-07	2019	2019佳兆业	15	2019华夏	11	436532019佳兆业2019华夏	1	1	5-3-2 (100.0%)	352	2019佳兆业15	葛振	FB	0	1987-06-23	50.8167	40.91	97	97	1	10	10	12	76.92	4	75	48	77.08	44.23	14.73	52	2.02	10.459	7.27	7	170.3	0.38	6.4	8.5	4	170.269	679.127	1599.2	3865.56	4144.62
2019-07-07	2019	2019佳兆业	15	2019华夏	11	436532019佳兆业2019华夏	1	1	5-3-2 (100.0%)	352	2019佳兆业42	叶力江	FB	0	1999-06-06	50.8167	40.91	97	97	1	10	10	14	65.85	5	60	39	64.1	53.66	14.54	41	1.56	10.963	7.537	6	77.2	0.18	6.8	8.8	3	77.1913	670.785	1268.28	4608.95	4337.63
2019-03-03	2019	2019建业	8	2019一方	9	435272019建业2019一方	1	1	5-3-2 (100.0%)	352	2019建业11	柯钊	FB	0	1989-03-25	50.8167	46.71	97	97	1	6	6	8	73.33	4	75	27	62.96	53.33	9.22	30	1.97	10.245	6.3	6	88.5	0.21	6.3	8.5	0	88.4744	663.314	1391.41	3982.26	4119.7
2019-03-03	2019	2019建业	8	2019一方	9	435272019建业2019一方	1	1	5-3-2 (100.0%)	352	2019建业16	杨阔	FB	0	1993-01-08	50.8167	46.71	97	97	1	8	8	17	60.47	2	50	38	55.26	58.14	12.47	43	1.58	9.485	5.625	6	82.4	0.2	5.8	7.6	3	82.3899	344.145	1042.71	3730.51	4285.58
2019-03-31	2019	2019申花	13	2019建业	8	435552019申花2019建业	2	1	3-5-2 (100.0%)	352	2019申花31	王伟	FB	0	1989-06-22	50.8167	47.89	97	97	1	9	9	7	86	5	20	47	85.11	50	8.71	50	2.12	11.772	7.822	14	259.9	0.63	7.3	9.3	1	259.861	983.97	2259.65	4316.59	3952.02
2019-03-31	2019	2019申花	13	2019建业	8	435552019申花2019建业	2	1	3-5-2 (100.0%)	352	2019申花17	吴毅臻	FB	0	1994-05-26	50.8167	47.89	71	97	0	7	9.56338	21.8592	57.89	2.73239	0	46.4507	64.71	47.37	11	51.9155	1.82	11.6564	8.07423	13.662	325.975	0.72	7.1	9.2	0	325.929	1230.08	1857.66	4375.51	3867.28
2019-04-20	2019	2019建业	8	2019泰达	7	435752019建业2019泰达	2	3	5-3-2 (100.0%)	352	2019建业11	柯钊	FB	0	1989-03-25	50.8167	50.21	51	100	0	7	13.7255	15.6863	68	1.96078	0	47.0588	70.83	48	11.55	49.0196	1.84	10.7333	7.22157	7.84314	176.667	0.41	6.4	7.9	1.96078	176.679	458.709	1559.93	4209.76	4328.47
2019-04-20	2019	2019建业	8	2019泰达	7	435752019建业2019泰达	2	3	5-3-2 (100.0%)	352	2019建业16	杨阔	FB	0	1993-01-08	50.8167	50.21	84	100	0	5	5.95238	14.2857	70.73	4.7619	25	42.8571	69.44	51.22	8.18	48.8095	1.66	10.9345	6.99405	4.7619	90.7143	0.21	6.5	8.3	0	90.6919	706.984	1457.65	4191.43	4488.27
2019-04-20	2019	2019建业	8	2019泰达	7	435752019建业2019泰达	2	3	5-3-2 (100.0%)	352	2019建业23	王飞	FB	0	1993-01-08	50.8167	50.21	49	100	0	9	18.3673	20.4082	64.29	4.08163	50	51.0204	60	42.86	12.7	57.1429	2.36	11.3653	7.6898	8.16327	150.408	0.34	6.8	9.6	6.12245	150.371	881.046	1900.17	4640.77	3793.85
2019-05-17	2019	2019上港	3	2019建业	8	436022019上港2019建业	1	0	5-3-2 (100.0%)	352	2019上港2	张卫	FB	0	1993-03-28	50.8167	54.73	96	96	1	4	4	7	78.79	5	40	32	71.88	15.15	9.39	33	2.33	10.607	7.412	4	100.3	0.24	6.6	8.4	1	100.281	538.788	1253.97	4547.28	4166.68
2019-05-17	2019	2019上港	3	2019建业	8	436022019上港2019建业	1	0	5-3-2 (100.0%)	352	2019上港4	王燊超	FB	0	1989-02-08	50.8167	54.73	96	96	1	7	7	13	70.45	4	75	42	73.81	34.09	11.49	44	2.09	9.754	6.944	8	143.4	0.34	6.1	7.9	3	143.368	456.654	1211.83	3768.98	4173.35
2019-06-02	2019	2019建业	8	2019恒大	1	436182019建业2019恒大	2	5	5-3-2 (100.0%)	352	2019建业27	路尧	FB	0	1993-06-26	50.8167	46.5	97	97	1	13	13	22	66.67	3	0	63	61.9	39.39	12.78	66	2.2	10.033	6.812	8	135.9	0.32	6.2	7.9	1	135.942	518.912	1319.44	3556.87	4501.57
2019-06-22	2019	2019建业	8	2019佳兆业	15	436382019建业2019佳兆业	1	0	5-3-2 (100.0%)	352	2019建业27	路尧	FB	0	1993-06-26	50.8167	54.85	98	98	1	12	12	16	71.93	7	28.57	49	75.51	47.37	12.47	57	2.02	9.886	6.495	8	192.4	0.45	6.1	7.3	1	192.354	455.593	1017.55	3550.77	4669.98
2019-06-22	2019	2019建业	8	2019佳兆业	15	436382019建业2019佳兆业	1	0	5-3-2 (100.0%)	352	2019建业26	王上源	FB	0	1993-06-02	50.8167	54.85	98	98	1	16	16	23	72.62	6	33.33	80	71.25	42.86	13.23	84	1.96	9.972	6.43	4	118.8	0.26	6.1	7.2	5	118.782	446.767	1131.54	3447.36	4827.85
2019-07-12	2019	2019建业	8	2019鲁能	5	436582019建业2019鲁能	3	2	5-3-2 (100.0%)	352	2019建业27	路尧	FB	0	1993-06-26	50.8167	41.59	92	96	0	8	8.34783	10.4348	61.54	4.17391	50	26.087	60	61.54	15.09	27.1304	2.31	9.55513	6.26296	6.26087	124.904	0.29	5.9	7.8	5.21739	124.886	525.138	980.434	3568.64	4356.46
2019-07-12	2019	2019建业	8	2019鲁能	5	436582019建业2019鲁能	3	2	5-3-2 (100.0%)	352	2019建业7	杜长杰	FB	0	1997-12-20	50.8167	41.59	96	96	1	9	9	11	59.26	6	16.67	22	54.55	59.26	15.59	27	1.63	10.992	7.1	10	258	0.59	6.8	8.9	2	258.016	656.988	1521.81	4081.15	4473.68
2019-07-21	2019	2019建业	8	2019卓尔	6	436672019建业2019卓尔	0	0	3-5-2 (100.0%)	352	2019建业2	龙成	FB	0	1995-03-22	50.8167	50.32	99	99	1	5	5	6	82.35	6	66.67	32	78.13	55.88	10.78	34	1.62	9.956	6.345	9	257.1	0.57	6	7.7	5	257.058	515.167	919.166	3533.02	4731.46
2019-07-21	2019	2019建业	8	2019卓尔	6	436672019建业2019卓尔	0	0	3-5-2 (100.0%)	352	2019建业27	路尧	FB	0	1993-06-26	50.8167	50.32	63	99	0	4	6.28571	15.7143	66.67	4.71429	66.67	45.5714	55.17	66.67	13.3	47.1429	1.47	9.79314	6.55443	11	179.3	0.41	5.9	7.4	0	179.318	496.93	848.95	3594.03	4673.61
2019-09-14	2019	2019建业	8	2019华夏	11	437222019建业2019华夏	4	1	5-3-2 (100.0%)	352	2019建业2	龙成	FB	0	1995-03-22	50.8167	40.28	92	96	0	11	11.4783	15.6522	60.53	6.26087	50	36.5217	57.14	52.63	14.65	39.6522	1.45	9.81496	5.98539	5.21739	163.93	0.38	6.1	7.7	4.17391	163.958	382.307	1052.57	3797.88	4417.72
2019-09-14	2019	2019建业	8	2019华夏	11	437222019建业2019华夏	4	1	5-3-2 (100.0%)	352	2019建业27	路尧	FB	0	1993-06-26	50.8167	40.28	64	96	0	9	13.5	9	73.91	4.5	33.33	33	72.73	69.57	13.78	34.5	1.43	10.0125	6.2685	9	188.85	0.46	6.2	8.1	4.5	188.825	550.867	1224.66	3491.11	4557.38
2019-11-22	2019	2019建业	8	2019权健	14	437912019建业2019权健	2	1	5-3-2 (100.0%)	352	2019建业2	龙成	FB	0	1995-03-22	50.8167	53.57	97	97	1	5	5	10	70.59	3	33.33	31	67.74	52.94	9.29	34	1.76	9.653	6.314	3	42.6	0.1	6	7.9	0	42.5665	547.787	1223.34	3837.13	4002.16
2019-11-22	2019	2019建业	8	2019权健	14	437912019建业2019权健	2	1	5-3-2 (100.0%)	352	2019建业11	柯钊	FB	0	1989-03-25	50.8167	53.57	80	97	0	3	3.6375	12.125	70.59	6.0625	80	37.5875	70.97	47.06	9.44	41.225	1.62	10.7306	7.16345	4.85	102.335	0.25	6.6	8.9	1.2125	102.326	620.084	1608.63	4499.11	3900.25
2019-12-01	2019	2019建业	8	2019富力	12	438002019建业2019富力	1	0	5-3-2 (100.0%)	352	2019建业13	阿布都外力	FB	0	1987-04-14	50.8167	41.61	60	95	0	10	15.8333	12.6667	78.95	0	0	58.5833	72.97	36.84	9.92	60.1667	2.37	11.1372	8.47717	14.25	318.567	0.76	6.9	8.8	1.58333	318.518	838.569	1608.81	4282.98	4087.93
2019-12-01	2019	2019建业	8	2019富力	12	438002019建业2019富力	1	0	5-3-2 (100.0%)	352	2019建业7	杜长杰	FB	0	1997-12-20	50.8167	41.61	95	95	1	13	13	26	44.68	2	100	41	43.9	44.68	14.64	47	1.83	11.658	8.753	10	254.6	0.6	7.3	9	1	254.626	902.493	1826.49	4521.27	4152.95
2019-06-21	2019	2019申花	13	2019苏宁	4	436372019申花2019苏宁	1	0	5-3-2 (100.0%)	352	2019申花17	吴毅臻	FB	0	1994-05-26	50.8167	40.51	96	96	1	6	6	10	56.52	6	0	22	59.09	56.52	13.86	23	1.65	10.128	7.313	13	269.4	0.63	6.3	8.3	1	269.36	732.264	1252.81	3789.15	4084.88
2019-06-21	2019	2019申花	13	2019苏宁	4	436372019申花2019苏宁	1	0	5-3-2 (100.0%)	352	2019申花26	钱杰给·阿里桑特·思杜布	FB	0	1992-01-04	50.8167	40.51	96	96	1	8	8	10	78.72	9	66.67	45	73.33	48.94	9.43	47	1.77	11.106	8.102	12	273.4	0.63	6.9	9.2	5	273.363	946.558	1680.88	4733.57	3471.31
2019-08-13	2019	2019苏宁	4	2019建业	8	436902019苏宁2019建业	3	0	5-3-2 (100.0%)	352	2019苏宁20	阿不都海米提	FB	0	1998-03-10	50.8167	51.69	101	101	1	8	8	16	72.41	2	50	57	71.93	34.48	7.56	58	2.1	10.746	6.781	18	427.4	0.94	6.4	8.8	5	427.413	830.096	1271.23	3455.66	4762.05
2019-08-13	2019	2019苏宁	4	2019建业	8	436902019苏宁2019建业	3	0	5-3-2 (100.0%)	352	2019苏宁17	罗竞	FB	0	1993-11-04	50.8167	51.69	91	101	0	11	12.2088	11.0989	82.76	2.21978	0	61.044	83.64	29.31	10.8	64.3736	2.59	9.27313	5.89463	8.87912	215.208	0.48	5.5	7.6	3.32967	215.212	514.281	1176.74	3068.68	4298.19
2019-07-21	2019	2019佳兆业	15	2019鲁能	5	436672019佳兆业2019鲁能	0	3	5-3-2 (100.0%)	352	2019佳兆业15	葛振	FB	0	1987-06-23	50.8167	52.84	95	95	1	9	9	13	79.37	2	0	61	75.41	34.92	8.52	63	2.08	9.95	7.09	11	237.9	0.57	6.2	7.9	1	237.852	656.06	1068.47	3601.38	4385.76
2019-07-21	2019	2019佳兆业	15	2019鲁能	5	436672019佳兆业2019鲁能	0	3	5-3-2 (100.0%)	352	2019佳兆业10	塞尔纳斯	FB	1	1994-07-07	50.8167	52.84	95	95	1	4	4	11	86.59	3	33.33	77	83.12	37.8	14.74	82	2.33	11.123	8.046	4	60.7	0.15	7	8.9	3	60.7474	450.138	1449.59	5272.62	3889.47
2019-07-21	2019	2019佳兆业	15	2019鲁能	5	436672019佳兆业2019鲁能	0	3	5-3-2 (100.0%)	352	2019佳兆业25	王鹏（）	FB	0	1993-01-24	50.8167	52.84	95	95	1	6	6	11	80	10	40	49	83.67	20	12.8	55	2.33	10.416	7.209	3	64.6	0.15	6.5	8	4	64.6188	572.96	997.025	3901.86	4879.6
2019-07-21	2019	2019佳兆业	15	2019鲁能	5	436672019佳兆业2019鲁能	0	3	5-3-2 (100.0%)	352	2019佳兆业42	叶力江	FB	0	1999-06-06	50.8167	52.84	95	95	1	6	6	18	59.09	5	60	44	56.82	43.18	14.76	44	2.16	10.75	7.639	5	128.6	0.29	6.7	8.5	7	128.563	522.758	1409.07	4157.84	4531.8
2019-04-07	2019	2019申花	13	2019人和	16	435622019申花2019人和	5	1	3-5-2 (100.0%)	352	2019申花31	王伟	FB	0	1989-06-22	50.8167	54.12	95	95	1	7	7	11	78.43	4	100	49	79.59	31.37	9.23	51	2.49	11.782	8.876	15	304.8	0.72	7.4	9.1	2	304.844	912.887	1832.16	4962.78	3769.52
2019-04-07	2019	2019申花	13	2019人和	16	435622019申花2019人和	5	1	3-5-2 (100.0%)	352	2019申花17	吴毅臻	FB	0	1994-05-26	50.8167	54.12	72	95	0	6	7.91667	15.8333	70.73	3.95833	33.33	48.8194	72.97	41.46	7.26	54.0972	2.34	11.6678	8.86931	19.7917	357.042	0.82	7.3	9	0	357.089	1029.18	1802.11	4720.5	3758.69
2019-06-14	2019	2019上港	3	2019恒大	1	436302019上港2019恒大	0	2	3-5-2 (100.0%)	352	2019上港2	张卫	FB	0	1993-03-28	50.8167	57.08	60	98	0	9	14.7	22.8667	64.1	8.16667	20	53.9	63.64	35.9	10.9	63.7	2.05	11.6734	8.27283	11.4333	192.733	0.44	7.1	9.1	6.53333	192.694	752.711	1965.85	4933.41	3828.09
2019-06-14	2019	2019上港	3	2019恒大	1	436302019上港2019恒大	0	2	3-5-2 (100.0%)	352	2019上港4	王燊超	FB	0	1989-02-08	50.8167	57.08	98	98	1	10	10	11	72.5	4	25	37	72.97	47.5	13.45	40	2.1	10.834	7.508	10	241.3	0.55	6.6	8.7	2	241.318	762.059	1566.51	4217.58	4046.88
2019-09-22	2019	2019建业	8	2019上港	3	437302019建业2019上港	1	2	5-3-2 (100.0%)	352	2019建业2	龙成	FB	0	1995-03-22	50.8167	41.52	97	97	1	12	12	9	70.97	6	50	30	66.67	61.29		31	1.74	9.498	6.369	12	264.2	0.63	5.9	7.4	5	264.165	585.309	1005.35	3195.66	4447.84
2019-09-22	2019	2019建业	8	2019上港	3	437302019建业2019上港	1	2	5-3-2 (100.0%)	352	2019建业27	路尧	FB	0	1993-06-26	50.8167	41.52	53	97	0	6	10.9811	10.9811	73.91	9.15094	20	40.2642	68.18	56.52	15.18	42.0943	1.74	10.5236	7.53855	12.8113	298.687	0.69	6.5	8.3	3.66038	298.695	859.222	1326.27	3774.9	4263.76
2019-03-02	2019	2019佳兆业	15	2019华夏	11	435262019佳兆业2019华夏	3	1	5-3-2 (100.0%)	352	2019佳兆业15	葛振	FB	0	1987-06-23	50.8167	36.75	97	97	1	9	9	16	62.79	5	20	40	60	48.84	13.72	43	1.93	10.196	6.662	7	201.6	0.46	6.3	7.9	5	201.585	307.811	1301	3933.65	4452.12
2019-03-02	2019	2019佳兆业	15	2019华夏	11	435262019佳兆业2019华夏	3	1	5-3-2 (100.0%)	352	2019佳兆业11	张远	FB	0	1989-12-08	50.8167	36.75	97	97	1	9	9	14	61.11	5	60	31	58.06	52.78	14.3	36	2.08	10.87	7.106	6	109.3	0.26	6.7	8.4	5	109.315	535.96	1313.09	4269.53	4642.13
2019-06-16	2019	2019佳兆业	15	2019泰达	7	436322019佳兆业2019泰达	0	0	5-3-2 (100.0%)	352	2019佳兆业15	葛振	FB	0	1987-06-23	50.8167	46.69	96	96	1	4	4	17	72.58	2	100	60	61.67	33.87	14.16	62	2.37	10.097	6.706	5	93.6	0.23	6.3	8.4	5	93.6028	449.33	1496.48	3956.98	4100.15
2019-06-16	2019	2019佳兆业	15	2019泰达	7	436322019佳兆业2019泰达	0	0	5-3-2 (100.0%)	352	2019佳兆业31	李源一	FB	0	1993-08-28	50.8167	46.69	96	96	1	15	15	16	64.44	3	0	42	64.29	53.33	17.18	45	1.82	9.124	5.823	7	183.2	0.43	5.7	7.3	0	183.184	440.107	888.988	2721.97	4889.6
2019-04-19	2019	2019上港	3	2019权健	14	435742019上港2019权健	0	0	3-5-2 (100.0%)	352	2019上港11	吕文君	FB	0	1989-03-11	50.8167	57.46	96	96	1	7	7	7	78.79	7	57.14	30	83.33	24.24	10.18	33	2.24	10.549	7.86	8	109.2	0.26	6.6	8.3	2	109.238	871.979	1514.68	4303.36	3750
2019-07-28	2019	2019卓尔	6	2019上港	3	436742019卓尔2019上港	1	1	5-3-2 (100.0%)	352	2019卓尔2	黄博文	FB	0	1996-02-15	50.8167	45.07	97	97	1	6	6	14	72	5	20	46	73.91	34	7.44	50	2.08	10.265	7.578	9	196.8	0.45	6.3	7.7	2	196.844	670.382	1054.33	3735.92	4608.02
2019-07-28	2019	2019卓尔	6	2019上港	3	436742019卓尔2019上港	1	1	5-3-2 (100.0%)	352	2019卓尔15	明天	FB	0	1995-04-08	50.8167	45.07	76	97	0	7	8.93421	10.2105	72.41	1.27632	100	33.1842	76.92	51.72	10.62	37.0132	1.72	9.36305	6.67386	3.82895	67.7724	0.16	5.8	6.9	1.27632	67.7728	328.276	917.942	3372.33	4676.28
2020-08-02	2020	2020上港	4	2020华夏	8	440452020上港2020华夏	4	0	3-5-2 (100.0%)	352	2020上港11	吕文君	FB	0	1989-03-11	2.18472	52.23	77	97	0	6	7.55844	6.2987	89.13	2.51948	50	54.1688	95.35	26.09	5.67	57.9481	2.2	9.67355	6.63127	3.77922	85.7883	0.19	5.9	7.7	2.51948	85.7775	571.412	1352.61	3507.51	0
2020-08-02	2020	2020上港	4	2020华夏	8	440452020上港2020华夏	4	0	3-5-2 (100.0%)	352	2020上港4	王燊超	FB	0	1989-02-08	2.18472	52.23	97	97	1	3	3	4	80.95	3	33.33	21	80.95	52.38	6.85	21	2.1	10.664	7.463	8	173.5	0.4	6.6	8.5	3	173.478	691.619	1775.04	3825.6	0
2020-08-06	2020	2020泰达	10	2020国安	3	440492020泰达2020国安	1	3	3-5-2 (100.0%)	352	2020泰达14	荣昊	FB	0	1987-04-07	2.11458	37.69	87	98	0	2	2.25287	21.4023	57.78	4.50575	75	42.8046	55.26	42.22	14.05	50.6897	1.89	10.0366	6.56713	7.88506	175.837	0.4	6.1	7.6	2.25287	175.829	468.927	1130.79	3337.96	0
2020-08-06	2020	2020泰达	10	2020国安	3	440492020泰达2020国安	1	3	3-5-2 (100.0%)	352	2020泰达24	朴韬宇	FB	0	1993-05-18	2.11458	37.69	63	98	0	9	14	10.8889	76.67	0	0	42	66.67	36.67	13.26	46.6667	2.53	10.3413	7.60978	6.22222	103.6	0.23	6.2	8.1	1.55556	103.608	803.425	1395.63	3382.84	0
2020-08-26	2020	2020申花	7	2020建业	9	440692020申花2020建业	0	0	3-5-2 (100.0%)	352	2020申花13	赵明剑	FB	0	1987-11-22	2.04722	56.18	93	93	1	7	7	20	62.96	4	50	44	56.82	44.44	10.59	54	2.2	8.919	5.64	8	190	0.45	5.7	6.9	2	190.021	386.42	896.001	2455.11	0
2020-08-26	2020	2020申花	7	2020建业	9	440692020申花2020建业	0	0	3-5-2 (100.0%)	352	2020申花23	柏佳俊	FB	0	1991-03-20	2.04722	56.18	77	93	0	8	9.66234	13.2857	78.43	0	0	61.5974	70.59	37.25	11.92	61.5974	1.92	10.1418	6.97983	2.41558	31.161	0.08	6.5	8.2	3.62338	31.1527	522.258	1455.98	4130.31	0
2020-09-03	2020	2020建业	9	2020一方	12	440772020建业2020一方	0	4	5-3-2 (100.0%)	352	2020建业11	柯钊	FB	0	1989-03-25	2.16528	49.49	96	96	1	11	11	16	60	1	0	35	57.14	35	14.1	40	2.45	10.57	7.55	8	129.3	0.31	6.6	8.7	0	129.299	633.973	1568.34	4059.92	0
2020-09-03	2020	2020建业	9	2020一方	12	440772020建业2020一方	0	4	5-3-2 (100.0%)	352	2020建业20	冯博轩	FB	0	1997-03-18	2.16528	49.49	96	96	1	12	12	22	61.4	5	40	50	62	40.35	14.3	57	2.23	9.755	7.063	7	126.4	0.29	6.1	8.2	4	126.443	557.308	1416.11	3859.1	0
2020-09-24	2020	2020苏宁	1	2020恒大	2	440982020苏宁2020恒大	2	1	5-3-2 (100.0%)	352	2020苏宁20	阿不都海米提	FB	1	1998-03-10	2.01389	35.01	98	98	1	15	15	21	47.5	2	100	35	48.57	60	12.78	40	1.5	9.929	6.528	6	152.4	0.35	6.1	8.1	3	152.443	462.949	1161.61	3551.1	0
2020-09-24	2020	2020苏宁	1	2020恒大	2	440982020苏宁2020恒大	2	1	5-3-2 (100.0%)	352	2020苏宁24	吉翔	FB	0	1990-03-01	2.01389	35.01	87	98	0	15	16.8966	20.2759	48.57	9.01149	50	31.5402	50	62.86	14.12	39.4253	1.6	10.8194	7.00756	2.25287	35.9333	0.08	6.6	8.9	9.01149	35.9063	801.392	1627.23	4066.83	0
2020-10-21	2020	2020泰达	10	2020佳兆业	13	441252020泰达2020佳兆业	1	1	5-3-2 (100.0%)	352	2020泰达3	赵宏略	FB	0	1989-12-04	1.74722	39.12	98	98	1	15	15	25	54.55	8	37.5	52	48.08	70.91	14.29	55	1.44	10.39	6.216	6	127.5	0.29	6.4	8.9	10	127.515	496.763	1850.73	3662.12	0
2020-10-21	2020	2020泰达	10	2020佳兆业	13	441252020泰达2020佳兆业	1	1	5-3-2 (100.0%)	352	2020泰达32	苏缘杰	FB	0	1995-04-14	1.74722	39.12	76	98	0	8	10.3158	12.8947	52.38	3.86842	33.33	27.0789	47.62	71.43	16.13	27.0789	1.62	9.88253	6.01926	2.57895	47.3237	0.1	6	8.6	3.86842	47.3012	563.331	1422.3	3835.48	0
2020-10-28	2020	2020永昌	16	2020佳兆业	13	441322020永昌2020佳兆业	0	1	5-3-2 (100.0%)	352	2020永昌19	廖承坚	FB	0	1993-11-04	1.84653	41.11	97	97	1	8	8	11	67.65	3	66.67	32	56.25	64.71	14.59	34	1.53	10.476	6.721	8	101	0.24	6.5	9.1	3	101.03	710.121	1784.71	4071.8	0
2020-10-26	2020	2020泰达	10	2020一方	12	441302020泰达2020一方	2	0	5-3-2 (100.0%)	352	2020泰达32	苏缘杰	FB	0	1995-04-14	2.05347	37.03	97	97	1	14	14	17	63.04	6	0	41	70.73	56.52	13.5	46	1.74	11.087	7.36	11	279.1	0.64	6.8	9	2	279.145	954.906	1536.52	4527.08	0
2020-10-26	2020	2020泰达	10	2020一方	12	441302020泰达2020一方	2	0	5-3-2 (100.0%)	352	2020泰达23	钱宇淼	FB	0	1998-02-07	2.05347	37.03	81	97	0	6	7.18519	8.38272	56.25	4.79012	0	15.5679	46.15	37.5	18.32	19.1605	2.19	11.7849	7.77437	11.9753	313.873	0.69	7.2	9.5	3.59259	313.904	693.867	1798.27	4846.98	0
2020-11-06	2020	2020泰达	10	2020建业	9	441412020泰达2020建业	0	0	5-3-2 (100.0%)	352	2020泰达24	朴韬宇	FB	0	1993-05-18	2.02222	49.88	94	94	1	9	9	18	68.42	3	0	48	66.67	33.33	14.37	57	2.47	10.398	6.962	9	181.7	0.44	6.6	8.6	6	181.744	808.572	1413.96	4350.53	0
2020-11-06	2020	2020泰达	10	2020建业	9	441412020泰达2020建业	0	0	5-3-2 (100.0%)	352	2020泰达32	苏缘杰	FB	0	1995-04-14	2.02222	49.88	94	94	1	8	8	25	59.68	4	25	57	59.65	41.94	11.09	62	2.21	10.02	6.723	5	98.5	0.24	6.4	8.3	5	98.4529	452.413	1617.06	4109.83	0
2020-11-10	2020	2020华夏	8	2020申花	7	441452020华夏2020申花	0	1	5-3-2 (100.0%)	352	2020华夏31	徐天沅	FB	0	1997-05-08	2.04861	57.65	91	95	0	9	9.3956	17.7473	73.44	7.30769	42.86	61.5934	67.8	45.31	7.91	66.8132	2.25	9.82989	6.76484	8.35165	151.374	0.37	6.2	8	0	151.324	721.004	1333.79	3774.01	0
2020-11-10	2020	2020华夏	8	2020申花	7	441452020华夏2020申花	0	1	5-3-2 (100.0%)	352	2020华夏21	崔麟	FB	0	1997-10-26	2.04861	57.65	95	95	1	13	13	10	76.74	6	66.67	40	62.5	55.81	7.5	43	1.63	9.819	6.825	11	220.7	0.5	6.2	8.3	3	220.688	544.335	1234.31	3975.14	0
2020-11-10	2020	2020泰达	10	2020建业	9	441452020泰达2020建业	1	2	5-3-2 (100.0%)	352	2020泰达32	苏缘杰	FB	0	1995-04-14	2.4	50.29	127	127	1	16	16	22	69.44	2	100	68	70.59	41.67	9.38	72	2.15	13.201	8.289	10	280.6	0.5	6.2	8.6	5	167.653	671.663	1435.88	3790.07	0
2020-11-10	2020	2020泰达	10	2020建业	9	441452020泰达2020建业	1	2	5-3-2 (100.0%)	352	2020泰达24	朴韬宇	FB	0	1993-05-18	2.4	50.29	81	127	0	6	9.40741	17.2469	73.17	3.1358	0	61.1481	74.36	46.34	13.87	64.284	2.1	14.373	9.39957	10.9753	181.249	0.32	6.7	8.8	3.1358	181.191	957.648	2573.63	5604.09	0
2020-11-10	2020	2020建业	9	2020泰达	10	441452020建业2020泰达	2	1	5-3-2 (100.0%)	352	2020建业13	阿布都外力	FB	0	1987-04-14	2.4	49.71	94	127	0	19	25.6702	21.617	75.76	1.35106	100	82.4149	72.13	36.36	10.09	89.1702	2.03	13.2539	8.58601	12.1596	239.814	0.43	6.2	8.4	13.5106	167.574	1043.59	3485.28	5672.46	0
2020-11-10	2020	2020建业	9	2020泰达	10	441452020建业2020泰达	2	1	5-3-2 (100.0%)	352	2020建业20	冯博轩	FB	0	1997-03-18	2.4	49.71	125	127	0	12	12.192	24.384	57.14	2.032	50	51.816	54.9	50	12.05	56.896	1.84	12.3149	7.73481	8.128	134.315	0.24	5.8	8	4.064	210.483	718.015	2840.23	4127.96	0
2020-11-10	2020	2020富力	11	2020一方	12	441452020富力2020一方	4	0	5-3-2 (100.0%)	352	2020富力25	陈哲超	FB	0	1995-04-19	3.38333	52.4	115	127	0	16	17.6696	19.8783	81.05	1.10435	0	103.809	72.34	43.16	10.57	104.913	1.91	13.4278	10.4493	6.62609	127.663	0.23	6.3	7.7	6.62609	131.597	610.007	1336.06	4291.09	0
2020-11-10	2020	2020富力	11	2020一方	12	441452020富力2020一方	4	0	5-3-2 (100.0%)	352	2020富力20	唐淼	FB	0	1990-10-16	3.38333	52.4	127	127	1	12	12	11	83.33	1	100	61	77.05	25.76	8.45	66	2.59	13.933	10.765	24	465.9	0.83	6.5	8	2	0	401.552	1617	3755.69	0
2021-04-22	2021	2021上港	2	2021泰达	12	443082021上港2021泰达	6	1	3-5-2 (100.0%)	352	2021上港2	李昂	FB	0	1993-09-15	2.50694	66.87	95	95	1	9	9	7	93.52	2	50	107	91.59	31.48	10.99	108	2.1	10.187	7.523	4	71.5	0.17	6.4	7.5	6	71.5021	575.803	1252.73	4280.21	0
2021-04-28	2021	2021上港	2	2021国安	5	443142021上港2021国安	3	1	5-3-2 (100.0%)	352	2021上港11	吕文君	FB	0	1989-03-11	2.20972	35.87	84	95	0	5	5.65476	12.4405	59.26	9.04762	62.5	27.1429	54.17	70.37	8.2	30.5357	1.37	10.8436	7.72554	24.881	561.744	1.32	6.8	8.5	4.52381	561.742	718.208	1391.52	4372.77	0
2021-04-28	2021	2021上港	2	2021国安	5	443142021上港2021国安	3	1	5-3-2 (100.0%)	352	2021上港4	王燊超	FB	0	1989-02-08	2.20972	35.87	95	95	1	6	6	7	76.67	4	0	26	69.23	56.67	8.39	30	1.5	11.347	8.123	17	352.2	0.82	7.1	9.2	1	352.174	1168.2	1903.44	4080.65	0
2021-04-27	2021	2021建业	10	2021永昌	11	443132021建业2021永昌	0	0	3-5-2 (100.0%)	352	2021建业33	迪力木拉提	FB	0	1998-04-08	2.14583	45.47	90	97	0	9	9.7	15.0889	67.44	3.23333	100	43.1111	55	51.16	12.33	46.3444	1.58	10.5331	7.28578	9.7	218.789	0.49	6.5	8.4	3.23333	218.819	763.818	1469.96	4154.61	0
2021-04-27	2021	2021建业	10	2021永昌	11	443132021建业2021永昌	0	0	3-5-2 (100.0%)	352	2021建业20	冯博轩	FB	0	1997-03-18	2.14583	45.47	97	97	1	12	12	14	72	0	0	47	70.21	42	19.67	50	2.08	9.58	6.662	10	209.6	0.49	5.9	7.8	2	209.636	405.657	1332.23	3923.12	0
2021-05-11	2021	2021上港	2	2021亚泰	4	443272021上港2021亚泰	0	0	3-5-2(100%)	352	2021上港11	吕文君	FB	0	1989-03-11	2.34722	58.61	94	94	1	9	9	12	66.67	3	66.67	26	69.23	36.11	9.17	36	1.72	11.237	8.055	17	433.7	1.03	7.2	8.6	5	433.661	791.968	1674.97	4460.34	0
2021-05-11	2021	2021上港	2	2021亚泰	4	443272021上港2021亚泰	0	0	3-5-2(100%)	352	2021上港4	王燊超	FB	0	1989-02-08	2.34722	58.61	94	94	1	7	7	6	80	2	50	27	81.48	50	5.25	30	1.83	11.824	8.79	25	504.3	1.24	7.5	9.4	5	504.331	1079.67	2030.38	4375.87	0
2021-05-16	2021	2021上港	2	2021一方	15	443322021上港2021一方	3	0	3-5-2 (100.0%)	352	2021上港11	吕文君	FB	0	1989-03-11	2.31736	62.97	86	94	0	4	4.37209	4.37209	88.57	2.18605	50	34.9767	93.75	34.29	5.65	38.2558	2.11	11.2068	8.06214	10.9302	249.537	0.6	7.1	8.3	1.09302	249.488	819.448	1943.4	4466.23	0
2021-05-16	2021	2021上港	2	2021一方	15	443322021上港2021一方	3	0	3-5-2 (100.0%)	352	2021上港15	李申圆	FB	0	1997-10-02	2.31736	62.97	94	94	1	5	5	11	75.56	3	66.67	43	76.74	37.78	8.41	45	1.93	11.718	8.303	9	117.2	0.28	7.4	9	1	117.161	691.777	1724.45	5690.35	0
