# Supplementary material for: Non-linear trends using the generalized additive models in physical and technical performances of the Chinese Super League players
Source: PLoS One. 2024 Jul 26;19(7):e0307843. doi: 10.1371/journal.pone.0307843 (PMC11280146; doi:10.1371/journal.pone.0307843)
Supplement: S1 File — It includes detailed datasets used in the analysis of non-linear trends in physical and technical performance indicators of players across different positions and formations in the Chinese Super League from the 2015 to 2021 seasons. (ZIP) [file pone.0307843.s001.zip › Datta/WM/WM4231.xlsx]

## Sheet: Sheet1
MatchDate	Season	球队名字	球队排名	对手名字	对手排名		GoalsScored	GoalsAgainst	阵型2	formation	球队	PlayerID	场上确切位置	ForeignorNot	确切出生日期	MinBallinPlay	BallPoss%	MinPlayed	全场时间	FullMatchorNo	GainofPoss	Gain_of_Possession	Loss_of_Possession	Ball_Retention	Challenge	Challenge_Success_Rate	Pass	Pass_Success_Rate	FirstTimePassofIndposs	AvgLengthFwdPass	标准化IndPoss	TouchesperIndPoss	Distance_Covered	Distance_Covered_Ball_In_Play	Number_of_Sprint	标准化DistanceSprint	TimeinSprint	AvgSpeed	AvgSpeedBallinPlay	标准化NoJump	Sprint	High_Speed_Running	Middle_speed_running	Low_Speed_Running	标准化Walking&Jogging&Standing
2015-07-11	2015	2015泰达	13	2015申花	6	421962015泰达2015申花	1	1	4-2-3-1(100.0%)	4231	2015泰达31	特纳塞	WM	1	1987-02-18	49.4833	59.99	95	95	1	6	6	16	76.81	8	62.5	59	71.19	43.48	12.89	69	2.32	9.935	6.496	6	113.5	0.27	6.2	7.9	3	113.46	447.584	1270.89	3749.48	4353.69
2015-07-11	2015	2015泰达	13	2015申花	6	421962015泰达2015申花	1	1	4-2-3-1(100.0%)	4231	2015泰达8	胡人天	WM	0	1991-01-21	49.4833	59.99	95	95	1	3	3	11	63.33	14	21.43	25	64	36.67	6.59	30	2	10.753	7.166	12	243.8	0.58	6.7	8.7	5	243.753	698.899	1414.35	3918.9	4476.77
2015-07-11	2015	2015申花	6	2015泰达	13	421962015申花2015泰达	1	1	4-2-3-1 (100.0%)	4231	2015申花17	卡希尔	WM	1	1979-12-06	49.4833	40.01	95	95	1	7	7	17	57.5	18	55.56	34	52.94	32.5	12.93	40	1.95	10.655	6.919	7	141.6	0.33	6.7	8.4	18	141.599	703.741	1557.93	4129.07	4122.86
2015-07-11	2015	2015申花	6	2015泰达	13	421962015申花2015泰达	1	1	4-2-3-1 (100.0%)	4231	2015申花11	吕征	WM	0	1985-02-25	49.4833	40.01	95	95	1	10	10	15	61.54	6	50	29	62.07	30.77	10.42	39	2.51	9.781	6.449	11	317.8	0.74	6.1	7.8	2	317.818	365.849	1029.68	3788.95	4278.4
2015-07-11	2015	2015苏宁	9	2015鲁能	3	421962015苏宁2015鲁能	2	3	4-2-3-1(100.0%)	4231	2015苏宁28	杨笑天	WM	0	1990-03-26	54.9167	49.39	75	94	0	6	7.52	11.28	75	5.01333	25	37.6	76.67	25	4.02	45.12	2.22	12.1097	8.71568	12.5333	293.029	0.7	7.6	9.4	2.50667	293.014	742.311	2035.51	5330.38	3707.94
2015-07-11	2015	2015苏宁	9	2015鲁能	3	421962015苏宁2015鲁能	2	3	4-2-3-1(100.0%)	4231	2015苏宁11	埃斯库德罗	WM	1	1988-09-01	54.9167	49.39	94	94	1	3	3	17	70.18	6	33.33	49	71.43	35.09	11.03	57	2.09	10.381	7.331	7	107	0.26	6.6	8	0	106.987	736.571	1394.66	3746.7	4395.9
2015-07-11	2015	2015鲁能	3	2015苏宁	9	421962015鲁能2015苏宁	3	2	4-2-3-1(100.0%)	4231	2015鲁能11	刘彬彬	WM	0	1993-06-16	54.9167	50.61	48	94	0	3	5.875	17.625	79.07	7.83333	75	68.5417	94.29	16.28	5.16	84.2083	2.56	11.799	8.83992	19.5833	504.271	1.16	7.4	9	1.95833	504.178	644.802	1780.43	4441.02	4427.59
2015-07-11	2015	2015鲁能	3	2015苏宁	9	421962015鲁能2015苏宁	3	2	4-2-3-1(100.0%)	4231	2015鲁能8	王永珀	WM	0	1987-01-19	54.9167	50.61	94	94	1	6	6	14	77.05	6	66.67	57	77.19	32.79	12.55	61	2.54	9.968	7.156	7	134.1	0.33	6.3	7.8	3	134.12	444.95	1318.99	3836.16	4234.04
2015-07-11	2015	2015鲁能	3	2015苏宁	9	421962015鲁能2015苏宁	3	2	4-2-3-1(100.0%)	4231	2015鲁能21	阿洛伊西奥.多斯桑托斯	WM	1	1988-06-19	54.9167	50.61	83	94	0	5	5.66265	19.253	67.92	6.79518	50	50.9639	73.33	33.96	11.92	60.0241	2.11	10.3309	7.2901	11.3253	199.325	0.48	6.5	7.9	4.53012	199.269	801.776	1445.58	3356.99	4526.78
2015-07-12	2015	2015上港	2	2015富力	12	421972015上港2015富力	3	2	4-2-3-1 (100.0%)	4231	2015上港17	埃弗拉·夸西	WM	1	1994-09-25	55.45	51.97	93	95	0	5	5.10753	8.17204	81.82	4.08602	75	34.7312	82.35	22.73	6.19	44.9462	2.86	9.75435	7.03511	12.2581	268.452	0.61	6.1	7.5	5.10753	268.44	558.069	963.138	3501.1	4463.43
2015-07-12	2015	2015上港	2	2015富力	12	421972015上港2015富力	3	2	4-2-3-1 (100.0%)	4231	2015上港21	于海	WM	0	1987-06-04	55.45	51.97	74	95	0	5	6.41892	15.4054	70	6.41892	60	46.2162	72.22	37.5	6.77	51.3514	2.1	11.1843	8.08784	6.41892	148.277	0.36	7	8.3	6.41892	148.285	882.557	1606.06	4093.27	4454.38
2015-07-12	2015	2015国安	4	2015绿城	11	421972015国安2015绿城	4	0	4-2-3-1 (100.0%)	4231	2015国安23	陈志钊	WM	0	1989-03-14	59.8333	64.86	96	96	1	8	8	18	73.53	6	66.67	57	77.19	25	8.54	68	2.38	11.344	8.459	9	161.7	0.38	7.1	8.5	2	161.656	727.427	1481.14	4850.84	4122.53
2015-07-12	2015	2015国安	4	2015绿城	11	421972015国安2015绿城	4	0	4-2-3-1 (100.0%)	4231	2015国安19	于大宝	WM	0	1988-04-18	59.8333	64.86	96	96	1	8	8	12	80	12	50	56	80.36	31.67	6.73	60	2.07	10.495	7.72	7	192.6	0.43	6.5	7.7	5	192.605	477.662	1091.01	4336.98	4396.69
2015-07-15	2015	2015宏运	14	2015亚泰	8	422002015宏运2015亚泰	1	2	4-2-3-1(100.0%)	4231	2015宏运25	胡延强	WM	0	1993-03-20	50.6833	52.3	46	101	0	5	10.9783	30.7391	36.36	13.1739	50	35.1304	43.75	13.64	14.44	48.3043	2.23	12.0761	8.23809	17.5652	429.689	0.96	7.2	8.5	0	429.614	430.99	1190.06	5127.54	4898.84
2015-07-15	2015	2015宏运	14	2015亚泰	8	422002015宏运2015亚泰	1	2	4-2-3-1(100.0%)	4231	2015宏运16	杨超声	WM	0	1993-07-22	50.6833	52.3	101	101	1	3	3	16	48.39	9	33.33	23	52.17	35.48	9.78	31	1.94	10.986	7.398	7	153.3	0.35	6.5	8.8	5	153.332	774.873	2207.95	3957.23	3892.79
2015-07-16	2015	2015上港	2	2015泰达	13	422012015上港2015泰达	2	1	4-2-3-1 (100.0%)	4231	2015上港7	武磊	WM	0	1991-11-19	52.4667	55.19	95	95	1	12	12	14	64.1	7	57.14	31	74.19	41.03	6.93	39	2.08	10.383	7.062	11	239	0.55	6.6	8.1	6	238.967	584.57	1258.02	4131.23	4170.34
2015-07-16	2015	2015上港	2	2015泰达	13	422012015上港2015泰达	2	1	4-2-3-1 (100.0%)	4231	2015上港11	吕文君	WM	0	1989-03-11	52.4667	55.19	47	95	0	4	8.08511	10.1064	72.22	16.1702	37.5	28.2979	78.57	38.89	7.52	36.383	1.61	10.5147	6.82181	12.1277	166.553	0.41	6.6	8.4	4.04255	166.465	438.026	1541	4470.11	3898.32
2015-07-16	2015	2015泰达	13	2015上港	2	422012015泰达2015上港	1	2	4-2-3-1 (100.0%)	4231	2015泰达31	特纳塞	WM	1	1987-02-18	52.4667	44.81	95	95	1	8	8	16	68.63	9	55.56	47	70.21	27.45	10.78	51	2.49	10.427	7.343	12	260.9	0.64	6.6	8.4	4	260.873	629.103	1278	4114.89	4144.56
2015-07-16	2015	2015泰达	13	2015上港	2	422012015泰达2015上港	1	2	4-2-3-1 (100.0%)	4231	2015泰达8	胡人天	WM	0	1991-01-21	52.4667	44.81	95	95	1	7	7	11	77.08	7	42.86	41	80.49	45.83	4.8	48	1.85	10.951	7.583	18	437.2	1.03	6.9	8.7	1	437.248	801.666	1414.47	4021.74	4275.51
2015-07-18	2015	2015宏运	14	2015恒大	1	422032015宏运2015恒大	1	3	4-2-3-1(100.0%)	4231	2015宏运20	金泰延	WM	1	1989-08-21	54.6167	51.85	94	94	1	12	12	12	77.78	3	66.67	49	75.51	29.63	8.74	54	2.52	10.903	7.745	8	147.5	0.35	6.9	8.5	1	147.491	580.272	1648.01	4670.37	3856.44
2015-07-18	2015	2015宏运	14	2015恒大	1	422032015宏运2015恒大	1	3	4-2-3-1(100.0%)	4231	2015宏运10	弗兰克.博利	WM	1	1993-12-07	54.6167	51.85	94	94	1	4	4	17	63.04	6	33.33	30	63.33	17.39	8.79	46	2.8	10.112	7.285	13	272.2	0.66	6.4	8	13	272.217	505.438	1396.49	3750.37	4187.41
2015-07-19	2015	2015富力	12	2015鲁能	3	422042015富力2015鲁能	2	4	4-2-3-1 (100.0%)	4231	2015富力25	阿隆	WM	1	1994-06-04	55.0833	53.91	95	95	1	1	1	8	77.78	8	12.5	23	78.26	16.67	10.26	36	3.28	9.31	6.503	8	164.7	0.39	5.9	7.1	1	164.652	530.299	960.103	2837.59	4817.25
2015-07-19	2015	2015富力	12	2015鲁能	3	422042015富力2015鲁能	2	4	4-2-3-1 (100.0%)	4231	2015富力7	姜坤	WM	0	1978-08-02	55.0833	53.91	95	95	1	0	0	9	83.93	3	33.33	49	87.76	16.07	7.76	56	2.82	9.956	7.144	7	116	0.27	6.3	7.8	1	115.975	417.301	1068.21	3849.72	4504.38
2015-07-19	2015	2015申鑫	16	2015永昌	7	422042015申鑫2015永昌	0	0	4-2-3-1 (100.0%)	4231	2015申鑫20	吴毅臻	WM	0	1994-05-26	57.45	40.31	46	94	0	1	2.04348	6.13043	81.25	10.2174	40	32.6957	43.75	37.5	13.48	32.6957	2.56	11.7214	8.65209	18.3913	388.465	0.95	7.5	8.8	2.04348	388.552	627.585	1628.29	4398.72	4677.42
2015-07-19	2015	2015申鑫	16	2015永昌	7	422042015申鑫2015永昌	0	0	4-2-3-1 (100.0%)	4231	2015申鑫21	刘峻楠	WM	0	1991-08-31	57.45	40.31	48	94	0	4	7.83333	7.83333	83.33	9.79167	0	45.0417	82.61	33.33	11.66	47	2.25	11.2291	7.88229	21.5417	519.938	1.24	7.1	8.5	1.95833	519.859	880.189	1306.98	3868.52	4653.3
2015-07-19	2015	2015申鑫	16	2015永昌	7	422042015申鑫2015永昌	0	0	4-2-3-1 (100.0%)	4231	2015申鑫7	杨家威	WM	0	1992-01-04	57.45	40.31	94	94	1	4	4	9	70.97	8	25	23	73.91	22.58	9.91	31	3.16	11.051	8.099	11	278	0.65	7	8.5	2	277.996	568.065	1480.65	4544.83	4179.43
2015-07-19	2015	2015苏宁	9	2015亚泰	8	422042015苏宁2015亚泰	1	1	4-2-3-1 (100.0%)	4231	2015苏宁28	杨笑天	WM	0	1990-03-26	56.7	44.8	83	95	0	8	9.15663	13.7349	76.92	9.15663	75	52.6506	67.39	34.62	16.14	59.5181	2.42	11.7537	8.51108	10.3012	269.434	0.6	7.4	9.1	4.57831	269.379	762.08	2133.37	4776.98	3811.94
2015-07-19	2015	2015苏宁	9	2015亚泰	8	422042015苏宁2015亚泰	1	1	4-2-3-1 (100.0%)	4231	2015苏宁20	孙可	WM	0	1989-08-26	56.7	44.8	95	95	1	15	15	21	62.5	10	30	47	65.96	37.5	14.47	56	2.11	12.429	8.881	10	165.7	0.39	7.8	9.4	3	165.685	991.198	2389.88	5129.06	3752.75
2015-07-19	2015	2015亚泰	8	2015苏宁	9	422042015亚泰2015苏宁	1	1	4-2-3-1 (100.0%)	4231	2015亚泰31	马祖	WM	1	1988-08-25	56.7	55.2	95	95	1	5	5	14	58.82	7	14.29	27	59.26	32.35	18.5	34	1.91	10.73	7.933	16	448.8	1	6.7	8.4	3	448.808	605.641	1469.19	3761	4445.59
2015-07-19	2015	2015亚泰	8	2015苏宁	9	422042015亚泰2015苏宁	1	1	4-2-3-1 (100.0%)	4231	2015亚泰8	杜震宇	WM	0	1983-02-01	56.7	55.2	95	95	1	8	8	16	73.33	5	40	56	69.64	31.67	18.68	60	2.22	10.08	7.373	9	146.3	0.34	6.3	7.8	3	146.276	713.834	1515.99	3402.87	4301.45
2015-07-20	2015	2015国安	4	2015上港	2	422052015国安2015上港	0	0	4-2-3-1 (100.0%)	4231	2015国安19	于大宝	WM	0	1988-04-18	49.45	57.35	93	93	1	6	6	11	62.07	13	23.08	22	77.27	34.48	9.69	29	1.9	10.095	6.665	13	278.3	0.67	6.5	8.1	3	278.283	475.066	1180.78	3940.87	4219.74
2015-07-20	2015	2015国安	4	2015上港	2	422052015国安2015上港	0	0	4-2-3-1 (100.0%)	4231	2015国安27	张稀哲	WM	0	1991-01-23	49.45	57.35	93	93	1	17	17	15	72.22	6	66.67	50	68	33.33	14.82	54	2.07	9.635	6.593	8	147.6	0.36	6.2	8	4	147.581	420.828	1023.89	3877.81	4164.51
2015-07-20	2015	2015上港	2	2015国安	4	422052015上港2015国安	0	0	4-2-3-1 (100.0%)	4231	2015上港21	于海	WM	0	1987-06-04	49.45	42.65	77	93	0	5	6.03896	18.1169	48.28	12.0779	60	26.5714	50	58.62	7	35.026	1.62	10.381	6.78175	13.2857	279	0.68	6.7	8	12.0779	279.028	583.191	1375.04	3737.55	4406.62
2015-07-20	2015	2015上港	2	2015国安	4	422052015上港2015国安	0	0	4-2-3-1 (100.0%)	4231	2015上港7	武磊	WM	0	1991-11-19	49.45	42.65	93	93	1	6	6	8	72.41	5	60	20	65	31.03	9.25	29	1.86	9.341	6.245	15	292.3	0.7	6	7.6	2	292.282	536.142	817.266	3174.49	4520.69
2015-07-24	2015	2015泰达	13	2015鲁能	3	422092015泰达2015鲁能	1	3	4-2-3-1(100.0%)	4231	2015泰达31	特纳塞	WM	1	1987-02-18	58.6667	54.44	98	98	1	4	4	18	76.62	7	42.86	64	76.56	27.27	12.25	77	2.88	11.572	8.641	7	100.9	0.23	7	8.8	2	100.935	866.567	1641.72	4911.64	4050.95
2015-07-24	2015	2015泰达	13	2015鲁能	3	422092015泰达2015鲁能	1	3	4-2-3-1(100.0%)	4231	2015泰达8	胡人天	WM	0	1991-01-21	58.6667	54.44	77	98	0	7	8.90909	8.90909	86.79	5.09091	0	58.5455	91.3	30.19	5.27	67.4545	1.91	12.0642	9.27818	29.2727	519.782	1.19	7.3	9.3	1.27273	519.78	1004.74	2099.43	4433.41	4006.31
2015-07-25	2015	2015亚泰	8	2015申鑫	16	422102015亚泰2015申鑫	1	1	4-2-3-1 (100.0%)	4231	2015亚泰10	胡斯蒂	WM	1	1983-04-18	51.8167	60.65	95	95	1	3	3	18	78.57	5	20	76	75	27.38	14.22	84	2.46	9.793	6.789	9	164.3	0.4	6.2	8	2	164.314	509.683	1532.69	3735.54	3851.01
2015-07-25	2015	2015亚泰	8	2015申鑫	16	422102015亚泰2015申鑫	1	1	4-2-3-1 (100.0%)	4231	2015亚泰8	杜震宇	WM	0	1983-02-01	51.8167	60.65	87	95	0	5	5.45977	27.2989	63.24	5.45977	40	68.7931	55.56	48.53	12	74.2529	1.76	9.78063	6.65437	4.36782	59.7299	0.15	6.2	7.8	1.09195	59.7601	620.859	1300.87	3483.39	4315.81
2015-07-25	2015	2015申鑫	16	2015亚泰	8	422102015申鑫2015亚泰	1	1	4-2-3-1 (100.0%)	4231	2015申鑫30	陈伟	WM	0	1993-02-19	51.8167	39.35	66	95	0	6	8.63636	5.75758	66.67	8.63636	33.33	17.2727	58.33	50	3.95	17.2727	2.25	11.3957	7.81015	8.63636	179.061	0.41	7.2	9.1	2.87879	179.06	654.645	1756.94	5074.34	3731.39
2015-07-25	2015	2015申鑫	16	2015亚泰	8	422102015申鑫2015亚泰	1	1	4-2-3-1 (100.0%)	4231	2015申鑫7	杨家威	WM	0	1992-01-04	51.8167	39.35	81	95	0	3	3.51852	8.20988	66.67	7.03704	33.33	18.7654	68.75	28.57	10.57	24.6296	2.14	10.6083	7.06167	11.7284	237.265	0.56	6.6	8.2	0	237.235	597.207	1304.52	4396.92	4072.41
2015-07-25	2015	2015苏宁	9	2015宏运	14	422102015苏宁2015宏运	3	2	4-2-3-1 (100.0%)	4231	2015苏宁28	杨笑天	WM	0	1990-03-26	51.4333	37.41	97	97	1	3	3	13	63.89	4	100	28	75	25	10.28	36	2.03	10.945	7.319	12	234.5	0.53	6.8	8.6	5	234.524	640.754	1541.22	4499.4	4029.14
2015-07-25	2015	2015苏宁	9	2015宏运	14	422102015苏宁2015宏运	3	2	4-2-3-1 (100.0%)	4231	2015苏宁20	孙可	WM	0	1989-08-26	51.4333	37.41	97	97	1	5	5	13	62.86	8	50	29	51.72	45.71	13.56	35	2.23	11.422	7.628	11	177.2	0.41	7.1	8.9	2	177.202	750.79	1974.62	4632.25	3886.9
2015-07-26	2015	2015上港	2	2015力帆	10	422112015上港2015力帆	4	2	4-2-3-1 (100.0%)	4231	2015上港7	武磊	WM	0	1991-11-19	54.3833	44.12	95	95	1	8	8	18	60.87	5	80	35	68.57	41.3	8.95	46	1.93	10.066	7.088	17	325	0.75	6.3	7.8	3	324.99	655.571	1126.63	3697.43	4261.79
2015-07-26	2015	2015上港	2	2015力帆	10	422112015上港2015力帆	4	2	4-2-3-1 (100.0%)	4231	2015上港11	吕文君	WM	0	1989-03-11	54.3833	44.12	74	95	0	7	8.98649	14.1216	54.17	5.13514	50	24.3919	52.63	45.83	16.3	30.8108	1.96	10.9314	7.58459	2.56757	51.3514	0.12	6.9	8.2	5.13514	51.3027	682.575	1491.67	4640.45	4065.22
2015-07-04	2015	2015鲁能	3	2015宏运	14	421892015鲁能2015宏运	2	0	4-2-3-1(100.0%)	4231	2015鲁能11	刘彬彬	WM	0	1993-06-16	45.3167	58.06	55	96	0	3	5.23636	3.49091	92.86	12.2182	42.86	45.3818	80.77	25	8.17	48.8727	2.39	10.8689	6.82124	8.72727	202.124	0.44	6.7	8.6	3.49091	202.062	421.63	1428.51	4573.26	4243.18
2015-07-04	2015	2015鲁能	3	2015宏运	14	421892015鲁能2015宏运	2	0	4-2-3-1(100.0%)	4231	2015鲁能21	阿洛伊西奥.多斯桑托斯	WM	1	1988-06-19	45.3167	58.06	96	96	1	5	5	12	81.25	3	66.67	54	88.89	37.5	6.65	64	1.73	11.104	6.743	13	233.2	0.57	6.9	8.9	5	233.165	868.859	1707.85	4025.38	4268.69
2015-07-04	2015	2015国安	4	2015建业	5	421892015国安2015建业	1	0	4-2-3-1 (100.0%)	4231	2015国安23	陈志钊	WM	0	1989-03-14	48.6	60.83	78	96	0	5	6.15385	19.6923	65.96	6.15385	40	49.2308	62.5	36.17	11.13	57.8462	2.13	11.3575	7.59262	11.0769	208.985	0.48	7	9.2	1.23077	208.942	864.684	1762.25	4528.29	3992.99
2015-07-04	2015	2015国安	4	2015建业	5	421892015国安2015建业	1	0	4-2-3-1 (100.0%)	4231	2015国安19	于大宝	WM	0	1988-04-18	48.6	60.83	96	96	1	6	6	17	62.22	14	64.29	36	66.67	31.11	6.22	45	1.98	10.47	6.364	6	101	0.25	6.5	7.9	9	101.028	469.121	1122.31	4606.04	4171.37
2015-07-04	2015	2015申花	6	2015富力	12	421892015申花2015富力	1	0	4-2-3-1 (100.0%)	4231	2015申花17	卡希尔	WM	1	1979-12-06	49.95	49.41	94	94	1	6	6	16	75.38	7	42.86	53	73.58	23.08	13.12	65	2.45	10.31	6.747	7	125.8	0.31	6.6	8.1	8	125.846	490.29	1477.09	4222.41	3994.77
2015-07-04	2015	2015申花	6	2015富力	12	421892015申花2015富力	1	0	4-2-3-1 (100.0%)	4231	2015申花11	吕征	WM	0	1985-02-25	49.95	49.41	94	94	1	6	6	10	67.74	4	50	22	63.64	12.9	9.75	31	3	9.855	6.552	7	163.4	0.4	6.3	7.9	2	163.444	477.253	1324.51	3655.98	4233.57
2015-07-04	2015	2015亚泰	8	2015永昌	7	421892015亚泰2015永昌	0	0	4-2-3-1(100.0%)	4231	2015亚泰7	韩德明	WM	0	1986-07-22	50.0167	53.8	67	94	0	4	5.61194	8.41791	70	8.41791	33.33	19.6418	92.86	20	5.66	28.0597	1.9	10.4957	6.72591	5.61194	157.836	0.39	6.7	8.2	2.80597	157.777	539.18	1302.9	3961.3	4535.18
2015-07-04	2015	2015亚泰	8	2015永昌	7	421892015亚泰2015永昌	0	0	4-2-3-1(100.0%)	4231	2015亚泰8	杜震宇	WM	0	1983-02-01	50.0167	53.8	94	94	1	9	9	31	51.56	4	0	57	50.88	39.06	9.48	64	2.34	9.946	6.824	7	146.2	0.35	6.3	8.2	4	146.15	749.003	1311.41	3430.05	4309.11
2015-07-05	2015	2015绿城	11	2015泰达	13	421902015绿城2015泰达	2	1	4-2-3-1 (100.0%)	4231	2015绿城11	谢鹏飞	WM	0	1993-06-29	50.2833	52.97	65	94	0	5	7.23077	11.5692	77.78	14.4615	30	44.8308	77.42	36.11	8.12	52.0615	2.03	10.6263	7.38406	11.5692	203.04	0.5	6.8	8.9	5.78462	202.993	813.405	1642.67	4084.75	3882.45
2015-07-05	2015	2015绿城	11	2015泰达	13	421902015绿城2015泰达	2	1	4-2-3-1 (100.0%)	4231	2015绿城10	阿甘	WM	1	1987-09-20	50.2833	52.97	89	94	0	8	8.44944	19.0112	56.1	3.16854	33.33	26.4045	76	21.95	8.59	43.3034	2.49	11.2589	7.67631	13.7303	297.315	0.7	7.2	9	2.11236	297.29	869.978	1638.96	4530.71	3921.47
2015-07-05	2015	2015申鑫	16	2015上港	2	421902015申鑫2015上港	0	2	4-2-3-1(100.0%)	4231	2015申鑫20	吴毅臻	WM	0	1994-05-26	57.1167	35.25	48	94	0	2	3.91667	9.79167	54.55	5.875	0	21.5417	36.36	72.73	14.89	21.5417	1.91	12.3003	9.118	29.375	702.062	1.68	7.8	9.2	1.95833	702.01	1049.39	1710.88	4519.09	4319.26
2015-07-05	2015	2015申鑫	16	2015上港	2	421902015申鑫2015上港	0	2	4-2-3-1(100.0%)	4231	2015申鑫7	杨家威	WM	0	1992-01-04	57.1167	35.25	94	94	1	7	7	10	64.29	7	14.29	24	58.33	32.14	11.83	28	2.21	11.421	8.331	19	386.5	0.94	7.2	8.8	2	386.453	1048.24	1686.19	3949.31	4350.71
2015-07-05	2015	2015申鑫	16	2015上港	2	421902015申鑫2015上港	0	2	4-2-3-1(100.0%)	4231	2015申鑫21	刘峻楠	WM	0	1991-08-31	57.1167	35.25	46	94	0	6	12.2609	22.4783	42.11	0	0	34.7391	41.18	42.11	7.61	38.8261	2.53	12.3365	8.61122	10.2174	167.77	0.4	7.8	9.4	8.17391	167.749	851.752	2147.34	4917.13	4253.15
2015-08-11	2015	2015申鑫	16	2015宏运	14	422272015申鑫2015宏运	2	1	4-2-3-1 (100.0%)	4231	2015申鑫20	吴毅臻	WM	0	1994-05-26	49.1833	46.43	85	97	0	3	3.42353	11.4118	67.74	2.28235	0	30.8118	55.56	32.26	11.54	35.3765	1.9	11.6126	7.44618	13.6941	330.028	0.75	7.1	8.8	1.14118	330.014	920.573	1237.05	4492.14	4633.24
2015-08-11	2015	2015申鑫	16	2015宏运	14	422272015申鑫2015宏运	2	1	4-2-3-1 (100.0%)	4231	2015申鑫7	杨家威	WM	0	1992-01-04	49.1833	46.43	97	97	1	13	13	11	71.79	9	11.11	32	78.13	28.21	8.1	39	1.97	11.583	7.305	12	268.5	0.63	7.1	8.9	2	268.474	462.665	1459.65	5043.34	4348.46
2015-08-12	2015	2015国安	4	2015鲁能	3	422282015国安2015鲁能	3	1	4-2-3-1 (100.0%)	4231	2015国安23	陈志钊	WM	0	1989-03-14	51.4	46.62	68	95	0	4	5.58824	20.9559	53.13	5.58824	0	32.1324	56.52	21.88	7.94	44.7059	2.66	10.5296	7.08868	6.98529	145.015	0.33	6.6	8.7	2.79412	145.072	671.568	1578.26	4001.72	4133.69
2015-08-12	2015	2015国安	4	2015鲁能	3	422282015国安2015鲁能	3	1	4-2-3-1 (100.0%)	4231	2015国安27	张稀哲	WM	0	1991-01-23	51.4	46.62	95	95	1	8	8	12	73.91	8	25	39	76.92	39.13	14.69	46	2.2	10.068	6.813	8	157	0.37	6.3	8	3	157.018	527.577	1144.23	3840.66	4398.9
2015-08-12	2015	2015上港	2	2015建业	5	422282015上港2015建业	2	2	4-2-3-1 (100.0%)	4231	2015上港7	武磊	WM	0	1991-11-19	44.7667	54.83	98	98	1	6	6	13	67.5	6	16.67	29	82.76	32.5	8.63	40	2.17	9.821	6.103	11	208.6	0.48	6	8.2	1	208.579	633.004	1018.11	3550.7	4410.73
2015-08-12	2015	2015上港	2	2015建业	5	422282015上港2015建业	2	2	4-2-3-1 (100.0%)	4231	2015上港11	吕文君	WM	0	1989-03-11	44.7667	54.83	85	98	0	4	4.61176	9.22353	73.33	8.07059	42.86	31.1294	66.67	53.33	7.8	34.5882	1.57	10.5805	5.9976	4.61176	82.32	0.19	6.4	8.5	3.45882	82.3574	393.799	1304.89	4549.9	4249.19
2015-08-12	2015	2015苏宁	9	2015恒大	1	422282015苏宁2015恒大	0	1	4-2-3-1 (100.0%)	4231	2015苏宁11	埃斯库德罗	WM	1	1988-09-01	57.35	40.99	96	96	1	4	4	10	72.97	5	40	33	66.67	32.43	11.61	37	2.57	10.763	7.549	9	170	0.41	6.7	7.9	1	170.046	479.076	1370.48	4696.58	4047.2
2015-08-12	2015	2015苏宁	9	2015恒大	1	422282015苏宁2015恒大	0	1	4-2-3-1 (100.0%)	4231	2015苏宁24	吉翔	WM	0	1990-03-01	57.35	40.99	56	96	0	2	3.42857	15.4286	65.38	6.85714	0	39.4286	65.22	46.15	8.64	44.5714	1.73	11.2749	8.436	0	0	0	7	8.2	5.14286	0	562.442	1454.43	5185.44	4072.56
2015-08-15	2015	2015恒大	1	2015申花	6	422312015恒大2015申花	2	2	4-2-3-1 (100.0%)	4231	2015恒大20	于汉超	WM	0	1987-02-25	52.0167	60.53	47	95	0	3	6.06383	6.06383	87.5	4.04255	0	42.4468	90.48	29.17	5.81	48.5106	2.29	11.2322	7.92947	14.1489	204.553	0.5	7	8.8	2.02128	204.487	651.045	1515.01	4642.69	4219.11
2015-08-15	2015	2015恒大	1	2015申花	6	422312015恒大2015申花	2	2	4-2-3-1 (100.0%)	4231	2015恒大27	郑龙	WM	0	1988-04-15	52.0167	60.53	95	95	1	5	5	18	70	3	0	53	66.04	31.67	13.79	60	2.3	10.198	6.688	4	70	0.17	6.4	7.7	3	69.9901	458.448	1161.74	4137.69	4370.09
2015-08-15	2015	2015国安	4	2015永昌	7	422312015国安2015永昌	2	2	4-2-3-1 (100.0%)	4231	2015国安23	陈志钊	WM	0	1989-03-14	48.5833	58	85	98	0	9	10.3765	23.0588	63.64	5.76471	40	51.8824	55.56	32.73	11.56	63.4118	2.04	11.2896	7.75468	8.07059	129.821	0.3	6.9	9.3	2.30588	129.839	655.846	2040.38	4401.12	4062.05
2015-08-15	2015	2015国安	4	2015永昌	7	422312015国安2015永昌	2	2	4-2-3-1 (100.0%)	4231	2015国安19	于大宝	WM	0	1988-04-18	48.5833	58	50	98	0	6	11.76	13.72	75	25.48	53.85	49	76	46.43	9.86	54.88	1.96	10.3664	6.14264	5.88	129.948	0.31	6.3	8.2	15.68	129.894	415.196	1484.36	4109.53	4228.4
2015-08-15	2015	2015国安	4	2015永昌	7	422312015国安2015永昌	2	2	4-2-3-1 (100.0%)	4231	2015国安27	张稀哲	WM	0	1991-01-23	48.5833	58	47	98	0	2	4.17021	16.6809	72.41	4.17021	50	54.2128	73.08	31.03	11.42	60.4681	2.48	10.4631	7.26868	6.25532	110.928	0.26	6.4	8.2	4.17021	110.903	376.077	1382.09	4493.64	4099.43
2015-08-16	2015	2015宏运	14	2015富力	12	422322015宏运2015富力	1	0	4-2-3-1 (100.0%)	4231	2015宏运20	金泰延	WM	1	1989-08-21	52.5333	40.23	96	96	1	7	7	7	81.58	1	100	34	79.41	31.58	18	38	2.32	11.122	7.66	6	122.6	0.29	6.9	8.7	3	122.605	563.736	1795.57	4767.24	3872.87
2015-08-16	2015	2015宏运	14	2015富力	12	422322015宏运2015富力	1	0	4-2-3-1 (100.0%)	4231	2015宏运16	杨超声	WM	0	1993-07-22	52.5333	40.23	79	96	0	7	8.50633	14.5823	66.67	6.07595	40	30.3797	64	25	9.98	43.7468	2.25	10.882	7.27899	12.1519	254.339	0.58	6.8	8.6	1.21519	254.335	690.341	1518.94	3977.43	4440.5
2015-08-16	2015	2015富力	12	2015宏运	14	422322015富力2015宏运	0	1	4-2-3-1 (100.0%)	4231	2015富力31	雷纳迪尼奥	WM	1	1988-10-04	52.5333	59.77	96	96	1	4	4	20	66.67	10	60	45	66.67	18.33	9.44	60	3.2	10.628	7.44	8	145.2	0.34	6.6	8.5	4	145.178	451.996	1427.95	4410.45	4192.18
2015-08-16	2015	2015富力	12	2015宏运	14	422322015富力2015宏运	0	1	4-2-3-1 (100.0%)	4231	2015富力7	姜坤	WM	0	1978-08-02	52.5333	59.77	96	96	1	3	3	13	75	4	50	44	84.09	25	6.82	52	2.79	9.659	6.691	6	84.8	0.21	6	7.6	1	84.8394	428.318	1100.96	3609.61	4435.08
2015-08-16	2015	2015上港	2	2015绿城	11	422322015上港2015绿城	2	1	4-2-3-1 (100.0%)	4231	2015上港7	武磊	WM	0	1991-11-19	66.4333	51.61	95	95	1	11	11	15	76.19	5	60	56	78.57	47.62	6.78	63	1.92	10.185	8.077	5	112.5	0.26	6.4	7.3	5	112.466	532.088	1231.56	3990.94	4318.17
2015-08-16	2015	2015上港	2	2015绿城	11	422322015上港2015绿城	2	1	4-2-3-1 (100.0%)	4231	2015上港11	吕文君	WM	0	1989-03-11	66.4333	51.61	95	95	1	1	1	9	80	5	20	42	78.57	40	8.84	45	1.8	10.893	8.39	2	30.2	0.07	6.9	7.6	1	30.2002	419.237	1474.65	4999.08	3969.56
2015-08-16	2015	2015绿城	11	2015上港	2	422322015绿城2015上港	1	2	4-2-3-1 (100.0%)	4231	2015绿城11	谢鹏飞	WM	0	1993-06-29	66.4333	48.39	67	95	0	4	5.67164	11.3433	74.19	7.08955	80	42.5373	76.67	45.16	6.24	43.9552	2.26	11.3093	9.18948	5.67164	95.4254	0.24	7.1	8	2.83582	95.3616	413.978	1566.76	5130.87	4102.89
2015-08-16	2015	2015绿城	11	2015上港	2	422322015绿城2015上港	1	2	4-2-3-1 (100.0%)	4231	2015绿城17	陈柏良	WM	0	1988-08-11	66.4333	48.39	95	95	1	9	9	11	79.63	1	100	48	81.25	29.63	8.11	54	2.22	10.119	7.967	7	89.4	0.22	6.3	7.2	4	89.3819	520.048	1307.18	3716.82	4485.98
2015-08-16	2015	2015鲁能	3	2015力帆	10	422322015鲁能2015力帆	3	0	4-2-3-1 (100.0%)	4231	2015鲁能8	王永珀	WM	0	1987-01-19	56.8	58.67	77	97	0	5	6.2987	15.1169	80	3.77922	33.33	70.5455	82.14	25	13.43	75.5844	2.47	10.2694	7.44255	3.77922	113.503	0.25	6.3	7.8	3.77922	113.561	353.628	1117.97	4320.29	4363.83
2015-08-16	2015	2015鲁能	3	2015力帆	10	422322015鲁能2015力帆	3	0	4-2-3-1 (100.0%)	4231	2015鲁能21	阿洛伊西奥.多斯桑托斯	WM	1	1988-06-19	56.8	58.67	97	97	1	6	6	19	68.85	7	42.86	51	78.43	31.15	5.71	61	2.21	10.578	7.407	11	213.8	0.48	6.5	7.8	6	213.763	831.017	1253.85	3795.73	4483.64
2015-08-21	2015	2015恒大	1	2015申鑫	16	422372015恒大2015申鑫	4	2	4-2-3-1 (100.0%)	4231	2015恒大20	于汉超	WM	0	1987-02-25	56.9833	55.51	78	95	0	2	2.4359	10.9615	84.21	4.87179	0	58.4615	77.08	36.84	7.13	69.4231	1.88	11.0103	7.79609	10.9615	293.16	0.66	6.9	8.4	0	293.19	725.847	1307.93	4337.16	4345.66
2015-08-21	2015	2015恒大	1	2015申鑫	16	422372015恒大2015申鑫	4	2	4-2-3-1 (100.0%)	4231	2015恒大27	郑龙	WM	0	1988-04-15	56.9833	55.51	64	95	0	7	10.3906	22.2656	72.22	1.48438	0	68.2812	76.09	25.93	6.89	80.1562	2.13	10.2363	7.15617	10.3906	189.852	0.44	6.4	7.6	5.9375	189.791	393.732	1263.6	4187.28	4202.03
2015-08-22	2015	2015建业	5	2015鲁能	3	422382015建业2015鲁能	1	0	4-2-3-1 (100.0%)	4231	2015建业14	木热合买提江·莫扎帕	WM	0	1991-01-14	44.8167	40.38	48	97	0	3	6.0625	10.1042	68.75	4.04167	0	22.2292	81.82	31.25	12.51	32.3333	1.88	10.8943	6.32723	14.1458	180.662	0.4	6.7	9.9	0	180.567	789.551	1524.5	4644.9	3755.28
2015-08-22	2015	2015建业	5	2015鲁能	3	422382015建业2015鲁能	1	0	4-2-3-1 (100.0%)	4231	2015建业10	伊沃	WM	1	1986-10-02	44.8167	40.38	97	97	1	16	16	15	71.15	1	100	38	78.95	15.38	9.06	52	3.13	10.035	6.73	12	260.8	0.59	6.2	9	1	260.8	899.006	1640.41	3152.77	4082.26
2015-08-22	2015	2015建业	5	2015鲁能	3	422382015建业2015鲁能	1	0	4-2-3-1 (100.0%)	4231	2015建业35	梁雨	WM	0	1994-04-20	44.8167	40.38	49	97	0	5	9.89796	19.7959	58.33	5.93878	66.67	35.6327	66.67	25	6.16	47.5102	1.96	11.2599	7.69071	3.95918	54.0429	0.13	6.9	9	11.8776	54.1399	517.433	1914.73	4740.32	4033.33
2015-08-23	2015	2015宏运	14	2015泰达	13	422392015宏运2015泰达	0	0	4-2-3-1 (100.0%)	4231	2015宏运20	金泰延	WM	1	1989-08-21	48.3333	44.85	93	96	0	10	10.3226	13.4194	61.76	4.12903	50	29.9355	62.07	32.35	5.31	35.0968	2.35	11.7316	7.40335	13.4194	314.632	0.71	7.3	9.2	2.06452	314.591	560.132	1946.77	5113.55	3797.09
2015-08-23	2015	2015宏运	14	2015泰达	13	422392015宏运2015泰达	0	0	4-2-3-1 (100.0%)	4231	2015宏运16	杨超声	WM	0	1993-07-22	48.3333	44.85	87	96	0	9	9.93103	16.5517	50	5.51724	60	28.6897	61.54	53.33	2.94	33.1034	1.67	12.4535	8.11145	12.1379	250.041	0.55	7.8	9.8	13.2414	250.042	1006.06	2171.3	5035.95	3990.35
2015-08-23	2015	2015富力	12	2015苏宁	9	422392015富力2015苏宁	2	1	4-2-3-1 (100.0%)	4231	2015富力31	雷纳迪尼奥	WM	1	1988-10-04	55.7	46.71	95	95	1	5	5	13	77.59	11	18.18	47	78.72	24.14	7.67	58	3.16	10.343	7.438	5	108.7	0.25	6.6	8.1	1	108.747	411.721	1183.24	4194.33	4444.62
2015-08-23	2015	2015富力	12	2015苏宁	9	422392015富力2015苏宁	2	1	4-2-3-1 (100.0%)	4231	2015富力23	卢琳	WM	0	1985-02-03	55.7	46.71	95	95	1	4	4	18	56.1	6	33.33	32	53.13	36.59	14.05	41	1.88	11.174	7.899	4	107.6	0.26	7.1	8.6	1	107.578	317.329	1830.61	4705.31	4213.05
2015-08-23	2015	2015苏宁	9	2015富力	12	422392015苏宁2015富力	1	2	4-2-3-1 (100.0%)	4231	2015苏宁28	杨笑天	WM	0	1990-03-26	55.7	53.29	46	95	0	1	2.06522	6.19565	85.71	6.19565	33.33	37.1739	72.22	23.81	6.67	43.3696	2.1	10.1072	6.6438	2.06522	38.2065	0.1	6.3	7.5	2.06522	38.2998	187.37	1203.82	4104.37	4573.68
2015-08-23	2015	2015苏宁	9	2015富力	12	422392015苏宁2015富力	1	2	4-2-3-1 (100.0%)	4231	2015苏宁20	孙可	WM	0	1989-08-26	55.7	53.29	95	95	1	8	8	17	71.19	9	44.44	51	80.39	37.29	7.61	59	2.14	10.778	7.579	4	92.1	0.21	6.8	8.2	2	92.1117	418.278	1498.59	4369.84	4399.35
2015-08-23	2015	2015申花	6	2015上港	2	422392015申花2015上港	1	2	4-2-3-1 (100.0%)	4231	2015申花28	曹赟定	WM	0	1989-11-22	44.4	45.2	95	95	1	12	12	11	73.17	6	33.33	36	75	12.2	7.61	41	2.51	9.919	6.064	8	196.7	0.45	6.2	8.2	0	196.656	580.265	1164.47	3609.97	4367.8
2015-08-23	2015	2015申花	6	2015上港	2	422392015申花2015上港	1	2	4-2-3-1 (100.0%)	4231	2015申花10	吉奥瓦尼·莫雷诺	WM	1	1986-07-01	44.4	45.2	95	95	1	6	6	19	63.46	2	50	40	77.5	42.31	9.85	52	2.15	9.244	5.538	12	205.3	0.47	5.8	7.5	7	205.34	391.65	847.881	3090.68	4708.1
2015-08-23	2015	2015上港	2	2015申花	6	422392015上港2015申花	2	1	4-2-3-1 (100.0%)	4231	2015上港11	吕文君	WM	0	1989-03-11	44.4	54.8	95	95	1	4	4	12	71.43	5	40	39	66.67	38.1	11.3	42	1.83	10.224	6.053	10	200.8	0.47	6.4	8.2	5	200.85	484.611	1428.86	4036.13	4073.96
2015-08-23	2015	2015上港	2	2015申花	6	422392015上港2015申花	2	1	4-2-3-1 (100.0%)	4231	2015上港7	武磊	WM	0	1991-11-19	44.4	54.8	95	95	1	4	4	10	71.43	4	25	31	80.65	28.57	8.76	35	2.4	9.572	5.821	4	83.7	0.2	6	7.9	1	83.7331	440.304	1327.88	3418.43	4301.32
2015-09-12	2015	2015国安	4	2015宏运	14	422592015国安2015宏运	0	1	4-2-3-1 (100.0%)	4231	2015国安23	陈志钊	WM	0	1989-03-14	58.0333	59.47	97	97	1	6	6	26	60.61	6	50	50	60	24.24	6.81	66	2.38	11.791	8.858	6	89.7	0.2	7.3	9.2	8	89.6857	822.344	1906.62	5252.78	3719.69
2015-09-12	2015	2015国安	4	2015宏运	14	422592015国安2015宏运	0	1	4-2-3-1 (100.0%)	4231	2015国安19	于大宝	WM	0	1988-04-18	58.0333	59.47	47	97	0	7	14.4468	14.4468	70.83	6.19149	100	43.3404	80.95	20.83	13.57	49.5319	2.54	10.6597	7.50821	10.3191	185.745	0.42	6.6	8.1	6.19149	185.745	719.873	1487.31	4278.66	3987.81
2015-09-12	2015	2015国安	4	2015宏运	14	422592015国安2015宏运	0	1	4-2-3-1 (100.0%)	4231	2015国安27	张稀哲	WM	0	1991-01-23	58.0333	59.47	50	97	0	5	9.7	13.58	79.41	7.76	25	60.14	83.87	17.65	14.8	65.96	2.56	9.90952	7.6727	5.82	134.636	0.31	6.1	7.6	1.94	134.655	335.949	1551.13	4234.33	3653.77
2015-09-12	2015	2015恒大	1	2015上港	2	422592015恒大2015上港	3	0	4-2-3-1 (100.0%)	4231	2015恒大27	郑龙	WM	0	1988-04-15	55.0833	45.03	84	95	0	8	9.04762	18.0952	65.96	2.2619	50	44.1071	71.79	29.79	11.79	53.1548	2.13	10.4477	6.89881	6.78571	107.667	0.25	6.5	7.8	4.52381	107.632	534.254	1161.42	4582.63	4061.28
2015-09-12	2015	2015恒大	1	2015上港	2	422592015恒大2015上港	3	0	4-2-3-1 (100.0%)	4231	2015恒大56	罗比尼奥	WM	1	1984-01-25	55.0833	45.03	67	95	0	5	7.08955	18.4328	64.86	7.08955	60	38.2836	77.78	29.73	7.77	52.4627	2.05	11.5772	8.31179	17.0149	345.545	0.81	7.3	9.1	4.25373	345.584	1050.31	1952.84	4469.75	3759.08
2015-09-13	2015	2015亚泰	8	2015力帆	10	422602015亚泰2015力帆	2	1	4-2-3-1 (100.0%)	4231	2015亚泰31	马祖	WM	1	1988-08-25	49.1	50.43	59	96	0	3	4.88136	9.76271	62.5	3.25424	50	22.7797	64.29	50	13.03	26.0339	1.75	9.67159	6.63214	8.13559	188.746	0.43	6	7.7	6.50847	188.672	616.568	1084.66	3700.68	4081.73
2015-09-13	2015	2015亚泰	8	2015力帆	10	422602015亚泰2015力帆	2	1	4-2-3-1 (100.0%)	4231	2015亚泰8	杜震宇	WM	0	1983-02-01	49.1	50.43	91	96	0	3	3.16484	14.7692	64.1	5.27473	40	35.8681	58.82	33.33	10.24	41.1429	2.44	9.38268	6.36132	10.5495	183.138	0.43	5.8	7.7	0	183.162	623.527	1317.62	3139.35	4118.97
2015-09-13	2015	2015申鑫	16	2015富力	12	422602015申鑫2015富力	2	1	4-2-3-1 (100.0%)	4231	2015申鑫20	吴毅臻	WM	0	1994-05-26	53.8	46.16	78	96	0	5	6.15385	16	53.57	12.3077	40	25.8462	52.38	53.57	232.28	34.4615	1.5	11.1225	7.86831	14.7692	405.908	0.93	6.9	8.5	2.46154	405.941	828.374	1373.47	4007.4	4506.83
2015-09-13	2015	2015申鑫	16	2015富力	12	422602015申鑫2015富力	2	1	4-2-3-1 (100.0%)	4231	2015申鑫7	杨家威	WM	0	1992-01-04	53.8	46.16	96	96	1	5	5	9	70	4	0	24	79.17	26.67	7.15	30	2.4	10.8	7.352	10	187.5	0.45	6.7	8.2	2	187.504	698.821	1539.12	4078.76	4295.36
2015-09-13	2015	2015富力	12	2015申鑫	16	422602015富力2015申鑫	1	2	4-2-3-1 (100.0%)	4231	2015富力31	雷纳迪尼奥	WM	1	1988-10-04	53.8	53.84	96	96	1	8	8	21	70.42	7	42.86	59	71.19	23.94	7.08	71	2.89	10.125	7.165	1	11.8	0.03	6.3	8	2	11.7859	276.433	1273.56	4535.89	4026.97
2015-09-13	2015	2015富力	12	2015申鑫	16	422602015富力2015申鑫	1	2	4-2-3-1 (100.0%)	4231	2015富力25	阿隆	WM	1	1994-06-04	53.8	53.84	96	96	1	5	5	23	55.77	16	56.25	32	56.25	15.38	9.19	52	3.08	8.375	5.832	2	48.7	0.11	5.2	6.5	3	48.7142	376.778	717.942	2281.79	4950.16
2015-09-13	2015	2015苏宁	9	2015泰达	13	422602015苏宁2015泰达	1	1	4-2-3-1 (100.0%)	4231	2015苏宁28	杨笑天	WM	0	1990-03-26	62.55	49.79	80	95	0	6	7.125	8.3125	85.71	5.9375	60	48.6875	87.8	20.41	7.95	58.1875	2.29	10.8644	8.58088	7.125	134.544	0.31	6.8	8.1	0	134.495	629.812	1473.46	4850.62	3776.62
2015-09-13	2015	2015苏宁	9	2015泰达	13	422602015苏宁2015泰达	1	1	4-2-3-1 (100.0%)	4231	2015苏宁11	埃斯库德罗	WM	1	1988-09-01	62.55	49.79	95	95	1	6	6	17	66.67	7	85.71	38	68.42	39.22	11.46	51	1.78	11.288	8.781	10	152.4	0.37	7.1	8.4	0	152.423	716.014	1691.91	4789.42	3938.22
2015-09-13	2015	2015泰达	13	2015苏宁	9	422602015泰达2015苏宁	1	1	4-2-3-1 (100.0%)	4231	2015泰达7	李本舰	WM	0	1986-03-05	62.55	50.21	81	95	0	10	11.7284	7.03704	90.77	7.03704	50	70.3704	88.33	29.23	7.26	76.2346	2.17	10.6752	8.38932	5.8642	63.216	0.15	6.7	8	5.8642	63.1717	456.304	1492.8	4237.62	4425.49
2015-09-13	2015	2015泰达	13	2015苏宁	9	422602015泰达2015苏宁	1	1	4-2-3-1 (100.0%)	4231	2015泰达8	胡人天	WM	0	1991-01-21	62.55	50.21	85	95	0	7	7.82353	13.4118	75.51	5.58824	20	45.8235	87.8	26.53	4.17	54.7647	2.04	11.0379	8.65953	15.6471	306.235	0.73	7	8.3	2.23529	306.18	819.739	1600.28	4163.79	4148.38
2015-09-16	2015	2015国安	4	2015亚泰	8	422632015国安2015亚泰	3	1	4-2-3-1 (100.0%)	4231	2015国安27	张稀哲	WM	0	1991-01-23	55.5	56.93	94	94	1	7	7	20	72.97	5	40	66	69.7	36.49	10.54	74	2.14	9.883	6.731	4	64.5	0.15	6.3	7.3	1	64.4886	396.679	1249.85	3833.79	4338.46
2015-09-16	2015	2015国安	4	2015亚泰	8	422632015国安2015亚泰	3	1	4-2-3-1 (100.0%)	4231	2015国安7	张池明	WM	0	1989-01-07	55.5	56.93	75	94	0	5	6.26667	10.0267	81.82	5.01333	25	46.3733	75.68	34.09	7.82	55.1467	2.48	10.5481	7.32072	8.77333	166.317	0.4	6.7	8.1	5.01333	166.281	635.081	1503.88	4174.68	4067.83
2015-09-16	2015	2015亚泰	8	2015国安	4	422632015亚泰2015国安	1	3	4-2-3-1 (100.0%)	4231	2015亚泰17	马晓磊	WM	0	1987-01-19	55.5	43.07	80	94	0	8	9.4	16.45	62.16	3.525	33.33	32.9	60.71	40.54	12.74	43.475	2.03	11.2354	7.67392	18.8	464.36	1.1	7.2	8.7	2.35	464.312	488.049	1359.43	4837.13	4086.48
2015-09-16	2015	2015亚泰	8	2015国安	4	422632015亚泰2015国安	1	3	4-2-3-1 (100.0%)	4231	2015亚泰7	韩德明	WM	0	1986-07-22	55.5	43.07	94	94	1	6	6	11	71.05	10	10	30	70	34.21	10.29	38	2.29	10.567	7.329	2	45.6	0.11	6.7	7.9	4	45.5901	327.909	1202.24	4242.84	4748.58
2015-09-19	2015	2015泰达	13	2015申鑫	16	422662015泰达2015申鑫	4	1	4-2-3-1 (100.0%)	4231	2015泰达31	特纳塞	WM	1	1987-02-18	50.0833	52.11	95	95	1	7	7	22	71.79	2	50	64	78.13	35.9	11.56	78	2.4	10.375	6.906	14	401.9	0.92	6.5	8.3	4	401.866	640.45	1010.02	4239	4083.17
2015-09-19	2015	2015泰达	13	2015申鑫	16	422662015泰达2015申鑫	4	1	4-2-3-1 (100.0%)	4231	2015泰达8	胡人天	WM	0	1991-01-21	50.0833	52.11	90	95	0	1	1.05556	11.6111	73.81	3.16667	33.33	33.7778	81.25	26.19	10.8	44.3333	2.19	10.9704	7.34878	11.6111	227.789	0.55	6.9	8.9	1.05556	227.761	931.723	1496.03	4137.02	4178.11
2015-09-19	2015	2015申鑫	16	2015泰达	13	422662015申鑫2015泰达	1	4	4-2-3-1 (100.0%)	4231	2015申鑫20	吴毅臻	WM	0	1994-05-26	50.0833	47.89	85	95	0	4	4.47059	13.4118	61.29	3.35294	0	30.1765	55.56	29.03	7.42	34.6471	2.29	9.67882	6.33594	13.4118	394.306	0.9	6.1	7.9	2.23529	394.357	535.352	1172.53	2961.56	4615.26
2015-09-19	2015	2015申鑫	16	2015泰达	13	422662015申鑫2015泰达	1	4	4-2-3-1 (100.0%)	4231	2015申鑫7	杨家威	WM	0	1992-01-04	50.0833	47.89	95	95	1	4	4	10	66.67	3	0	21	80.95	26.67	4.86	30	2.8	10.488	7.025	11	221.5	0.54	6.6	8.4	3	221.479	583.673	1317.09	4108.68	4257.49
2015-09-20	2015	2015国安	4	2015苏宁	9	422672015国安2015苏宁	1	0	4-2-3-1 (100.0%)	4231	2015国安27	张稀哲	WM	0	1991-01-23	50.0833	62.65	96	96	1	9	9	20	66.1	5	40	48	72.92	35.59	9.22	59	2.07	9.174	5.977	7	155.5	0.37	5.7	7.2	4	155.522	300.511	962.395	3634.93	4120.84
2015-09-20	2015	2015国安	4	2015苏宁	9	422672015国安2015苏宁	1	0	4-2-3-1 (100.0%)	4231	2015国安7	张池明	WM	0	1989-01-07	50.0833	62.65	79	96	0	5	6.07595	13.3671	80	9.72152	50	60.7595	80	30.91	5.6	66.8354	2.42	9.71909	6.56081	8.50633	200.142	0.45	6	7.7	2.43038	200.094	637.334	1047.33	3666.16	4168.12
2015-09-20	2015	2015苏宁	9	2015国安	4	422672015苏宁2015国安	0	1	4-2-3-1 (100.0%)	4231	2015苏宁11	埃斯库德罗	WM	1	1988-09-01	50.0833	37.35	87	96	0	9	9.93103	23.1724	47.5	5.51724	40	33.1034	43.33	32.5	12.68	44.1379	2.42	9.97297	6.53683	5.51724	91.1448	0.22	6.2	7.9	2.2069	91.0988	403.651	1218.19	4271.75	3988.46
2015-09-20	2015	2015苏宁	9	2015国安	4	422672015苏宁2015国安	0	1	4-2-3-1 (100.0%)	4231	2015苏宁20	孙可	WM	0	1989-08-26	50.0833	37.35	96	96	1	9	9	16	60	8	50	34	55.88	42.5	8.69	40	2.23	11.051	7.275	6	112.2	0.26	6.9	8.7	4	112.218	759.75	1740.05	4350.68	4088.65
2015-09-20	2015	2015亚泰	8	2015建业	5	422672015亚泰2015建业	0	0	4-2-3-1 (100.0%)	4231	2015亚泰10	胡斯蒂	WM	1	1983-04-18	46.5333	52.18	95	95	1	6	6	16	76.81	7	28.57	57	68.42	37.68	5.41	69	2.17	9.573	6.182	7	125.9	0.3	6	8	3	125.856	854.651	1253.16	3027.96	4311.34
2015-09-20	2015	2015亚泰	8	2015建业	5	422672015亚泰2015建业	0	0	4-2-3-1 (100.0%)	4231	2015亚泰8	杜震宇	WM	0	1983-02-01	46.5333	52.18	92	95	0	11	11.3587	22.7174	54.17	9.29348	77.78	43.3696	54.76	52.08	8.71	49.5652	1.96	9.60636	6.18946	9.29348	173.168	0.41	6	7.9	5.16304	173.137	603.471	1250.73	3128.89	4450.32
2015-09-20	2015	2015申花	6	2015鲁能	3	422672015申花2015鲁能	1	2	4-2-3-1 (100.0%)	4231	2015申花17	卡希尔	WM	1	1979-12-06	47.1	48.45	98	98	1	3	3	14	68.18	16	62.5	41	60.98	50	10.53	44	1.77	11.135	6.985	9	188	0.43	6.8	8.9	11	188.044	786.709	1636.74	4182.5	4340.61
2015-09-20	2015	2015申花	6	2015鲁能	3	422672015申花2015鲁能	1	2	4-2-3-1 (100.0%)	4231	2015申花28	曹赟定	WM	0	1989-11-22	47.1	48.45	47	98	0	3	6.25532	18.766	43.75	12.5106	66.67	27.1064	53.85	25	17.42	33.3617	2.06	10.4047	6.82664	12.5106	317.77	0.7	6.4	8.4	2.08511	317.842	834.817	1191.18	3472.74	4587.97
2015-09-20	2015	2015申花	6	2015鲁能	3	422672015申花2015鲁能	1	2	4-2-3-1 (100.0%)	4231	2015申花11	吕征	WM	0	1985-02-25	47.1	48.45	51	98	0	2	3.84314	13.451	66.67	5.76471	33.33	30.7451	81.25	23.81	10.34	40.3529	2.9	9.52714	6.19129	17.2941	399.302	0.89	5.8	8.1	1.92157	399.332	518.091	1092.5	2630.19	4887.16
2015-09-21	2015	2015恒大	1	2015富力	12	422682015恒大2015富力	2	1	4-2-3-1 (100.0%)	4231	2015恒大27	郑龙	WM	0	1988-04-15	52.8333	55.3	95	95	1	3	3	6	85.71	2	50	37	75.68	38.1	6.98	42	2.17	10.878	7.476	12	203.3	0.49	6.8	8.5	2	203.25	486.076	1511.29	4566.65	4110.44
2015-09-21	2015	2015恒大	1	2015富力	12	422682015恒大2015富力	2	1	4-2-3-1 (100.0%)	4231	2015恒大56	罗比尼奥	WM	1	1984-01-25	52.8333	55.3	46	95	0	1	2.06522	14.4565	70.83	8.26087	25	37.1739	83.33	25	11.06	49.5652	2.58	10.5471	7.21174	8.26087	173.891	0.4	6.6	8.7	6.19565	173.899	778.96	1489.6	4043.85	4060.79
2015-09-26	2015	2015恒大	1	2015人和	15	422732015恒大2015人和	3	2	4-2-3-1 (100.0%)	4231	2015恒大27	郑龙	WM	0	1988-04-15	47.6833	62.18	77	96	0	7	8.72727	22.4416	60.87	7.48052	50	49.8701	50	56.52	9.43	57.3506	1.43	11.2046	6.91449	6.23377	146.119	0.34	6.9	8.4	2.49351	146.173	484.592	1543.2	5000.61	4029.81
2015-09-26	2015	2015鲁能	3	2015上港	2	422732015鲁能2015上港	0	1	4-2-3-1 (100.0%)	4231	2015鲁能11	刘彬彬	WM	0	1993-06-16	50.0667	58.34	46	97	0	1	2.1087	10.5435	68.75	8.43478	75	29.5217	71.43	43.75	6.57	33.7391	1.75	10.8598	6.63396	4.21739	43.0174	0.1	6.6	8.2	4.21739	43.0328	501.766	1355.45	4532.38	4427.01
2015-09-26	2015	2015鲁能	3	2015上港	2	422732015鲁能2015上港	0	1	4-2-3-1 (100.0%)	4231	2015鲁能8	王永珀	WM	0	1987-01-19	50.0667	58.34	79	97	0	7	8.59494	15.962	76.79	2.4557	50	61.3924	76	39.29	10.86	68.7595	2.05	11.5	7.47882	8.59494	177.424	0.4	7.1	8.8	4.91139	177.415	649.914	1617.75	4495.7	4558.87
2015-09-26	2015	2015上港	2	2015鲁能	3	422732015上港2015鲁能	1	0	4-2-3-1 (100.0%)	4231	2015上港9	海森	WM	1	1982-03-09	50.0667	41.66	97	97	1	4	4	12	61.29	6	50	25	64	38.71	17.93	31	2.06	11.544	7.256	13	221	0.52	7.1	8.7	4	221.026	749.754	1900.24	4232.78	4439.76
2015-09-26	2015	2015上港	2	2015鲁能	3	422732015上港2015鲁能	1	0	4-2-3-1 (100.0%)	4231	2015上港7	武磊	WM	0	1991-11-19	50.0667	41.66	97	97	1	5	5	19	50	9	22.22	31	58.06	39.47	11.62	38	1.97	10.569	6.955	11	252.8	0.57	6.5	8.3	1	252.775	720.417	1054.74	3963.15	4578.29
2015-09-26	2015	2015申花	6	2015永昌	7	422732015申花2015永昌	0	2	4-2-3-1 (100.0%)	4231	2015申花11	吕征	WM	0	1985-02-25	52.0167	59.99	94	94	1	5	5	15	75.41	2	50	56	73.21	29.51	7.51	61	3.18	9.639	6.547	10	249	0.59	6.1	7.6	2	248.995	536.552	1065.24	3023.39	4764.73
2015-09-26	2015	2015申花	6	2015永昌	7	422732015申花2015永昌	0	2	4-2-3-1 (100.0%)	4231	2015申花18	高迪	WM	0	1990-01-06	52.0167	59.99	94	94	1	2	2	14	57.58	12	8.33	26	61.54	36.36	6.76	33	1.94	11.066	7.45	9	152.2	0.37	7	8.6	2	152.249	729.724	1454.18	4367.64	4361.92
2015-09-27	2015	2015亚泰	8	2015绿城	11	422742015亚泰2015绿城	1	0	4-2-3-1 (100.0%)	4231	2015亚泰10	胡斯蒂	WM	1	1983-04-18	58.8333	50.56	94	96	0	6	6.12766	23.4894	73.56	6.12766	66.67	82.7234	72.84	27.59	10.64	88.8511	2.71	10.511	7.84238	12.2553	266.451	0.62	6.5	7.8	6.12766	266.466	629.363	1281.98	4115.26	4217.55
2015-09-27	2015	2015亚泰	8	2015绿城	11	422742015亚泰2015绿城	1	0	4-2-3-1 (100.0%)	4231	2015亚泰8	杜震宇	WM	0	1983-02-01	58.8333	50.56	89	96	0	3	3.23596	14.0225	72.34	1.07865	0	43.1461	75	23.4	9.11	50.6966	2.38	10.436	7.85258	14.0225	251.218	0.58	6.5	7.8	0	251.188	630.05	1369.59	3791.18	4393.71
2015-09-27	2015	2015宏运	14	2015建业	5	422742015宏运2015建业	0	1	4-2-3-1 (100.0%)	4231	2015宏运16	杨超声	WM	0	1993-07-22	56.5667	57.48	96	96	1	6	6	8	71.43	9	55.56	18	72.22	28.57	13.3	28	1.79	12.04	8.684	16	275.7	0.64	7.5	9.2	4	275.7	904.853	2012.34	4862.64	3984.41
2015-09-27	2015	2015宏运	14	2015建业	5	422742015宏运2015建业	0	1	4-2-3-1 (100.0%)	4231	2015宏运10	弗兰克.博利	WM	1	1993-12-07	56.5667	57.48	58	96	0	5	8.27586	8.27586	84.38	18.2069	45.45	43.0345	88.46	21.88	1.47	52.9655	3.03	10.0883	7.65352	8.27586	134.731	0.3	6.3	7.6	1.65517	134.673	607.265	1291.05	4045.58	4010.48
2015-09-27	2015	2015泰达	13	2015富力	12	422742015泰达2015富力	0	1	4-2-3-1 (100.0%)	4231	2015泰达31	特纳塞	WM	1	1987-02-18	54.75	50.63	95	95	1	6	6	16	76.81	9	55.56	62	77.42	36.23	11.13	69	2.77	10.715	7.413	8	147.3	0.36	6.7	8.1	2	147.339	626.176	1047.75	4694.58	4198.79
2015-09-27	2015	2015泰达	13	2015富力	12	422742015泰达2015富力	0	1	4-2-3-1 (100.0%)	4231	2015泰达8	胡人天	WM	0	1991-01-21	54.75	50.63	95	95	1	5	5	12	68.42	4	25	30	66.67	34.21	8.76	38	1.89	10.586	7.468	9	169.9	0.41	6.7	8.2	1	169.887	699.736	1345.17	4147.04	4223.9
2015-09-27	2015	2015申鑫	16	2015国安	4	422742015申鑫2015国安	0	4	4-2-3-1 (100.0%)	4231	2015申鑫7	杨家威	WM	0	1992-01-04	51.5	41.28	94	94	1	4	4	11	67.65	7	57.14	27	59.26	26.47	6.52	34	2.26	10.477	7.513	9	256.5	0.6	6.6	8.8	0	256.506	607.423	1686.28	3716.36	4210.15
2015-09-27	2015	2015申鑫	16	2015国安	4	422742015申鑫2015国安	0	4	4-2-3-1 (100.0%)	4231	2015申鑫21	刘峻楠	WM	0	1991-08-31	51.5	41.28	65	94	0	7	10.1231	8.67692	81.25	10.1231	28.57	36.1538	72	46.88	6.79	46.2769	1.66	10.7276	7.12375	11.5692	224.443	0.52	6.8	8.6	4.33846	224.453	767.856	1252.63	4094.76	4388.2
2015-09-27	2015	2015国安	4	2015申鑫	16	422742015国安2015申鑫	4	0	4-2-3-1 (100.0%)	4231	2015国安27	张稀哲	WM	0	1991-01-23	51.5	58.72	84	94	0	9	10.0714	12.3095	85.14	4.47619	25	80.5714	79.17	48.65	9.86	82.8095	1.81	9.17843	6.43117	2.2381	43.6429	0.1	5.8	7.7	0	43.601	494.842	1071.81	3680.74	3887.41
2015-09-27	2015	2015国安	4	2015申鑫	16	422742015国安2015申鑫	4	0	4-2-3-1 (100.0%)	4231	2015国安7	张池明	WM	0	1989-01-07	51.5	58.72	94	94	1	6	6	19	66.67	10	50	42	66.67	21.05	12.72	57	2.6	9.269	6.638	6	101.1	0.25	5.9	7.7	2	101.124	618.705	1232.33	3267.69	4049.61
2015-10-17	2015	2015恒大	1	2015泰达	13	422942015恒大2015泰达	2	0	4-2-3-1 (100.0%)	4231	2015恒大27	郑龙	WM	0	1988-04-15	55.2833	54.06	77	95	0	2	2.46753	13.5714	71.79	7.4026	66.67	40.7143	75.76	46.15	9.65	48.1169	2.03	11.7825	8.36247	8.63636	199.13	0.47	7.3	9.2	2.46753	199.082	998.772	1994.81	4639.86	3950.07
2015-10-17	2015	2015恒大	1	2015泰达	13	422942015恒大2015泰达	2	0	4-2-3-1 (100.0%)	4231	2015恒大16	黄博文（恒大）	WM	0	1987-07-13	55.2833	54.06	95	95	1	11	11	12	78.57	10	40	51	82.35	53.57	12.19	56	1.71	10.966	7.847	5	92.6	0.22	6.9	8.5	5	92.6481	473.281	1495.61	4784.27	4120.23
2015-10-17	2015	2015恒大	1	2015泰达	13	422942015恒大2015泰达	2	0	4-2-3-1 (100.0%)	4231	2015恒大56	罗比尼奥	WM	1	1984-01-25	55.2833	54.06	54	95	0	6	10.5556	8.7963	83.87	3.51852	50	45.7407	96.15	29.03	6.86	54.537	2.55	11.3068	8.23861	24.6296	521.62	1.22	7.1	9.2	1.75926	521.621	797.248	2099.44	4211.44	3677.15
2015-10-17	2015	2015上港	2	2015永昌	7	422942015上港2015永昌	2	2	4-2-3-1 (100.0%)	4231	2015上港8	达维	WM	1	1984-04-06	52.7167	59.71	89	94	0	11	11.618	7.39326	88.33	9.50562	44.44	57.0337	85.19	30	9.73	63.3708	2.4	10.2703	7.24434	4.22472	72.6652	0.17	6.5	8.2	1.05618	72.6495	569.948	1431.42	4429.31	3766.95
2015-10-17	2015	2015上港	2	2015永昌	7	422942015上港2015永昌	2	2	4-2-3-1 (100.0%)	4231	2015上港7	武磊	WM	0	1991-11-19	52.7167	59.71	94	94	1	4	4	18	66.67	7	71.43	39	69.23	33.33	8.24	54	2.13	9.195	6.391	8	224.1	0.51	5.8	7.3	4	224.15	406.685	997.116	3323.87	4243.2
2015-10-17	2015	2015鲁能	3	2015人和	15	422942015鲁能2015人和	5	2	4-2-3-1 (100.0%)	4231	2015鲁能8	王永珀	WM	0	1987-01-19	58.95	54.38	82	95	0	5	5.79268	15.061	80.6	2.31707	0	71.8293	82.26	32.84	9.73	77.622	2.39	10.5346	7.80274	9.26829	131.03	0.31	6.6	8	3.47561	131.068	632.341	1440.34	4255.69	4075.18
2015-10-17	2015	2015鲁能	3	2015人和	15	422942015鲁能2015人和	5	2	4-2-3-1 (100.0%)	4231	2015鲁能21	阿洛伊西奥.多斯桑托斯	WM	1	1988-06-19	58.95	54.38	95	95	1	8	8	17	72.13	4	25	49	77.55	34.43	6.43	61	2.39	11.111	8.047	20	393.1	0.92	7	8.2	6	393.123	970.906	1716.64	3965.64	4064.41
2015-10-17	2015	2015国安	4	2015富力	12	422942015国安2015富力	2	0	4-2-3-1 (100.0%)	4231	2015国安31	赵和靖	WM	0	1985-05-19	58.0833	59.87	96	96	1	20	20	19	74.32	9	88.89	67	76.12	48.65	8.88	74	1.64	10.023	7.505	10	208.8	0.49	6.2	7.8	4	208.791	658.374	1303.05	3951.09	3901.71
2015-10-17	2015	2015国安	4	2015富力	12	422942015国安2015富力	2	0	4-2-3-1 (100.0%)	4231	2015国安19	于大宝	WM	0	1988-04-18	58.0833	59.87	74	96	0	5	6.48649	14.2703	78	10.3784	50	58.3784	80	38	5.18	64.8649	1.96	10.2642	7.60216	10.3784	172.411	0.41	6.4	7.7	1.2973	172.397	561.064	1133.62	4161.19	4236.02
2015-10-17	2015	2015国安	4	2015富力	12	422942015国安2015富力	2	0	4-2-3-1 (100.0%)	4231	2015国安27	张稀哲	WM	0	1991-01-23	58.0833	59.87	91	96	0	9	9.49451	15.8242	79.45	3.16484	66.67	68.5714	69.23	47.95	6.71	77.011	1.75	9.87745	7.16308	6.32967	144	0.33	6.1	7.5	4.21978	144.032	403.047	1216.66	3957.35	4156.73
2015-10-17	2015	2015亚泰	8	2015申花	6	422942015亚泰2015申花	0	3	4-2-3-1 (100.0%)	4231	2015亚泰10	胡斯蒂	WM	1	1983-04-18	47.1	51.49	84	95	0	6	6.78571	12.4405	73.81	3.39286	0	42.9762	68.42	38.1	13.12	47.5	2.12	9.32244	5.93411	5.65476	171.679	0.4	5.9	7.8	3.39286	171.685	398.349	1204.54	3578.8	3969.58
2015-10-17	2015	2015亚泰	8	2015申花	6	422942015亚泰2015申花	0	3	4-2-3-1 (100.0%)	4231	2015亚泰31	马祖	WM	1	1988-08-25	47.1	51.49	48	95	0	3	5.9375	15.8333	61.9	5.9375	33.33	29.6875	60	23.81	5.57	41.5625	2.24	9.57521	5.96125	17.8125	369.115	0.88	6	7.7	9.89583	369.092	461.102	1176.39	2908.37	4661.13
2015-10-17	2015	2015亚泰	8	2015申花	6	422942015亚泰2015申花	0	3	4-2-3-1 (100.0%)	4231	2015亚泰8	杜震宇	WM	0	1983-02-01	47.1	51.49	95	95	1	3	3	16	60.98	3	33.33	35	62.86	29.27	11.49	41	2.37	8.955	5.792	9	221.8	0.52	5.6	7.4	1	221.839	637.972	1060.95	2866.86	4167.04
2015-10-18	2015	2015申鑫	16	2015力帆	10	422952015申鑫2015力帆	0	2	4-2-3-1 (100.0%)	4231	2015申鑫20	吴毅臻	WM	0	1994-05-26	57.6167	44.33	93	93	1	7	7	12	66.67	3	0	32	62.5	38.89	8.32	36	2.25	11.13	8.576	12	248	0.6	7.1	8.9	3	248.03	1132.36	1592.03	4090.3	4067.36
2015-10-18	2015	2015申鑫	16	2015力帆	10	422952015申鑫2015力帆	0	2	4-2-3-1 (100.0%)	4231	2015申鑫7	杨家威	WM	0	1992-01-04	57.6167	44.33	82	93	0	3	3.40244	12.4756	70.27	2.26829	50	29.4878	76.92	8.11	9	41.9634	3	10.7131	8.15224	18.1463	483.827	1.15	6.9	8.4	1.13415	483.781	729.036	1409.16	3802.88	4287.87
2015-10-25	2015	2015宏运	14	2015申花	6	423022015宏运2015申花	1	0	4-2-3-1 (100.0%)	4231	2015宏运20	金泰延	WM	1	1989-08-21	56.7667	45.25	94	95	0	9	9.09574	12.1277	76.47	7.07447	42.86	45.4787	75.56	33.33	10.93	51.5426	2.43	11.4788	8.21649	12.1277	177.064	0.43	7.3	8.8	2.02128	177.036	712.094	2092.93	4900.19	3596.91
2015-10-25	2015	2015宏运	14	2015申花	6	423022015宏运2015申花	1	0	4-2-3-1 (100.0%)	4231	2015宏运16	杨超声	WM	0	1993-07-22	56.7667	45.25	95	95	1	7	7	13	65.79	7	71.43	28	78.57	31.58	7.47	38	1.84	11.765	8.462	10	178.4	0.44	7.5	9	6	178.418	857.425	2130.25	4835.15	3764.09
2015-10-25	2015	2015申花	6	2015宏运	14	423022015申花2015宏运	0	1	4-2-3-1 (100.0%)	4231	2015申花17	卡希尔	WM	1	1979-12-06	56.7667	54.75	95	95	1	7	7	10	82.14	3	66.67	50	86	25	10.13	56	2.29	11.062	7.927	2	26.9	0.06	7	8.4	3	26.9364	708.238	2056.99	4608.95	3661.32
2015-10-25	2015	2015申花	6	2015宏运	14	423022015申花2015宏运	0	1	4-2-3-1 (100.0%)	4231	2015申花10	吉奥瓦尼·莫雷诺	WM	1	1986-07-01	56.7667	54.75	95	95	1	9	9	22	73.49	10	50	68	79.41	31.33	9.99	83	2.63	10.608	7.483	6	163.8	0.37	6.7	8	9	163.823	664.078	1426.91	4189.1	4163.7
2015-10-25	2015	2015苏宁	9	2015绿城	11	423022015苏宁2015绿城	1	1	4-2-3-1 (100.0%)	4231	2015苏宁11	埃斯库德罗	WM	1	1988-09-01	61.85	50.17	94	94	1	7	7	10	81.48	7	57.14	49	83.67	35.19	9.3	54	2.48	10.461	7.893	13	280.6	0.65	6.7	7.8	4	280.631	852.813	1069.46	4113.21	4144.62
2015-10-25	2015	2015苏宁	9	2015绿城	11	423022015苏宁2015绿城	1	1	4-2-3-1 (100.0%)	4231	2015苏宁13	陶源	WM	0	1993-01-18	61.85	50.17	63	94	0	3	4.47619	14.9206	54.55	7.46032	40	22.381	53.33	40.91	11.58	32.8254	1.82	11.2203	8.47044	8.95238	226.197	0.53	7.1	8.3	2.98413	226.268	733.608	1470.69	4845.75	3944.25
2015-10-31	2015	2015申鑫	16	2015绿城	11	423082015申鑫2015绿城	2	4	4-2-3-1 (100.0%)	4231	2015申鑫40	段杰毅	WM	0	1990-09-17	70.0167	55.44	71	94	0	3	3.97183	13.2394	82.46	6.61972	0	71.493	83.33	33.33	6.08	75.4648	2.18	12.081	10.005	5.29577	72.1549	0.18	7.6	8.6	0	72.104	485.984	2023.66	5959.8	3539.59
2015-10-31	2015	2015申鑫	16	2015绿城	11	423082015申鑫2015绿城	2	4	4-2-3-1 (100.0%)	4231	2015申鑫20	吴毅臻	WM	0	1994-05-26	70.0167	55.44	94	94	1	2	2	14	65	7	42.86	36	66.67	30	10.71	40	2	11.216	9.33	9	199.4	0.47	7.1	8	1	199.448	684.087	1595.44	4487.74	4249.65
2015-10-31	2015	2015人和	15	2015亚泰	8	423082015人和2015亚泰	2	2	4-2-3-1 (100.0%)	4231	2015人和3	张成林	WM	0	1987-01-20	49.2667	51.61	89	95	0	9	9.60674	19.2135	56.1	13.8764	38.46	39.4944	59.46	70.73	7.77	43.764	1.34	10.7745	6.98624	10.6742	188.506	0.45	6.8	8.4	11.7416	188.509	728.155	1457.54	4121.61	4278.77
2015-10-31	2015	2015人和	15	2015亚泰	8	423082015人和2015亚泰	2	2	4-2-3-1 (100.0%)	4231	2015人和30	冯仁亮	WM	0	1988-05-12	49.2667	51.61	93	95	0	2	2.04301	13.2796	67.5	5.10753	40	32.6882	68.75	40	8.88	40.8602	2.67	10.6042	6.73274	12.2581	192.247	0.47	6.7	8.3	1.02151	192.261	714.161	1218.65	3976.1	4503.04
2015-10-31	2015	2015上港	2	2015宏运	14	423082015上港2015宏运	2	1	4-2-3-1 (100.0%)	4231	2015上港21	于海	WM	0	1987-06-04	52.5667	61.15	95	95	1	10	10	8	86.89	10	60	53	84.91	26.23	9.64	61	2.25	10.873	7.113	16	279.6	0.67	6.8	8.1	4	279.618	679.049	1473.09	4056.54	4384.57
2015-10-31	2015	2015上港	2	2015宏运	14	423082015上港2015宏运	2	1	4-2-3-1 (100.0%)	4231	2015上港7	武磊	WM	0	1991-11-19	52.5667	61.15	95	95	1	8	8	6	84.62	7	42.86	37	78.38	46.15	6.75	39	2.1	10.25	7.018	12	207.8	0.5	6.4	8	2	207.832	545.628	1386.82	4059.67	4050.17
2015-10-31	2015	2015恒大	1	2015国安	4	423082015恒大2015国安	2	0	4-2-3-1 (100.0%)	4231	2015恒大27	郑龙	WM	0	1988-04-15	51.6167	47.44	95	95	1	11	11	19	57.78	10	50	35	62.86	37.78	8.71	45	1.78	10.616	7.269	11	198.9	0.46	6.7	8.4	0	198.905	668.479	1492.53	4179.81	4076.02
2015-10-31	2015	2015恒大	1	2015国安	4	423082015恒大2015国安	2	0	4-2-3-1 (100.0%)	4231	2015恒大20	于汉超	WM	0	1987-02-25	51.6167	47.44	49	95	0	8	15.5102	21.3265	50	1.93878	0	29.0816	66.67	40.91	18.01	42.6531	1.82	11.1557	7.89663	13.5714	180.694	0.41	7	9.3	0	180.665	1199.53	1723.55	4380.57	3671.84
2015-10-31	2015	2015恒大	1	2015国安	4	423082015恒大2015国安	2	0	4-2-3-1 (100.0%)	4231	2015恒大16	黄博文（恒大）	WM	0	1987-07-13	51.6167	47.44	46	95	0	3	6.19565	14.4565	63.16	12.3913	33.33	30.9783	60	31.58	11.22	39.2391	2.21	11.082	7.7487	8.26087	97.8913	0.24	7	8.9	4.13043	97.9223	521.222	1534.75	5170.36	3758.21
2015-10-31	2015	2015苏宁	9	2015申花	6	423082015苏宁2015申花	1	3	4-2-3-1(100.0%)	4231	2015苏宁11	埃斯库德罗	WM	1	1988-09-01	47.9667	48.26	96	96	1	5	5	19	58.7	5	0	34	58.82	28.26	11.98	46	2.24	10.599	6.908	10	222.2	0.52	6.6	8.6	3	222.233	500.035	1558.18	4058.16	4260.47
2015-10-31	2015	2015苏宁	9	2015申花	6	423082015苏宁2015申花	1	3	4-2-3-1(100.0%)	4231	2015苏宁13	陶源	WM	0	1993-01-18	47.9667	48.26	54	96	0	6	10.6667	10.6667	66.67	1.77778	0	17.7778	70	22.22	8.74	32	2.22	11.3084	7.152	21.3333	528.711	1.23	7	9.1	1.77778	528.642	844.929	1339.67	4465.99	4128.85
2015-10-31	2015	2015泰达	13	2015力帆	10	423082015泰达2015力帆	1	1	4-2-3-1 (100.0%)	4231	2015泰达33	周通	WM	0	1990-01-12	45.2667	48.07	95	97	0	4	4.08421	10.2105	60	9.18947	44.44	19.4	63.16	52	9.14	25.5263	1.76	10.7129	6.82472	11.2316	290.183	0.66	6.6	8.9	1.02105	290.171	672.177	1747.35	3611.27	4392.3
2015-10-31	2015	2015泰达	13	2015力帆	10	423082015泰达2015力帆	1	1	4-2-3-1 (100.0%)	4231	2015泰达6	周海滨	WM	0	1985-07-19	45.2667	48.07	97	97	1	8	8	12	72.73	14	28.57	41	68.29	38.64	12.2	44	1.91	10.807	6.641	8	154.2	0.36	6.7	8.8	3	154.165	527.297	1319.75	3976.29	4829.49
2016-03-11	2016	2016鲁能	14	2016宏运	11	424402016鲁能2016宏运	3	2	4-2-3-1 (100.0%)	4231	2016鲁能9	塔尔德利	WM	1	1985-05-10	56.0833	56.49	94	94	1	6	6	11	82.26	3	33.33	52	78.85	32.26	9.63	62	2.39	10.076	7.247	14	247.5	0.6	6.4	7.8	1	247.461	513.416	1456.02	3758.59	4100.36
2016-03-11	2016	2016宏运	11	2016鲁能	14	424402016宏运2016鲁能	2	3	4-2-3-1 (100.0%)	4231	2016宏运27	胡延强	WM	0	1993-03-20	56.0833	43.51	58	94	0	4	6.48276	12.9655	57.89	8.10345	20	24.3103	53.33	31.58	7.03	30.7931	2.16	11.011	7.90572	6.48276	199.831	0.46	7	8.5	3.24138	199.822	564.734	1086.3	5482.56	3678.03
2016-03-11	2016	2016宏运	11	2016鲁能	14	424402016宏运2016鲁能	2	3	4-2-3-1 (100.0%)	4231	2016宏运12	詹姆斯	WM	1	1980-02-02	56.0833	43.51	94	94	1	7	7	17	67.31	4	50	37	70.27	17.31	11.45	52	2.62	11.779	8.633	7	146.1	0.36	7.5	9.2	0	146.149	708.536	2443.79	4862.07	3618.29
2016-03-11	2016	2016上港	3	2016申花	4	424402016上港2016申花	1	1	4-2-3-1 (100.0%)	4231	2016上港9	埃尔克森	WM	1	1989-07-13	46.7167	49.45	86	94	0	18	19.6744	24.0465	56	9.83721	55.56	38.2558	57.14	36	6.94	54.6512	1.86	10.6056	7.01502	10.9302	239.591	0.59	6.7	8.7	8.74419	239.557	632.195	1721.08	3760.93	4251.5
2016-03-11	2016	2016上港	3	2016申花	4	424402016上港2016申花	1	1	4-2-3-1 (100.0%)	4231	2016上港7	武磊	WM	0	1991-11-19	46.7167	49.45	94	94	1	7	7	11	50	8	12.5	17	47.06	50	9.59	22	1.5	10.217	6.798	16	407.8	0.98	6.5	8.7	4	407.763	856.471	1186.57	3386.41	4380.2
2016-03-12	2016	2016恒大	1	2016亚泰	12	424412016恒大2016亚泰	3	0	4-2-3-1 (100.0%)	4231	2016恒大16	黄博文（恒大）	WM	0	1987-07-13	61.0167	60.15	96	96	1	10	10	11	84.06	8	50	64	82.81	40.58	6.94	69	1.99	11.795	8.725	12	223	0.53	7.3	8.6	4	222.995	731.736	1443.06	5159.64	4237.4
2016-03-12	2016	2016恒大	1	2016亚泰	12	424412016恒大2016亚泰	3	0	4-2-3-1 (100.0%)	4231	2016恒大11	高拉特	WM	1	1991-06-05	61.0167	60.15	96	96	1	6	6	21	73.08	12	75	63	80.95	32.05	8.11	78	2.24	10.948	8.477	7	90.2	0.21	6.8	8.3	9	90.2335	665.773	1870.48	4440.89	3881.08
2016-03-05	2016	2016鲁能	14	2016苏宁	2	424342016鲁能2016苏宁	0	3	4-2-3-1 (100.0%)	4231	2016鲁能8	王永珀	WM	0	1987-01-19	59.7	64.59	94	94	1	3	3	17	81.52	6	33.33	84	82.14	32.61	9.93	92	2.37	10.843	8.259	5	113.2	0.27	6.9	8.3	2	113.164	589.205	1609.53	4232.26	4299.32
2016-03-05	2016	2016鲁能	14	2016苏宁	2	424342016鲁能2016苏宁	0	3	4-2-3-1 (100.0%)	4231	2016鲁能9	塔尔德利	WM	1	1985-05-10	59.7	64.59	77	94	0	4	4.88312	15.8701	79.03	4.88312	50	67.1429	80	24.19	98.06	75.6883	3.02	10.1325	7.94605	18.3117	328.39	0.8	6.5	7.7	0	328.344	542.54	1305.38	3577.08	4378.76
2016-03-06	2016	2016恒大	1	2016力帆	8	424352016恒大2016力帆	1	2	4-2-3-1 (100.0%)	4231	2016恒大27	郑龙	WM	0	1988-04-15	48.0333	63.08	46	99	0	2	4.30435	19.3696	62.5	8.6087	25	43.0435	55	58.33	4.73	51.6522	1.63	12.0156	8.29233	4.30435	89.5304	0.2	7.1	9.4	4.30435	89.6162	826.114	2079.59	5011.88	4008.84
2016-03-06	2016	2016恒大	1	2016力帆	8	424352016恒大2016力帆	1	2	4-2-3-1 (100.0%)	4231	2016恒大11	高拉特	WM	1	1991-06-05	48.0333	63.08	99	99	1	10	10	13	81.69	6	50	64	82.81	30.99	8.73	71	2.56	10.693	7.329	8	147	0.33	6.4	9.2	3	147.034	874.579	1795.88	3897.16	3977.91
2016-04-01	2016	2016绿城	15	2016鲁能	14	424612016绿城2016鲁能	2	0	4-2-3-1 (100.0%)	4231	2016绿城11	陈柏良	WM	0	1988-08-11	55.7667	34.52	73	96	0	8	10.5205	14.4658	52.17	7.89041	83.33	19.726	46.67	34.78	10.25	30.2466	1.7	11.5161	8.1771	6.57534	178.323	0.41	7.1	8.3	10.5205	178.374	397.606	1504.8	5576.95	3857.96
2016-04-01	2016	2016绿城	15	2016鲁能	14	424612016绿城2016鲁能	2	0	4-2-3-1 (100.0%)	4231	2016绿城20	阿甘	WM	1	1987-09-20	55.7667	34.52	94	96	0	5	5.10638	21.4468	56.25	15.3191	26.67	33.7021	57.58	22.92	4.72	49.0213	2.56	10.606	7.26332	11.234	234.689	0.55	6.6	7.8	6.12766	234.692	586.511	1332.23	4181.17	4271.46
2016-04-01	2016	2016恒大	1	2016富力	6	424612016恒大2016富力	2	0	4-2-3-1 (100.0%)	4231	2016恒大20	于汉超	WM	0	1987-02-25	54.4	51.89	93	93	1	10	10	7	84.44	8	50	38	78.95	24.44	8.72	45	2.84	11.169	7.873	15	294.7	0.71	7.2	8.7	2	294.657	701.123	1520.73	4413.73	4239.05
2016-04-01	2016	2016恒大	1	2016富力	6	424612016恒大2016富力	2	0	4-2-3-1 (100.0%)	4231	2016恒大16	黄博文（恒大）	WM	0	1987-07-13	54.4	51.89	71	93	0	3	3.92958	9.16901	81.08	3.92958	66.67	44.5352	82.35	45.95	9.62	48.4648	1.86	11.0329	7.59063	11.7887	272.32	0.64	7	8.6	6.5493	272.307	627.89	1205.04	4702.44	4224.73
2016-04-01	2016	2016富力	6	2016恒大	1	424612016富力2016恒大	0	2	4-2-3-1 (100.0%)	4231	2016富力31	雷纳迪尼奥	WM	1	1988-10-04	54.4	48.11	93	93	1	7	7	14	75	7	28.57	44	75	19.64	8.08	56	2.8	10.458	7.557	8	225.3	0.55	6.7	8.3	1	225.264	496.881	1159.97	4309.33	4266.32
2016-04-01	2016	2016富力	6	2016恒大	1	424612016富力2016恒大	0	2	4-2-3-1 (100.0%)	4231	2016富力10	布鲁尼尼奥	WM	1	1990-09-29	54.4	48.11	61	93	0	3	4.57377	16.7705	54.17	1.52459	0	16.7705	54.55	12.5	10.19	36.5902	2.38	11.1859	7.69613	9.14754	130.048	0.31	7.1	8.8	1.52459	130.089	589.454	1652.92	4678.31	4134.94
2016-04-10	2016	2016泰达	10	2016绿城	15	424702016泰达2016绿城	1	0	4-2-3-1 (100.0%)	4231	2016泰达8	胡人天	WM	0	1991-01-21	52.3167	53.2	90	94	0	12	12.5333	17.7556	67.31	6.26667	50	47	64.44	38.46	7.4	54.3111	2.12	11.7834	8.2532	12.5333	283.984	0.67	7.5	9.5	2.08889	283.985	827.603	2063.81	5001.44	3607.03
2016-04-10	2016	2016泰达	10	2016绿城	15	424702016泰达2016绿城	1	0	4-2-3-1 (100.0%)	4231	2016泰达33	周通	WM	0	1990-01-12	52.3167	53.2	62	94	0	5	7.58065	10.6129	75.86	9.09677	50	30.3226	85	27.59	12.38	43.9677	2.62	11.6272	8.39784	7.58065	155.1	0.38	7.4	8.9	1.51613	155.075	967.092	2021.74	4733.24	3750.17
2016-04-10	2016	2016上港	3	2016宏运	11	424702016上港2016宏运	4	0	4-2-3-1 (100.0%)	4231	2016上港7	武磊	WM	0	1991-11-19	50.7833	53.94	85	94	0	5	5.52941	18.8	70.18	4.42353	50	53.0824	68.75	43.86	7.22	63.0353	2.07	10.7868	7.50009	21.0118	595.96	1.37	6.8	8.7	2.21176	596.003	743.309	1277.03	3857.83	4312.26
2016-04-10	2016	2016上港	3	2016宏运	11	424702016上港2016宏运	4	0	4-2-3-1 (100.0%)	4231	2016上港11	吕文君	WM	0	1989-03-11	50.7833	53.94	83	94	0	6	6.79518	14.7229	61.76	7.92771	28.57	32.8434	58.62	32.35	10.16	38.506	1.88	10.8972	7.35352	14.7229	320.393	0.77	6.9	8.4	5.66265	320.424	730.239	1270.11	4579.95	3996.52
2016-04-10	2016	2016鲁能	14	2016申花	4	424702016鲁能2016申花	0	0	4-2-3-1 (100.0%)	4231	2016鲁能17	吴兴涵	WM	0	1993-02-24	50.3833	50.39	95	95	1	11	11	13	71.74	12	33.33	36	75	41.3	9.13	46	1.93	11.561	8.132	16	304.7	0.71	7.3	9.7	2	304.712	899.134	1611.14	4967.23	3779.12
2016-04-10	2016	2016鲁能	14	2016申花	4	424702016鲁能2016申花	0	0	4-2-3-1 (100.0%)	4231	2016鲁能9	塔尔德利	WM	1	1985-05-10	50.3833	50.39	95	95	1	9	9	9	81.63	7	28.57	46	73.91	46.94	7.01	49	1.9	10.036	6.886	21	426	1.01	6.3	8.2	1	426.027	743.976	1368.36	3285.74	4211.9
2016-04-15	2016	2016鲁能	14	2016富德	9	424752016鲁能2016富德	3	1	4-2-3-1 (100.0%)	4231	2016鲁能8	王永珀	WM	0	1987-01-19	60.9333	49.51	62	94	0	3	4.54839	15.1613	72.22	4.54839	0	48.5161	78.13	25	10.94	54.5806	2.58	10.9692	8.58887	9.09677	222.265	0.54	7	8.5	0	222.24	622.14	1573.05	4566.13	3986.06
2016-04-15	2016	2016鲁能	14	2016富德	9	424752016鲁能2016富德	3	1	4-2-3-1 (100.0%)	4231	2016鲁能21	阿洛伊西奥.多斯桑托斯	WM	1	1988-06-19	60.9333	49.51	69	94	0	13	17.7101	24.5217	62.5	12.2609	11.11	47.6812	68.57	33.33	10.85	65.3913	2.25	10.9272	8.40414	13.6232	259.93	0.61	6.9	8.1	2.72464	259.928	875.16	1473.94	4105.33	4212.29
2016-04-17	2016	2016国安	5	2016绿城	15	424772016国安2016绿城	3	0	4-2-3-1 (100.0%)	4231	2016国安11	宋博轩	WM	0	1989-09-16	48.3667	62.13	71	94	0	3	3.97183	13.2394	61.54	14.5634	36.36	26.4789	70	38.46	6.26	34.4225	1.96	10.8669	6.72299	9.26761	128.423	0.31	6.9	8.8	1.32394	128.366	817.23	1463.77	4688.52	3768.96
2016-04-17	2016	2016国安	5	2016绿城	15	424772016国安2016绿城	3	0	4-2-3-1 (100.0%)	4231	2016国安10	张稀哲	WM	0	1991-01-23	48.3667	62.13	94	94	1	11	11	16	74.19	10	50	56	80.36	22.58	9.89	62	2.4	10.519	6.563	4	103.3	0.24	6.7	8.1	5	103.268	482.426	1240.24	4457.71	4235.45
2016-04-24	2016	2016泰达	10	2016恒大	1	424842016泰达2016恒大	0	4	4-2-3-1 (100.0%)	4231	2016泰达13	王秋明	WM	0	1993-01-09	57.75	42.33	77	94	0	4	4.88312	10.987	67.86	7.32468	66.67	25.6364	80.95	39.29	3.5	34.1818	1.71	11.8818	8.60894	9.76623	185.192	0.44	7.6	9.3	3.66234	185.154	789.725	1798.08	5351.34	3757.86
2016-04-24	2016	2016泰达	10	2016恒大	1	424842016泰达2016恒大	0	4	4-2-3-1 (100.0%)	4231	2016泰达8	胡人天	WM	0	1991-01-21	57.75	42.33	48	94	0	2	3.91667	9.79167	73.68	7.83333	25	29.375	86.67	47.37	6.03	37.2083	1.63	11.1782	8.90258	5.875	134.146	0.32	7.1	8.3	0	134.133	534.816	1834.03	4812.44	3862.8
2016-04-24	2016	2016泰达	10	2016恒大	1	424842016泰达2016恒大	0	4	4-2-3-1 (100.0%)	4231	2016泰达11	瓦格纳·费雷拉·多斯·桑托斯	WM	1	1985-01-29	57.75	42.33	46	94	0	4	8.17391	14.3043	73.08	6.13043	33.33	49.0435	75	34.62	15.49	53.1304	2.35	11.1962	7.87761	12.2609	283.43	0.64	7.1	9.3	0	283.383	876.013	1587.61	4500.88	3949.12
2016-04-24	2016	2016亚泰	12	2016上港	3	424842016亚泰2016上港	1	3	4-2-3-1 (100.0%)	4231	2016亚泰20	杜震宇	WM	0	1983-02-01	40.1	53.33	81	95	0	4	4.69136	12.9012	74.42	5.8642	20	48.0864	63.41	53.49	14.67	50.4321	1.86	9.68648	5.15228	7.03704	118.691	0.29	6.1	7.9	1.17284	118.711	469.199	1339.42	3440.75	4318.73
2016-04-24	2016	2016亚泰	12	2016上港	3	424842016亚泰2016上港	1	3	4-2-3-1 (100.0%)	4231	2016亚泰9	奥戈泽维奇	WM	1	1994-06-18	40.1	53.33	95	95	1	4	4	17	55.26	14	57.14	24	50	34.21	7.1	38	2.08	10.36	5.621	9	187.2	0.43	6.5	8.4	6	187.242	406.585	1277.72	4175.97	4312.28
2016-04-24	2016	2016鲁能	14	2016永昌	16	424842016鲁能2016永昌	1	2	4-2-3-1 (100.0%)	4231	2016鲁能17	吴兴涵	WM	0	1993-02-24	55.8333	64.46	96	96	1	11	11	13	71.74	5	20	40	72.5	41.3	20	46	2.11	11.368	8.218	13	244.2	0.58	7	8.8	5	244.192	731.643	1524.31	4984.57	3883.48
2016-04-24	2016	2016鲁能	14	2016永昌	16	424842016鲁能2016永昌	1	2	4-2-3-1 (100.0%)	4231	2016鲁能8	王永珀	WM	0	1987-01-19	55.8333	64.46	96	96	1	5	5	11	86.08	6	50	66	87.88	17.72	11.4	79	2.81	11.053	8.059	5	88.4	0.21	6.9	8.7	4	88.423	516.972	1544.74	4927.49	3975.13
2016-04-03	2016	2016申花	4	2016永昌	16	424632016申花2016永昌	3	1	4-2-3-1 (100.0%)	4231	2016申花28	曹赟定	WM	0	1989-11-22	47.85	55.64	87	97	0	9	10.0345	14.4943	75	7.8046	42.86	51.2874	76.09	40.38	9.55	57.977	2.42	9.99992	5.98501	25.6437	486.672	1.07	6.2	7.5	1.11494	486.72	814.636	1329.29	3939.69	3429.47
2016-04-03	2016	2016申花	4	2016永昌	16	424632016申花2016永昌	3	1	4-2-3-1 (100.0%)	4231	2016申花11	吕征	WM	0	1985-02-25	47.85	55.64	81	97	0	6	7.18519	5.98765	80.77	10.7778	33.33	28.7407	75	26.92	10.49	31.1358	2.96	9.20183	5.4296	19.1605	364.049	0.82	5.7	6.6	2.39506	364.002	818.589	1311.36	3240.95	3467.36
2016-04-30	2016	2016恒大	1	2016申花	4	424902016恒大2016申花	2	1	4-2-3-1 (100.0%)	4231	2016恒大16	黄博文（恒大）	WM	0	1987-07-13	43.1333	55.36	69	97	0	8	11.2464	9.84058	85.42	5.62319	0	63.2609	77.78	27.08	10.84	67.4783	2.21	10.5393	6.499	8.43478	205.668	0.47	6.5	8.9	5.62319	205.725	567.444	1424.92	3920.67	4420.4
2016-04-30	2016	2016恒大	1	2016申花	4	424902016恒大2016申花	2	1	4-2-3-1 (100.0%)	4231	2016恒大7	阿兰	WM	1	1989-07-10	43.1333	55.36	87	97	0	3	3.34483	13.3793	66.67	7.8046	14.29	28.9885	76.92	36.11	8.76	40.1379	2.47	9.7301	5.85679	4.45977	86.408	0.2	6	8.5	3.34483	86.3699	633.039	1260.57	3519.18	4231.15
2016-04-30	2016	2016国安	5	2016力帆	8	424902016国安2016力帆	1	1	4-2-3-1 (100.0%)	4231	2016国安7	张池明	WM	0	1989-01-07	51.5	52.68	66	94	0	8	11.3939	21.3636	67.39	9.9697	57.14	48.4242	73.53	28.26	9.44	65.5152	2.2	10.9952	7.66385	7.12121	117.642	0.27	7	8.8	4.27273	117.579	648.62	1430.89	4831	3967.1
2016-04-30	2016	2016国安	5	2016力帆	8	424902016国安2016力帆	1	1	4-2-3-1 (100.0%)	4231	2016国安10	张稀哲	WM	0	1991-01-23	51.5	52.68	94	94	1	4	4	15	72.22	6	33.33	49	71.43	33.33	15.13	54	2.2	9.911	6.828	4	62.8	0.15	6.3	8	3	62.788	615.606	1088.22	3804.28	4340.4
2016-05-14	2016	2016鲁能	14	2016亚泰	12	425042016鲁能2016亚泰	0	0	4-2-3-1 (100.0%)	4231	2016鲁能11	刘彬彬	WM	0	1993-06-16	51.3	55.97	83	96	0	7	8.09639	9.25301	75.76	8.09639	57.14	33.5422	75.86	30.3	4.03	38.1687	2.45	10.3911	7.20347	12.7229	307.663	0.72	6.5	8.2	1.15663	307.668	557.598	1319.57	3905.07	4300.86
2016-05-14	2016	2016鲁能	14	2016亚泰	12	425042016鲁能2016亚泰	0	0	4-2-3-1 (100.0%)	4231	2016鲁能10	蒙蒂略	WM	1	1984-04-14	51.3	55.97	96	96	1	10	10	34	59.04	9	44.44	75	56	36.14	16.82	83	2.35	9.793	6.814	7	89.1	0.21	6.1	8	2	89.1166	587.112	1346.38	3247.77	4522.17
2016-05-14	2016	2016泰达	10	2016建业	13	425042016泰达2016建业	0	0	4-2-3-1 (100.0%)	4231	2016泰达17	惠家康	WM	0	1989-08-31	51.8833	47.68	70	94	0	10	13.4286	20.1429	61.54	9.4	42.86	41.6286	58.06	41.03	12.95	52.3714	2.15	11.3095	7.71471	13.4286	302.411	0.71	7.2	8.5	5.37143	302.427	550.023	1860.29	3809.19	4787.26
2016-05-14	2016	2016泰达	10	2016建业	13	425042016泰达2016建业	0	0	4-2-3-1 (100.0%)	4231	2016泰达8	胡人天	WM	0	1991-01-21	51.8833	47.68	94	94	1	5	5	10	74.36	10	40	31	83.87	30.77	9.36	39	2.1	11.374	7.643	9	219	0.52	7.2	8.8	1	218.984	878.271	1670.23	4505.72	4100.99
2016-05-14	2016	2016恒大	1	2016华夏	7	425042016恒大2016华夏	2	0	4-2-3-1 (100.0%)	4231	2016恒大20	于汉超	WM	0	1987-02-25	58.5167	59.22	93	95	0	3	3.06452	12.2581	79.66	7.15054	57.14	51.0753	76	28.81	8.49	60.2688	2.56	10.7524	7.72054	5.10753	108.995	0.26	6.8	7.9	5.10753	108.97	603.605	1366.22	4115.99	4557.92
2016-05-14	2016	2016恒大	1	2016华夏	7	425042016恒大2016华夏	2	0	4-2-3-1 (100.0%)	4231	2016恒大7	阿兰	WM	1	1989-07-10	58.5167	59.22	73	95	0	2	2.60274	10.411	74.19	5.20548	75	32.5342	72	29.03	9.34	40.3425	2.45	10.2236	7.36055	6.50685	116.733	0.29	6.4	7.9	2.60274	116.79	593.233	1294.92	3812.36	4405.92
2016-05-14	2016	2016苏宁	2	2016永昌	16	425042016苏宁2016永昌	0	0	4-2-3-1 (100.0%)	4231	2016苏宁28	杨笑天	WM	0	1990-03-26	55.2833	61.07	67	94	0	4	5.61194	8.41791	80.65	2.80597	100	40.6866	72.41	22.58	10.03	43.4925	2.58	11.9282	8.38985	12.6269	314.128	0.74	7.6	8.9	7.01493	314.181	955.492	1632.82	5562.14	3463.6
2016-05-14	2016	2016苏宁	2	2016永昌	16	425042016苏宁2016永昌	0	0	4-2-3-1 (100.0%)	4231	2016苏宁24	吉翔	WM	0	1990-03-01	55.2833	61.07	76	94	0	7	8.65789	16.0789	63.89	6.18421	20	37.1053	70	27.78	10.25	44.5263	2.39	11.3369	7.87497	9.89474	198.884	0.47	7.1	8.5	8.65789	198.921	739.832	1546.47	5100.18	3751.52
2016-05-14	2016	2016国安	5	2016上港	3	425042016国安2016上港	2	1	4-2-3-1 (100.0%)	4231	2016国安10	张稀哲	WM	0	1991-01-23	52.6	51.6	96	96	1	6	6	11	77.55	13	15.38	39	76.92	36.73	10.7	49	2.29	10.412	7.204	4	68.6	0.16	6.5	8.2	2	68.5682	364.608	1343.84	4462.27	4172.24
2016-05-14	2016	2016国安	5	2016上港	3	425042016国安2016上港	2	1	4-2-3-1 (100.0%)	4231	2016国安8	朴成	WM	0	1989-08-21	52.6	51.6	68	96	0	5	7.05882	22.5882	68.63	8.47059	66.67	53.6471	65.79	31.37	7.87	72	1.9	11.3111	8.30824	2.82353	43.7647	0.11	7.1	9.1	5.64706	43.8131	1031.63	1675.32	4326.79	4233.97
2016-05-14	2016	2016上港	3	2016国安	5	425042016上港2016国安	1	2	4-2-3-1 (100.0%)	4231	2016上港7	武磊	WM	0	1991-11-19	52.6	48.4	96	96	1	7	7	22	52.17	11	45.45	37	56.76	26.09	10.81	46	2.48	10.058	6.926	21	368.2	0.85	6.3	7.9	5	368.214	618.187	1030.05	3629.64	4412.22
2016-05-14	2016	2016上港	3	2016国安	5	425042016上港2016国安	1	2	4-2-3-1 (100.0%)	4231	2016上港11	吕文君	WM	0	1989-03-11	52.6	48.4	86	96	0	7	7.81395	11.1628	72.22	10.0465	33.33	30.1395	66.67	36.11	15.07	40.186	1.78	10.7911	7.10177	8.93023	162.977	0.38	6.7	8.1	2.23256	163.021	602.344	1461.57	4199.83	4364.68
2016-05-15	2016	2016富德	9	2016力帆	8	425052016富德2016力帆	1	1	4-2-3-1 (100.0%)	4231	2016富德9	金承大	WM	1	1991-04-01	57.5	47.67	98	98	1	10	10	14	76.27	9	44.44	53	75.47	32.2	6.91	59	1.98	12.242	8.885	11	329.5	0.73	7.5	9.3	1	329.452	715.736	1957.84	5077.01	4162.25
2016-05-15	2016	2016富德	9	2016力帆	8	425052016富德2016力帆	1	1	4-2-3-1 (100.0%)	4231	2016富德10	斯蒂夫	WM	1	1994-11-10	57.5	47.67	98	98	1	4	4	10	68.75	5	40	25	84	34.38	8.14	32	2.25	11.562	8.504	12	285.6	0.65	7.1	8.9	2	285.576	884.221	1930.78	4178.02	4283.89
2016-05-18	2016	2016华夏	7	2016国安	5	425082016华夏2016国安	2	0	4-2-3-1 (100.0%)	4231	2016华夏6	罗森文	WM	0	1993-01-16	58.4167	42.05	76	96	0	7	8.84211	13.8947	57.69	6.31579	60	27.7895	54.55	61.54	15.65	32.8421	1.69	11.0931	8.29389	6.31579	96.5053	0.23	6.9	8.4	6.31579	96.5646	401.291	1754.2	4727.66	4113.38
2016-05-18	2016	2016华夏	7	2016国安	5	425082016华夏2016国安	2	0	4-2-3-1 (100.0%)	4231	2016华夏27	热尔维尼奥	WM	1	1987-05-27	58.4167	42.05	76	96	0	8	10.1053	3.78947	89.29	1.26316	0	29.0526	86.96	25	6.41	35.3684	3	10.9048	8.05389	13.8947	334.863	0.78	6.7	8.1	1.26316	334.897	845.969	1645.08	3412.71	4666.63
2016-05-21	2016	2016宏运	11	2016恒大	1	425112016宏运2016恒大	0	3	4-2-3-1 (100.0%)	4231	2016宏运27	胡延强	WM	0	1993-03-20	50.4667	41.72	62	93	0	6	9	13.5	65.38	3	0	27	72.22	26.92	11.07	39	2	10.4355	6.6165	10.5	272.1	0.64	6.7	8.3	3	272.135	501.074	900.97	4429.04	4332.52
2016-05-21	2016	2016宏运	11	2016恒大	1	425112016宏运2016恒大	0	3	4-2-3-1 (100.0%)	4231	2016宏运20	金泰延	WM	1	1989-08-21	50.4667	41.72	93	93	1	4	4	9	80.85	1	100	40	82.5	42.55	8.56	47	2.04	10.702	7.332	14	229.1	0.54	6.9	8.7	2	229.086	756.714	1609.36	4246.53	3860.06
2016-05-21	2016	2016上港	3	2016绿城	15	425112016上港2016绿城	1	0	4-2-3-1 (100.0%)	4231	2016上港17	埃弗拉·夸西	WM	1	1994-09-25	54.0167	54.34	71	94	0	11	14.5634	21.1831	60.98	11.9155	55.56	46.338	68.57	31.71	7.18	54.2817	2.63	10.4817	7.4207	15.8873	394.403	0.91	6.7	8.1	6.61972	394.34	644.657	1144.84	4047.52	4250.66
2016-05-21	2016	2016上港	3	2016绿城	15	425112016上港2016绿城	1	0	4-2-3-1 (100.0%)	4231	2016上港7	武磊	WM	0	1991-11-19	54.0167	54.34	94	94	1	13	13	17	67.31	9	11.11	41	75.61	32.69	8.88	52	2.12	11.107	7.76	20	410.7	0.97	7	8.6	3	410.688	701.098	1499.04	4200.35	4295.97
2016-05-22	2016	2016国安	5	2016永昌	16	425122016国安2016永昌	1	1	4-2-3-1 (100.0%)	4231	2016国安8	朴成	WM	0	1989-08-21	56.5333	69.86	91	95	0	12	12.5275	10.4396	87.65	12.5275	25	79.3407	88.16	24.69	7.96	84.5604	2.44	11.0085	8.14703	7.30769	129.868	0.31	7	8.6	4.17582	129.834	561.047	1684.66	4527.34	4105.38
2016-05-22	2016	2016国安	5	2016永昌	16	425122016国安2016永昌	1	1	4-2-3-1 (100.0%)	4231	2016国安19	于大宝	WM	0	1988-04-18	56.5333	69.86	95	95	1	7	7	15	80	13	38.46	67	79.1	32	6.96	75	2.12	9.965	6.856	2	23.9	0.06	6.2	7.3	2	23.919	388.525	1140.24	4164.58	4247.31
2016-05-22	2016	2016申花	4	2016力帆	8	425122016申花2016力帆	1	0	4-2-3-1 (100.0%)	4231	2016申花28	曹赟定	WM	0	1989-11-22	50.8833	47.03	68	97	0	2	2.85294	5.70588	84	9.98529	14.29	31.3824	77.27	40	4.25	35.6618	2.2	11.5016	7.72719	11.4118	199.991	0.48	7.1	8.7	0	200.02	682.124	1687.63	4415.86	4516.66
2016-05-22	2016	2016申花	4	2016力帆	8	425122016申花2016力帆	1	0	4-2-3-1 (100.0%)	4231	2016申花11	吕征	WM	0	1985-02-25	50.8833	47.03	84	97	0	7	8.08333	16.1667	71.43	6.92857	33.33	42.7262	70.27	38.78	8.07	56.5833	2.24	10.804	7.29579	17.3214	365.02	0.86	6.7	8.6	1.15476	365.024	611.571	1239.92	3982.62	4604.41
2016-05-27	2016	2016申花	4	2016泰达	10	425172016申花2016泰达	2	2	4-2-3-1 (100.0%)	4231	2016申花28	曹赟定	WM	0	1989-11-22	47.15	57.37	89	97	0	6	6.53933	25.0674	60.34	2.17978	50	55.5843	56.86	22.41	12.26	63.2135	3.21	9.96266	6.30827	13.0787	291	0.68	6.1	7.7	2.17978	291.028	494.116	1210.14	3276.21	4691.01
2016-05-27	2016	2016申花	4	2016泰达	10	425172016申花2016泰达	2	2	4-2-3-1 (100.0%)	4231	2016申花11	吕征	WM	0	1985-02-25	47.15	57.37	64	97	0	3	4.54688	6.0625	81.82	6.0625	25	27.2812	66.67	31.82	10.13	33.3438	2.45	10.5685	6.60661	10.6094	231.284	0.51	6.5	8.3	0	231.217	612.813	1260.1	3815.33	4649.24
2016-05-28	2016	2016苏宁	2	2016绿城	15	425182016苏宁2016绿城	1	1	4-2-3-1 (100.0%)	4231	2016苏宁10	阿莱士·特谢拉	WM	1	1990-01-06	53.6167	50.64	97	97	1	2	2	9	78.05	8	25	34	82.35	17.07	8.35	41	2.95	10.396	7.33	16	399.7	0.89	6.4	8.2	0	399.65	531.343	1080.57	4340.65	4044.24
2016-05-28	2016	2016苏宁	2	2016绿城	15	425182016苏宁2016绿城	1	1	4-2-3-1 (100.0%)	4231	2016苏宁29	杨家威	WM	0	1992-01-04	53.6167	50.64	86	97	0	2	2.25581	12.407	70.27	7.89535	28.57	33.8372	73.33	29.73	10.73	41.7326	2.57	11.2283	7.72278	10.1512	198.173	0.47	6.9	8.5	2.25581	198.12	472.262	1851.71	4955.88	3750.14
2016-05-28	2016	2016富德	9	2016宏运	11	425182016富德2016宏运	4	1	4-2-3-1 (100.0%)	4231	2016富德11	崔仁	WM	0	1989-01-19	56.2167	46.9	48	96	0	0	0	8	80	2	0	30	86.67	35	6.12	40	2.25	11.958	8.484	6	145.4	0.35	7.4	9.1	0	145.458	815.685	2202	4814.18	3981.53
2016-05-28	2016	2016富德	9	2016宏运	11	425182016富德2016宏运	4	1	4-2-3-1 (100.0%)	4231	2016富德10	斯蒂夫	WM	1	1994-11-10	56.2167	46.9	81	96	0	1	1.18519	10.6667	55	9.48148	25	15.4074	61.54	15	10.62	23.7037	3.4	10.8113	7.53778	5.92593	80.5926	0.19	6.7	8.1	1.18519	80.6127	1034.5	1226.75	4213.16	4255.84
2016-05-28	2016	2016富德	9	2016宏运	11	425182016富德2016宏运	4	1	4-2-3-1 (100.0%)	4231	2016富德13	金波	WM	0	1993-01-20	56.2167	46.9	48	96	0	7	14	16	69.23	6	33.33	40	70	30.77	9.94	52	1.92	11.764	8.478	0	0	0	7.3	9	6	0	819.228	2107.15	5191.06	3646.74
2016-05-07	2016	2016申花	4	2016宏运	11	424972016申花2016宏运	0	0	4-2-3-1 (100.0%)	4231	2016申花28	曹赟定	WM	0	1989-11-22	47.15	59.23	95	95	1	9	9	17	59.52	7	42.86	32	62.5	35.71	16.21	42	2.6	9.675	6.086	7	156.7	0.37	6.1	7.7	0	156.724	497.33	1158.83	3649.26	4213.1
2016-05-07	2016	2016申花	4	2016宏运	11	424972016申花2016宏运	0	0	4-2-3-1 (100.0%)	4231	2016申花11	吕征	WM	0	1985-02-25	47.15	59.23	77	95	0	3	3.7013	8.63636	80.56	8.63636	42.86	30.8442	76	19.44	4.18	44.4156	2.67	10.2131	6.51922	8.63636	242.682	0.55	6.4	8	1.23377	242.721	658.321	1551.98	3550.89	4208.8
2016-05-08	2016	2016上港	3	2016永昌	16	424982016上港2016永昌	2	1	4-2-3-1 (100.0%)	4231	2016上港17	埃弗拉·夸西	WM	1	1994-09-25	48.05	55.82	91	94	0	9	9.2967	11.3626	81.97	13.4286	61.54	47.5165	86.96	27.87	4.35	63.011	2.66	10.2718	6.75044	13.4286	336.437	0.8	6.5	8.4	6.1978	336.425	851.678	1151.24	3661.55	4270.49
2016-05-08	2016	2016上港	3	2016永昌	16	424982016上港2016永昌	2	1	4-2-3-1 (100.0%)	4231	2016上港7	武磊	WM	0	1991-11-19	48.05	55.82	94	94	1	10	10	15	68.09	5	60	37	75.68	34.04	13.23	47	2.34	10.212	6.741	10	299.9	0.7	6.5	8.4	4	299.871	887.442	1250.41	3390.76	4383.67
2016-06-11	2016	2016恒大	1	2016永昌	16	425322016恒大2016永昌	0	0	4-2-3-1 (100.0%)	4231	2016恒大20	于汉超	WM	0	1987-02-25	51.5333	65.06	50	97	0	1	1.94	13.58	65	9.7	20	29.1	80	10	10.01	38.8	3	9.87848	7.0519	3.88	149.186	0.34	6.1	8.3	0	149.097	797.876	1332.81	3322.85	4275.29
2016-06-11	2016	2016恒大	1	2016永昌	16	425322016恒大2016永昌	0	0	4-2-3-1 (100.0%)	4231	2016恒大16	黄博文（恒大）	WM	0	1987-07-13	51.5333	65.06	97	97	1	10	10	10	87.34	8	37.5	76	86.84	29.11	12.05	79	2.43	10.461	7.252	4	56.3	0.13	6.5	8.4	1	56.26	528.31	1253.91	4331.07	4291.85
2016-06-11	2016	2016恒大	1	2016永昌	16	425322016恒大2016永昌	0	0	4-2-3-1 (100.0%)	4231	2016恒大7	阿兰	WM	1	1989-07-10	51.5333	65.06	97	97	1	3	3	10	78.26	5	40	38	86.84	23.91	11.49	46	2.65	10.169	7.24	7	155.6	0.36	6.3	8.4	2	155.585	491.49	1482.27	4046.48	3992.7
2016-06-12	2016	2016国安	5	2016亚泰	12	425332016国安2016亚泰	2	0	4-2-3-1 (100.0%)	4231	2016国安28	张呈栋	WM	0	1989-02-09	53.45	67.54	100	100	1	4	4	5	91.38	10	50	48	89.58	27.59	4.64	58	2.4	11.164	7.418	8	135.8	0.32	6.7	8.3	1	135.833	507.799	1401.56	4694.65	4424.14
2016-06-12	2016	2016国安	5	2016亚泰	12	425332016国安2016亚泰	2	0	4-2-3-1 (100.0%)	4231	2016国安8	朴成	WM	0	1989-08-21	53.45	67.54	66	100	0	7	10.6061	18.1818	76.47	4.54545	66.67	68.1818	80	27.45	7.76	77.2727	2.24	10.9697	7.61667	3.0303	47.7273	0.1	6.5	8.8	3.0303	47.684	406.931	1693.17	4746.58	4074.94
2016-06-14	2016	2016恒大	1	2016泰达	10	425352016恒大2016泰达	2	0	4-2-3-1 (100.0%)	4231	2016恒大20	于汉超	WM	0	1987-02-25	58.6167	66.46	81	96	0	7	8.2963	8.2963	85.42	2.37037	50	50.963	83.72	27.08	7.6	56.8889	2.44	11.2237	8.39941	8.2963	147.437	0.35	7	8.2	1.18519	147.387	612.148	1475.94	4488.72	4499.99
2016-06-14	2016	2016恒大	1	2016泰达	10	425352016恒大2016泰达	2	0	4-2-3-1 (100.0%)	4231	2016恒大7	阿兰	WM	1	1989-07-10	58.62	66.46	71	96	0	1	1.35211	18.9296	72.55	4.05634	33.33	62.1972	65.22	39.22	9.44	68.9577	2.24	10.3464	7.88011	6.76056	205.927	0.47	6.5	7.9	5.40845	205.913	241.711	1329.96	4372.49	4196.8
2016-06-14	2016	2016泰达	10	2016恒大	1	425352016泰达2016恒大	0	2	4-2-3-1 (100.0%)	4231	2016泰达8	胡人天	WM	0	1991-01-21	58.6167	33.54	96	96	1	3	3	8	82.61	3	33.33	43	79.07	41.3	6.08	46	2.07	11.365	8.298	15	295.6	0.71	7.1	8.5	4	295.585	784.78	1396.1	4520.4	4368.57
2016-06-14	2016	2016泰达	10	2016恒大	1	425352016泰达2016恒大	0	2	4-2-3-1 (100.0%)	4231	2016泰达13	王秋明	WM	0	1993-01-09	58.6167	33.54	57	96	0	6	10.1053	8.42105	66.67	1.68421	100	20.2105	66.67	40	3.54	25.2632	1.93	12.2678	9.11158	13.4737	208	0.48	7.6	9.3	0	208.047	917.545	2274.95	4819.94	4046.87
2016-06-15	2016	2016苏宁	2	2016富力	6	425362016苏宁2016富力	1	1	4-2-3-1 (100.0%)	4231	2016苏宁10	阿莱士·特谢拉	WM	1	1990-01-06	54.3667	55.38	94	94	1	2	2	10	73.68	6	33.33	29	89.66	10.53	6.04	38	3.42	9.48	6.827	8	219.5	0.51	6	7.5	2	219.514	388.191	1033.73	3417.46	4421.22
2016-06-15	2016	2016苏宁	2	2016富力	6	425362016苏宁2016富力	1	1	4-2-3-1 (100.0%)	4231	2016苏宁24	吉翔	WM	0	1990-03-01	54.3667	55.38	46	94	0	5	10.2174	10.2174	77.27	6.13043	33.33	40.8696	75	45.45	7.94	44.9565	2.09	12.0606	9.41839	10.2174	237.043	0.57	7.7	8.8	8.17391	237.08	910.29	1569.92	5713.89	3628.66
2016-06-15	2016	2016苏宁	2	2016富力	6	425362016苏宁2016富力	1	1	4-2-3-1 (100.0%)	4231	2016苏宁29	杨家威	WM	0	1992-01-04	54.3667	55.38	48	94	0	3	5.875	3.91667	86.67	1.95833	100	27.4167	85.71	13.33	16.75	29.375	2.93	10.528	7.05783	13.7083	185.846	0.45	6.6	9.4	0	185.809	1080.08	1619.69	4290.39	3352.29
2016-06-15	2016	2016上港	3	2016亚泰	12	425362016上港2016亚泰	1	1	4-2-3-1 (100.0%)	4231	2016上港17	埃弗拉·夸西	WM	1	1994-09-25	56.7	69.5	69	95	0	9	12.3913	19.2754	65	20.6522	66.67	42.6812	70.97	22.5	6.32	55.0725	2.9	10.4624	7.60413	12.3913	219.188	0.52	6.6	7.8	5.50725	219.232	649.665	1158.95	4278.7	4156.06
2016-06-15	2016	2016上港	3	2016亚泰	12	425362016上港2016亚泰	1	1	4-2-3-1 (100.0%)	4231	2016上港7	武磊	WM	0	1991-11-19	56.7	69.5	95	95	1	3	3	12	80.33	4	75	54	79.63	39.34	4.87	61	2.11	10.912	7.789	15	317.6	0.75	6.9	8.3	2	317.59	570.93	1345.47	4256.31	4421.34
2016-06-15	2016	2016华夏	7	2016申花	4	425362016华夏2016申花	2	2	4-2-3-1 (100.0%)	4231	2016华夏21	卡库塔	WM	1	1991-06-21	57.2333	52.18	97	97	1	10	10	24	65.71	8	37.5	48	68.75	34.29	12.13	70	2.2	10.075	7.087	10	268.3	0.61	6.2	7.4	2	268.29	577.421	1105.72	3772.84	4350.77
2016-06-15	2016	2016华夏	7	2016申花	4	425362016华夏2016申花	2	2	4-2-3-1 (100.0%)	4231	2016华夏27	热尔维尼奥	WM	1	1987-05-27	57.2333	52.18	47	97	0	0	0	6.19149	57.14	4.12766	0	10.3191	80	14.29	1.29	14.4468	3.86	8.93638	6.46391	4.12766	98.2383	0.22	5.5	6.6	2.06383	98.1786	593.021	726.588	2818.56	4699.18
2016-06-15	2016	2016力帆	8	2016绿城	15	425362016力帆2016绿城	1	0	4-2-3-1 (100.0%)	4231	2016力帆11	吴庆	WM	0	1981-07-04	51.9833	56.46	74	97	0	7	9.17568	15.7297	63.64	3.93243	66.67	40.6351	54.84	42.42	15.51	43.2568	2.09	11.4499	7.90288	14.4189	305.55	0.72	7	9	2.62162	305.537	939.038	1684.57	4119.34	4401.51
2016-06-15	2016	2016力帆	8	2016绿城	15	425362016力帆2016绿城	1	0	4-2-3-1 (100.0%)	4231	2016力帆32	费尔南多.恩里克	WM	1	1993-03-16	51.9833	56.46	97	97	1	11	11	18	66.04	4	50	43	72.09	28.3	9.78	53	3.3	9.655	6.632	17	442.1	1.02	5.9	7.7	3	442.083	513.743	996.826	2891.17	4811.1
2016-06-15	2016	2016绿城	15	2016力帆	8	425362016绿城2016力帆	0	1	4-2-3-1 (100.0%)	4231	2016绿城12	罗竞	WM	0	1993-11-04	51.9833	43.54	76	97	0	6	7.65789	16.5921	61.76	6.38158	0	35.7368	71.43	26.47	11.03	43.3947	2.41	9.98845	6.81042	8.93421	191.575	0.46	6.2	7.9	2.55263	191.518	457.542	1474.85	3706.79	4157.63
2016-06-15	2016	2016绿城	15	2016力帆	8	425362016绿城2016力帆	0	1	4-2-3-1 (100.0%)	4231	2016绿城8	臧一锋	WM	0	1993-10-15	51.9833	43.54	97	97	1	11	11	10	72.22	4	50	30	70	36.11	9.33	36	1.89	11.1	7.542	5	85.4	0.21	6.9	8.7	0	85.4279	685.06	1324.45	4735.29	4270.26
2016-06-18	2016	2016恒大	1	2016富德	9	425392016恒大2016富德	1	1	4-2-3-1 (100.0%)	4231	2016恒大20	于汉超	WM	0	1987-02-25	52.8833	64.5	50	97	0	1	1.94	15.52	73.33	11.64	66.67	48.5	72	33.33	14.08	58.2	2.13	10.9843	8.03936	5.82	103.79	0.26	6.8	8.6	3.88	103.805	835.627	1581.03	4388.13	4076.4
2016-06-18	2016	2016恒大	1	2016富德	9	425392016恒大2016富德	1	1	4-2-3-1 (100.0%)	4231	2016恒大16	黄博文（恒大）	WM	0	1987-07-13	52.8833	64.5	47	97	0	5	10.3191	14.4468	81.58	8.25532	25	76.3617	72.97	52.63	10.06	78.4255	1.89	11.2293	7.42979	2.06383	69.1383	0.16	6.9	9	4.12766	69.191	463.776	1739.54	4898.41	4058.24
2016-06-18	2016	2016恒大	1	2016富德	9	425392016恒大2016富德	1	1	4-2-3-1 (100.0%)	4231	2016恒大7	阿兰	WM	1	1989-07-10	52.8833	64.5	97	97	1	6	6	20	59.18	6	66.67	33	72.73	28.57	13.8	49	2.29	9.536	6.736	5	112.9	0.27	5.9	7.6	7	112.862	390.157	1267.06	3648.99	4116.96
2016-06-19	2016	2016上港	3	2016鲁能	14	425402016上港2016鲁能	0	0	4-2-3-1 (100.0%)	4231	2016上港9	埃尔克森	WM	1	1989-07-13	61.3167	46.18	93	93	1	6	6	15	72.73	10	40	46	80.43	38.18	7.52	55	1.78	10.15	7.926	3	63.1	0.15	6.5	7.8	9	63.1075	614.97	1483.02	3573.96	4415.12
2016-06-19	2016	2016上港	3	2016鲁能	14	425402016上港2016鲁能	0	0	4-2-3-1 (100.0%)	4231	2016上港7	武磊	WM	0	1991-11-19	61.3167	46.18	93	93	1	7	7	16	57.89	1	0	31	54.84	42.11	9.9	38	2.11	10.411	8.112	15	327.8	0.77	6.7	7.9	6	327.78	638.858	1226.95	3707.58	4510.17
2016-06-19	2016	2016苏宁	2	2016力帆	8	425402016苏宁2016力帆	2	1	4-2-3-1 (100.0%)	4231	2016苏宁24	吉翔	WM	0	1990-03-01	54.3833	70.46	95	95	1	9	9	17	73.44	7	57.14	58	72.41	31.25	12.56	64	2.09	11.57	8.058	6	112.2	0.25	7.3	8.9	2	112.189	770.791	1503.9	5350.55	3832.69
2016-06-19	2016	2016苏宁	2	2016力帆	8	425402016苏宁2016力帆	2	1	4-2-3-1 (100.0%)	4231	2016苏宁11	谢鹏飞	WM	0	1993-06-29	54.3833	70.46	53	95	0	1	1.79245	5.37736	91.18	10.7547	50	51.9811	100	26.47	5.02	60.9434	2.41	11.5488	7.81868	8.96226	159.887	0.38	7.2	8.8	1.79245	159.799	662.245	1458.64	5172.02	4095.82
2016-06-19	2016	2016申花	4	2016绿城	15	425402016申花2016绿城	4	0	4-2-3-1 (100.0%)	4231	2016申花28	曹赟定	WM	0	1989-11-22	50.3833	58.94	86	94	0	5	5.46512	14.2093	75.47	1.09302	0	48.093	75	18.87	10.37	57.9302	3.13	9.39781	6.30456	5.46512	176.195	0.4	5.9	7.5	2.18605	176.194	505.511	1121.36	2970.2	4624.75
2016-06-19	2016	2016申花	4	2016绿城	15	425402016申花2016绿城	4	0	4-2-3-1 (100.0%)	4231	2016申花11	吕征	WM	0	1985-02-25	50.3833	58.94	94	94	1	7	7	18	61.7	6	50	39	66.67	40.43	5.28	47	2.38	9.795	6.604	14	344.3	0.82	6.2	7.9	7	344.31	754.083	1134.6	3178.52	4383.57
2016-06-24	2016	2016力帆	8	2016鲁能	14	425452016力帆2016鲁能	2	1	4-2-3-1 (100.0%)	4231	2016力帆11	吴庆	WM	0	1981-07-04	55.6	39.26	85	96	0	7	7.90588	19.2	48.48	4.51765	50	30.4941	48.15	36.36	10.67	37.2706	2.06	11.2535	8.26278	12.4235	190.419	0.46	7	8.8	1.12941	190.435	1146.24	1783.76	3694.11	4439.17
2016-06-24	2016	2016力帆	8	2016鲁能	14	425452016力帆2016鲁能	2	1	4-2-3-1 (100.0%)	4231	2016力帆32	费尔南多.恩里克	WM	1	1993-03-16	55.6	39.26	96	96	1	5	5	13	65.79	6	16.67	29	75.86	31.58	8.24	38	2.53	10.605	7.589	26	543.1	1.28	6.6	8.2	2	543.11	596.155	932.352	3946.42	4587.03
2016-06-25	2016	2016绿城	15	2016华夏	7	425462016绿城2016华夏	1	0	4-2-3-1 (100.0%)	4231	2016绿城11	陈柏良	WM	0	1988-08-11	59	48.04	95	95	1	4	4	7	73.08	7	42.86	22	81.82	38.46	6.67	26	1.96	11.218	8.198	9	131.4	0.31	7.1	8.4	2	131.373	694.551	1713.09	4631.07	4047.79
2016-06-25	2016	2016绿城	15	2016华夏	7	425462016绿城2016华夏	1	0	4-2-3-1 (100.0%)	4231	2016绿城14	冯刚	WM	0	1993-03-06	59	48.04	93	95	0	7	7.15054	13.2796	65.79	7.15054	28.57	30.6452	66.67	36.84	6.93	38.8172	2.34	11.3908	8.3171	14.3011	293.683	0.69	7.1	8.4	1.02151	293.726	962.408	1751.79	4354.81	4027.71
2016-06-25	2016	2016上港	3	2016泰达	10	425462016上港2016泰达	1	1	4-2-3-1 (100.0%)	4231	2016上港17	埃弗拉·夸西	WM	1	1994-09-25	52.7333	52.45	90	96	0	6	6.4	14.9333	71.43	9.6	55.56	40.5333	65.79	30.61	10.11	52.2667	2.84	11.2117	7.6448	17.0667	459.093	1.04	7	8.7	6.4	459.079	792.838	1387.03	4467.97	4104.72
2016-06-25	2016	2016上港	3	2016泰达	10	425462016上港2016泰达	1	1	4-2-3-1 (100.0%)	4231	2016上港7	武磊	WM	0	1991-11-19	52.7333	52.45	96	96	1	8	8	18	60	5	20	39	64.1	44.44	10.11	45	2	11.592	8.021	21	414.8	0.96	7.2	9.1	4	414.774	760.355	1750.48	4212.97	4453.03
2016-06-25	2016	2016泰达	10	2016上港	3	425462016泰达2016上港	1	1	4-2-3-1 (100.0%)	4231	2016泰达8	胡人天	WM	0	1991-01-21	52.7333	47.55	96	96	1	5	5	10	76.19	12	25	36	80.56	30.95	5.77	42	2.31	11.348	7.843	15	386	0.9	7	8.9	2	386.048	871.423	1743.85	3960.97	4385.77
2016-06-25	2016	2016泰达	10	2016上港	3	425462016泰达2016上港	1	1	4-2-3-1 (100.0%)	4231	2016泰达17	惠家康	WM	0	1989-08-31	52.7333	47.55	96	96	1	5	5	9	75	8	37.5	32	65.63	19.44	10.25	36	3.22	11.116	7.48	15	347.5	0.78	6.9	8.5	1	347.46	604.98	1370.45	3962.87	4830.27
2016-07-10	2016	2016绿城	15	2016亚泰	12	425612016绿城2016亚泰	1	0	4-2-3-1 (100.0%)	4231	2016绿城14	冯刚	WM	0	1993-03-06	55.3	50.41	95	95	1	6	6	9	75.68	1	0	32	81.25	35.14	11.03	37	2.03	10.605	7.282	8	196.4	0.44	6.6	7.9	1	196.355	552.094	1617.74	4126.88	4111.84
2016-07-10	2016	2016绿城	15	2016亚泰	12	425612016绿城2016亚泰	1	0	4-2-3-1 (100.0%)	4231	2016绿城8	臧一锋	WM	0	1993-10-15	55.3	50.41	65	95	0	4	5.84615	10.2308	75.86	8.76923	33.33	36.5385	88	37.93	4.09	42.3846	1.9	11.8092	8.56754	11.6923	214.262	0.52	7.4	9.1	2.92308	214.292	475.675	1631.2	5654.18	3833.98
2016-07-10	2016	2016恒大	1	2016力帆	8	425612016恒大2016力帆	4	1	4-2-3-1 (100.0%)	4231	2016恒大16	黄博文（恒大）	WM	0	1987-07-13	51.8333	61.66	95	95	1	4	4	10	84.85	2	50	62	85.48	36.36	9.99	66	2.03	10.609	7.158	3	51	0.12	6.7	8.3	2	50.9915	504.588	1214.7	4273.67	4564.65
2016-07-10	2016	2016恒大	1	2016力帆	8	425612016恒大2016力帆	4	1	4-2-3-1 (100.0%)	4231	2016恒大7	阿兰	WM	1	1989-07-10	51.8333	61.66	76	95	0	3	3.75	7.5	73.91	1.25	0	26.25	71.43	13.04	14.1	28.75	3.09	9.6825	6.33375	12.5	249	0.61	6.1	7.6	1.25	249.012	463.901	1026.48	3646.52	4296.52
2016-07-13	2016	2016鲁能	14	2016永昌	16	425642016鲁能2016永昌	4	0	4-2-3-1 (100.0%)	4231	2016鲁能11	刘彬彬	WM	0	1993-06-16	59.5333	57.18	94	94	1	6	6	15	71.7	9	55.56	48	68.75	26.42	8.47	53	2.53	11.25	8.389	6	127.6	0.31	7.1	8.5	7	127.56	616.121	1448.73	4848.52	4209.17
2016-07-13	2016	2016鲁能	14	2016永昌	16	425642016鲁能2016永昌	4	0	4-2-3-1 (100.0%)	4231	2016鲁能9	塔尔德利	WM	1	1985-05-10	59.5333	57.18	94	94	1	3	3	14	74.55	1	100	50	82	21.82	7.93	55	2.87	10.043	7.47	11	292.4	0.68	6.4	7.5	1	292.422	584.595	1223.69	3362.6	4579.7
2016-07-16	2016	2016力帆	8	2016建业	13	425672016力帆2016建业	3	0	4-2-3-1 (100.0%)	4231	2016力帆18	徐洋	WM	0	1987-06-18	48.1333	46.33	98	98	1	18	18	20	54.55	6	16.67	42	54.76	52.27	14.88	44	1.82	10.601	6.671	5	134.2	0.3	6.5	8.3	9	134.171	424.228	1502.34	4264.22	4276.51
2016-07-16	2016	2016力帆	8	2016建业	13	425672016力帆2016建业	3	0	4-2-3-1 (100.0%)	4231	2016力帆32	费尔南多.恩里克	WM	1	1993-03-16	48.1333	46.33	91	98	0	2	2.15385	16.1538	64.29	4.30769	50	33.3846	64.52	35.71	10.03	45.2308	2.4	9.62015	6.23862	21.5385	541.8	1.2	5.9	7.8	6.46154	541.754	490.086	1016.95	2777.51	4794.3
2016-07-17	2016	2016恒大	1	2016亚泰	12	425682016恒大2016亚泰	2	1	4-2-3-1 (100.0%)	4231	2016恒大20	于汉超	WM	0	1987-02-25	53.1333	60.18	58	95	0	3	4.91379	4.91379	90.91	3.27586	50	42.5862	84.62	18.18	5.09	54.0517	2.64	11.4557	7.63931	6.55172	110.397	0.27	7.1	9	3.27586	110.466	795.223	1820.76	4368.43	4360.86
2016-07-17	2016	2016恒大	1	2016亚泰	12	425682016恒大2016亚泰	2	1	4-2-3-1 (100.0%)	4231	2016恒大16	黄博文（恒大）	WM	0	1987-07-13	53.1333	60.18	95	95	1	9	9	11	81.36	6	66.67	57	77.19	38.98	12.94	59	2.1	10.968	7.612	5	72.6	0.18	6.9	8.6	4	72.6412	398.691	1383.05	4977.18	4136.06
2016-07-17	2016	2016恒大	1	2016亚泰	12	425682016恒大2016亚泰	2	1	4-2-3-1 (100.0%)	4231	2016恒大7	阿兰	WM	1	1989-07-10	53.1333	60.18	95	95	1	4	4	22	58.49	1	100	40	60	30.19	10.38	53	2.81	9.968	6.781	6	101.8	0.24	6.2	7.7	7	101.755	544.602	1457.14	3710.96	4153.52
2016-07-02	2016	2016国安	5	2016建业	13	425532016国安2016建业	0	1	4-2-3-1 (100.0%)	4231	2016国安7	张池明	WM	0	1989-01-07	47.3167	52.17	95	95	1	6	6	16	50	10	30	19	57.89	25	10.55	32	2.13	9.587	6.187	10	241.2	0.56	6	7.9	5	241.176	436.758	1397.76	3224.5	4286.48
2016-07-02	2016	2016国安	5	2016建业	13	425532016国安2016建业	0	1	4-2-3-1 (100.0%)	4231	2016国安8	朴成	WM	0	1989-08-21	47.3167	52.17	63	95	0	3	4.52381	10.5556	72	7.53968	0	27.1429	66.67	12	11.11	37.6984	2.32	10.3354	7.08429	4.52381	58.2063	0.14	6.4	8.1	0	58.1431	595.449	1369.14	4123.9	4189.21
2016-07-20	2016	2016苏宁	2	2016华夏	7	425712016苏宁2016华夏	4	0	4-2-3-1 (100.0%)	4231	2016苏宁10	阿莱士·特谢拉	WM	1	1990-01-06	57.2833	44.51	94	94	1	2	2	15	75	3	0	48	81.25	36.67	8.57	60	3.15	9.527	6.619	8	198	0.46	6	7	2	197.965	518.586	815.911	2935.02	5059.43
2016-07-20	2016	2016苏宁	2	2016华夏	7	425712016苏宁2016华夏	4	0	4-2-3-1 (100.0%)	4231	2016苏宁24	吉翔	WM	0	1990-03-01	57.2833	44.51	58	94	0	8	12.9655	12.9655	68	9.72414	83.33	35.6552	68.18	44	12.39	40.5172	1.88	11.0499	7.48272	11.3448	209.069	0.51	7	8.6	14.5862	209.061	715.938	1512.6	4420.14	4191.4
2016-07-20	2016	2016上港	3	2016力帆	8	425712016上港2016力帆	5	3	4-2-3-1 (100.0%)	4231	2016上港17	埃弗拉·夸西	WM	1	1994-09-25	53.2	47.55	74	96	0	3	3.89189	14.2703	64.52	12.973	70	20.7568	81.25	12.9	7.79	40.2162	3.52	9.57276	6.91849	11.6757	263.611	0.6	5.9	7.5	5.18919	263.551	451.794	1048.91	3571.38	4237.4
2016-07-20	2016	2016上港	3	2016力帆	8	425712016上港2016力帆	5	3	4-2-3-1 (100.0%)	4231	2016上港7	武磊	WM	0	1991-11-19	53.2	47.55	96	96	1	7	7	14	71.43	3	33.33	38	81.58	32.65	6.86	49	2.24	10.127	6.973	10	320.2	0.75	6.3	7.9	3	320.17	509.388	986.783	3733.31	4577.02
2016-07-20	2016	2016上港	3	2016力帆	8	425712016上港2016力帆	5	3	4-2-3-1 (100.0%)	4231	2016上港12	李浩文	WM	0	1993-11-29	53.2	47.55	59	96	0	3	4.88136	13.0169	52.94	11.3898	57.14	16.2712	80	35.29	5.11	27.661	2.24	11.4175	7.78088	6.50847	103.81	0.25	7.1	9.2	4.88136	103.876	831.103	1808.53	4211.23	4462.32
2016-07-20	2016	2016恒大	1	2016富力	6	425712016恒大2016富力	1	2	4-2-3-1 (100.0%)	4231	2016恒大27	郑龙	WM	0	1988-04-15	53.2	44.61	68	95	0	7	9.77941	5.58824	86.67	6.98529	80	36.3235	84.62	40	8.53	41.9118	2.13	10.8873	7.57765	13.9706	231.772	0.55	6.8	8.5	2.79412	231.82	699.294	1473.67	4533.36	3949.31
2016-07-20	2016	2016恒大	1	2016富力	6	425712016恒大2016富力	1	2	4-2-3-1 (100.0%)	4231	2016恒大7	阿兰	WM	1	1989-07-10	53.2	44.61	95	95	1	5	5	17	45.16	9	44.44	21	57.14	32.26	9.49	31	2.13	9.035	6.334	8	149.1	0.36	5.7	7.1	5	149.122	392.97	902.196	3474.59	4115.64
2016-07-23	2016	2016上港	3	2016宏运	11	425742016上港2016宏运	1	3	4-2-3-1 (100.0%)	4231	2016上港17	埃弗拉·夸西	WM	1	1994-09-25	49.9667	54.23	95	95	1	8	8	13	64.86	5	40	29	65.52	35.14	5.12	37	2.62	9.742	6.687	7	188.5	0.45	6.1	8	3	188.532	623.225	1105.87	3902.73	3922.13
2016-07-23	2016	2016上港	3	2016宏运	11	425742016上港2016宏运	1	3	4-2-3-1 (100.0%)	4231	2016上港7	武磊	WM	0	1991-11-19	49.9667	54.23	95	95	1	4	4	14	66.67	3	66.67	36	58.33	38.1	13.64	42	2.26	10.18	6.842	10	295.3	0.69	6.4	8.2	2	295.306	573.008	1156.53	3749.6	4405.73
2016-07-23	2016	2016绿城	15	2016泰达	10	425742016绿城2016泰达	3	1	4-2-3-1 (100.0%)	4231	2016绿城11	陈柏良	WM	0	1988-08-11	53.0333	52.59	98	98	1	3	3	8	77.78	3	33.33	35	68.57	22.22	8.04	36	2.42	10.061	6.666	3	60.2	0.14	6.1	7.5	3	60.1594	429.515	1031.25	3896.51	4643.11
2016-07-23	2016	2016绿城	15	2016泰达	10	425742016绿城2016泰达	3	1	4-2-3-1 (100.0%)	4231	2016绿城7	加比奥内塔	WM	1	1985-10-05	53.0333	52.59	98	98	1	7	7	18	59.09	6	50	31	54.84	22.73	15.65	44	2.73	9.561	6.338	11	277.8	0.64	5.8	7.2	10	277.84	372.889	845.777	3254.44	4810.54
2016-07-24	2016	2016力帆	8	2016永昌	16	425752016力帆2016永昌	1	0	4-2-3-1 (100.0%)	4231	2016力帆11	吴庆	WM	0	1981-07-04	60.3667	42.64	56	99	0	5	8.83929	10.6071	57.14	3.53571	50	21.2143	58.33	57.14	11.78	24.75	1.5	12.0515	8.8658	21.2143	379.559	0.87	7.2	8.8	3.53571	379.635	978.543	1466.62	4528.29	4698.65
2016-07-24	2016	2016力帆	8	2016永昌	16	425752016力帆2016永昌	1	0	4-2-3-1 (100.0%)	4231	2016力帆32	费尔南多.恩里克	WM	1	1993-03-16	60.3667	42.64	99	99	1	4	4	14	60	5	0	31	61.29	25.71	11.32	35	3.49	9.081	6.923	17	338.9	0.75	5.5	6.9	3	338.894	516.952	700.569	2632.41	4892.62
2016-07-29	2016	2016国安	5	2016绿城	15	425802016国安2016绿城	1	0	4-2-3-1 (100.0%)	4231	2016国安11	宋博轩	WM	0	1989-09-16	54.1833	57.24	47	97	0	1	2.06383	10.3191	82.14	2.06383	100	49.5319	91.67	28.57	4.58	57.7872	2.36	11.1756	8.17896	2.06383	23.3213	0.06	6.9	8.6	0	23.2808	726.335	1765.27	4081.24	4580.19
2016-07-29	2016	2016国安	5	2016绿城	15	425802016国安2016绿城	1	0	4-2-3-1 (100.0%)	4231	2016国安15	谢尔盖耶夫	WM	1	1993-04-30	54.1833	57.24	50	97	0	3	5.82	11.64	75	1.94	100	38.8	75	33.33	5.82	46.56	1.88	10.8873	7.87058	1.94	66.736	0.16	6.7	9.2	3.88	66.7666	446.906	1562.81	5213.14	3597.8
2016-07-29	2016	2016国安	5	2016绿城	15	425802016国安2016绿城	1	0	4-2-3-1 (100.0%)	4231	2016国安19	于大宝	WM	0	1988-04-18	54.1833	57.24	97	97	1	6	6	14	68.18	11	27.27	35	80	29.55	8.31	44	2.25	9.744	6.963	7	132.8	0.31	6	7.7	6	132.847	457.663	1029.03	3850.64	4273.42
2016-07-03	2016	2016力帆	8	2016泰达	10	425542016力帆2016泰达	3	2	4-2-3-1 (100.0%)	4231	2016力帆11	吴庆	WM	0	1981-07-04	54.05	58.38	46	97	0	3	6.32609	14.7609	72	2.1087	0	40.0652	78.95	36	4.91	52.7174	1.68	12.3338	8.92611	6.32609	106.489	0.24	7.5	8.8	2.1087	106.385	855.398	2158.41	5138.09	4076.52
2016-07-03	2016	2016力帆	8	2016泰达	10	425542016力帆2016泰达	3	2	4-2-3-1 (100.0%)	4231	2016力帆32	费尔南多.恩里克	WM	1	1993-03-16	54.05	58.38	97	97	1	6	6	15	77.94	6	0	56	87.5	25	8.43	68	2.99	10.47	7.151	9	142.7	0.33	6.4	7.9	0	142.741	714.437	1156.05	4015.94	4440.43
2016-07-03	2016	2016恒大	1	2016鲁能	14	425542016恒大2016鲁能	2	0	4-2-3-1 (100.0%)	4231	2016恒大16	黄博文（恒大）	WM	0	1987-07-13	55.4	54.72	93	95	0	7	7.15054	6.12903	91.3	3.06452	33.33	67.4194	89.39	42.03	10.67	70.4839	1.93	11.3591	7.94629	5.10753	145.565	0.35	7.1	8.5	2.04301	145.559	512.099	1468.74	4901.58	4331.25
2016-07-03	2016	2016恒大	1	2016鲁能	14	425542016恒大2016鲁能	2	0	4-2-3-1 (100.0%)	4231	2016恒大7	阿兰	WM	1	1989-07-10	55.4	54.72	77	95	0	3	3.7013	17.2727	51.72	2.46753	50	18.5065	66.67	24.14	8.36	35.7792	2.03	10.5129	7.11513	4.93506	61.6883	0.15	6.6	7.7	0	61.7451	474.165	1382.47	4289.74	4304.53
2016-07-03	2016	2016上港	3	2016华夏	7	425542016上港2016华夏	2	0	4-2-3-1 (100.0%)	4231	2016上港9	埃尔克森	WM	1	1989-07-13	54.9333	45.11	97	97	1	8	8	18	70.97	15	60	47	74.47	45.16	14.91	62	1.9	11.11	7.97	7	218.6	0.51	6.9	8.8	8	218.633	620.484	1851.41	4054.7	4364.49
2016-07-03	2016	2016上港	3	2016华夏	7	425542016上港2016华夏	2	0	4-2-3-1 (100.0%)	4231	2016上港7	武磊	WM	0	1991-11-19	54.9333	45.11	91	97	0	10	10.6593	12.7912	69.23	8.52747	25	35.1758	75.76	41.03	12.77	41.5714	2.21	10.945	7.98385	18.1209	336.622	0.77	6.8	8.5	3.1978	336.67	985.939	1364.36	3825.91	4432.08
2016-07-30	2016	2016申花	4	2016苏宁	2	425812016申花2016苏宁	3	2	4-2-3-1 (100.0%)	4231	2016申花28	曹赟定	WM	0	1989-11-22	43.3167	57.86	96	96	1	6	6	17	58.54	1	100	32	65.63	26.83	9.3	41	3.34	9.112	5.548	12	298.6	0.7	5.7	7.7	5	298.552	496.007	902.755	2771.43	4643.07
2016-07-30	2016	2016申花	4	2016苏宁	2	425812016申花2016苏宁	3	2	4-2-3-1 (100.0%)	4231	2016申花11	吕征	WM	0	1985-02-25	43.3167	57.86	96	96	1	6	6	12	74.47	3	33.33	43	69.77	36.17	11.26	47	2.89	10.021	5.969	14	371.1	0.87	6.3	8.3	9	371.149	711.719	1084.47	3251.48	4602.08
2016-07-30	2016	2016鲁能	14	2016富德	9	425812016鲁能2016富德	1	2	4-2-3-1 (100.0%)	4231	2016鲁能11	刘彬彬	WM	0	1993-06-16	57.1167	54.72	95	95	1	5	5	16	70.37	6	33.33	47	70.21	25.93	8.32	54	2.65	11.432	8.454	7	191.7	0.45	7.2	8.9	3	191.676	610.138	1514.24	4966.41	4149.06
2016-07-30	2016	2016鲁能	14	2016富德	9	425812016鲁能2016富德	1	2	4-2-3-1 (100.0%)	4231	2016鲁能17	吴兴涵	WM	0	1993-02-24	57.1167	54.72	46	95	0	3	6.19565	8.26087	78.95	4.13043	0	35.1087	70.59	21.05	5.3	39.2391	3.11	12.3479	8.57065	8.26087	104.5	0.24	7.6	9.7	2.06522	104.417	951.734	1848.68	5491.86	3951.45
2016-07-30	2016	2016鲁能	14	2016富德	9	425812016鲁能2016富德	1	2	4-2-3-1 (100.0%)	4231	2016鲁能8	王永珀	WM	0	1987-01-19	57.1167	54.72	48	95	0	2	3.95833	21.7708	67.65	5.9375	66.67	61.3542	67.74	38.24	9.22	67.2917	2	11.5286	9.12594	7.91667	144.875	0.35	7.3	8.8	5.9375	144.809	490.346	2086.17	4888.95	3918.09
2016-07-31	2016	2016力帆	8	2016亚泰	12	425822016力帆2016亚泰	0	3	4-2-3-1 (100.0%)	4231	2016力帆18	徐洋	WM	0	1987-06-18	55.0667	60.01	97	97	1	8	8	14	83.53	4	50	80	81.25	23.53	9.89	85	2.31	10.391	7.345	9	192.7	0.46	6.4	8	3	192.728	693.41	1528.72	3910.7	4064.99
2016-07-31	2016	2016力帆	8	2016亚泰	12	425822016力帆2016亚泰	0	3	4-2-3-1 (100.0%)	4231	2016力帆32	费尔南多.恩里克	WM	1	1993-03-16	55.0667	60.01	97	97	1	1	1	16	69.23	5	40	45	66.67	19.23	13.71	52	2.6	9.557	7.074	9	202.7	0.45	5.9	7.7	4	202.672	637.797	1015.85	3191.18	4509.13
2016-07-31	2016	2016力帆	8	2016亚泰	12	425822016力帆2016亚泰	0	3	4-2-3-1 (100.0%)	4231	2016力帆20	刘卫东	WM	0	1987-01-29	55.0667	60.01	49	97	0	1	1.97959	3.95918	87.5	1.97959	100	27.7143	85.71	31.25	3.71	31.6735	2.44	12.0003	8.18957	5.93878	135.008	0.32	7.3	9.4	1.97959	134.921	895.647	2175.33	4846.14	3947.87
2016-07-31	2016	2016上港	3	2016富力	6	425822016上港2016富力	3	3	4-2-3-1 (100.0%)	4231	2016上港17	埃弗拉·夸西	WM	1	1994-09-25	55.15	37.01	95	95	1	6	6	14	68.18	16	56.25	35	74.29	36.36	7.93	44	2.39	10.019	7.014	9	235.3	0.56	6.3	7.6	9	235.254	471.911	995.288	4086.43	4230.46
2016-07-31	2016	2016上港	3	2016富力	6	425822016上港2016富力	3	3	4-2-3-1 (100.0%)	4231	2016上港7	武磊	WM	0	1991-11-19	55.15	37.01	95	95	1	10	10	15	63.41	1	0	32	75	19.51	12.03	41	2.54	10.055	7.038	16	278	0.65	6.3	7.7	1	278.002	600.144	1081.74	3369.62	4725.24
2016-07-09	2016	2016国安	5	2016泰达	10	425602016国安2016泰达	0	0	4-2-3-1 (100.0%)	4231	2016国安11	宋博轩	WM	0	1989-09-16	55.3833	63.16	62	97	0	8	12.5161	14.0806	76.92	1.56452	0	53.1935	79.41	28.21	7.82	61.0161	2.49	10.7999	8.24344	20.3387	315.719	0.74	6.7	7.9	1.56452	315.75	745.392	1053.48	3963.02	4722.69
2016-07-09	2016	2016国安	5	2016泰达	10	425602016国安2016泰达	0	0	4-2-3-1 (100.0%)	4231	2016国安19	于大宝	WM	0	1988-04-18	55.3833	63.16	97	97	1	3	3	14	65.85	16	93.75	35	71.43	46.34	7.3	41	1.85	9.688	6.82	6	121.4	0.27	5.9	7.4	9	121.401	333.933	698.084	4191.7	4342.77
2016-07-09	2016	2016泰达	10	2016国安	5	425602016泰达2016国安	0	0	4-2-3-1 (100.0%)	4231	2016泰达17	惠家康	WM	0	1989-08-31	55.3833	36.84	71	97	0	4	5.46479	12.2958	67.86	4.09859	0	34.1549	76	28.57	10.18	38.2535	2.14	10.0989	7.61518	10.9296	227.745	0.51	6.2	7.3	0	227.703	546.144	938.614	3311.09	5076.01
2016-07-09	2016	2016泰达	10	2016国安	5	425602016泰达2016国安	0	0	4-2-3-1 (100.0%)	4231	2016泰达8	胡人天	WM	0	1991-01-21	55.3833	36.84	97	97	1	10	10	8	74.19	5	40	28	64.29	22.58	6.45	31	2.84	9.85	7.233	6	129.7	0.31	6	7.8	2	129.75	507.512	1188.68	3758.47	4265.46
2016-08-13	2016	2016永昌	16	2016泰达	10	425952016永昌2016泰达	2	2	4-2-3-1 (100.0%)	4231	2016永昌11	黄世博	WM	0	1987-06-16	43.7833	55.23	72	95	0	8	10.5556	17.1528	65.79	3.95833	33.33	39.5833	46.67	39.47	12.82	50.1389	2.47	9.21104	5.39521	10.5556	219.424	0.52	5.8	7.9	2.63889	219.452	482.514	1031.83	3507.03	3969.92
2016-08-13	2016	2016永昌	16	2016泰达	10	425952016永昌2016泰达	2	2	4-2-3-1 (100.0%)	4231	2016永昌33	马修斯	WM	1	1983-01-15	43.7833	55.23	95	95	1	5	5	15	66.67	4	50	36	61.11	31.11	8.14	45	2.13	9.789	6.276	17	436.6	1.03	6.1	8.6	3	436.566	791.993	1321.38	2861.71	4376.99
2016-08-13	2016	2016泰达	10	2016永昌	16	425952016泰达2016永昌	2	2	4-2-3-1 (100.0%)	4231	2016泰达8	胡人天	WM	0	1991-01-21	43.7833	44.77	95	95	1	8	8	11	68.57	7	28.57	28	67.86	51.43	11.22	35	1.6	10.189	6.461	6	116.8	0.29	6.4	8.9	4	116.847	962.883	1501.98	3459.91	4147.75
2016-08-13	2016	2016泰达	10	2016永昌	16	425952016泰达2016永昌	2	2	4-2-3-1 (100.0%)	4231	2016泰达33	周通	WM	0	1990-01-12	43.7833	44.77	81	95	0	8	9.38272	12.9012	66.67	7.03704	16.67	31.6667	74.07	30.3	8.65	38.7037	2.21	9.87296	6.14568	3.51852	78.463	0.19	6.2	8.2	2.34568	78.5043	633.963	1328.22	3769.73	4062.82
2016-08-13	2016	2016恒大	1	2016申花	4	425952016恒大2016申花	1	2	4-2-3-1 (100.0%)	4231	2016恒大16	黄博文（恒大）	WM	0	1987-07-13	48.4	58.64	95	95	1	11	11	11	86.9	3	66.67	80	88.75	33.33	13.71	84	2.15	9.337	6.093	0	0	0	5.9	7.6	4	0	163.375	900.921	3376.25	4896.59
2016-08-13	2016	2016恒大	1	2016申花	4	425952016恒大2016申花	1	2	4-2-3-1 (100.0%)	4231	2016恒大7	阿兰	WM	1	1989-07-10	48.4	58.64	70	95	0	1	1.35714	6.78571	81.48	4.07143	0	27.1429	90	51.85	3.97	36.6429	1.78	8.7115	6.08679	2.71429	84.6857	0.2	5.5	7.1	4.07143	84.7314	452.868	971.653	2852.52	4349.98
2016-08-13	2016	2016上港	3	2016富德	9	425952016上港2016富德	1	1	4-2-3-1 (100.0%)	4231	2016上港7	武磊	WM	0	1991-11-19	52.8167	50.44	95	95	1	10	10	20	59.18	5	40	32	75	22.45	9.25	49	2.04	9.628	6.73	8	180.1	0.42	6.1	7.7	3	180.066	661.354	984.904	3462.94	4338.89
2016-08-13	2016	2016上港	3	2016富德	9	425952016上港2016富德	1	1	4-2-3-1 (100.0%)	4231	2016上港11	吕文君	WM	0	1989-03-11	52.8167	50.44	95	95	1	10	10	18	64.71	10	50	47	61.7	37.25	14.93	51	1.94	9.72	6.573	6	168.2	0.41	6.1	7.5	8	168.228	314.203	1058.98	3830.04	4348.95
2016-08-14	2016	2016鲁能	14	2016富力	6	425962016鲁能2016富力	2	1	4-2-3-1 (100.0%)	4231	2016鲁能11	刘彬彬	WM	0	1993-06-16	57.4833	46.14	94	94	1	8	8	11	80.7	2	100	55	80	28.07	6.1	57	2.6	11.812	8.726	16	301.9	0.72	7.5	9.1	3	301.86	977.251	1597.44	4655.82	4279.82
2016-08-14	2016	2016鲁能	14	2016富力	6	425962016鲁能2016富力	2	1	4-2-3-1 (100.0%)	4231	2016鲁能33	金敬道	WM	0	1992-11-18	57.4833	46.14	56	94	0	10	16.7857	15.1071	71.88	5.03571	66.67	45.3214	74.07	18.75	6.28	53.7143	2.91	12.356	8.94679	11.75	201.764	0.48	7.9	9.6	3.35714	201.743	1332.48	2114.98	5055.15	3651.6
2016-08-21	2016	2016富德	9	2016亚泰	12	426032016富德2016亚泰	0	1	4-2-3-1 (100.0%)	4231	2016富德10	斯蒂夫	WM	1	1994-11-10	46.5833	48.03	96	96	1	9	9	8	68	4	25	18	72.22	40	16.48	25	2.16	9.334	6.275	12	250.7	0.58	5.8	8.1	4	250.748	522.044	1119.83	3247.91	4193.21
2016-08-21	2016	2016富德	9	2016亚泰	12	426032016富德2016亚泰	0	1	4-2-3-1 (100.0%)	4231	2016富德13	金波	WM	0	1993-01-20	46.5833	48.03	53	96	0	2	3.62264	14.4906	60	9.0566	40	21.7358	41.67	25	2.31	36.2264	2.45	11.9149	8.28136	5.43396	135.668	0.32	7.4	9.3	0	135.623	854.347	2157.07	4830.98	3937.63
2016-09-10	2016	2016绿城	15	2016宏运	11	426232016绿城2016宏运	0	2	4-2-3-1 (100.0%)	4231	2016绿城11	陈柏良	WM	0	1988-08-11	54.75	53.53	65	97	0	7	10.4462	16.4154	72.5	5.96923	75	50.7385	76.47	45	7.48	59.6923	1.7	10.8267	7.38842	4.47692	57.9015	0.14	6.7	8.4	4.47692	57.8526	394.525	1375.53	4915.88	4083.27
2016-09-10	2016	2016绿城	15	2016宏运	11	426232016绿城2016宏运	0	2	4-2-3-1 (100.0%)	4231	2016绿城7	加比奥内塔	WM	1	1985-10-05	54.75	53.53	97	97	1	11	11	12	70	9	11.11	26	76.92	27.5	7.61	40	2.58	9.968	6.954	12	370.1	0.82	6.2	7.7	3	370.077	493.529	1039.65	3533.34	4531.62
2016-09-10	2016	2016恒大	1	2016华夏	7	426232016恒大2016华夏	3	0	4-2-3-1 (100.0%)	4231	2016恒大16	黄博文（恒大）	WM	0	1987-07-13	55.4667	54.96	73	94	0	2	2.57534	7.72603	86.96	3.86301	66.67	54.0822	83.33	41.3	9.3	59.2329	2	11.3302	8.15482	5.15068	107.778	0.26	7.2	8.6	6.43836	107.792	462.46	1468.7	4958.64	4332.65
2016-09-10	2016	2016恒大	1	2016华夏	7	426232016恒大2016华夏	3	0	4-2-3-1 (100.0%)	4231	2016恒大7	阿兰	WM	1	1989-07-10	55.4667	54.96	85	94	0	9	9.95294	14.3765	68.29	13.2706	50	37.6	73.53	46.34	11.15	45.3412	2.17	9.98169	7.28887	13.2706	205.915	0.5	6.3	7.9	9.95294	205.936	797.668	1125.58	3301.14	4550.91
2016-09-11	2016	2016申花	4	2016富力	6	426242016申花2016富力	1	1	4-2-3-1 (100.0%)	4231	2016申花28	曹赟定	WM	0	1989-11-22	57.5667	45.28	94	94	1	8	8	12	78.57	3	33.33	46	80.43	28.57	8.42	56	2.63	10.215	7.501	11	199.3	0.5	6.5	7.8	2	199.337	550.253	1369.19	3671.7	4424.36
2016-09-11	2016	2016申花	4	2016富力	6	426242016申花2016富力	1	1	4-2-3-1 (100.0%)	4231	2016申花8	张璐	WM	0	1987-08-23	57.5667	45.28	74	94	0	4	5.08108	8.89189	73.08	5.08108	50	26.6757	76.19	15.38	8.26	33.027	2.69	10.8634	8.12973	3.81081	74.0568	0.18	6.9	8.3	3.81081	74.1134	611.052	1854.29	4040.72	4283.49
2016-09-16	2016	2016力帆	8	2016申花	4	426292016力帆2016申花	2	2	4-2-3-1 (100.0%)	4231	2016力帆11	吴庆	WM	0	1981-07-04	51.7167	45.32	98	98	1	11	11	12	63.64	3	33.33	26	69.23	36.36	10.42	33	1.85	11.411	8.036	12	209	0.49	7	9.3	2	208.994	1079.28	2113.65	3766.8	4242.65
2016-09-16	2016	2016力帆	8	2016申花	4	426292016力帆2016申花	2	2	4-2-3-1 (100.0%)	4231	2016力帆32	费尔南多.恩里克	WM	1	1993-03-16	51.7167	45.32	98	98	1	4	4	19	57.78	2	100	31	64.52	8.89	15.33	45	3.18	9.774	6.749	11	252	0.57	6	7.8	2	251.961	554.204	1111.72	3304.15	4551.91
2016-09-17	2016	2016泰达	10	2016苏宁	2	426302016泰达2016苏宁	0	2	4-2-3-1 (100.0%)	4231	2016泰达17	惠家康	WM	0	1989-08-31	55.4833	44.67	78	94	0	5	6.02564	7.23077	82.35	7.23077	50	34.9487	86.21	35.29	7.06	40.9744	2.68	9.9411	6.74751	9.64103	181.974	0.44	6.3	7.5	1.20513	181.916	335.981	1146.18	3568.81	4707.75
2016-09-17	2016	2016泰达	10	2016苏宁	2	426302016泰达2016苏宁	0	2	4-2-3-1 (100.0%)	4231	2016泰达8	胡人天	WM	0	1991-01-21	55.4833	44.67	94	94	1	11	11	12	72.09	5	40	37	78.38	39.53	4.37	43	2.02	10.594	7.558	8	155.9	0.39	6.7	8.2	1	155.857	644.326	1457.54	4370.61	3965.28
2016-09-17	2016	2016富德	9	2016华夏	7	426302016富德2016华夏	3	2	4-2-3-1 (100.0%)	4231	2016富德10	斯蒂夫	WM	1	1994-11-10	46.4667	43.21	89	95	0	11	11.7416	21.3483	48.72	2.13483	100	23.4831	45.45	30.77	13.8	41.6292	2.36	9.79888	6.37354	12.809	275.927	0.66	6.2	8.2	5.33708	275.917	733.065	1007.55	3118.84	4663.18
2016-09-17	2016	2016富德	9	2016华夏	7	426302016富德2016华夏	3	2	4-2-3-1 (100.0%)	4231	2016富德13	金波	WM	0	1993-01-20	46.4667	43.21	82	95	0	7	8.10976	12.7439	68.57	8.10976	42.86	33.5976	62.07	37.14	6.87	40.5488	2.14	10.8277	7.33354	10.4268	290.213	0.68	6.8	9.2	1.15854	290.202	824.637	1705.72	4214.74	3791.93
2016-09-18	2016	2016恒大	1	2016宏运	11	426312016恒大2016宏运	6	2	4-2-3-1 (100.0%)	4231	2016恒大16	黄博文（恒大）	WM	0	1987-07-13	51.3	53.58	74	94	0	4	5.08108	7.62162	79.31	2.54054	0	31.7568	68	34.48	13.32	36.8378	1.97	10.9358	7.27611	1.27027	10.1622	0.02	6.9	8.7	2.54054	10.1399	429.415	1418.82	4916.11	4161.74
2016-09-18	2016	2016恒大	1	2016宏运	11	426312016恒大2016宏运	6	2	4-2-3-1 (100.0%)	4231	2016恒大7	阿兰	WM	1	1989-07-10	51.3	53.58	67	94	0	4	5.61194	8.41791	72.73	4.20896	0	21.0448	73.33	13.64	8.31	30.8657	2.41	10.3091	6.93636	11.2239	213.675	0.5	6.5	8.5	2.80597	213.707	540.178	1463.65	4236.03	3855.99
2016-09-24	2016	2016上港	3	2016恒大	1	426372016上港2016恒大	0	0	4-2-3-1 (100.0%)	4231	2016上港17	埃弗拉·夸西	WM	1	1994-09-25	56.1667	36.94	99	99	1	14	14	13	68.29	10	60	32	65.63	21.95	13.26	41	2.66	9.758	7.06	17	389.5	0.89	5.9	7.5	2	389.464	528.132	1226.08	3566.65	4047.77
2016-09-24	2016	2016上港	3	2016恒大	1	426372016上港2016恒大	0	0	4-2-3-1 (100.0%)	4231	2016上港7	武磊	WM	0	1991-11-19	56.1667	36.94	87	99	0	3	3.41379	7.96552	73.08	4.55172	50	23.8966	61.9	42.31	9.77	29.5862	1.92	10.3324	7.35331	11.3793	341.948	0.75	6.3	7.7	2.27586	341.973	526.662	1202.42	3949.66	4311.56
2016-09-24	2016	2016恒大	1	2016上港	3	426372016恒大2016上港	0	0	4-2-3-1 (100.0%)	4231	2016恒大2	廖力生	WM	0	1993-04-29	56.1667	63.06	85	99	0	4	4.65882	8.15294	84.78	8.15294	14.29	48.9176	80.95	47.83	7.97	53.5765	1.93	12.0384	8.74694	6.98824	118.567	0.28	7.3	9	2.32941	118.52	730.631	1919.55	5396.27	3874
2016-09-24	2016	2016恒大	1	2016上港	3	426372016恒大2016上港	0	0	4-2-3-1 (100.0%)	4231	2016恒大7	阿兰	WM	1	1989-07-10	56.1667	63.06	99	99	1	4	4	12	73.33	15	20	38	76.32	40	8.75	45	2.22	8.871	6.441	4	108.2	0.24	5.4	6.9	7	108.211	388.494	984.507	3029.24	4360.61
2016-09-25	2016	2016绿城	15	2016苏宁	2	426382016绿城2016苏宁	3	0	4-2-3-1 (100.0%)	4231	2016绿城7	加比奥内塔	WM	1	1985-10-05	51.9667	41.43	89	95	0	4	4.26966	16.0112	59.46	2.13483	50	29.8876	50	27.03	14.98	39.4944	2.7	10.1223	6.79517	14.9438	383.522	0.91	6.4	7.9	3.20225	383.487	565.163	1220.48	3395.33	4557.68
2016-09-25	2016	2016绿城	15	2016苏宁	2	426382016绿城2016苏宁	3	0	4-2-3-1 (100.0%)	4231	2016绿城12	罗竞	WM	0	1993-11-04	51.9667	41.43	95	95	1	5	5	12	72.09	5	40	33	78.79	32.56	8.66	43	2.19	11.182	7.672	10	139.9	0.33	7	8.9	3	139.901	700.828	1659.9	4983.16	3698.14
2016-09-09	2016	2016上港	3	2016国安	5	426222016上港2016国安	2	2	4-2-3-1 (100.0%)	4231	2016上港17	埃弗拉·夸西	WM	1	1994-09-25	53.3	45.75	95	95	1	8	8	16	58.97	9	33.33	30	53.33	33.33	8.95	39	2.72	9.974	6.981	9	245.5	0.57	6.3	7.9	9	245.47	561	1109.23	3928.52	4130.02
2016-09-09	2016	2016上港	3	2016国安	5	426222016上港2016国安	2	2	4-2-3-1 (100.0%)	4231	2016上港9	埃尔克森	WM	1	1989-07-13	53.3	45.75	95	95	1	7	7	11	73.17	4	25	35	74.29	41.46	12.79	41	2.32	10.955	7.784	7	131.7	0.32	6.9	8.8	8	131.676	549.591	2022.14	3886.99	4364.28
2016-09-09	2016	2016国安	5	2016上港	3	426222016国安2016上港	2	2	4-2-3-1 (100.0%)	4231	2016国安28	张呈栋	WM	0	1989-02-09	53.3	54.25	95	95	1	6	6	13	71.11	8	12.5	41	73.17	42.22	8.86	45	2.22	11.39	7.726	11	234	0.54	7.2	8.7	6	234.005	494.157	1298.45	5252.77	4110.22
2016-09-09	2016	2016国安	5	2016上港	3	426222016国安2016上港	2	2	4-2-3-1 (100.0%)	4231	2016国安7	张池明	WM	0	1989-01-07	53.3	54.25	49	95	0	2	3.87755	13.5714	75	7.7551	75	46.5306	79.17	17.86	7.59	54.2857	2.68	10.6885	7.45847	19.3878	444.561	1.08	6.7	8.6	0	444.477	762.717	1476.42	3740.99	4263.07
2016-09-09	2016	2016国安	5	2016上港	3	426222016国安2016上港	2	2	4-2-3-1 (100.0%)	4231	2016国安19	于大宝	WM	0	1988-04-18	53.3	54.25	46	95	0	0	0	12.3913	72.73	4.13043	0	39.2391	73.68	54.55	7.14	45.4348	1.77	10.1134	6.77804	12.3913	167.489	0.4	6.4	7.5	2.06522	167.427	471.107	1313.67	3872.63	4287.56
2016-10-15	2016	2016恒大	1	2016永昌	16	426582016恒大2016永昌	6	0	4-2-3-1 (100.0%)	4231	2016恒大27	郑龙	WM	0	1988-04-15	61.1833	62.68	47	94	0	1	2	6	90.91	6	33.33	62	87.1	33.33	7.17	66	1.97	12.52	9.984	14	250	0.61	8	9.1	0	249.973	896.807	2124.29	5182.99	4065.52
2016-10-15	2016	2016恒大	1	2016永昌	16	426582016恒大2016永昌	6	0	4-2-3-1 (100.0%)	4231	2016恒大16	黄博文（恒大）	WM	0	1987-07-13	61.1833	62.68	94	94	1	10	10	10	90.1	2	50	98	89.8	41.58	12.4	101	1.83	10.913	8.326	3	59.9	0.14	6.9	8.2	2	59.8923	363.663	1246.95	4762.76	4479.88
2016-10-15	2016	2016恒大	1	2016永昌	16	426582016恒大2016永昌	6	0	4-2-3-1 (100.0%)	4231	2016恒大7	阿兰	WM	1	1989-07-10	61.1833	62.68	94	94	1	8	8	18	70.49	14	42.86	48	81.25	21.31	7.75	61	2.38	10.3	7.698	6	145.1	0.35	6.5	7.5	9	145.093	554.845	1459.51	3879.94	4260.43
2016-10-15	2016	2016上港	3	2016苏宁	2	426582016上港2016苏宁	1	2	4-2-3-1 (100.0%)	4231	2016上港17	埃弗拉·夸西	WM	1	1994-09-25	43.8333	52.65	97	97	1	4	4	13	64.86	5	20	31	61.29	40.54	6.24	37	2.41	9.558	5.951	8	139.3	0.32	5.9	8.1	2	139.328	604.411	1115.45	3772.62	3926.1
2016-10-15	2016	2016上港	3	2016苏宁	2	426582016上港2016苏宁	1	2	4-2-3-1 (100.0%)	4231	2016上港7	武磊	WM	0	1991-11-19	43.8333	52.65	97	97	1	8	8	11	60.71	2	100	22	77.27	35.71	12.57	28	2.07	9.698	5.969	14	299.9	0.69	6	8.2	3	299.86	614.693	938.649	3685.88	4159.12
2016-10-15	2016	2016泰达	10	2016富德	9	426582016泰达2016富德	2	1	4-2-3-1 (100.0%)	4231	2016泰达8	胡人天	WM	0	1991-01-21	58.2667	49.53	72	94	0	5	6.52778	14.3611	64.52	3.91667	0	26.1111	80	22.58	4.66	40.4722	1.97	11.9445	9.19372	13.0556	319.6	0.77	7.6	9	3.91667	319.584	1131.82	1773.25	4764.9	3954.83
2016-10-15	2016	2016泰达	10	2016富德	9	426582016泰达2016富德	2	1	4-2-3-1 (100.0%)	4231	2016泰达17	惠家康	WM	0	1989-08-31	58.2667	49.53	94	94	1	10	10	12	71.43	6	66.67	38	68.42	30.95	7.64	42	2.62	10.216	7.518	8	133.9	0.31	6.5	7.8	5	133.911	634.357	1097.55	3694.85	4655.81
2016-10-16	2016	2016申花	4	2016建业	13	426592016申花2016建业	2	2	4-2-3-1 (100.0%)	4231	2016申花28	曹赟定	WM	0	1989-11-22	43.0833	54.8	97	97	1	4	4	11	70.27	2	50	33	75.76	29.73	10.66	37	3.05	9.166	5.482	8	185.3	0.43	5.7	7.7	0	185.277	640.082	973.735	2853.57	4513.81
2016-10-16	2016	2016申花	4	2016建业	13	426592016申花2016建业	2	2	4-2-3-1 (100.0%)	4231	2016申花11	吕征	WM	0	1985-02-25	43.0833	54.8	67	97	0	6	8.68657	11.5821	63.64	4.34328	0	20.2687	78.57	22.73	7.29	31.8507	2.23	10.1662	6.11534	13.0299	309.097	0.71	6.2	8.6	1.44776	309.152	754.628	1294.32	3469.99	4337.81
2016-10-16	2016	2016力帆	8	2016宏运	11	426592016力帆2016宏运	2	1	4-2-3-1 (100.0%)	4231	2016力帆11	吴庆	WM	0	1981-07-04	54.4	53.34	90	94	0	10	10.4444	10.4444	69.7	4.17778	50	25.0667	70.83	21.21	6.86	34.4667	2.45	10.5614	7.62862	5.22222	107.264	0.25	6.7	8.3	0	107.234	808.343	1647.01	3780.76	4218.19
2016-10-16	2016	2016力帆	8	2016宏运	11	426592016力帆2016宏运	2	1	4-2-3-1 (100.0%)	4231	2016力帆32	费尔南多.恩里克	WM	1	1993-03-16	54.4	53.34	94	94	1	6	6	16	71.43	7	28.57	43	72.09	21.43	10.23	56	3.36	9.171	6.781	12	210.5	0.49	5.8	7.5	3	210.47	578.825	951.987	3232.84	4196.71
2016-10-22	2016	2016泰达	10	2016华夏	7	426652016泰达2016华夏	0	5	4-2-3-1 (100.0%)	4231	2016泰达8	胡人天	WM	0	1991-01-21	54.7667	43.43	96	96	1	7	7	8	82.22	4	0	41	78.05	37.78	3.95	45	2.36	11.644	8.509	18	461.3	1.04	7.3	9.3	3	461.254	984.096	1771.3	4852.93	3574.26
2016-10-22	2016	2016泰达	10	2016华夏	7	426652016泰达2016华夏	0	5	4-2-3-1 (100.0%)	4231	2016泰达17	惠家康	WM	0	1989-08-31	54.7667	43.43	96	96	1	4	4	9	65.38	3	33.33	21	61.9	30.77	9.09	26	3.08	10.648	7.708	19	341	0.78	6.7	8.5	2	340.958	644.329	1538.92	3908.94	4214.59
2016-10-22	2016	2016上港	3	2016鲁能	14	426652016上港2016鲁能	4	1	4-2-3-1 (100.0%)	4231	2016上港17	埃弗拉·夸西	WM	1	1994-09-25	56.35	47.89	87	95	0	3	3.27586	14.1954	61.76	6.55172	33.33	25.1149	69.57	23.53	6.9	37.1264	2.85	10.7689	7.92103	16.3793	375.195	0.87	6.8	8.4	4.36782	375.222	704.586	1415.38	4253.31	4020.78
2016-10-22	2016	2016上港	3	2016鲁能	14	426652016上港2016鲁能	4	1	4-2-3-1 (100.0%)	4231	2016上港7	武磊	WM	0	1991-11-19	56.35	47.89	95	95	1	6	6	13	75.93	4	25	43	83.72	38.89	8.11	54	1.76	11.282	8.201	17	337.9	0.8	7.1	8.7	3	337.897	866.025	1428.39	4534.97	4115.03
2016-10-22	2016	2016国安	5	2016富力	6	426652016国安2016富力	3	1	4-2-3-1 (100.0%)	4231	2016国安28	张呈栋	WM	0	1989-02-09	54.4667	39.33	96	96	1	7	7	7	78.13	5	80	30	76.67	40.63	8.69	32	2.44	10.609	7.614	5	87.3	0.21	6.6	8.4	4	87.2893	598.118	1642.19	4161.27	4119.65
2016-10-22	2016	2016国安	5	2016富力	6	426652016国安2016富力	3	1	4-2-3-1 (100.0%)	4231	2016国安19	于大宝	WM	0	1988-04-18	54.4667	39.33	67	96	0	7	10.0299	15.7612	70.27	4.29851	66.67	45.8507	75	32.43	11.41	53.0149	2.19	10.2677	7.33325	11.4627	185.696	0.44	6.4	8.3	4.29851	185.636	571.243	1357.38	4295.49	3857.48
2016-10-22	2016	2016力帆	8	2016苏宁	2	426652016力帆2016苏宁	2	2	4-2-3-1 (100.0%)	4231	2016力帆11	吴庆	WM	0	1981-07-04	47.9333	50.51	94	94	1	3	3	8	73.33	3	0	22	86.36	30	6.35	30	2	10.801	7.074	13	221.8	0.54	6.8	8.9	0	221.8	813.499	1894.73	3657.74	4213.12
2016-10-22	2016	2016力帆	8	2016苏宁	2	426652016力帆2016苏宁	2	2	4-2-3-1 (100.0%)	4231	2016力帆32	费尔南多.恩里克	WM	1	1993-03-16	47.9333	50.51	94	94	1	4	4	14	67.44	6	50	36	55.56	18.6	10.21	43	3.6	9.288	6.227	17	439.8	1.02	5.9	7.8	2	439.79	612.19	821.771	2632.5	4781.63
2016-10-23	2016	2016永昌	16	2016建业	13	426662016永昌2016建业	2	0	4-2-3-1 (100.0%)	4231	2016永昌7	毛剑卿	WM	0	1986-08-08	47.4	45.98	95	95	1	7	7	10	62.96	11	45.45	19	78.95	25.93	6.66	27	2.41	9.999	6.201	12	236.1	0.55	6.3	7.8	5	236.062	545.313	1091.8	3262.45	4863.3
2016-10-23	2016	2016永昌	16	2016建业	13	426662016永昌2016建业	2	0	4-2-3-1 (100.0%)	4231	2016永昌33	马修斯	WM	1	1983-01-15	47.4	45.98	95	95	1	5	5	20	63.64	7	14.29	39	69.23	36.36	10.22	55	1.96	10.756	7.01	24	571.4	1.36	6.8	8.9	2	571.388	750.506	1468.25	3504.17	4461.48
2016-10-23	2016	2016申花	4	2016绿城	15	426662016申花2016绿城	0	0	4-2-3-1 (100.0%)	4231	2016申花8	张璐	WM	0	1987-08-23	52.0667	57.8	96	96	1	10	10	7	84.09	9	55.56	43	81.4	34.09	9.13	44	2.27	9.974	6.903	8	182.1	0.43	6.2	8	4	182.13	458.065	995.367	4178.2	4160.06
2016-10-23	2016	2016申花	4	2016绿城	15	426662016申花2016绿城	0	0	4-2-3-1 (100.0%)	4231	2016申花28	曹赟定	WM	0	1989-11-22	52.0667	57.8	96	96	1	8	8	15	77.94	1	0	63	73.02	30.88	9.86	68	2.82	10.336	7.034	10	183.3	0.42	6.5	8.1	1	183.268	585.294	1328.77	4122.54	4116.62
2016-10-23	2016	2016恒大	1	2016富德	9	426662016恒大2016富德	1	1	4-2-3-1 (100.0%)	4231	2016恒大16	黄博文（恒大）	WM	0	1987-07-13	49.0333	66.89	68	95	0	6	8.38235	11.1765	85.71	6.98529	60	68.4559	89.8	26.79	11.34	78.2353	2.21	10.3438	6.63463	5.58824	78.6544	0.19	6.5	7.9	11.1765	78.7143	511.83	1053.55	3757.71	4942.27
2016-10-23	2016	2016恒大	1	2016富德	9	426662016恒大2016富德	1	1	4-2-3-1 (100.0%)	4231	2016恒大7	阿兰	WM	1	1989-07-10	49.0333	66.89	95	95	1	5	5	18	57.14	7	57.14	30	66.67	28.57	9.05	42	2.31	8.747	5.696	8	143	0.34	5.5	7	5	142.969	432.474	907.789	2728.61	4535.5
2016-10-26	2016	2016上港	3	2016泰达	10	426692016上港2016泰达	1	0	4-2-3-1 (100.0%)	4231	2016上港17	埃弗拉·夸西	WM	1	1994-09-25	52.6	52.45	90	96	0	6	6.4	17.0667	61.9	18.1333	47.06	29.8667	64.29	21.43	7.42	44.8	2.45	9.99787	6.76373	9.6	266.453	0.61	6.2	7.7	2.13333	266.503	468.195	1067.97	4176	4019.51
2016-10-26	2016	2016上港	3	2016泰达	10	426692016上港2016泰达	1	0	4-2-3-1 (100.0%)	4231	2016上港7	武磊	WM	0	1991-11-19	52.6	52.45	96	96	1	10	10	21	47.5	6	66.67	36	38.89	62.5	10.25	40	1.52	10.409	6.979	14	300	0.71	6.5	8	4	299.999	613.84	1188.88	4023.64	4283.13
2016-10-26	2016	2016国安	5	2016申花	4	426692016国安2016申花	0	0	4-2-3-1 (100.0%)	4231	2016国安7	张池明	WM	0	1989-01-07	50.7667	47.82	96	96	1	6	6	16	65.96	14	64.29	39	71.79	31.91	9.19	47	2.47	9.737	6.71	12	199.6	0.48	6	7.9	6	199.611	590.923	1472.18	3293.35	4181.19
2016-10-26	2016	2016国安	5	2016申花	4	426692016国安2016申花	0	0	4-2-3-1 (100.0%)	4231	2016国安19	于大宝	WM	0	1988-04-18	50.7667	47.82	82	96	0	8	9.36585	9.36585	76.47	10.5366	33.33	35.122	76.67	41.18	8.7	39.8049	2.15	10.0542	6.84527	7.02439	115.785	0.27	6.3	7.9	2.34146	115.757	554.227	1338.35	3788.16	4257.5
2016-10-26	2016	2016永昌	16	2016富德	9	426692016永昌2016富德	0	2	4-2-3-1 (100.0%)	4231	2016永昌11	黄世博	WM	0	1987-06-16	57.9833	61.95	74	96	0	4	5.18919	12.973	72.97	12.973	40	42.8108	72.73	32.43	10.44	48	2.46	11.8962	8.7347	6.48649	100.93	0.23	7.4	9.3	0	100.942	727.914	1860.99	5710.92	3495.5
2016-10-26	2016	2016永昌	16	2016富德	9	426692016永昌2016富德	0	2	4-2-3-1 (100.0%)	4231	2016永昌33	马修斯	WM	1	1983-01-15	57.9833	61.95	96	96	1	9	9	24	73.63	6	33.33	76	69.74	29.67	12.42	91	2.59	10.558	8.041	13	343.1	0.8	6.6	8.3	4	343.107	797.527	1189.74	3756.82	4470.55
2016-10-30	2016	2016申花	4	2016亚泰	12	426732016申花2016亚泰	0	1	4-2-3-1 (100.0%)	4231	2016申花28	曹赟定	WM	0	1989-11-22	40.1	50.81	94	94	1	3	3	13	76.79	2	50	51	72.55	28.57	11.71	56	2.41	8.919	5.515	5	120.5	0.28	5.7	7.2	1	120.492	338.248	990.366	3547.42	3922.4
2016-10-30	2016	2016申花	4	2016亚泰	12	426732016申花2016亚泰	0	1	4-2-3-1 (100.0%)	4231	2016申花8	张璐	WM	0	1987-08-23	40.1	50.81	94	94	1	7	7	11	56	7	42.86	23	56.52	52	10.67	25	1.72	9.449	5.874	3	31.3	0.07	6	7.7	3	31.2733	498.39	1241.72	3898.82	3778.36
2016-10-30	2016	2016永昌	16	2016富力	6	426732016永昌2016富力	3	2	4-2-3-1 (100.0%)	4231	2016永昌7	毛剑卿	WM	0	1986-08-08	52.4333	48.59	84	94	0	5	5.59524	19.0238	58.54	8.95238	12.5	32.4524	55.17	26.83	10.51	45.881	3	9.63388	6.91348	13.4286	226.495	0.54	6.1	7.5	6.71429	226.449	623.938	934.452	3028.88	4820.37
2016-10-30	2016	2016永昌	16	2016富力	6	426732016永昌2016富力	3	2	4-2-3-1 (100.0%)	4231	2016永昌33	马修斯	WM	1	1983-01-15	52.4333	48.59	87	94	0	5	5.4023	16.2069	77.61	4.32184	75	64.8276	56.67	44.78	13.16	72.3908	2.21	10.3746	7.36441	14.046	359.253	0.84	6.6	8.1	5.4023	359.262	704.416	1235.09	3811.81	4264.27
2016-10-30	2016	2016恒大	1	2016鲁能	14	426732016恒大2016鲁能	4	0	4-2-3-1 (100.0%)	4231	2016恒大15	张文钊	WM	0	1987-05-28	59.15	50.58	81	94	0	4	4.64198	9.28395	80.95	4.64198	0	34.8148	90	28.57	6.21	48.7407	2.6	11.7906	8.91143	8.12346	159.8	0.38	7.4	8.8	0	159.8	924.242	1720.48	4647.05	4339.19
2016-10-30	2016	2016恒大	1	2016鲁能	14	426732016恒大2016鲁能	4	0	4-2-3-1 (100.0%)	4231	2016恒大2	廖力生	WM	0	1993-04-29	59.15	50.58	94	94	1	7	7	11	72.5	4	75	32	71.88	35	7.23	40	1.83	12.285	9.255	6	114.5	0.28	7.9	9.4	4	114.487	850.268	2103.24	5500.83	3716.56
2016-10-30	2016	2016鲁能	14	2016恒大	1	426732016鲁能2016恒大	0	4	4-2-3-1 (100.0%)	4231	2016鲁能2	赵明剑	WM	0	1987-11-22	59.15	49.42	94	94	1	5	5	16	70.37	3	33.33	48	64.58	46.3	17.74	54	2.41	9.995	7.495	5	120.5	0.29	6.4	7.6	4	120.548	477.945	1049.77	3778.24	4568.59
2016-10-30	2016	2016鲁能	14	2016恒大	1	426732016鲁能2016恒大	0	4	4-2-3-1 (100.0%)	4231	2016鲁能13	张驰	WM	0	1987-07-08	59.15	49.42	47	94	0	1	2	4	91.3	10	20	46	86.96	13.04	8.26	46	2.83	12.302	8.834	10	235.6	0.58	7.8	9.5	2	235.511	824.459	2335.18	4985.19	3920.85
2016-10-30	2016	2016鲁能	14	2016恒大	1	426732016鲁能2016恒大	0	4	4-2-3-1 (100.0%)	4231	2016鲁能17	吴兴涵	WM	0	1993-02-24	59.15	49.42	94	94	1	10	10	14	70.83	4	100	39	74.36	31.25	4.94	48	2.63	12.409	9.563	12	236.2	0.57	7.9	9.7	5	236.216	822.976	2149.96	5423.28	3776.96
2016-10-30	2016	2016上港	3	2016华夏	7	426732016上港2016华夏	3	1	4-2-3-1 (100.0%)	4231	2016上港17	埃弗拉·夸西	WM	1	1994-09-25	57.6	44.55	83	94	0	10	11.3253	9.06024	73.33	5.66265	0	27.1807	83.33	20	2.77	33.9759	2.83	11.075	8.33202	20.3855	435.345	1.03	7	8.4	3.39759	435.308	685.473	1504.95	4552.72	3896.05
2016-10-30	2016	2016上港	3	2016华夏	7	426732016上港2016华夏	3	1	4-2-3-1 (100.0%)	4231	2016上港7	武磊	WM	0	1991-11-19	57.6	44.55	94	94	1	9	9	13	68.29	4	25	36	72.22	36.59	4.43	41	1.9	11.067	8.017	20	409.8	0.96	7	8.3	1	409.803	603.961	1505.11	4238.85	4309.26
2016-10-30	2016	2016国安	5	2016建业	13	426732016国安2016建业	3	1	4-2-3-1 (100.0%)	4231	2016国安7	张池明	WM	0	1989-01-07	54.7167	52.68	68	94	0	4	5.52941	20.7353	81.82	1.38235	0	24.8824	77.78	13.64	3.48	30.4118	2.45	5.33174	3.84985	8.29412	156.068	0.82	7.2	8.5	0	156.113	281.446	785.306	2140.95	1968.4
2017-03-04	2017	2017上港	2	2017亚泰	7	427982017上港2017亚泰	5	1	4-2-3-1 (100.0%)	4231	2017上港10	胡尔克	WM	1	1986-07-25	48.8667	55.73	95	95	1	7	7	22	66.15	5	20	52	73.08	33.85	8.7	65	2.74	10.414	6.707	20	506.5	1.17	6.6	8.2	5	506.54	797.377	1300.89	3286.5	4523.13
2017-03-04	2017	2017上港	2	2017亚泰	7	427982017上港2017亚泰	5	1	4-2-3-1 (100.0%)	4231	2017上港7	武磊	WM	0	1991-11-19	48.8667	55.73	95	95	1	10	10	13	69.05	4	50	35	74.29	35.71	8.97	42	2.33	11.329	7.715	20	454.8	1.06	7.1	9.5	5	454.8	763.238	1758.53	4328.71	4024.1
2017-03-10	2017	2017泰达	13	2017苏宁	12	428042017泰达2017苏宁	0	0	4-2-3-1 (100.0%)	4231	2017泰达17	惠家康	WM	0	1989-08-31	52.7833	47.18	89	96	0	9	9.70787	8.62921	77.14	6.47191	33.33	32.3596	66.67	48.57	11.09	37.7528	1.97	9.98508	6.52153	9.70787	216.809	0.5	6.2	7.6	1.07865	216.823	585.745	1074.43	3004.19	5104.29
2017-03-10	2017	2017泰达	13	2017苏宁	12	428042017泰达2017苏宁	0	0	4-2-3-1 (100.0%)	4231	2017泰达8	胡人天	WM	0	1991-01-21	52.7833	47.18	55	96	0	4	6.98182	12.2182	63.16	10.4727	0	27.9273	68.75	36.84	8.37	33.1636	2.21	12.8413	8.78138	12.2182	211.724	0.5	7.9	9.9	1.74545	211.759	1062.76	2489.44	4987.9	4089.74
2017-03-11	2017	2017力帆	10	2017华夏	4	428052017力帆2017华夏	1	1	4-2-3-1 (100.0%)	4231	2017力帆11	吴庆	WM	0	1981-07-04	51.1167	46.72	69	94	0	6	8.17391	14.9855	60.71	2.72464	50	28.6087	57.14	35.71	10.71	38.1449	2.32	11.216	7.47504	16.3478	262.791	0.63	7.1	8.6	2.72464	262.821	983.348	1615.41	4194.45	4160.61
2017-03-11	2017	2017权健	3	2017申花	11	428052017权健2017申花	1	1	4-2-3-1 (100.0%)	4231	2017权健16	郑达伦	WM	0	1994-02-11	41.5333	51.39	65	94	0	2	2.89231	13.0154	59.09	5.78462	75	28.9231	40	31.82	7.4	31.8154	2.64	9.68923	5.922	5.78462	100.797	0.24	6.1	8.2	5.78462	100.764	759.231	1228.28	3357.56	4243.67
2017-03-11	2017	2017权健	3	2017申花	11	428052017权健2017申花	1	1	4-2-3-1 (100.0%)	4231	2017权健11	格乌瓦尼奥	WM	1	1992-04-05	41.5333	51.39	94	94	1	5	5	8	78.95	4	25	29	79.31	31.58	5.87	38	2.76	9.351	5.834	25	524.6	1.25	5.9	8.4	1	524.573	625.905	1220.74	2635.59	4343.93
2017-03-11	2017	2017恒丰	8	2017国安	9	428052017恒丰2017国安	1	1	4-2-3-1 (100.0%)	4231	2017恒丰17	依力哈木江•伊明江	WM	0	1986-06-30	42.5167	47.93	94	94	1	10	10	20	55.56	4	25	35	65.71	37.78	6.46	45	2.04	10.474	6.546	23	510.9	1.19	6.6	9.2	4	510.884	977.933	1607.84	3282.95	4094.11
2017-03-11	2017	2017恒丰	8	2017国安	9	428052017恒丰2017国安	1	1	4-2-3-1 (100.0%)	4231	2017恒丰22	梁学铭	WM	0	1995-08-02	42.5167	47.93	51	94	0	1	1.84314	12.902	65	11.0588	50	31.3333	64.71	40	6.61	36.8627	1.85	10.0119	5.86486	1.84314	37.9686	0.08	6.3	8.7	3.68627	37.8862	630.594	1100.47	3719.78	4523.63
2017-04-02	2017	2017国安	9	2017申花	11	428272017国安2017申花	2	1	4-2-3-1 (100.0%)	4231	2017国安23	唐诗	WM	0	1995-01-24	42.75	55.7	58	97	0	6	10.0345	21.7414	50	5.01724	33.33	33.4483	50	34.62	13.01	43.4828	2.12	11.0496	7.08936	16.7241	269.259	0.63	6.8	9.1	1.67241	269.32	813.377	1750.27	4292.9	3922.97
2017-04-02	2017	2017国安	9	2017申花	11	428272017国安2017申花	2	1	4-2-3-1 (100.0%)	4231	2017国安7	张池明	WM	0	1989-01-07	42.75	55.7	97	97	1	6	6	15	70.59	5	20	44	59.09	19.61	11.98	51	3.2	9.874	5.972	7	102.3	0.23	6.1	8.4	3	102.259	736.863	1331.42	3434.39	4268.84
2017-04-07	2017	2017上港	2	2017鲁能	6	428322017上港2017鲁能	2	1	4-2-3-1 (100.0%)	4231	2017上港7	武磊	WM	0	1991-11-19	49.3333	57.84	96	96	1	3	3	8	74.19	5	20	26	73.08	38.71	8.71	31	2.26	10.397	7.083	13	307.2	0.71	6.5	8.6	2	307.168	827.454	1511.75	3698.64	4051.82
2017-04-08	2017	2017恒大	1	2017富力	5	428332017恒大2017富力	2	2	4-2-3-1 (100.0%)	4231	2017恒大27	郑龙	WM	0	1988-04-15	53.45	51.63	49	95	0	5	9.69388	9.69388	68.75	5.81633	66.67	29.0816	66.67	43.75	13.36	31.0204	2.63	11.7315	8.57714	23.2653	432.153	1.03	7.4	9.5	3.87755	432.199	1154.56	1915.7	4239.67	3988.59
2017-04-08	2017	2017恒大	1	2017富力	5	428332017恒大2017富力	2	2	4-2-3-1 (100.0%)	4231	2017恒大20	于汉超	WM	0	1987-02-25	53.45	51.63	95	95	1	11	11	14	68.18	4	75	35	74.29	36.36	8.73	44	2.02	11.009	7.624	10	276.4	0.64	6.9	8.6	4	276.394	810.34	1722.92	3877.23	4322.09
2017-04-08	2017	2017华夏	4	2017申花	11	428332017华夏2017申花	4	2	4-2-3-1 (100.0%)	4231	2017华夏28	张呈栋	WM	0	1989-02-09	47.1	48.69	95	95	1	6	6	13	71.74	7	28.57	40	70	32.61	6.6	46	2.26	11.235	7.081	10	185	0.44	7.1	9	5	184.995	721.938	1552.07	4385.42	4390.7
2017-04-08	2017	2017华夏	4	2017申花	11	428332017华夏2017申花	4	2	4-2-3-1 (100.0%)	4231	2017华夏15	尹鸿博	WM	0	1989-10-30	47.1	48.69	93	95	0	8	8.17204	11.2366	78.43	3.06452	66.67	43.9247	86.05	31.37	5.13	52.0968	2.2	11.9772	7.95651	23.4946	459.167	1.06	7.5	10.1	0	459.125	1287.94	1885.33	4578.89	3765.82
2017-04-08	2017	2017恒丰	8	2017泰达	13	428332017恒丰2017泰达	0	0	4-2-3-1 (100.0%)	4231	2017恒丰19	常飞亚	WM	0	1993-02-03	44.1833	53.04	78	94	0	6	7.23077	7.23077	78.57	3.61538	33.33	28.9231	70.83	32.14	8.14	33.7436	3.11	9.75069	5.88946	6.02564	193.905	0.45	6.2	7.7	0	193.903	504.441	823.458	3347.78	4880.77
2017-04-08	2017	2017恒丰	8	2017泰达	13	428332017恒丰2017泰达	0	0	4-2-3-1 (100.0%)	4231	2017恒丰10	切里	WM	1	1988-06-04	44.1833	53.04	94	94	1	6	6	22	57.69	4	25	45	62.22	46.15	13.65	52	2.04	10.298	6.32	7	138.2	0.33	6.5	8.6	1	138.175	551.649	1344.08	4111.31	4152.5
2017-04-15	2017	2017申花	11	2017亚泰	7	428402017申花2017亚泰	3	2	4-2-3-1 (100.0%)	4231	2017申花28	曹赟定	WM	0	1989-11-22	37.15	42.37	93	97	0	1	1.04301	13.5591	48	1.04301	0	22.9462	45.45	40	14.44	26.0753	2.56	9.48305	5.22131	8.34409	217.363	0.49	5.8	8.6	1.04301	217.325	862.227	1157.62	3143.17	4103.16
2017-04-15	2017	2017申花	11	2017亚泰	7	428402017申花2017亚泰	3	2	4-2-3-1 (100.0%)	4231	2017申花29	徐骏敏	WM	0	1994-09-22	37.15	42.37	56	97	0	3	5.19643	6.92857	55.56	5.19643	66.67	12.125	42.86	22.22	6.04	15.5893	2	10.8865	5.83386	10.3929	168.711	0.4	6.7	9.7	1.73214	168.734	767.354	1566.82	4151.04	4233.11
2017-04-16	2017	2017恒大	1	2017泰达	13	428412017恒大2017泰达	3	0	4-2-3-1 (100.0%)	4231	2017恒大7	阿兰	WM	1	1989-07-10	52.9833	53.9	59	96	0	2	3.25424	21.1525	55.17	6.50847	25	37.4237	56.52	44.83	9.98	47.1864	2.03	10.6967	7.2179	4.88136	97.6271	0.21	6.6	8	4.88136	97.5542	497.077	1520.8	4344.07	4237.71
2017-04-16	2017	2017恒大	1	2017泰达	13	428412017恒大2017泰达	3	0	4-2-3-1 (100.0%)	4231	2017恒大29	郜林	WM	0	1986-02-14	52.9833	53.9	96	96	1	5	5	15	58.33	12	33.33	30	56.67	36.11	8.12	36	2.47	10.588	7.084	8	166	0.38	6.6	8	4	166.02	500.374	1428.46	4170.31	4322.75
2017-04-16	2017	2017华夏	4	2017富德	15	428412017华夏2017富德	1	1	4-2-3-1 (100.0%)	4231	2017华夏28	张呈栋	WM	0	1989-02-09	54.75	48.94	95	95	1	9	9	19	62	6	83.33	48	58.33	50	10.26	50	2.12	11.145	8.022	15	329.1	0.79	7	8.8	10	329.113	692.599	1694.45	4234.86	4193.64
2017-04-16	2017	2017华夏	4	2017富德	15	428412017华夏2017富德	1	1	4-2-3-1 (100.0%)	4231	2017华夏15	尹鸿博	WM	0	1989-10-30	54.75	48.94	84	95	0	6	6.78571	13.5714	70	3.39286	66.67	40.7143	75	27.5	9.27	45.2381	2.23	12.143	9.01143	15.8333	377.512	0.87	7.6	9.9	2.2619	377.498	969.254	2412.02	4645.3	3739.23
2017-04-21	2017	2017上港	2	2017华夏	4	428462017上港2017华夏	3	0	4-2-3-1 (100.0%)	4231	2017上港10	胡尔克	WM	1	1986-07-25	51.05	47.24	96	96	1	5	5	19	62.75	11	45.45	34	64.71	17.65	6.74	51	3.18	9.589	6.066	15	343.8	0.77	6	7.1	4	343.843	544.387	943.667	2614.06	5143.25
2017-04-21	2017	2017上港	2	2017华夏	4	428462017上港2017华夏	3	0	4-2-3-1 (100.0%)	4231	2017上港7	武磊	WM	0	1991-11-19	51.05	47.24	90	96	0	11	11.7333	13.8667	64.86	5.33333	60	32	70	32.43	7.76	39.4667	2.54	11.0859	7.3184	13.8667	426.347	0.97	6.9	8.7	4.26667	426.296	721.747	1365.29	4186.9	4385.27
2017-04-22	2017	2017申花	11	2017恒丰	8	428472017申花2017恒丰	2	0	4-2-3-1 (100.0%)	4231	2017申花28	曹赟定	WM	0	1989-11-22	45.8333	41.95	89	95	0	3	3.20225	11.7416	71.05	3.20225	0	33.0899	80.65	39.47	11.26	40.5618	2.63	9.30787	5.8409	12.809	307.736	0.74	5.8	7.7	1.06742	307.719	696.893	892.664	2671.22	4739.86
2017-04-29	2017	2017华夏	4	2017泰达	13	428542017华夏2017泰达	4	0	4-2-3-1 (100.0%)	4231	2017华夏28	张呈栋	WM	0	1989-02-09	54.3	54.48	94	94	1	12	12	14	68.89	6	83.33	38	73.68	35.56	5.88	45	2	11.073	7.578	12	239.2	0.56	7	8.4	7	239.198	607.692	1438.96	4380.46	4406.97
2017-04-29	2017	2017华夏	4	2017泰达	13	428542017华夏2017泰达	4	0	4-2-3-1 (100.0%)	4231	2017华夏35	车世伟	WM	0	1996-10-30	54.3	54.48	47	94	0	4	8	6	90	4	50	58	89.66	23.33	6.54	60	3.03	10.68	8.386	8	117.4	0.29	6.8	8.1	2	117.462	791.692	1370.45	3818.97	4580.96
2017-04-29	2017	2017华夏	4	2017泰达	13	428542017华夏2017泰达	4	0	4-2-3-1 (100.0%)	4231	2017华夏15	尹鸿博	WM	0	1989-10-30	54.3	54.48	47	94	0	3	6	16	72.41	0	0	50	76	24.14	7.98	58	2.17	10.55	6.61	8	128.8	0.29	6.7	8.6	0	128.74	570.191	1471.37	4023.75	4355.83
2017-04-30	2017	2017力帆	10	2017上港	2	428552017力帆2017上港	1	1	4-2-3-1 (100.0%)	4231	2017力帆11	吴庆	WM	0	1981-07-04	53.8333	45.64	96	96	1	8	8	15	64.29	4	50	38	60.53	45.24	17.75	42	2.24	10.888	7.584	15	308.2	0.71	6.8	8.5	6	308.184	930.843	1922.84	3542.12	4183.87
2017-04-30	2017	2017力帆	10	2017上港	2	428552017力帆2017上港	1	1	4-2-3-1 (100.0%)	4231	2017力帆32	费尔南多.恩里克	WM	1	1993-03-16	53.8333	45.64	96	96	1	8	8	23	62.9	4	0	49	59.18	38.71	11.25	62	2.77	9.511	6.876	14	406.6	0.91	5.9	7.7	0	406.6	587.226	1038.35	2986.02	4492.93
2017-04-30	2017	2017上港	2	2017力帆	10	428552017上港2017力帆	1	1	4-2-3-1 (100.0%)	4231	2017上港10	胡尔克	WM	1	1986-07-25	53.8333	54.36	96	96	1	5	5	32	56.76	7	71.43	48	60.42	18.92	8.98	74	2.97	9.238	6.18	7	134.3	0.32	5.8	6.9	1	134.293	590.846	942.934	2583.6	4986.65
2017-04-30	2017	2017上港	2	2017力帆	10	428552017上港2017力帆	1	1	4-2-3-1 (100.0%)	4231	2017上港7	武磊	WM	0	1991-11-19	53.8333	54.36	88	96	0	4	4.36364	9.81818	74.29	4.36364	25	28.3636	80.77	22.86	6.28	38.1818	2.34	10.0898	7.032	9.81818	251.236	0.58	6.3	7.6	3.27273	251.221	684.404	1034.68	3650.34	4469.18
2017-05-06	2017	2017权健	3	2017亚泰	7	428612017权健2017亚泰	1	3	4-2-3-1 (100.0%)	4231	2017权健19	王晓龙	WM	0	1986-03-11	49.0333	55.63	77	96	0	4	4.98701	13.7143	73.81	2.49351	100	42.3896	76.47	30.95	8.33	52.3636	2.57	10.9078	7.38577	14.961	300.717	0.7	6.8	9.3	3.74026	300.712	833.092	1899.71	3671.16	4203.35
2017-05-06	2017	2017权健	3	2017亚泰	7	428612017权健2017亚泰	1	3	4-2-3-1 (100.0%)	4231	2017权健38	孙可	WM	0	1989-08-26	49.0333	55.63	96	96	1	10	10	28	53.33	8	62.5	49	51.02	35	12.97	60	2.37	11.108	7.396	12	238.3	0.56	6.9	9	4	238.275	796.23	1832.63	4262.18	3978.39
2017-05-06	2017	2017亚泰	7	2017权健	3	428612017亚泰2017权健	3	1	4-2-3-1 (100.0%)	4231	2017亚泰17	范晓冬	WM	0	1987-03-02	49.0333	44.37	55	96	0	3	5.23636	8.72727	64.29	3.49091	50	20.9455	66.67	28.57	8.32	24.4364	2	10.5408	6.77411	13.9636	211.375	0.48	6.5	9.2	1.74545	211.302	1069.12	1833.83	3700.58	3726.21
2017-05-06	2017	2017亚泰	7	2017权健	3	428612017亚泰2017权健	3	1	4-2-3-1 (100.0%)	4231	2017亚泰29	谭龙	WM	0	1988-04-01	49.0333	44.37	96	96	1	6	6	19	63.46	4	25	41	65.85	38.46	11.72	52	2.1	10.688	7.236	12	316.3	0.73	6.7	8.9	3	316.311	596.327	1460.42	4148.84	4166.09
2017-05-07	2017	2017力帆	10	2017建业	14	428622017力帆2017建业	2	3	4-2-3-1 (100.0%)	4231	2017力帆11	吴庆	WM	0	1981-07-04	56.1833	59.06	97	97	1	2	2	14	64.1	6	16.67	31	70.97	33.33	7.7	39	2.13	10.715	7.581	10	197.3	0.47	6.6	8.1	3	197.267	937.443	1663.01	3596.41	4320.57
2017-05-07	2017	2017力帆	10	2017建业	14	428622017力帆2017建业	2	3	4-2-3-1 (100.0%)	4231	2017力帆32	费尔南多.恩里克	WM	1	1993-03-16	56.1833	59.06	97	97	1	5	5	26	69.05	3	33.33	72	68.06	33.33	13.13	84	2.7	9.746	7.09	11	312.8	0.71	6	7.6	2	312.797	755.963	1331.85	3084.09	4261.13
2017-05-07	2017	2017国安	9	2017华夏	4	428622017国安2017华夏	1	4	4-2-3-1 (100.0%)	4231	2017国安18	金泰延	WM	1	1989-08-21	51.9	53.68	76	95	0	0	0	10	77.14	0	0	38.75	70.97	17.14	8.71	43.75	2.66	11.2287	7.88625	13.75	238	0.56	7	8.7	1.25	238	1293.64	1574.01	4321.79	3801.67
2017-05-07	2017	2017国安	9	2017华夏	4	428622017国安2017华夏	1	4	4-2-3-1 (100.0%)	4231	2017国安23	唐诗	WM	0	1995-01-24	51.9	53.68	53	95	0	5	8.96226	16.1321	67.86	8.96226	80	37.6415	66.67	21.43	8.22	50.1887	2.5	11.2942	7.81151	7.16981	85.5	0.2	7	9.2	5.37736	85.5782	910.849	1651.94	5031.68	3613.47
2017-05-07	2017	2017国安	9	2017华夏	4	428622017国安2017华夏	1	4	4-2-3-1 (100.0%)	4231	2017国安21	雷纳托.奥古斯托	WM	1	1988-02-08	51.9	53.68	57	95	0	5	8.33333	13.3333	77.14	5	0	51.6667	83.87	17.14	11.54	58.3333	2.94	9.73	6.745	3.33333	39.1667	0.09	6	7.8	0	39.1108	639.522	1563.83	3485.13	4002.32
2017-05-12	2017	2017华夏	4	2017富力	5	428672017华夏2017富力	1	1	4-2-3-1 (100.0%)	4231	2017华夏28	张呈栋	WM	0	1989-02-09	54.4	45.04	96	96	1	6	6	7	81.58	9	44.44	34	79.41	23.68	7.27	38	2.63	10.499	7.33	7	152.3	0.36	6.5	8.1	3	152.307	444.926	1319.57	3962.67	4619.48
2017-05-12	2017	2017华夏	4	2017富力	5	428672017华夏2017富力	1	1	4-2-3-1 (100.0%)	4231	2017华夏35	车世伟	WM	0	1996-10-30	54.4	45.04	48	96	0	5	10	18	60.87	10	40	34	76.47	34.78	5.68	46	1.65	10.806	7.836	8	161.2	0.38	6.7	8.1	2	161.205	724.783	1254.3	4028.81	4636.27
2017-05-20	2017	2017力帆	10	2017权健	3	428752017力帆2017权健	0	1	4-2-3-1 (100.0%)	4231	2017力帆11	吴庆	WM	0	1981-07-04	46.4333	60.44	80	98	0	1	1.225	8.575	66.67	4.9	25	22.05	72.22	19.05	11.36	25.725	3.43	10.7543	6.91022	13.475	292.897	0.68	6.6	8.6	1.225	292.924	844.688	1749.36	3479.65	4388.04
2017-05-20	2017	2017力帆	10	2017权健	3	428752017力帆2017权健	0	1	4-2-3-1 (100.0%)	4231	2017力帆16	王维成	WM	0	1991-09-02	46.4333	60.44	51	98	0	7	13.451	26.902	50	7.68627	75	40.3529	47.62	28.57	14.02	53.8039	2.32	10.3688	7.09635	7.68627	160.067	0.37	6.3	9.4	5.76471	160.112	696.058	1933.08	3578.45	4001.35
2017-05-20	2017	2017力帆	10	2017权健	3	428752017力帆2017权健	0	1	4-2-3-1 (100.0%)	4231	2017力帆32	费尔南多.恩里克	WM	1	1993-03-16	46.4333	60.44	98	98	1	8	8	16	70.37	10	20	40	72.5	33.33	8.98	54	2.35	8.916	6.041	15	340	0.76	5.4	7.8	2	340.004	633.559	804.652	2849.21	4288.67
2017-05-26	2017	2017恒大	1	2017力帆	10	428812017恒大2017力帆	2	0	4-2-3-1 (100.0%)	4231	2017恒大27	郑龙	WM	0	1988-04-15	55.0167	57.02	94	94	1	7	7	16	60	6	33.33	35	57.14	37.5	11.33	40	2.05	11.173	8.085	9	104.8	0.25	7.1	8.8	3	104.78	748.463	2025.08	4158.16	4136.38
2017-05-26	2017	2017恒大	1	2017力帆	10	428812017恒大2017力帆	2	0	4-2-3-1 (100.0%)	4231	2017恒大20	于汉超	WM	0	1987-02-25	55.0167	57.02	94	94	1	5	5	11	78.85	2	0	49	71.43	36.54	8.68	52	2.38	10.05	7.262	6	107.7	0.25	6.4	7.9	2	107.697	671.709	1325.29	3451.32	4493.74
2017-05-27	2017	2017泰达	13	2017权健	3	428822017泰达2017权健	0	3	4-2-3-1 (100.0%)	4231	2017泰达8	胡人天	WM	0	1991-01-21	48.1667	55.41	95	95	1	8	8	7	81.58	6	33.33	34	82.35	31.58	5.58	38	2.5	10.102	6.745	14	344.7	0.82	6.4	8.4	3	344.714	755.812	1339.88	3324.48	4336.94
2017-05-27	2017	2017泰达	13	2017权健	3	428822017泰达2017权健	0	3	4-2-3-1 (100.0%)	4231	2017泰达17	惠家康	WM	0	1989-08-31	48.1667	55.41	68	95	0	1	1.39706	9.77941	81.08	5.58824	25	47.5	82.35	21.62	6.16	51.6912	3.46	10.0602	6.40132	8.38235	149.066	0.35	6.4	8.2	0	149.097	851.788	1400.87	2817.58	4840.66
2017-06-02	2017	2017力帆	10	2017国安	9	428882017力帆2017国安	1	0	4-2-3-1 (100.0%)	4231	2017力帆11	吴庆	WM	0	1981-07-04	57.2	39.9	82	95	0	5	5.79268	8.10976	76.67	2.31707	50	28.9634	84	40	10.54	34.7561	1.97	11.5216	8.57433	3.47561	64.6463	0.16	7.3	8.9	1.15854	64.6618	956.017	2296.68	3996.7	4207.17
2017-06-02	2017	2017力帆	10	2017国安	9	428882017力帆2017国安	1	0	4-2-3-1 (100.0%)	4231	2017力帆32	费尔南多.恩里克	WM	1	1993-03-16	57.2	39.9	95	95	1	5	5	14	71.43	3	66.67	35	68.57	24.49	9.35	49	3.16	10.029	7.518	15	417.4	0.95	6.3	7.9	1	417.398	759.263	1109.05	3180.45	4562.54
2017-06-02	2017	2017泰达	13	2017申花	11	428882017泰达2017申花	2	1	4-2-3-1 (100.0%)	4231	2017泰达8	胡人天	WM	0	1991-01-21	56.2167	48.94	75	95	0	5	6.33333	7.6	83.33	6.33333	20	41.8	84.85	30.56	4.76	45.6	2.03	12.0055	9.2112	12.6667	219.387	0.53	7.5	9.4	1.26667	219.355	1010.5	2041.68	4981.28	3752.85
2017-06-02	2017	2017泰达	13	2017申花	11	428882017泰达2017申花	2	1	4-2-3-1 (100.0%)	4231	2017泰达11	李源一	WM	0	1993-08-28	56.2167	48.94	84	95	0	9	10.1786	9.04762	83.67	4.52381	50	50.8929	86.67	18.37	7.94	55.4167	2.78	11.2202	7.97095	7.91667	130.964	0.31	7.1	8.7	1.13095	131.011	665.808	1483.51	4757.59	4182.68
2017-06-03	2017	2017苏宁	12	2017华夏	4	428892017苏宁2017华夏	1	2	4-2-3-1 (100.0%)	4231	2017苏宁10	阿莱士·特谢拉	WM	1	1990-01-06	52.2667	43.12	96	96	1	7	7	12	69.23	8	25	33	75.76	33.33	5.86	39	2.51	9.473	6.488	9	145.4	0.34	5.9	7.4	2	145.377	613.603	1088.21	2660.98	4964.55
2017-06-03	2017	2017苏宁	12	2017华夏	4	428892017苏宁2017华夏	1	2	4-2-3-1 (100.0%)	4231	2017苏宁24	吉翔	WM	0	1990-03-01	52.2667	43.12	81	96	0	4	4.74074	21.3333	41.94	10.6667	55.56	26.0741	45.45	41.94	21.7	36.7407	1.55	11.3102	7.52948	8.2963	131.674	0.31	7	9.1	10.6667	131.7	742.129	1726.55	4626.88	4082.59
2017-06-03	2017	2017上港	2	2017宏运	16	428892017上港2017宏运	4	1	4-2-3-1 (100.0%)	4231	2017上港7	武磊	WM	0	1991-11-19	52.65	56.43	94	94	1	6	6	11	62.07	1	0	22	72.73	37.93	10.08	29	2.41	10.13	7.123	13	309.6	0.71	6.4	8.1	3	309.633	774.675	1178.95	3797.62	4068.66
2017-06-03	2017	2017上港	2	2017宏运	16	428892017上港2017宏运	4	1	4-2-3-1 (100.0%)	4231	2017上港33	韦世豪	WM	0	1995-04-08	52.65	56.43	59	94	0	6	9.55932	12.7458	70.37	6.37288	25	39.8305	72	22.22	7.53	43.0169	2.85	11.2051	8.50142	7.9661	142.912	0.33	7.1	8.4	4.77966	142.98	802.499	1799.87	4861.92	3598.5
2017-06-17	2017	2017申花	11	2017力帆	10	429032017申花2017力帆	2	2	4-2-3-1 (100.0%)	4231	2017申花28	曹赟定	WM	0	1989-11-22	51.2667	57.11	96	96	1	7	7	23	58.18	4	100	41	58.54	12.73	16.76	55	2.73	8.754	5.919	11	267.8	0.62	5.4	6.9	0	267.804	558.319	793.936	2537.54	4596.33
2017-06-17	2017	2017申花	11	2017力帆	10	429032017申花2017力帆	2	2	4-2-3-1 (100.0%)	4231	2017申花36	刘若钒	WM	0	1999-01-28	51.2667	57.11	47	96	0	3	6.12766	22.4681	50	2.04255	100	34.7234	47.06	31.82	11.48	44.9362	1.82	10.2945	6.79966	8.17021	189.549	0.44	6.4	8.3	6.12766	189.538	456.892	1187.11	4210.9	4249.35
2017-06-17	2017	2017申花	11	2017力帆	10	429032017申花2017力帆	2	2	4-2-3-1 (100.0%)	4231	2017申花11	吕征	WM	0	1985-02-25	51.2667	57.11	49	96	0	7	13.7143	11.7551	70	7.83673	50	31.3469	68.75	40	8.76	39.1837	2.05	11.1184	7.60555	15.6735	462.171	1.07	6.9	8.6	7.83673	462.163	1011.68	1422.08	3820.43	4402.04
2017-06-17	2017	2017力帆	10	2017申花	11	429032017力帆2017申花	2	2	4-2-3-1 (100.0%)	4231	2017力帆11	吴庆	WM	0	1981-07-04	51.2667	42.89	68	96	0	4	5.64706	11.2941	55.56	2.82353	50	19.7647	50	33.33	16.16	25.4118	2.11	11.6696	7.79435	8.47059	143.153	0.34	7.2	9.1	2.82353	143.172	1135.53	1900.82	4241.03	4248.41
2017-06-17	2017	2017力帆	10	2017申花	11	429032017力帆2017申花	2	2	4-2-3-1 (100.0%)	4231	2017力帆32	费尔南多.恩里克	WM	1	1993-03-16	51.2667	42.89	96	96	1	8	8	13	73.47	4	25	35	71.43	10.2	11.03	49	3.88	9.967	6.999	8	181.9	0.42	6.2	8.2	1	181.914	680.376	1165.17	3575.06	4364.48
2017-06-17	2017	2017恒丰	8	2017恒大	1	429032017恒丰2017恒大	0	2	4-2-3-1 (100.0%)	4231	2017恒丰19	常飞亚	WM	0	1993-02-03	52.85	54.66	80	96	0	9	10.8	13.2	72.5	3.6	66.67	42	65.71	40	11.12	48	2.25	9.6636	5.9484	9.6	251.28	0.59	6	8.1	1.2	251.268	505	1165.06	2860.37	4881.81
2017-06-17	2017	2017恒丰	8	2017恒大	1	429032017恒丰2017恒大	0	2	4-2-3-1 (100.0%)	4231	2017恒丰17	依力哈木江•伊明江	WM	0	1986-06-30	52.85	54.66	71	96	0	6	8.11268	16.2254	63.64	2.70423	100	44.6197	51.52	36.36	8.24	44.6197	2.36	10.4775	6.69566	6.76056	162.659	0.37	6.5	9.4	1.35211	162.641	868.35	2030.49	3526.5	3889.23
2017-06-18	2017	2017亚泰	7	2017苏宁	12	429042017亚泰2017苏宁	1	0	4-2-3-1 (100.0%)	4231	2017亚泰37	周大地	WM	0	1996-02-18	48.6833	45.12	66	96	0	10	14.5455	14.5455	71.43	8.72727	50	39.2727	77.78	37.14	9.01	50.9091	2.09	11.0444	7.35564	16	285.818	0.67	6.9	9.1	7.27273	285.791	688.259	1630.86	4505.13	3934.21
2017-06-18	2017	2017亚泰	7	2017苏宁	12	429042017亚泰2017苏宁	1	0	4-2-3-1 (100.0%)	4231	2017亚泰29	谭龙	WM	0	1988-04-01	48.6833	45.12	94	96	0	8	8.17021	11.234	60.71	6.12766	33.33	20.4255	65	39.29	12.8	28.5957	2.18	10.8541	7.18468	11.234	220.289	0.52	6.8	9	4.08511	220.295	509.768	1319.81	4631.72	4172.1
2017-06-24	2017	2017力帆	10	2017亚泰	7	429102017力帆2017亚泰	1	1	4-2-3-1 (100.0%)	4231	2017力帆11	吴庆	WM	0	1981-07-04	47.7167	43.35	90	95	0	4	4.22222	9.5	60.87	4.22222	75	20.0556	57.89	52.17	8.38	24.2778	1.52	10.8353	7.21894	6.33333	126.244	0.3	6.8	8.7	2.11111	126.231	904.369	1774.13	3872.04	4159.04
2017-06-24	2017	2017力帆	10	2017亚泰	7	429102017力帆2017亚泰	1	1	4-2-3-1 (100.0%)	4231	2017力帆32	费尔南多.恩里克	WM	1	1993-03-16	47.7167	43.35	95	95	1	8	8	12	73.91	6	66.67	36	72.22	30.43	11.84	46	2.89	9.156	6.122	14	293.7	0.68	5.8	7.7	1	293.742	632.216	978.497	2724.5	4527.28
2017-06-24	2017	2017宏运	16	2017权健	3	429102017宏运2017权健	1	2	4-2-3-1 (100.0%)	4231	2017宏运11	胡延强	WM	0	1993-03-20	48.4167	49.8	50	98	0	3	5.88	11.76	64.71	9.8	0	29.4	66.67	11.76	16.63	33.32	3.12	10.4664	6.6346	13.72	348.292	0.77	6.4	8.1	0	348.343	668.142	1117.15	3475.66	4857.13
2017-06-24	2017	2017宏运	16	2017权健	3	429102017宏运2017权健	1	2	4-2-3-1 (100.0%)	4231	2017宏运33	孙兆靓	WM	0	1996-05-28	48.4167	49.8	48	98	0	2	4.08333	10.2083	64.29	2.04167	100	22.4583	72.73	14.29	12.96	28.5833	2.21	10.7004	7.24996	2.04167	43.6917	0.11	6.5	9.1	2.04167	43.6514	678.518	1702.51	4459.96	3815.46
2017-06-24	2017	2017宏运	16	2017权健	3	429102017宏运2017权健	1	2	4-2-3-1 (100.0%)	4231	2017宏运12	詹姆斯	WM	1	1980-02-02	48.4167	49.8	98	98	1	8	8	16	56.76	5	40	28	67.86	27.03	10.19	37	2.49	11.356	7.744	8	155.2	0.35	6.9	9.6	4	155.182	900.319	1967.65	4347.83	3985.24
2017-06-25	2017	2017上港	2	2017建业	14	429112017上港2017建业	4	1	4-2-3-1 (100.0%)	4231	2017上港29	郑致云	WM	0	1995-02-17	55.2	54.04	46	94	0	4	8.17391	14.3043	56.25	8.17391	25	26.5652	61.54	37.5	9.56	32.6957	1.63	11.607	8.29039	12.2609	236.022	0.58	7.4	8.9	2.04348	235.988	909.144	1774.97	4510.1	4176.42
2017-06-25	2017	2017上港	2	2017建业	14	429112017上港2017建业	4	1	4-2-3-1 (100.0%)	4231	2017上港7	武磊	WM	0	1991-11-19	55.2	54.04	94	94	1	9	9	16	65.96	7	28.57	36	61.11	25.53	13.32	47	2.38	10.373	7.228	19	411.5	0.97	6.6	7.9	6	411.451	710.451	1275.61	3469.4	4506.32
2017-06-30	2017	2017宏运	16	2017申花	11	429162017宏运2017申花	1	8	4-2-3-1 (100.0%)	4231	2017宏运33	孙兆靓	WM	0	1996-05-28	53.6833	45.45	93	93	1	10	10	6	83.33	1	100	33	87.88	19.44	2.98	36	2.61	10.431	7.772	3	53.1	0.13	6.7	8.7	1	53.132	658.816	1660.74	4187.16	3871.19
2017-06-30	2017	2017宏运	16	2017申花	11	429162017宏运2017申花	1	8	4-2-3-1 (100.0%)	4231	2017宏运12	詹姆斯	WM	1	1980-02-02	53.6833	45.45	93	93	1	6	6	15	71.7	4	50	47	80.85	26.42	6.92	53	2.57	10.406	7.947	7	126.8	0.3	6.7	8.9	5	126.774	814.678	1781.04	3764.34	3919.26
2017-07-01	2017	2017华夏	4	2017鲁能	6	429172017华夏2017鲁能	0	0	4-2-3-1 (100.0%)	4231	2017华夏35	车世伟	WM	0	1996-10-30	52.9167	46.9	57	95	0	4	6.66667	18.3333	57.69	8.33333	40	33.3333	70	34.62	6.56	43.3333	1.88	11.0483	7.61167	11.6667	253.167	0.59	6.9	8.8	0	253.161	597.775	1462.51	3933.75	4800.31
2017-07-01	2017	2017华夏	4	2017鲁能	6	429172017华夏2017鲁能	0	0	4-2-3-1 (100.0%)	4231	2017华夏27	热尔维尼奥	WM	1	1987-05-27	52.9167	46.9	84	95	0	10	11.3095	16.9643	50	3.39286	33.33	24.881	54.55	33.33	8.39	33.9286	2.8	9.2806	6.42833	13.5714	408.161	0.96	5.8	7.3	0	408.166	564.919	1157.2	2208.02	4941.94
2017-07-02	2017	2017恒大	1	2017权健	3	429182017恒大2017权健	3	4	4-2-3-1 (100.0%)	4231	2017恒大20	于汉超	WM	0	1987-02-25	44.35	60.07	76	98	0	4	5.15789	24.5	44.12	6.44737	60	39.9737	35.48	32.35	7.25	43.8421	2.62	10.1907	6.27071	10.3158	286.908	0.64	6.2	8.4	3.86842	286.949	676.109	1300.38	3133.15	4794.46
2017-07-02	2017	2017恒大	1	2017权健	3	429182017恒大2017权健	3	4	4-2-3-1 (100.0%)	4231	2017恒大7	阿兰	WM	1	1989-07-10	44.35	60.07	78	98	0	2	2.51282	6.28205	76.19	2.51282	50	25.1282	75	52.38	5.29	26.3846	2.29	9.32005	5.96544	11.3077	285.205	0.66	5.7	8	1.25641	285.222	603.957	1037.23	3060.38	4333.19
2017-07-08	2017	2017国安	9	2017恒大	1	429242017国安2017恒大	2	0	4-2-3-1 (100.0%)	4231	2017国安11	宋博轩	WM	0	1989-09-16	43.3833	45.76	60	96	0	2	3.2	11.2	58.82	3.2	50	19.2	75	29.41	15.31	27.2	2.41	10.3264	6.0816	3.2	68.16	0.16	6.4	8.4	0	68.0899	692.749	1267.17	3801.42	4497.2
2017-07-08	2017	2017国安	9	2017恒大	1	429242017国安2017恒大	2	0	4-2-3-1 (100.0%)	4231	2017国安10	张稀哲	WM	0	1991-01-23	43.3833	45.76	96	96	1	7	7	16	68.63	0	0	43	69.77	35.29	13.35	51	2.41	9.392	5.787	9	173.4	0.41	5.9	8	1	173.377	505.762	1047.95	3249.67	4415.01
2017-07-09	2017	2017亚泰	7	2017上港	2	429252017亚泰2017上港	4	2	4-2-3-1 (100.0%)	4231	2017亚泰37	周大地	WM	0	1996-02-18	48	53.2	59	97	0	5	8.22034	11.5085	65	6.57627	25	26.3051	62.5	45	11.02	32.8814	1.95	10.9511	7.29802	27.9492	581.507	1.34	6.8	8.8	1.64407	581.492	948.134	1203.6	3844.74	4372.47
2017-07-09	2017	2017亚泰	7	2017上港	2	429252017亚泰2017上港	4	2	4-2-3-1 (100.0%)	4231	2017亚泰29	谭龙	WM	0	1988-04-01	48	53.2	97	97	1	6	6	16	62.79	12	50	34	73.53	34.88	8.54	43	2.14	10.515	6.631	10	199.3	0.46	6.5	8.3	11	199.254	775.658	1295.84	3531.19	4713.37
2017-07-15	2017	2017上港	2	2017富德	15	429312017上港2017富德	3	1	4-2-3-1 (100.0%)	4231	2017上港10	胡尔克	WM	1	1986-07-25	56.8667	53.09	98	98	1	6	6	37	60.64	4	100	76	61.84	24.47	9.47	94	3.09	8.995	6.245	9	202.1	0.45	5.5	6.6	3	202.102	477.514	750.536	2293.8	5271.32
2017-07-15	2017	2017上港	2	2017富德	15	429312017上港2017富德	3	1	4-2-3-1 (100.0%)	4231	2017上港7	武磊	WM	0	1991-11-19	56.8667	53.09	98	98	1	6	6	14	70.21	5	40	36	77.78	25.53	8.95	47	2.19	9.958	7.23	11	298.2	0.66	6.1	7.6	4	298.203	663.907	858.28	3613.77	4523.58
2017-07-15	2017	2017国安	9	2017恒丰	8	429312017国安2017恒丰	2	0	4-2-3-1 (100.0%)	4231	2017国安18	金泰延	WM	1	1989-08-21	44.1667	58.37	56	93	0	4	6.64286	16.6071	72.22	6.64286	50	56.4643	64.71	16.67	11.03	59.7857	2.67	10.3927	6.53823	6.64286	102.632	0.24	6.7	8.7	1.66071	102.612	732.354	1610.86	3756.58	4189.87
2017-07-15	2017	2017国安	9	2017恒丰	8	429312017国安2017恒丰	2	0	4-2-3-1 (100.0%)	4231	2017国安10	张稀哲	WM	0	1991-01-23	44.1667	58.37	87	93	0	12	12.8276	11.7586	73.81	6.41379	50	38.4828	72.22	28.57	11.87	44.8966	2.43	9.90931	6.16579	6.41379	113.203	0.27	6.3	8.3	2.13793	113.202	561.124	1332.55	3577.79	4324.93
2017-07-22	2017	2017宏运	16	2017苏宁	12	429382017宏运2017苏宁	0	4	4-2-3-1 (100.0%)	4231	2017宏运39	鲍马尔	WM	1	1989-09-17	45.5	50.15	95	95	1	5	5	19	52.5	5	40	28	67.86	22.5	11.52	40	2.7	9.116	5.724	2	29.4	0.07	5.7	7.5	1	29.3706	398.837	977.206	3205.81	4505.27
2017-07-22	2017	2017鲁能	6	2017亚泰	7	429382017鲁能2017亚泰	3	2	4-2-3-1 (100.0%)	4231	2017鲁能13	张驰	WM	0	1987-07-08	47.1833	44.01	46	96	0	1	2.08696	10.4348	80	6.26087	66.67	39.6522	73.68	24	7.88	52.1739	2.24	10.8814	7.36278	10.4348	164.452	0.38	6.7	8.6	2.08696	164.511	738.34	1715.7	3737.6	4525.48
2017-07-22	2017	2017鲁能	6	2017亚泰	7	429382017鲁能2017亚泰	3	2	4-2-3-1 (100.0%)	4231	2017鲁能33	金敬道	WM	0	1992-11-18	47.1833	44.01	96	96	1	7	7	15	70	6	50	44	68.18	30	11.37	50	2.36	11.213	7.124	7	117.6	0.28	7	9.1	3	117.633	1002.42	1515.81	4162.36	4414.51
2017-07-23	2017	2017国安	9	2017申花	11	429392017国安2017申花	2	1	4-2-3-1 (100.0%)	4231	2017国安11	宋博轩	WM	0	1989-09-16	41.4333	56.33	90	96	0	3	3.2	12.8	70	9.6	22.22	36.2667	67.65	32.5	7.3	42.6667	2.98	9.88053	5.9488	5.33333	129.387	0.3	6.1	8.5	2.13333	129.397	579.085	1243.41	3419.45	4509.52
2017-07-23	2017	2017国安	9	2017申花	11	429392017国安2017申花	2	1	4-2-3-1 (100.0%)	4231	2017国安10	张稀哲	WM	0	1991-01-23	41.4333	56.33	96	96	1	10	10	15	71.7	4	50	46	80.43	35.85	12.53	53	2.26	8.904	5.484	4	109.6	0.25	5.5	7.9	2	109.603	350.577	1075.42	3026.17	4342.48
2017-07-28	2017	2017国安	9	2017建业	14	429442017国安2017建业	2	0	4-2-3-1 (100.0%)	4231	2017国安18	金泰延	WM	1	1989-08-21	45.6667	56.72	79	96	0	6	7.29114	12.1519	68.75	0	0	31.5949	73.08	31.25	9.96	38.8861	1.91	10.8832	7.15625	15.7975	310.359	0.73	6.7	9.5	1.21519	310.372	796.481	1586.86	4652.05	3537.75
2017-07-28	2017	2017国安	9	2017建业	14	429442017国安2017建业	2	0	4-2-3-1 (100.0%)	4231	2017国安11	宋博轩	WM	0	1989-09-16	45.6667	56.72	60	96	0	3	4.8	8	87.18	0	0	56	88.57	35.9	6.35	62.4	2.23	10.9472	7.2272	3.2	108.48	0.26	6.8	9.2	1.6	108.483	501.295	1875.98	4266.69	4194.16
2017-08-05	2017	2017恒大	1	2017泰达	13	429522017恒大2017泰达	3	0	4-2-3-1 (100.0%)	4231	2017恒大20	于汉超	WM	0	1987-02-25	53.1167	62.09	74	96	0	2	2.59459	16.8649	71.11	3.89189	0	54.4865	66.67	48.89	10.63	58.3784	2.11	10.1877	6.76541	6.48649	122.335	0.28	6.3	8.1	1.2973	122.382	643.467	1187.4	3439.32	4795.46
2017-08-05	2017	2017恒大	1	2017泰达	13	429522017恒大2017泰达	3	0	4-2-3-1 (100.0%)	4231	2017恒大7	阿兰	WM	1	1989-07-10	53.1167	62.09	71	96	0	4	5.40845	12.169	71.88	2.70423	50	39.2113	72.41	21.88	12.53	43.2676	3.06	9.54727	6.57803	2.70423	44.2141	0.1	5.9	7.3	4.05634	44.2742	196.255	1328.74	3455.91	4521.63
2017-08-05	2017	2017恒丰	8	2017力帆	10	429522017恒丰2017力帆	1	0	4-2-3-1 (100.0%)	4231	2017恒丰17	依力哈木江•伊明江	WM	0	1986-06-30	50.3	57.33	74	94	0	10	12.7027	21.5946	60.47	5.08108	25	40.6486	68.75	23.26	9.79	54.6216	2.21	10.6563	7.30914	13.973	280.222	0.67	6.8	8.3	2.54054	280.184	902.261	1407.04	3865.98	4200.94
2017-08-05	2017	2017恒丰	8	2017力帆	10	429522017恒丰2017力帆	1	0	4-2-3-1 (100.0%)	4231	2017恒丰19	常飞亚	WM	0	1993-02-03	50.3	57.33	69	94	0	3	4.08696	13.6232	75	2.72464	100	49.0435	77.78	40	5.48	54.4928	2.38	10.389	6.97643	9.53623	189.226	0.45	6.5	7.9	2.72464	189.204	599.456	1282.68	3277.92	5039.67
2017-08-05	2017	2017国安	9	2017鲁能	6	429522017国安2017鲁能	2	2	4-2-3-1 (100.0%)	4231	2017国安28	姜涛	WM	0	1989-06-28	45.4167	56.04	71	97	0	6	8.19718	19.1268	53.33	9.56338	42.86	36.8873	55.56	53.33	9.53	40.9859	1.63	12.4993	7.89252	9.56338	120.908	0.28	7.7	10.2	4.09859	120.962	827.714	1881.02	5512.83	4157.25
2017-08-05	2017	2017国安	9	2017鲁能	6	429522017国安2017鲁能	2	2	4-2-3-1 (100.0%)	4231	2017国安10	张稀哲	WM	0	1991-01-23	45.4167	56.04	97	97	1	7	7	15	70.59	3	66.67	42	71.43	31.37	11.12	51	2.29	9.471	6.095	5	72.3	0.17	5.8	8.1	2	72.2692	351.044	1088.75	3591.45	4367.16
2017-08-10	2017	2017国安	9	2017权健	3	429572017国安2017权健	2	2	4-2-3-1 (100.0%)	4231	2017国安14	晋鹏翔	WM	0	1990-01-25	44.7833	54.18	46	94	0	6	12.2609	22.4783	52.17	12.2609	50	47	56.52	60.87	12.52	47	1.74	9.69017	5.68291	0	0	0	6.2	7.8	12.2609	0	567.472	873.401	4040.92	4208.94
2017-08-10	2017	2017国安	9	2017权健	3	429572017国安2017权健	2	2	4-2-3-1 (100.0%)	4231	2017国安10	张稀哲	WM	0	1991-01-23	44.7833	54.18	94	94	1	12	12	15	72.73	3	33.33	49	77.55	36.36	10.94	55	2.4	9.537	6.043	6	93.6	0.23	6.1	8.1	0	93.5737	484.642	1114.26	3429.38	4415.28
2017-08-13	2017	2017恒大	1	2017建业	14	429602017恒大2017建业	2	1	4-2-3-1 (100.0%)	4231	2017恒大20	于汉超	WM	0	1987-02-25	55.6167	59.46	70	95	0	4	5.42857	13.5714	72.22	1.35714	100	46.1429	64.71	30.56	10.27	48.8571	2.36	10.1012	7.06393	9.5	213.343	0.51	6.3	7.4	4.07143	213.33	529.53	1148.07	3344.29	4865.83
2017-08-13	2017	2017恒大	1	2017建业	14	429602017恒大2017建业	2	1	4-2-3-1 (100.0%)	4231	2017恒大7	阿兰	WM	1	1989-07-10	55.6167	59.46	95	95	1	3	3	9	78.05	6	33.33	34	88.24	17.07	8.89	41	3.95	9.139	6.375	6	126.9	0.29	5.7	6.9	4	126.904	454.568	863.707	3009.35	4684.23
2017-08-19	2017	2017泰达	13	2017宏运	16	429662017泰达2017宏运	1	1	4-2-3-1 (100.0%)	4231	2017泰达8	胡人天	WM	0	1991-01-21	47.5333	45.12	50	95	0	5	9.5	17.1	67.86	13.3	14.29	39.9	66.67	32.14	4.28	53.2	1.93	10.6837	6.7184	17.1	302.1	0.72	6.7	8.9	3.8	302.02	834.443	1327.98	3767.63	4452.35
2017-08-19	2017	2017泰达	13	2017宏运	16	429662017泰达2017宏运	1	1	4-2-3-1 (100.0%)	4231	2017泰达7	阿奇姆彭	WM	1	1993-10-16	47.5333	45.12	95	95	1	6	6	19	56.82	12	16.67	34	58.82	31.82	6.09	44	2.61	9.745	6.305	14	341.7	0.78	6.1	8	0	341.685	636.972	892.288	3099.06	4775.2
2017-09-09	2017	2017上港	2	2017泰达	13	429872017上港2017泰达	3	1	4-2-3-1 (100.0%)	4231	2017上港7	武磊	WM	0	1991-11-19	51.0167	47.89	96	96	1	8	8	10	71.43	3	33.33	31	74.19	25.71	9.78	35	2.34	9.727	6.605	8	207.9	0.47	6	7.8	3	207.898	642.832	1117.85	3472.75	4285.43
2017-09-09	2017	2017上港	2	2017泰达	13	429872017上港2017泰达	3	1	4-2-3-1 (100.0%)	4231	2017上港33	韦世豪	WM	0	1995-04-08	51.0167	47.89	47	96	0	2	4.08511	10.2128	50	6.12766	0	14.2979	57.14	40	11.39	20.4255	1.8	10.1229	6.76494	4.08511	69.4468	0.17	6.3	7.8	4.08511	69.3528	411.475	1196.34	4349.3	4096.08
2017-09-09	2017	2017泰达	13	2017上港	2	429872017泰达2017上港	1	3	4-2-3-1 (100.0%)	4231	2017泰达8	胡人天	WM	0	1991-01-21	51.0167	52.11	65	96	0	8	11.8154	10.3385	77.42	1.47692	0	38.4	80.77	19.35	9.44	45.7846	2.68	11.7017	8.57649	13.2923	319.754	0.73	7.2	9.2	0	319.739	1143.39	1830.18	4392.74	4016.12
2017-09-09	2017	2017泰达	13	2017上港	2	429872017泰达2017上港	1	3	4-2-3-1 (100.0%)	4231	2017泰达17	惠家康	WM	0	1989-08-31	51.0167	52.11	49	96	0	1	1.95918	21.551	60.71	3.91837	50	48.9796	64	32.14	9.14	54.8571	2.54	9.75478	6.55543	9.79592	233.927	0.53	6	7.8	1.95918	233.838	731.552	1082.34	2665.14	5042.52
2017-09-09	2017	2017泰达	13	2017上港	2	429872017泰达2017上港	1	3	4-2-3-1 (100.0%)	4231	2017泰达20	杨立瑜	WM	0	1997-02-13	51.0167	52.11	47	96	0	3	6.12766	10.2128	66.67	4.08511	50	22.4681	81.82	13.33	10.5	30.6383	2.33	11.0604	7.73923	12.2553	214.877	0.52	6.9	9	2.04255	214.972	853.224	1761.35	4075.74	4155.91
2017-09-10	2017	2017申花	11	2017建业	14	429882017申花2017建业	1	2	4-2-3-1 (100.0%)	4231	2017申花28	曹赟定	WM	0	1989-11-22	51.7667	59.97	95	95	1	1	1	15	79.17	3	66.67	66	71.21	34.72	12.01	72	2.56	8.902	6.157	8	198.9	0.47	5.6	7.1	0	198.875	363.886	1020.39	2706.21	4612.77
2017-09-10	2017	2017申花	11	2017建业	14	429882017申花2017建业	1	2	4-2-3-1 (100.0%)	4231	2017申花8	张璐	WM	0	1987-08-23	51.7667	59.97	53	95	0	1	1.79245	10.7547	72.73	12.5472	0	30.4717	88.24	31.82	4.54	39.434	1.86	10.6077	7.70217	1.79245	20.434	0.05	6.6	7.9	0	20.4374	456.078	1362.06	4419.44	4349.88
2017-09-10	2017	2017恒丰	8	2017权健	3	429882017恒丰2017权健	1	3	4-2-3-1 (100.0%)	4231	2017恒丰17	依力哈木江•伊明江	WM	0	1986-06-30	50.05	55.5	65	96	0	6	8.86154	16.2462	75.56	8.86154	50	60.5538	78.05	24.44	6.34	66.4615	2.53	10.9573	7.65489	11.8154	254.178	0.59	6.8	8.7	0	254.185	1038.01	1677.01	3392.6	4595.27
2017-09-10	2017	2017恒丰	8	2017权健	3	429882017恒丰2017权健	1	3	4-2-3-1 (100.0%)	4231	2017恒丰10	切里	WM	1	1988-06-04	50.05	55.5	96	96	1	7	7	17	73.44	2	0	56	82.14	26.56	11.62	64	2.42	10.756	7.247	4	73.9	0.18	6.7	8.7	0	73.8825	540.007	1752.34	4442.83	3946.88
2017-09-10	2017	2017华夏	4	2017富力	5	429882017华夏2017富力	2	1	4-2-3-1 (100.0%)	4231	2017华夏29	张利峰	WM	0	1989-01-24	50.1	42.36	78	95	0	9	10.9615	20.7051	59.52	4.87179	50	37.7564	61.29	42.86	11.48	51.1538	1.64	11.1162	7.51474	4.87179	109.859	0.26	7	9.1	6.08974	109.881	820.007	1885.21	4113.39	4187.33
2017-09-10	2017	2017华夏	4	2017富力	5	429882017华夏2017富力	2	1	4-2-3-1 (100.0%)	4231	2017华夏15	尹鸿博	WM	0	1989-10-30	50.1	42.36	83	95	0	7	8.01205	11.4458	78.26	4.57831	0	45.7831	70	45.65	8.86	52.6506	2.07	11.4515	7.90446	9.15663	192.976	0.44	7.2	9.7	3.43373	192.947	971.125	1865.81	4136.84	4284.96
2017-09-10	2017	2017华夏	4	2017富力	5	429882017华夏2017富力	2	1	4-2-3-1 (100.0%)	4231	2017华夏21	阿洛伊西奥.多斯桑托斯	WM	1	1988-06-19	50.1	42.36	94	95	0	13	13.1383	16.1702	65.22	5.05319	40	38.4043	71.05	39.13	11.63	46.4894	1.89	10.3186	7.05628	17.1809	412.543	0.97	6.5	8.5	7.07447	412.569	909.45	1612.47	2839.63	4544.15
2017-09-15	2017	2017泰达	13	2017亚泰	7	429932017泰达2017亚泰	1	5	4-2-3-1 (100.0%)	4231	2017泰达17	惠家康	WM	0	1989-08-31	43.9	57.51	96	96	1	5	5	8	82.22	4	25	40	77.5	37.78	6.44	45	2.22	9.896	6.213	10	200	0.47	6.2	8.5	0	199.963	600.39	1300.32	3283.01	4512.53
2017-09-15	2017	2017泰达	13	2017亚泰	7	429932017泰达2017亚泰	1	5	4-2-3-1 (100.0%)	4231	2017泰达7	阿奇姆彭	WM	1	1993-10-16	43.9	57.51	96	96	1	6	6	18	63.27	6	16.67	35	60	20.41	7.57	49	2.96	9.188	5.986	9	145.9	0.35	5.7	8.2	3	145.877	368.982	1172.35	3099.33	4401.43
2017-09-16	2017	2017华夏	4	2017宏运	16	429942017华夏2017宏运	2	1	4-2-3-1 (100.0%)	4231	2017华夏28	张呈栋	WM	0	1989-02-09	46.5167	62.53	96	96	1	6	6	15	73.21	9	77.78	50	72	37.5	6.42	56	1.8	11.163	6.835	7	142.7	0.32	6.9	8.8	6	142.66	674.512	1401.17	4275.45	4669.21
2017-09-16	2017	2017华夏	4	2017宏运	16	429942017华夏2017宏运	2	1	4-2-3-1 (100.0%)	4231	2017华夏15	尹鸿博	WM	0	1989-10-30	46.5167	62.53	91	96	0	5	5.27473	16.8791	79.22	4.21978	50	77.011	83.56	29.87	7.61	81.2308	2.12	11.0495	7.11138	14.7692	293.486	0.66	6.9	9	1.05495	293.522	636.186	1375.44	4110.86	4633.43
2017-09-16	2017	2017华夏	4	2017宏运	16	429942017华夏2017宏运	2	1	4-2-3-1 (100.0%)	4231	2017华夏21	阿洛伊西奥.多斯桑托斯	WM	1	1988-06-19	46.5167	62.53	96	96	1	11	11	20	58.33	4	50	41	60.98	33.33	7.26	48	2.17	10.491	6.554	14	344.6	0.8	6.5	8.5	1	344.598	805.19	1762.59	3313.04	4265.96
2017-09-16	2017	2017权健	3	2017力帆	10	429942017权健2017力帆	2	1	4-2-3-1 (100.0%)	4231	2017权健38	孙可	WM	0	1989-08-26	1.99097	55.3	97	97	1	13	13	19	54.76	5	80	33	48.48	40.48	15.53	42	2.02	11.383	7.393	9	189.7	0.44	7	9.3	6	189.728	906.604	1753.43	4135.77	4397.33
2017-09-16	2017	2017权健	3	2017力帆	10	429942017权健2017力帆	2	1	4-2-3-1 (100.0%)	4231	2017权健29	李星灿	WM	0	1987-09-28	1.99097	55.3	47	97	0	2	4.12766	18.5745	43.75	4.12766	0	28.8936	42.86	50	9.81	33.0213	1.56	11.5513	8.01591	8.25532	156.232	0.36	7.1	9.5	4.12766	156.316	883.81	2224.75	4100.12	4185.82
2017-09-17	2017	2017恒大	1	2017苏宁	12	429952017恒大2017苏宁	2	2	4-2-3-1 (100.0%)	4231	2017恒大20	于汉超	WM	0	1987-02-25	50.4167	54.87	48	94	0	3	5.875	13.7083	53.33	5.875	33.33	27.4167	57.14	33.33	11	29.375	2.6	9.33538	6.22163	11.75	216.787	0.5	6	7.7	0	216.857	484.251	1021.69	2984.05	4628.57
2017-09-17	2017	2017恒大	1	2017苏宁	12	429952017恒大2017苏宁	2	2	4-2-3-1 (100.0%)	4231	2017恒大27	郑龙	WM	0	1988-04-15	50.4167	54.87	48	94	0	8	15.6667	15.6667	55.56	11.75	33.33	31.3333	56.25	50	3.74	35.25	1.78	10.0795	6.73667	9.79167	168.808	0.39	6.4	8.4	3.91667	168.83	803.272	1238.34	3904.27	3964.03
2017-09-17	2017	2017恒大	1	2017苏宁	12	429952017恒大2017苏宁	2	2	4-2-3-1 (100.0%)	4231	2017恒大2	廖力生	WM	0	1993-04-29	50.4167	54.87	46	94	0	2	4.08696	20.4348	60	10.2174	40	44.9565	50	48	11.42	51.087	1.76	11.2493	7.80813	4.08696	42.7087	0.1	7	8.9	6.13043	42.6777	759.722	1743.11	4808.62	3895.36
2017-09-17	2017	2017恒大	1	2017苏宁	12	429952017恒大2017苏宁	2	2	4-2-3-1 (100.0%)	4231	2017恒大30	穆里奇	WM	1	1986-06-16	50.4167	54.87	46	94	0	1	2.04348	8.17391	81.82	2.04348	0	38.8261	84.21	36.36	8.95	44.9565	2	9.44496	6.64335	8.17391	139.978	0.34	5.9	7.6	0	139.936	746.719	1104.19	2894.02	4560.79
2017-09-22	2017	2017恒大	1	2017力帆	10	430002017恒大2017力帆	2	2	4-2-3-1 (100.0%)	4231	2017恒大20	于汉超	WM	0	1987-02-25	49.2667	55.65	70	96	0	8	10.9714	16.4571	67.57	6.85714	80	42.5143	54.84	32.43	18.22	50.7429	2.57	10.2213	6.61166	5.48571	111.634	0.27	6.3	8.3	5.48571	111.688	668.5	1359.73	3538.92	4541.74
2017-09-22	2017	2017恒大	1	2017力帆	10	430002017恒大2017力帆	2	2	4-2-3-1 (100.0%)	4231	2017恒大2	廖力生	WM	0	1993-04-29	49.2667	55.65	96	96	1	9	9	7	87.04	3	66.67	49	81.63	46.3	10.12	54	1.63	10.801	7.284	4	111.4	0.26	6.7	8.9	3	111.446	392.357	1529.16	4798.09	3969.64
2017-09-24	2017	2017华夏	4	2017亚泰	7	430022017华夏2017亚泰	0	0	4-2-3-1 (100.0%)	4231	2017华夏29	张利峰	WM	0	1989-01-24	38.3667	50.99	75	94	0	9	11.28	15.04	60	3.76	66.67	30.08	66.67	43.33	10.39	37.6	1.83	10.9629	6.35941	6.26667	118.691	0.28	6.9	9.6	2.50667	118.689	557.093	1651.5	4569.68	4065.35
2017-09-24	2017	2017华夏	4	2017亚泰	7	430022017华夏2017亚泰	0	0	4-2-3-1 (100.0%)	4231	2017华夏15	尹鸿博	WM	0	1989-10-30	38.3667	50.99	89	94	0	7	7.39326	13.7303	69.05	7.39326	28.57	38.0225	75	42.86	8.42	44.3596	1.86	10.7255	6.25575	15.8427	363.537	0.86	6.8	9.8	5.2809	363.495	799.42	1678.95	3386.71	4496.46
2017-09-24	2017	2017华夏	4	2017亚泰	7	430022017华夏2017亚泰	0	0	4-2-3-1 (100.0%)	4231	2017华夏21	阿洛伊西奥.多斯桑托斯	WM	1	1988-06-19	38.3667	50.99	94	94	1	7	7	16	55.56	7	14.29	29	51.72	38.89	10.68	36	1.92	9.259	5.036	10	179.5	0.44	5.9	7.9	5	179.504	733.847	1108.49	2744.49	4492.65
2017-10-14	2017	2017华夏	4	2017苏宁	12	430222017华夏2017苏宁	3	2	4-2-3-1 (100.0%)	4231	2017华夏29	张利峰	WM	0	1989-01-24	53.2	54.9	87	96	0	10	11.0345	16.5517	64.29	2.2069	50	36.4138	75.76	45.24	9.77	46.3448	1.95	11.4703	7.91393	6.62069	139.586	0.32	7.1	9	5.51724	139.601	788.886	1661.66	4881.59	3998.2
2017-10-14	2017	2017华夏	4	2017苏宁	12	430222017华夏2017苏宁	3	2	4-2-3-1 (100.0%)	4231	2017华夏15	尹鸿博	WM	0	1989-10-30	53.2	54.9	96	96	1	10	10	15	76.19	9	22.22	58	75.86	38.1	7.11	63	1.84	11.525	8.167	15	295.7	0.67	7.2	9.3	1	295.685	1060.69	1742.38	4287.78	4138.93
2017-10-14	2017	2017华夏	4	2017苏宁	12	430222017华夏2017苏宁	3	2	4-2-3-1 (100.0%)	4231	2017华夏21	阿洛伊西奥.多斯桑托斯	WM	1	1988-06-19	53.2	54.9	82	96	0	4	4.68293	17.561	74.58	8.19512	42.86	55.0244	78.72	11.86	8.94	69.0732	3.24	10.0051	6.50693	12.878	214.127	0.5	6.2	7.7	2.34146	214.132	698.149	1310.33	3381.27	4400.79
2017-10-14	2017	2017宏运	16	2017上港	2	430222017宏运2017上港	3	3	4-2-3-1 (100.0%)	4231	2017宏运39	鲍马尔	WM	1	1989-09-17	2.15972	47.51	97	97	1	5	5	19	61.22	5	60	41	63.41	32.65	10.85	49	2.43	10.752	7.47	9	161.2	0.37	6.6	8.6	3	161.249	901.049	1687.76	3822.95	4178.92
2017-10-14	2017	2017宏运	16	2017上港	2	430222017宏运2017上港	3	3	4-2-3-1 (100.0%)	4231	2017宏运11	胡延强	WM	0	1993-03-20	2.15972	47.51	87	97	0	3	3.34483	10.0345	65.38	5.57471	60	18.954	76.47	23.08	8.91	28.9885	2.23	10.3667	6.81899	17.8391	330.023	0.76	6.4	7.6	1.11494	330.01	657.195	1133.21	3742.47	4504.1
2017-10-14	2017	2017上港	2	2017宏运	16	430222017上港2017宏运	3	3	4-2-3-1 (100.0%)	4231	2017上港33	韦世豪	WM	0	1995-04-08	2.15972	52.49	85	97	0	7	7.98824	9.12941	77.14	4.56471	75	37.6588	75.76	40	7.79	39.9412	2.66	10.3916	7.14148	10.2706	186.012	0.42	6.4	7.9	6.84706	185.969	719.517	1342.16	4336.97	3806.69
2017-10-14	2017	2017上港	2	2017宏运	16	430222017上港2017宏运	3	3	4-2-3-1 (100.0%)	4231	2017上港7	武磊	WM	0	1991-11-19	2.15972	52.49	97	97	1	6	6	23	51.06	3	66.67	36	58.33	34.04	10.59	47	2.04	10.428	7.141	14	363.4	0.82	6.4	8.3	9	363.397	841.459	1144.37	3858.22	4220.14
2017-10-20	2017	2017宏运	16	2017鲁能	6	430282017宏运2017鲁能	1	3	4-2-3-1 (100.0%)	4231	2017宏运11	胡延强	WM	0	1993-03-20	54.3	43.84	76	96	0	4	5.05263	12.6316	33.33	2.52632	0	13.8947	36.36	53.33	9	18.9474	1.27	10.3895	7.43621	13.8947	336.758	0.76	6.5	8.3	0	336.699	666.481	1375.5	3673.77	4336.85
2017-10-20	2017	2017宏运	16	2017鲁能	6	430282017宏运2017鲁能	1	3	4-2-3-1 (100.0%)	4231	2017宏运39	鲍马尔	WM	1	1989-09-17	54.3	43.84	96	96	1	9	9	18	70	7	28.57	51	72.55	36.67	7.51	60	2.3	10.439	7.493	11	225.5	0.53	6.5	8.3	2	225.47	695.751	1566.15	3637.25	4314.3
2017-10-29	2017	2017上港	2	2017建业	14	430372017上港2017建业	4	2	4-2-3-1 (100.0%)	4231	2017上港7	武磊	WM	0	1991-11-19	51.0333	58.1	94	94	1	9	9	17	55.26	5	40	27	70.37	42.11	6.93	38	1.47	10.084	6.869	13	344.2	0.8	6.4	8.1	2	344.159	673.928	1087.03	3901.76	4077.61
2017-10-29	2017	2017上港	2	2017建业	14	430372017上港2017建业	4	2	4-2-3-1 (100.0%)	4231	2017上港11	吕文君	WM	0	1989-03-11	51.0333	58.1	83	94	0	4	4.53012	15.8554	53.33	10.1928	55.56	28.3133	60	56.67	9.51	33.9759	1.5	10.6356	7.00696	6.79518	129.448	0.31	6.8	8.2	5.66265	129.392	717.23	1611.08	4200.77	3977.62
2017-10-29	2017	2017权健	3	2017宏运	16	430372017权健2017宏运	4	1	4-2-3-1 (100.0%)	4231	2017权健16	郑达伦	WM	0	1994-02-11	55.1667	57.12	93	93	1	8	8	15	67.39	10	70	35	77.14	34.78	8.03	46	2.11	9.841	7.027	10	241.6	0.58	6.3	7.6	4	241.572	518.65	1029.24	4144.98	3906.16
2017-10-29	2017	2017权健	3	2017宏运	16	430372017权健2017宏运	4	1	4-2-3-1 (100.0%)	4231	2017权健38	孙可	WM	0	1989-08-26	55.1667	57.12	46	93	0	3	6.06522	20.2174	72.22	12.1304	33.33	62.6739	74.19	50	9.02	72.7826	1.78	11.5724	8.3882	4.04348	91.5848	0.22	7.4	8.9	0	91.491	784.49	1999.27	4917.98	3780.17
2017-10-29	2017	2017权健	3	2017宏运	16	430372017权健2017宏运	4	1	4-2-3-1 (100.0%)	4231	2017权健17	苏缘杰	WM	0	1995-04-14	55.1667	57.12	47	93	0	4	7.91489	21.766	57.69	5.93617	33.33	45.5106	65.22	42.31	6.94	51.4468	2.08	10.699	8.0356	15.8298	251.694	0.61	6.9	8.9	0	251.74	1166.49	1880.31	3743.81	3656.96
2017-10-29	2017	2017恒大	1	2017华夏	4	430372017恒大2017华夏	0	3	4-2-3-1 (100.0%)	4231	2017恒大27	郑龙	WM	0	1988-04-15	52.8167	52.95	49	96	0	2	3.91837	15.6735	61.9	5.87755	0	39.1837	60	47.62	7.65	41.1429	2.33	10.8225	7.66824	1.95918	17.6327	0.04	6.8	8.7	0	17.5429	777.66	1672.7	4369.42	3985.73
2017-10-29	2017	2017恒大	1	2017华夏	4	430372017恒大2017华夏	0	3	4-2-3-1 (100.0%)	4231	2017恒大30	穆里奇	WM	1	1986-06-16	52.8167	52.95	96	96	1	1	1	6	80	3	33.33	28	75	26.67	8.01	30	3.3	8.6	6.26	7	142.4	0.34	5.4	7.1	0	142.365	492.384	979.262	3025.34	3960.74
2017-10-29	2017	2017恒大	1	2017华夏	4	430372017恒大2017华夏	0	3	4-2-3-1 (100.0%)	4231	2017恒大7	阿兰	WM	1	1989-07-10	52.8167	52.95	47	96	0	2	4.08511	28.5957	63.16	2.04255	100	65.3617	62.5	31.58	10.04	77.617	2.16	8.49498	5.90911	4.08511	84.5617	0.2	5.3	6.7	8.17021	84.6285	372.672	979.85	2714.7	4342.35
2017-10-29	2017	2017力帆	10	2017亚泰	7	430372017力帆2017亚泰	1	3	4-2-3-1 (100.0%)	4231	2017力帆7	冯劲	WM	0	1993-08-14	48.9	45.16	94	94	1	14	14	17	66.67	9	44.44	41	65.85	27.45	8.72	51	2.39	10.275	6.833	8	164.2	0.4	6.5	8.4	5	164.178	665.955	1488.45	3873.07	4083.47
2017-10-29	2017	2017力帆	10	2017亚泰	7	430372017力帆2017亚泰	1	3	4-2-3-1 (100.0%)	4231	2017力帆11	吴庆	WM	0	1981-07-04	48.9	45.16	68	94	0	5	6.91176	13.8235	61.54	1.38235	0	34.5588	48	53.85	11.7	35.9412	1.69	10.8183	7.35965	8.29412	175.421	0.43	6.8	8.7	1.38235	175.39	932.519	1982.56	3614.08	4113.19
2017-11-04	2017	2017恒大	1	2017权健	3	430432017恒大2017权健	1	2	4-2-3-1 (100.0%)	4231	2017恒大20	于汉超	WM	0	1987-02-25	50.9833	55.73	72	99	0	6	8.25	16.5	66.67	5.5	100	35.75	69.23	19.44	9.44	49.5	2.53	10.8061	7.91587	8.25	170.225	0.38	6.5	8.6	0	170.211	652.967	1855.44	3777.33	4349.76
2017-11-04	2017	2017恒大	1	2017权健	3	430432017恒大2017权健	1	2	4-2-3-1 (100.0%)	4231	2017恒大7	阿兰	WM	1	1989-07-10	50.9833	55.73	99	99	1	5	5	18	58.14	5	60	32	62.5	34.88	8.43	43	2.56	8.868	6.238	9	177.1	0.4	5.4	7.3	3	177.094	632.235	969.858	2608.51	4480.46
2017-11-04	2017	2017上港	2	2017苏宁	12	430432017上港2017苏宁	2	3	4-2-3-1 (100.0%)	4231	2017上港7	武磊	WM	0	1991-11-19	54.65	59.22	96	96	1	7	7	11	63.33	2	0	24	66.67	33.33	7.31	30	2.27	9.734	6.881	9	271.3	0.61	6.1	7.6	2	271.321	588.325	998.778	3511.56	4363.75
2017-11-04	2017	2017上港	2	2017苏宁	12	430432017上港2017苏宁	2	3	4-2-3-1 (100.0%)	4231	2017上港11	吕文君	WM	0	1989-03-11	54.65	59.22	96	96	1	6	6	13	70.45	8	25	41	75.61	36.36	6.5	44	1.98	10.312	7.337	12	249.3	0.59	6.4	8.1	2	249.346	783.802	1169.14	3945.57	4163.91
2018-03-18	2018	2018上港	1	2018富力	10	431772018上港2018富力	5	2	4-2-3-1 (100.0%)	4231	2018上港37	陈彬彬	WM	0	1998-06-10	55.05	40.03	63	96	0	7	10.6667	18.2857	50	6.09524	25	24.381	62.5	29.17	9.23	36.5714	2.25	11.3615	7.34019	10.6667	350.781	0.78	7	8.6	7.61905	350.748	727.527	1407.63	4320.8	4554.74
2018-03-18	2018	2018上港	1	2018富力	10	431772018上港2018富力	5	2	4-2-3-1 (100.0%)	4231	2018上港10	胡尔克	WM	1	1986-07-25	55.05	40.03	96	96	1	5	5	28	56.92	14	71.43	44	54.55	26.15	10.86	65	2.62	9.433	6.392	11	245.3	0.57	5.9	7	3	245.268	584.344	950.278	2795.17	4858.22
2018-03-18	2018	2018泰达	14	2018权健	9	431772018泰达2018权健	3	2	4-2-3-1 (100.0%)	4231	2018泰达17	惠家康	WM	0	1989-08-31	53.9667	43.39	97	97	1	7	7	13	63.89	7	57.14	31	67.74	33.33	8.67	36	3.11	11.278	7.858	26	440.1	1.02	7	8.7	4	440.058	749.672	1652.04	4713.46	3723.16
2018-03-18	2018	2018泰达	14	2018权健	9	431772018泰达2018权健	3	2	4-2-3-1 (100.0%)	4231	2018泰达8	李源一	WM	0	1993-08-28	53.9667	43.39	82	97	0	3	3.54878	4.73171	76.47	5.91463	40	16.561	85.71	17.65	10.06	20.1098	2.88	11.3703	7.9126	11.8293	207.84	0.48	7	8.3	0	207.808	772.551	1557.32	5031.07	3802.05
2018-03-18	2018	2018申花	7	2018恒丰	16	431772018申花2018恒丰	1	0	4-2-3-1(100.0%)	4231	2018申花24	荣昊	WM	0	1987-04-07	49.5833	49.88	96	96	1	4	4	10	66.67	7	57.14	26	65.38	46.67	11.59	30	1.93	10.916	7.277	4	122.9	0.28	6.8	8.8	1	122.853	712.156	1547.81	4039.53	4493.62
2018-03-18	2018	2018申花	7	2018恒丰	16	431772018申花2018恒丰	1	0	4-2-3-1(100.0%)	4231	2018申花11	罗梅罗	WM	1	1992-07-04	49.5833	49.88	96	96	1	4	4	23	66.18	3	33.33	54	64.81	29.41	12.5	68	2.51	10.881	7.226	6	97.1	0.23	6.7	8.7	4	97.1044	663.704	1409.74	4350.19	4359.99
2018-03-18	2018	2018恒大	2	2018建业	12	431772018恒大2018建业	1	0	4-2-3-1 (100.0%)	4231	2018恒大20	于汉超	WM	0	1987-02-25	49.9167	60.23	80	96	0	2	2.4	10.8	80.85	8.4	28.57	50.4	78.57	25.53	9.03	56.4	2.6	10.8264	7.1952	9.6	178.8	0.43	6.7	8.5	3.6	178.856	779.41	1316.76	4119.96	4430.84
2018-03-18	2018	2018恒大	2	2018建业	12	431772018恒大2018建业	1	0	4-2-3-1 (100.0%)	4231	2018恒大15	张文钊	WM	0	1987-05-28	49.9167	60.23	73	96	0	7	9.20548	19.726	61.54	5.26027	50	43.3973	60.61	38.46	11.24	51.2877	2.23	11.0637	7.55901	9.20548	171.353	0.39	6.9	8.8	1.31507	171.364	619.077	1575.97	4448.04	4249.44
2018-03-02	2018	2018建业	12	2018权健	9	431612018建业2018权健	0	4	4-2-3-1 (100.0%)	4231	2018建业30	钟晋宝	WM	0	1994-11-25	45.5167	35.01	95	95	1	9	9	7	65	4	25	15	46.67	25	11.2	20	2.35	10.602	7.186	11	182.2	0.44	6.6	9.5	1	182.225	777.866	1628.06	4338.18	3675.36
2018-03-02	2018	2018建业	12	2018权健	9	431612018建业2018权健	0	4	4-2-3-1 (100.0%)	4231	2018建业10	巴索戈	WM	1	1995-10-18	45.5167	35.01	95	95	1	7	7	18	52.63	4	25	31	45.16	34.21	13.66	38	3.13	8.466	5.463	14	393.4	0.89	5.3	7.2	0	393.353	454.995	797.832	2362.33	4457.25
2018-03-02	2018	2018权健	9	2018建业	12	431612018权健2018建业	4	0	4-2-3-1 (100.0%)	4231	2018权健15	刘越	WM	0	1997-09-14	45.5167	64.99	95	95	1	7	7	13	69.77	2	50	27	85.19	18.6	7.45	43	2.49	10.282	6.759	12	217.9	0.52	6.4	8.9	1	217.921	880.198	1537.26	3760.55	3886.49
2018-03-02	2018	2018权健	9	2018建业	12	431612018权健2018建业	4	0	4-2-3-1 (100.0%)	4231	2018权健16	郑达伦	WM	0	1994-02-11	45.5167	64.99	95	95	1	7	7	12	78.57	3	33.33	50	76	26.79	7.1	56	2.41	10.057	6.519	7	120.4	0.29	6.3	8.6	6	120.361	569.624	1532.6	4176.93	3657.97
2018-03-03	2018	2018人和	8	2018力帆	13	431622018人和2018力帆	0	1	4-2-3-1 (100.0%)	4231	2018人和10	伊沃	WM	1	1986-10-02	48.9667	51.96	98	98	1	5	5	10	83.61	6	16.67	54	83.33	24.59	12.15	61	3.08	11.953	8.256	14	229.5	0.53	7.3	10.1	2	229.457	1157.03	2145.68	4528.72	3891.88
2018-03-03	2018	2018人和	8	2018力帆	13	431622018人和2018力帆	0	1	4-2-3-1 (100.0%)	4231	2018人和22	王刚	WM	0	1989-02-17	48.9667	51.96	98	98	1	17	17	20	66.1	13	46.15	45	68.89	33.9	8.45	59	2.07	10.755	6.874	14	378.2	0.86	6.5	8.4	11	378.206	526.552	1100.93	4368.49	4380.39
2018-03-03	2018	2018泰达	14	2018华夏	6	431622018泰达2018华夏	1	1	4-2-3-1 (100.0%)	4231	2018泰达17	惠家康	WM	0	1989-08-31	55.0333	37.81	99	99	1	7	7	19	51.28	7	28.57	32	56.25	38.46	10.79	39	2.44	10.64	7.51	22	457.5	1.02	6.4	8.2	6	457.513	842.868	1033.03	3337.07	4969.52
2018-03-03	2018	2018泰达	14	2018华夏	6	431622018泰达2018华夏	1	1	4-2-3-1 (100.0%)	4231	2018泰达8	李源一	WM	0	1993-08-28	55.0333	37.81	91	99	0	10	10.8791	13.0549	55.56	6.52747	33.33	26.1099	58.33	55.56	12.84	29.3736	1.7	10.6322	7.65237	13.0549	239.449	0.56	6.4	8.4	0	239.445	852.515	1349.85	3614.75	4575.68
2018-03-30	2018	2018力帆	13	2018上港	1	431892018力帆2018上港	1	2	4-2-3-1 (100.0%)	4231	2018力帆32	费尔南多.恩里克	WM	1	1993-03-16	48.0333	50.94	94	94	1	6	6	16	63.64	9	22.22	31	70.97	34.09	14.08	44	2.75	10.575	7.154	15	338.3	0.78	6.7	8.9	1	338.295	802.261	1254.26	4049.47	4130.31
2018-03-30	2018	2018力帆	13	2018上港	1	431892018力帆2018上港	1	2	4-2-3-1 (100.0%)	4231	2018力帆30	费尔南迪尼奥	WM	1	1985-11-25	48.0333	50.94	94	94	1	5	5	15	60.53	5	40	28	46.43	36.84	11.26	38	2.55	10.059	6.548	9	176.6	0.41	6.4	8.2	1	176.63	546.162	1026.95	4477.41	3832.04
2018-03-31	2018	2018一方	11	2018建业	12	431902018一方2018建业	1	1	4-2-3-1 (100.0%)	4231	2018一方20	汪晋贤	WM	0	1996-01-12	50.4	59.09	48	95	0	5	9.89583	13.8542	70.83	13.8542	28.57	37.6042	78.95	12.5	5.35	47.5	3.42	10.8953	7.44365	9.89583	226.615	0.54	6.9	8.9	1.97917	226.67	907.211	1499.43	4138.73	4123.8
2018-03-31	2018	2018一方	11	2018建业	12	431902018一方2018建业	1	1	4-2-3-1 (100.0%)	4231	2018一方29	孙铂	WM	0	1991-01-22	50.4	59.09	47	95	0	2	4.04255	8.08511	71.43	4.04255	50	28.2979	64.29	42.86	9.05	28.2979	2.14	10.1751	6.35691	2.02128	21.2234	0.05	6.4	7.6	2.02128	21.1507	464.68	1260.66	3841.96	4585.87
2018-03-31	2018	2018一方	11	2018建业	12	431902018一方2018建业	1	1	4-2-3-1 (100.0%)	4231	2018一方10	卡拉斯科	WM	1	1993-09-04	50.4	59.09	95	95	1	6	6	23	61.67	2	0	46	63.04	23.33	7.78	60	3.1	10.469	7.059	11	232.4	0.55	6.6	8.4	2	232.378	606.87	1339.97	3808.84	4481.2
2018-03-31	2018	2018人和	8	2018国安	4	431902018人和2018国安	0	4	4-2-3-1 (100.0%)	4231	2018人和20	曹永竞	WM	0	1997-02-15	49.5667	44.62	59	96	0	7	11.3898	16.2712	44.44	9.76271	16.67	22.7797	50	33.33	16.94	29.2881	2	12	8.69532	3.25424	43.9322	0.1	7.4	9.4	1.62712	43.9926	1059.26	1998.64	4901.48	3997.43
2018-03-31	2018	2018人和	8	2018国安	4	431902018人和2018国安	0	4	4-2-3-1 (100.0%)	4231	2018人和22	王刚	WM	0	1989-02-17	49.5667	44.62	76	96	0	5	6.31579	10.1053	80.49	11.3684	44.44	36.6316	68.97	34.15	8.66	51.7895	2.15	10.9857	7.57389	10.1053	250.863	0.58	6.9	8.6	6.31579	250.917	483.883	1255.28	4740.82	4255.17
2018-03-09	2018	2018恒大	2	2018亚泰	15	431682018恒大2018亚泰	5	0	4-2-3-1 (100.0%)	4231	2018恒大15	张文钊	WM	0	1987-05-28	48.1167	52.59	78	94	0	5	6.02564	9.64103	77.14	3.61538	0	31.3333	65.38	31.43	7.99	42.1795	2.26	10.4834	6.52577	6.02564	144.133	0.34	6.7	8.6	1.20513	144.183	652.582	1402.54	3872.51	4411.41
2018-03-09	2018	2018恒大	2	2018亚泰	15	431682018恒大2018亚泰	5	0	4-2-3-1 (100.0%)	4231	2018恒大17	杨立瑜	WM	0	1997-02-13	48.1167	52.59	46	94	0	3	6.13043	16.3478	57.89	14.3043	57.14	30.6522	53.33	42.11	8.65	38.8261	1.79	11.4966	7.52817	10.2174	153.261	0.38	7.3	9.4	8.17391	153.199	831.119	2103.78	4498.35	3909.2
2018-04-13	2018	2018申花	7	2018恒大	2	432032018申花2018恒大	2	2	4-2-3-1 (100.0%)	4231	2018申花11	罗梅罗	WM	1	1992-07-04	45.1	47.69	94	94	1	10	10	19	54.76	6	33.33	30	66.67	28.57	14.17	42	2.62	10.631	6.967	5	102.9	0.25	6.8	9.3	2	102.936	746.587	1660.27	4064.67	4056.97
2018-04-13	2018	2018申花	7	2018恒大	2	432032018申花2018恒大	2	2	4-2-3-1 (100.0%)	4231	2018申花31	王伟	WM	0	1989-06-22	45.1	47.69	57	94	0	5	8.24561	13.193	57.89	9.89474	0	26.386	56.25	31.58	12.37	31.3333	2.47	11.8539	8.02628	14.8421	315.972	0.73	7.5	10.2	3.29825	315.943	798.833	2349.97	4525.17	3864.38
2018-04-13	2018	2018恒大	2	2018申花	7	432032018恒大2018申花	2	2	4-2-3-1 (100.0%)	4231	2018恒大20	于汉超	WM	0	1987-02-25	45.1	52.31	80	94	0	9	10.575	23.5	55.56	1.175	0	48.175	48.78	46.67	11.37	52.875	1.87	9.96988	6.40845	4.7	115.385	0.27	6.3	8.4	7.05	115.361	686.419	1285.76	3521.84	4360.2
2018-04-13	2018	2018恒大	2	2018申花	7	432032018恒大2018申花	2	2	4-2-3-1 (100.0%)	4231	2018恒大15	张文钊	WM	0	1987-05-28	45.1	52.31	60	94	0	5	7.83333	14.1	66.67	7.83333	40	29.7667	89.47	29.63	5.41	42.3	2.26	10.4732	7.07193	6.26667	101.677	0.24	6.6	9.1	4.7	101.681	856.22	1410.88	3987.48	4116.91
2018-04-14	2018	2018鲁能	3	2018一方	11	432042018鲁能2018一方	2	0	4-2-3-1(100.0%)	4231	2018鲁能33	金敬道	WM	0	1992-11-18	58.3167	52.28	86	95	0	8	8.83721	15.4651	68.89	6.62791	16.67	45.2907	65.85	26.67	9.7	49.7093	2.29	12.614	9.66459	15.4651	335.372	0.78	7.9	9.9	1.10465	335.417	1536.92	2146.1	4948.02	3647.13
2018-04-14	2018	2018鲁能	3	2018一方	11	432042018鲁能2018一方	2	0	4-2-3-1(100.0%)	4231	2018鲁能17	吴兴涵	WM	0	1993-02-24	58.3167	52.28	55	95	0	3	5.18182	12.0909	74.07	5.18182	0	32.8182	68.42	18.52	5.8	46.6364	2.59	13.9926	10.4638	15.5455	291.736	0.68	8.8	11	0	291.787	1684.33	2845.29	6298.37	2873.11
2018-04-14	2018	2018一方	11	2018鲁能	3	432042018一方2018鲁能	0	2	4-2-3-1 (100.0%)	4231	2018一方20	汪晋贤	WM	0	1996-01-12	58.3167	47.72	95	95	1	9	9	20	64.91	8	25	47	65.96	8.77	10.37	57	2.81	11.236	8.283	11	214.5	0.53	7.1	8.5	0	214.49	858.747	1664.63	4486.81	4010.85
2018-04-14	2018	2018一方	11	2018鲁能	3	432042018一方2018鲁能	0	2	4-2-3-1 (100.0%)	4231	2018一方10	卡拉斯科	WM	1	1993-09-04	58.3167	47.72	95	95	1	5	5	18	68.42	3	0	47	74.47	19.3	7.24	57	3.09	10.985	8.375	12	260.8	0.62	6.9	8.6	2	260.816	900.06	1459.11	4251.59	4113.31
2018-04-15	2018	2018力帆	13	2018国安	4	432052018力帆2018国安	3	3	4-2-3-1 (100.0%)	4231	2018力帆7	冯劲	WM	0	1993-08-14	47.4667	40.14	77	95	0	6	7.4026	16.039	48	3.7013	33.33	24.6753	55	56	7.39	30.8442	2.2	10.5512	7.14844	16.039	354.214	0.84	6.7	9.1	1.23377	354.221	911.744	1470.71	3929.51	3885.28
2018-04-15	2018	2018力帆	13	2018国安	4	432052018力帆2018国安	3	3	4-2-3-1 (100.0%)	4231	2018力帆30	费尔南迪尼奥	WM	1	1985-11-25	47.4667	40.14	91	95	0	6	6.26374	15.6593	54.55	3.13187	66.67	21.9231	57.14	39.39	6.98	34.4505	2.33	10.2694	6.67088	4.17582	71.6154	0.17	6.5	8.4	2.08791	71.6348	606.23	1504.07	4368.92	3718.93
2018-04-20	2018	2018力帆	13	2018建业	12	432102018力帆2018建业	2	0	4-2-3-1 (100.0%)	4231	2018力帆7	冯劲	WM	0	1993-08-14	48.6167	52.28	76	95	0	13	16.25	12.5	72.22	8.75	42.86	35	75	38.89	5.86	45	1.86	10.4537	6.6525	12.5	236.25	0.56	6.5	8.5	3.75	236.303	884.47	1200.72	4042.61	4089.48
2018-04-20	2018	2018力帆	13	2018建业	12	432102018力帆2018建业	2	0	4-2-3-1 (100.0%)	4231	2018力帆30	费尔南迪尼奥	WM	1	1985-11-25	48.6167	52.28	95	95	1	11	11	18	60.87	4	75	37	62.16	36.96	9.81	46	2.78	9.833	6.201	4	96.9	0.22	6.2	7.7	5	96.9124	424.846	878.997	4456.34	3975.97
2018-04-22	2018	2018一方	11	2018权健	9	432122018一方2018权健	1	1	4-2-3-1 (100.0%)	4231	2018一方20	汪晋贤	WM	0	1996-01-12	51.2333	52.73	80	97	0	7	8.4875	18.1875	59.46	8.4875	28.57	37.5875	64.52	32.43	7.11	44.8625	2.97	10.7973	7.47021	10.9125	181.39	0.43	6.6	8.7	4.85	181.447	926.467	1427.29	4126.06	4136.61
2018-04-22	2018	2018一方	11	2018权健	9	432122018一方2018权健	1	1	4-2-3-1 (100.0%)	4231	2018一方10	卡拉斯科	WM	1	1993-09-04	51.2333	52.73	97	97	1	7	7	14	74.07	2	50	41	78.05	16.67	9.7	54	3.44	10.906	7.613	11	229.6	0.53	6.7	8.9	1	229.615	796.073	1588.09	4260.22	4032.09
2018-04-22	2018	2018申花	7	2018苏宁	5	432122018申花2018苏宁	1	5	4-2-3-1 (100.0%)	4231	2018申花24	荣昊	WM	0	1987-04-07	50.85	50.63	95	95	1	5	5	16	62.79	4	50	37	70.27	25.58	12.23	43	2.12	11.53	7.87	13	244	0.58	7.3	9.3	1	243.981	984.723	1818.54	4042.61	4439.68
2018-04-22	2018	2018申花	7	2018苏宁	5	432122018申花2018苏宁	1	5	4-2-3-1 (100.0%)	4231	2018申花11	罗梅罗	WM	1	1992-07-04	50.85	50.63	95	95	1	8	8	20	63.64	4	0	41	70.73	16.36	11.93	55	3.22	10.1	7.045	3	61.9	0.14	6.4	8.3	1	61.8936	396.333	1419.62	3923.31	4298.59
2018-04-29	2018	2018力帆	13	2018富力	10	432192018力帆2018富力	0	1	4-2-3-1 (100.0%)	4231	2018力帆7	冯劲	WM	0	1993-08-14	53.85	61	62	96	0	1	1.54839	7.74194	80.77	1.54839	0	27.871	77.78	38.46	14.46	40.2581	2.5	10.9022	7.74194	15.4839	294.348	0.7	6.8	8.4	0	294.287	750.932	1391.26	4197.74	4268.19
2018-04-29	2018	2018力帆	13	2018富力	10	432192018力帆2018富力	0	1	4-2-3-1 (100.0%)	4231	2018力帆30	费尔南迪尼奥	WM	1	1985-11-25	53.85	61	96	96	1	3	3	22	58.49	7	42.86	42	57.14	39.62	10.68	53	2.34	10.251	7.022	2	34.5	0.08	6.4	7.8	7	34.4824	519.526	1051.98	4550.93	4093.66
2018-05-12	2018	2018泰达	14	2018亚泰	15	432322018泰达2018亚泰	1	0	4-2-3-1 (100.0%)	4231	2018泰达4	杨帆	WM	0	1996-03-28	47.5333	46.34	80	94	0	7	8.225	14.1	62.5	4.7	25	30.55	65.38	34.38	6.76	37.6	2.44	11.1977	7.58932	15.275	266.137	0.63	7.1	9.3	2.35	266.08	1138.52	1764	3991.33	4038.11
2018-05-12	2018	2018泰达	14	2018亚泰	15	432322018泰达2018亚泰	1	0	4-2-3-1 (100.0%)	4231	2018泰达17	惠家康	WM	0	1989-08-31	47.5333	46.34	94	94	1	10	10	17	59.52	6	83.33	29	72.41	30.95	7.95	42	2	10.118	6.648	12	295.8	0.68	6.5	8.4	2	295.752	673.611	1177.99	3377.73	4593.03
2018-05-12	2018	2018恒丰	16	2018上港	1	432322018恒丰2018上港	1	1	4-2-3-1(100.0%)	4231	2018恒丰7	王帆	WM	0	1987-03-08	49.95	49.29	79	96	0	5	6.07595	13.3671	63.33	3.64557	33.33	29.1646	66.67	20	15.1	36.4557	2.8	10.1323	6.99706	8.50633	190.542	0.44	6.3	7.8	1.21519	190.598	706.104	1014.74	3534.77	4685.93
2018-05-12	2018	2018恒丰	16	2018上港	1	432322018恒丰2018上港	1	1	4-2-3-1(100.0%)	4231	2018恒丰10	切里	WM	1	1988-06-04	49.95	49.29	88	96	0	4	4.36364	13.0909	61.29	9.81818	0	29.4545	48.15	48.39	15.09	33.8182	1.81	11.2767	7.80327	7.63636	120.436	0.3	7	8.8	0	120.434	828.006	1783.25	4604.03	3940.5
2018-05-12	2018	2018恒丰	16	2018上港	1	432322018恒丰2018上港	1	1	4-2-3-1(100.0%)	4231	2018恒丰6	范云龙	WM	0	1989-03-15	49.95	49.29	50	96	0	5	9.6	21.12	56	15.36	37.5	36.48	52.63	36	13.23	48	2.08	9.93984	6.13248	0	0	0	6.1	8.5	5.76	0	944.747	1446.51	3591.63	3957.8
2018-05-13	2018	2018人和	8	2018建业	12	432332018人和2018建业	0	1	4-2-3-1 (100.0%)	4231	2018人和11	朱宝杰	WM	0	1989-08-11	50.1	53.74	98	98	1	7	7	19	62	4	50	41	63.41	36	10.67	50	2.64	11.193	7.552	7	131.4	0.31	6.8	9	1	131.444	588.739	1664.55	4588.63	4219.77
2018-05-13	2018	2018人和	8	2018建业	12	432332018人和2018建业	0	1	4-2-3-1 (100.0%)	4231	2018人和29	尼扎木丁	WM	0	1991-04-23	50.1	53.74	98	98	1	11	11	19	61.22	5	40	42	54.76	32.65	12.64	49	2.51	11.052	7.518	16	372.4	0.85	6.7	9	4	372.385	917.153	1465.92	3993.61	4303.33
2018-05-18	2018	2018泰达	14	2018鲁能	3	432382018泰达2018鲁能	1	2	4-2-3-1 (100.0%)	4231	2018泰达4	杨帆	WM	0	1996-03-28	54.25	58.17	81	96	0	5	5.92593	11.8519	69.7	11.8519	10	30.8148	73.08	27.27	8.37	39.1111	2.36	11.1087	8.19319	10.6667	227.319	0.54	6.9	8.5	2.37037	227.282	997.182	1754.33	3842.51	4287.04
2018-05-18	2018	2018泰达	14	2018鲁能	3	432382018泰达2018鲁能	1	2	4-2-3-1 (100.0%)	4231	2018泰达17	惠家康	WM	0	1989-08-31	54.25	58.17	91	96	0	6	6.32967	14.7692	77.78	1.05495	100	61.1868	77.59	34.92	4.19	66.4615	2.46	10.2382	7.21899	10.5495	249.916	0.57	6.4	7.9	0	249.893	537.539	1271.47	3332.97	4846.34
2018-05-20	2018	2018一方	11	2018恒丰	16	432402018一方2018恒丰	2	1	4-2-3-1 (100.0%)	4231	2018一方20	汪晋贤	WM	0	1996-01-12	45	61.24	99	99	1	11	11	15	70.59	9	33.33	41	82.93	15.69	6.92	51	2.98	9.869	6.084	5	106.3	0.25	5.9	8.1	5	106.293	607.507	1098.68	4006.8	4049.43
2018-05-20	2018	2018一方	11	2018恒丰	16	432402018一方2018恒丰	2	1	4-2-3-1 (100.0%)	4231	2018一方10	卡拉斯科	WM	1	1993-09-04	45	61.24	99	99	1	5	5	15	72.22	3	100	42	71.43	24.07	6.87	54	2.94	10.092	6.446	8	199	0.44	6.1	8.6	1	199.034	480.881	1445.26	3697.91	4269.38
2018-05-20	2018	2018恒大	2	2018人和	8	432402018恒大2018人和	0	2	4-2-3-1 (100.0%)	4231	2018恒大15	张文钊	WM	0	1987-05-28	49.5	63.88	79	99	0	4	5.01266	13.7848	73.17	2.50633	50	38.8481	83.87	19.51	7.22	51.3797	2.9	11.0767	7.35858	5.01266	113.035	0.25	6.6	8.6	3.75949	113.075	455.932	1561.31	4408.31	4538.32
2018-05-20	2018	2018恒大	2	2018人和	8	432402018恒大2018人和	0	2	4-2-3-1 (100.0%)	4231	2018恒大20	于汉超	WM	0	1987-02-25	49.5	63.88	99	99	1	6	6	19	68.33	3	33.33	52	65.38	36.67	10.72	60	2.72	10.197	6.745	4	62.5	0.14	6.1	8.2	1	62.5187	543.496	1523.47	3373.05	4694.11
2018-05-05	2018	2018一方	11	2018恒大	2	432252018一方2018恒大	3	0	4-2-3-1 (100.0%)	4231	2018一方20	汪晋贤	WM	0	1996-01-12	49.35	50.08	97	97	1	7	7	11	64.52	4	50	22	63.64	22.58	5.5	31	2.48	10.577	7.017	10	195	0.45	6.5	8.5	2	195.016	652.838	1448.6	4218.21	4062.63
2018-05-05	2018	2018一方	11	2018恒大	2	432252018一方2018恒大	3	0	4-2-3-1 (100.0%)	4231	2018一方10	卡拉斯科	WM	1	1993-09-04	49.35	50.08	94	97	0	9	9.28723	11.3511	75	4.12766	75	29.9255	79.31	27.27	8.98	45.4043	3.32	10.6917	7.12331	13.4149	334.444	0.77	6.6	8.6	1.03191	334.404	704.22	1157.19	4094.54	4401.46
2018-05-05	2018	2018恒大	2	2018一方	11	432252018恒大2018一方	0	3	4-2-3-1 (100.0%)	4231	2018恒大22	唐诗	WM	0	1995-01-24	49.35	49.92	47	97	0	2	4.12766	16.5106	60	8.25532	0	37.1489	66.67	20	7.58	41.2766	2.5	11.7907	8.439	14.4468	401.621	0.91	7.3	9.4	2.06383	401.715	726.461	2042.96	5026.22	3593.04
2018-05-05	2018	2018恒大	2	2018一方	11	432252018恒大2018一方	0	3	4-2-3-1 (100.0%)	4231	2018恒大20	于汉超	WM	0	1987-02-25	49.35	49.92	97	97	1	3	3	12	64.71	1	100	29	72.41	26.47	10.85	34	2.82	9.419	6.196	7	173.7	0.41	5.8	7.5	1	173.739	480.017	992.547	3249.92	4523.16
2018-05-05	2018	2018恒大	2	2018一方	11	432252018恒大2018一方	0	3	4-2-3-1 (100.0%)	4231	2018恒大15	张文钊	WM	0	1987-05-28	49.35	49.92	50	97	0	4	7.76	11.64	76.92	3.88	0	36.86	84.21	34.62	7.02	50.44	2.54	10.0201	6.33992	9.7	142.396	0.33	6.2	8.5	1.94	142.352	686.625	1158.81	3326.69	4705.87
2018-07-18	2018	2018一方	11	2018华夏	6	432992018一方2018华夏	0	0	4-2-3-1 (100.0%)	4231	2018一方20	汪晋贤	WM	0	1996-01-12	52.5667	48.72	88	98	0	9	10.0227	13.3636	53.85	5.56818	80	20.0455	72.22	34.62	9.4	28.9545	2.69	10.398	7.26759	11.1364	248.23	0.56	6.3	8	2.22727	248.269	638.066	1313.37	3718.87	4479.52
2018-07-18	2018	2018一方	11	2018华夏	6	432992018一方2018华夏	0	0	4-2-3-1 (100.0%)	4231	2018一方29	孙铂	WM	0	1991-01-22	52.5667	48.72	98	98	1	8	8	25	45.65	9	44.44	38	52.63	32.61	18.7	46	2.11	9.505	6.437	8	231.2	0.51	5.8	7.3	6	231.161	517.706	1058.44	2333.55	5364.6
2018-07-28	2018	2018申花	7	2018国安	4	433092018申花2018国安	2	2	4-2-3-1 (100.0%)	4231	2018申花28	曹赟定	WM	0	1989-11-22	51.2667	46.49	98	98	1	5	5	16	71.43	3	33.33	49	65.31	28.57	14.87	56	2.7	9.364	6.262	5	118	0.27	5.7	7.3	0	118.01	596.006	993.311	2872.82	4784.03
2018-07-28	2018	2018申花	7	2018国安	4	433092018申花2018国安	2	2	4-2-3-1 (100.0%)	4231	2018申花24	荣昊	WM	0	1987-04-07	51.2667	46.49	67	98	0	5	7.31343	14.6269	62.96	8.77612	16.67	35.1045	66.67	44.44	11.16	39.4925	2	10.4509	6.88925	7.31343	98.7313	0.23	6.4	8	1.46269	98.7021	457.17	1442.14	3672.5	4780.8
2018-07-28	2018	2018上港	1	2018人和	8	433092018上港2018人和	5	1	4-2-3-1 (100.0%)	4231	2018上港37	陈彬彬	WM	0	1998-06-10	42.2167	54.97	69	97	0	3	4.21739	16.8696	57.14	5.62319	25	28.1159	65	25	4.41	39.3623	1.96	9.89962	5.6738	16.8696	389.125	0.9	6.1	8.8	1.4058	389.15	724.307	1040.33	3506.42	4239.48
2018-07-28	2018	2018上港	1	2018人和	8	433092018上港2018人和	5	1	4-2-3-1 (100.0%)	4231	2018上港10	胡尔克	WM	1	1986-07-25	42.2167	54.97	97	97	1	4	4	20	63.64	10	40	41	65.85	30.91	12.42	55	2.56	8.818	5.091	12	340.9	0.77	5.4	7.2	2	340.89	439.285	809.682	2412.23	4815.99
2018-07-29	2018	2018恒大	2	2018力帆	13	433102018恒大2018力帆	5	0	4-2-3-1 (100.0%)	4231	2018恒大20	于汉超	WM	0	1987-02-25	48.0833	52.24	75	96	0	6	7.68	17.92	73.08	5.12	75	57.6	71.11	40.38	7.91	66.56	2.13	10.5971	6.60352	6.4	129.28	0.3	6.6	8.4	5.12	129.236	439.579	1316.78	4153.15	4557.98
2018-07-29	2018	2018恒大	2	2018力帆	13	433102018恒大2018力帆	5	0	4-2-3-1 (100.0%)	4231	2018恒大29	郜林	WM	0	1986-02-14	48.0833	52.24	70	96	0	6	8.22857	12.3429	70.97	13.7143	50	34.2857	72	25.81	14.96	42.5143	2.58	10.1143	6.51429	6.85714	103.817	0.24	6.3	8.1	5.48571	103.811	637.416	1343.66	3444.09	4584.71
2018-08-01	2018	2018力帆	13	2018恒丰	16	433132018力帆2018恒丰	3	4	4-2-3-1 (100.0%)	4231	2018力帆34	塞巴	WM	1	1992-06-08	44.9667	56.01	97	97	1	5	5	14	68.89	2	0	40	70	37.78	9.68	45	2.04	9.283	5.78	5	125.7	0.28	5.7	7.7	3	125.68	296.501	901.813	3601.11	4358.07
2018-08-01	2018	2018力帆	13	2018恒丰	16	433132018力帆2018恒丰	3	4	4-2-3-1 (100.0%)	4231	2018力帆30	费尔南迪尼奥	WM	1	1985-11-25	44.9667	56.01	97	97	1	4	4	12	72.09	7	71.43	34	61.76	34.88	7.82	43	2.56	9.235	5.775	4	65	0.15	5.7	7.7	4	64.9772	483.52	972.206	3762.18	3952.12
2018-08-11	2018	2018恒大	2	2018亚泰	15	433232018恒大2018亚泰	2	3	4-2-3-1 (100.0%)	4231	2018恒大11	高拉特	WM	1	1991-06-05	49.3	67.62	100	100	1	14	14	14	85.11	4	50	92	84.78	27.66	12.63	94	2.6	10.477	7.348	7	122.4	0.28	6.3	8.9	3	122.438	549.525	1499.78	4331.57	3973.53
2018-08-11	2018	2018恒大	2	2018亚泰	15	433232018恒大2018亚泰	2	3	4-2-3-1 (100.0%)	4231	2018恒大17	杨立瑜	WM	0	1997-02-13	49.3	67.62	83	100	0	6	7.22892	14.4578	60	7.22892	66.67	27.7108	69.57	30	4.72	36.1446	2.17	10.6361	7.25542	7.22892	105.783	0.23	6.3	8.4	6.0241	105.754	576.391	1661.16	4193.33	4099.35
2018-08-14	2018	2018一方	11	2018国安	4	433262018一方2018国安	2	5	4-2-3-1 (100.0%)	4231	2018一方29	孙铂	WM	0	1991-01-22	56.25	38.1	95	95	1	4	4	14	64.1	4	25	30	63.33	35.9	5.79	39	2.74	9.563	6.968	11	212	0.51	6	7.4	1	212.014	508.736	1389.22	2512.44	4940.14
2018-08-14	2018	2018一方	11	2018国安	4	433262018一方2018国安	2	5	4-2-3-1 (100.0%)	4231	2018一方10	卡拉斯科	WM	1	1993-09-04	56.25	38.1	81	95	0	3	3.51852	15.2469	64.86	5.8642	40	35.1852	73.33	16.22	11.47	43.3951	3.24	10.5262	7.6	12.9012	292.741	0.71	6.6	8.4	1.17284	292.785	624.979	1437.41	3736.52	4434.21
2018-08-18	2018	2018一方	11	2018建业	12	433302018一方2018建业	2	1	4-2-3-1 (100.0%)	4231	2018一方20	汪晋贤	WM	0	1996-01-12	47.1833	53.13	96	96	1	11	11	10	70.59	7	71.43	30	70	32.35	10.15	34	2.44	9.939	6.375	9	229.5	0.53	6.2	8.1	3	229.469	659.483	1000.63	3499.56	4550.13
2018-08-18	2018	2018一方	11	2018建业	12	433302018一方2018建业	2	1	4-2-3-1 (100.0%)	4231	2018一方28	杜维尔·里亚斯科斯	WM	1	1986-06-26	47.1833	53.13	81	96	0	5	5.92593	11.8519	74.36	8.2963	42.86	36.7407	70.97	30.77	9.39	46.2222	2.97	9.38193	6.12859	5.92593	134.993	0.33	5.8	7.7	1.18519	135.008	313.992	1000.41	3583.48	4348.87
2018-08-19	2018	2018华夏	6	2018申花	7	433312018华夏2018申花	4	1	4-2-3-1 (100.0%)	4231	2018华夏28	张呈栋	WM	0	1989-02-09	54.15	53.48	96	96	1	11	11	18	61.7	10	40	44	63.64	38.3	7.49	47	1.85	10.948	7.54	6	147.4	0.33	6.8	8.4	7	147.356	887.462	1269.09	3828.94	4815.03
2018-08-19	2018	2018华夏	6	2018申花	7	433312018华夏2018申花	4	1	4-2-3-1 (100.0%)	4231	2018华夏37	高华泽	WM	0	1997-10-20	54.15	53.48	96	96	1	4	4	4	81.82	6	16.67	19	78.95	45.45	3.89	22	1.55	11.425	8.404	15	244.3	0.59	7.1	9.3	2	244.307	879.017	1754.38	5189.58	3358
2018-08-02	2018	2018恒大	2	2018泰达	14	433142018恒大2018泰达	3	0	4-2-3-1 (100.0%)	4231	2018恒大20	于汉超	WM	0	1987-02-25	57.6	58.87	81	98	0	3	3.62963	15.7284	73.47	4.83951	0	54.4444	73.33	38.78	9.4	59.284	2.61	10.4981	7.38025	6.04938	120.504	0.28	6.4	7.6	0	120.45	424.257	1033.1	3967.22	4953.03
2018-08-02	2018	2018恒大	2	2018泰达	14	433142018恒大2018泰达	3	0	4-2-3-1 (100.0%)	4231	2018恒大17	杨立瑜	WM	0	1997-02-13	57.6	58.87	60	98	0	6	9.8	8.16667	83.87	8.16667	40	40.8333	92	25.81	2.3	50.6333	3.06	11.2096	8.379	13.0667	233.24	0.55	6.8	8.4	11.4333	233.271	662.149	1386.73	4312	4615.47
2018-08-05	2018	2018上港	1	2018一方	11	433172018上港2018一方	0	1	4-2-3-1 (100.0%)	4231	2018上港10	胡尔克	WM	1	1986-07-25	46.0667	56.35	101	101	1	3	3	19	58.7	6	33.33	28	75	23.91	12.71	46	2.87	8.343	4.993	4	119.8	0.26	4.9	6.5	2	119.779	310.711	709.995	2305.16	4896.96
2018-08-05	2018	2018上港	1	2018一方	11	433172018上港2018一方	0	1	4-2-3-1 (100.0%)	4231	2018上港11	吕文君	WM	0	1989-03-11	46.0667	56.35	72	101	0	2	2.80556	8.41667	80	5.61111	75	39.2778	75	30	10.9	42.0833	2.1	9.66794	6.61269	9.81944	170.718	0.36	5.7	7.8	4.20833	170.722	412.168	1096.67	3593.2	4395.66
2018-09-01	2018	2018华夏	6	2018上港	1	433442018华夏2018上港	1	1	4-2-3-1 (100.0%)	4231	2018华夏28	张呈栋	WM	0	1989-02-09	50.4667	52.43	95	95	1	9	9	16	60	8	50	33	63.64	42.5	9.57	40	1.83	10.953	7.062	8	142.1	0.34	6.9	8.4	5	142.145	535.923	1324.11	4326.91	4623.55
2018-09-01	2018	2018华夏	6	2018上港	1	433442018华夏2018上港	1	1	4-2-3-1 (100.0%)	4231	2018华夏37	高华泽	WM	0	1997-10-20	50.4667	52.43	85	95	0	7	7.82353	7.82353	69.57	5.58824	20	23.4706	71.43	34.78	6.89	25.7059	2.35	11.2379	7.76429	2.23529	32.8588	0.08	7.1	9.1	0	32.8714	777.527	1760.92	4994.46	3672.18
2018-09-16	2018	2018华夏	6	2018人和	8	433592018华夏2018人和	2	0	4-2-3-1 (100.0%)	4231	2018华夏28	张呈栋	WM	0	1989-02-09	46.45	48.48	97	97	1	15	15	17	60.47	14	42.86	37	59.46	39.53	12.59	43	2	11.253	6.908	7	93.1	0.22	6.9	8.9	7	93.116	665.528	1600.18	4394.13	4500.06
2018-09-16	2018	2018华夏	6	2018人和	8	433592018华夏2018人和	2	0	4-2-3-1 (100.0%)	4231	2018华夏37	高华泽	WM	0	1997-10-20	46.45	48.48	79	97	0	8	9.82278	7.36709	76	6.13924	60	22.1013	94.44	20	5.12	30.6962	2.16	11.9408	7.71089	8.59494	129.784	0.29	7.3	9.7	1.22785	129.834	887.126	2033.04	5156.39	3734.01
2018-09-02	2018	2018恒大	2	2018申花	7	433452018恒大2018申花	2	1	4-2-3-1 (100.0%)	4231	2018恒大20	于汉超	WM	0	1987-02-25	51.2667	67.7	83	97	0	3	3.50602	14.0241	79.31	4.6747	75	59.6024	78.43	39.66	7.92	67.7831	2.16	10.0319	6.5364	2.33735	37.9819	0.08	6.2	7.8	2.33735	38.0116	620.71	1133.9	3393.5	4846.02
2018-09-02	2018	2018恒大	2	2018申花	7	433452018恒大2018申花	2	1	4-2-3-1 (100.0%)	4231	2018恒大29	郜林	WM	0	1986-02-14	51.2667	67.7	97	97	1	1	1	16	68.63	6	66.67	47	61.7	37.25	7.13	51	2.16	9.533	6.352	4	86.4	0.2	5.9	7.4	6	86.3865	217.561	1235.42	3259.19	4734.63
2018-09-22	2018	2018一方	11	2018申花	7	433652018一方2018申花	2	1	4-2-3-1 (100.0%)	4231	2018一方8	朱挺	WM	0	1985-07-15	58.15	52.17	88	95	0	6	6.47727	6.47727	85.37	0	0	39.9432	89.19	36.59	7.18	44.2614	2	10.436	7.69608	9.71591	197.989	0.47	6.6	7.8	0	198.019	521.618	1372.2	3810.39	4533.26
2018-09-22	2018	2018一方	11	2018申花	7	433652018一方2018申花	2	1	4-2-3-1 (100.0%)	4231	2018一方10	卡拉斯科	WM	1	1993-09-04	58.15	52.17	95	95	1	5	5	18	73.13	1	0	52	80.77	19.4	6.45	67	2.93	10.671	8.064	14	350.2	0.81	6.7	8.3	1	350.168	743.83	1420.92	3492.64	4663.15
2018-09-23	2018	2018泰达	14	2018人和	8	433662018泰达2018人和	2	2	4-2-3-1 (100.0%)	4231	2018泰达25	木热合买提江·莫扎帕	WM	0	1991-01-14	42.6	52.16	96	96	1	10	10	22	69.86	8	37.5	68	69.12	50.68	11.55	73	1.84	10.571	6.823	7	116.1	0.28	6.6	9.6	2	116.132	538.237	1715.68	4640	3560.92
2018-09-23	2018	2018泰达	14	2018人和	8	433662018泰达2018人和	2	2	4-2-3-1 (100.0%)	4231	2018泰达27	谢维军	WM	0	1997-11-14	42.6	52.16	96	96	1	7	7	13	53.57	14	71.43	22	59.09	46.43	8.32	28	1.75	10.351	6.286	8	216.6	0.48	6.4	8.9	12	216.637	491.774	1415.26	4081.54	4145.55
2018-09-29	2018	2018华夏	6	2018建业	12	433722018华夏2018建业	0	2	4-2-3-1 (100.0%)	4231	2018华夏28	张呈栋	WM	0	1989-02-09	52.2333	60.26	97	97	1	10	10	19	68.33	4	25	53	64.15	23.33	11.83	60	2.32	10.912	7.767	12	199.4	0.46	6.7	8.9	8	199.428	676.848	1617.57	3919.17	4499.32
2018-09-29	2018	2018华夏	6	2018建业	12	433722018华夏2018建业	0	2	4-2-3-1 (100.0%)	4231	2018华夏37	高华泽	WM	0	1997-10-20	52.2333	60.26	88	97	0	3	3.30682	5.51136	78.26	6.61364	50	24.25	81.82	39.13	4.9	25.3523	2.04	11.3655	8.18327	6.61364	184.3	0.42	7	9.5	4.40909	184.27	992.255	1695.75	5037.11	3456.33
2018-09-30	2018	2018申花	7	2018富力	10	433732018申花2018富力	3	1	4-2-3-1 (100.0%)	4231	2018申花28	曹赟定	WM	0	1989-11-22	53.15	41.11	96	96	1	5	5	13	69.77	2	50	34	70.59	34.88	9.92	43	2.44	9.484	6.671	14	326.3	0.74	5.9	7.5	2	326.276	722.493	1241.83	2682.79	4510.45
2018-09-30	2018	2018申花	7	2018富力	10	433732018申花2018富力	3	1	4-2-3-1 (100.0%)	4231	2018申花36	刘若钒	WM	0	1999-01-28	53.15	41.11	74	96	0	10	12.973	6.48649	78.26	7.78378	33.33	24.6486	84.21	43.48	6.61	29.8378	2.17	10.8921	7.83568	11.6757	287.222	0.66	6.8	8.5	0	287.217	762.013	1456.8	4302.53	4084.04
2018-10-20	2018	2018一方	11	2018恒丰	16	433932018一方2018恒丰	0	3	4-2-3-1 (100.0%)	4231	2018一方8	朱挺	WM	0	1985-07-15	42.5667	55.65	98	98	1	2	2	10	52.38	7	28.57	19	52.63	61.9	7.68	21	1.76	9.915	5.794	6	130.5	0.3	6	8.2	5	130.532	643.127	981.589	3559.53	4600.01
2018-10-20	2018	2018一方	11	2018恒丰	16	433932018一方2018恒丰	0	3	4-2-3-1 (100.0%)	4231	2018一方29	孙铂	WM	0	1991-01-22	42.5667	55.65	98	98	1	14	14	23	61.67	4	0	50	62	28.33	13.5	60	2.27	9.356	5.336	4	77.3	0.18	5.7	7.5	5	77.3244	619.195	1077.75	2952.46	4629.27
2018-10-20	2018	2018鲁能	3	2018泰达	14	433932018鲁能2018泰达	2	0	4-2-3-1 (100.0%)	4231	2018鲁能13	张驰	WM	0	1987-07-08	54.35	48.92	97	97	1	7	7	11	69.44	7	57.14	31	70.97	47.22	7.52	36	2.08	11.941	8.617	13	290.7	0.66	7.4	9.5	3	290.741	985.513	2109.74	4552.36	4002.9
2018-10-20	2018	2018鲁能	3	2018泰达	14	433932018鲁能2018泰达	2	0	4-2-3-1 (100.0%)	4231	2018鲁能17	吴兴涵	WM	0	1993-02-24	54.35	48.92	61	97	0	0	0	11.1311	72	4.77049	0	36.5738	69.57	40	8.23	39.7541	2.08	11.8499	8.1957	6.36066	132.461	0.31	7.3	9.4	1.59016	132.477	706.749	2050.02	5196.37	3764.37
2018-10-20	2018	2018申花	7	2018权健	9	433932018申花2018权健	1	1	4-2-3-1 (100.0%)	4231	2018申花28	曹赟定	WM	0	1989-11-22	50.1833	43.74	97	97	1	8	8	18	47.06	5	40	26	42.31	26.47	10.54	34	2.94	9.059	6.102	10	245.7	0.58	5.6	7.3	1	245.686	569.399	973	2622.7	4647.96
2018-10-20	2018	2018申花	7	2018权健	9	433932018申花2018权健	1	1	4-2-3-1 (100.0%)	4231	2018申花24	荣昊	WM	0	1987-04-07	50.1833	43.74	80	97	0	2	2.425	3.6375	86.96	7.275	33.33	25.4625	85.71	34.78	11.47	27.8875	2.09	11.5551	8.27774	4.85	65.3538	0.16	7.1	9.6	1.2125	65.2956	1083.84	2151.69	3996.96	4257.3
2018-10-20	2018	2018权健	9	2018申花	7	433932018权健2018申花	1	1	4-2-3-1 (100.0%)	4231	2018权健38	孙可	WM	0	1989-08-26	50.1833	56.26	97	97	1	7	7	17	64.58	9	44.44	40	65	43.75	8.74	48	2.06	11.046	7.57	6	115.8	0.28	6.8	9	10	115.829	825.858	1781.83	3990.38	4332.32
2018-10-20	2018	2018权健	9	2018申花	7	433932018权健2018申花	1	1	4-2-3-1 (100.0%)	4231	2018权健10	帕托	WM	1	1989-09-02	50.1833	56.26	87	97	0	4	4.45977	16.7241	70	3.34483	0	45.7126	70.73	38	12.22	55.7471	2.62	8.85487	6.14668	10.0345	184.746	0.43	5.5	7	2.22989	184.736	650.566	1065.45	2469.62	4484.98
2018-10-05	2018	2018鲁能	3	2018权健	9	433782018鲁能2018权健	3	2	4-2-3-1 (100.0%)	4231	2018鲁能33	金敬道	WM	0	1992-11-18	52.5333	56.64	98	98	1	7	7	18	76.32	6	50	65	80	22.37	9.13	76	2.28	11.609	8.04	18	372.8	0.86	7	9.2	0	372.768	971.521	1620.14	4749.96	3894.61
2018-10-05	2018	2018鲁能	3	2018权健	9	433782018鲁能2018权健	3	2	4-2-3-1 (100.0%)	4231	2018鲁能13	张驰	WM	0	1987-07-08	52.5333	56.64	62	98	0	4	6.32258	20.5484	65.79	14.2258	66.67	47.4194	63.33	21.05	8.58	60.0645	2.21	11.4707	8.27942	17.3871	294.632	0.68	7	8.9	6.32258	294.639	944.969	1714.68	4163.01	4354.02
2018-10-06	2018	2018一方	11	2018苏宁	5	433792018一方2018苏宁	3	1	4-2-3-1 (100.0%)	4231	2018一方8	朱挺	WM	0	1985-07-15	40.55	50.05	91	97	0	7	7.46154	13.8571	60.61	10.6593	50	29.8462	64.29	54.55	7.48	35.1758	1.67	10.1413	5.88822	8.52747	191.229	0.45	6.2	8.6	6.3956	191.257	472.412	1308.04	3706.68	4462.57
2018-10-06	2018	2018一方	11	2018苏宁	5	433792018一方2018苏宁	3	1	4-2-3-1 (100.0%)	4231	2018一方10	卡拉斯科	WM	1	1993-09-04	40.55	50.05	97	97	1	5	5	19	62.75	6	16.67	33	75.76	25.49	9.25	51	2.98	10.035	6.015	14	258.4	0.59	6.2	8.9	0	258.36	822.872	1171.6	3293.78	4488.83
2018-10-06	2018	2018申花	7	2018力帆	13	433792018申花2018力帆	1	0	4-2-3-1 (100.0%)	4231	2018申花28	曹赟定	WM	0	1989-11-22	44.5333	36.31	97	97	1	4	4	14	57.58	0	0	24	62.5	27.27	5.67	33	2.61	9.346	5.624	14	332.4	0.77	5.8	7.6	3	332.364	541.616	991.126	2770.64	4710.13
2018-10-06	2018	2018申花	7	2018力帆	13	433792018申花2018力帆	1	0	4-2-3-1 (100.0%)	4231	2018申花36	刘若钒	WM	0	1999-01-28	44.5333	36.31	97	97	1	5	5	9	55	11	45.45	19	52.63	50	7	20	2	10.561	6.64	11	174.9	0.41	6.5	8.9	4	174.9	755.795	1302.71	4182.88	4144.59
2018-10-06	2018	2018华夏	6	2018恒大	2	433792018华夏2018恒大	0	3	4-2-3-1 (100.0%)	4231	2018华夏25	阿尤布·艾尔·卡比	WM	1	1993-06-25	55.8167	49.06	78	95	0	6	7.30769	15.8333	59.38	6.08974	60	30.4487	68	25	11.68	38.9744	2.09	11.3111	8.58045	15.8333	263.564	0.61	7.1	9.4	6.08974	263.525	1203.91	1642.78	4487.01	3713.63
2018-10-06	2018	2018华夏	6	2018恒大	2	433792018华夏2018恒大	0	3	4-2-3-1 (100.0%)	4231	2018华夏37	高华泽	WM	0	1997-10-20	55.8167	49.06	60	95	0	2	3.16667	7.91667	77.27	0	0	28.5	88.89	27.27	6.3	34.8333	2.59	12.6271	9.43192	11.0833	130.15	0.3	7.9	9.8	0	130.185	1232.26	2195.78	5452.23	3616.65
2018-10-06	2018	2018恒大	2	2018华夏	6	433792018恒大2018华夏	3	0	4-2-3-1 (100.0%)	4231	2018恒大20	于汉超	WM	0	1987-02-25	55.8167	50.94	95	95	1	4	4	14	77.78	6	50	57	73.68	38.1	9.1	63	2.27	11.065	7.985	14	256.7	0.6	6.9	8.6	2	256.712	945.858	1442.83	3866.02	4553.99
2018-10-06	2018	2018恒大	2	2018华夏	6	433792018恒大2018华夏	3	0	4-2-3-1 (100.0%)	4231	2018恒大29	郜林	WM	0	1986-02-14	55.8167	50.94	86	95	0	7	7.73256	20.9884	60.42	6.62791	66.67	44.186	60	41.67	11.04	53.0233	2.1	10.851	7.92698	11.0465	230.32	0.54	6.8	8.6	4.4186	230.365	961.133	1748.53	3545.84	4365.1
2018-11-11	2018	2018一方	11	2018亚泰	15	434152018一方2018亚泰	2	0	4-2-3-1 (100.0%)	4231	2018一方8	朱挺	WM	0	1985-07-15	52.05	43.75	96	97	0	8	8.08333	11.1146	57.69	10.1042	40	20.2083	70	38.46	11.96	26.2708	2.12	10.6175	7.17194	8.08333	181.168	0.4	6.5	8.2	3.03125	181.136	359.237	1620.88	4296.18	4159.99
2018-11-11	2018	2018一方	11	2018亚泰	15	434152018一方2018亚泰	2	0	4-2-3-1 (100.0%)	4231	2018一方10	卡拉斯科	WM	1	1993-09-04	52.05	43.75	97	97	1	16	16	21	64.41	6	33.33	44	68.18	25.42	7.81	59	3.14	11.043	7.64	18	321.6	0.76	6.8	8.8	0	321.648	944.865	1471.41	4187.89	4117.64
2018-11-11	2018	2018恒丰	16	2018力帆	13	434152018恒丰2018力帆	1	0	4-2-3-1 (100.0%)	4231	2018恒丰27	刘浩	WM	0	1996-01-15	48.1167	41.91	99	99	1	12	12	14	50	7	28.57	25	48	57.14	13.77	28	1.64	10.201	6.576	6	157.5	0.36	6.2	8.2	3	157.511	740.813	1210.89	3293.16	4798.96
2018-11-11	2018	2018恒丰	16	2018力帆	13	434152018恒丰2018力帆	1	0	4-2-3-1 (100.0%)	4231	2018恒丰17	依力哈木江•伊明江	WM	0	1986-06-30	48.1167	41.91	99	99	1	8	8	14	62.16	7	28.57	27	59.26	29.73	8.99	37	2.41	10.47	6.839	8	177.1	0.41	6.3	8.5	2	177.055	790.667	1265.42	4141.68	4094.8
2018-11-11	2018	2018泰达	14	2018恒大	2	434152018泰达2018恒大	1	5	4-2-3-1 (100.0%)	4231	2018泰达25	木热合买提江·莫扎帕	WM	0	1991-01-14	51.6333	37.48	95	95	1	6	6	16	70.91	2	0	50	68	32.73	17.43	55	2.47	10.817	7.463	8	192.1	0.45	6.8	8.7	0	192.053	527.35	1464.34	4773.26	3860.11
2018-11-11	2018	2018泰达	14	2018恒大	2	434152018泰达2018恒大	1	5	4-2-3-1 (100.0%)	4231	2018泰达27	谢维军	WM	0	1997-11-14	51.6333	37.48	95	95	1	7	7	12	55.56	6	66.67	17	76.47	33.33	5.5	27	1.78	9.99	6.89	5	81.1	0.19	6.3	8	4	81.1199	456.929	1059.09	4171.6	4220.92
2018-11-02	2018	2018申花	7	2018建业	12	434062018申花2018建业	0	2	4-2-3-1 (100.0%)	4231	2018申花28	曹赟定	WM	0	1989-11-22	49.75	57.8	97	97	1	4	4	17	76.71	2	100	66	80.3	31.51	10.09	73	2.6	9.495	6.595	10	186.9	0.43	5.9	8	1	186.9	669.236	1122.43	3199.81	4316.73
2018-11-02	2018	2018申花	7	2018建业	12	434062018申花2018建业	0	2	4-2-3-1 (100.0%)	4231	2018申花15	朱建荣	WM	0	1991-07-12	49.75	57.8	97	97	1	5	5	13	56.67	9	55.56	22	63.64	40	11.57	30	1.57	10.061	6.756	6	96.8	0.22	6.2	8.1	6	96.7718	726.296	1430.49	3161.48	4646.07
2018-11-03	2018	2018力帆	13	2018泰达	14	434072018力帆2018泰达	1	1	4-2-3-1 (100.0%)	4231	2018力帆7	冯劲	WM	0	1993-08-14	56.8833	63.72	98	98	1	2	2	19	53.66	10	50	36	55.56	26.83	6.33	41	2.27	10.59	7.352	7	166.2	0.39	6.5	7.8	2	166.18	598.896	1197.99	4276.43	4350.12
2018-11-03	2018	2018力帆	13	2018泰达	14	434072018力帆2018泰达	1	1	4-2-3-1 (100.0%)	4231	2018力帆30	费尔南迪尼奥	WM	1	1985-11-25	56.8833	63.72	98	98	1	3	3	16	74.19	3	100	50	78	27.42	4.66	62	2.82	10.261	7.018	6	107.7	0.25	6.3	7.4	1	107.678	460.188	1037.11	4548.11	4108.13
2019-08-02	2019	2019国安	2	2019华夏	11	436792019国安2019华夏	2	0	4-2-3-1 (100.0%)	4231	2019国安8	朴成	WM	0	1989-08-21	50.8167	61.19	61	101	0	1	1.65574	11.5902	84.44	4.96721	0	67.8852	85.37	31.11	4.48	74.5082	2.2	12.2177	9.39631	4.96721	93.3836	0.22	7.3	9.1	0	93.3011	646.202	2170.35	4904.15	4403.97
2019-08-02	2019	2019国安	2	2019华夏	11	436792019国安2019华夏	2	0	4-2-3-1 (100.0%)	4231	2019国安20	王子铭	WM	0	1996-08-05	50.8167	61.19	77	101	0	8	10.4935	14.4286	71.05	3.93506	33.33	39.3506	73.33	7.89	4.36	49.8442	3.11	12.0229	8.90505	3.93506	55.8779	0.13	7.1	8.6	1.31169	55.9067	623.43	1568.64	5155.68	4618.9
2019-08-11	2019	2019恒大	1	2019国安	2	436882019恒大2019国安	3	1	4-2-3-1 (100.0%)	4231	2019恒大17	杨立瑜	WM	0	1997-02-13	50.8167	49.96	98	98	1	4	4	11	69.44	15	26.67	25	60	22.22	9.37	36	2.25	9.715	6.609	7	243.5	0.54	5.9	7.5	2	243.522	518.363	1243.21	3038.15	4671.56
2019-08-11	2019	2019恒大	1	2019国安	2	436882019恒大2019国安	3	1	4-2-3-1 (100.0%)	4231	2019恒大7	韦世豪	WM	0	1995-04-08	50.8167	49.96	56	98	0	2	3.5	17.5	41.18	7	50	19.25	54.55	17.65	7.42	29.75	2.35	8.57675	5.60175	3.5	53.2	0.12	5.2	6.7	5.25	53.2284	441.732	1132.04	2662.76	4286.93
2019-04-07	2019	2019一方	9	2019泰达	7	435622019一方2019泰达	1	2	4-2-3-1 (100.0%)	4231	2019一方10	卡拉斯科	WM	1	1993-09-04	50.8167	46.1	95	95	1	5	5	28	61.64	4	25	56	57.14	36.99	12.47	73	2.73	9.698	6.5	15	305.7	0.71	6.1	7.9	0	305.716	780.277	1320.1	3111.47	4180.06
2019-04-07	2019	2019一方	9	2019泰达	7	435622019一方2019泰达	1	2	4-2-3-1 (100.0%)	4231	2019一方16	秦升	WM	0	1986-11-02	50.8167	46.1	95	95	1	26	26	30	61.04	11	54.55	73	58.9	55.84	18.09	77	1.69	10.228	6.679	3	57.3	0.13	6.4	8.2	8	57.3291	485.688	1389.33	4061.1	4234.57
2019-04-21	2019	2019一方	9	2019力帆	10	435762019一方2019力帆	1	1	4-2-3-1 (100.0%)	4231	2019一方10	卡拉斯科	WM	1	1993-09-04	50.8167	52.75	99	99	1	4	4	31	55.07	3	33.33	55	54.55	30.43	8.05	69	2.45	10.017	6.313	13	227.4	0.5	6	8	0	227.396	903.422	1084.88	2913.8	4887.31
2019-04-21	2019	2019一方	9	2019力帆	10	435762019一方2019力帆	1	1	4-2-3-1 (100.0%)	4231	2019一方20	汪晋贤	WM	0	1996-01-12	50.8167	52.75	59	99	0	8	13.4237	16.7797	56.52	10.0678	50	33.5593	60	56.52	13.18	38.5932	1.78	10.8413	6.86792	10.0678	234.747	0.56	6.5	8	11.7458	234.792	569.547	1172.51	4152.03	4712.65
2019-04-21	2019	2019力帆	10	2019一方	9	435762019力帆2019一方	1	1	4-2-3-1 (100.0%)	4231	2019力帆30	费尔南迪尼奥	WM	1	1985-11-25	50.8167	47.25	99	99	1	11	11	15	70.59	7	57.14	38	73.68	45.1	9.31	51	2.12	10.263	6.368	8	202.5	0.45	6.2	8.1	7	202.534	501.194	1175.9	4181.04	4202.01
2019-04-21	2019	2019力帆	10	2019一方	9	435762019力帆2019一方	1	1	4-2-3-1 (100.0%)	4231	2019力帆7	冯劲	WM	0	1993-08-14	50.8167	47.25	92	99	0	15	16.1413	18.2935	46.88	9.68478	55.56	24.75	65.22	37.5	12.91	34.4348	2	10.5672	6.92785	9.68478	232.112	0.51	6.4	8.5	1.07609	232.141	1104.29	1466.16	3210.57	4553.49
2019-05-26	2019	2019一方	9	2019申花	13	436112019一方2019申花	1	0	4-2-3-1 (100.0%)	4231	2019一方10	卡拉斯科	WM	1	1993-09-04	50.8167	49.04	95	95	1	17	17	32	54.29	3	66.67	48	62.5	35.71	9.76	70	2.56	10.129	6.618	12	251.3	0.59	6.4	8.3	2	251.323	663.493	1218.29	3310.25	4686.08
2019-05-26	2019	2019一方	9	2019申花	13	436112019一方2019申花	1	0	4-2-3-1 (100.0%)	4231	2019一方20	汪晋贤	WM	0	1996-01-12	50.8167	49.04	87	95	0	12	13.1034	14.1954	60.61	8.73563	62.5	25.1149	65.22	24.24	10.71	36.0345	2.21	10.4533	6.84764	7.64368	129.287	0.32	6.6	8.5	3.27586	129.284	660.936	1417	3902.41	4343.95
2019-06-02	2019	2019一方	9	2019上港	3	436182019一方2019上港	1	2	4-2-3-1 (100.0%)	4231	2019一方31	郑龙	WM	0	1988-04-15	50.8167	50.41	95	95	1	8	8	15	72.22	4	50	49	69.39	42.59	13.56	54	2	9.891	6.399	9	131.3	0.31	6.2	8.4	3	131.323	617.608	1339.6	3624.15	4178.01
2019-06-02	2019	2019一方	9	2019上港	3	436182019一方2019上港	1	2	4-2-3-1 (100.0%)	4231	2019一方20	汪晋贤	WM	0	1996-01-12	50.8167	50.41	69	95	0	3	4.13043	12.3913	57.14	2.75362	50	22.029	62.5	23.81	6.09	28.913	2.52	10.4872	6.95703	11.0145	236.536	0.56	6.6	8.9	1.37681	236.497	785.906	1426.96	3739.75	4298.41
2019-06-23	2019	2019权健	14	2019一方	9	436392019权健2019一方	2	2	4-2-3-1 (100%)	4231	2019权健38	孙可	WM	0	1989-08-26	50.8167	45.18	98	98	1	10	10	16	65.96	7	42.86	37	67.57	40.43	9.56	47	2	11.532	7.908	7	143.2	0.33	7	8.9	3	143.179	778.333	1642.08	4546.82	4421.26
2019-06-23	2019	2019权健	14	2019一方	9	436392019权健2019一方	2	2	4-2-3-1 (100%)	4231	2019权健16	郑达伦	WM	0	1994-02-11	50.8167	45.18	98	98	1	12	12	15	70	9	77.78	44	72.73	44	12.04	50	1.96	9.838	7.016	11	178.1	0.42	6	7.9	5	178.09	550.214	1054.59	3954.51	4100.18
2019-07-07	2019	2019一方	9	2019建业	8	436532019一方2019建业	3	1	4-2-3-1 (100.0%)	4231	2019一方10	卡拉斯科	WM	1	1993-09-04	50.8167	54.77	99	99	1	6	6	12	82.35	5	80	54	81.48	30.88	9.2	68	2.9	11.225	7.774	19	442.8	0.98	6.8	9.4	0	442.824	962.105	1523.3	4140.48	4156.57
2019-07-07	2019	2019一方	9	2019建业	8	436532019一方2019建业	3	1	4-2-3-1 (100.0%)	4231	2019一方20	汪晋贤	WM	0	1996-01-12	50.8167	54.77	84	99	0	2	2.35714	14.1429	72.09	11.7857	60	42.4286	69.44	32.56	6.34	50.6786	2.21	11.2318	7.30125	10.6071	240.193	0.53	6.7	8.9	4.71429	240.233	735.246	1571.93	4661.54	4022.75
2019-07-06	2019	2019力帆	10	2019富力	12	436522019力帆2019富力	2	4	4-2-3-1 (100.0%)	4231	2019力帆7	冯劲	WM	0	1993-08-14	50.8167	45.68	81	97	0	6	7.18519	15.5679	61.76	4.79012	25	33.5309	71.43	50	8.83	40.716	2.21	9.98741	7.13848	16.7654	385.006	0.9	6.2	7.8	2.39506	384.985	682.113	846.737	3687.58	4386.45
2019-07-06	2019	2019力帆	10	2019富力	12	436522019力帆2019富力	2	4	4-2-3-1 (100.0%)	4231	2019力帆10	彭欣力	WM	0	1991-07-22	50.8167	45.68	97	97	1	5	5	13	69.05	5	40	37	72.97	42.86	11.63	42	2	9.63	6.554	4	62.2	0.15	5.9	7.5	2	62.1978	377.736	878.216	3821.06	4491.03
2019-05-26	2019	2019恒大	1	2019佳兆业	15	436112019恒大2019佳兆业	1	0	4-2-3-1 (100.0%)	4231	2019恒大7	韦世豪	WM	0	1995-04-08	50.8167	58.34	98	98	1	5	5	14	65	5	60	30	76.67	27.5	8.3	40	2.77	9.768	6.203	8	112.1	0.26	6	7.9	4	112.147	610.895	1044.24	4093.92	3906.54
2019-05-26	2019	2019恒大	1	2019佳兆业	15	436112019恒大2019佳兆业	1	0	4-2-3-1 (100.0%)	4231	2019恒大33	钟义浩	WM	0	1996-03-23	50.8167	58.34	70	98	0	8	11.2	11.2	80.49	14	80	49	80	26.83	6.81	57.4	2.51	10.8304	6.7452	8.4	208.74	0.48	6.6	8.4	2.8	208.737	704.629	1537.09	3437.96	4941.45
2019-10-26	2019	2019富力	12	2019华夏	11	437642019富力2019华夏	1	2	4-2-3-1 (100.0%)	4231	2019富力32	陈志钊	WM	0	1988-03-14	50.8167	49.04	102	102	1	11	11	14	72	5	0	45	71.11	44	14.63	50	1.86	11.825	8.16	10	214.6	0.47	6.9	9.9	1	214.649	1007.17	2034.53	4521.12	4047.44
2019-10-26	2019	2019富力	12	2019华夏	11	437642019富力2019华夏	1	2	4-2-3-1 (100.0%)	4231	2019富力13	叶楚贵	WM	0	1994-09-08	50.8167	49.04	76	102	0	9	12.0789	16.1053	67.57	10.7368	12.5	41.6053	77.42	32.43	11.24	49.6579	2.32	11.6616	7.87413	2.68421	107.503	0.23	6.8	8.9	6.71053	107.51	568.976	1881.33	4759.99	4343.71
2019-06-02	2019	2019恒大	1	2019建业	8	436182019恒大2019建业	5	2	4-2-3-1 (100.0%)	4231	2019恒大15	严鼎皓	WM	0	1998-04-06	50.8167	53.5	97	97	1	7	7	19	68.85	12	25	59	69.49	45.9	8.65	61	1.8	12.333	8.552	8	136.1	0.32	7.6	9.9	2	136.125	778.061	2265.84	5491.83	3660.8
2019-06-02	2019	2019恒大	1	2019建业	8	436182019恒大2019建业	5	2	4-2-3-1 (100.0%)	4231	2019恒大17	杨立瑜	WM	0	1997-02-13	50.8167	53.5	97	97	1	4	4	12	66.67	7	42.86	29	75.86	22.22	7.55	36	2.25	9.706	6.45	11	217.6	0.5	6	7.4	4	217.581	627.516	1079.89	2901.65	4879.12
2019-05-05	2019	2019一方	9	2019苏宁	4	435902019一方2019苏宁	1	1	4-2-3-1 (100.0%)	4231	2019一方10	卡拉斯科	WM	1	1993-09-04	50.8167	52.79	98	98	1	3	3	21	66.67	3	33.33	48	68.75	30.16	4.81	63	3.24	10.399	7.347	13	311.3	0.69	6.3	8.2	1	311.317	701.579	1113.49	3607.45	4664.9
2019-05-05	2019	2019一方	9	2019苏宁	4	435902019一方2019苏宁	1	1	4-2-3-1 (100.0%)	4231	2019一方20	汪晋贤	WM	0	1996-01-12	50.8167	52.79	60	98	0	4	6.53333	11.4333	63.16	4.9	0	24.5	73.33	5.26	8.58	31.0333	2.84	11.6685	8.526	9.8	229.157	0.53	7.1	8.7	0	229.227	932.71	1738.01	4489.63	4278.95
2019-04-27	2019	2019权健	14	2019申花	13	435822019权健2019申花	3	2	4-2-3-1 (100.0%)	4231	2019权健7	阿兰	WM	1	1989-07-10	50.8167	50.86	100	100	1	6	6	16	67.35	6	100	38	76.32	24.49	10.1	49	2.67	9.926	7.298	5	102.6	0.23	5.9	7.4	6	102.637	408.352	1335.76	3713.31	4365.8
2019-04-27	2019	2019权健	14	2019申花	13	435822019权健2019申花	3	2	4-2-3-1 (100.0%)	4231	2019权健16	郑达伦	WM	0	1994-02-11	50.8167	50.86	81	100	0	6	7.40741	12.3457	76.19	3.7037	33.33	39.5062	84.38	26.19	5.08	51.8519	2.86	10.5346	7.9037	9.87654	210.37	0.46	6.3	8	0	210.387	621.613	1241.59	4450.93	4010.31
2019-05-17	2019	2019鲁能	5	2019申花	13	436022019鲁能2019申花	3	1	4-2-3-1 (100.0%)	4231	2019鲁能17	吴兴涵	WM	0	1993-02-24	50.8167	51.26	86	95	0	9	9.94186	20.9884	59.57	5.52326	0	38.6628	62.86	27.66	7.85	51.9186	2.87	11.7922	8.82837	3.31395	63.5174	0.15	7.4	9.2	1.10465	63.5145	712.289	1878.18	5168.7	3969.08
2019-05-17	2019	2019鲁能	5	2019申花	13	436022019鲁能2019申花	3	1	4-2-3-1 (100.0%)	4231	2019鲁能11	刘洋	WM	0	1995-06-17	50.8167	51.26	90	95	0	6	6.33333	11.6111	77.08	5.27778	60	46.4444	77.27	37.5	7.62	50.6667	2.31	11.6301	8.73156	6.33333	91.5167	0.22	7.3	9	3.16667	91.5569	551.572	1739.38	5138.1	4109.89
2019-05-17	2019	2019鲁能	5	2019申花	13	436022019鲁能2019申花	3	1	4-2-3-1 (100.0%)	4231	2019鲁能13	张驰	WM	0	1987-07-08	50.8167	51.26	49	95	0	2	3.87755	9.69388	79.17	1.93878	100	40.7143	71.43	33.33	9.45	46.5306	2.08	11.2197	8.42786	9.69388	169.643	0.41	7.1	8.9	1.93878	169.681	925.517	1778.17	4066.74	4280.25
2019-06-22	2019	2019人和	16	2019上港	3	436382019人和2019上港	0	3	4-2-3-1 (100.0%)	4231	2019人和20	曹永竞	WM	0	1997-02-15	50.8167	44.47	58	96	0	5	8.27586	13.2414	68	4.96552	33.33	33.1034	70	16	8.54	41.3793	2.8	11.1724	7.99448	6.62069	191.503	0.45	6.9	9.2	1.65517	191.56	779.282	1896.85	4184.81	4120.19
2019-06-22	2019	2019人和	16	2019上港	3	436382019人和2019上港	0	3	4-2-3-1 (100.0%)	4231	2019人和10	阿卢科	WM	1	1989-02-19	50.8167	44.47	96	96	1	10	10	13	76.36	4	75	47	85.11	23.64	10.58	55	2.67	9.914	7.227	12	242	0.56	6.2	8	1	241.991	721.306	1282.54	3315.82	4352.5
2019-04-05	2019	2019鲁能	5	2019佳兆业	15	435602019鲁能2019佳兆业	1	1	4-2-3-1 (100.0%)	4231	2019鲁能17	吴兴涵	WM	0	1993-02-24	50.8167	55.77	96	96	1	8	8	9	81.63	8	62.5	46	78.26	46.94	8.52	49	2.16	11.148	7.351	7	132.5	0.31	6.9	9.2	4	132.5	573.535	1659.44	4884.21	3898.34
2019-04-05	2019	2019鲁能	5	2019佳兆业	15	435602019鲁能2019佳兆业	1	1	4-2-3-1 (100.0%)	4231	2019鲁能33	金敬道	WM	0	1992-11-18	50.8167	55.77	96	96	1	5	5	18	73.53	7	57.14	60	73.33	30.88	9.6	68	2.29	11.155	7.352	16	281.2	0.67	6.9	9.2	2	281.232	996.856	1842.42	3810.78	4224.14
2019-08-02	2019	2019人和	16	2019佳兆业	15	436792019人和2019佳兆业	1	1	4-2-3-1 (100.0%)	4231	2019人和7	阿尤布·蒂姆贝·马西卡	WM	1	1992-09-10	50.8167	46.32	83	97	0	7	8.18072	11.6867	67.74	8.18072	42.86	24.5422	61.9	6.45	14.72	36.2289	3.42	9.13553	5.85039	18.6988	308.296	0.71	5.6	8.4	1.16867	308.313	860.33	1114.05	2692.16	4161.18
2019-08-02	2019	2019人和	16	2019佳兆业	15	436792019人和2019佳兆业	1	1	4-2-3-1 (100.0%)	4231	2019人和11	朱宝杰	WM	0	1989-08-11	50.8167	46.32	97	97	1	5	5	15	66.67	1	100	42	61.9	46.67	15.85	45	2.07	9.68	6.217	4	99.6	0.23	6	8.5	0	99.5667	571.533	1177.41	3352.41	4478.73
2019-04-13	2019	2019权健	14	2019泰达	7	435682019权健2019泰达	1	1	4-2-3-1 (100.0%)	4231	2019权健7	阿兰	WM	1	1989-07-10	50.8167	39.82	95	95	1	4	4	16	62.79	4	25	31	61.29	23.26	10.28	43	2.65	9.846	7.438	6	111	0.26	6.2	7.6	3	110.981	567.476	1337.45	3544.19	4285.47
2019-04-13	2019	2019权健	14	2019泰达	7	435682019权健2019泰达	1	1	4-2-3-1 (100.0%)	4231	2019权健11	雷纳迪尼奥	WM	1	1988-10-04	50.8167	39.82	73	95	0	3	3.90411	11.7123	67.86	5.20548	0	32.5342	64	25	10.65	36.4384	2.54	10.9797	8.84671	3.90411	46.8493	0.11	6.9	8.5	1.30137	46.8899	636.29	1592.28	4887.59	3816.55
2019-12-01	2019	2019力帆	10	2019泰达	7	438002019力帆2019泰达	0	2	4-2-3-1 (100.0%)	4231	2019力帆7	冯劲	WM	0	1993-08-14	50.8167	52.37	97	97	1	7	7	7	75.86	2	0	26	73.08	37.93	7.53	29	2.66	9.711	6.586	18	408.4	0.93	6	8.4	1	408.431	612.246	1298.44	3620.06	3771.72
2019-12-01	2019	2019力帆	10	2019泰达	7	438002019力帆2019泰达	0	2	4-2-3-1 (100.0%)	4231	2019力帆30	费尔南迪尼奥	WM	1	1985-11-25	50.8167	52.37	97	97	1	7	7	13	61.76	5	20	24	66.67	11.76	11.32	34	3.35	10.002	6.716	9	171	0.4	6.2	8.6	3	171.03	518.51	1478.08	4014.57	3820.09
2019-05-12	2019	2019权健	14	2019富力	12	435972019权健2019富力	1	2	4-2-3-1 (100.0%)	4231	2019权健16	郑达伦	WM	0	1994-02-11	50.8167	51.14	96	96	1	11	11	13	78.33	8	62.5	50	80	35	5.25	60	2.18	9.595	6.941	8	132	0.32	6	7.4	5	132.027	489.797	1067.01	3692.36	4213.51
2019-05-12	2019	2019权健	14	2019富力	12	435972019权健2019富力	1	2	4-2-3-1 (100.0%)	4231	2019权健11	雷纳迪尼奥	WM	1	1988-10-04	50.8167	51.14	47	96	0	5	10.2128	20.4255	67.74	14.2979	28.57	46.9787	60.87	22.58	8.14	63.3191	2.71	10.9563	8.78298	0	0	0	6.8	8.4	2.04255	0	259.063	1625.23	5462.85	3608.55
2019-05-12	2019	2019权健	14	2019富力	12	435972019权健2019富力	1	2	4-2-3-1 (100.0%)	4231	2019权健38	孙可	WM	0	1989-08-26	50.8167	51.14	49	96	0	2	3.91837	23.5102	57.14	3.91837	50	41.1429	57.14	42.86	5.82	54.8571	2.11	11.5318	8.01894	11.7551	307.004	0.72	7.2	9.5	0	307.006	627.564	1668.41	4696.9	4232.13
2019-08-15	2019	2019申花	13	2019权健	14	436922019申花2019权健	2	2	4-2-3-1 (100.0%)	4231	2019申花22	沙拉维	WM	1	1992-10-27	50.8167	50.53	98	98	1	8	8	14	75.44	7	42.86	47	76.6	36.84	9.29	57	2.39	9.328	5.897	5	69.5	0.16	5.7	7.8	2	69.5431	525.889	1250.85	3138.07	4343.76
2019-08-15	2019	2019申花	13	2019权健	14	436922019申花2019权健	2	2	4-2-3-1 (100.0%)	4231	2019申花28	曹赟定	WM	0	1989-11-22	50.8167	50.53	82	98	0	6	7.17073	15.5366	74	3.58537	0	53.7805	82.22	28	14.31	59.7561	2.76	8.9419	5.76288	2.39024	38.4829	0.09	5.4	7.1	0	38.4263	358.98	923.799	3181.62	4439.07
2019-05-17	2019	2019恒大	1	2019卓尔	6	436022019恒大2019卓尔	3	2	4-2-3-1 (100.0%)	4231	2019恒大7	韦世豪	WM	0	1995-04-08	50.8167	59.96	99	99	1	4	4	14	67.44	3	0	35	77.14	23.26	8.87	43	2.6	9.919	6.995	7	154.4	0.35	6	8	4	154.354	636.921	1167.78	3850.37	4109.38
2019-05-17	2019	2019恒大	1	2019卓尔	6	436022019恒大2019卓尔	3	2	4-2-3-1 (100.0%)	4231	2019恒大9	塔利斯卡	WM	1	1994-02-01	50.8167	59.96	81	99	0	1	1.22222	14.6667	57.14	7.33333	83.33	24.4444	65	28.57	11.84	34.2222	2.36	9.48811	6.50467	3.66667	88	0.2	5.7	7.2	3.66667	88.0031	302.95	1122.8	3198.66	4775.12
2019-05-17	2019	2019恒大	1	2019卓尔	6	436022019恒大2019卓尔	3	2	4-2-3-1 (100.0%)	4231	2019恒大33	钟义浩	WM	0	1996-03-23	50.8167	59.96	51	99	0	5	9.70588	9.70588	80	3.88235	50	40.7647	85.71	36	7.06	48.5294	2.72	11.6471	7.47353	15.5294	547.024	1.17	7	9.4	3.88235	547.111	913.547	1892.01	3813.92	4481.06
2019-10-25	2019	2019力帆	10	2019申花	13	437632019力帆2019申花	1	0	4-2-3-1 (100.0%)	4231	2019力帆30	费尔南迪尼奥	WM	1	1985-11-25	50.8167	42.79	97	97	1	10	10	14	65.85	6	33.33	27	62.96	34.15	6.4	41	2.37	10.55	7.285	5	95	0.22	6.5	8.7	1	94.9513	472.718	1481.69	4753.73	3746.56
2019-10-25	2019	2019力帆	10	2019申花	13	437632019力帆2019申花	1	0	4-2-3-1 (100.0%)	4231	2019力帆7	冯劲	WM	0	1993-08-14	50.8167	42.79	89	97	0	9	9.80899	15.2584	56.25	6.53933	66.67	29.427	55.56	21.88	12.53	34.8764	3.03	10.1054	7.03631	15.2584	302.553	0.71	6.2	8.2	3.26966	302.59	555.014	1401.76	3654.47	4191.99
2020-07-26	2020	2020富力	11	2020佳兆业	13	440382020富力2020佳兆业	0	3	4-2-3-1 (100.0%)	4231	2020富力33	金波	WM	0	1993-01-20	2.36667	61.75	61	95	0	7	10.9016	14.0164	74.29	6.22951	0	43.6066	82.14	25.71	5.02	54.5082	2.6	10.2678	7.60311	4.67213	76.1557	0.18	6.5	7.9	0	76.1224	727.805	1629.74	3483.19	0
2020-07-26	2020	2020富力	11	2020佳兆业	13	440382020富力2020佳兆业	0	3	4-2-3-1 (100.0%)	4231	2020富力11	雷纳迪尼奥	WM	1	1988-10-04	2.36667	61.75	95	95	1	2	2	17	55.26	4	75	28	57.14	34.21	5.29	38	2.53	9.172	6.866	5	90.5	0.21	5.8	7.3	0	90.5158	298	893.809	3754.39	0
2020-07-26	2020	2020一方	12	2020鲁能	5	440382020一方2020鲁能	2	3	4-2-3-1(100.0%)	4231	2020一方28	林良铭	WM	0	1997-06-04	2.40764	44.25	87	95	0	5	5.45977	17.4713	57.89	5.45977	20	30.5747	60.71	28.95	4.02	41.4943	2.32	12.3697	9.09489	6.55172	128.305	0.31	7.8	9.1	3.27586	128.303	655.938	2236.06	5521.93	0
2020-07-26	2020	2020一方	12	2020鲁能	5	440382020一方2020鲁能	2	3	4-2-3-1(100.0%)	4231	2020一方10	萨姆·拉尔森	WM	1	1993-04-10	2.40764	44.25	81	95	0	4	4.69136	15.2469	68.29	3.51852	33.33	42.2222	69.44	24.39	9.51	48.0864	2.63	11.583	8.73179	9.38272	225.537	0.52	7.3	8.6	2.34568	225.574	849.024	1714.26	4535.03	0
2020-07-26	2020	2020鲁能	5	2020一方	12	440382020鲁能2020一方	3	2	4-2-3-1(100.0%)	4231	2020鲁能33	金敬道	WM	0	1992-11-18	2.40764	55.75	95	95	1	3	3	12	81.82	6	16.67	57	91.23	24.24	9.62	66	2.58	12.817	9.482	12	194.3	0.46	8.1	9.8	2	194.316	1246.48	2397.08	5439.21	0
2020-07-26	2020	2020鲁能	5	2020一方	12	440382020鲁能2020一方	3	2	4-2-3-1(100.0%)	4231	2020鲁能17	吴兴涵	WM	0	1993-02-24	2.40764	55.75	53	95	0	3	5.37736	12.5472	72	1.79245	100	37.6415	61.9	16	4.84	44.8113	3.2	12.2442	9.64877	14.3396	335.189	0.76	7.6	8.6	5.37736	335.181	862.043	2137.21	5380.26	0
2020-08-02	2020	2020华夏	8	2020上港	4	440452020华夏2020上港	0	4	4-2-3-1(100.0%)	4231	2020华夏31	徐天沅	WM	0	1997-05-08	2.18472	47.77	62	97	0	2	3.12903	10.9516	63.16	4.69355	33.33	23.4677	46.67	42.11	10.54	29.7258	2.11	11.3115	7.94931	10.9516	232.174	0.53	7	9.2	3.12903	232.178	1011.92	1653.69	4611.9	0
2020-08-02	2020	2020华夏	8	2020上港	4	440452020华夏2020上港	0	4	4-2-3-1(100.0%)	4231	2020华夏9	董学升	WM	0	1989-05-22	2.18472	47.77	97	97	1	1	1	7	70.83	2	50	22	77.27	20.83	5.02	24	2.42	10.831	7.766	8	154	0.35	6.7	8.9	2	154.025	967.025	1757.13	3512.82	0
2020-08-01	2020	2020永昌	16	2020黄海	14	440442020永昌2020黄海	2	2	4-2-3-1 (100.0%)	4231	2020永昌7	臧一锋	WM	0	1993-10-15	1.74931	42.03	63	95	0	3	4.52381	12.0635	77.14	0	0	48.254	68.75	40	6.33	52.7778	2.34	10.7531	7.24563	6.03175	102.389	0.24	6.7	9.1	1.50794	102.366	742.297	1265.93	4674.14	0
2020-08-01	2020	2020永昌	16	2020黄海	14	440442020永昌2020黄海	2	2	4-2-3-1 (100.0%)	4231	2020永昌10	马修斯	WM	0	1983-01-15	1.74931	42.03	84	95	0	12	13.5714	19.2262	60.47	5.65476	60	36.1905	68.75	46.51	11.11	48.631	2	9.38012	6.09357	10.1786	299.702	0.69	5.9	8.7	2.2619	299.709	530.285	1163.01	3197.83	0
2020-08-01	2020	2020黄海	14	2020永昌	16	440442020黄海2020永昌	2	2	4-2-3-1 (100.0%)	4231	2020黄海17	周俊辰	WM	0	2000-03-23	1.74931	57.97	81	95	0	4	4.69136	9.38272	72.41	0	0	30.4938	73.08	27.59	9.17	34.0123	2.83	8.55938	5.23438	2.34568	60.6358	0.15	5.3	7.3	2.34568	60.6227	334.203	878.58	3070.6	0
2020-08-01	2020	2020黄海	14	2020永昌	16	440442020黄海2020永昌	2	2	4-2-3-1 (100.0%)	4231	2020黄海7	高翔	WM	0	1989-02-14	1.74931	57.97	81	95	0	4	4.69136	14.0741	55.56	1.17284	100	28.1481	58.33	25.93	14.71	31.6667	3.15	8.83148	5.35636	3.51852	66.7346	0.16	5.5	7.4	2.34568	66.7811	472.95	977.331	2743.03	0
2020-08-07	2020	2020华夏	8	2020力帆	6	440502020华夏2020力帆	2	2	4-2-3-1 (100.0%)	4231	2020华夏31	徐天沅	WM	0	1997-05-08	1.73819	50.7	75	104	0	7	9.70667	11.0933	75	4.16	66.67	40.2133	79.31	43.75	7.92	44.3733	2.31	11.6217	7.16352	11.0933	231.019	0.49	6.6	9.4	4.16	231.011	739.913	1567.68	4669.54	0
2020-08-07	2020	2020华夏	8	2020力帆	6	440502020华夏2020力帆	2	2	4-2-3-1 (100.0%)	4231	2020华夏9	董学升	WM	0	1989-05-22	1.73819	50.7	104	104	1	2	2	6	80.65	7	42.86	29	82.76	51.61	4.89	31	2.03	10.71	6.409	17	364.9	0.81	6.2	9.2	3	364.915	856.515	1512.81	3271.8	0
2020-08-07	2020	2020力帆	6	2020华夏	8	440502020力帆2020华夏	2	2	4-2-3-1 (100.0%)	4231	2020力帆7	冯劲	WM	0	1993-08-14	1.73819	49.3	104	104	1	3	3	14	61.11	4	25	30	56.67	25	9.95	36	3.06	9.461	5.894	8	184.4	0.39	5.4	8.5	6	184.397	445.547	1208.12	3488.27	0
2020-08-07	2020	2020力帆	6	2020华夏	8	440502020力帆2020华夏	2	2	4-2-3-1 (100.0%)	4231	2020力帆22	马尔西尼奥	WM	1	1995-05-16	1.73819	49.3	60	104	0	1	1.73333	12.1333	36.36	12.1333	42.86	10.4	50	9.09	9.04	19.0667	3.73	9.9892	6.1048	15.6	260.52	0.56	5.7	8.1	3.46667	260.507	808.565	1091.14	2821.39	0
2020-08-05	2020	2020申花	7	2020鲁能	5	440482020申花2020鲁能	1	0	4-2-3-1 (100.0%)	4231	2020申花28	曹赟定	WM	0	1989-11-22	2.04444	47.51	93	94	0	9	9.09677	15.1613	71.7	1.01075	100	49.5269	73.47	35.85	14.95	53.5699	2.77	9.31813	6.0251	11.1183	212.966	0.48	5.9	7.5	2.02151	212.98	420.161	1066.36	3203.57	0
2020-08-05	2020	2020申花	7	2020鲁能	5	440482020申花2020鲁能	1	0	4-2-3-1 (100.0%)	4231	2020申花10	吉奥瓦尼·莫雷诺	WM	1	1986-07-01	2.04444	47.51	94	94	1	12	12	16	72.41	12	58.33	52	73.08	36.21	11.81	58	2.24	10.03	6.444	9	129	0.31	6.3	7.9	13	129.033	452.655	1198.53	3252.1	0
2020-08-10	2020	2020一方	12	2020申花	7	440532020一方2020申花	2	2	4-2-3-1(100.0%)	4231	2020一方11	孙国文	WM	0	1993-09-30	2.07986	57.59	96	96	1	9	9	15	64.29	4	25	33	63.64	38.1	11.75	42	2.43	10.941	7.646	11	266.6	0.61	6.8	9.2	5	266.614	868.936	1544.23	4040.46	0
2020-08-10	2020	2020一方	12	2020申花	7	440532020一方2020申花	2	2	4-2-3-1(100.0%)	4231	2020一方18	何宇鹏	WM	0	1999-12-05	2.07986	57.59	47	96	0	1	2.04255	12.2553	57.14	8.17021	25	24.5106	41.67	28.57	11.09	28.5957	2.64	11.7957	8.35813	10.2128	175.455	0.42	7.4	9.4	0	175.521	1017.52	1721.7	4963.58	0
2020-08-10	2020	2020一方	12	2020申花	7	440532020一方2020申花	2	2	4-2-3-1(100.0%)	4231	2020一方29	孙铂	WM	0	1991-01-22	2.07986	57.59	49	96	0	5	9.79592	13.7143	66.67	9.79592	60	33.3061	58.82	28.57	15.49	41.1429	2.9	9.65682	5.87559	13.7143	225.306	0.54	6	7.5	1.95918	225.212	569.003	1212.56	2626.48	0
2020-08-15	2020	2020鲁能	5	2020佳兆业	13	440582020鲁能2020佳兆业	2	0	4-2-3-1 (100.0%)	4231	2020鲁能17	吴兴涵	WM	0	1993-02-24	2.02847	48.27	61	97	0	6	9.54098	11.1311	73.08	1.59016	100	33.3934	71.43	23.08	7.15	41.3443	3.38	12.1139	8.26408	12.7213	317.715	0.75	7.4	9.6	6.36066	317.681	981.587	1790.57	5365.62	0
2020-08-15	2020	2020鲁能	5	2020佳兆业	13	440582020鲁能2020佳兆业	2	0	4-2-3-1 (100.0%)	4231	2020鲁能33	金敬道	WM	0	1992-11-18	2.02847	48.27	71	97	0	10	13.662	20.493	65.91	2.73239	0	46.4507	64.71	27.27	10.59	60.1127	2.05	11.3914	7.74361	12.2958	176.239	0.43	7	9.4	0	176.277	1006.43	1886.09	4482.26	0
2020-08-16	2020	2020上港	4	2020永昌	16	440592020上港2020永昌	1	1	4-2-3-1(100.0%)	4231	2020上港11	吕文君	WM	0	1989-03-11	2.20833	60.3	70	98	0	3	4.2	5.6	89.19	2.8	50	47.6	94.12	32.43	2.35	51.8	2.11	10.0422	6.8992	4.2	68.6	0.16	6.1	7.8	2.8	68.643	422.226	1223.59	3879.8	0
2020-08-16	2020	2020上港	4	2020永昌	16	440592020上港2020永昌	1	1	4-2-3-1(100.0%)	4231	2020上港9	里卡多·洛佩斯	WM	1	1990-10-28	2.20833	60.3	98	98	1	4	4	20	62.26	2	0	38	71.05	15.09	11.14	53	3.74	9.378	6.542	13	287.6	0.65	5.7	7.4	1	287.596	347.191	868.848	2735.08	0
2020-08-16	2020	2020富力	11	2020一方	12	440592020富力2020一方	1	0	4-2-3-1 (100.0%)	4231	2020富力13	叶楚贵	WM	0	1994-09-08	2.61944	53.97	68	100	0	3	4.41176	16.1765	56	4.41176	33.33	30.8824	52.38	20	10.42	36.7647	2.72	12.1471	9.65735	11.7647	254.706	0.55	7.4	8.7	0	254.751	976.327	1932.24	4647.73	0
2020-08-16	2020	2020富力	11	2020一方	12	440592020富力2020一方	1	0	4-2-3-1 (100.0%)	4231	2020富力7	扎哈维	WM	1	1987-07-25	2.61944	53.97	100	100	1	2	2	15	70.59	9	22.22	43	76.74	23.53	9.88	51	2.78	10.448	8.105	16	330.5	0.75	6.3	7.7	2	330.48	873.224	1344.15	3135.29	0
2020-08-21	2020	2020力帆	6	2020永昌	16	440642020力帆2020永昌	1	0	4-2-3-1 (100.0%)	4231	2020力帆7	冯劲	WM	0	1993-08-14	2.19722	51.91	98	98	1	2	2	10	68.75	3	33.33	27	70.37	25	11.18	32	3.41	9.928	6.799	12	314.3	0.7	6.1	7.7	2	314.266	576.361	1027.27	3352.59	0
2020-08-21	2020	2020力帆	6	2020永昌	16	440642020力帆2020永昌	1	0	4-2-3-1 (100.0%)	4231	2020力帆10	西里诺	WM	1	1992-01-22	2.19722	51.91	84	98	0	8	9.33333	17.5	48.28	4.66667	50	25.6667	50	34.48	9.25	33.8333	1.93	10.4557	7.43167	11.6667	314.767	0.7	6.4	8.1	7	314.741	663.293	1136.17	3923.46	0
2020-08-19	2020	2020鲁能	5	2020建业	9	440622020鲁能2020建业	2	1	4-2-3-1 (100.0%)	4231	2020鲁能20	莱昂纳多.佩雷拉	WM	1	1986-09-22	2.02431	61.17	54	98	0	2	3.62963	23.5926	65.79	7.25926	75	59.8889	66.67	28.95	11.74	68.963	2.45	10.4642	7.16489	5.44444	88.2	0.19	6.3	8.3	0	88.1441	885.28	1292.65	3837.66	0
2020-08-19	2020	2020鲁能	5	2020建业	9	440622020鲁能2020建业	2	1	4-2-3-1 (100.0%)	4231	2020鲁能19	宋文杰	WM	0	1990-12-25	2.02431	61.17	48	98	0	6	12.25	14.2917	61.11	4.08333	0	30.625	60	44.44	4.36	36.75	2.33	11.3006	7.46229	8.16667	130.258	0.31	6.9	9.2	10.2083	130.173	603.109	1946	4830.36	0
2020-08-19	2020	2020鲁能	5	2020建业	9	440622020鲁能2020建业	2	1	4-2-3-1 (100.0%)	4231	2020鲁能17	吴兴涵	WM	0	1993-02-24	2.02431	61.17	50	98	0	6	11.76	17.64	57.14	9.8	60	33.32	58.82	33.33	8.07	41.16	3	11.0916	7.02856	9.8	239.316	0.53	6.8	8.7	3.92	239.294	771.382	1438.68	4655.29	0
2020-08-25	2020	2020富力	11	2020鲁能	5	440682020富力2020鲁能	1	5	4-2-3-1 (100.0%)	4231	2020富力13	叶楚贵	WM	0	1994-09-08	2.82361	53.7	59	93	0	3	4.72881	6.30508	88.57	7.88136	40	52.0169	93.94	31.43	7.1	55.1695	2.11	12.0427	9.9778	9.45763	171.971	0.42	7.7	9	0	171.924	494.507	1948.38	5653.92	0
2020-08-25	2020	2020富力	11	2020鲁能	5	440682020富力2020鲁能	1	5	4-2-3-1 (100.0%)	4231	2020富力21	常飞亚	WM	0	1993-02-03	2.82361	53.7	48	93	0	2	3.875	5.8125	83.33	1.9375	100	29.0625	80	16.67	8.84	34.875	4.06	12.4484	10.2901	9.6875	252.844	0.58	8	8.9	1.9375	252.927	929.839	1719.18	5433.77	0
2020-08-26	2020	2020上港	4	2020力帆	6	440692020上港2020力帆	3	0	4-2-3-1 (100.0%)	4231	2020上港11	吕文君	WM	0	1989-03-11	2.28542	59.42	72	94	0	3	3.91667	10.4444	76.47	5.22222	100	39.1667	73.33	38.24	6.05	44.3889	1.94	9.63761	6.69619	7.83333	153.925	0.38	6.1	7.1	6.52778	153.88	465.668	878.976	3507.74	0
2020-08-26	2020	2020上港	4	2020力帆	6	440692020上港2020力帆	3	0	4-2-3-1 (100.0%)	4231	2020上港10	胡尔克	WM	1	1986-07-25	2.28542	59.42	94	94	1	4	4	29	55.38	6	66.67	50	70	43.08	11.6	65	2.05	8.932	6.391	9	208.1	0.49	5.7	7	1	208.087	495.824	940.989	2653.2	0
2020-08-29	2020	2020鲁能	5	2020一方	12	440722020鲁能2020一方	0	1	4-2-3-1 (100.0%)	4231	2020鲁能21	刘彬彬	WM	0	1993-06-16	2.29722	55.59	47	96	0	4	8.17021	16.3404	69.23	4.08511	50	44.9362	72.73	7.69	7.27	53.1064	3.08	10.8214	8.10485	10.2128	401.566	0.91	6.7	8.5	6.12766	401.528	613.897	1773.08	3936.19	0
2020-08-29	2020	2020鲁能	5	2020一方	12	440722020鲁能2020一方	0	1	4-2-3-1 (100.0%)	4231	2020鲁能33	金敬道	WM	0	1992-11-18	2.29722	55.59	55	96	0	5	8.72727	6.98182	86.67	1.74545	0	48.8727	85.71	26.67	13.25	52.3636	2.4	11.4502	8.55971	8.72727	226.56	0.53	7.1	9	1.74545	226.6	1145.73	1837.07	4471.97	0
2020-08-29	2020	2020鲁能	5	2020一方	12	440722020鲁能2020一方	0	1	4-2-3-1 (100.0%)	4231	2020鲁能17	吴兴涵	WM	0	1993-02-24	2.29722	55.59	49	96	0	3	5.87755	9.79592	80.77	5.87755	33.33	39.1837	80	3.85	4.44	50.9388	4.08	11.5964	8.06008	9.79592	318.563	0.74	7.2	9.1	1.95918	318.553	920.193	1569.27	4615.05	0
2020-09-03	2020	2020鲁能	5	2020苏宁	1	440772020鲁能2020苏宁	0	1	4-2-3-1 (100.0%)	4231	2020鲁能17	吴兴涵	WM	0	1993-02-24	2.09514	60.83	70	95	0	5	6.78571	12.2143	77.5	8.14286	50	50.2143	62.16	37.5	5.37	54.2857	2.3	11.4692	7.81171	9.5	203.707	0.49	7.2	8.7	4.07143	203.749	456.809	1734.9	4997.63	0
2020-09-03	2020	2020鲁能	5	2020苏宁	1	440772020鲁能2020苏宁	0	1	4-2-3-1 (100.0%)	4231	2020鲁能33	金敬道	WM	0	1992-11-18	2.09514	60.83	95	95	1	10	10	14	77.05	8	25	53	83.02	34.43	12.51	61	2.15	10.966	7.678	11	274.2	0.64	6.9	9.2	2	274.249	858.528	1577.11	4321.71	0
2020-09-09	2020	2020佳兆业	13	2020恒大	2	440832020佳兆业2020恒大	0	2	4-2-3-1 (100.0%)	4231	2020佳兆业21	姜至鹏	WM	0	1989-03-06	2.32222	49.92	72	95	0	5	6.59722	13.1944	62.96	1.31944	100	27.7083	71.43	29.63	7.07	35.625	2.85	11.7048	8.49458	15.8333	359.153	0.84	7.3	9.1	1.31944	359.15	1065.76	1812.17	4198.43	0
2020-09-09	2020	2020佳兆业	13	2020恒大	2	440832020佳兆业2020恒大	0	2	4-2-3-1 (100.0%)	4231	2020佳兆业19	比福马	WM	1	1992-05-13	2.32222	49.92	65	95	0	7	10.2308	11.6923	63.64	17.5385	16.67	26.3077	61.11	45.45	5.86	32.1538	3.05	10.3813	7.51815	26.3077	651.7	1.47	6.5	8.1	2.92308	651.665	608.322	1460.28	3563.51	0
2020-09-21	2020	2020一方	12	2020富力	11	440952020一方2020富力	0	1	4-2-3-1 (100.0%)	4231	2020一方29	孙铂	WM	0	1991-01-22	2.60417	51.14	69	97	0	9	12.6522	19.6812	71.43	4.21739	33.33	61.8551	70.45	26.53	7.85	68.8841	2.49	10.5154	8.62175	2.81159	38.9406	0.09	6.5	7.8	1.4058	38.9113	743.64	1553.97	3381.45	0
2020-09-21	2020	2020一方	12	2020富力	11	440952020一方2020富力	0	1	4-2-3-1 (100.0%)	4231	2020一方20	汪晋贤	WM	0	1996-01-12	2.60417	51.14	69	97	0	5	7.02899	11.2464	77.14	7.02899	20	46.3913	72.73	25.71	6.08	49.2029	2.69	11.886	9.71687	2.81159	33.458	0.08	7.3	8.8	1.4058	33.4513	926.619	1754.12	5388.15	0
2020-09-27	2020	2020佳兆业	13	2020苏宁	1	441012020佳兆业2020苏宁	0	1	4-2-3-1 (100.0%)	4231	2020佳兆业8	戴伟俊	WM	0	1999-07-25	1.85347	62.8	47	96	0	3	6.12766	18.383	60.87	8.17021	0	34.7234	70.59	39.13	4.68	46.9787	2.09	10.4129	6.89566	4.08511	73.3277	0.18	6.5	9.1	2.04255	73.3473	617.829	1742.12	3601.93	0
2020-09-27	2020	2020佳兆业	13	2020苏宁	1	441012020佳兆业2020苏宁	0	1	4-2-3-1 (100.0%)	4231	2020佳兆业14	张源	WM	0	1997-01-28	1.85347	62.8	96	96	1	6	6	8	78.38	11	18.18	32	81.25	24.32	10.99	37	2.7	10.54	6.436	7	145.7	0.35	6.6	8.7	3	145.674	516.095	1340.36	3542.78	0
2020-09-27	2020	2020佳兆业	13	2020苏宁	1	441012020佳兆业2020苏宁	0	1	4-2-3-1 (100.0%)	4231	2020佳兆业22	王永珀	WM	0	1987-01-19	1.85347	62.8	49	96	0	1	1.95918	19.5918	76.74	3.91837	50	78.3673	77.5	25.58	14.62	84.2449	2.77	9.67053	5.98139	1.95918	44.0816	0.11	6	8.3	5.87755	44.0729	593.859	1212.65	3266.46	0
2020-10-31	2020	2020华夏	8	2020鲁能	5	441352020华夏2020鲁能	3	6	4-2-3-1 (100.0%)	4231	2020华夏13	尹鸿博	WM	0	1989-10-30	3.26111	52.98	105	125	0	7	8.33333	16.6667	78.46	1.19048	0	75	77.78	27.69	10.79	77.381	2.31	15.4524	12.0893	11.9048	194.048	0.35	7.4	9.2	0	165.121	1124.4	2843.81	5209.27	0
2020-10-31	2020	2020华夏	8	2020鲁能	5	441352020华夏2020鲁能	3	6	4-2-3-1 (100.0%)	4231	2020华夏8	保利尼奥.恩里克.桑托斯	WM	1	1994-07-10	3.26111	52.98	111	125	0	9	10.1351	18.018	84.31	4.5045	25	110.36	85.71	20.59	11.5	114.865	3.08	15.3649	12.2151	7.88288	148.536	0.27	7.4	9.4	5.63063	148.551	981.077	2681.62	5245.01	0
2020-11-06	2020	2020鲁能	5	2020力帆	6	441412020鲁能2020力帆	3	4	4-2-3-1 (100.0%)	4231	2020鲁能21	刘彬彬	WM	0	1993-06-16	2.44167	52.54	55	95	0	1	1.72727	6.90909	86.67	1.72727	0	41.4545	91.67	23.33	6.02	51.8182	2.4	11.4864	8.79009	12.0909	264.964	0.6	7.2	8.7	1.72727	264.962	705.001	1760.36	4509.02	0
2020-11-06	2020	2020鲁能	5	2020力帆	6	441412020鲁能2020力帆	3	4	4-2-3-1 (100.0%)	4231	2020鲁能23	罗热·克鲁格·格德斯	WM	1	1996-10-02	2.44167	52.54	95	95	1	1	1	12	78.57	4	75	49	81.63	26.79	9.34	56	2.59	9.752	7.361	9	164	0.39	6.1	7.5	5	164.02	480.389	1231.79	3388.62	0
2020-11-10	2020	2020鲁能	5	2020力帆	6	441452020鲁能2020力帆	2	1	4-2-3-1 (100.0%)	4231	2020鲁能23	罗热·克鲁格·格德斯	WM	1	1996-10-02	3.13681	50.4	125	125	1	5	5	22	73.81	2	100	77	74.03	23.81	11.41	84	3.63	13.306	10.037	18	417.1	0.75	6.4	8	1	311.723	645.609	1291.94	3695.48	0
2020-11-10	2020	2020鲁能	5	2020力帆	6	441452020鲁能2020力帆	2	1	4-2-3-1 (100.0%)	4231	2020鲁能21	刘彬彬	WM	0	1993-06-16	3.13681	50.4	89	125	0	3	4.21348	12.6404	74.29	4.21348	33.33	44.9438	75	22.86	9.78	49.1573	2.66	14.0028	10.5169	12.6404	228.511	0.44	6.7	8.4	2.80899	228.516	1107	1990.04	5483.07	0
2020-11-10	2020	2020黄海	14	2020佳兆业	13	441452020黄海2020佳兆业	1	2	4-2-3-1 (100.0%)	4231	2020黄海7	高翔	WM	0	1989-02-14	2.38403	41.49	78	97	0	12	14.9231	18.6538	65.12	6.21795	40	49.7436	65	55.81	11.27	53.4744	2.33	9.98354	7.51501	7.46154	173.854	0.39	6.2	8	6.21795	173.809	414.102	1472.48	3644.14	0
2020-11-10	2020	2020黄海	14	2020佳兆业	13	441452020黄海2020佳兆业	1	2	4-2-3-1 (100.0%)	4231	2020黄海30	麦麦提阿卜杜拉·艾孜麦提	WM	1	1997-11-21	2.38403	41.49	97	97	1	9	9	16	66.67	6	50	41	68.29	20.83	9.15	48	2.94	11.153	8.472	13	250.6	0.59	6.9	8.9	2	250.573	690.102	1786.48	4478.53	0
2021-04-28	2021	2021华夏	8	2021一方	15	443142021华夏2021一方	1	0	4-2-3-1 (100.0%)	4231	2021华夏13	尹鸿博	WM	0	1989-10-30	1.97153	54.98	96	96	1	6	6	10	72.97	4	0	35	68.57	29.73	9.09	37	1.97	10.982	7.337	19	347.7	0.82	6.8	9.3	1	347.693	783.669	1512.62	4353.34	0
2021-04-28	2021	2021华夏	8	2021一方	15	443142021华夏2021一方	1	0	4-2-3-1 (100.0%)	4231	2021华夏39	么旭辰	WM	0	1999-09-11	1.97153	54.98	50	96	0	3	5.76	9.6	54.55	3.84	50	17.28	55.56	36.36	9.3	21.12	2.18	10.8134	7.18656	9.6	169.728	0.42	6.7	9.4	3.84	169.811	779.89	1597.56	4613.44	0
2021-05-10	2021	2021卓尔	14	2021国安	5	443262021卓尔2021国安	0	2	4-2-3-1 (100.0%)	4231	2021卓尔11	黄紫昌	WM	0	1997-04-04	2.375	46.33	51	96	0	6	11.2941	22.5882	50	7.52941	50	26.3529	64.29	20.83	6.33	45.1765	2.17	10.4885	7.44471	11.2941	174.682	0.42	6.6	8.2	0	174.743	544.577	1349.27	3803.87	0
2021-05-10	2021	2021卓尔	14	2021国安	5	443262021卓尔2021国安	0	2	4-2-3-1 (100.0%)	4231	2021卓尔18	方昊	WM	0	2000-01-03	2.375	46.33	47	96	0	3	6.12766	14.2979	36.36	0	0	6.12766	100	9.09	4.65	22.4681	2.36	10.127	7.3634	8.17021	217.328	0.49	6.3	8	0	217.278	668.228	1184.57	3722.07	0
2021-05-10	2021	2021卓尔	14	2021国安	5	443262021卓尔2021国安	0	2	4-2-3-1 (100.0%)	4231	2021卓尔29	李兴齐	WM	0	2000-08-02	2.375	46.33	49	96	0	4	7.83673	13.7143	63.16	5.87755	66.67	33.3061	64.71	26.32	2.42	37.2245	2.05	10.9538	8.17959	11.7551	224.327	0.51	6.7	8.3	0	224.395	850.211	1595.54	4038.6	0
