# Supplementary material for: Non-linear trends using the generalized additive models in physical and technical performances of the Chinese Super League players
Source: PLoS One. 2024 Jul 26;19(7):e0307843. doi: 10.1371/journal.pone.0307843 (PMC11280146; doi:10.1371/journal.pone.0307843)
Supplement: S1 File — It includes detailed datasets used in the analysis of non-linear trends in physical and technical performance indicators of players across different positions and formations in the Chinese Super League from the 2015 to 2021 seasons. (ZIP) [file pone.0307843.s001.zip › Datta/WM/WM442.xlsx]

## Sheet: Sheet1
MatchDate	Season	球队名字	球队排名	对手名字	对手排名		GoalsScored	GoalsAgainst	阵型2	formation	球队	PlayerID	场上确切位置	ForeignorNot	确切出生日期	MinBallinPlay	BallPoss%	MinPlayed	全场时间	FullMatchorNo	GainofPoss	Gain_of_Possession	Loss_of_Possession	Ball_Retention	Challenge	Challenge_Success_Rate	Pass	Pass_Success_Rate	FirstTimePassofIndposs	AvgLengthFwdPass	标准化IndPoss	TouchesperIndPoss	Distance_Covered	Distance_Covered_Ball_In_Play	Number_of_Sprint	标准化DistanceSprint	TimeinSprint	AvgSpeed	AvgSpeedBallinPlay	标准化NoJump	Sprint	High_Speed_Running	Middle_speed_running	Low_Speed_Running	标准化Walking&Jogging&Standing
2015-07-11	2015	2015恒大	1	2015亚泰	8	421962015恒大2015亚泰	2	0	4-4-2 (100.0%)	442	2015恒大20	于汉超	WM	0	1987-02-25	55.2333	53.57	78	94	0	7	8.4359	9.64103	80.95	4.82051	50	44.5897	72.97	30.95	10.12	50.6154	2.52	10.1279	7.17774	14.4615	222.949	0.54	6.4	7.9	2.41026	222.891	623.771	1168.45	3731.74	4381.62
2015-07-11	2015	2015恒大	1	2015亚泰	8	421962015恒大2015亚泰	2	0	4-4-2 (100.0%)	442	2015恒大27	郑龙	WM	0	1988-04-15	55.2333	53.57	84	94	0	8	8.95238	19.0238	66.67	6.71429	83.33	44.7619	70	29.41	12.87	57.0714	2.08	10.3948	7.48531	10.0714	186.769	0.44	6.6	8.1	3.35714	186.819	428.958	1300.22	4378.38	4100.24
2015-07-19	2015	2015申花	6	2015力帆	10	422042015申花2015力帆	2	0	4-4-2 (100.0%)	442	2015申花11	吕征	WM	0	1985-02-25	51.2	45.64	64	97	0	4	6.0625	15.1562	54.55	10.6094	57.14	24.25	75	22.73	5.51	33.3438	2.18	10.9534	7.46597	9.09375	243.258	0.55	6.7	8.1	3.03125	243.269	627.392	1314.77	3740.51	5027.39
2015-07-19	2015	2015申花	6	2015力帆	10	422042015申花2015力帆	2	0	4-4-2 (100.0%)	442	2015申花15	战怡麟	WM	0	1989-09-20	51.2	45.64	77	97	0	2	2.51948	2.51948	90.48	2.51948	0	25.1948	90	9.52	6.08	26.4545	2.71	11.3515	7.65796	12.5974	206.975	0.48	6.9	8.6	2.51948	207.01	658.335	1361.59	4453.69	4670.61
2015-07-25	2015	2015宏运	14	2015苏宁	9	422102015宏运2015苏宁	2	3	4-4-2 (100.0%)	442	2015宏运20	金泰延	WM	1	1989-08-21	51.4333	62.59	75	97	0	3	3.88	11.64	82	5.17333	75	60.7867	80.85	26	9.5	64.6667	2.18	11.1537	7.67593	7.76	158.175	0.35	6.9	8.5	0	158.222	849.862	1788.44	4098.58	4257.96
2015-07-25	2015	2015宏运	14	2015苏宁	9	422102015宏运2015苏宁	2	3	4-4-2 (100.0%)	442	2015宏运10	弗兰克.博利	WM	1	1993-12-07	51.4333	62.59	97	97	1	4	4	8	82.98	4	25	37	75.68	19.15	9.1	47	3.09	9.72	6.537	5	94.3	0.22	6	7.7	8	94.2829	555.741	1210.05	3682.86	4177.36
2015-07-05	2015	2015泰达	13	2015绿城	11	421902015泰达2015绿城	1	2	4-4-2(100.0%)	442	2015泰达7	李本舰	WM	0	1986-03-05	50.2833	47.03	94	94	1	8	8	10	79.17	7	42.86	45	66.67	43.75	14.07	48	1.65	11.018	7.618	10	195.8	0.48	7	9.1	3	195.814	599.693	1759.24	4483.66	3979.44
2015-07-05	2015	2015泰达	13	2015绿城	11	421902015泰达2015绿城	1	2	4-4-2(100.0%)	442	2015泰达8	胡人天	WM	0	1991-01-21	50.2833	47.03	94	94	1	7	7	9	80.43	5	60	36	77.78	28.26	7.7	46	2.35	10.401	7.246	7	135.4	0.32	6.6	8.7	2	135.386	896.639	1492.78	3989.22	3887.16
2015-08-12	2015	2015恒大	1	2015苏宁	9	422282015恒大2015苏宁	1	0	4-4-2 (100.0%)	442	2015恒大33	荣昊	WM	0	1987-04-07	57.35	59.01	46	96	0	1	2.08696	16.6957	71.43	4.17391	50	52.1739	60	39.29	14.29	58.4348	2.25	11.1965	8.44174	4.17391	75.1304	0.18	6.9	8	14.6087	75.0713	694.905	1468.01	4747.58	4210.4
2015-08-12	2015	2015恒大	1	2015苏宁	9	422282015恒大2015苏宁	1	0	4-4-2 (100.0%)	442	2015恒大27	郑龙	WM	0	1988-04-15	57.35	59.01	96	96	1	7	7	13	77.59	6	66.67	48	77.08	32.76	11.47	58	2.48	10.594	7.65	9	193.8	0.47	6.6	8	1	193.807	465.335	1526.81	4194.94	4213.58
2015-09-19	2015	2015绿城	11	2015永昌	7	422662015绿城2015永昌	1	1	4-4-2 (100.0%)	442	2015绿城14	冯刚	WM	0	1993-03-06	59.8333	55.37	77	96	0	7	8.72727	12.4675	76.19	8.72727	28.57	49.8701	70	30.95	12.13	52.3636	2.33	12.3977	9.50774	8.72727	162.452	0.38	7.8	9.8	1.24675	162.457	1083.11	2490.3	5357.85	3303.59
2015-09-19	2015	2015绿城	11	2015永昌	7	422662015绿城2015永昌	1	1	4-4-2 (100.0%)	442	2015绿城17	陈柏良	WM	0	1988-08-11	59.8333	55.37	96	96	1	3	3	7	85.42	8	25	40	90	20.83	7.49	48	2.71	10.667	7.95	4	63.5	0.15	6.6	8	2	63.526	547.736	1565.7	4395.16	4094.49
2015-09-20	2015	2015宏运	14	2015力帆	10	422672015宏运2015力帆	1	1	4-4-2 (100.0%)	442	2015宏运20	金泰延	WM	1	1989-08-21	53.4167	41.97	97	97	1	5	5	6	80	4	25	26	84.62	36.67	6.65	30	2.27	11.03	7.806	11	224	0.51	6.8	8.8	2	223.99	659.336	1354.4	4874.79	3917.54
2015-09-20	2015	2015宏运	14	2015力帆	10	422672015宏运2015力帆	1	1	4-4-2 (100.0%)	442	2015宏运16	杨超声	WM	0	1993-07-22	53.4167	41.97	61	97	0	7	11.1311	9.54098	70	11.1311	28.57	22.2623	71.43	35	4.57	31.8033	1.95	10.732	7.22252	3.18033	48.5	0.12	6.6	7.9	1.59016	48.5382	372.163	1276.19	4545.1	4489.97
2015-10-17	2015	2015申花	6	2015亚泰	8	422942015申花2015亚泰	3	0	4-4-2 (100.0%)	442	2015申花28	曹赟定	WM	0	1989-11-22	47.1	48.51	95	95	1	4	4	15	63.41	3	33.33	31	61.29	29.27	7.52	41	2.22	10.13	6.316	14	311.1	0.71	6.3	8	3	311.086	567.333	1197.38	3644.99	4408.79
2015-10-17	2015	2015申花	6	2015亚泰	8	422942015申花2015亚泰	3	0	4-4-2 (100.0%)	442	2015申花11	吕征	WM	0	1985-02-25	47.1	51.49	48	95	0	2	3.95833	9.89583	58.33	1.97917	100	21.7708	63.64	41.67	13.21	23.75	2.75	9.95521	6.23438	19.7917	491.229	1.13	6.2	8	1.97917	491.16	579.61	859.284	3605.23	4420.6
2015-10-17	2015	2015申花	6	2015亚泰	8	422942015申花2015亚泰	3	0	4-4-2 (100.0%)	442	2015申花10	吉奥瓦尼·莫雷诺	WM	1	1986-07-01	47.1	48.51	95	95	1	15	15	17	69.09	10	10	44	68.18	23.64	10.64	55	2.38	9.006	5.628	5	135	0.32	5.6	7.2	5	135.047	421.501	914.228	2738.47	4796.88
2015-10-18	2015	2015宏运	14	2015绿城	11	422952015宏运2015绿城	0	0	4-4-2 (100.0%)	442	2015宏运25	胡延强	WM	0	1993-03-20	59.2333	44.61	77	97	0	4	5.03896	12.5974	67.74	7.55844	50	32.7532	69.23	22.58	6.52	39.0519	2.42	10.8804	7.7411	16.3766	343.405	0.76	6.7	8	0	343.381	697.234	1124.82	4364.26	4351.11
2015-10-18	2015	2015宏运	14	2015绿城	11	422952015宏运2015绿城	0	0	4-4-2 (100.0%)	442	2015宏运20	金泰延	WM	1	1989-08-21	59.2333	44.61	68	97	0	6	8.55882	12.8382	75.68	8.55882	83.33	47.0735	75.76	37.84	11.16	52.7794	2.11	11.1051	8.5146	17.1176	283.297	0.67	6.8	8.6	1.42647	283.288	707.381	1668.99	4444.33	4000.64
2015-10-25	2015	2015国安	4	2015泰达	13	423022015国安2015泰达	0	4	4-4-2 (100.0%)	442	2015国安19	于大宝	WM	0	1988-04-18	50.95	57.82	94	94	1	4	4	18	79.17	3	33.33	88	77.27	38.54	11.98	96	2.3	9.93	6.563	9	191.3	0.47	6.3	8.1	5	191.27	750.63	1531.08	3500.03	3957.36
2015-10-25	2015	2015国安	4	2015泰达	13	423022015国安2015泰达	0	4	4-4-2 (100.0%)	442	2015国安27	张稀哲	WM	0	1991-01-23	50.95	57.82	94	94	1	10	10	11	85.14	1	100	71	81.69	29.73	12.83	74	2.24	11.621	7.805	5	114.4	0.27	7.4	9.7	2	114.401	588.464	1999.68	5041.44	3877.13
2016-03-13	2016	2016绿城	15	2016永昌	16	424422016绿城2016永昌	0	1	4-4-2 (100.0%)	442	2016绿城11	陈柏良	WM	0	1988-08-11	56.3	61.9	69	94	0	5	6.81159	12.2609	68.97	8.17391	33.33	32.6957	70.83	34.48	6.89	39.5072	2.1	10.9122	7.83333	5.44928	93.5913	0.22	6.9	8.6	4.08696	93.5541	411.98	1722.29	4836.36	3848.64
2016-03-13	2016	2016绿城	15	2016永昌	16	424422016绿城2016永昌	0	1	4-4-2 (100.0%)	442	2016绿城12	罗竞	WM	0	1993-11-04	56.3	61.9	94	94	1	11	11	18	63.27	13	46.15	42	54.76	32.65	11.99	49	2.37	10.845	7.886	15	294.1	0.71	6.9	8.4	4	294.07	664.491	1634.01	4288.49	3964.13
2016-03-13	2016	2016力帆	8	2016建业	13	424422016力帆2016建业	0	1	4-4-2 (100.0%)	442	2016力帆11	吴庆	WM	0	1981-07-04	48.45	57.37	95	95	1	4	4	12	72.73	11	72.73	35	60	34.09	14.06	44	1.86	11.346	7.381	13	322.4	0.77	7.1	9.1	5	322.403	994.426	1789.66	4137.03	4102.49
2016-03-13	2016	2016力帆	8	2016建业	13	424422016力帆2016建业	0	1	4-4-2 (100.0%)	442	2016力帆7	冯劲	WM	0	1993-08-14	48.45	57.37	95	95	1	4	4	10	65.52	13	7.69	24	62.5	31.03	7.72	29	2.14	11.694	7.807	11	243.6	0.58	7.3	9.7	2	243.64	496.517	1840.23	5649.58	3463.62
2016-03-06	2016	2016绿城	15	2016亚泰	12	424352016绿城2016亚泰	2	1	4-4-2 (100.0%)	442	2016绿城11	陈柏良	WM	0	1988-08-11	49.65	47.01	96	96	1	7	7	12	62.5	10	40	24	66.67	34.38	7.11	32	2.16	11.272	7.231	4	66.9	0.17	7	8.8	4	66.9261	444.619	1796.73	5061.93	3902.19
2016-03-06	2016	2016绿城	15	2016亚泰	12	424352016绿城2016亚泰	2	1	4-4-2 (100.0%)	442	2016绿城12	罗竞	WM	0	1993-11-04	49.65	47.01	91	96	0	6	6.32967	12.6593	62.5	7.38462	71.43	26.3736	72	37.5	6.94	33.7582	2	11.5875	7.45108	7.38462	148.009	0.33	7.2	8.9	4.21978	148	792.862	2017.49	4862.98	3766.57
2016-04-16	2016	2016宏运	11	2016泰达	10	424762016宏运2016泰达	2	2	4-4-2 (100.0%)	442	2016宏运20	金泰延	WM	1	1989-08-21	40.5167	52.99	95	95	1	7	7	14	70.83	5	20	43	69.77	45.83	11.39	48	2.08	10.403	6.048	9	208.8	0.48	6.5	9	5	208.818	601.498	1459.85	4385.11	3748.13
2016-04-16	2016	2016宏运	11	2016泰达	10	424762016宏运2016泰达	2	2	4-4-2 (100.0%)	442	2016宏运27	胡延强	WM	0	1993-03-20	40.5167	52.99	58	95	0	4	6.55172	4.91379	80	3.27586	0	16.3793	70	33.33	17.36	24.569	2.07	10.2616	6.07181	9.82759	201.138	0.44	6.4	8.8	0	201.097	638.56	1106.6	4408.06	3906.53
2016-04-17	2016	2016绿城	15	2016国安	5	424772016绿城2016国安	0	3	4-4-2 (100.0%)	442	2016绿城11	陈柏良	WM	0	1988-08-11	48.3667	37.87	82	94	0	2	2.29268	3.43902	78.57	3.43902	66.67	11.4634	80	21.43	8.15	16.0488	3.07	10.6002	6.78749	5.73171	163.01	0.38	6.7	8.6	0	162.953	515.651	1495.09	4485.93	3940.43
2016-04-17	2016	2016绿城	15	2016国安	5	424772016绿城2016国安	0	3	4-4-2 (100.0%)	442	2016绿城14	冯刚	WM	0	1993-03-06	48.3667	37.87	94	94	1	11	11	15	61.54	8	12.5	32	59.38	43.59	11.53	39	2.08	11.072	7.327	11	208.7	0.48	7	9.1	1	208.675	669.082	1727.86	5099.78	3367.09
2016-04-02	2016	2016上港	3	2016力帆	8	424622016上港2016力帆	1	1	4-4-2 (100.0%)	442	2016上港21	于海	WM	0	1987-06-04	49.4	60.94	96	96	1	3	3	5	89.58	10	30	44	84.09	35.42	7.72	48	1.92	9.799	6.422	6	113.3	0.26	6.1	7.8	3	113.346	674.157	1152.01	3294.5	4565.23
2016-04-02	2016	2016上港	3	2016力帆	8	424622016上港2016力帆	1	1	4-4-2 (100.0%)	442	2016上港7	武磊	WM	0	1991-11-19	49.4	60.94	96	96	1	3	3	15	65.12	11	18.18	37	64.86	27.91	11.45	43	2.44	9.829	6.652	11	214.3	0.5	6.1	8.1	1	214.303	664.959	1083.2	3457.2	4409.7
2016-05-01	2016	2016泰达	10	2016永昌	16	424912016泰达2016永昌	2	0	4-4-2 (100.0%)	442	2016泰达8	胡人天	WM	0	1991-01-21	56.2667	52.53	97	97	1	6	6	7	80.56	7	42.86	31	87.1	50	5.87	36	1.92	11.869	8.321	21	370.4	0.85	7.5	9.1	3	370.42	1012.78	1694.25	4817.49	3973.96
2016-05-01	2016	2016泰达	10	2016永昌	16	424912016泰达2016永昌	2	0	4-4-2 (100.0%)	442	2016泰达33	周通	WM	0	1990-01-12	56.2667	52.53	85	97	0	2	2.28235	10.2706	70.97	3.42353	0	33.0941	68.97	32.26	16.32	35.3765	2.19	12.1524	8.51432	17.1176	351.711	0.8	7.5	9	0	351.755	626.013	1771.86	5413.49	3989.05
2016-05-18	2016	2016国安	5	2016华夏	7	425082016国安2016华夏	0	2	4-4-2 (100.0%)	442	2016国安8	朴成	WM	0	1989-08-21	58.4167	57.95	96	96	1	6	6	14	76.27	6	50	52	82.69	23.73	8.57	59	2.36	10.906	8.337	4	106.2	0.25	6.8	8.6	1	106.199	588.309	1618.6	4763.79	3829.33
2016-05-18	2016	2016国安	5	2016华夏	7	425082016国安2016华夏	0	2	4-4-2 (100.0%)	442	2016国安10	张稀哲	WM	0	1991-01-23	58.4167	57.95	96	96	1	4	4	21	66.67	8	25	57	71.93	22.22	12.21	63	2.4	10.037	7.415	2	22.7	0.06	6.3	7.6	4	22.7013	376.954	1222.44	3954.41	4460.09
2016-05-29	2016	2016力帆	8	2016华夏	7	425192016力帆2016华夏	1	3	4-4-2 (100.0%)	442	2016力帆25	彭欣力	WM	0	1991-07-22	55.3333	58.83	80	95	0	4	4.75	10.6875	79.55	1.1875	0	47.5	77.5	15.91	9.51	52.25	2.34	10.5462	7.61188	2.375	35.2687	0.08	6.7	8.1	2.375	35.2815	547.06	1595.46	4268.35	4099.71
2016-05-29	2016	2016力帆	8	2016华夏	7	425192016力帆2016华夏	1	3	4-4-2 (100.0%)	442	2016力帆32	费尔南多.恩里克	WM	1	1993-03-16	55.3333	58.83	95	95	1	7	7	11	72.5	5	60	31	80.65	20	8.42	40	2.73	9.634	7.013	7	151.1	0.35	6.1	7.6	3	151.087	506.772	1002.06	3232.01	4742.44
2016-05-08	2016	2016泰达	10	2016鲁能	14	424982016泰达2016鲁能	3	2	4-4-2 (100.0%)	442	2016泰达8	胡人天	WM	0	1991-01-21	51.25	40.83	90	94	0	2	2.08889	9.4	70	4.17778	25	26.1111	84	30	5.85	31.3333	2.37	10.8977	7.51791	17.7556	414.644	0.97	6.9	8.8	2.08889	414.625	783.477	1474.39	4233.44	3991.57
2016-05-08	2016	2016泰达	10	2016鲁能	14	424982016泰达2016鲁能	3	2	4-4-2 (100.0%)	442	2016泰达17	惠家康	WM	0	1989-08-31	51.25	40.83	48	94	0	4	7.83333	9.79167	76.19	3.91667	50	39.1667	70	52.38	8.93	41.125	1.52	11.3348	7.6845	15.6667	345.254	0.82	7.2	9.3	3.91667	345.292	926.952	1431.84	4342.89	4287.75
2016-05-08	2016	2016泰达	10	2016鲁能	14	424982016泰达2016鲁能	3	2	4-4-2 (100.0%)	442	2016泰达33	周通	WM	0	1990-01-12	51.25	40.83	46	94	0	6	12.2609	12.2609	60	2.04348	100	26.5652	61.54	33.33	14.23	30.6522	2	10.526	7.16648	8.17391	99.313	0.24	6.7	8.1	0	99.337	630.68	1458.12	4188.98	4148.67
2016-06-10	2016	2016宏运	11	2016力帆	8	425312016宏运2016力帆	3	2	4-4-2 (100.0%)	442	2016宏运20	金泰延	WM	1	1989-08-21	56.1333	43.76	94	94	1	7	7	14	66.67	4	0	35	77.14	26.19	9.1	42	2.38	11.378	8.495	15	241.4	0.58	7.2	9.1	3	241.421	924.711	2102.13	4556.68	3553.29
2016-06-10	2016	2016宏运	11	2016力帆	8	425312016宏运2016力帆	3	2	4-4-2 (100.0%)	442	2016宏运27	胡延强	WM	0	1993-03-20	56.1333	43.76	94	94	1	8	8	11	70.27	4	75	30	80	35.14	10.65	37	2	10.772	7.559	10	244.7	0.57	6.8	8.1	2	244.705	456.045	1087.09	5046.74	3937.04
2016-06-11	2016	2016泰达	10	2016富德	9	425322016泰达2016富德	1	0	4-4-2 (100.0%)	442	2016泰达8	胡人天	WM	0	1991-01-21	55.4167	45	94	94	1	5	5	5	82.76	3	66.67	24	83.33	34.48	8.46	29	2.17	11.129	7.995	18	326.4	0.78	7.1	8.7	1	326.356	913.483	1543.04	4280.49	4065.23
2016-06-11	2016	2016泰达	10	2016富德	9	425322016泰达2016富德	1	0	4-4-2 (100.0%)	442	2016泰达17	惠家康	WM	0	1989-08-31	55.4167	45	76	94	0	6	7.42105	9.89474	76.47	7.42105	66.67	35.8684	68.97	35.29	9.25	42.0526	2.38	11.2169	7.75129	11.1316	267.034	0.63	7.1	8.5	6.18421	267.024	622.946	1509.48	4409.75	4407.66
2016-06-15	2016	2016申花	4	2016华夏	7	425362016申花2016华夏	2	2	4-4-2 (100.0%)	442	2016申花28	曹赟定	WM	0	1989-11-22	57.2333	47.82	84	97	0	3	3.46429	10.3929	80.43	1.15476	0	46.1905	87.5	26.09	5.12	53.119	2.65	10.1076	7.63875	17.3214	391.002	0.9	6.2	7.8	2.30952	391.01	634.09	1014.34	3552.66	4515.97
2016-06-15	2016	2016申花	4	2016华夏	7	425362016申花2016华夏	2	2	4-4-2 (100.0%)	442	2016申花11	吕征	WM	0	1985-02-25	57.2333	47.82	97	97	1	5	5	18	60	6	66.67	36	61.11	35.56	6.58	45	2.36	10.771	7.661	15	366.7	0.85	6.6	8	2	366.741	443.519	1395.21	3836.33	4728.71
2016-06-19	2016	2016绿城	15	2016申花	4	425402016绿城2016申花	0	4	4-4-2 (100.0%)	442	2016绿城14	冯刚	WM	0	1993-03-06	50.3833	41.06	67	94	0	8	11.2239	9.8209	61.11	2.80597	50	18.2388	61.54	38.89	15	25.2537	1.78	10.4733	7.24081	9.8209	179.863	0.43	6.6	8.5	1.40299	179.873	749.894	1520.2	3870.57	4152.66
2016-06-19	2016	2016绿城	15	2016申花	4	425402016绿城2016申花	0	4	4-4-2 (100.0%)	442	2016绿城8	臧一锋	WM	0	1993-10-15	50.3833	41.06	94	94	1	11	11	13	70.45	6	50	35	82.86	34.09	12.58	44	2.16	10.942	7.413	5	105	0.25	7	8.8	0	105.047	588.467	1304.91	4899.03	4044.05
2016-07-16	2016	2016宏运	11	2016鲁能	14	425672016宏运2016鲁能	1	1	4-4-2 (100.0%)	442	2016宏运13	维多西奇	WM	0	1987-04-08	52.9667	49.23	96	96	1	9	9	10	70.59	8	37.5	29	72.41	26.47	12.66	34	2.18	10.61	7.368	13	263.7	0.61	6.6	8.3	4	263.712	540.743	1419.37	4461.47	3925.14
2016-07-16	2016	2016宏运	11	2016鲁能	14	425672016宏运2016鲁能	1	1	4-4-2 (100.0%)	442	2016宏运6	杨宇	WM	0	1985-04-18	52.9667	49.23	55	96	0	7	12.2182	17.4545	70.59	3.49091	100	52.3636	76.67	38.24	11.45	59.3455	1.85	11.0191	7.79171	6.98182	147.142	0.34	6.8	8.8	3.49091	147.126	693.577	1481.07	4615.61	4080.99
2016-07-16	2016	2016泰达	10	2016富力	6	425672016泰达2016富力	2	3	4-4-2 (100.0%)	442	2016泰达8	胡人天	WM	0	1991-01-21	55.65	38.94	90	97	0	6	6.46667	11.8556	76.09	3.23333	66.67	46.3444	69.77	30.43	9.32	49.5778	2.43	10.2443	7.13597	17.2444	361.918	0.86	6.3	7.7	1.07778	361.952	592.557	1041.39	3433.18	4814.85
2016-07-16	2016	2016泰达	10	2016富力	6	425672016泰达2016富力	2	3	4-4-2 (100.0%)	442	2016泰达17	惠家康	WM	0	1989-08-31	55.65	38.94	74	97	0	5	6.55405	5.24324	78.95	6.55405	60	23.5946	72.22	36.84	10.07	24.9054	2.37	10.6674	7.41395	13.1081	262.424	0.63	6.6	7.6	5.24324	262.373	574.349	994.529	3864.32	4971.22
2016-07-16	2016	2016苏宁	2	2016富德	9	425672016苏宁2016富德	0	3	4-4-2 (100.0%)	442	2016苏宁24	吉翔	WM	0	1990-03-01	57.1167	51.17	69	94	0	8	10.8986	23.1594	48.48	14.9855	45.45	38.1449	46.43	45.45	13.72	44.9565	2.15	12.0061	8.91365	9.53623	143.725	0.35	7.6	9.2	9.53623	143.762	1090.1	1932.12	4974.74	3865.85
2016-07-16	2016	2016苏宁	2	2016富德	9	425672016苏宁2016富德	0	3	4-4-2 (100.0%)	442	2016苏宁22	吴曦	WM	0	1989-02-19	57.1167	51.17	94	94	1	11	11	13	72.92	11	36.36	41	75.61	29.17	10.56	48	1.9	10.999	7.93	5	97.4	0.24	7	8.3	5	97.4438	750.785	1749.36	3934.89	4466.48
2016-07-17	2016	2016绿城	15	2016永昌	16	425682016绿城2016永昌	0	0	4-4-2 (100.0%)	442	2016绿城7	加比奥内塔	WM	1	1985-10-05	59.0167	53.57	96	96	1	8	8	16	65.22	8	62.5	35	71.43	23.91	10.65	46	3.24	9.153	6.908	7	142.2	0.33	5.7	7	6	142.214	448.832	984.935	3157.5	4419.09
2016-07-17	2016	2016绿城	15	2016永昌	16	425682016绿城2016永昌	0	0	4-4-2 (100.0%)	442	2016绿城14	冯刚	WM	0	1993-03-06	59.0167	53.57	79	96	0	5	6.07595	8.50633	75.86	6.07595	80	26.7342	81.82	20.69	2.91	35.2405	2.24	10.4676	7.89023	6.07595	125.043	0.29	6.5	8	1.21519	125.047	558.104	1265.63	4546.36	3972.2
2016-07-02	2016	2016宏运	11	2016苏宁	2	425532016宏运2016苏宁	3	4	4-4-2 (100.0%)	442	2016宏运27	胡延强	WM	0	1993-03-20	52.1833	33.2	47	98	0	5	10.4255	4.17021	71.43	6.25532	33.33	14.5957	57.14	85.71	23.1	14.5957	1.43	11.2596	7.5314	18.766	471.443	1.06	6.8	8.7	0	471.532	439.918	1187.48	4965.59	4194.5
2016-07-02	2016	2016宏运	11	2016苏宁	2	425532016宏运2016苏宁	3	4	4-4-2 (100.0%)	442	2016宏运20	金泰延	WM	1	1989-08-21	52.1833	33.2	98	98	1	2	2	9	68.97	3	33.33	23	73.91	34.48	8.43	29	2.21	11.429	8.01	9	192.4	0.44	7	9.2	0	192.444	656.229	1648.92	4970.77	3960.83
2016-07-02	2016	2016宏运	11	2016苏宁	2	425532016宏运2016苏宁	3	4	4-4-2 (100.0%)	442	2016宏运8	张野	WM	0	1987-04-26	52.1833	33.2	84	98	0	2	2.33333	9.33333	75	5.83333	20	33.8333	82.76	34.38	14.93	37.3333	2.16	11.5932	7.94033	4.66667	75.3667	0.17	7.1	8.8	1.16667	75.3853	463.948	1747.76	5202.84	4103.16
2016-07-20	2016	2016绿城	15	2016鲁能	14	425712016绿城2016鲁能	1	4	4-4-2 (100.0%)	442	2016绿城11	陈柏良	WM	0	1988-08-11	57.0333	47.93	86	95	0	1	1.10465	11.0465	74.36	3.31395	33.33	38.6628	80	23.08	6.2	43.0814	2.38	10.7361	7.85517	8.83721	153.326	0.36	6.8	8.2	0	153.294	545.908	1372.54	4234.34	4429.48
2016-07-20	2016	2016绿城	15	2016鲁能	14	425712016绿城2016鲁能	1	4	4-4-2 (100.0%)	442	2016绿城7	加比奥内塔	WM	1	1985-10-05	57.0333	47.93	95	95	1	7	7	15	70.59	6	33.33	38	76.32	25.49	10.3	51	2.55	10.32	7.653	7	152.5	0.37	6.5	8	1	152.546	532.328	1590.19	3547.93	4496.94
2016-07-23	2016	2016泰达	10	2016绿城	15	425742016泰达2016绿城	1	3	4-4-2 (100.0%)	442	2016泰达8	胡人天	WM	0	1991-01-21	53.0333	47.41	98	98	1	5	5	6	87.23	6	0	43	81.4	36.17	9.16	47	2.11	9.832	6.62	7	160.5	0.36	6	7.5	5	160.493	386.903	1021.33	3394.68	4868.27
2016-07-23	2016	2016泰达	10	2016绿城	15	425742016泰达2016绿城	1	3	4-4-2 (100.0%)	442	2016泰达17	惠家康	WM	0	1989-08-31	53.0333	47.41	98	98	1	3	3	9	62.5	3	0	21	61.9	37.5	7.75	24	2.71	10.373	6.871	8	124.3	0.29	6.3	7.8	3	124.332	318.292	1229.04	3683.97	5017.02
2016-07-31	2016	2016宏运	11	2016泰达	10	425822016宏运2016泰达	2	2	4-4-2 (100.0%)	442	2016宏运20	金泰延	WM	1	1989-08-21	52.8833	35.03	61	95	0	5	7.78689	12.459	68	3.11475	50	35.8197	65.22	28	5.92	38.9344	2.2	11.0371	7.78689	4.67213	76.4672	0.19	6.9	8.6	1.55738	76.5225	565.584	1614.48	4948.21	3832.79
2016-07-31	2016	2016宏运	11	2016泰达	10	425822016宏运2016泰达	2	2	4-4-2 (100.0%)	442	2016宏运6	杨宇	WM	0	1985-04-18	52.8833	35.03	66	95	0	4	5.75758	2.87879	86.67	10.0758	0	21.5909	73.33	33.33	15.69	21.5909	2.07	11.0589	7.75258	10.0758	180.644	0.43	7	8.8	0	180.714	651.921	1546.53	4542.58	4137.18
2016-08-13	2016	2016申花	4	2016恒大	1	425952016申花2016恒大	2	1	4-4-2 (100.0%)	442	2016申花28	曹赟定	WM	0	1989-11-22	48.4	41.36	95	95	1	3	3	9	76.32	4	50	31	77.42	26.32	7.31	38	3.08	9.154	6.016	6	131	0.31	5.8	7.5	0	130.97	388.146	810.014	3193.16	4632.03
2016-08-13	2016	2016申花	4	2016恒大	1	425952016申花2016恒大	2	1	4-4-2 (100.0%)	442	2016申花11	吕征	WM	0	1985-02-25	48.4	41.36	93	95	0	8	8.17204	5.10753	77.27	9.19355	11.11	19.4086	78.95	45.45	3.49	22.4731	2	9.83403	6.3272	13.2796	310.64	0.74	6.2	7.9	1.02151	310.611	572.584	969.503	3414.86	4566.78
2016-08-14	2016	2016宏运	11	2016华夏	7	425962016宏运2016华夏	0	0	4-4-2 (100.0%)	442	2016宏运20	金泰延	WM	1	1989-08-21	51.3833	49.71	94	94	1	6	6	7	83.72	2	0	42	83.33	41.86	10.75	43	2.02	10.869	7.395	9	181.6	0.43	6.9	8.6	3	181.64	725.722	1608.1	3969.69	4384.26
2016-08-14	2016	2016宏运	11	2016华夏	7	425962016宏运2016华夏	0	0	4-4-2 (100.0%)	442	2016宏运13	维多西奇	WM	0	1987-04-08	51.3833	49.71	94	94	1	6	6	9	79.07	4	75	35	88.57	18.6	8.94	43	2.44	11.168	7.687	10	279.2	0.67	7.1	9	6	279.172	717.93	1392.71	4616.35	4162.06
2016-08-20	2016	2016鲁能	14	2016泰达	10	426022016鲁能2016泰达	4	1	4-4-2 (100.0%)	442	2016鲁能33	金敬道	WM	0	1992-11-18	53.7667	46.95	86	94	0	4	4.37209	8.74419	72.41	3.27907	66.67	28.4186	76.92	37.93	9.06	31.6977	2.34	11.6363	7.96267	16.3953	293.367	0.69	7.4	8.9	3.27907	293.347	813.754	1659.09	5033.05	3837.3
2016-08-20	2016	2016鲁能	14	2016泰达	10	426022016鲁能2016泰达	4	1	4-4-2 (100.0%)	442	2016鲁能11	刘彬彬	WM	0	1993-06-16	53.7667	46.95	94	94	1	3	3	10	70.59	4	0	28	71.43	20.59	11.41	34	2.82	11.284	7.722	12	221	0.51	7.1	8.6	2	221.026	495.292	1452.23	5035.23	4079.93
2016-08-20	2016	2016宏运	11	2016申花	4	426022016宏运2016申花	1	2	4-4-2 (100.0%)	442	2016宏运27	胡延强	WM	0	1993-03-20	44.8333	42.72	50	97	0	3	5.82	9.7	73.68	5.82	0	31.04	62.5	15.79	12.83	36.86	2.11	10.121	5.97326	7.76	190.12	0.45	6.2	8.4	0	190.121	454.197	1216.88	3527.52	4732.26
2016-08-20	2016	2016宏运	11	2016申花	4	426022016宏运2016申花	1	2	4-4-2 (100.0%)	442	2016宏运20	金泰延	WM	1	1989-08-21	44.8333	42.72	67	97	0	6	8.68657	5.79104	81.82	1.44776	0	27.5075	68.42	22.73	10.07	31.8507	2.32	10.8727	7.1476	4.34328	68.4791	0.16	6.7	8.9	1.44776	68.5228	797.521	1448.53	4092.14	4466.39
2016-08-20	2016	2016宏运	11	2016申花	4	426022016宏运2016申花	1	2	4-4-2 (100.0%)	442	2016宏运13	维多西奇	WM	0	1987-04-08	44.8333	42.72	47	97	0	3	6.19149	12.383	66.67	10.3191	40	26.8298	69.23	44.44	13.82	37.1489	2.17	10.8475	7.06036	8.25532	116.4	0.27	6.7	9	8.25532	116.306	633.542	1516.31	4132.25	4449.13
2016-09-18	2016	2016绿城	15	2016上港	3	426312016绿城2016上港	1	2	4-4-2 (100.0%)	442	2016绿城11	陈柏良	WM	0	1988-08-11	51.5333	49.35	95	95	1	6	6	9	73.53	7	57.14	32	65.63	41.18	6.67	34	2.15	9.405	6.681	2	19.7	0.05	5.9	7.8	6	19.6643	463.447	1346.81	3826.9	3748.02
2016-09-18	2016	2016绿城	15	2016上港	3	426312016绿城2016上港	1	2	4-4-2 (100.0%)	442	2016绿城7	加比奥内塔	WM	1	1985-10-05	51.5333	49.35	95	95	1	8	8	15	66.67	10	30	34	52.94	33.33	8.96	45	2.22	9.037	6.283	14	315.1	0.73	5.7	7.3	4	315.114	443.787	1212.2	2789.7	4276.05
2016-10-16	2016	2016国安	5	2016亚泰	12	426592016国安2016亚泰	1	2	4-4-2 (100.0%)	442	2016国安10	张稀哲	WM	0	1991-01-23	46.35	53.54	94	94	1	5	5	15	77.61	6	16.67	61	75.41	37.31	11	67	1.97	9.283	5.965	4	63.7	0.16	5.9	7.7	0	63.7184	433.904	1064.61	3635.41	4085.53
2016-10-16	2016	2016国安	5	2016亚泰	12	426592016国安2016亚泰	1	2	4-4-2 (100.0%)	442	2016国安19	于大宝	WM	0	1988-04-18	46.35	53.54	74	94	0	12	15.2432	24.1351	57.78	8.89189	42.86	44.4595	51.43	42.22	13.31	57.1622	1.71	10.4365	6.62319	7.62162	146.208	0.35	6.6	8.2	5.08108	146.196	706.477	1033.29	4474.24	4076.44
2016-10-16	2016	2016鲁能	14	2016华夏	7	426592016鲁能2016华夏	1	0	4-4-2 (100.0%)	442	2016鲁能17	吴兴涵	WM	0	1993-02-24	51.25	43.95	89	94	0	9	9.50562	9.50562	74.29	3.16854	33.33	32.7416	67.74	34.29	10.29	36.9663	2.46	11.7278	8.178	12.6742	247.357	0.59	7.4	9.5	6.33708	247.362	926.976	1827.65	4760.32	3965.51
2016-10-16	2016	2016鲁能	14	2016华夏	7	426592016鲁能2016华夏	1	0	4-4-2 (100.0%)	442	2016鲁能13	张驰	WM	0	1987-07-08	51.25	43.95	58	94	0	5	8.10345	19.4483	58.62	14.5862	11.11	34.0345	61.9	41.38	10.66	47	1.76	10.7484	7.30769	8.10345	168.552	0.39	7	8.9	3.24138	168.552	677.283	1475.88	4487.29	3940.08
2016-10-22	2016	2016鲁能	14	2016上港	3	426652016鲁能2016上港	1	4	4-4-2 (100.0%)	442	2016鲁能24	齐天羽	WM	0	1993-01-22	56.35	52.11	48	95	0	8	15.8333	13.8542	78.13	1.97917	100	51.4583	69.23	15.63	14.99	63.3333	2.53	12.8349	10.0423	7.91667	136.167	0.34	8	9.8	1.97917	136.091	1157.97	2959.65	4753.36	3828.29
2016-10-22	2016	2016鲁能	14	2016上港	3	426652016鲁能2016上港	1	4	4-4-2 (100.0%)	442	2016鲁能17	吴兴涵	WM	0	1993-02-24	56.35	52.11	48	95	0	2	3.95833	5.9375	84.21	3.95833	100	25.7292	92.31	21.05	8.19	37.6042	2.95	12.6291	9.77708	17.8125	278.865	0.65	7.9	9.5	1.97917	278.834	1255.7	1929.25	5365	3799.52
2016-10-22	2016	2016鲁能	14	2016上港	3	426652016鲁能2016上港	1	4	4-4-2 (100.0%)	442	2016鲁能13	张驰	WM	0	1987-07-08	56.35	52.11	46	95	0	5	10.3261	20.6522	67.74	2.06522	100	57.8261	67.86	45.16	10.16	64.0217	1.81	11.2245	7.6537	12.3913	243.489	0.56	7	8.9	8.26087	243.427	764.973	1430.72	4372.46	4412.12
2016-10-22	2016	2016鲁能	14	2016上港	3	426652016鲁能2016上港	1	4	4-4-2 (100.0%)	442	2016鲁能22	蒿俊闵	WM	0	1987-03-24	56.35	52.11	95	95	1	12	12	20	75.9	9	66.67	74	71.62	30.12	12.91	83	2.31	10.922	8.114	4	51.9	0.13	6.9	8.7	4	51.8609	712.151	1668.81	4393.08	4095.77
2016-10-23	2016	2016宏运	11	2016亚泰	12	426662016宏运2016亚泰	0	1	4-4-2 (100.0%)	442	2016宏运20	金泰延	WM	1	1989-08-21	50.55	51.16	76	95	0	11	13.75	12.5	82.46	6.25	20	66.25	81.13	42.11	9.46	71.25	2.21	11.325	8.0625	11.25	220.125	0.53	7.1	9.1	1.25	220.065	853.426	1788.02	5004.26	3459.57
2016-10-23	2016	2016宏运	11	2016亚泰	12	426662016宏运2016亚泰	0	1	4-4-2 (100.0%)	442	2016宏运13	维多西奇	WM	0	1987-04-08	50.55	51.16	95	95	1	15	15	24	51.02	11	45.45	40	57.5	46.94	11.63	49	1.84	11.812	7.8	13	218.9	0.52	7.4	9.3	9	218.903	575.807	1897.31	5508.68	3610.94
2016-10-26	2016	2016鲁能	14	2016力帆	8	426692016鲁能2016力帆	1	1	4-4-2 (100.0%)	442	2016鲁能2	赵明剑	WM	0	1987-11-22	58.8167	57.66	98	98	1	11	11	29	61.33	2	0	59	66.1	22.67	13.9	75	2.55	10.825	7.727	8	140.6	0.33	6.7	8	7	140.648	525.906	1694.47	3586.44	4877.39
2016-10-26	2016	2016鲁能	14	2016力帆	8	426692016鲁能2016力帆	1	1	4-4-2 (100.0%)	442	2016鲁能17	吴兴涵	WM	0	1993-02-24	58.8167	57.66	98	98	1	12	12	12	75	9	55.56	38	86.84	29.17	6.59	48	2.75	12.097	8.658	7	128.6	0.31	7.4	8.8	9	128.64	574.02	1491.43	5791.3	4111.74
2017-03-04	2017	2017鲁能	6	2017泰达	13	427982017鲁能2017泰达	2	0	4-4-2 (100.0%)	442	2017鲁能33	金敬道	WM	0	1992-11-18	53.5333	51.47	79	95	0	11	13.2278	22.8481	63.46	7.21519	100	46.8987	69.23	28.85	7.93	62.5316	2.25	12.1359	8.72918	10.8228	255.297	0.6	7.7	9.6	3.60759	255.321	1296.67	1882.34	4997.97	3703.96
2017-03-05	2017	2017力帆	10	2017富德	15	427992017力帆2017富德	0	0	4-4-2 (100.0%)	442	2017力帆11	吴庆	WM	0	1981-07-04	59.0667	65.04	90	94	0	6	6.26667	14.6222	65.85	5.22222	60	33.4222	78.13	19.51	5.71	42.8222	2.71	10.9855	8.24276	8.35556	177.138	0.43	7	8.4	4.17778	177.161	820.368	1855.01	4282.62	3850.39
2017-03-05	2017	2017力帆	10	2017富德	15	427992017力帆2017富德	0	0	4-4-2 (100.0%)	442	2017力帆32	费尔南多.恩里克	WM	1	1993-03-16	59.0667	65.04	94	94	1	3	3	24	72.73	3	33.33	70	77.14	21.59	8.59	88	3.39	9.469	7.353	10	208.2	0.49	6	7.5	0	208.194	799.856	1009.24	3096.46	4355.31
2017-03-10	2017	2017鲁能	6	2017恒大	1	428042017鲁能2017恒大	2	1	4-4-2 (100.0%)	442	2017鲁能33	金敬道	WM	0	1992-11-18	56.2833	44.79	46	93	0	3	6.06522	0	100	0	0	26.2826	92.31	37.5	5.73	32.3478	1.81	12.2093	9.21711	16.1739	469.448	1.16	7.9	9.9	0	469.462	1166.92	2234.04	4775.12	3564.49
2017-03-10	2017	2017鲁能	6	2017恒大	1	428042017鲁能2017恒大	2	1	4-4-2 (100.0%)	442	2017鲁能17	吴兴涵	WM	0	1993-02-24	56.2833	44.79	47	93	0	3	5.93617	9.89362	77.27	0	0	33.6383	88.24	27.27	6.61	43.5319	3.45	12.0682	8.6767	19.7872	473.706	1.11	7.7	9.2	0	473.657	805.134	1625.17	5575.33	3588.88
2017-03-10	2017	2017鲁能	6	2017恒大	1	428042017鲁能2017恒大	2	1	4-4-2 (100.0%)	442	2017鲁能26	崔巍	WM	0	1994-08-16	56.2833	44.79	55	93	0	4	6.76364	13.5273	65.22	5.07273	0	28.7455	76.47	21.74	7.51	38.8909	2.13	12.1813	9.0582	11.8364	199.02	0.48	7.8	9.7	1.69091	199.059	872.558	2410.03	5316.57	3383.21
2017-04-01	2017	2017恒大	1	2017上港	2	428262017恒大2017上港	3	2	4-4-2 (100.0%)	442	2017恒大27	郑龙	WM	0	1988-04-15	39.6167	46.49	73	92	0	6	7.56164	17.6438	56.25	3.78082	33.33	34.0274	55.56	46.88	12.8	40.3288	1.94	10.9253	6.66055	16.3836	377.452	0.89	7.1	10	3.78082	377.411	935.092	1947.6	3998.72	3666.7
2017-04-01	2017	2017恒大	1	2017上港	2	428262017恒大2017上港	3	2	4-4-2 (100.0%)	442	2017恒大20	于汉超	WM	0	1987-02-25	39.6167	46.49	92	92	1	10	10	9	64	3	66.67	18	55.56	40	9.09	25	2	9.988	5.949	10	227.8	0.54	6.5	9	3	227.774	973.8	1188.95	3501.67	4095.97
2017-04-02	2017	2017鲁能	6	2017亚泰	7	428272017鲁能2017亚泰	2	0	4-4-2 (100.0%)	442	2017鲁能21	刘彬彬	WM	0	1993-06-16	45.2833	43.14	49	95	0	4	7.7551	17.449	52.63	7.7551	75	31.0204	56.25	52.63	9.7	36.8367	2.32	11.3496	6.80898	11.6327	286.939	0.66	7.1	9.9	3.87755	286.897	752.114	1873.76	4696.21	3739.7
2017-04-02	2017	2017鲁能	6	2017亚泰	7	428272017鲁能2017亚泰	2	0	4-4-2 (100.0%)	442	2017鲁能17	吴兴涵	WM	0	1993-02-24	45.2833	43.14	88	95	0	4	4.31818	9.71591	50	8.63636	25	15.1136	57.14	33.33	9.26	19.4318	1.72	11.7152	7.28369	8.63636	152.108	0.36	7.4	10	1.07955	152.054	763.709	2056.74	5005.57	3737.15
2017-04-02	2017	2017鲁能	6	2017亚泰	7	428272017鲁能2017亚泰	2	0	4-4-2 (100.0%)	442	2017鲁能26	崔巍	WM	0	1994-08-16	45.2833	43.14	46	95	0	6	12.3913	22.7174	54.17	12.3913	50	41.3043	60	33.33	10.66	49.5652	2.25	11.9122	7.85402	10.3261	172.239	0.43	7.5	9.5	2.06522	172.236	859.857	1886.04	5187.67	3806.02
2017-04-14	2017	2017力帆	10	2017恒丰	8	428392017力帆2017恒丰	2	1	4-4-2 (100.0%)	442	2017力帆11	吴庆	WM	0	1981-07-04	48.1167	49.15	92	94	0	10	10.2174	9.19565	70.97	3.06522	0	29.6304	65.52	48.39	9.52	31.6739	2.1	11.0961	7.33098	12.2609	242.97	0.59	7	9.1	2.04348	243	990.283	1830.18	3748.99	4283.58
2017-04-14	2017	2017力帆	10	2017恒丰	8	428392017力帆2017恒丰	2	1	4-4-2 (100.0%)	442	2017力帆32	费尔南多.恩里克	WM	1	1993-03-16	48.1167	49.15	94	94	1	5	5	15	71.15	5	80	36	63.89	19.23	10.82	52	3.25	8.94	5.93	19	416.5	1.01	5.7	7.4	2	416.511	581.673	751.154	2545.6	4644.71
2017-04-17	2017	2017宏运	16	2017富力	5	428422017宏运2017富力	1	4	4-4-2 (100.0%)	442	2017宏运11	胡延强	WM	0	1993-03-20	52.7333	41.44	69	94	0	11	14.9855	16.3478	57.14	2.72464	50	31.3333	60.87	28.57	9.61	38.1449	2.57	10.4544	6.90151	19.0725	379.542	0.93	6.6	8.2	4.08696	379.486	717.346	911.142	4072.79	4373.37
2017-04-17	2017	2017宏运	16	2017富力	5	428422017宏运2017富力	1	4	4-4-2 (100.0%)	442	2017宏运12	詹姆斯	WM	1	1980-02-02	52.7333	41.44	94	94	1	11	11	22	55.1	7	28.57	36	63.89	28.57	8.92	49	2.24	11.049	7.972	22	382.4	0.93	7	9.1	2	382.372	966.208	1696.91	4035.17	3968.6
2017-04-29	2017	2017国安	9	2017宏运	16	428542017国安2017宏运	4	2	4-4-2 (100.0%)	442	2017国安21	雷纳托.奥古斯托	WM	1	1988-02-08	47.1833	47.8	96	96	1	7	7	21	70.83	2	50	62	77.42	29.17	12.9	72	2.68	9.761	6.023	3	46.5	0.11	6.1	7.7	3	46.5442	560.828	1384.22	3292.96	4476.38
2017-04-29	2017	2017苏宁	12	2017权健	3	428542017苏宁2017权健	2	2	4-4-2 (100.0%)	442	2017苏宁24	吉翔	WM	0	1990-03-01	45.7167	44.12	95	95	1	9	9	9	73.53	14	57.14	29	75.86	35.29	8.91	34	2.09	10.958	6.605	5	122.1	0.29	6.9	8.7	8	122.078	785.136	1558.31	4585.12	3907.31
2017-04-29	2017	2017苏宁	12	2017权健	3	428542017苏宁2017权健	2	2	4-4-2 (100.0%)	442	2017苏宁11	谢鹏飞	WM	0	1993-06-29	45.7167	44.12	70	95	0	3	4.07143	16.2857	69.23	12.2143	22.22	46.1429	67.65	46.15	7.12	52.9286	1.9	10.6183	6.4505	5.42857	113.864	0.26	6.7	8.7	6.78571	113.822	612.921	1433.39	4138.33	4319.39
2017-05-07	2017	2017鲁能	6	2017富力	5	428622017鲁能2017富力	3	0	4-4-2 (100.0%)	442	2017鲁能23	宋龙	WM	0	1989-08-20	55.6667	41.44	46	93	0	5	10.1087	10.1087	76.19	2.02174	100	38.413	68.42	47.62	8.36	42.4565	1.71	10.416	7.31263	12.1304	259.187	0.61	6.6	8.5	4.04348	259.153	866.197	1153.4	3935.12	4202
2017-05-07	2017	2017鲁能	6	2017富力	5	428622017鲁能2017富力	3	0	4-4-2 (100.0%)	442	2017鲁能17	吴兴涵	WM	0	1993-02-24	55.6667	41.44	93	93	1	8	8	13	66.67	7	57.14	32	75	28.21	6.62	39	3.62	11.169	8.239	17	323.3	0.77	7.2	8.9	7	323.335	933.525	1418.68	4246.88	4246.95
2017-05-07	2017	2017鲁能	6	2017富力	5	428622017鲁能2017富力	3	0	4-4-2 (100.0%)	442	2017鲁能13	张驰	WM	0	1987-07-08	55.6667	41.44	65	93	0	8	11.4462	15.7385	62.07	8.58462	50	32.9077	60.87	34.48	8.92	41.4923	2.17	11.5277	8.55886	12.8769	230.64	0.54	7.3	8.9	1.43077	230.636	874.485	1922.27	4559.16	3940.95
2017-05-13	2017	2017恒丰	8	2017权健	3	428682017恒丰2017权健	2	1	4-4-2 (100.0%)	442	2017恒丰17	依力哈木江•伊明江	WM	0	1986-06-30	42.8667	42.44	83	96	0	5	5.78313	8.09639	58.82	3.46988	33.33	15.0361	46.15	17.65	14.42	19.6627	3	10.6676	6.44588	15.0361	361.33	0.82	6.6	9.1	1.15663	361.319	1197.35	1563.68	3088.76	4456.13
2017-05-13	2017	2017恒丰	8	2017权健	3	428682017恒丰2017权健	2	1	4-4-2 (100.0%)	442	2017恒丰10	切里	WM	1	1988-06-04	42.8667	42.44	96	96	1	6	6	16	62.79	4	0	37	54.05	46.51	10.18	43	2.23	10.837	6.603	11	214.8	0.49	6.7	9.2	1	214.78	735.876	1698.44	4324.45	3863.65
2017-05-14	2017	2017苏宁	12	2017鲁能	6	428692017苏宁2017鲁能	2	1	4-4-2 (100.0%)	442	2017苏宁24	吉翔	WM	0	1990-03-01	50.75	52.81	60	96	0	3	4.8	16	50	16	60	28.8	50	45	12.79	32	1.7	11.8608	7.9632	12.8	280.32	0.67	7.3	9.4	6.4	280.332	932.491	1882.41	4838.57	3927.08
2017-05-14	2017	2017苏宁	12	2017鲁能	6	428692017苏宁2017鲁能	2	1	4-4-2 (100.0%)	442	2017苏宁11	谢鹏飞	WM	0	1993-06-29	50.75	52.81	71	96	0	9	12.169	14.8732	76.6	9.46479	14.29	59.493	75	44.68	10.4	63.5493	2	10.7709	7.17431	5.40845	110.062	0.26	6.7	8.7	1.35211	110.007	640.624	1781.78	3788.19	4450
2017-05-20	2017	2017鲁能	6	2017富德	15	428752017鲁能2017富德	1	1	4-4-2 (100.0%)	442	2017鲁能33	金敬道	WM	0	1992-11-18	54.4667	52.91	73	93	0	5	6.36986	10.1918	83.67	3.82192	0	61.1507	83.33	20.41	8.71	62.4247	2.55	12.0862	8.99934	10.1918	232.627	0.56	7.7	9.6	0	232.666	1256.28	2236.93	4851.16	3508.76
2017-05-20	2017	2017鲁能	6	2017富德	15	428752017鲁能2017富德	1	1	4-4-2 (100.0%)	442	2017鲁能17	吴兴涵	WM	0	1993-02-24	54.4667	52.91	93	93	1	4	4	9	68.97	6	50	24	66.67	17.24	6.7	29	3.1	11.091	8.02	10	190.9	0.46	7.1	8.8	1	190.938	647.825	1677.23	4732.92	3841.69
2017-05-27	2017	2017华夏	4	2017亚泰	7	428822017华夏2017亚泰	2	1	4-4-2 (100.0%)	442	2017华夏15	尹鸿博	WM	0	1989-10-30	49.7833	52.32	97	97	1	7	7	7	87.27	6	16.67	50	88	32.73	8.36	55	2.09	11.704	7.758	10	278	0.62	7.2	9.3	0	277.974	929.056	1846.85	4169.94	4479.74
2017-05-27	2017	2017恒丰	8	2017苏宁	12	428822017恒丰2017苏宁	2	2	4-4-2 (100.0%)	442	2017恒丰17	依力哈木江•伊明江	WM	0	1986-06-30	45.4	53.16	79	97	0	11	13.5063	12.2785	78.72	4.91139	50	51.5696	80.95	27.66	5.16	57.7089	2.17	10.9598	7.07977	18.4177	373.143	0.86	6.7	8.9	3.68354	373.14	919.044	1892.25	3490.45	4285.22
2017-05-27	2017	2017恒丰	8	2017苏宁	12	428822017恒丰2017苏宁	2	2	4-4-2 (100.0%)	442	2017恒丰10	切里	WM	1	1988-06-04	45.4	53.16	97	97	1	6	6	13	78.33	0	0	56	64.29	38.33	12.21	60	2.42	10.893	6.58	12	218	0.51	6.7	8.7	1	218.007	755.936	1683.41	4198.58	4037.35
2017-06-03	2017	2017鲁能	6	2017权健	3	428892017鲁能2017权健	1	2	4-4-2 (100.0%)	442	2017鲁能21	刘彬彬	WM	0	1993-06-16	52.85	59.7	96	96	1	5	5	6	79.31	3	0	28	71.43	34.48	9.86	29	2.41	11.141	7.866	9	193	0.44	6.9	8.9	0	192.952	793.643	1784.4	4251.73	4117.83
2017-06-03	2017	2017鲁能	6	2017权健	3	428892017鲁能2017权健	1	2	4-4-2 (100.0%)	442	2017鲁能17	吴兴涵	WM	0	1993-02-24	52.85	59.7	96	96	1	10	10	16	68	6	66.67	45	62.22	44	11.66	50	2.4	11.427	7.944	7	121.3	0.28	7.1	9	7	121.33	769.417	1528.06	4440.68	4567.34
2017-06-24	2017	2017鲁能	6	2017恒丰	8	429102017鲁能2017恒丰	2	2	4-4-2 (100.0%)	442	2017鲁能33	金敬道	WM	0	1992-11-18	49.7	48.14	80	96	0	6	7.2	15.6	55.17	10.8	11.11	26.4	54.55	41.38	9.93	34.8	1.97	11.6448	7.9584	16.8	352.92	0.82	7.3	9.4	2.4	352.956	1252.86	1662.9	4176.13	4200.29
2017-06-24	2017	2017鲁能	6	2017恒丰	8	429102017鲁能2017恒丰	2	2	4-4-2 (100.0%)	442	2017鲁能17	吴兴涵	WM	0	1993-02-24	49.7	48.14	96	96	1	3	3	6	78.57	8	50	25	72	28.57	7.36	28	2.29	10.895	7.147	10	248.4	0.58	6.8	8.6	3	248.37	735.537	1262.14	4023.2	4625.87
2017-06-24	2017	2017恒丰	8	2017鲁能	6	429102017恒丰2017鲁能	2	2	4-4-2 (100.0%)	442	2017恒丰17	依力哈木江•伊明江	WM	0	1986-06-30	49.7	51.86	46	96	0	1	2.08696	10.4348	75	12.5217	33.33	33.3913	81.25	40	4.23	41.7391	2.4	11.2696	7.76557	16.6957	363.965	0.86	7	9.2	4.17391	363.915	1277.22	2054.82	3086.68	4487.26
2017-06-24	2017	2017恒丰	8	2017鲁能	6	429102017恒丰2017鲁能	2	2	4-4-2 (100.0%)	442	2017恒丰19	常飞亚	WM	0	1993-02-03	49.7	51.86	77	96	0	9	11.2208	17.4545	64.1	3.74026	66.67	34.9091	75	23.08	8.07	48.6234	2.92	10.6273	7.05288	12.4675	319.792	0.73	6.6	8.2	1.24675	319.751	618.52	983.296	3673.09	5033.07
2017-07-02	2017	2017恒丰	8	2017富德	15	429182017恒丰2017富德	1	2	4-4-2 (100.0%)	442	2017恒丰19	常飞亚	WM	0	1993-02-03	53.15	68.45	49	95	0	5	9.69388	15.5102	71.43	3.87755	100	44.5918	82.61	14.29	5.53	54.2857	3.43	10.1243	6.93888	11.6327	289.459	0.64	6.4	7.8	1.93878	289.376	418.865	1122.71	3387.39	4906.82
2017-07-02	2017	2017恒丰	8	2017富德	15	429182017恒丰2017富德	1	2	4-4-2 (100.0%)	442	2017恒丰7	王帆	WM	0	1987-03-08	53.15	68.45	49	95	0	6	11.6327	11.6327	84.21	0	0	67.8571	77.14	34.21	13.08	73.6735	2.66	9.38949	6.35918	7.7551	155.49	0.38	5.9	7.2	0	155.433	472.366	954.071	2978.31	4829.51
2017-07-02	2017	2017恒丰	8	2017富德	15	429182017恒丰2017富德	1	2	4-4-2 (100.0%)	442	2017恒丰10	切里	WM	1	1988-06-04	53.15	68.45	95	95	1	8	8	26	75.7	2	100	92	75	31.78	10.78	107	2.21	10.594	7.443	2	36.2	0.09	6.7	8.4	0	36.1575	660.42	1538.43	4401.11	3958.16
2017-07-02	2017	2017恒丰	8	2017富德	15	429182017恒丰2017富德	1	2	4-4-2 (100.0%)	442	2017恒丰22	梁学铭	WM	0	1995-08-02	53.15	68.45	46	95	0	6	12.3913	20.6522	58.33	4.13043	100	43.3696	61.9	25	10.38	49.5652	2.58	10.0225	6.52609	4.13043	155.924	0.35	6.3	7.4	6.19565	155.877	299.656	1541.94	3065.72	4959.93
2017-07-08	2017	2017恒丰	8	2017宏运	16	429242017恒丰2017宏运	1	0	4-4-2 (100.0%)	442	2017恒丰19	常飞亚	WM	0	1993-02-03	50.35	51.52	91	102	0	0	0	7.84615	80.56	2.24176	0	36.989	81.82	25	5.79	40.3516	3.14	9.7438	6.06956	6.72527	168.244	0.37	5.7	7.4	1.12088	168.227	343.236	1024.9	3014.27	5193.41
2017-07-08	2017	2017恒丰	8	2017宏运	16	429242017恒丰2017宏运	1	0	4-4-2 (100.0%)	442	2017恒丰7	王帆	WM	0	1987-03-08	50.35	51.52	102	102	1	3	3	14	60	5	40	29	65.52	28.57	16.13	35	2.29	10.006	6.637	5	101.2	0.23	5.9	7.9	2	101.226	522.978	1337.93	3404.61	4639.53
2017-07-09	2017	2017鲁能	6	2017泰达	13	429252017鲁能2017泰达	2	0	4-4-2 (100.0%)	442	2017鲁能39	姜积弘	WM	0	1990-02-08	46.6	43.92	97	97	1	10	10	13	48	6	33.33	22	50	48	13.18	25	1.6	10.87	6.94	4	106	0.25	6.7	8.9	3	105.96	386.667	1306.21	4574.86	4496.71
2017-07-09	2017	2017鲁能	6	2017泰达	13	429252017鲁能2017泰达	2	0	4-4-2 (100.0%)	442	2017鲁能33	金敬道	WM	0	1992-11-18	46.6	43.92	90	97	0	3	3.23333	14.0111	59.38	4.31111	25	26.9444	64	31.25	9.19	34.4889	2.19	11.2886	6.90317	6.46667	151.859	0.36	6.9	8.9	3.23333	151.839	904.667	1647.83	4231.81	4352.16
2017-07-15	2017	2017宏运	16	2017建业	14	429312017宏运2017建业	1	2	4-4-2 (100.0%)	442	2017宏运39	鲍马尔	WM	1	1989-09-17	54.55	49.95	97	97	1	3	3	17	66	1	100	45	66.67	28	11.57	50	2.84	9.607	6.706	6	124.9	0.29	5.9	7.4	1	124.928	441.855	787.176	3682.39	4570.4
2017-07-15	2017	2017华夏	4	2017力帆	10	429312017华夏2017力帆	1	2	4-4-2 (100.0%)	442	2017华夏28	张呈栋	WM	0	1989-02-09	55.4167	67.06	96	96	1	7	7	14	76.67	3	0	57	73.68	26.67	8.5	60	2.37	10.97	7.84	5	83.5	0.2	6.8	8.5	2	83.4957	591.382	1306.32	4228.09	4760.81
2017-07-15	2017	2017华夏	4	2017力帆	10	429312017华夏2017力帆	1	2	4-4-2 (100.0%)	442	2017华夏11	桂宏	WM	0	1995-01-18	55.4167	67.06	46	96	0	2	4.17391	18.7826	59.09	8.34783	25	33.3913	50	22.73	3.96	45.913	2.55	11.543	7.75096	12.5217	271.513	0.64	7.1	8.7	2.08696	271.457	675.037	1533.5	4732.53	4329.95
2017-08-09	2017	2017恒丰	8	2017申花	11	429562017恒丰2017申花	3	0	4-4-2 (100.0%)	442	2017恒丰7	王帆	WM	0	1987-03-08	50.3	57.72	80	98	0	9	11.025	8.575	82.5	9.8	50	45.325	81.08	27.5	12.29	49	2.98	11.7686	7.31937	6.125	103.88	0.2	5.8	7.2	11.025	103.916	565.928	1041.12	3879.57	6177.96
2017-08-09	2017	2017恒丰	8	2017申花	11	429562017恒丰2017申花	3	0	4-4-2 (100.0%)	442	2017恒丰6	范云龙	WM	0	1989-03-15	50.3	57.72	90	98	0	9	9.8	14.1556	75	8.71111	62.5	54.4444	66	51.92	13.69	56.6222	1.98	10.9934	7.1932	2.17778	37.0222	0.08	6.1	8	3.26667	37.0614	462.259	1558.29	3688.38	5247.92
2017-08-10	2017	2017宏运	16	2017恒大	1	429572017宏运2017恒大	0	3	4-4-2 (100.0%)	442	2017宏运27	李家赫	WM	0	1989-08-12	54.0667	35.16	61	94	0	4	6.16393	16.9508	45	9.2459	16.67	23.1148	53.33	20	10.82	30.8197	2.35	11.0334	7.97151	10.7869	210.961	0.52	7	8.6	1.54098	211.02	583.07	1691.03	4208.37	4339.48
2017-08-10	2017	2017宏运	16	2017恒大	1	429572017宏运2017恒大	0	3	4-4-2 (100.0%)	442	2017宏运10	桑一非	WM	0	1989-02-18	54.0667	35.16	94	94	1	5	5	9	74.29	4	0	29	58.62	42.86	16.15	35	2.37	10.47	7.446	10	161.4	0.38	6.7	8.3	2	161.369	686.737	1265.55	4094.74	4261.43
2017-08-13	2017	2017恒丰	8	2017富力	5	429602017恒丰2017富力	2	0	4-4-2 (100.0%)	442	2017恒丰17	依力哈木江•伊明江	WM	0	1986-06-30	52.85	54.66	97	97	1	9	9	13	75.47	4	50	45	84.44	37.74	5.42	53	2.21	10.398	7.273	15	396.7	0.93	6.4	8.3	2	396.734	838.103	1468.99	3280.97	4413.2
2017-08-13	2017	2017恒丰	8	2017富力	5	429602017恒丰2017富力	2	0	4-4-2 (100.0%)	442	2017恒丰7	王帆	WM	0	1987-03-08	52.85	54.66	75	97	0	4	5.17333	19.4	64.29	7.76	50	41.3867	62.5	23.81	9.12	54.32	2.88	10.3195	7.14308	10.3467	194.259	0.45	6.3	7.9	1.29333	194.269	497.162	1375.07	3299.07	4953.33
2017-08-13	2017	2017宏运	16	2017国安	9	429602017宏运2017国安	0	4	4-4-2 (100.0%)	442	2017宏运27	李家赫	WM	0	1989-08-12	49.2833	35.27	94	94	1	10	10	20	53.49	5	40	42	52.38	51.16	12.24	43	1.74	10.021	6.886	9	172.9	0.41	6.4	8.4	5	172.891	561.529	1262.37	3756.66	4267.96
2017-08-13	2017	2017宏运	16	2017国安	9	429602017宏运2017国安	0	4	4-4-2 (100.0%)	442	2017宏运10	桑一非	WM	0	1989-02-18	49.2833	35.27	94	94	1	10	10	13	53.57	5	60	20	50	32.14	9.1	28	2.18	10.362	7.083	4	88.6	0.21	6.6	8.6	0	88.6274	565.476	1544.54	4001.48	4162.1
2017-08-19	2017	2017恒丰	8	2017上港	2	429662017恒丰2017上港	2	1	4-4-2 (100.0%)	442	2017恒丰17	依力哈木江•伊明江	WM	0	1986-06-30	47.7833	49.81	83	96	0	10	11.5663	20.8193	68.97	3.46988	66.67	56.6747	77.55	34.48	8	67.0843	2	10.7069	6.92588	16.1928	343.171	0.8	6.6	8.7	1.15663	343.148	795.847	1488.41	3738.39	4341.2
2017-08-19	2017	2017恒丰	8	2017上港	2	429662017恒丰2017上港	2	1	4-4-2 (100.0%)	442	2017恒丰6	范云龙	WM	0	1989-03-15	47.7833	49.81	70	96	0	8	10.9714	31.5429	46.51	2.74286	50	53.4857	48.72	41.86	17.35	58.9714	2.33	10.0032	6.50469	2.74286	40.7314	0.1	6.2	8.1	5.48571	40.7583	504.483	1680.09	3511.7	4265.75
2017-08-20	2017	2017鲁能	6	2017富力	5	429672017鲁能2017富力	1	1	4-4-2 (100.0%)	442	2017鲁能6	王彤	WM	0	1993-02-12	52.5	37.77	82	96	0	5	5.85366	5.85366	82.14	3.5122	33.33	31.6098	81.48	57.14	7.91	32.7805	1.82	10.3188	7.39083	5.85366	127.493	0.29	6.4	8.6	1.17073	127.495	545.574	1362.56	3836.66	4446.7
2017-08-20	2017	2017鲁能	6	2017富力	5	429672017鲁能2017富力	1	1	4-4-2 (100.0%)	442	2017鲁能33	金敬道	WM	0	1992-11-18	52.5	37.77	96	96	1	11	11	11	73.81	8	50	40	75	33.33	10.51	42	1.9	10.602	7.498	13	261.7	0.63	6.6	8.6	3	261.702	850.695	1584.89	3823.44	4081.56
2017-08-20	2017	2017鲁能	6	2017富力	5	429672017鲁能2017富力	1	1	4-4-2 (100.0%)	442	2017鲁能17	吴兴涵	WM	0	1993-02-24	52.5	37.77	65	96	0	2	2.95385	11.8154	71.43	5.90769	50	31.0154	71.43	39.29	11.26	41.3538	2.25	10.7358	7.33588	10.3385	177.526	0.42	6.6	8.7	1.47692	177.571	738.757	1303.26	3998.11	4518.37
2017-09-10	2017	2017宏运	16	2017力帆	10	429882017宏运2017力帆	0	2	4-4-2 (100.0%)	442	2017宏运10	桑一非	WM	0	1989-02-18	51.8833	52.64	95	95	1	4	4	20	57.45	2	50	42	54.76	36.17	9.67	47	2.43	10.232	7.117	3	68.3	0.15	6.4	8.2	0	68.3218	456.916	1301.77	4011.46	4393.45
2017-09-10	2017	2017国安	9	2017富德	15	429882017国安2017富德	4	4	4-4-2（100%）	442	2017国安10	张稀哲	WM	0	1991-01-23	56.45	58.81	96	96	1	12	12	13	81.94	4	50	65	80	38.89	11.24	72	2.08	10.215	7.601	6	92.7	0.22	6.4	8.1	2	92.684	592.335	1248.22	4239.48	4042.18
2017-09-10	2017	2017国安	9	2017富德	15	429882017国安2017富德	4	4	4-4-2（100%）	442	2017国安8	朴成	WM	0	1989-08-21	56.45	58.81	96	96	1	10	10	9	86.57	5	40	62	90.32	20.9	5.57	67	2.42	11.429	8.626	4	54.5	0.13	7.1	9.2	0	54.5162	863.799	2196.01	4452.97	3861.42
2017-09-16	2017	2017国安	9	2017富力	5	429942017国安2017富力	1	2	4-4-2 (100.0%)	442	2017国安11	宋博轩	WM	0	1989-09-16	51.9667	54.86	65	94	0	3	4.33846	10.1231	54.84	10.1231	42.86	28.9231	55	32.26	8.25	44.8308	2.13	10.9864	7.11797	15.9077	272.455	0.65	6.8	9.1	5.78462	272.442	719.271	1496.69	4369.78	4128.88
2017-09-16	2017	2017国安	9	2017富力	5	429942017国安2017富力	1	2	4-4-2 (100.0%)	442	2017国安10	张稀哲	WM	0	1991-01-23	51.9667	54.86	94	94	1	5	5	9	66.67	5	80	18	66.67	77.78	10.43	18	1.44	10.368	7.695	9	165.5	0.4	6.6	8.2	4	165.479	606.023	1619.34	4051.75	3925.53
2017-09-16	2017	2017鲁能	6	2017富德	15	429942017鲁能2017富德	1	1	4-4-2 (100.0%)	442	2017鲁能13	张驰	WM	0	1987-07-08	60.55	59.94	48	95	0	7	13.8542	33.6458	51.43	7.91667	25	61.3542	48.39	28.57	11.91	69.2708	2.26	11.8196	8.63906	17.8125	332.302	0.76	7.5	8.9	1.97917	332.401	970.619	1975.17	4353.84	4187.08
2017-09-16	2017	2017鲁能	6	2017富德	15	429942017鲁能2017富德	1	1	4-4-2 (100.0%)	442	2017鲁能33	金敬道	WM	0	1992-11-18	60.55	59.94	47	95	0	5	10.1064	16.1702	81.82	8.08511	75	82.8723	82.93	27.27	9.26	88.9362	2.32	12.8917	10.1488	20.2128	314.915	0.73	8	9.7	2.02128	315.009	1345.86	2318.54	4750.51	4161.74
2017-09-16	2017	2017鲁能	6	2017富德	15	429942017鲁能2017富德	1	1	4-4-2 (100.0%)	442	2017鲁能21	刘彬彬	WM	0	1993-06-16	60.55	59.94	95	95	1	3	3	18	70.49	6	33.33	55	69.09	22.95	7.4	61	3.26	11.685	8.833	11	201.9	0.48	7.3	8.8	3	201.927	857.542	1872.2	4520.77	4232.77
2017-09-19	2017	2017鲁能	6	2017申花	11	429972017鲁能2017申花	0	0	4-4-2 (100.0%)	442	2017鲁能33	金敬道	WM	0	1992-11-18	50.5833	52.96	76	95	0	6	7.5	8.75	82.93	7.5	50	46.25	81.08	41.46	6.1	51.25	2.07	11.5	7.8175	18.75	290.875	0.71	7.2	9.7	2.5	290.813	1077.68	2069.58	4076.4	3985.92
2017-09-19	2017	2017鲁能	6	2017申花	11	429972017鲁能2017申花	0	0	4-4-2 (100.0%)	442	2017鲁能13	张驰	WM	0	1987-07-08	50.5833	52.96	60	95	0	4	6.33333	17.4167	73.17	6.33333	25	61.75	71.79	31.71	6.71	64.9167	2.32	10.6954	7.25325	4.75	155.8	0.35	6.7	8.3	4.75	155.861	746.8	1355.81	4015.47	4421.4
2017-09-23	2017	2017恒丰	8	2017苏宁	12	430012017恒丰2017苏宁	1	0	4-4-2 (100.0%)	442	2017恒丰7	王帆	WM	0	1987-03-08	53.1333	55.81	98	98	1	12	12	17	75.71	7	42.86	64	78.13	37.14	10.25	70	2.2	10.259	7.118	6	89.4	0.21	6.2	8	3	89.4134	569.887	1351.1	3585.21	4663.42
2017-09-23	2017	2017恒丰	8	2017苏宁	12	430012017恒丰2017苏宁	1	0	4-4-2 (100.0%)	442	2017恒丰22	梁学铭	WM	0	1995-08-02	53.1333	55.81	71	98	0	3	4.14085	12.4225	66.67	5.52113	50	30.3662	72.73	22.22	4.87	37.2676	2.19	11.1692	7.76546	11.0423	174.882	0.41	6.8	8.7	2.76056	174.836	840.401	1677.71	3803.4	4673.23
2017-10-15	2017	2017申花	11	2017泰达	13	430232017申花2017泰达	1	2	4-4-2 (100.0%)	442	2017申花25	王林	WM	0	1987-09-19	48.5833	47.63	61	94	0	4	6.16393	6.16393	80	3.08197	0	26.1967	76.47	40	10.34	30.8197	2.05	9.95167	6.73718	6.16393	102.475	0.24	6.3	8.6	0	102.456	589.951	1289.57	3928.16	4041.88
2017-10-15	2017	2017申花	11	2017泰达	13	430232017申花2017泰达	1	2	4-4-2 (100.0%)	442	2017申花7	毛剑卿	WM	0	1986-08-08	48.5833	47.63	65	94	0	2	2.89231	20.2462	36.36	10.1231	57.14	23.1385	37.5	27.27	9.79	31.8154	2.41	9.97268	6.50191	10.1231	194.508	0.45	6.3	7.4	0	194.524	598.461	1104.11	3328.17	4747.86
2017-10-15	2017	2017泰达	13	2017申花	11	430232017泰达2017申花	2	1	4-4-2 (100.0%)	442	2017泰达17	惠家康	WM	0	1989-08-31	48.5833	52.37	94	94	1	11	11	13	62.86	8	37.5	26	69.23	25.71	5.53	35	2.54	10.104	6.817	10	244.5	0.56	6.4	8.4	4	244.547	649.768	1523.22	3057.97	4628.96
2017-10-15	2017	2017泰达	13	2017申花	11	430232017泰达2017申花	2	1	4-4-2 (100.0%)	442	2017泰达20	杨立瑜	WM	0	1997-02-13	48.5833	52.37	84	94	0	8	8.95238	16.7857	65.12	4.47619	50	43.6429	56.41	32.56	10.15	48.119	3.09	11.0181	7.56364	6.71429	132.16	0.31	7	9.2	2.2381	132.175	870.059	1903.46	4273.67	3838.34
2017-10-21	2017	2017华夏	4	2017权健	3	430292017华夏2017权健	1	2	4-4-2 (100.0%)	442	2017华夏29	张利峰	WM	0	1989-01-24	54.2333	50.92	79	99	0	7	8.77215	21.3038	52.78	8.77215	42.86	31.3291	60	36.11	10.03	45.1139	1.86	12.1068	8.74333	10.0253	175.694	0.4	7.3	9.4	5.01266	175.698	1009.4	2410.65	4472.85	4038.23
2017-10-21	2017	2017华夏	4	2017权健	3	430292017华夏2017权健	1	2	4-4-2 (100.0%)	442	2017华夏21	阿洛伊西奥.多斯桑托斯	WM	1	1988-06-19	54.2333	50.92	99	99	1	7	7	26	59.38	11	27.27	54	61.11	25	8.9	64	2.34	9.964	7.032	10	238.2	0.52	6.1	7.8	10	238.217	863.986	1422.11	3149.42	4290.59
2017-10-22	2017	2017泰达	13	2017国安	9	430302017泰达2017国安	2	0	4-4-2 (100.0%)	442	2017泰达17	惠家康	WM	0	1989-08-31	44.6	44.26	95	95	1	8	8	13	53.57	7	28.57	21	57.14	17.86	6.32	28	2.61	9.754	6.098	10	228.6	0.53	6.1	8.2	0	228.635	441.791	1231.94	3068.7	4782.57
2017-10-22	2017	2017泰达	13	2017国安	9	430302017泰达2017国安	2	0	4-4-2 (100.0%)	442	2017泰达20	杨立瑜	WM	0	1997-02-13	44.6	44.26	92	95	0	7	7.22826	17.5543	45.16	8.26087	50	25.8152	52	19.35	12.15	32.0109	2.03	10.6658	6.64277	6.19565	117.821	0.28	6.7	8.8	3.09783	117.786	751.077	1550.24	4089.59	4157.61
2017-10-29	2017	2017华夏	4	2017恒大	1	430372017华夏2017恒大	3	0	4-4-2 (100.0%)	442	2017华夏29	张利峰	WM	0	1989-01-24	52.8167	47.05	47	96	0	2	4.08511	10.2128	61.54	6.12766	33.33	18.383	88.89	30.77	10.27	26.5532	1.85	11.9489	7.80255	10.2128	281.668	0.64	7.4	9.6	0	281.738	814.688	2057.42	4876.09	3919.39
2017-10-29	2017	2017恒丰	8	2017鲁能	6	430372017恒丰2017鲁能	3	0	4-4-2 (100.0%)	442	2017恒丰17	依力哈木江•伊明江	WM	0	1986-06-30	43.9333	48.84	79	94	0	10	11.8987	21.4177	56.1	7.13924	33.33	40.4557	61.76	43.9	7.48	48.7848	2.07	10.2293	6.69899	16.6582	336.377	0.81	6.5	8.6	2.37975	336.389	1000.11	1256.22	3494.47	4142.2
2017-10-29	2017	2017恒丰	8	2017鲁能	6	430372017恒丰2017鲁能	3	0	4-4-2 (100.0%)	442	2017恒丰6	范云龙	WM	0	1989-03-15	43.9333	48.84	88	94	0	3	3.20455	17.0909	51.52	5.34091	20	29.9091	46.43	36.36	15.15	35.25	1.88	9.98643	6.35141	4.27273	56.2932	0.14	6.3	8.4	4.27273	56.2974	670.909	1517.05	3861.77	3880.19
2017-11-04	2017	2017华夏	4	2017鲁能	6	430432017华夏2017鲁能	4	5	4-4-2 (100.0%)	442	2017华夏35	车世伟	WM	0	1996-10-30	49.1833	49.24	47	98	0	1	2.08511	6.25532	80	2.08511	0	27.1064	84.62	40	4.58	31.2766	1.8	11.7287	8.55102	12.5106	188.911	0.45	7.2	9.3	0	188.935	929.721	2031.76	4143.16	4435.37
2017-11-04	2017	2017华夏	4	2017鲁能	6	430432017华夏2017鲁能	4	5	4-4-2 (100.0%)	442	2017华夏15	尹鸿博	WM	0	1989-10-30	49.1833	49.24	98	98	1	15	15	11	81.97	4	25	60	78.33	34.43	10.5	61	2.15	11.577	7.91	18	358.5	0.81	7.1	9.6	1	358.481	1034.77	1788.66	4493.1	3902.01
2017-11-04	2017	2017申花	11	2017宏运	16	430432017申花2017宏运	4	1	4-4-2 (100.0%)	442	2017申花28	曹赟定	WM	0	1989-11-22	2.35833	54.9	93	93	1	5	5	13	80.3	2	50	61	72.13	37.88	9.77	66	2.59	9.988	7.359	8	199.9	0.47	6.4	7.8	2	199.853	559.693	1280.33	3834.73	4113.01
2017-11-04	2017	2017申花	11	2017宏运	16	430432017申花2017宏运	4	1	4-4-2 (100.0%)	442	2017申花35	吕品	WM	0	1995-05-03	2.35833	54.9	55	93	0	3	5.07273	11.8364	61.11	1.69091	0	23.6727	71.43	11.11	14.35	30.4364	2.61	11.3883	8.35309	18.6	308.253	0.76	7.3	8.6	3.38182	308.268	860.997	1760.5	3832.12	4626.72
2018-03-10	2018	2018鲁能	3	2018力帆	13	431692018鲁能2018力帆	2	0	4-4-2 (100.0%)	442	2018鲁能33	金敬道	WM	0	1992-11-18	45	38.81	96	96	1	9	9	23	54	11	36.36	37	51.35	44	9.71	50	1.82	11.856	7.548	20	467.2	1.08	7.4	10.1	3	467.188	1036.69	1689.84	4858.18	3803.62
2018-03-10	2018	2018鲁能	3	2018力帆	13	431692018鲁能2018力帆	2	0	4-4-2 (100.0%)	442	2018鲁能13	张驰	WM	0	1987-07-08	45	38.81	63	96	0	3	4.57143	9.14286	50	3.04762	0	12.1905	62.5	16.67	19.6	18.2857	2.5	11.6846	7.43924	18.2857	354.895	0.82	7.2	9.9	3.04762	354.902	1042.39	1879.93	4562.9	3843.71
2018-03-10	2018	2018人和	8	2018权健	9	431692018人和2018权健	2	1	4-4-2 (100.0%)	442	2018人和20	曹永竞	WM	0	1997-02-15	51.2	36.81	86	96	0	11	12.2791	8.93023	71.43	5.5814	40	25.6744	65.22	25	10.21	31.2558	2.57	11.4832	7.85972	17.8605	330.195	0.77	7.1	9.4	0	330.226	789.482	1816.33	4557.47	3989.18
2018-03-10	2018	2018人和	8	2018权健	9	431692018人和2018权健	2	1	4-4-2 (100.0%)	442	2018人和22	王刚	WM	0	1989-02-17	51.2	36.81	96	96	1	8	8	15	59.46	13	53.85	27	51.85	35.14	8.89	37	2.24	11.255	7.659	15	375.3	0.85	7	9	4	375.337	782.5	1306.25	4963	3827.61
2018-03-11	2018	2018苏宁	5	2018国安	4	431702018苏宁2018国安	1	2	4-4-2(100.0%)	442	2018苏宁11	谢鹏飞	WM	0	1993-06-29	50.6833	45.3	80	98	0	10	12.25	22.05	57.14	9.8	25	45.325	59.46	33.33	13.32	51.45	2.31	11.2627	7.82285	8.575	134.26	0.32	6.8	9	2.45	134.292	949.365	1878.61	4195.43	4105.45
2018-03-11	2018	2018苏宁	5	2018国安	4	431702018苏宁2018国安	1	2	4-4-2(100.0%)	442	2018苏宁22	吴曦	WM	0	1989-02-19	50.6833	45.3	47	98	0	7	14.5957	25.0213	58.62	14.5957	71.43	52.1277	60	48.28	11.51	60.4681	1.55	11.3555	8.20281	6.25532	139.911	0.31	6.9	9	4.17021	139.858	739.428	1863.58	4243.76	4368.44
2018-03-18	2018	2018恒丰	16	2018申花	7	431772018恒丰2018申花	0	1	4-4-2 (100.0%)	442	2018恒丰17	依力哈木江•伊明江	WM	0	1986-06-30	49.5833	50.12	73	96	0	7	9.20548	15.7808	70.73	9.20548	42.86	42.0822	75	29.27	11.48	53.9178	2.29	10.9545	7.55507	21.0411	493.151	1.15	6.8	8.9	5.26027	493.216	1407.02	1682.96	3048.43	4323.34
2018-03-18	2018	2018恒丰	16	2018申花	7	431772018恒丰2018申花	0	1	4-4-2 (100.0%)	442	2018恒丰29	陈吉	WM	0	1997-01-05	49.5833	50.12	59	96	0	1	1.62712	8.13559	58.33	1.62712	0	17.8983	54.55	41.67	12.59	19.5254	1.83	13.0544	9.25017	11.3898	221.125	0.5	8	10.6	0	221.163	1197.92	2657.08	5190.73	3787.25
2018-03-31	2018	2018申花	7	2018华夏	6	431902018申花2018华夏	4	2	4-4-2 (100.0%)	442	2018申花24	荣昊	WM	0	1987-04-07	58.3833	47.05	96	96	1	8	8	11	73.17	3	66.67	36	52.78	41.46	16.46	41	1.88	11.868	8.829	15	298.9	0.7	7.4	9.1	2	298.898	872.637	1914.28	4630.07	4151.61
2018-03-31	2018	2018申花	7	2018华夏	6	431902018申花2018华夏	4	2	4-4-2 (100.0%)	442	2018申花36	刘若钒	WM	0	1999-01-28	58.3833	47.05	57	96	0	1	1.68421	16.8421	56.52	1.68421	100	30.3158	66.67	30.43	11.38	38.7368	1.87	12.4345	9.75832	8.42105	268.126	0.62	7.8	9.3	3.36842	268.188	892.839	2282.01	5109.02	3881.65
2018-03-04	2018	2018恒丰	16	2018苏宁	5	431632018恒丰2018苏宁	1	3	4-4-2 (100.0%)	442	2018恒丰6	范云龙	WM	0	1989-03-15	53	54.56	98	98	1	7	7	19	72.06	5	0	64	71.88	36.76	14.7	68	2.47	10.587	7.273	8	138.4	0.33	6.4	8.2	0	138.38	508.233	1356.51	4466.54	4117.36
2018-03-04	2018	2018恒丰	16	2018苏宁	5	431632018恒丰2018苏宁	1	3	4-4-2 (100.0%)	442	2018恒丰22	梁学铭	WM	0	1995-08-02	53	54.56	64	98	0	5	7.65625	16.8438	73.17	6.125	75	56.6562	70.27	36.59	6.53	62.7812	1.95	11.0709	7.58122	3.0625	39.9656	0.1	6.7	8.3	3.0625	40.0338	521.951	1617.97	4233.05	4657.82
2018-03-04	2018	2018鲁能	3	2018国安	4	431632018鲁能2018国安	3	0	4-4-2 (100.0%)	442	2018鲁能11	刘洋	WM	0	1995-06-17	48.35	50.28	53	93	0	8	14.0377	15.7925	66.67	10.5283	66.67	35.0943	65	29.63	7.02	47.3774	2.19	10.9547	6.78725	8.77358	214.251	0.51	7	9.5	5.26415	214.184	804.714	1792.39	4277.8	3865.45
2018-03-04	2018	2018鲁能	3	2018国安	4	431632018鲁能2018国安	3	0	4-4-2 (100.0%)	442	2018鲁能33	金敬道	WM	0	1992-11-18	48.35	50.28	89	93	0	5	5.22472	14.6292	63.16	7.31461	42.86	33.4382	65.63	44.74	8.47	39.7079	1.71	11.8988	7.69497	14.6292	224.245	0.54	7.6	9.7	4.17978	224.26	1416.07	1718.33	4706.23	3834.25
2018-04-13	2018	2018华夏	6	2018上港	1	432032018华夏2018上港	0	2	4-4-2 (100.0%)	442	2018华夏28	张呈栋	WM	0	1989-02-09	57.1667	53.81	98	98	1	5	5	9	74.29	4	25	32	81.25	20	7.6	35	2.29	12.22	8.813	4	75.4	0.17	7.4	9.2	3	75.4209	817.506	2157.29	4859.62	4310.63
2018-04-13	2018	2018华夏	6	2018上港	1	432032018华夏2018上港	0	2	4-4-2 (100.0%)	442	2018华夏20	胡人天	WM	0	1991-01-21	57.1667	53.81	86	98	0	4	4.55814	6.83721	82.86	4.55814	50	37.6047	78.79	31.43	9.85	39.8837	2.49	11.7714	8.69009	20.5116	428.123	0.99	7.1	9.1	1.13953	428.129	926.273	1865.89	4541.01	4010.37
2018-04-13	2018	2018苏宁	5	2018权健	9	432032018苏宁2018权健	1	1	4-4-2 (100.0%)	442	2018苏宁24	吉翔	WM	0	1990-03-01	55.7667	55.23	97	97	1	6	6	14	77.78	3	33.33	61	72.13	53.97	15.02	63	1.73	11.454	8.178	4	96.4	0.23	7.1	8.8	3	96.3816	919.586	1836.28	4873.89	3727.93
2018-04-13	2018	2018苏宁	5	2018权健	9	432032018苏宁2018权健	1	1	4-4-2 (100.0%)	442	2018苏宁32	黄紫昌	WM	0	1997-04-04	55.7667	55.23	92	97	0	10	10.5435	16.8696	54.29	9.48913	33.33	25.3043	54.17	28.57	6.9	36.9022	2.29	11.5483	8.59715	9.48913	173.967	0.41	7.1	9.2	2.1087	173.981	836.08	1849.34	4773.74	3915.1
2018-04-14	2018	2018恒丰	16	2018人和	8	432042018恒丰2018人和	1	2	4-4-2 (100.0%)	442	2018恒丰17	依力哈木江•伊明江	WM	0	1986-06-30	45.8167	54.86	51	98	0	6	11.5294	17.2941	71.88	3.84314	50	42.2745	81.82	21.88	5.2	61.4902	2.28	9.28502	6.11251	9.60784	123.173	0.29	5.7	8.3	1.92157	123.166	858.052	1466.28	2880.12	3956.79
2018-04-14	2018	2018恒丰	16	2018人和	8	432042018恒丰2018人和	1	2	4-4-2 (100.0%)	442	2018恒丰8	张源	WM	0	1997-01-28	45.8167	54.86	47	98	0	8	16.6809	10.4255	72.22	4.17021	50	33.3617	81.25	33.33	10.18	37.5319	2.06	11.9331	7.84626	4.17021	83.6128	0.2	7.3	9.9	2.08511	83.5181	979.813	2004.06	4457.45	4407.77
2018-04-14	2018	2018恒丰	16	2018人和	8	432042018恒丰2018人和	1	2	4-4-2 (100.0%)	442	2018恒丰6	范云龙	WM	0	1989-03-15	45.8167	54.86	80	98	0	6	7.35	15.925	64.86	4.9	25	35.525	62.07	29.73	14.11	45.325	2.43	9.98742	6.3994	7.35	167.825	0.38	6.1	8.1	2.45	167.822	558.008	1523.43	3809.57	3929
2018-04-21	2018	2018鲁能	3	2018富力	10	432112018鲁能2018富力	4	2	4-4-2 (100.0%)	442	2018鲁能33	金敬道	WM	0	1992-11-18	56.25	50.72	92	98	0	12	12.7826	20.2391	71.64	6.3913	50	59.6522	80.36	34.33	9.66	71.3696	2.19	11.9677	8.64211	14.913	335.437	0.77	7.3	9.3	1.06522	335.476	938.292	2025.02	4596.36	4072.67
2018-04-21	2018	2018鲁能	3	2018富力	10	432112018鲁能2018富力	4	2	4-4-2 (100.0%)	442	2018鲁能17	吴兴涵	WM	0	1993-02-24	56.25	50.72	80	98	0	13	15.925	14.7	68.42	4.9	50	40.425	66.67	52.63	6.14	46.55	2.26	13.1247	9.4766	4.9	63.945	0.15	8	9.9	1.225	64.0015	1096.16	2269.88	6179.68	3515.37
2018-04-07	2018	2018华夏	6	2018亚泰	15	431972018华夏2018亚泰	2	1	4-4-2 (100.0%)	442	2018华夏20	胡人天	WM	0	1991-01-21	51.5167	49.82	82	96	0	2	2.34146	10.5366	75	3.5122	66.67	31.6098	81.48	33.33	4.64	42.1463	1.86	12.6486	9.1001	14.0488	252.644	0.6	7.9	10	0	252.662	1331.14	2309.94	5091.63	3662.7
2018-04-07	2018	2018华夏	6	2018亚泰	15	431972018华夏2018亚泰	2	1	4-4-2 (100.0%)	442	2018华夏27	热尔维尼奥	WM	1	1987-05-27	51.5167	49.82	90	96	0	4	4.26667	10.6667	76.19	2.13333	50	36.2667	73.53	21.43	5.8	44.8	3.17	10.2336	7.02613	17.0667	350.08	0.81	6.4	7.9	1.06667	350.054	844.207	1231.32	3166.41	4641.35
2018-04-08	2018	2018申花	7	2018人和	8	431982018申花2018人和	2	0	4-4-2 (100.0%)	442	2018申花7	毛剑卿	WM	0	1986-08-08	53.3167	43.56	66	97	0	5	7.34848	14.697	52.38	10.2879	42.86	24.9848	58.82	42.86	8.06	30.8636	1.86	10.3261	6.86055	10.2879	320.835	0.73	6.3	7.8	5.87879	320.801	836.455	947.644	3294.85	4926.03
2018-04-08	2018	2018申花	7	2018人和	8	431982018申花2018人和	2	0	4-4-2 (100.0%)	442	2018申花24	荣昊	WM	0	1987-04-07	53.3167	43.56	97	97	1	4	4	12	61.29	4	75	28	60.71	54.84	12.18	31	2.58	11.847	8.099	11	223.1	0.51	7.3	9.1	3	223.076	852.542	1871.01	4504.07	4396.8
2018-05-12	2018	2018申花	7	2018力帆	13	432322018申花2018力帆	2	1	4-4-2 (100.0%)	442	2018申花24	荣昊	WM	0	1987-04-07	52.4	48.08	97	97	1	5	5	11	65.63	3	0	28	64.29	43.75	9.79	32	1.91	11.062	7.426	9	236	0.54	6.8	8.5	3	236.024	660.876	1418.41	4380.07	4366.71
2018-05-12	2018	2018申花	7	2018力帆	13	432322018申花2018力帆	2	1	4-4-2 (100.0%)	442	2018申花11	罗梅罗	WM	1	1992-07-04	52.4	48.08	97	97	1	9	9	17	76.06	4	25	58	77.59	33.8	8.97	71	2.46	10.493	7.387	8	125.1	0.29	6.5	8.5	1	125.078	586.741	1334.37	4214.64	4231.7
2018-05-20	2018	2018苏宁	5	2018上港	1	432402018苏宁2018上港	0	2	4-4-2 (100.0%)	442	2018苏宁11	谢鹏飞	WM	0	1993-06-29	52.4333	48.25	94	94	1	9	9	17	71.19	3	33.33	52	71.15	38.98	8.93	59	2.37	10.83	7.66	8	166.6	0.41	6.9	8.8	1	166.622	602.671	1613.58	4299.46	4147.2
2018-05-20	2018	2018苏宁	5	2018上港	1	432402018苏宁2018上港	0	2	4-4-2 (100.0%)	442	2018苏宁32	黄紫昌	WM	0	1997-04-04	52.4333	48.25	75	94	0	8	10.0267	18.8	53.13	6.26667	80	25.0667	70	37.5	15.28	40.1067	2.13	11.2399	8.35096	17.5467	332.885	0.8	7.1	9.3	5.01333	332.864	1098.82	1724.38	4041.77	4041.89
2018-07-17	2018	2018亚泰	15	2018力帆	13	432982018亚泰2018力帆	2	1	4-4-2 (100.0%)	442	2018亚泰37	周大地	WM	0	1996-02-18	49.6167	43.83	79	99	0	9	11.2785	22.557	43.75	6.26582	40	31.3291	36	50	16.4	40.1013	1.69	10.2622	6.68814	17.5443	458.157	1.02	6.2	8.5	5.01266	458.185	634.71	1062.64	3828.31	4278.72
2018-07-17	2018	2018亚泰	15	2018力帆	13	432982018亚泰2018力帆	2	1	4-4-2 (100.0%)	442	2018亚泰29	谭龙	WM	0	1988-04-01	49.6167	43.83	93	99	0	4	4.25806	12.7742	55.56	6.3871	50	23.4194	36.36	44.44	11.05	28.7419	1.63	10.4525	6.77777	10.6452	215.245	0.49	6.3	8.5	4.25806	215.298	725.048	1126.28	3612.33	4773.13
2018-07-17	2018	2018鲁能	3	2018上港	1	432982018鲁能2018上港	1	1	4-4-2 (100.0%)	442	2018鲁能33	金敬道	WM	0	1992-11-18	51.8	39.7	96	96	1	7	7	10	76.19	4	25	39	74.36	33.33	8.77	42	2.19	11.378	7.769	11	277.5	0.65	7.1	9	4	277.491	1016.61	1520	4424.91	4139.24
2018-07-17	2018	2018鲁能	3	2018上港	1	432982018鲁能2018上港	1	1	4-4-2 (100.0%)	442	2018鲁能17	吴兴涵	WM	0	1993-02-24	51.8	39.7	79	96	0	8	9.72152	7.29114	71.43	8.50633	42.86	18.2278	60	19.05	8.37	25.519	2.67	11.4823	7.81246	12.1519	198.076	0.45	7.1	9.4	4.86076	198.058	661.224	1634.28	5159.1	3829.55
2018-07-17	2018	2018苏宁	5	2018人和	8	432982018苏宁2018人和	0	0	4-4-2 (100.0%)	442	2018苏宁11	谢鹏飞	WM	0	1993-06-29	46.5333	61.51	85	98	0	7	8.07059	16.1412	67.44	9.22353	50	48.4235	61.9	51.16	12.19	49.5765	1.95	10.7742	6.95108	8.07059	212.141	0.49	6.5	8.6	6.91765	212.108	601.979	1350.74	4014.41	4594.48
2018-07-17	2018	2018苏宁	5	2018人和	8	432982018苏宁2018人和	0	0	4-4-2 (100.0%)	442	2018苏宁18	张凌峰	WM	0	1997-02-28	46.5333	61.51	64	98	0	7	10.7188	21.4375	63.16	3.0625	0	49	75	23.68	12.57	58.1875	2.89	11.8718	7.92575	6.125	128.012	0.31	7.2	9.4	1.53125	127.939	844.515	1962.91	4626.6	4309.23
2018-07-18	2018	2018华夏	6	2018一方	11	432992018华夏2018一方	0	0	4-4-2 (100.0%)	442	2018华夏28	张呈栋	WM	0	1989-02-09	52.5667	51.28	98	98	1	9	9	11	71.05	4	50	29	86.21	23.68	12.07	38	2.08	11.2	7.573	9	216.4	0.48	6.8	8.6	4	216.377	641.168	1515.05	4107.38	4720.4
2018-07-18	2018	2018华夏	6	2018一方	11	432992018华夏2018一方	0	0	4-4-2 (100.0%)	442	2018华夏20	胡人天	WM	0	1991-01-21	52.5667	51.28	86	98	0	3	3.4186	5.69767	82.76	1.13953	0	27.3488	83.33	34.48	7.87	33.0465	1.9	11.5139	8.30493	15.9535	310.751	0.71	7	9.2	2.27907	310.793	1174.34	1417.1	4394.89	4216.57
2018-07-18	2018	2018申花	7	2018泰达	14	432992018申花2018泰达	1	0	4-4-2 (100.0%)	442	2018申花24	荣昊	WM	0	1987-04-07	51.8667	53.63	64	96	0	3	4.5	12	66.67	9	33.33	25.5	70.59	37.5	8.47	36	1.83	11.0925	7.9425	10.5	201.15	0.49	6.8	7.9	0	201.175	599.497	1213.73	4458.39	4619.01
2018-07-18	2018	2018申花	7	2018泰达	14	432992018申花2018泰达	1	0	4-4-2 (100.0%)	442	2018申花28	曹赟定	WM	0	1989-11-22	51.8667	53.63	81	96	0	2	2.37037	16.5926	71.43	7.11111	50	53.3333	73.33	53.06	10.78	58.0741	1.84	9.95437	6.62756	8.2963	185.007	0.43	6.2	7.4	1.18519	185.03	462.236	1077.38	3525.73	4703.85
2018-07-21	2018	2018人和	8	2018一方	11	433022018人和2018一方	3	1	4-4-2 (100.0%)	442	2018人和20	曹永竞	WM	0	1997-02-15	36.05	55.44	77	99	0	7	9	11.5714	60.87	0	0	27	66.67	43.48	10.26	29.5714	2.22	10.3423	6.13157	7.71429	137.957	0.31	6.2	9	0	137.904	806.986	1374.11	3353.5	4669.97
2018-07-21	2018	2018人和	8	2018一方	11	433022018人和2018一方	3	1	4-4-2 (100.0%)	442	2018人和7	阿尤布·蒂姆贝·马西卡	WM	1	1992-09-10	36.05	55.44	93	99	0	6	6.3871	13.8387	55.17	2.12903	0	24.4839	60.87	20.69	14.01	30.871	2.62	8.86423	5.12245	4.25806	80.1581	0.17	5.3	8.3	0	80.1131	562.377	973.141	3117.51	4130.96
2018-07-22	2018	2018恒丰	16	2018富力	10	433032018恒丰2018富力	1	1	4-4-2 (100.0%)	442	2018恒丰17	依力哈木江•伊明江	WM	0	1986-06-30	49.25	34.96	89	97	0	5	5.44944	9.80899	57.14	2.17978	50	20.7079	63.16	52.38	6.88	22.8876	1.57	10.5861	7.06574	9.80899	230.511	0.52	6.5	8.6	1.08989	230.51	713.488	1495.78	3904.46	4241.91
2018-07-22	2018	2018恒丰	16	2018富力	10	433032018恒丰2018富力	1	1	4-4-2 (100.0%)	442	2018恒丰29	陈吉	WM	0	1997-01-05	49.25	34.96	87	97	0	6	6.68966	6.68966	68.42	1.11494	0	17.8391	62.5	31.58	6.18	21.1839	2.05	11.5809	7.9618	8.91954	187.979	0.41	7.2	9.5	1.11494	188.007	975.646	1389.78	5085.05	3942.6
2018-07-22	2018	2018华夏	6	2018苏宁	5	433032018华夏2018苏宁	0	0	4-4-2 (100.0%)	442	2018华夏20	胡人天	WM	0	1991-01-21	53.4833	51.67	94	94	1	6	6	6	81.82	4	0	27	81.48	30.3	6.11	33	2.03	10.769	7.543	11	265.2	0.61	6.8	8.5	2	265.18	854.484	1231.02	3927.48	4490.4
2018-07-22	2018	2018华夏	6	2018苏宁	5	433032018华夏2018苏宁	0	0	4-4-2 (100.0%)	442	2018华夏17	宋文杰	WM	0	1990-12-25	53.4833	51.67	50	94	0	5	9.4	11.28	77.78	7.52	100	48.88	76.92	40.74	6.57	50.76	2.15	10.2592	7.09324	9.4	216.012	0.5	6.5	8.1	11.28	215.989	617.537	1712.67	3312.01	4400.88
2018-07-28	2018	2018苏宁	5	2018鲁能	3	433092018苏宁2018鲁能	1	1	4-4-2 (100.0%)	442	2018苏宁10	阿莱士·特谢拉	WM	1	1990-01-06	53.85	60.62	96	96	1	6	6	14	69.57	4	50	33	78.79	17.39	11.1	46	3.04	9.589	6.634	8	194.4	0.44	6	7.4	1	194.365	609.884	880.692	2608.15	5296.24
2018-07-28	2018	2018苏宁	5	2018鲁能	3	433092018苏宁2018鲁能	1	1	4-4-2 (100.0%)	442	2018苏宁18	张凌峰	WM	0	1997-02-28	53.85	60.62	57	96	0	5	8.42105	10.1053	79.31	1.68421	0	43.7895	76.92	31.03	11.88	48.8421	1.86	11.3196	8.064	5.05263	102.063	0.24	7	9.1	1.68421	102.132	928.887	1579.08	4363.55	4345.28
2018-07-28	2018	2018人和	8	2018上港	1	433092018人和2018上港	1	5	4-4-2 (100.0%)	442	2018人和20	曹永竞	WM	0	1997-02-15	42.2167	45.03	71	97	0	7	9.56338	10.9296	65.22	6.83099	40	21.8592	81.25	17.39	9	31.4225	2.65	10.0661	6.1069	16.3944	363.135	0.85	6.2	9.4	1.3662	363.172	723.52	1316.5	3362.42	4300.94
2018-07-28	2018	2018人和	8	2018上港	1	433092018人和2018上港	1	5	4-4-2 (100.0%)	442	2018人和7	阿尤布·蒂姆贝·马西卡	WM	1	1992-09-10	42.2167	45.03	97	97	1	9	9	8	75	13	46.15	27	66.67	37.5	13.32	32	2.59	9.179	6.154	17	350	0.8	5.7	8.7	2	350.01	669.401	1127.56	3190.2	3841.5
2018-08-01	2018	2018恒丰	16	2018力帆	13	433132018恒丰2018力帆	4	3	4-4-2 (100.0%)	442	2018恒丰17	依力哈木江•伊明江	WM	0	1986-06-30	44.9667	43.99	97	97	1	11	11	14	70.83	3	33.33	41	68.29	31.25	7.99	48	2.44	10.576	6.742	11	266.3	0.6	6.5	9	0	266.333	899.207	1593	3566.71	4250.97
2018-08-01	2018	2018恒丰	16	2018力帆	13	433132018恒丰2018力帆	4	3	4-4-2 (100.0%)	442	2018恒丰29	陈吉	WM	0	1997-01-05	44.9667	43.99	86	97	0	3	3.38372	7.89535	74.07	4.51163	25	24.814	72.73	37.04	8.82	30.4535	2.3	11.2238	7.27274	6.76744	162.419	0.36	6.9	9.4	0	162.445	687.332	1771.8	4693.75	3909.03
2018-08-01	2018	2018鲁能	3	2018申花	7	433132018鲁能2018申花	3	1	4-4-2 (100.0%)	442	2018鲁能33	金敬道	WM	0	1992-11-18	60.0167	45.47	95	95	1	11	11	9	86.76	2	0	62	88.71	29.41	8.45	68	2.1	11.6	8.806	16	274	0.65	7.3	8.8	2	273.981	1108.41	1689.91	4395	4132.41
2018-08-01	2018	2018鲁能	3	2018申花	7	433132018鲁能2018申花	3	1	4-4-2 (100.0%)	442	2018鲁能17	吴兴涵	WM	0	1993-02-24	60.0167	45.47	58	95	0	3	4.91379	6.55172	75	11.4655	14.29	24.569	73.33	37.5	7.01	26.2069	2.13	12.047	9.27724	9.82759	195.569	0.45	7.5	8.9	3.27586	195.494	638.349	1985.92	5268.51	3959.24
2018-08-01	2018	2018申花	7	2018鲁能	3	433132018申花2018鲁能	1	3	4-4-2 (100.0%)	442	2018申花8	张璐	WM	0	1987-08-23	60.0167	54.53	58	95	0	2	3.27586	13.1034	72.41	1.63793	100	40.9483	76	13.79	10.23	47.5	2.9	11.1641	8.68759	11.4655	197.043	0.47	7	8.5	1.63793	197.005	609.364	1762.44	4464.22	4130.87
2018-08-01	2018	2018申花	7	2018鲁能	3	433132018申花2018鲁能	1	3	4-4-2 (100.0%)	442	2018申花28	曹赟定	WM	0	1989-11-22	60.0167	54.53	59	95	0	4	6.44068	8.05085	93.33	3.22034	50	114.322	97.18	37.33	4.21	120.763	2.28	10.0942	7.85763	8.05085	190.322	0.45	6.3	7.6	1.61017	190.359	484.183	1238.72	3584.54	4597.11
2018-08-11	2018	2018鲁能	3	2018力帆	13	433232018鲁能2018力帆	2	0	4-4-2 (100.0%)	442	2018鲁能17	吴兴涵	WM	0	1993-02-24	55.0333	42.46	68	96	0	2	2.82353	11.2941	55.56	7.05882	20	19.7647	64.29	38.89	8.9	25.4118	2.61	12.1045	8.51294	11.2941	296.471	0.7	7.6	9.2	4.23529	296.522	962.405	1683.48	5242.82	3918.89
2018-08-11	2018	2018鲁能	3	2018力帆	13	433232018鲁能2018力帆	2	0	4-4-2 (100.0%)	442	2018鲁能33	金敬道	WM	0	1992-11-18	55.0333	42.46	90	96	0	6	6.4	11.7333	78.43	4.26667	75	42.6667	82.5	27.45	9.07	54.4	2	10.9461	7.55413	12.8	242.347	0.58	6.8	8.3	0	242.387	737.688	1534.36	4177.52	4253.78
2018-08-11	2018	2018华夏	6	2018恒丰	16	433232018华夏2018恒丰	1	0	4-4-2 (100.0%)	442	2018华夏20	胡人天	WM	0	1991-01-21	52.2333	56.26	76	97	0	8	10.2105	10.2105	82.22	5.10526	50	53.6053	80.95	40	6.64	57.4342	2.2	11.0006	7.74213	10.2105	215.187	0.5	6.8	9.2	1.27632	215.189	868.396	1655.2	4198.33	4063.82
2018-08-11	2018	2018华夏	6	2018恒丰	16	433232018华夏2018恒丰	1	0	4-4-2 (100.0%)	442	2018华夏37	高华泽	WM	0	1997-10-20	52.2333	56.26	60	97	0	7	11.3167	16.1667	64.29	1.61667	0	40.4167	68	42.86	6.71	45.2667	2.25	12.0959	8.64593	4.85	67.0917	0.16	7.4	9.2	4.85	67.172	1017.58	1759.4	5195.49	4056.44
2018-08-11	2018	2018恒丰	16	2018华夏	6	433232018恒丰2018华夏	0	1	4-4-2 (100.0%)	442	2018恒丰17	依力哈木江•伊明江	WM	0	1986-06-30	52.2333	43.74	91	97	0	10	10.6593	14.9231	72	2.13187	100	44.7692	64.29	58	8.09	53.2967	1.88	10.8448	7.48499	10.6593	220.648	0.51	6.7	8.4	0	220.611	947.618	1486.42	3637.27	4552.44
2018-08-11	2018	2018恒丰	16	2018华夏	6	433232018恒丰2018华夏	0	1	4-4-2 (100.0%)	442	2018恒丰29	陈吉	WM	0	1997-01-05	52.2333	43.74	56	97	0	7	12.125	17.3214	52.38	5.19643	33.33	27.7143	37.5	33.33	10.47	36.375	2.14	12.6013	9.12839	10.3929	169.577	0.4	7.7	9.7	3.46429	169.607	672.725	1983.88	5816.25	3959.74
2018-08-15	2018	2018鲁能	3	2018华夏	6	433272018鲁能2018华夏	3	1	4-4-2 (100.0%)	442	2018鲁能17	吴兴涵	WM	0	1993-02-24	56.3833	47.47	78	95	0	4	4.87179	13.3974	72.5	3.65385	0	41.4103	79.41	40	6.51	48.7179	2.42	12.4779	8.95071	13.3974	302.051	0.71	7.9	9.6	4.87179	302.063	841.462	2049.33	5514.19	3770.86
2018-08-15	2018	2018鲁能	3	2018华夏	6	433272018鲁能2018华夏	3	1	4-4-2 (100.0%)	442	2018鲁能7	崔鹏	WM	0	1987-05-31	56.3833	47.47	57	95	0	4	6.66667	1.66667	96.77	5	66.67	50	90	45.16	14.22	51.6667	1.81	10.8633	7.60833	1.66667	13.5	0.03	6.8	8.7	3.33333	13.4452	534.451	1569.94	4774.63	3970.43
2018-08-15	2018	2018苏宁	5	2018力帆	13	433272018苏宁2018力帆	0	0	4-4-2 (100.0%)	442	2018苏宁11	谢鹏飞	WM	0	1993-06-29	51.1167	53.31	79	100	0	6	7.59494	10.1266	73.33	8.86076	14.29	31.6456	76	40	8.81	37.9747	1.9	10.7076	7.2443	10.1266	252.532	0.57	6.4	8.2	1.26582	252.489	575.788	1008.5	3762.45	5107.99
2018-08-15	2018	2018苏宁	5	2018力帆	13	433272018苏宁2018力帆	0	0	4-4-2 (100.0%)	442	2018苏宁3	田依浓	WM	0	1991-02-18	51.1167	53.31	100	100	1	18	18	8	82.98	8	12.5	44	86.36	31.91	11.42	47	2.23	9.815	7.01	0	0	0	5.8	8.2	1	0	315.539	1385.16	3959.93	4154.78
2018-08-15	2018	2018申花	7	2018恒丰	16	433272018申花2018恒丰	3	1	4-4-2 (100.0%)	442	2018申花28	曹赟定	WM	0	1989-11-22	51.0833	54.41	71	96	0	3	4.05634	18.9296	72.55	6.76056	60	60.8451	75.56	41.18	9.03	68.9577	2.75	8.63189	5.88439	9.46479	212.146	0.5	5.4	7	0	212.122	658.315	711.391	2641.98	4408.31
2018-08-15	2018	2018申花	7	2018恒丰	16	433272018申花2018恒丰	3	1	4-4-2 (100.0%)	442	2018申花36	刘若钒	WM	0	1999-01-28	51.0833	54.41	63	96	0	3	4.57143	7.61905	75	9.14286	50	27.4286	72.22	35	6.41	30.4762	2.65	11.133	7.62667	7.61905	152.838	0.36	6.9	8.9	0	152.888	896.257	1419.63	4526.19	4138.12
2018-08-18	2018	2018苏宁	5	2018泰达	14	433302018苏宁2018泰达	1	1	4-4-2 (100.0%)	442	2018苏宁16	高天意	WM	0	1998-07-01	61.55	42.99	76	96	0	7	8.84211	8.84211	78.13	5.05263	0	40.4211	75	37.5	8.75	40.4211	1.97	11.8269	8.93811	6.31579	131.621	0.32	7.4	8.9	1.26316	131.641	838.219	1726.08	4890.05	4240.52
2018-08-18	2018	2018苏宁	5	2018泰达	14	433302018苏宁2018泰达	1	1	4-4-2 (100.0%)	442	2018苏宁33	汪嵩	WM	0	1983-10-12	61.55	42.99	96	96	1	6	6	8	85.45	3	66.67	50	88	32.73	13.01	55	2.13	11.712	9.084	5	98	0.24	7.3	8.9	3	97.9928	716.58	1702.54	5271.09	3923.85
2018-08-24	2018	2018恒丰	16	2018权健	9	433362018恒丰2018权健	0	1	4-4-2 (100.0%)	442	2018恒丰29	陈吉	WM	0	1997-01-05	50.1	44.08	69	98	0	1	1.42029	8.52174	71.43	5.68116	50	21.3043	73.33	23.81	8.61	29.8261	2	12.2514	8.33994	12.7826	354.504	0.8	7.4	9.7	0	354.493	737.265	1984.05	5110.53	4064.88
2018-08-24	2018	2018恒丰	16	2018权健	9	433362018恒丰2018权健	0	1	4-4-2 (100.0%)	442	2018恒丰17	依力哈木江•伊明江	WM	0	1986-06-30	50.1	44.08	98	98	1	16	16	16	70.37	3	33.33	43	72.09	27.78	5.73	54	2.59	10.339	7.063	11	165.4	0.39	6.3	8.5	0	165.369	986.946	1486.04	3181.38	4519.13
2018-08-25	2018	2018鲁能	3	2018恒大	2	433372018鲁能2018恒大	1	4	4-4-2 (100.0%)	442	2018鲁能33	金敬道	WM	0	1992-11-18	56.2	45.21	100	100	1	12	12	14	77.05	8	25	56	78.57	40.98	9.95	61	1.97	12.519	9.06	16	310.3	0.7	7.5	9.7	5	310.322	1448.37	2095.23	4469.29	4195.44
2018-08-25	2018	2018鲁能	3	2018恒大	2	433372018鲁能2018恒大	1	4	4-4-2 (100.0%)	442	2018鲁能17	吴兴涵	WM	0	1993-02-24	56.2	45.21	64	100	0	6	9.375	9.375	71.43	3.125	0	20.3125	69.23	42.86	7.65	32.8125	1.76	12.7688	9.07031	6.25	93.2812	0.21	7.7	10.3	3.125	93.2457	1177.73	2538.76	5089.61	3869.94
2018-08-26	2018	2018苏宁	5	2018富力	10	433382018苏宁2018富力	2	0	4-4-2 (100.0%)	442	2018苏宁33	汪嵩	WM	0	1983-10-12	63.2333	56.05	83	97	0	9	10.5181	14.0241	83.1	4.6747	50	82.9759	77.46	42.25	8.25	82.9759	1.92	11.9626	9.50133	3.50602	72.5747	0.17	7.3	8.6	4.6747	72.576	753.336	2102.28	5037.54	3997.1
2018-08-26	2018	2018苏宁	5	2018富力	10	433382018苏宁2018富力	2	0	4-4-2 (100.0%)	442	2018苏宁16	高天意	WM	0	1998-07-01	63.2333	56.05	56	97	0	3	5.19643	24.25	76.27	6.92857	0	98.7321	73.68	23.73	6.76	102.196	2.34	12.2999	10.3773	3.46429	65.9946	0.16	7.6	8.3	1.73214	65.9543	557.639	1897.44	5405.09	4373.7
2018-08-05	2018	2018恒大	2	2018富力	10	433172018恒大2018富力	4	2	4-4-2 (100.0%)	442	2018恒大34	冯博轩	WM	0	1997-03-18	50.2167	52.87	46	95	0	1	2.06522	16.5217	50	4.13043	50	26.8478	61.54	43.75	4.19	33.0435	1.88	11.2265	8.38272	12.3913	252.163	0.58	6.9	8.2	2.06522	252.08	723.704	1487.83	4476.77	4286.22
2018-08-05	2018	2018恒大	2	2018富力	10	433172018恒大2018富力	4	2	4-4-2 (100.0%)	442	2018恒大20	于汉超	WM	0	1987-02-25	50.2167	52.87	48	95	0	0	0	9.89583	80.77	1.97917	100	45.5208	82.61	50	5.44	51.4583	2.12	9.67021	5.63469	7.91667	158.333	0.39	6.1	8.4	0	158.257	688.197	1079.95	2933.97	4809.8
2018-08-05	2018	2018恒大	2	2018富力	10	433172018恒大2018富力	4	2	4-4-2 (100.0%)	442	2018恒大29	郜林	WM	0	1986-02-14	50.2167	52.87	95	95	1	11	11	21	56.25	10	50	41	53.66	47.92	11.51	48	2.33	9.185	6.307	10	202.3	0.49	5.8	7.5	8	202.25	620.197	884.794	2736.48	4741.16
2018-08-05	2018	2018鲁能	3	2018国安	4	433172018鲁能2018国安	1	1	4-4-2 (100.0%)	442	2018鲁能33	金敬道	WM	0	1992-11-18	54.85	36.9	96	96	1	3	3	13	68.29	3	33.33	38	68.42	31.71	12.44	41	2.59	11.636	8.392	16	238.2	0.57	7.2	9.2	0	238.237	1164.96	1922.57	4178.1	4132.46
2018-08-05	2018	2018鲁能	3	2018国安	4	433172018鲁能2018国安	1	1	4-4-2 (100.0%)	442	2018鲁能17	吴兴涵	WM	0	1993-02-24	54.85	36.9	66	96	0	5	7.27273	17.4545	47.83	10.1818	42.86	24.7273	47.06	39.13	9.55	33.4545	1.7	11.7702	8.34909	5.81818	111.418	0.25	7.3	9.4	5.81818	111.406	772.495	1966.88	5076.74	3842.72
2018-08-05	2018	2018恒丰	16	2018苏宁	5	433172018恒丰2018苏宁	1	3	4-4-2 (100.0%)	442	2018恒丰17	依力哈木江•伊明江	WM	0	1986-06-30	49.8	41.73	80	97	0	5	6.0625	10.9125	75.68	8.4875	14.29	41.225	76.47	40.54	6.87	44.8625	2.08	10.1159	6.95611	14.55	262.385	0.61	6.2	8.3	4.85	262.431	879.701	1184.65	3043.52	4745.13
2018-08-05	2018	2018恒丰	16	2018苏宁	5	433172018恒丰2018苏宁	1	3	4-4-2 (100.0%)	442	2018恒丰29	陈吉	WM	0	1997-01-05	49.8	41.73	87	97	0	6	6.68966	12.2644	62.07	4.45977	25	26.7586	66.67	44.83	15.17	32.3333	1.72	11.4226	7.76223	11.1494	212.174	0.49	7	9.3	5.57471	212.167	595.481	1791.14	4466.25	4357.9
2018-08-05	2018	2018华夏	6	2018泰达	14	433172018华夏2018泰达	1	2	4-4-2 (100.0%)	442	2018华夏20	胡人天	WM	0	1991-01-21	53.5167	49.26	86	96	0	7	7.81395	6.69767	84.62	6.69767	50	36.8372	90.91	30.77	8.25	43.5349	2.03	11.1438	8.08186	10.0465	165.879	0.39	6.9	8.9	0	165.903	691.789	1450.31	4553.34	4282.38
2018-08-05	2018	2018华夏	6	2018泰达	14	433172018华夏2018泰达	1	2	4-4-2 (100.0%)	442	2018华夏37	高华泽	WM	0	1997-10-20	53.5167	49.26	70	96	0	5	6.85714	10.9714	65.22	1.37143	100	24.6857	72.22	52.17	8.37	31.5429	1.61	11.4226	8.24366	9.6	173.76	0.41	7.1	9.2	1.37143	173.753	946.252	1648.32	4760.19	3894.19
2018-09-15	2018	2018苏宁	5	2018申花	7	433582018苏宁2018申花	1	1	4-4-2 (100.0%)	442	2018苏宁11	谢鹏飞	WM	0	1993-06-29	53.2833	56.96	83	95	0	9	10.3012	16.0241	70.21	6.86747	16.67	45.7831	75	34.04	6.89	53.7952	1.98	10.9822	7.86898	8.01205	195.38	0.45	6.9	8.8	2.28916	195.36	712.336	1590.35	4073.53	4410.12
2018-09-15	2018	2018苏宁	5	2018申花	7	433582018苏宁2018申花	1	1	4-4-2 (100.0%)	442	2018苏宁16	高天意	WM	0	1998-07-01	53.2833	56.96	65	95	0	1	1.46154	14.6154	78.72	1.46154	0	64.3077	81.82	29.79	7.84	68.6923	2.34	11.1705	8.11592	8.76923	95.8769	0.22	7	8.8	0	95.9335	857.376	1594.98	4309.51	4312
2018-09-16	2018	2018鲁能	3	2018富力	10	433592018鲁能2018富力	2	1	4-4-2 (100.0%)	442	2018鲁能33	金敬道	WM	0	1992-11-18	59.0833	42.29	95	95	1	7	7	17	71.19	11	27.27	50	82	32.2	10.57	59	2.05	11.796	8.94	21	483	1.15	7.4	9.1	3	483.032	1257.74	1734.64	4449.91	3871.04
2018-09-16	2018	2018鲁能	3	2018富力	10	433592018鲁能2018富力	2	1	4-4-2 (100.0%)	442	2018鲁能17	吴兴涵	WM	0	1993-02-24	59.0833	42.29	62	95	0	10	15.3226	12.2581	71.43	10.7258	42.86	38.3065	72	28.57	9.22	42.9032	2.36	12.9169	9.99032	6.12903	115.532	0.28	8.1	10.2	3.06452	115.586	1135.94	2542.55	5870.46	3253.02
2018-09-02	2018	2018苏宁	5	2018权健	9	433452018苏宁2018权健	1	1	4-4-2 (100.0%)	442	2018苏宁11	谢鹏飞	WM	0	1993-06-29	55.15	48.41	95	95	1	11	11	16	62.79	6	50	40	65	41.86	12.53	43	2.33	10.107	7.17	3	60.1	0.14	6.4	7.8	4	60.0527	467.319	1323.54	3423.92	4832.41
2018-09-02	2018	2018苏宁	5	2018权健	9	433452018苏宁2018权健	1	1	4-4-2 (100.0%)	442	2018苏宁16	高天意	WM	0	1998-07-01	55.15	48.41	65	95	0	5	7.30769	17.5385	66.67	2.92308	50	43.8462	73.33	27.78	7.73	52.6154	2.31	11.1735	8.08085	4.38462	52.1769	0.13	7	8.7	4.38462	52.2205	668.199	1933.22	4112.5	4407.89
2018-09-02	2018	2018权健	9	2018苏宁	5	433452018权健2018苏宁	1	1	4-4-2 (100.0%)	442	2018权健38	孙可	WM	0	1989-08-26	55.15	51.59	95	95	1	5	5	10	72.22	5	40	35	71.43	38.89	10.91	36	2.33	10.563	7.491	7	172.2	0.41	6.7	8.2	1	172.228	536.43	1292.75	3737.77	4823.8
2018-09-02	2018	2018权健	9	2018苏宁	5	433452018权健2018苏宁	1	1	4-4-2 (100.0%)	442	2018权健39	王永珀	WM	0	1987-01-19	55.15	51.59	88	95	0	8	8.63636	10.7955	82.76	5.39773	40	60.4545	82.14	27.59	11.69	62.6136	2.53	9.1621	6.65648	0	0	0	5.7	7.4	1.07955	0	286.98	1173.1	3103.91	4598.52
2018-09-22	2018	2018恒丰	16	2018国安	4	433652018恒丰2018国安	3	2	4-4-2 (100.0%)	442	2018恒丰27	刘浩	WM	0	1996-01-15	47.35	34.93	88	99	0	5	5.625	12.375	56	4.5	25	21.375	57.89	24	14.71	28.125	2.28	10.3995	6.54413	9	243.113	0.52	6.3	8.5	3.375	243.116	588.585	1228.33	3604.59	4735.12
2018-09-22	2018	2018恒丰	16	2018国安	4	433652018恒丰2018国安	3	2	4-4-2 (100.0%)	442	2018恒丰29	陈吉	WM	0	1997-01-05	47.35	34.93	69	99	0	7	10.0435	17.2174	20	4.30435	0	18.6522	30.77	46.67	13.65	21.5217	2.07	12.5429	8.89422	4.30435	74.3217	0.18	7.5	10.3	1.43478	74.354	1145.48	2135.72	5572.17	3614.51
2018-09-23	2018	2018人和	8	2018泰达	14	433662018人和2018泰达	2	2	4-4-2 (100.0%)	442	2018人和7	阿尤布·蒂姆贝·马西卡	WM	1	1992-09-10	42.6	47.84	95	96	0	5	5.05263	15.1579	51.61	11.1158	45.45	26.2737	53.85	41.94	7.9	31.3263	2.19	9.85263	6.24101	10.1053	206.248	0.47	6.1	8.7	3.03158	206.225	720.05	1335.64	3403.05	4187.97
2018-09-23	2018	2018人和	8	2018泰达	14	433662018人和2018泰达	2	2	4-4-2 (100.0%)	442	2018人和29	尼扎木丁	WM	0	1991-04-23	42.6	47.84	96	96	1	4	4	11	57.69	6	50	23	56.52	38.46	7.37	26	2.19	10.36	6.599	10	166.9	0.39	6.4	9.3	3	166.894	752.453	1648.4	3672.36	4120.38
2018-09-29	2018	2018苏宁	5	2018亚泰	15	433722018苏宁2018亚泰	5	2	4-4-2 (100.0%)	442	2018苏宁11	谢鹏飞	WM	0	1993-06-29	53.6167	42.61	50	97	0	2	3.88	15.52	65.22	7.76	50	42.68	68.18	39.13	7.83	44.62	2.26	11.6807	8.47586	5.82	116.982	0.29	7.2	9	5.82	117.009	1052.22	1892.38	4435.08	4183.88
2018-09-29	2018	2018苏宁	5	2018亚泰	15	433722018苏宁2018亚泰	5	2	4-4-2 (100.0%)	442	2018苏宁33	汪嵩	WM	0	1983-10-12	53.6167	42.61	88	97	0	9	9.92045	17.6364	71.93	4.40909	75	59.5227	70.37	43.86	13.15	62.8295	1.81	12.2264	8.67268	15.4318	389.543	0.9	7.5	9.6	5.51136	389.539	969.559	2051.39	4931.72	3883.68
2018-09-29	2018	2018苏宁	5	2018亚泰	15	433722018苏宁2018亚泰	5	2	4-4-2 (100.0%)	442	2018苏宁16	高天意	WM	0	1998-07-01	53.6167	42.61	47	97	0	2	4.12766	10.3191	76.19	2.06383	0	39.2128	73.68	38.1	5.58	43.3404	2.24	12.0755	8.3193	4.12766	94.7298	0.21	7.5	9.9	4.12766	94.7386	1124.76	1922.04	4768.07	4164.94
2018-09-30	2018	2018鲁能	3	2018人和	8	433732018鲁能2018人和	1	1	4-4-2 (100.0%)	442	2018鲁能17	吴兴涵	WM	0	1993-02-24	47.3667	57.93	64	96	0	4	6	9	68.42	7.5	20	24	75	31.58	4.53	28.5	2.11	11.3085	7.2615	7.5	178.95	0.42	7	10.1	1.5	178.994	825.949	2361.06	4299.77	3642.14
2018-09-30	2018	2018鲁能	3	2018人和	8	433732018鲁能2018人和	1	1	4-4-2 (100.0%)	442	2018鲁能33	金敬道	WM	0	1992-11-18	47.3667	57.93	96	96	1	7	7	19	64.15	10	20	46	56.52	39.62	11.84	53	2.08	10.834	7.234	7	124.5	0.29	6.7	9.2	3	124.512	935.087	1629.39	4168.52	3976.34
2018-10-20	2018	2018恒丰	16	2018一方	11	433932018恒丰2018一方	3	0	4-4-2 (100.0%)	442	2018恒丰27	刘浩	WM	0	1996-01-15	42.5667	44.35	86	98	0	7	7.97674	17.093	53.13	2.27907	50	29.6279	42.31	46.88	10.27	36.4651	1.69	10.568	6.01674	12.5349	286.365	0.64	6.5	8.7	4.55814	286.397	717.966	1263.94	3514.16	4785.37
2018-10-20	2018	2018恒丰	16	2018一方	11	433932018恒丰2018一方	3	0	4-4-2 (100.0%)	442	2018恒丰18	闵俊麟	WM	0	1994-01-19	42.5667	44.35	90	98	0	12	13.0667	7.62222	69.57	0	0	22.8667	66.67	43.48	9.07	25.0444	2	10.1604	6.02918	4.35556	106.602	0.25	6.2	8.6	2.17778	106.601	442.404	1347.42	3720.26	4544.06
2018-10-21	2018	2018苏宁	5	2018上港	1	433942018苏宁2018上港	0	0	4-4-2 (100.0%)	442	2018苏宁11	谢鹏飞	WM	0	1993-06-29	53.9833	44.03	95	95	1	9	9	15	68.75	7	0	45	64.44	33.33	9.29	48	2.13	11.06	7.986	6	149.6	0.35	7	8.9	3	149.604	787.569	1687.89	4027.53	4407.41
2018-10-21	2018	2018苏宁	5	2018上港	1	433942018苏宁2018上港	0	0	4-4-2 (100.0%)	442	2018苏宁33	汪嵩	WM	0	1983-10-12	53.9833	44.03	87	95	0	5	5.45977	16.3793	68.75	7.64368	57.14	45.8621	71.43	45.83	8.48	52.4138	1.69	11.8684	8.67339	13.1034	234.879	0.58	7.5	9.4	5.45977	234.848	1126.12	1832.82	4621.71	4052.78
2018-10-28	2018	2018鲁能	3	2018上港	1	434012018鲁能2018上港	2	4	4-4-2 (100.0%)	442	2018鲁能6	王彤	WM	0	1993-02-12	51	46.3	97	97	1	10	10	11	67.65	3	66.67	33	69.7	52.94	14.82	34	1.68	10.31	7.305	8	225.5	0.52	6.4	8.6	3	225.495	858.731	1276.63	3673.8	4275.75
2018-10-28	2018	2018鲁能	3	2018上港	1	434012018鲁能2018上港	2	4	4-4-2 (100.0%)	442	2018鲁能17	吴兴涵	WM	0	1993-02-24	51	46.3	51	97	0	3	5.70588	17.1176	50	1.90196	0	22.8235	58.33	22.22	5.19	34.2353	2.61	12.4198	8.91449	15.2157	302.031	0.69	7.6	10.9	0	302.027	1343.55	2269.77	5143.74	3360.43
2018-10-06	2018	2018泰达	14	2018亚泰	15	433792018泰达2018亚泰	3	3	4-4-2 (100.0%)	442	2018泰达8	李源一	WM	0	1993-08-28	46.5833	51.53	98	98	1	7	7	14	68.89	4	50	37	64.86	40	9.93	45	2.04	9.798	6.384	8	153.2	0.36	6	8.2	7	153.201	653.794	1033.9	3718.42	4238.89
2018-10-06	2018	2018泰达	14	2018亚泰	15	433792018泰达2018亚泰	3	3	4-4-2 (100.0%)	442	2018泰达21	赵英杰	WM	0	1992-08-02	46.5833	51.53	98	98	1	7	7	12	62.5	3	66.67	28	57.14	62.5	10.43	32	1.53	10.807	6.754	5	88.3	0.21	6.6	8.7	3	88.3222	749.68	1709.81	4200.19	4058.51
2018-11-11	2018	2018鲁能	3	2018申花	7	434152018鲁能2018申花	2	2	4-4-2 (100.0%)	442	2018鲁能11	刘洋	WM	0	1995-06-17	47.05	53.28	54	95	0	3	5.27778	15.8333	57.14	17.5926	10	29.9074	58.82	33.33	12.09	36.9444	2.05	11.9031	8.60102	3.51852	61.0463	0.15	7.5	9.2	5.27778	61.1063	919.349	2306.03	4625.31	3992.08
2018-11-11	2018	2018鲁能	3	2018申花	7	434152018鲁能2018申花	2	2	4-4-2 (100.0%)	442	2018鲁能33	金敬道	WM	0	1992-11-18	47.05	53.28	79	95	0	3	3.60759	14.4304	76.47	2.40506	0	55.3165	76.09	23.53	8.98	61.3291	2.41	10.6628	7.58918	14.4304	276.222	0.65	6.7	9.3	0	276.217	864.515	2000.08	3516.07	4006.35
2018-11-02	2018	2018富力	10	2018恒丰	16	434062018富力2018恒丰	2	0	4-4-2 (100.0%)	442	2018富力32	陈志钊	WM	0	1988-03-14	52.2667	40.38	93	95	0	9	9.19355	12.2581	57.14	2.04301	0	23.4946	56.52	46.43	14.77	28.6022	2.11	11.3326	8.11892	12.2581	262.833	0.62	7.1	9.4	0	262.816	682.357	1826.59	4989.25	3571.3
2018-11-02	2018	2018富力	10	2018恒丰	16	434062018富力2018恒丰	2	0	4-4-2 (100.0%)	442	2018富力23	卢琳	WM	0	1985-02-03	52.2667	40.38	95	95	1	13	13	36	42.86	6	50	54	38.89	46.03	18.65	63	1.62	11.166	7.92	5	92.6	0.22	7	9.1	2	92.5624	693.086	1901.53	5127.58	3351.15
2018-11-02	2018	2018鲁能	3	2018亚泰	15	434062018鲁能2018亚泰	2	0	4-4-2 (100.0%)	442	2018鲁能11	刘洋	WM	0	1995-06-17	54.9333	51	56	95	0	6	10.1786	23.75	63.16	8.48214	80	57.6786	64.71	50	5.32	64.4643	2.05	12.8657	9.32866	5.08929	72.0982	0.18	8.1	9.5	10.1786	72.0268	952.797	2289.17	5945.03	3607
2018-11-02	2018	2018鲁能	3	2018亚泰	15	434062018鲁能2018亚泰	2	0	4-4-2 (100.0%)	442	2018鲁能33	金敬道	WM	0	1992-11-18	54.9333	51	94	95	0	3	3.03191	19.2021	72.46	2.02128	50	60.6383	71.67	27.54	9.07	69.734	2.46	11.5435	8.18718	11.117	275.5	0.64	7.3	8.9	3.03191	275.549	871.631	1983.79	4446.56	3965.97
2018-11-02	2018	2018权健	9	2018国安	4	434062018权健2018国安	0	0	4-4-2 (100.0%)	442	2018权健26	刘逸	WM	0	1997-01-26	53.9333	43.57	49	95	0	4	7.7551	3.87755	86.67	7.7551	75	27.1429	92.86	20	10.01	29.0816	2.07	10.6885	8.02653	7.7551	178.949	0.43	6.7	9.2	0	178.928	707.247	2009.03	4068.7	3723.71
2018-11-02	2018	2018权健	9	2018国安	4	434062018权健2018国安	0	0	4-4-2 (100.0%)	442	2018权健38	孙可	WM	0	1989-08-26	53.9333	43.57	85	95	0	7	7.82353	19	51.43	4.47059	25	30.1765	51.85	40	11.18	39.1176	1.86	10.8982	7.68159	7.82353	163.4	0.38	6.9	8.5	0	163.423	702.95	1329.01	4580.91	4121.36
2018-11-02	2018	2018权健	9	2018国安	4	434062018权健2018国安	0	0	4-4-2 (100.0%)	442	2018权健39	王永珀	WM	0	1987-01-19	53.9333	43.57	93	95	0	11	11.2366	15.3226	73.21	6.12903	66.67	56.1828	72.73	35.71	12.01	57.2043	2.34	9.83914	7.17301	4.08602	70.9946	0.18	6.2	8	2.04301	70.9542	543.505	1244.28	3769.04	4211.56
2018-11-07	2018	2018权健	9	2018亚泰	15	434112018权健2018亚泰	2	2	4-4-2 (100.0%)	442	2018权健38	孙可	WM	0	1989-08-26	54.6667	45.75	102	102	1	11	11	24	56.36	12	50	46	63.04	43.64	7.47	55	1.98	12.052	8.125	9	215.7	0.48	7	8.9	8	215.748	738.763	1946.38	4381.44	4769.21
2018-11-07	2018	2018权健	9	2018亚泰	15	434112018权健2018亚泰	2	2	4-4-2 (100.0%)	442	2018权健39	王永珀	WM	0	1987-01-19	54.6667	45.75	102	102	1	5	5	11	75.56	6	50	39	79.49	24.44	11.57	45	2.22	10.81	7.434	9	191.2	0.43	6.3	8.2	2	191.185	654.234	1242.36	4292.38	4429.83
2018-11-07	2018	2018人和	8	2018上港	1	434112018人和2018上港	1	2	4-4-2 (100.0%)	442	2018人和7	阿尤布·蒂姆贝·马西卡	WM	1	1992-09-10	47.3167	44.15	95	95	1	8	8	15	61.54	9	55.56	33	51.52	41.03	9.88	39	2.23	9.821	6.637	11	254	0.6	6.2	8.4	1	253.965	683.313	1266.55	3390.46	4226.96
2018-11-07	2018	2018人和	8	2018上港	1	434112018人和2018上港	1	2	4-4-2 (100.0%)	442	2018人和38	穆坎乔	WM	1	1988-11-12	47.3167	44.15	95	95	1	8	8	13	67.5	9	33.33	37	64.86	45	10.43	40	1.88	10.366	7.073	7	130.9	0.31	6.5	9	6	130.867	432.681	1443.93	3981.19	4377
2018-11-07	2018	2018鲁能	3	2018苏宁	5	434112018鲁能2018苏宁	3	2	4-4-2 (100.0%)	442	2018鲁能33	金敬道	WM	0	1992-11-18	60.4167	54.96	95	95	1	6	6	19	77.38	4	50	72	80.56	23.81	9.32	84	2.5	11.884	8.954	17	324.3	0.76	7.5	8.9	1	324.327	947.976	2169.3	4363.59	4078.59
2018-11-07	2018	2018鲁能	3	2018苏宁	5	434112018鲁能2018苏宁	3	2	4-4-2 (100.0%)	442	2018鲁能17	吴兴涵	WM	0	1993-02-24	60.4167	54.96	70	95	0	6	8.14286	9.5	77.42	9.5	57.14	35.2857	80.77	25.81	5.05	42.0714	2.68	12.5169	9.57193	12.2143	247.95	0.58	7.9	9.4	2.71429	247.944	962.844	1674.97	6211.81	3418.89
2018-11-07	2018	2018苏宁	5	2018鲁能	3	434112018苏宁2018鲁能	2	3	4-4-2 (100.0%)	442	2018苏宁24	吉翔	WM	0	1990-03-01	60.4167	45.04	64	95	0	9	13.3594	16.3281	54.17	10.3906	42.86	32.6562	54.55	54.17	17.37	35.625	1.58	12.022	9.15414	7.42188	184.508	0.45	7.6	9.1	8.90625	184.447	1004.27	2145.07	4957.95	3729.48
2018-11-07	2018	2018苏宁	5	2018鲁能	3	434112018苏宁2018鲁能	2	3	4-4-2 (100.0%)	442	2018苏宁33	汪嵩	WM	0	1983-10-12	60.4167	45.04	65	95	0	6	8.76923	17.5385	77.36	1.46154	0	70.1538	81.25	28.3	7.62	77.4615	2.04	11.7566	8.892	13.1538	271.262	0.63	7.4	8.9	0	271.286	821.648	1808.26	4931.29	3924.6
2019-08-02	2019	2019华夏	11	2019国安	2	436792019华夏2019国安	0	2	4-4-2 (100.0%)	442	2019华夏18	冯刚	WM	0	1993-03-06	50.8167	38.81	101	101	1	11	11	12	63.64	6	50	29	68.97	45.45	8.82	33	1.88	10.984	7.821	11	200.7	0.46	6.5	8.7	3	200.747	872.856	1727.68	3642.62	4539.76
2019-08-02	2019	2019华夏	11	2019国安	2	436792019华夏2019国安	0	2	4-4-2 (100.0%)	442	2019华夏32	费尔南迪尼奥	WM	1	1985-11-25	50.8167	38.81	101	101	1	10	10	18	51.35	8	75	24	50	18.92	10.95	37	3.32	9.537	6.743	7	201.3	0.45	5.7	7.5	1	201.283	423.295	844.725	3427.03	4641.13
2019-03-30	2019	2019人和	16	2019国安	2	435542019人和2019国安	0	1	4-4-2 (100.0%)	442	2019人和15	陈杰	WM	0	1989-10-15	50.8167	41.55	96	96	1	15	15	9	76.92	5	60	36	80.56	61.54	10.58	39	1.56	10.919	7.843	8	153.8	0.35	6.8	9.1	4	153.841	668.405	1839.73	4450.84	3806.49
2019-03-30	2019	2019人和	16	2019国安	2	435542019人和2019国安	0	1	4-4-2 (100.0%)	442	2019人和10	阿卢科	WM	1	1989-02-19	50.8167	41.55	96	96	1	13	13	24	56.36	6	83.33	40	60	30.91	12.41	55	2.02	10.063	7.073	4	45.9	0.11	6.3	8.2	4	45.9443	784.235	1390.5	3557.26	4285.33
2019-07-07	2019	2019人和	16	2019鲁能	5	436532019人和2019鲁能	0	2	4-4-2 (100.0%)	442	2019人和11	朱宝杰	WM	0	1989-08-11	50.8167	51.86	60	98	0	4	6.53333	9.8	82.86	3.26667	50	50.6333	87.1	40	5.28	57.1667	2.29	11.3843	8.6387	13.0667	326.993	0.72	6.9	8.3	0	326.929	655.386	1234.75	4443.57	4723.57
2019-07-07	2019	2019人和	16	2019鲁能	5	436532019人和2019鲁能	0	2	4-4-2 (100.0%)	442	2019人和10	阿卢科	WM	1	1989-02-19	50.8167	51.86	98	98	1	8	8	18	78.31	2	50	79	74.68	26.51	14.13	83	2.88	10.087	7.568	9	174.7	0.4	6.2	7.7	0	174.681	521.691	1606.76	3317.03	4467.29
2019-11-23	2019	2019苏宁	4	2019人和	16	437922019苏宁2019人和	3	2	4-4-2 (100.0%)	442	2019苏宁17	罗竞	WM	0	1993-11-04	50.8167	51.97	90	97	0	8	8.62222	11.8556	66.67	3.23333	66.67	30.1778	64.29	39.39	10.11	35.5667	1.88	10.3962	6.98939	5.38889	74.9056	0.18	6.4	8.8	3.23333	74.8777	812.004	1681.67	4131.71	3695.83
2019-11-23	2019	2019苏宁	4	2019人和	16	437922019苏宁2019人和	3	2	4-4-2 (100.0%)	442	2019苏宁11	谢鹏飞	WM	0	1993-06-29	50.8167	51.97	97	97	1	4	4	14	68.18	5	40	39	66.67	38.64	11.29	44	2.09	10.819	7.082	5	78.2	0.18	6.7	8.9	3	78.1902	602.069	1639.1	4379.99	4119.86
2019-03-30	2019	2019一方	9	2019恒大	1	435542019一方2019恒大	0	1	4-4-2 (100.0%)	442	2019一方31	郑龙	WM	0	1988-04-15	50.8167	39.94	86	96	0	4	4.46512	11.1628	69.7	6.69767	50	29.0233	65.38	30.3	9.39	36.8372	2.24	11.6752	7.85191	10.0465	194.679	0.47	7.3	9.6	3.34884	194.717	850.411	1977.03	4809.69	3843.32
2019-03-30	2019	2019一方	9	2019恒大	1	435542019一方2019恒大	0	1	4-4-2 (100.0%)	442	2019一方20	汪晋贤	WM	0	1996-01-12	50.8167	39.94	96	96	1	13	13	15	55.88	3	33.33	27	62.96	41.18	13.69	34	2	10.895	7.511	13	282.4	0.65	6.8	9.1	5	282.373	929.677	1702.62	3938.72	4041.72
2019-04-07	2019	2019泰达	7	2019一方	9	435622019泰达2019一方	2	1	4-4-2 (100.0%)	442	2019泰达7	阿奇姆彭	WM	1	1993-10-16	50.8167	53.9	95	95	1	6	6	13	79.03	8	62.5	50	80	30.65	7.94	62	2.26	10.03	6.584	13	294.1	0.68	6.3	8.1	5	294.072	666.364	1053.69	3556.35	4459.53
2019-04-07	2019	2019泰达	7	2019一方	9	435622019泰达2019一方	2	1	4-4-2 (100.0%)	442	2019泰达27	谢维军	WM	0	1997-11-14	50.8167	53.9	54	95	0	4	7.03704	15.8333	50	7.03704	75	26.3889	46.67	38.89	9.12	31.6667	2.06	10.9356	7.22176	14.0741	324.583	0.73	6.8	8.4	5.27778	324.557	535.9	1456.34	4325.96	4293.14
2019-05-26	2019	2019申花	13	2019一方	9	436112019申花2019一方	0	1	4-4-2 (100.0%)	442	2019申花13	瓜林	WM	1	1986-06-30	50.8167	50.96	95	95	1	13	13	18	67.86	9	55.56	54	64.81	44.64	15.4	56	2.16	10.813	7.365	10	229.9	0.54	6.8	9.2	5	229.888	825.698	1819.5	3651.31	4286.2
2019-05-26	2019	2019申花	13	2019一方	9	436112019申花2019一方	0	1	4-4-2 (100.0%)	442	2019申花26	钱杰给·阿里桑特·思杜布	WM	0	1992-01-04	50.8167	50.96	85	95	0	16	17.8824	21.2353	59.57	10.0588	22.22	42.4706	57.89	23.4	12.5	52.5294	2.36	11.5051	7.77771	11.1765	207.771	0.5	7.2	9.6	2.23529	207.79	1037.73	1791.05	4806.08	3662.61
2019-04-19	2019	2019鲁能	5	2019恒大	1	435742019鲁能2019恒大	1	2	4-4-2 (100.0%)	442	2019鲁能17	吴兴涵	WM	0	1993-02-24	50.8167	47.54	99	99	1	10	10	16	58.97	8	37.5	36	50	41.03	12.45	39	2.51	11.93	8.032	9	147.8	0.33	7.2	9.6	7	147.769	848.355	1813.75	5171.97	3948.17
2019-06-22	2019	2019华夏	11	2019恒大	1	436382019华夏2019恒大	1	2	4-4-2 (100.0%)	442	2019华夏11	姜至鹏	WM	0	1989-03-06	50.8167	51.93	97	97	1	6	6	16	78.67	2	0	69	78.26	34.67	10.28	75	2.24	10.98	7.893	10	184.1	0.43	6.7	8.9	0	184.057	488.436	1589.24	4511.81	4206.2
2019-03-30	2019	2019华夏	11	2019上港	3	435542019华夏2019上港	1	2	4-4-2 (100.0%)	442	2019华夏27	尹鸿博	WM	0	1989-10-30	50.8167	55.17	84	95	0	6	6.78571	10.1786	86.15	2.2619	0	68.9881	83.61	23.08	8.85	73.5119	2.17	11.8286	8.99786	5.65476	118.863	0.29	7.4	9	1.13095	118.821	698.22	1982	5111.79	3917.34
2019-03-30	2019	2019华夏	11	2019上港	3	435542019华夏2019上港	1	2	4-4-2 (100.0%)	442	2019华夏20	高华泽	WM	1	1997-10-20	50.8167	55.17	57	95	0	2	3.33333	11.6667	69.57	5	0	31.6667	78.95	34.78	9.43	38.3333	2.04	11.9117	9.275	10	181	0.44	7.5	9.5	1.66667	180.947	1002.71	2086.4	5310.29	3330.89
2019-04-20	2019	2019华夏	11	2019国安	2	435752019华夏2019国安	0	1	4-4-2 (100.0%)	442	2019华夏27	尹鸿博	WM	0	1989-10-30	50.8167	41.71	76	95	0	4	5	15	68.42	7.5	16.67	38.75	74.19	34.21	11.45	47.5	1.92	11.0563	8.04625	7.5	226	0.52	6.9	9	0	225.988	629.787	1608.83	4530.07	4061.83
2019-04-20	2019	2019华夏	11	2019国安	2	435752019华夏2019国安	0	1	4-4-2 (100.0%)	442	2019华夏29	陶强龙	WM	0	2001-11-20	50.8167	41.71	62	95	0	8	12.2581	15.3226	56.52	6.12903	25	27.5806	61.11	52.17	8.75	35.2419	1.48	11.8459	8.68177	10.7258	165.177	0.39	7.5	9.1	1.53226	165.242	687.555	2131.34	4643.59	4218.45
2019-05-25	2019	2019苏宁	4	2019华夏	11	436102019苏宁2019华夏	2	3	4-4-2 (100.0%)	442	2019苏宁18	张凌峰	WM	0	1997-02-28	50.8167	55.48	47	99	0	3	6.31915	10.5319	80	12.6383	16.67	46.3404	86.36	28	11.28	52.6596	2.32	11.7684	8.63828	6.31915	126.172	0.28	7.1	9.1	0	126.231	847.85	1999.93	4770.74	4024.26
2019-05-25	2019	2019苏宁	4	2019华夏	11	436102019苏宁2019华夏	2	3	4-4-2 (100.0%)	442	2019苏宁11	谢鹏飞	WM	0	1993-06-29	50.8167	55.48	99	99	1	8	8	16	64.44	4	50	36	75	28.89	11.18	45	2.04	11.246	7.844	5	98.9	0.23	6.8	8.8	2	98.8954	587.869	1826.87	4390.46	4341.73
2019-05-25	2019	2019苏宁	4	2019华夏	11	436102019苏宁2019华夏	2	3	4-4-2 (100.0%)	442	2019苏宁33	汪嵩	WM	0	1983-10-12	50.8167	55.48	52	99	0	1	1.90385	9.51923	89.8	1.90385	0	89.4808	89.36	46.94	10.63	93.2885	1.8	11.4421	7.71058	5.71154	112.137	0.25	6.9	9.2	0	112.044	808.853	1744.79	4544.35	4231.5
2019-06-15	2019	2019华夏	11	2019一方	9	436312019华夏2019一方	1	0	4-4-2 (100.0%)	442	2019华夏11	姜至鹏	WM	0	1989-03-06	50.8167	50.87	92	98	0	10	10.6522	15.9783	80	5.32609	60	74.5652	74.29	38.67	11.63	79.8913	2.41	11.4777	8.30657	5.32609	121.009	0.26	7	9.2	3.19565	121.034	686.601	1836.31	4794.42	4039.76
2019-07-07	2019	2019华夏	11	2019佳兆业	15	436532019华夏2019佳兆业	1	1	4-4-2 (100.0%)	442	2019华夏29	陶强龙	WM	0	2001-11-20	50.8167	59.09	94	97	0	12	12.383	26.8298	60	5.15957	40	55.7234	59.26	32.31	8.94	67.0745	2.22	10.7505	7.40089	12.383	220.727	0.52	6.6	8.6	1.03191	220.744	823.222	1740.82	3581.48	4383.87
2019-07-07	2019	2019华夏	11	2019佳兆业	15	436532019华夏2019佳兆业	1	1	4-4-2 (100.0%)	442	2019华夏16	阿尤布·艾尔·卡比	WM	1	1993-06-25	50.8167	59.09	97	97	1	4	4	10	68.75	6	50	25	80	12.5	4	32	3	10.767	7.368	11	245.8	0.56	6.6	8.6	3	245.801	680.367	1627.29	3962.05	4251.99
2019-07-21	2019	2019华夏	11	2019权健	14	436672019华夏2019权健	2	2	4-4-2 (100.0%)	442	2019华夏29	陶强龙	WM	0	2001-11-20	50.8167	52.65	98	98	1	5	5	13	65.79	5	40	32	65.63	36.84	11.97	38	2	10.02	6.438	5	94.1	0.22	6.1	8.4	3	94.1045	504.849	1384.05	3355.37	4681.15
2019-07-21	2019	2019华夏	11	2019权健	14	436672019华夏2019权健	2	2	4-4-2 (100.0%)	442	2019华夏32	费尔南迪尼奥	WM	1	1985-11-25	50.8167	52.65	98	98	1	5	5	10	76.74	5	40	32	78.13	18.6	7.11	43	3.16	9.325	6.05	10	192.4	0.43	5.7	7.9	3	192.412	605.365	975.682	2868.07	4683.31
2019-08-10	2019	2019华夏	11	2019鲁能	5	436872019华夏2019鲁能	0	3	4-4-2 (100.0%)	442	2019华夏11	姜至鹏	WM	0	1989-03-06	50.8167	40.96	94	94	1	7	7	14	69.57	4	50	39	66.67	34.78	11.16	46	2.35	10.67	7.897	4	65.9	0.16	6.8	8.6	4	65.8691	780.465	1888.34	3582.41	4352.88
2019-08-10	2019	2019华夏	11	2019鲁能	5	436872019华夏2019鲁能	0	3	4-4-2 (100.0%)	442	2019华夏32	费尔南迪尼奥	WM	1	1985-11-25	50.8167	40.96	94	94	1	3	3	13	74.51	5	0	42	83.33	15.69	13.87	51	3.16	10.123	7.484	7	110.4	0.27	6.5	8.2	1	110.41	511.959	1445.39	3804.31	4250.61
2019-10-26	2019	2019华夏	11	2019富力	12	437642019华夏2019富力	2	1	4-4-2 (100.0%)	442	2019华夏11	姜至鹏	WM	0	1989-03-06	50.8167	50.96	102	102	1	9	9	16	79.75	1	0	73	75.34	26.58	14.66	79	2.58	10.912	7.055	9	184.9	0.42	6.4	8.5	1	184.928	824.981	1639.14	3851.47	4411.5
2019-10-26	2019	2019华夏	11	2019富力	12	437642019华夏2019富力	2	1	4-4-2 (100.0%)	442	2019华夏32	费尔南迪尼奥	WM	1	1985-11-25	50.8167	50.96	102	102	1	8	8	10	83.33	2	50	49	75.51	20	12.7	60	3.22	11.396	7.655	11	274.2	0.58	6.7	9.3	0	274.223	657.827	1745.4	4449.84	4269.16
2019-04-20	2019	2019泰达	7	2019建业	8	435752019泰达2019建业	3	2	4-4-2 (100.0%)	442	2019泰达17	惠家康	WM	0	1989-08-31	50.8167	49.79	96	100	0	7	7.29167	6.25	83.78	8.33333	37.5	34.375	78.79	32.43	8.34	38.5417	2.57	10.3615	6.77813	6.25	153.125	0.33	6.2	7.9	1.04167	153.142	664.464	1190.89	3241.42	5111.57
2019-04-20	2019	2019泰达	7	2019建业	8	435752019泰达2019建业	3	2	4-4-2 (100.0%)	442	2019泰达14	荣昊	WM	0	1987-04-07	50.8167	49.79	100	100	1	6	6	13	64.86	1	0	28	67.86	40.54	17.56	37	1.84	10.993	7.258	7	108.8	0.24	6.5	8.5	4	108.805	774.078	1332.41	4118.98	4659.02
2019-09-14	2019	2019华夏	11	2019建业	8	437222019华夏2019建业	1	4	4-4-2 (100.0%)	442	2019华夏11	姜至鹏	WM	0	1989-03-06	50.8167	59.72	96	96	1	10	10	19	70.77	8	75	49	71.43	27.69	12.64	65	2.34	9.985	6.553	9	146.4	0.34	6.2	8.4	3	146.443	479.283	1304.03	3718.04	4337.38
2019-09-14	2019	2019华夏	11	2019建业	8	437222019华夏2019建业	1	4	4-4-2 (100.0%)	442	2019华夏32	费尔南迪尼奥	WM	1	1985-11-25	50.8167	59.72	96	96	1	8	8	13	76.36	4	50	43	76.74	12.73	12.24	55	3.25	9.753	6.54	14	237	0.57	6.1	8.4	3	236.984	421.963	1239.74	3636.92	4217.27
2019-11-22	2019	2019权健	14	2019建业	8	437912019权健2019建业	1	2	4-4-2 (100.0%)	442	2019权健16	郑达伦	WM	0	1994-02-11	50.8167	46.43	97	97	1	6	6	10	68.75	5	60	28	67.86	25	12.51	32	2.59	9.39	6.015	3	65.9	0.16	5.8	7.5	3	65.898	555.977	1211.14	3678.03	3878.74
2019-11-22	2019	2019权健	14	2019建业	8	437912019权健2019建业	1	2	4-4-2 (100.0%)	442	2019权健29	莱昂纳多.佩雷拉	WM	1	1986-09-22	50.8167	46.43	97	97	1	7	7	12	67.57	5	0	35	62.86	48.65	14.09	37	1.84	9.883	6.513	10	183.7	0.43	6.1	8.2	1	183.663	683.284	1206.13	3673.57	4136.64
2019-03-03	2019	2019苏宁	4	2019泰达	7	435272019苏宁2019泰达	3	2	4-4-2 (100.0%)	442	2019苏宁33	汪嵩	WM	0	1983-10-12	50.8167	53.27	97	97	1	14	14	23	59.65	4	50	53	60.38	56.14	10.95	57	1.65	11.801	7.965	11	187.1	0.44	7.3	9.7	6	187.054	906.963	2125.63	4711.02	3870.53
2019-03-03	2019	2019苏宁	4	2019泰达	7	435272019苏宁2019泰达	3	2	4-4-2 (100.0%)	442	2019苏宁11	谢鹏飞	WM	0	1993-06-29	50.8167	53.27	81	97	0	12	14.3704	20.358	70.18	5.98765	60	63.4691	73.58	35.09	9.47	68.2593	2.23	11.4951	7.92885	11.9753	231.004	0.53	7.1	9.4	5.98765	230.959	918.604	2003.4	4155.73	4186.73
2019-03-31	2019	2019苏宁	4	2019卓尔	6	435552019苏宁2019卓尔	2	1	4-4-2 (100.0%)	442	2019苏宁33	汪嵩	WM	0	1983-10-12	50.8167	50.51	96	96	1	7	7	17	71.19	4	100	53	73.58	33.9	5.75	59	2.07	12.087	9.27	16	376.3	0.89	7.5	9.6	6	376.345	882.203	2263.28	5021.5	3543.95
2019-03-31	2019	2019苏宁	4	2019卓尔	6	435552019苏宁2019卓尔	2	1	4-4-2 (100.0%)	442	2019苏宁11	谢鹏飞	WM	0	1993-06-29	50.8167	50.51	90	96	0	6	6.4	11.7333	73.81	0	0	38.4	80.56	26.19	6.71	44.8	2.62	11.4752	8.57173	5.33333	125.76	0.29	7.2	8.7	4.26667	125.752	795.864	1750.23	4652.84	4150.86
2019-04-21	2019	2019苏宁	4	2019富力	12	435762019苏宁2019富力	5	1	4-4-2 (100.0%)	442	2019苏宁18	张凌峰	WM	0	1997-02-28	50.8167	45.14	63	95	0	6	9.04762	21.1111	62.16	7.53968	40	43.7302	79.31	27.03	4.87	55.7937	2.22	11.5116	8.56056	7.53968	214.73	0.51	7.2	8.7	1.50794	214.755	733.867	1589.68	4946.08	4027.33
2019-04-21	2019	2019苏宁	4	2019富力	12	435762019苏宁2019富力	5	1	4-4-2 (100.0%)	442	2019苏宁11	谢鹏飞	WM	0	1993-06-29	50.8167	45.14	90	95	0	8	8.44444	9.5	82.35	9.5	66.67	49.6111	85.11	41.18	7.17	53.8333	2.14	10.9989	8.11406	6.33333	117.694	0.29	6.9	8.5	4.22222	117.731	648.118	1572.62	4422.89	4237.17
2019-05-05	2019	2019苏宁	4	2019一方	9	435902019苏宁2019一方	1	1	4-4-2 (100.0%)	442	2019苏宁18	张凌峰	WM	0	1997-02-28	50.8167	47.21	53	98	0	6	11.0943	7.39623	84.62	3.69811	0	46.2264	88	26.92	8.65	48.0755	2.35	12.9101	9.73343	3.69811	103.547	0.23	7.9	9.6	1.84906	103.628	926.127	2392.44	5615.9	3872.52
2019-05-05	2019	2019苏宁	4	2019一方	9	435902019苏宁2019一方	1	1	4-4-2 (100.0%)	442	2019苏宁11	谢鹏飞	WM	0	1993-06-29	50.8167	47.21	93	98	0	7	7.37634	14.7527	73.08	5.26882	40	48.4731	73.91	34.62	8.64	54.7957	2.31	11.3596	8.04759	6.32258	110.224	0.25	6.9	8.7	2.10753	110.225	796.551	1829.24	4341.8	4281.85
2019-05-18	2019	2019苏宁	4	2019力帆	10	436032019苏宁2019力帆	3	1	4-4-2 (100.0%)	442	2019苏宁20	阿不都海米提	WM	0	1998-03-10	50.8167	54.39	48	99	0	7	14.4375	16.5	57.89	4.125	100	30.9375	46.67	26.32	15.66	39.1875	2.21	10.758	7.38169	20.625	406.106	0.89	6.5	8.3	0	406.124	627.728	1100.18	3975.36	4648.91
2019-05-18	2019	2019苏宁	4	2019力帆	10	436032019苏宁2019力帆	3	1	4-4-2 (100.0%)	442	2019苏宁17	罗竞	WM	0	1993-11-04	50.8167	54.39	73	99	0	4	5.42466	10.8493	75	1.35616	100	37.9726	78.57	46.88	7.72	43.3973	2.41	11.5179	7.93085	6.78082	110.256	0.25	7	8.9	1.35616	110.223	816.025	2067.93	4517.17	4007.13
2019-05-18	2019	2019苏宁	4	2019力帆	10	436032019苏宁2019力帆	3	1	4-4-2 (100.0%)	442	2019苏宁33	汪嵩	WM	0	1983-10-12	50.8167	54.39	99	99	1	6	6	8	86.21	5	20	51	92.16	27.59	11.85	58	2.19	11.582	7.824	8	155	0.37	7	9.4	0	155.037	1006.62	1791.3	4519.16	4110.36
2019-05-18	2019	2019苏宁	4	2019力帆	10	436032019苏宁2019力帆	3	1	4-4-2 (100.0%)	442	2019苏宁11	谢鹏飞	WM	0	1993-06-29	50.8167	54.39	51	99	0	2	3.88235	17.4706	73.53	0	0	62.1176	71.88	26.47	11.16	66	2.71	11.8839	7.458	13.5882	293.312	0.65	7.1	9.7	0	293.275	909.907	1902.37	4100.72	4678.38
2019-07-21	2019	2019苏宁	4	2019国安	2	436672019苏宁2019国安	1	0	4-4-2 (100.0%)	442	2019苏宁24	吉翔	WM	0	1990-03-01	50.8167	36.42	73	102	0	5	6.9863	25.1507	41.94	5.58904	25	36.3288	38.46	61.29	14.39	43.3151	1.9	10.01	6.68868	8.38356	247.595	0.55	5.9	8.5	6.9863	247.614	511.832	1232.95	3691.18	4325.85
2019-07-21	2019	2019苏宁	4	2019国安	2	436672019苏宁2019国安	1	0	4-4-2 (100.0%)	442	2019苏宁17	罗竞	WM	0	1993-11-04	50.8167	36.42	102	102	1	8	8	10	64.29	7	57.14	24	66.67	28.57	18.6	28	1.96	9.911	6.675	4	60.3	0.14	5.8	8.3	3	60.3148	618.796	1432.93	3598.64	4200.24
2019-09-13	2019	2019苏宁	4	2019恒大	1	437212019苏宁2019恒大	3	1	4-4-2 (100.0%)	442	2019苏宁17	罗竞	WM	0	1993-11-04	50.8167	42.76	71	100	0	8	11.2676	9.85915	81.58	7.04225	80	49.2958	85.71	34.21	4.57	53.5211	2.32	10.7338	7.77746	5.6338	122.254	0.28	6.4	8.2	1.40845	122.221	595.218	1671.64	4174.94	4169.56
2019-09-13	2019	2019苏宁	4	2019恒大	1	437212019苏宁2019恒大	3	1	4-4-2 (100.0%)	442	2019苏宁11	谢鹏飞	WM	0	1993-06-29	50.8167	42.76	85	100	0	8	9.41176	12.9412	64.52	7.05882	33.33	29.4118	72	35.48	9.99	36.4706	2.06	10.9047	7.82118	5.88235	107.647	0.25	6.5	8.8	3.52941	107.612	691.706	1763.38	3882.34	4459.68
2019-10-20	2019	2019苏宁	4	2019华夏	11	437582019苏宁2019华夏	4	1	4-4-2 (100.0%)	442	2019苏宁17	罗竞	WM	0	1993-11-04	50.8167	57	77	93	0	9	10.8701	9.66234	84	6.03896	60	51.9351	88.37	42	4.76	60.3896	1.98	10.5464	7.88688	8.45455	141.916	0.35	6.7	8.5	1.20779	141.969	639.46	1835.98	4299.64	3629.21
2019-10-20	2019	2019苏宁	4	2019华夏	11	437582019苏宁2019华夏	4	1	4-4-2 (100.0%)	442	2019苏宁11	谢鹏飞	WM	0	1993-06-29	50.8167	57	68	93	0	6	8.20588	21.8824	65.96	6.83824	40	56.0735	68.29	44.68	5.77	64.2794	1.87	10.6512	7.6766	8.20588	188.735	0.46	6.9	8.4	0	188.76	553.029	1390.34	4137.1	4381.62
2019-10-27	2019	2019苏宁	4	2019鲁能	5	437652019苏宁2019鲁能	1	1	4-4-2 (100%)	442	2019苏宁17	罗竞	WM	0	1993-11-04	50.8167	61.5	83	96	0	6	6.93976	15.0361	80.3	4.62651	75	69.3976	85	33.33	6.59	76.3373	2.24	11.1025	8.60067	2.31325	27.759	0.06	6.9	8.4	2.31325	27.7355	943.121	1738.02	4594.07	3799.32
2019-10-27	2019	2019苏宁	4	2019鲁能	5	437652019苏宁2019鲁能	1	1	4-4-2 (100%)	442	2019苏宁11	谢鹏飞	WM	0	1993-06-29	50.8167	61.5	96	96	1	6	6	16	78.08	6	33.33	62	85.48	26.03	9.04	73	2.38	11.007	8.298	3	78.1	0.18	6.9	8.3	2	78.1227	437.986	1590.46	4736.75	4163.66
2019-12-01	2019	2019苏宁	4	2019权健	14	438002019苏宁2019权健	2	0	4-4-2 (100.0%)	442	2019苏宁11	谢鹏飞	WM	0	1993-06-29	50.8167	56.02	80	93	0	9	10.4625	23.25	70.59	2.325	100	70.9125	72.13	42.65	7.68	79.05	2.19	9.66154	7.20169	5.8125	112.065	0.29	6.2	8.3	4.65	112.017	426.223	1452.9	3780.48	3890.5
2019-12-01	2019	2019苏宁	4	2019权健	14	438002019苏宁2019权健	2	0	4-4-2 (100.0%)	442	2019苏宁24	吉翔	WM	0	1990-03-01	50.8167	56.02	93	93	1	6	6	25	54.55	2	50	47	46.81	47.27	12.51	55	1.89	10.629	7.972	12	231.4	0.56	6.8	8.9	2	231.44	1100.53	1455.37	4171.54	3669.8
2019-03-01	2019	2019人和	16	2019鲁能	5	435252019人和2019鲁能	0	1	4-4-2 (100.0%)	442	2019人和30	冯仁亮	WM	0	1988-05-12	50.8167	45.44	64	97	0	7	10.6094	15.1562	58.33	13.6406	55.56	30.3125	65	54.17	11.97	36.375	1.71	11.8204	8.34655	12.125	268.417	0.62	7.3	9.4	7.57812	268.492	734.938	2010.95	4529.66	4276.36
2019-03-01	2019	2019人和	16	2019鲁能	5	435252019人和2019鲁能	0	1	4-4-2 (100.0%)	442	2019人和29	尼扎木丁	WM	0	1991-04-23	50.8167	45.44	77	97	0	2	2.51948	13.8571	57.69	6.2987	40	23.9351	68.42	26.92	7.86	32.7532	1.85	12.3341	8.77535	15.1169	348.318	0.8	7.6	9.6	1.25974	348.381	986.442	2135.05	4799.32	4065.06
2019-03-09	2019	2019鲁能	5	2019建业	8	435332019鲁能2019建业	2	2	4-4-2 (100.0%)	442	2019鲁能33	金敬道	WM	0	1992-11-18	50.8167	48.72	97	97	1	6	6	19	67.8	3	33.33	52	71.15	37.29	9.05	59	2.36	11.41	8.217	12	242.4	0.57	7	9.2	2	242.409	1219.88	1922.94	4136.58	3888.64
2019-03-09	2019	2019鲁能	5	2019建业	8	435332019鲁能2019建业	2	2	4-4-2 (100.0%)	442	2019鲁能16	李海龙	WM	0	1996-08-02	50.8167	48.72	46	97	0	9	18.9783	16.8696	80	6.32609	66.67	80.1304	73.68	47.5	14.31	84.3478	1.7	11.4692	7.98774	6.32609	127.154	0.29	7.1	8.3	4.21739	127.239	719.148	1621	4790.11	4211.8
2019-03-09	2019	2019鲁能	5	2019建业	8	435332019鲁能2019建业	2	2	4-4-2 (100.0%)	442	2019鲁能17	吴兴涵	WM	0	1993-02-24	50.8167	48.72	51	97	0	6	11.4118	20.9216	70.27	5.70588	66.67	55.1569	75.86	29.73	12.21	70.3725	2.62	11.5126	7.97112	5.70588	98.7118	0.23	7.1	9.7	3.80392	98.8038	997.098	1973.24	4961.47	3481.13
2019-04-28	2019	2019鲁能	5	2019卓尔	6	435832019鲁能2019卓尔	3	0	4-4-2 (100.0%)	442	2019鲁能17	吴兴涵	WM	0	1993-02-24	50.8167	42.34	97	97	1	10	10	17	66.67	8	37.5	41	75.61	35.29		51	2.53	12.484	9.751	14	267.2	0.61	7.7	9.1	1	267.217	763.278	2024.36	5816.26	3612.94
2019-04-28	2019	2019鲁能	5	2019卓尔	6	435832019鲁能2019卓尔	3	0	4-4-2 (100.0%)	442	2019鲁能24	齐天羽	WM	0	1993-01-22	50.8167	42.34	76	97	0	6	7.65789	11.4868	70	1.27632	100	38.2895	66.67	53.33	10.38	38.2895	2.17	12.065	9.75743	14.0395	272.238	0.64	7.4	9	3.82895	272.289	1285.39	1935.87	4595.55	3975.68
2019-09-13	2019	2019鲁能	5	2019上港	3	437212019鲁能2019上港	3	1	4-4-2 (100.0%)	442	2019鲁能21	刘彬彬	WM	0	1993-06-16	50.8167	35.71	52	98	0	1	1.88462	1.88462	92.86	7.53846	25	20.7308	81.82	28.57	6.61	26.3846	3.36	11.8693	8.36015	15.0769	292.869	0.69	7.1	9	0	292.886	839.939	1972.9	4544.62	4218.16
2019-09-13	2019	2019鲁能	5	2019上港	3	437212019鲁能2019上港	3	1	4-4-2 (100.0%)	442	2019鲁能13	张驰	WM	0	1987-07-08	50.8167	35.71	92	98	0	5	5.32609	14.913	51.72	4.26087	75	23.4348	54.55	34.48	10.25	30.8913	2.07	11.3297	8.40776	10.6522	330.111	0.73	6.9	8.9	3.19565	330.143	679.46	1793.85	4269.17	4256.5
2019-09-21	2019	2019鲁能	5	2019申花	13	437292019鲁能2019申花	2	2	4-4-2 (100.0%)	442	2019鲁能21	刘彬彬	WM	0	1993-06-16	50.8167	54.49	59	97	0	6	9.86441	16.4407	65.52	1.64407	0	39.4576	70.83	34.48	9.95	47.678	1.97	10.9692	7.85042	16.4407	256.639	0.63	6.7	9	1.64407	256.575	465.608	2087.66	4209	3950.09
2019-09-21	2019	2019鲁能	5	2019申花	13	437292019鲁能2019申花	2	2	4-4-2 (100.0%)	442	2019鲁能36	段刘愚	WM	0	1998-07-24	50.8167	54.49	85	97	0	3	3.42353	12.5529	75.56	3.42353	33.33	46.7882	78.05	31.11	10.03	51.3529	2.29	11.8317	8.08866	4.56471	68.3565	0.16	7.3	9.8	0	68.3838	1022.92	1744.59	4900.17	4096.14
2019-11-22	2019	2019鲁能	5	2019力帆	10	437912019鲁能2019力帆	2	0	4-4-2 (100.0%)	442	2019鲁能21	刘彬彬	WM	0	1993-06-16	50.8167	54	59	95	0	5	8.05085	16.1017	72.22	11.2712	57.14	48.3051	70	33.33	8.28	57.9661	2.58	11.7462	7.94619	17.7119	375.814	0.85	7.4	8.8	4.83051	375.822	860.21	1770.57	4498.37	4241.73
2019-11-22	2019	2019鲁能	5	2019力帆	10	437912019鲁能2019力帆	2	0	4-4-2 (100.0%)	442	2019鲁能33	金敬道	WM	0	1992-11-18	50.8167	54	95	95	1	14	14	10	87.01	3	33.33	74	86.49	20.78	11.96	77	2.3	12.178	8.708	5	150.1	0.37	7.7	9.4	1	150.08	700.682	2144.72	5404.48	3778.19
2019-03-10	2019	2019华夏	11	2019申花	13	435342019华夏2019申花	2	1	4-4-2 (100.0%)	442	2019华夏27	尹鸿博	WM	0	1989-10-30	50.8167	47.39	97	97	1	6	6	16	62.79	6	50	40	65	32.56	8.28	43	1.95	11.334	7.804	18	510.3	1.15	7	9.1	2	510.264	847.65	1598.17	4154.85	4222.73
2019-03-10	2019	2019华夏	11	2019申花	13	435342019华夏2019申花	2	1	4-4-2 (100.0%)	442	2019华夏15	王秋明	WM	0	1993-01-09	50.8167	47.39	93	97	0	4	4.17204	6.25806	81.25	4.17204	50	31.2903	86.67	34.38	7.01	33.3763	2.19	12.101	8.13966	10.4301	182.944	0.43	7.4	9.6	1.04301	182.935	830.875	2201.33	4701.29	4184.41
2019-06-01	2019	2019申花	13	2019力帆	10	436172019申花2019力帆	0	0	4-4-2 (100.0%)	442	2019申花28	曹赟定	WM	0	1989-11-22	50.8167	59.3	66	96	0	3	4.36364	11.6364	82.61	1.45455	0	65.4545	82.22	36.96	9.61	66.9091	2.96	8.68364	5.76145	5.81818	84.8	0.19	5.3	6.1	1.45455	84.7891	246.469	863.9	3401.63	4086.57
2019-06-01	2019	2019申花	13	2019力帆	10	436172019申花2019力帆	0	0	4-4-2 (100.0%)	442	2019申花13	瓜林	WM	1	1986-06-30	50.8167	59.3	96	96	1	15	15	14	77.78	13	53.85	56	82.14	38.1	14.39	63	2.02	9.773	7.122	8	215	0.49	6.1	7.6	2	214.957	385.712	1342.97	3651.32	4178.51
2019-07-27	2019	2019申花	13	2019富力	12	436732019申花2019富力	5	3	4-4-2 (100.0%)	442	2019申花28	曹赟定	WM	0	1989-11-22	50.8167	43.15	97	97	1	2	2	9	84.48	0	0	53	86.79	27.59	13.6	58	2.9	9.344	6.498	7	146.2	0.34	5.8	7.3	0	146.221	358.422	1046.32	3232.15	4560.72
2019-07-27	2019	2019申花	13	2019富力	12	436732019申花2019富力	5	3	4-4-2 (100.0%)	442	2019申花31	王伟	WM	0	1989-06-22	50.8167	43.15	97	97	1	10	10	16	71.93	6	33.33	49	69.39	33.33	11.83	57	2.07	10.791	7.65	6	161.1	0.38	6.7	8.5	1	161.126	524.588	1494.92	4120.69	4489.4
2019-08-02	2019	2019申花	13	2019卓尔	6	436792019申花2019卓尔	2	2	4-4-2 (100.0%)	442	2019申花28	曹赟定	WM	0	1989-11-22	50.8167	48.55	104	104	1	8	8	20	68.25	3	33.33	54	68.52	34.92	10.51	63	2.46	9.196	5.917	11	237.2	0.51	5.3	7.2	3	237.193	489.486	1046.44	2688.02	4734.51
2019-08-02	2019	2019申花	13	2019卓尔	6	436792019申花2019卓尔	2	2	4-4-2 (100.0%)	442	2019申花31	王伟	WM	0	1989-06-22	50.8167	48.55	69	104	0	4	6.02899	12.058	70.37	9.04348	50	34.6667	69.57	37.04	10.01	40.6957	2.56	11.0722	7.59049	12.058	315.768	0.67	6.4	8.7	0	315.822	868.442	1012.36	4316.82	4559.06
2019-09-15	2019	2019申花	13	2019泰达	7	437232019申花2019泰达	0	3	4-4-2 (100.0%)	442	2019申花22	沙拉维	WM	1	1992-10-27	50.8167	55.04	56	96	0	2	3.42857	12	69.57	10.2857	16.67	36	71.43	30.43	6.84	39.4286	3.17	10.0611	7.27886	6.85714	144.343	0.33	6.2	8	0	144.277	569.223	1332.74	3449.78	4564.9
2019-09-15	2019	2019申花	13	2019泰达	7	437232019申花2019泰达	0	3	4-4-2 (100.0%)	442	2019申花28	曹赟定	WM	0	1989-11-22	50.8167	55.04	96	96	1	9	9	22	66.67	3	66.67	59	62.71	25.76	12.69	66	3.08	8.668	5.97	8	161.7	0.37	5.4	7	2	161.704	610.302	792.945	2601.47	4501.76
2019-03-09	2019	2019苏宁	4	2019上港	3	435332019苏宁2019上港	2	3	4-4-2 (100.0%)	442	2019苏宁33	汪嵩	WM	0	1983-10-12	50.8167	53.56	98	98	1	12	12	17	76.39	5	60	70	72.86	44.44	10.17	72	1.86	12.375	9.109	6	126.2	0.3	7.5	9.4	7	126.205	1042.27	2219.51	5304.41	3682.22
2019-03-09	2019	2019苏宁	4	2019上港	3	435332019苏宁2019上港	2	3	4-4-2 (100.0%)	442	2019苏宁24	吉翔	WM	0	1990-03-01	50.8167	53.56	98	98	1	13	13	27	55	10	70	52	59.62	50	12.9	60	1.87	12.109	8.995	13	292.8	0.66	7.4	9.3	12	292.813	1222.98	1999.94	4627.07	3965.79
2019-04-13	2019	2019苏宁	4	2019佳兆业	15	435682019苏宁2019佳兆业	2	0	4-4-2 (100.0%)	442	2019苏宁18	张凌峰	WM	0	1997-02-28	50.8167	44.52	75	96	0	6	7.68	11.52	64	3.84	33.33	29.44	69.57	16	11.94	32	2.52	11.6096	7.72992	10.24	227.84	0.53	7.2	9.2	2.56	227.849	661.212	1799.67	4648.53	4271.91
2019-04-13	2019	2019苏宁	4	2019佳兆业	15	435682019苏宁2019佳兆业	2	0	4-4-2 (100.0%)	442	2019苏宁11	谢鹏飞	WM	0	1993-06-29	50.8167	44.52	94	96	0	3	3.06383	12.2553	66.67	6.12766	66.67	30.6383	70	36.11	7.46	36.766	2.03	11.0941	7.27966	9.19149	198.536	0.46	6.9	8.9	3.06383	198.578	723.556	1718.7	3921.85	4531.45
2019-05-10	2019	2019泰达	7	2019申花	13	435952019泰达2019申花	1	1	4-4-2 (100.0%)	442	2019泰达7	阿奇姆彭	WM	1	1993-10-16	50.8167	59.34	96	99	0	8	8.25	14.4375	77.05	8.25	75	54.6562	83.02	27.87	4.35	62.9062	2.26	10.3135	7.28269	13.4062	320.925	0.73	6.2	8	6.1875	320.925	558.026	1241.91	3539.93	4653.27
2019-05-10	2019	2019泰达	7	2019申花	13	435952019泰达2019申花	1	1	4-4-2 (100.0%)	442	2019泰达14	荣昊	WM	0	1987-04-07	50.8167	59.34	81	99	0	7	8.55556	13.4444	66.67	7.33333	16.67	37.8889	58.06	39.39	12.76	40.3333	2.39	10.5013	7.63889	4.88889	140.678	0.31	6.3	7.7	1.22222	140.653	770.559	1309.42	3264.11	5016.73
2019-06-02	2019	2019泰达	7	2019国安	2	436182019泰达2019国安	1	2	4-4-2 (100.0%)	442	2019泰达17	惠家康	WM	0	1989-08-31	50.8167	38.98	71	97	0	4	5.46479	13.662	67.74	5.46479	25	38.2535	71.43	22.58	8.87	42.3521	2.71	11.1099	8.19582	12.2958	263.266	0.6	6.8	8.2	1.3662	263.243	714.335	1326.59	3665.06	5140.48
2019-06-02	2019	2019泰达	7	2019国安	2	436182019泰达2019国安	1	2	4-4-2 (100.0%)	442	2019泰达8	张池明	WM	0	1989-01-07	50.8167	38.98	71	97	0	4	5.46479	10.9296	77.14	5.46479	50	39.6197	79.31	31.43	7.28	47.8169	2.74	10.4842	7.97586	6.83099	129.379	0.3	6.5	8	1.3662	129.396	687.566	1619.79	3817.26	4230.48
2019-07-11	2019	2019泰达	7	2019恒大	1	436572019泰达2019恒大	0	3	4-4-2 (100.0%)	442	2019泰达7	阿奇姆彭	WM	1	1993-10-16	50.8167	46.72	97	97	1	3	3	9	82	4	50	39	74.36	28	11.38	50	2.8	9.191	6.663	10	228.8	0.5	5.7	7.4	2	228.811	541.201	987.724	3033.64	4399.86
2019-07-11	2019	2019泰达	7	2019恒大	1	436572019泰达2019恒大	0	3	4-4-2 (100.0%)	442	2019泰达18	朴韬宇	WM	0	1993-05-18	50.8167	46.72	97	97	1	9	9	6	86.36	2	0	40	80	29.55	10.37	44	2.05	10.354	7.481	12	330.2	0.74	6.4	8.3	2	330.171	694.073	1165.1	4280.47	3884.58
2019-04-06	2019	2019权健	14	2019华夏	11	435612019权健2019华夏	0	0	4-4-2 (100.0%)	442	2019权健16	郑达伦	WM	0	1994-02-11	50.8167	47.81	69	94	0	3	4.08696	9.53623	78.79	4.08696	33.33	36.7826	81.48	30.3	9.36	44.9565	2.79	9.98171	7.61536	4.08696	68.2522	0.17	6.3	7.5	4.08696	68.3184	561.36	1401.93	4024.06	3926.13
2019-04-06	2019	2019权健	14	2019华夏	11	435612019权健2019华夏	0	0	4-4-2 (100.0%)	442	2019权健20	张源	WM	0	1997-01-28	50.8167	47.81	81	94	0	9	10.4444	6.96296	83.33	2.32099	100	41.7778	75	52.78	11.89	41.7778	2.14	11.6328	8.64568	10.4444	234.652	0.57	7.4	8.7	2.32099	234.632	865.113	1806.99	4677.21	4048.55
2019-04-06	2019	2019华夏	11	2019权健	14	435612019华夏2019权健	0	0	4-4-2 (100.0%)	442	2019华夏27	尹鸿博	WM	0	1989-10-30	50.8167	52.19	88	94	0	12	12.8182	13.8864	78.69	6.40909	50	60.8864	77.19	27.87	10.33	65.1591	2.18	11.3462	8.45359	7.47727	144.311	0.34	7.2	8.7	2.13636	144.26	938.66	1749.98	4596.03	3917.61
2019-04-06	2019	2019华夏	11	2019权健	14	435612019华夏2019权健	0	0	4-4-2 (100.0%)	442	2019华夏31	徐天沅	WM	0	1997-05-08	50.8167	52.19	68	94	0	6	8.29412	12.4412	59.09	8.29412	33.33	24.8824	61.11	31.82	7.87	30.4118	2.09	11.0547	8.56229	12.4412	321.121	0.77	7	8.3	4.14706	321.085	674.63	1686.16	4581.82	3790.38
2019-05-04	2019	2019泰达	7	2019卓尔	6	435892019泰达2019卓尔	1	1	4-4-2 (100.0%)	442	2019泰达7	阿奇姆彭	WM	1	1993-10-16	50.8167	53.92	97	97	1	5	5	17	66.67	5	20	40	85	21.57	6.32	51	2.82	9.518	6.408	15	356.8	0.8	5.9	7.5	1	356.821	684.122	836.222	2570.98	5070.25
2019-05-04	2019	2019泰达	7	2019卓尔	6	435892019泰达2019卓尔	1	1	4-4-2 (100.0%)	442	2019泰达14	荣昊	WM	0	1987-04-07	50.8167	53.92	75	97	0	7	9.05333	6.46667	82.14	0	0	34.92	77.78	39.29	8.14	36.2133	2.14	10.8381	7.48193	5.17333	80.1867	0.19	6.6	8.5	3.88	80.1497	623.525	1483.6	4001.69	4648.95
2019-03-09	2019	2019国安	2	2019力帆	10	435332019国安2019力帆	4	0	4-4-2 (100.0%)	442	2019国安5	雷纳托.奥古斯托	WM	1	1988-02-08	50.8167	58.66	93	93	1	11	11	15	81.71	1	100	74	81.08	37.8	8.78	82	2.22	9.808	6.689	6	138.9	0.34	6.3	8	2	138.921	1001.55	1393.85	3153.99	4119.59
2019-03-09	2019	2019国安	2	2019力帆	10	435332019国安2019力帆	4	0	4-4-2 (100.0%)	442	2019国安21	比埃拉	WM	1	1989-10-21	50.8167	58.66	93	93	1	14	14	12	86.96	9	33.33	85	88.24	35.87	4.52	92	2.43	10.415	7.424	5	114.2	0.27	6.7	8.9	2	114.245	635.506	1591.85	4353.82	3719.44
2019-04-13	2019	2019华夏	11	2019力帆	10	435682019华夏2019力帆	1	2	4-4-2 (100.0%)	442	2019华夏27	尹鸿博	WM	0	1989-10-30	50.8167	50.75	87	97	0	4	4.45977	11.1494	78.26	2.22989	0	47.9425	72.09	34.78	9.6	51.2874	1.83	10.3578	6.65286	11.1494	372.948	0.81	6.4	8.2	1.11494	372.955	461.849	1179.23	3717.8	4625.89
2019-04-13	2019	2019华夏	11	2019力帆	10	435682019华夏2019力帆	1	2	4-4-2 (100.0%)	442	2019华夏31	徐天沅	WM	0	1997-05-08	50.8167	50.75	58	97	0	3	5.01724	11.7069	66.67	3.34483	0	26.7586	68.75	28.57	5.49	35.1207	2.33	11.3791	7.41047	5.01724	73.5862	0.16	7	8.8	0	73.5229	698.105	1605.27	5236.71	3765.56
2019-09-20	2019	2019苏宁	4	2019力帆	10	437282019苏宁2019力帆	2	1	4-4-2 (100.0%)	442	2019苏宁11	谢鹏飞	WM	0	1993-06-29	50.8167	50.59	80	98	0	6	7.35	12.25	72.97	6.125	60	36.75	76.67	43.24	12.61	45.325	1.86	10.1981	6.42267	9.8	186.2	0.42	6.2	8.7	1.225	186.21	638.876	1618.92	3117.88	4635.79
2019-09-20	2019	2019苏宁	4	2019力帆	10	437282019苏宁2019力帆	2	1	4-4-2 (100.0%)	442	2019苏宁24	吉翔	WM	0	1990-03-01	50.8167	50.59	98	98	1	8	8	19	56.82	7	57.14	40	60	56.82	17.04	44	1.84	10.454	6.542	5	117.5	0.27	6.4	8.7	6	117.46	478.148	1515.64	4043.73	4298.53
2019-11-27	2019	2019力帆	10	2019卓尔	6	437962019力帆2019卓尔	0	1	4-4-2 (100.0%)	442	2019力帆7	冯劲	WM	0	1993-08-14	50.8167	62.15	85	98	0	2	2.30588	10.3765	75	6.91765	0	35.7412	70.97	33.33	160.07	41.5059	2.44	9.74466	6.96953	17.2941	306.452	0.71	5.9	7.7	0	306.503	689.5	1173.98	3454.77	4120.19
2019-11-27	2019	2019力帆	10	2019卓尔	6	437962019力帆2019卓尔	0	1	4-4-2 (100.0%)	442	2019力帆30	费尔南迪尼奥	WM	1	1985-11-25	50.8167	62.15	98	98	1	10	10	14	70.83	8	37.5	40	65	22.92	9.02	48	3.25	10.528	7.618	6	104.3	0.24	6.4	8.5	2	104.3	528.762	1360.28	4846.11	3688.63
2020-07-25	2020	2020申花	7	2020恒大	2	440372020申花2020恒大	0	2	4-4-2 (100.0%)	442	2020申花28	曹赟定	WM	0	1989-11-22	2.00764	43.64	80	96	0	4	4.8	19.2	65.22	1.2	100	45.6	71.05	23.91	11.95	55.2	2.63	9.5004	6.1584	7.2	158.28	0.38	5.9	7.8	0	158.33	378.407	1422.29	3171.44	0
2020-07-25	2020	2020申花	7	2020恒大	2	440372020申花2020恒大	0	2	4-4-2 (100.0%)	442	2020申花22	沙拉维	WM	1	1992-10-27	2.00764	43.64	55	96	0	5	8.72727	13.9636	60	1.74545	0	27.9273	56.25	15	9.38	34.9091	2.85	10.1271	6.76538	6.98182	109.44	0.25	6.3	8.8	0	109.372	669.656	1760.1	3284.86	0
2020-07-27	2020	2020泰达	10	2020上港	4	440392020泰达2020上港	1	3	4-4-2 (100.0%)	442	2020泰达14	荣昊	WM	0	1987-04-07	2.24861	35.44	82	96	0	4	4.68293	16.3902	46.15	3.5122	66.67	25.7561	45.45	34.62	19.13	30.439	2.04	10.306	7.03493	9.36585	177.132	0.43	6.4	7.8	0	177.184	372.166	1360.23	3759.64	0
2020-07-27	2020	2020泰达	10	2020上港	4	440392020泰达2020上港	1	3	4-4-2 (100.0%)	442	2020泰达16	刘若钒	WM	0	1999-01-28	2.24861	35.44	77	96	0	6	7.48052	9.97403	61.9	6.23377	20	18.7013	66.67	38.1	12.36	26.1818	1.57	11.0288	7.66379	6.23377	126.171	0.3	6.8	8.6	4.98701	126.232	522.47	1390.82	4963.95	0
2020-08-12	2020	2020华夏	8	2020国安	3	440552020华夏2020国安	1	3	4-4-2 (100.0%)	442	2020华夏11	步亚·图雷	WM	1	1995-01-10	2.07639	53.13	98	98	1	2	2	16	63.64	7	57.14	38	68.42	31.82	8.62	44	2.23	11.045	7.681	10	178.8	0.43	6.7	9.2	7	178.815	930.683	1948.68	4047.56	0
2020-08-12	2020	2020华夏	8	2020国安	3	440552020华夏2020国安	1	3	4-4-2 (100.0%)	442	2020华夏14	冯刚	WM	0	1993-03-06	2.07639	53.13	47	98	0	4	8.34043	18.766	70.97	8.34043	75	56.2979	70.37	41.94	8.68	64.6383	1.84	11.3138	7.72949	6.25532	105.715	0.25	6.8	9.1	0	105.784	1088.76	1569.31	4067.32	0
2020-08-12	2020	2020华夏	8	2020国安	3	440552020华夏2020国安	1	3	4-4-2 (100.0%)	442	2020华夏15	王秋明	WM	0	1993-01-09	2.07639	53.13	50	98	0	5	9.8	7.84	80	3.92	0	37.24	78.95	45	5.96	39.2	1.9	11.1818	7.78316	1.96	15.68	0.03	6.7	9.4	0	15.595	686.191	2215.75	4061.1	0
2020-08-10	2020	2020申花	7	2020一方	12	440532020申花2020一方	2	2	4-4-2 (100.0%)	442	2020申花22	沙拉维	WM	1	1992-10-27	2.07986	42.41	59	96	0	9	14.6441	21.1525	69.77	4.88136	100	63.4576	71.79	20.93	7.08	69.9661	3	10.8106	7.78739	8.13559	281.817	0.63	6.7	8.4	4.88136	281.826	814.426	1789.03	3261.21	0
2020-08-10	2020	2020申花	7	2020一方	12	440532020申花2020一方	2	2	4-4-2 (100.0%)	442	2020申花10	吉奥瓦尼·莫雷诺	WM	1	1986-07-01	2.07986	42.41	81	96	0	7	8.2963	20.1481	73.02	7.11111	66.67	62.8148	75.47	36.51	12.99	74.6667	2.3	9.64978	6.56119	4.74074	109.511	0.26	6	7.5	7.11111	109.545	518.279	945.376	3193.45	0
2020-08-16	2020	2020国安	3	2020黄海	14	440592020国安2020黄海	3	3	4-4-2 (100.0%)	442	2020国安10	张稀哲	WM	0	1991-01-23	2.04931	67.6	62	97	0	7	10.9516	23.4677	78.57	3.12903	0	103.258	78.79	34.29	12.46	109.516	2.16	9.57953	6.29248	4.69355	119.842	0.29	5.9	7.7	0	119.807	304.617	830.457	3826.7	0
2020-08-16	2020	2020国安	3	2020黄海	14	440592020国安2020黄海	3	3	4-4-2 (100.0%)	442	2020国安7	侯永永	WM	0	1998-01-13	2.04931	67.6	81	97	0	5	5.98765	7.18519	87.5	0	0	50.2963	92.86	27.08	7.26	57.4815	2.19	11.0975	7.36481	11.9753	229.926	0.55	6.8	9.1	0	229.905	668.438	1426.09	4575.14	0
2020-08-17	2020	2020力帆	6	2020卓尔	15	440602020力帆2020卓尔	0	2	4-4-2(100.0%)	442	2020力帆7	冯劲	WM	0	1993-08-14	2.28264	54.61	81	98	0	3	3.62963	14.5185	60	4.83951	50	24.1975	80	16.67	12.4	36.2963	2.93	9.66812	6.84064	12.0988	300.896	0.68	5.9	7.6	1.20988	300.845	500.1	1054.59	3158.01	0
2020-08-17	2020	2020力帆	6	2020卓尔	15	440602020力帆2020卓尔	0	2	4-4-2(100.0%)	442	2020力帆10	西里诺	WM	1	1992-01-22	2.28264	54.61	98	98	1	7	7	11	71.79	5	40	31	83.87	20.51	5.41	39	2.41	9.585	6.833	6	115.5	0.26	5.8	7.5	3	115.466	543.162	1199.59	2904.47	0
2020-08-16	2020	2020一方	12	2020富力	11	440592020一方2020富力	0	1	4-4-2 (100.0%)	442	2020一方28	林良铭	WM	0	1997-06-04	2.61944	46.03	48	100	0	1	2.08333	8.33333	82.61	2.08333	0	43.75	76.19	43.48	4.82	47.9167	2.3	12.5583	9.50417	6.25	80.625	0.19	7.5	9.3	4.16667	80.6472	946.812	2349.75	5232.22	0
2020-08-16	2020	2020一方	12	2020富力	11	440592020一方2020富力	0	1	4-4-2 (100.0%)	442	2020一方11	孙国文	WM	0	1993-09-30	2.61944	46.03	100	100	1	15	15	17	70.69	3	100	51	76.47	39.66	8.22	58	2.28	11.682	9.117	8	167.3	0.39	7	8.7	4	167.271	736.056	1792.31	4693.78	0
2020-08-16	2020	2020一方	12	2020富力	11	440592020一方2020富力	0	1	4-4-2 (100.0%)	442	2020一方29	孙铂	WM	0	1991-01-22	2.61944	46.03	52	100	0	2	3.84615	11.5385	77.78	1.92308	100	48.0769	76	25.93	12.35	51.9231	3.37	10.7923	8.59423	9.61538	228.077	0.51	6.5	8.1	0	228.11	567.316	2019.75	3268.07	0
2020-08-20	2020	2020苏宁	1	2020恒大	2	440632020苏宁2020恒大	1	2	4-4-2 (100.0%)	442	2020苏宁33	瓦卡索	WM	1	1990-07-25	2.11597	50.95	99	99	1	19	19	22	69.01	6	66.67	61	68.85	29.58	17.24	71	2.41	9.908	7.092	9	146.1	0.34	6	8.4	3	146.111	623.383	1575.83	3209.49	0
2020-08-20	2020	2020苏宁	1	2020恒大	2	440632020苏宁2020恒大	1	2	4-4-2 (100.0%)	442	2020苏宁11	谢鹏飞	WM	0	1993-06-29	2.11597	50.95	81	99	0	6	7.33333	13.4444	67.65	4.88889	0	39.1111	68.75	41.18	10.4	41.5556	2.35	11.1283	7.89556	11	161.578	0.36	6.7	9	2.44444	161.615	859.122	1669.52	4223.04	0
2020-08-20	2020	2020苏宁	1	2020恒大	2	440632020苏宁2020恒大	1	2	4-4-2 (100.0%)	442	2020苏宁24	吉翔	WM	0	1990-03-01	2.11597	50.95	50	99	0	9	17.82	21.78	70.27	3.96	50	67.32	67.65	40.54	12.25	73.26	1.81	11.3137	7.77744	17.82	375.012	0.85	6.9	9.1	1.98	375.052	1011.38	1843.25	3923.65	0
2020-08-21	2020	2020华夏	8	2020卓尔	15	440642020华夏2020卓尔	3	1	4-4-2 (100.0%)	442	2020华夏11	步亚·图雷	WM	1	1995-01-10	2.11667	52.14	86	97	0	3	3.38372	10.1512	70	3.38372	33.33	25.9419	73.91	40	9.81	33.8372	1.93	10.6384	7.69909	18.0465	578.616	1.29	6.5	8.7	1.12791	578.604	650.64	1427.3	3945.28	0
2020-08-21	2020	2020华夏	8	2020卓尔	15	440642020华夏2020卓尔	3	1	4-4-2 (100.0%)	442	2020华夏13	尹鸿博	WM	0	1989-10-30	2.11667	52.14	90	97	0	7	7.54444	7.54444	82.5	2.15556	0	37.7222	85.71	32.5	9.7	43.1111	1.98	10.8608	7.44852	7.54444	153.152	0.34	6.7	8.7	2.15556	153.136	782.1	1580.53	3991.65	0
2020-08-22	2020	2020黄海	14	2020泰达	10	440652020黄海2020泰达	2	0	4-4-2 (100.0%)	442	2020黄海17	周俊辰	WM	0	2000-03-23	2.37639	51.99	68	96	0	7	9.88235	12.7059	70.97	4.23529	66.67	29.6471	76.19	35.48	6.98	43.7647	2.61	9.91059	7.26212	8.47059	190.588	0.44	6.2	7.4	0	190.549	655.926	871.55	3884.82	0
2020-08-22	2020	2020黄海	14	2020泰达	10	440652020黄海2020泰达	2	0	4-4-2 (100.0%)	442	2020黄海7	高翔	WM	0	1989-02-14	2.37639	51.99	87	96	0	6	6.62069	14.3448	59.38	6.62069	83.33	30.8966	53.57	43.75	10.14	35.3103	2.06	10.4022	7.46372	9.93103	213.738	0.5	6.5	7.7	6.62069	213.778	542.72	1422.33	3496.79	0
2020-08-25	2020	2020一方	12	2020恒大	2	440682020一方2020恒大	2	2	4-4-2 (100.0%)	442	2020一方29	孙铂	WM	0	1991-01-22	2.525	41.32	87	96	0	11	12.1379	9.93103	75	5.51724	20	33.1034	76.67	25	11.28	39.7241	2.47	10.901	8.14455	7.72414	126.676	0.29	6.8	7.9	2.2069	126.641	555.021	1618.95	3610.59	0
2020-08-25	2020	2020一方	12	2020恒大	2	440682020一方2020恒大	2	2	4-4-2 (100.0%)	442	2020一方28	林良铭	WM	0	1997-06-04	2.525	41.32	87	96	0	6	6.62069	17.6552	65.96	4.41379	75	45.2414	68.29	36.17	5.86	51.8621	2.57	12.1114	9.44883	6.62069	128.883	0.3	7.5	9.1	3.31034	128.877	797.065	1816.09	5325.46	0
2020-08-29	2020	2020一方	12	2020鲁能	5	440722020一方2020鲁能	1	0	4-4-2 (100.0%)	442	2020一方29	孙铂	WM	0	1991-01-22	2.29722	44.41	71	96	0	8	10.8169	12.169	68.97	1.35211	0	29.7465	72.73	20.69	10.63	39.2113	3.41	9.94344	6.80383	4.05634	101.003	0.23	6.1	7.7	2.70423	100.992	518.615	1060.82	3295.67	0
2020-08-29	2020	2020一方	12	2020鲁能	5	440722020一方2020鲁能	1	0	4-4-2 (100.0%)	442	2020一方28	林良铭	WM	0	1997-06-04	2.29722	44.41	85	96	0	5	5.64706	4.51765	81.82	7.90588	42.86	22.5882	90	31.82	4.74	24.8471	2.45	11.6284	8.41299	4.51765	153.148	0.36	7.2	9.3	3.38824	153.118	853.964	1700.95	4786.38	0
2020-08-31	2020	2020泰达	10	2020上港	4	440742020泰达2020上港	1	4	4-4-2 (100.0%)	442	2020泰达14	荣昊	WM	0	1987-04-07	2.14236	40.65	79	98	0	1	1.24051	14.8861	62.5	0	0	35.9747	58.62	28.13	16.04	39.6962	2.53	10.3322	7.17509	6.20253	127.772	0.29	6.3	8.4	2.48101	127.735	578.213	1492.2	3428.96	0
2020-08-31	2020	2020泰达	10	2020上港	4	440742020泰达2020上港	1	4	4-4-2 (100.0%)	442	2020泰达11	谢维军	WM	0	1997-11-14	2.14236	40.65	57	98	0	1	1.7193	12.0351	63.16	6.87719	50	25.7895	73.33	26.32	7.26	32.6667	2.16	10.8746	7.47723	13.7544	356.754	0.8	6.6	8.6	5.15789	356.787	608.871	1246.31	4159.6	0
2020-08-30	2020	2020申花	7	2020恒大	2	440732020申花2020恒大	1	4	4-4-2 (100.0%)	442	2020申花28	曹赟定	WM	0	1989-11-22	2.09514	29.84	73	94	0	5	6.43836	12.8767	58.33	0	0	24.4658	68.42	25	17.51	30.9041	2.71	9.17337	6.44737	11.589	277.236	0.66	5.8	7.8	1.28767	277.285	574.179	1061.6	3135.37	0
2020-08-30	2020	2020申花	7	2020恒大	2	440732020申花2020恒大	1	4	4-4-2 (100.0%)	442	2020申花11	于汉超	WM	0	1987-02-25	2.09514	29.84	94	94	1	7	7	15	55.88	5	20	27	62.96	35.29	12.59	34	2.29	9.559	6.603	9	221.9	0.52	6.1	7.9	3	221.856	484.717	1260.77	2946.7	0
2020-09-06	2020	2020力帆	6	2020泰达	10	440802020力帆2020泰达	2	1	4-4-2 (100.0%)	442	2020力帆30	费尔南迪尼奥	WM	1	1985-11-25	1.84167	43.91	95	95	1	9	9	5	86.84	4	100	28	85.71	26.32	9.14	38	2.58	9.814	6.446	5	123.8	0.3	6.2	8.7	2	123.85	477.888	1199.36	4281.88	0
2020-09-06	2020	2020力帆	6	2020泰达	10	440802020力帆2020泰达	2	1	4-4-2 (100.0%)	442	2020力帆9	阿德里安	WM	1	1986-11-06	1.84167	43.91	95	95	1	11	11	23	66.18	7	57.14	60	63.33	42.65	8.52	68	2.51	10.568	6.6	14	224.5	0.54	6.7	9	2	224.502	679.379	1365.36	3945.27	0
2020-09-10	2020	2020黄海	14	2020上港	4	440842020黄海2020上港	1	2	4-4-2 (100.0%)	442	2020黄海7	高翔	WM	0	1989-02-14	1.93542	55.06	84	102	0	14	17	25.5	48.78	17	35.71	38.8571	59.38	43.9	10.71	49.7857	1.76	10.1636	6.33979	8.5	150.45	0.33	5.9	7.9	9.71429	150.391	672.548	1260.35	3379.38	0
2020-09-10	2020	2020黄海	14	2020上港	4	440842020黄海2020上港	1	2	4-4-2 (100.0%)	442	2020黄海30	麦麦提阿卜杜拉·艾孜麦提	WM	1	1997-11-21	1.93542	55.06	62	102	0	8	13.1613	34.5484	40	11.5161	28.57	41.129	44	28.57	18.98	57.5806	2.37	11.4569	7.60394	16.4516	248.748	0.55	6.7	9.1	1.64516	248.792	745.772	1929.85	3970.78	0
2020-09-08	2020	2020一方	12	2020苏宁	1	440822020一方2020苏宁	1	1	4-4-2 (100.0%)	442	2020一方29	孙铂	WM	0	1991-01-22	2.41806	41.46	67	95	0	4	5.67164	8.50746	76	2.83582	50	28.3582	85	24	7.25	35.4478	2.24	11.2199	8.38836	9.92537	183.052	0.43	7	8.3	1.41791	183.123	802.9	1811.32	3604.75	0
2020-09-08	2020	2020一方	12	2020苏宁	1	440822020一方2020苏宁	1	1	4-4-2 (100.0%)	442	2020一方28	林良铭	WM	0	1997-06-04	2.41806	41.46	93	95	0	10	10.2151	18.3871	60	11.2366	45.45	36.7742	75	46.67	7.77	45.9677	2	12.2356	9.09957	13.2796	239.032	0.57	7.7	9.3	6.12903	239.075	887.217	1684.96	5276.16	0
2020-09-15	2020	2020华夏	8	2020国安	3	440892020华夏2020国安	3	3	4-4-2 (100.0%)	442	2020华夏11	步亚·图雷	WM	1	1995-01-10	2.12639	37.57	100	100	1	3	3	14	62.16	2	50	28	78.57	10.81	15.28	37	2.95	11.165	7.889	18	306.9	0.67	6.7	9.3	2	306.89	974.839	2032.89	4168.31	0
2020-09-15	2020	2020华夏	8	2020国安	3	440892020华夏2020国安	3	3	4-4-2 (100.0%)	442	2020华夏8	保利尼奥.恩里克.桑托斯	WM	1	1994-07-10	2.12639	37.57	100	100	1	7	7	13	73.47	3	33.33	41	85.37	26.53	13.94	49	3	10.939	7.818	7	160.4	0.36	6.5	9.2	0	160.353	666.725	1846.3	4180.32	0
2020-09-16	2020	2020黄海	14	2020力帆	6	440902020黄海2020力帆	0	3	4-4-2 (100.0%)	442	2020黄海17	周俊辰	WM	0	2000-03-23	1.78403	57.03	91	96	0	2	2.10989	12.6593	69.23	2.10989	0	32.7033	64.52	23.08	11.3	41.1429	2.67	8.74866	5.60492	6.32967	112.141	0.28	5.4	7.9	0	112.172	392.519	1189.96	3227.1	0
2020-09-16	2020	2020黄海	14	2020力帆	6	440902020黄海2020力帆	0	3	4-4-2 (100.0%)	442	2020黄海7	高翔	WM	0	1989-02-14	1.78403	57.03	91	96	0	8	8.43956	10.5495	66.67	9.49451	55.56	28.4835	70.37	46.67	10.61	31.6484	1.87	9.03455	5.52053	7.38462	158.031	0.36	5.6	7.8	7.38462	158.033	600.488	959.597	2814.37	0
2020-09-16	2020	2020力帆	6	2020黄海	14	440902020力帆2020黄海	3	0	4-4-2 (100.0%)	442	2020力帆30	费尔南迪尼奥	WM	1	1985-11-25	1.78403	42.97	96	96	1	0	0	9	66.67	3	33.33	17	82.35	14.81	8.35	27	3.11	9.295	5.647	7	213.8	0.5	5.8	7.9	2	213.808	326.068	916.098	3795.65	0
2020-09-16	2020	2020力帆	6	2020黄海	14	440902020力帆2020黄海	3	0	4-4-2 (100.0%)	442	2020力帆9	阿德里安	WM	1	1986-11-06	1.78403	42.97	96	96	1	8	8	19	69.35	6	50	55	65.45	48.39	12.47	62	2.24	9.769	6.17	4	74.7	0.18	6.1	8.6	8	74.6755	662.063	1161.73	3620.3	0
2020-09-16	2020	2020永昌	16	2020泰达	10	440902020永昌2020泰达	1	1	4-4-2 (100.0%)	442	2020永昌33	朴世豪	WM	0	1991-07-09	2.08403	47.41	61	94	0	2	3.08197	6.16393	78.95	6.16393	0	23.1148	86.67	47.37	8.66	29.2787	1.47	10.7761	7.52616	6.16393	76.8951	0.19	6.8	8.5	1.54098	76.8695	704.447	1604.41	3560.43	0
2020-09-16	2020	2020永昌	16	2020泰达	10	440902020永昌2020泰达	1	1	4-4-2 (100.0%)	442	2020永昌21	陈蒲	WM	0	1997-01-15	2.08403	47.41	63	94	0	3	4.47619	8.95238	70	2.98413	50	26.8571	66.67	40	7.76	29.8413	2.05	10.9547	7.25292	7.46032	189.044	0.45	6.9	9.3	0	189.053	653.78	1785.79	4788.74	0
2020-09-14	2020	2020一方	12	2020申花	7	440882020一方2020申花	1	1	4-4-2 (100.0%)	442	2020一方29	孙铂	WM	0	1991-01-22	2.42014	48.08	77	95	0	7	8.63636	17.2727	69.57	7.4026	16.67	53.0519	69.77	32.61	8.99	56.7532	2.67	10.4586	7.55188	7.4026	121.156	0.29	6.6	7.6	1.23377	121.173	563.624	1562.15	3335.04	0
2020-09-14	2020	2020一方	12	2020申花	7	440882020一方2020申花	1	1	4-4-2 (100.0%)	442	2020一方28	林良铭	WM	0	1997-06-04	2.42014	48.08	47	95	0	5	10.1064	28.2979	48.15	16.1702	37.5	32.3404	75	33.33	3.97	54.5745	1.78	12.0812	9.26351	4.04255	52.7553	0.13	7.6	9.1	12.1277	52.8396	764.445	1845.9	5210.56	0
2020-09-14	2020	2020一方	12	2020申花	7	440882020一方2020申花	1	1	4-4-2 (100.0%)	442	2020一方20	汪晋贤	WM	0	1996-01-12	2.42014	48.08	48	95	0	3	5.9375	11.875	66.67	5.9375	66.67	29.6875	80	27.78	8.6	35.625	3.28	12.1145	8.55792	9.89583	121.521	0.3	7.6	9.3	7.91667	121.46	1165.99	1673.03	4871.02	0
2020-09-22	2020	2020力帆	6	2020卓尔	15	440962020力帆2020卓尔	1	0	4-4-2 (100.0%)	442	2020力帆30	费尔南迪尼奥	WM	1	1985-11-25	2.07292	44.18	97	97	1	14	14	14	67.44	3	66.67	31	83.87	20.93	12.25	43	3.12	10.23	6.767	5	175.8	0.39	6.3	8.2	0	175.769	425.508	1001.28	4621.36	0
2020-09-22	2020	2020力帆	6	2020卓尔	15	440962020力帆2020卓尔	1	0	4-4-2 (100.0%)	442	2020力帆10	西里诺	WM	1	1992-01-22	2.07292	44.18	97	97	1	11	11	16	62.79	5	80	35	60	34.88	7.73	43	2.67	10.271	6.972	11	302.5	0.69	6.3	8.4	3	302.474	591.91	1197.69	3848.86	0
2020-09-22	2020	2020泰达	10	2020华夏	8	440962020泰达2020华夏	0	1	4-4-2 (100.0%)	442	2020泰达17	惠家康	WM	0	1989-08-31	2.08681	39.84	72	94	0	4	5.22222	9.13889	50	3.91667	100	16.9722	46.15	42.86	17.4	18.2778	1.93	10.9627	7.80331	15.6667	345.842	0.81	6.9	9.4	1.30556	345.903	1104.34	1742.84	3488.72	0
2020-09-22	2020	2020泰达	10	2020华夏	8	440962020泰达2020华夏	0	1	4-4-2 (100.0%)	442	2020泰达16	刘若钒	WM	0	1999-01-28	2.08681	39.84	86	94	0	3	3.27907	7.65116	68.18	8.74419	75	16.3953	80	40.91	6.75	24.0465	1.86	10.8548	7.48721	5.46512	87.0047	0.21	6.9	8.9	8.74419	87.0568	541.243	1764.58	4526.39	0
2020-09-24	2020	2020一方	12	2020佳兆业	13	440982020一方2020佳兆业	1	3	4-4-2 (100.0%)	442	2020一方29	孙铂	WM	0	1991-01-22	2.10069	56.12	61	99	0	4	6.4918	11.3607	69.57	11.3607	42.86	34.082	71.43	21.74	15.54	37.3279	2.91	10.3674	6.69143	3.2459	99.3246	0.22	6.2	7.8	4.86885	99.297	479.632	1525.13	3632.25	0
2020-09-24	2020	2020一方	12	2020佳兆业	13	440982020一方2020佳兆业	1	3	4-4-2 (100.0%)	442	2020一方20	汪晋贤	WM	0	1996-01-12	2.10069	56.12	61	99	0	9	14.6066	22.7213	58.82	9.7377	66.67	50.3115	61.29	52.94	6.73	55.1803	2.15	11.4126	7.93461	11.3607	161.97	0.36	6.8	9.2	9.7377	161.898	986.177	1565.53	4814.68	0
2020-09-24	2020	2020佳兆业	13	2020一方	12	440982020佳兆业2020一方	3	1	4-4-2 (100.0%)	442	2020佳兆业8	戴伟俊	WM	0	1999-07-25	2.10069	43.88	83	99	0	9	10.7349	20.2771	60.47	8.3494	42.86	44.1325	56.76	53.49	12.05	51.2892	2.09	11.9146	8.24086	2.38554	32.2048	0.08	7.2	9.5	2.38554	32.2154	841.783	1850.08	5076.12	0
2020-09-24	2020	2020佳兆业	13	2020一方	12	440982020佳兆业2020一方	3	1	4-4-2 (100.0%)	442	2020佳兆业17	刘越	WM	0	1997-09-14	2.10069	43.88	49	99	0	1	2.02041	10.102	58.33	14.1429	14.29	16.1633	75	33.33	5.59	24.2449	2.33	11.3365	7.7422	12.1224	230.731	0.53	6.9	9.6	0	230.822	987.667	2391.23	4045.85	0
2020-09-24	2020	2020佳兆业	13	2020一方	12	440982020佳兆业2020一方	3	1	4-4-2 (100.0%)	442	2020佳兆业14	张源	WM	0	1997-01-28	2.10069	43.88	50	99	0	7	13.86	15.84	63.64	5.94	66.67	39.6	60	31.82	13.98	43.56	2.09	11.5018	7.90812	5.94	100.584	0.23	6.9	9	7.92	100.635	844.086	2030.06	3741.58	0
2020-09-25	2020	2020永昌	16	2020力帆	6	440992020永昌2020力帆	1	4	4-4-2 (100.0%)	442	2020永昌33	朴世豪	WM	0	1991-07-09	1.95833	57	79	97	0	4	4.91139	7.36709	83.78	3.68354	33.33	44.2025	83.33	24.32	12.6	45.4304	2	10.3495	6.98277	3.68354	80.4241	0.18	6.4	8.6	0	80.4429	697.325	1496.02	3338.18	0
2020-09-28	2020	2020黄海	14	2020华夏	8	441022020黄海2020华夏	1	3	4-4-2 (100.0%)	442	2020黄海5	晏紫豪	WM	0	1995-01-18	2.57917	41.74	66	94	0	4	5.69697	4.27273	87.5	2.84848	50	27.0606	94.74	16.67	6.29	34.1818	3.04	11.0165	8.95991	9.9697	196.403	0.46	7	8.1	2.84848	196.429	549.711	1623.46	4389.91	0
2020-09-28	2020	2020黄海	14	2020华夏	8	441022020黄海2020华夏	1	3	4-4-2 (100.0%)	442	2020黄海30	麦麦提阿卜杜拉·艾孜麦提	WM	1	1997-11-21	2.57917	41.74	94	94	1	14	14	18	63.27	3	33.33	42	66.67	26.53	10.95	49	2.88	10.451	8.287	13	323.3	0.77	6.7	8	1	323.343	779.662	1271.09	3644.07	0
2020-09-28	2020	2020力帆	6	2020上港	4	441022020力帆2020上港	1	0	4-4-2 (100.0%)	442	2020力帆7	冯劲	WM	0	1993-08-14	2.12569	45.34	95	98	0	2	2.06316	7.22105	66.67	5.15789	40	14.4421	71.43	19.05	11.1	21.6632	2.57	10.3911	7.50577	16.5053	389.008	0.87	6.3	8.7	1.03158	388.996	770.062	1372.33	3567.75	0
2020-09-28	2020	2020力帆	6	2020上港	4	441022020力帆2020上港	1	0	4-4-2 (100.0%)	442	2020力帆30	费尔南迪尼奥	WM	1	1985-11-25	2.12569	45.34	98	98	1	5	5	10	76.74	2	0	34	79.41	9.3	12.54	43	3.58	9.876	7.017	7	151.8	0.35	6	8.3	3	151.802	409.348	1240.53	4302.64	0
2020-09-28	2020	2020泰达	10	2020卓尔	15	441022020泰达2020卓尔	0	0	4-4-2 (100.0%)	442	2020泰达17	惠家康	WM	0	1989-08-31	2.19722	43.78	97	97	1	6	6	12	73.91	0	0	41	75.61	32.61	10.22	46	2.43	10.643	7.621	10	251.4	0.58	6.5	8.7	2	251.44	624.567	1538.82	3633.51	0
2020-09-28	2020	2020泰达	10	2020卓尔	15	441022020泰达2020卓尔	0	0	4-4-2 (100.0%)	442	2020泰达24	朴韬宇	WM	0	1993-05-18	2.19722	43.78	97	97	1	10	10	8	82.98	5	40	44	81.82	34.04	9.75	47	2.6	10.316	7.661	6	156.5	0.36	6.3	8.7	0	156.549	987.327	1448.42	3975.17	0
2020-10-19	2020	2020力帆	6	2020苏宁	1	441232020力帆2020苏宁	1	1	4-4-2 (100.0%)	442	2020力帆30	费尔南迪尼奥	WM	1	1985-11-25	2.04514	50.08	96	96	1	6	6	14	58.82	4	50	24	70.83	8.82	16.21	34	4.09	9.898	6.647	7	136.1	0.33	6.2	8.1	1	136.073	582.997	1329.62	3958.37	0
2020-10-19	2020	2020力帆	6	2020苏宁	1	441232020力帆2020苏宁	1	1	4-4-2 (100.0%)	442	2020力帆10	西里诺	WM	1	1992-01-22	2.04514	50.08	96	96	1	13	13	17	67.92	5	60	41	68.29	24.53	12.35	53	2.58	9.492	6.537	10	191.4	0.44	5.9	8	2	191.384	717.533	1089.23	3324.84	0
2020-10-19	2020	2020苏宁	1	2020力帆	6	441232020苏宁2020力帆	1	1	4-4-2 (100.0%)	442	2020苏宁7	罗竞	WM	0	1993-11-04	2.04514	49.92	74	96	0	6	7.78378	12.973	66.67	5.18919	25	33.7297	65.38	43.33	6.19	38.9189	2.3	10.6041	7.31546	11.6757	267.243	0.62	6.6	8.6	2.59459	267.246	860.82	1459.17	4117.77	0
2020-10-19	2020	2020苏宁	1	2020力帆	6	441232020苏宁2020力帆	1	1	4-4-2 (100.0%)	442	2020苏宁11	谢鹏飞	WM	0	1993-06-29	2.04514	49.92	96	96	1	11	11	13	75.93	5	20	49	71.43	38.89	11.55	54	2.2	10.65	7.093	3	62	0.15	6.7	8.7	6	62.0063	730.922	1636.23	3755.98	0
2020-10-17	2020	2020一方	12	2020永昌	16	441212020一方2020永昌	1	2	4-4-2 (100.0%)	442	2020一方11	孙国文	WM	0	1993-09-30	2.44444	50.16	96	96	1	6	6	12	70	4	25	37	72.97	32.5	12.11	40	2.52	11.063	8.346	11	193.3	0.46	6.9	8.5	4	193.28	598.326	1595.78	4631.9	0
2020-10-17	2020	2020一方	12	2020永昌	16	441212020一方2020永昌	1	2	4-4-2 (100.0%)	442	2020一方28	林良铭	WM	0	1997-06-04	2.44444	50.16	78	96	0	7	8.61538	18.4615	62.5	8.61538	57.14	40.6154	60.61	42.5	5.26	49.2308	2.2	11.5212	8.72369	3.69231	53.1692	0.12	7.1	8.5	7.38462	53.1153	907.645	1496.72	4805.05	0
2020-10-23	2020	2020申花	7	2020上港	4	441272020申花2020上港	1	1	4-4-2 (100.0%)	442	2020申花8	张璐	WM	0	1987-08-23	2.45972	48.64	60	129	0	3	6.45	10.75	70.59	10.75	40	30.1	71.43	41.18	11.29	36.55	2.24	14.0546	8.5398	8.6	134.16	0.24	6.4	9.3	4.3	134.142	1062.57	2201.74	5168.25	0
2020-10-23	2020	2020申花	7	2020上港	4	441272020申花2020上港	1	1	4-4-2 (100.0%)	442	2020申花11	于汉超	WM	0	1987-02-25	2.45972	48.64	71	129	0	3	5.4507	16.3521	62.5	9.08451	40	38.1549	66.67	54.17	9.75	43.6056	1.88	12.7855	7.75817	7.26761	135.177	0.24	5.9	8.4	1.8169	135.218	867.697	1870.99	3844.69	0
2020-10-24	2020	2020苏宁	1	2020力帆	6	441282020苏宁2020力帆	1	0	4-4-2 (100.0%)	442	2020苏宁11	谢鹏飞	WM	0	1993-06-29	1.85417	57.27	81	95	0	10	11.7284	17.5926	70	12.9012	45.45	51.6049	59.09	32	8.08	58.642	2.14	10.3632	6.51395	9.38272	163.377	0.39	6.5	8.9	3.51852	163.367	569.84	1536.56	3519.83	0
2020-10-24	2020	2020苏宁	1	2020力帆	6	441282020苏宁2020力帆	1	0	4-4-2 (100.0%)	442	2020苏宁7	罗竞	WM	0	1993-11-04	1.85417	57.27	95	95	1	7	7	17	63.04	8	25	38	71.05	47.83	6.72	46	1.98	10.463	6.861	13	276	0.65	6.6	9.3	3	275.983	1008.21	1648.91	3680.53	0
2020-10-22	2020	2020永昌	16	2020一方	12	441262020永昌2020一方	0	2	4-4-2 (100.0%)	442	2020永昌21	陈蒲	WM	0	1997-01-15	2.18889	46.19	80	96	0	4	4.8	13.2	56	6	20	27.6	43.48	32	5.77	30	2.28	11.8812	8.04	10.8	174.96	0.41	7.4	9.1	1.2	174.988	677.489	1728.96	5721.51	0
2020-10-22	2020	2020永昌	16	2020一方	12	441262020永昌2020一方	0	2	4-4-2 (100.0%)	442	2020永昌33	朴世豪	WM	0	1991-07-09	2.18889	46.19	80	96	0	9	10.8	18	57.14	9.6	25	38.4	59.38	45.71	11	42	1.89	11.4144	8.004	16.8	242.52	0.57	7.1	9.1	3.6	242.472	765.681	1753.45	4222.3	0
2020-10-22	2020	2020一方	12	2020永昌	16	441262020一方2020永昌	2	0	4-4-2 (100.0%)	442	2020一方10	萨姆·拉尔森	WM	1	1993-04-10	2.18889	53.81	96	96	1	15	15	20	69.23	4	25	59	74.58	46.15	7.83	65	2.26	10.9	7.445	12	251.5	0.59	6.8	8.5	4	251.518	630.369	1590.68	4166.38	0
2020-10-22	2020	2020一方	12	2020永昌	16	441262020一方2020永昌	2	0	4-4-2 (100.0%)	442	2020一方28	林良铭	WM	0	1997-06-04	2.18889	53.81	96	96	1	15	15	18	73.53	16	56.25	55	78.18	38.24	4.93	68	2.13	11.939	8.098	8	184.4	0.44	7.4	9.2	10	184.405	884.941	1990.86	4661.76	0
2020-10-31	2020	2020鲁能	5	2020华夏	8	441352020鲁能2020华夏	6	3	4-4-2 (100.0%)	442	2020鲁能17	吴兴涵	WM	0	1993-02-24	3.26111	47.02	59	125	0	5	10.5932	12.7119	80.65	6.35593	100	59.322	85.71	29.03	5.57	65.678	2.87	16.9364	13.5763	8.47458	232.839	0.42	8	9.5	6.35593	232.813	1022.24	3242.6	7697.68	0
2020-10-31	2020	2020鲁能	5	2020华夏	8	441352020鲁能2020华夏	6	3	4-4-2 (100.0%)	442	2020鲁能36	段刘愚	WM	0	1998-07-24	3.26111	47.02	109	125	0	11	12.6147	11.4679	82.76	2.29358	0	61.9266	87.04	20.69	9.54	66.5138	2.6	15.1594	11.7317	9.17431	163.417	0.3	7.2	9	2.29358	134.775	1078.83	2063.47	5252.87	0
2020-11-06	2020	2020力帆	6	2020鲁能	5	441412020力帆2020鲁能	4	3	4-4-2 (100.0%)	442	2020力帆30	费尔南迪尼奥	WM	1	1985-11-25	2.44167	47.46	95	95	1	8	8	13	73.47	4	50	40	90	10.2	9.12	49	2.96	10.426	7.95	7	127.6	0.3	6.5	8.1	4	127.619	461.023	1169.14	4982.75	0
2020-11-06	2020	2020力帆	6	2020鲁能	5	441412020力帆2020鲁能	4	3	4-4-2 (100.0%)	442	2020力帆10	西里诺	WM	1	1992-01-22	2.44167	47.46	95	95	1	4	4	10	77.78	9	44.44	39	71.79	17.78	13.39	45	2.93	9.871	7.558	6	137.5	0.32	6.2	7.7	1	137.498	476.84	1484.34	3432.7	0
2020-11-06	2020	2020力帆	6	2020鲁能	5	441412020力帆2020鲁能	4	3	4-4-2 (100.0%)	442	2020力帆18	董洪麟	WM	0	1996-01-15	2.44167	47.46	49	95	0	6	11.6327	11.6327	45.45	3.87755	0	19.3878	50	27.27	7.23	21.3265	2.09	11.0743	7.89663	9.69388	296.439	0.67	6.9	9.1	1.93878	296.428	864.432	1598.02	4250.54	0
2020-11-06	2020	2020黄海	14	2020佳兆业	13	441412020黄海2020佳兆业	0	2	4-4-2 (100.0%)	442	2020黄海7	高翔	WM	0	1989-02-14	1.97153	52.27	46	94	0	8	16.3478	24.5217	62.5	12.2609	83.33	61.3043	60	43.75	12.33	65.3913	2.13	9.29578	6.12635	6.13043	128.535	0.3	5.9	7.2	12.2609	128.57	388.466	1043.08	3130.88	0
2020-11-06	2020	2020黄海	14	2020佳兆业	13	441412020黄海2020佳兆业	0	2	4-4-2 (100.0%)	442	2020黄海30	麦麦提阿卜杜拉·艾孜麦提	WM	1	1997-11-21	1.97153	52.27	94	94	1	4	4	11	75	4	25	37	78.38	34.09	11.16	44	2.68	11.061	7.519	13	243.8	0.58	7	9.5	3	243.832	810.476	1617.83	4506.32	0
2020-11-06	2020	2020黄海	14	2020佳兆业	13	441412020黄海2020佳兆业	0	2	4-4-2 (100.0%)	442	2020黄海33	石哲	WM	0	1993-06-29	1.97153	52.27	48	94	0	5	9.79167	5.875	88.46	0	0	47	87.5	30.77	6.07	50.9167	2.42	10.013	6.34696	9.79167	339.575	0.8	6.4	8.7	1.95833	339.548	453.278	1422.68	3949.87	0
2020-11-11	2020	2020上港	4	2020国安	3	441462020上港2020国安	1	1	4-4-2 (100.0%)	442	2020上港9	里卡多·洛佩斯	WM	1	1990-10-28	2.32431	49.41	95	95	1	5	5	25	61.54	4	25	52	65.38	24.62	12.03	65	2.94	10.478	7.791	11	270.6	0.62	6.5	8.4	4	270.572	617.883	1539.88	3660.82	0
2020-11-11	2020	2020上港	4	2020国安	3	441462020上港2020国安	1	1	4-4-2 (100.0%)	442	2020上港11	吕文君	WM	0	1989-03-11	2.32431	49.41	95	95	1	10	10	16	68	10	60	46	67.39	36	6.17	50	1.86	11.258	8.114	5	63.1	0.15	7	8.7	7	63.0778	924.53	1639.88	4736.04	0
2020-11-12	2020	2020苏宁	1	2020恒大	2	441472020苏宁2020恒大	2	1	4-4-2 (100.0%)	442	2020苏宁11	谢鹏飞	WM	0	1993-06-29	1.89236	38.39	61	101	0	5	8.27869	14.9016	57.14	13.2459	62.5	28.1475	64.71	52.38	6.67	34.7705	1.71	11.2077	7.37631	11.5902	220.71	0.51	6.6	9.1	6.62295	220.706	1109.15	1752.21	3310.25	0
2020-11-12	2020	2020苏宁	1	2020恒大	2	441472020苏宁2020恒大	2	1	4-4-2 (100.0%)	442	2020苏宁24	吉翔	WM	0	1990-03-01	1.89236	38.39	82	101	0	5	6.15854	20.939	51.43	7.39024	50	38.1829	48.39	31.43	13.05	43.1098	2.51	11.4746	7.50479	7.39024	182.539	0.4	6.7	9.2	2.46341	182.481	728.133	1582.71	4845.55	0
2020-11-10	2020	2020力帆	6	2020鲁能	5	441452020力帆2020鲁能	1	2	4-4-2 (100.0%)	442	2020力帆30	费尔南迪尼奥	WM	1	1985-11-25	3.13681	49.6	125	125	1	14	14	16	80.95	4	50	68	88.24	11.9	12.91	84	3.18	13.349	10.272	8	128.5	0.23	6.4	8.2	2	62.4304	167.536	594.541	947.069	0
2020-11-10	2020	2020力帆	6	2020鲁能	5	441452020力帆2020鲁能	1	2	4-4-2 (100.0%)	442	2020力帆13	尹聪耀	WM	0	1997-03-04	3.13681	49.6	94	125	0	2	2.65957	21.2766	69.81	6.64894	80	63.8298	62.5	37.74	8.8	70.4787	2.21	14.3218	10.5332	6.64894	94.4149	0.17	6.8	8.3	5.31915	0	0	0	0	0
2021-04-23	2021	2021华夏	8	2021卓尔	14	443092021华夏2021卓尔	1	1	4-4-2 (100.0%)	442	2021华夏7	徐天沅	WM	0	1997-05-08	2.09514	49.9	79	94	0	12	14.2785	9.51899	80.49	5.94937	20	40.4557	82.35	34.15	8.19	48.7848	2.22	10.9099	7.60805	8.32911	209.18	0.49	6.9	8.6	2.37975	209.187	587.594	1496.08	4824.32	0
2021-04-23	2021	2021华夏	8	2021卓尔	14	443092021华夏2021卓尔	1	1	4-4-2 (100.0%)	442	2021华夏39	么旭辰	WM	0	1999-09-11	2.09514	49.9	74	94	0	3	3.81081	10.1622	57.89	7.62162	0	17.7838	64.29	31.58	4.61	24.1351	1.74	11.5328	8.23643	6.35135	141.254	0.35	7.3	9.6	1.27027	141.298	613.451	1945.02	5161.46	0
2021-04-23	2021	2021卓尔	14	2021华夏	8	443092021卓尔2021华夏	1	1	4-4-2 (100.0%)	442	2021卓尔18	方昊	WM	0	2000-01-03	2.09514	50.1	46	94	0	5	10.2174	24.5217	45.45	8.17391	0	18.3913	66.67	4.55	9.26	44.9565	2.64	10.2807	6.76391	16.3478	337.991	0.82	6.6	8	0	337.893	444.836	1232.26	3895.94	0
2021-04-23	2021	2021卓尔	14	2021华夏	8	443092021卓尔2021华夏	1	1	4-4-2 (100.0%)	442	2021卓尔26	刘云	WM	0	1995-01-07	2.09514	50.1	54	94	0	1	1.74074	19.1481	50	3.48148	0	27.8519	50	36.36	11.68	38.2963	1.82	11.6926	8.20063	13.9259	270.859	0.64	7.4	9.5	1.74074	270.782	850.715	1698.6	5151.06	0
2021-04-23	2021	2021卓尔	14	2021华夏	8	443092021卓尔2021华夏	1	1	4-4-2 (100.0%)	442	2021卓尔29	李兴齐	WM	0	2000-08-02	2.09514	50.1	48	94	0	8	15.6667	27.4167	48.15	3.91667	50	39.1667	55	25.93	10.98	52.875	1.89	10.3322	7.02454	7.83333	125.921	0.3	6.5	8.4	0	126.007	812.197	1446.58	3925.16	0
2021-04-20	2021	2021鲁能	1	2021力帆	13	443062021鲁能2021力帆	2	0	4-4-2 (100.0%)	442	2021鲁能17	吴兴涵	WM	0	1993-02-24	2.25417	75.02	93	93	1	9	9	16	71.93	3	66.67	50	70	28.07	7.52	57	2.65	11.831	8.378	11	191.8	0.48	7.6	9.3	5	191.79	635.381	1855.67	5251.64	0
2021-04-20	2021	2021鲁能	1	2021力帆	13	443062021鲁能2021力帆	2	0	4-4-2 (100.0%)	442	2021鲁能37	吉翔	WM	0	1990-03-01	2.25417	75.02	46	93	0	2	4.04348	12.1304	72.73	10.1087	40	32.3478	81.25	40.91	8.47	44.4783	1.86	11.6007	8.58835	6.06522	80.263	0.19	7.4	9.3	0	80.3464	1030.04	1547.73	5075.84	0
2021-04-21	2021	2021黄海	16	2021永昌	11	443072021黄海2021永昌	2	1	4-4-2 (100.0%)	442	2021黄海17	周俊辰	WM	0	2000-03-23	2.19583	34.14	96	96	1	8	8	13	55.17	3	0	17	58.82	17.24	15.63	29	2.62	9.738	6.641	8	148.9	0.35	6.1	7.6	0	148.87	425.524	1222.64	3849.89	0
2021-04-21	2021	2021黄海	16	2021永昌	11	443072021黄海2021永昌	2	1	4-4-2 (100.0%)	442	2021黄海33	季骁宣	WM	0	1993-03-19	2.19583	34.14	47	96	0	4	8.17021	8.17021	60	4.08511	0	12.2553	100	40	4.83	20.4255	1.8	10.8848	7.52477	4.08511	132.562	0.29	6.8	8.2	2.04255	132.575	602.763	1211.12	4615.12	0
2021-04-21	2021	2021黄海	16	2021永昌	11	443072021黄海2021永昌	2	1	4-4-2 (100.0%)	442	2021黄海30	麦麦提阿卜杜拉·艾孜麦提	WM	0	1997-11-21	2.19583	34.14	49	96	0	7	13.7143	19.5918	37.5	9.79592	20	25.4694	38.46	37.5	6.07	31.3469	2.19	11.4965	7.80147	23.5102	568.555	1.34	7.2	9.4	0	568.62	1283.46	1712.88	3263.22	0
2021-04-23	2021	2021申花	9	2021国安	5	443092021申花2021国安	2	1	4-4-2 (100.0%)	442	2021申花28	曹赟定	WM	0	1989-11-22	2.14028	34.32	67	96	0	3	4.29851	11.4627	65.22	4.29851	0	25.791	55.56	13.04	13.52	32.9552	3.61	9.70746	6.87331	8.59701	157.469	0.37	6	7.4	2.86567	157.53	574.198	1041.89	3680	0
2021-04-23	2021	2021申花	9	2021国安	5	443092021申花2021国安	2	1	4-4-2 (100.0%)	442	2021申花11	于汉超	WM	0	1987-02-25	2.14028	34.32	96	96	1	9	9	10	72.22	4	75	28	67.86	50	12.96	36	2.06	10.049	6.697	8	156.3	0.36	6.3	7.8	4	156.317	630.96	1332.57	3337.81	0
2021-04-29	2021	2021申花	9	2021卓尔	14	443152021申花2021卓尔	3	1	4-4-2 (100.0%)	442	2021申花28	曹赟定	WM	0	1989-11-22	1.89722	51.97	61	96	0	1	1.57377	18.8852	66.67	0	0	47.2131	63.33	27.78	13.78	56.6557	2.86	9.36236	5.71279	20.459	549.089	1.28	5.9	7.8	1.57377	549.01	556.492	842.198	3090.49	0
2021-04-29	2021	2021申花	9	2021卓尔	14	443152021申花2021卓尔	3	1	4-4-2 (100.0%)	442	2021申花13	赵明剑	WM	0	1987-11-22	1.89722	51.97	96	96	1	10	10	10	67.74	8	25	22	77.27	45.16	17.65	31	2	9.606	5.777	10	247.2	0.59	6	7.6	3	247.235	594.176	917.391	2671.01	0
2021-04-27	2021	2021永昌	11	2021建业	10	443132021永昌2021建业	0	0	4-4-2(100.0%)	442	2021永昌7	臧一锋	WM	0	1993-10-15	2.14583	54.53	69	97	0	5	7.02899	18.2754	59.38	2.81159	0	32.3333	73.91	21.88	7.11	44.9855	2.63	10.7965	7.43104	11.2464	233.222	0.55	6.7	8.4	2.81159	233.155	724.9	1025.88	4569.99	0
2021-04-27	2021	2021永昌	11	2021建业	10	443132021永昌2021建业	0	0	4-4-2(100.0%)	442	2021永昌11	谢鹏飞	WM	0	1993-06-29	2.14583	54.53	77	97	0	12	15.1169	15.1169	72.09	8.81818	14.29	45.3506	66.67	32.56	11.32	54.1688	2.23	10.5528	7.26618	8.81818	158.097	0.36	6.5	8.4	2.51948	158.058	777.19	1343.76	3775.09	0
2021-05-04	2021	2021卓尔	14	2021亚泰	4	443202021卓尔2021亚泰	0	0	4-4-2 (100.0%)	442	2021卓尔17	埃弗拉·夸西	WM	1	1994-09-25	2.35208	43.29	95	95	1	8	8	18	55	10	60	28	57.14	20	12.5	40	2.98	9.402	6.957	12	318.3	0.74	5.9	7.4	6	318.31	560.177	1097.09	3018.8	0
2021-05-04	2021	2021卓尔	14	2021亚泰	4	443202021卓尔2021亚泰	0	0	4-4-2 (100.0%)	442	2021卓尔26	刘云	WM	0	1995-01-07	2.35208	43.29	47	95	0	4	8.08511	10.1064	73.68	0	0	32.3404	75	26.32	8.54	38.4043	2.42	11.2949	8.54191	8.08511	194.043	0.44	7.1	9.1	0	194.029	813.722	1816.52	4664.19	0
2021-05-04	2021	2021卓尔	14	2021亚泰	4	443202021卓尔2021亚泰	0	0	4-4-2 (100.0%)	442	2021卓尔33	叶重秋	WM	0	1992-09-29	2.35208	43.29	48	95	0	6	11.875	7.91667	73.33	0	0	25.7292	76.92	26.67	9	29.6875	1.8	11.2278	8.20167	5.9375	113.01	0.27	7.1	8.7	0	113.067	512.441	1603.36	5106.19	0
2021-05-11	2021	2021一方	15	2021泰达	12	443272021一方2021泰达	1	0	4-4-2 (100.0%)	442	2021一方28	林良铭	WM	0	1997-06-04	2.35347	50.3	96	96	1	12	12	24	60	11	72.73	43	67.44	38.33	5.49	60	2.18	11.581	8.327	13	274.1	0.65	7.2	8.8	11	274.097	753.631	1524.92	4667.59	0
2021-05-11	2021	2021一方	15	2021泰达	12	443272021一方2021泰达	1	0	4-4-2 (100.0%)	442	2021一方20	汪晋贤	WM	0	1996-01-12	2.35347	50.3	56	96	0	6	10.2857	13.7143	55.56	3.42857	0	18.8571	63.64	27.78	2.05	30.8571	1.78	10.6046	7.25143	10.2857	219.257	0.53	6.6	8.1	5.14286	219.317	617.978	1237.7	3932.46	0
2021-05-11	2021	2021泰达	12	2021一方	15	443272021泰达2021一方	0	1	4-4-2(100.0%)	442	2021泰达32	苏缘杰	WM	0	1995-04-14	2.35347	49.7	96	96	1	17	17	16	62.79	4	75	36	72.22	41.86	9.61	43	2.14	11.294	8.159	18	429.1	1.02	7.1	8.7	5	429.074	821.174	1412.26	4633.46	0
2021-05-11	2021	2021泰达	12	2021一方	15	443272021泰达2021一方	0	1	4-4-2(100.0%)	442	2021泰达17	儒勒·伊洛基	WM	1	1992-01-14	2.35347	49.7	77	96	0	2	2.49351	6.23377	80	2.49351	50	27.4286	68.18	40	7.26	31.1688	2.08	10.3717	7.47678	19.9481	437.86	1.01	6.4	7.9	2.49351	437.87	638.34	1199.32	3628.12	0
2021-05-10	2021	2021国安	5	2021卓尔	14	443262021国安2021卓尔	2	0	4-4-2 (100.0%)	442	2021国安23	李可	WM	0	1993-05-24	2.375	52.99	94	96	0	11	11.234	8.17021	82.22	3.06383	66.67	34.7234	97.06	37.78	8.66	45.9574	1.6	10.0616	7.52477	17.3617	323.745	0.77	6.3	7.9	3.06383	323.707	776.168	1083.3	3641.51	0
2021-05-15	2021	2021黄海	16	2021力帆	13	443312021黄海2021力帆	1	0	4-4-2 (100.0%)	442	2021黄海17	周俊辰	WM	0	2000-03-23	2.15972	51.73	98	98	1	7	7	15	65.91	3	33.33	30	56.67	25	11.97	44	2.23	8.754	5.918	8	189.5	0.44	5.4	6.9	2	189.549	300.662	771.769	3312.1	0
2021-05-15	2021	2021黄海	16	2021力帆	13	443312021黄海2021力帆	1	0	4-4-2 (100.0%)	442	2021黄海7	高翔	WM	0	1989-02-14	2.15972	51.73	82	98	0	11	13.1463	14.3415	68.42	7.17073	50	35.8537	80	26.32	5.23	45.4146	2.39	11.0202	7.67627	19.122	434.546	1	6.7	8.3	3.58537	434.487	595.559	1398	3832.4	0
2021-05-17	2021	2021申花	9	2021亚泰	4	443332021申花2021亚泰	0	1	4-4-2 (100.0%)	442	2021申花11	于汉超	WM	0	1987-02-25	2.08958	55.86	95	95	1	6	6	16	75.38	2	50	55	70.91	40	13.38	65	2.52	9.323	6.265	14	264.3	0.65	5.9	7.5	2	264.255	687.541	1193.76	2792.73	0
2021-05-17	2021	2021申花	9	2021亚泰	4	443332021申花2021亚泰	0	1	4-4-2 (100.0%)	442	2021申花15	杨旭	WM	0	1988-02-12	2.08958	55.86	56	95	0	3	5.08929	3.39286	83.33	6.78571	25	20.3571	75	58.33	9.42	20.3571	1.67	10.7638	7.18098	16.9643	316.045	0.75	6.7	8	1.69643	316.058	767.831	1586.46	3751.83	0
