# Supplementary material for: Non-linear trends using the generalized additive models in physical and technical performances of the Chinese Super League players
Source: PLoS One. 2024 Jul 26;19(7):e0307843. doi: 10.1371/journal.pone.0307843 (PMC11280146; doi:10.1371/journal.pone.0307843)
Supplement: S1 File — It includes detailed datasets used in the analysis of non-linear trends in physical and technical performance indicators of players across different positions and formations in the Chinese Super League from the 2015 to 2021 seasons. (ZIP) [file pone.0307843.s001.zip › Datta/WM/WM4141.xlsx]

## Sheet: Sheet1
MatchDate	Season	球队名字	球队排名	对手名字	对手排名		GoalsScored	GoalsAgainst	阵型2	formation	球队	PlayerID	场上确切位置	ForeignorNot	确切出生日期	MinBallinPlay	BallPoss%	MinPlayed	全场时间	FullMatchorNo	GainofPoss	Gain_of_Possession	Loss_of_Possession	Ball_Retention	Challenge	Challenge_Success_Rate	Pass	Pass_Success_Rate	FirstTimePassofIndposs	AvgLengthFwdPass	标准化IndPoss	TouchesperIndPoss	Distance_Covered	Distance_Covered_Ball_In_Play	Number_of_Sprint	标准化DistanceSprint	TimeinSprint	AvgSpeed	AvgSpeedBallinPlay	标准化NoJump	Sprint	High_Speed_Running	Middle_speed_running	Low_Speed_Running	标准化Walking&Jogging&Standing
2015-07-12	2015	2015绿城	11	2015国安	4	421972015绿城2015国安	0	4	4-1-4-1 (100.0%)	4141	2015绿城17	陈柏良	WM	0	1988-08-11	59.8333	35.14	76	96	0	2	2.52632	7.57895	77.78	7.57895	50	29.0526	73.91	48.15	6.09	34.1053	1.85	11.6362	8.80421	7.57895	163.832	0.39	7.3	8.8	2.52632	163.797	572.312	1842.74	5045.26	4011.57
2015-07-12	2015	2015绿城	11	2015国安	4	421972015绿城2015国安	0	4	4-1-4-1 (100.0%)	4141	2015绿城10	阿甘	WM	1	1987-09-20	59.8333	35.14	59	96	0	7	11.3898	13.0169	65.22	3.25424	50	34.1695	66.67	34.78	8.51	37.4237	3.35	10.5763	7.65397	14.6441	309.641	0.73	6.6	8.1	0	309.574	588.831	1453.09	3524.02	4701.47
2015-07-04	2015	2015苏宁	9	2015人和	15	421892015苏宁2015人和	1	0	4-1-4-1(100.0%)	4141	2015苏宁28	杨笑天	WM	0	1990-03-26	60.5333	50.49	97	97	1	2	2	12	62.5	7	42.86	26	57.69	28.13	14.09	32	2.19	12.434	9.158	10	219.1	0.5	7.7	9.1	4	219.093	867.651	2124.3	5547.09	3675.37
2015-07-04	2015	2015苏宁	9	2015人和	15	421892015苏宁2015人和	1	0	4-1-4-1(100.0%)	4141	2015苏宁11	埃斯库德罗	WM	1	1988-09-01	60.5333	50.49	97	97	1	4	4	23	64.62	12	41.67	52	71.15	30.77	9.17	65	2.31	10.635	7.797	17	357.5	0.8	6.6	7.7	0	357.524	646.43	1152.55	3943.08	4535.81
2015-07-04	2015	2015宏运	14	2015鲁能	3	421892015宏运2015鲁能	0	2	4-1-4-1(100.0%)	4141	2015宏运16	杨超声	WM	0	1993-07-22	45.3167	41.94	96	96	1	5	5	10	62.96	5	60	17	70.59	25.93	5.23	27	2	11.704	7.199	14	297	0.7	7.3	9.6	2	297.031	805.381	2032.69	4540.42	4028.56
2015-07-04	2015	2015宏运	14	2015鲁能	3	421892015宏运2015鲁能	0	2	4-1-4-1(100.0%)	4141	2015宏运10	弗兰克.博利	WM	1	1993-12-07	45.3167	41.94	81	96	0	2	2.37037	13.037	64.52	3.55556	66.67	23.7037	65	19.35	10.91	36.7407	2.55	10.4462	6.61333	11.8519	226.015	0.52	6.5	8.5	5.92593	226.034	671.545	1347.21	3701.59	4500.15
2015-08-11	2015	2015绿城	11	2015申花	6	422272015绿城2015申花	4	1	4-1-4-1(100.0%)	4141	2015绿城17	陈柏良	WM	0	1988-08-11	60.5833	47.32	94	94	1	6	6	8	81.82	3	33.33	38	84.21	27.27	7.19	44	2.05	10.331	7.596	5	64.8	0.15	6.6	7.5	1	64.822	424.053	1440.09	4240.39	4161.76
2015-08-11	2015	2015绿城	11	2015申花	6	422272015绿城2015申花	4	1	4-1-4-1(100.0%)	4141	2015绿城10	阿甘	WM	1	1987-09-20	60.5833	47.32	87	94	0	4	4.32184	14.046	71.74	4.32184	50	37.8161	82.86	23.91	6.81	49.7011	2.72	10.9299	8.07428	12.9655	338.724	0.82	6.9	8	0	338.695	669.023	1392.75	4264.89	4264.61
2015-08-11	2015	2015亚泰	8	2015富力	12	422272015亚泰2015富力	2	2	4-1-4-1 (100.0%)	4141	2015亚泰31	马祖	WM	1	1988-08-25	54.4167	33.07	91	96	0	7	7.38462	16.8791	51.52	7.38462	71.43	28.4835	59.26	48.48	7.44	34.8132	1.7	10.5431	7.48062	18.989	478.312	1.09	6.6	8.2	9.49451	478.345	762.541	993.244	4019.65	4289.07
2015-08-11	2015	2015亚泰	8	2015富力	12	422272015亚泰2015富力	2	2	4-1-4-1 (100.0%)	4141	2015亚泰8	杜震宇	WM	0	1983-02-01	54.4167	33.07	96	96	1	7	7	17	41.38	4	75	25	40	58.62	19.7	29	1.55	10.22	7.257	7	135.3	0.32	6.3	8	2	135.345	476.19	1520.56	3875.33	4212.38
2015-08-11	2015	2015宏运	14	2015申鑫	16	422272015宏运2015申鑫	1	2	4-1-4-1(100.0%)	4141	2015宏运16	杨超声	WM	0	1993-07-22	49.1833	53.57	68	97	0	5	7.13235	19.9706	48.15	5.70588	100	32.8088	47.83	25.93	12.71	38.5147	2.37	11.349	7.73147	4.27941	94.8603	0.22	7	9	2.85294	94.9039	794.911	1506.07	4534.44	4418.33
2015-08-23	2015	2015泰达	13	2015宏运	14	422392015泰达2015宏运	0	0	4-1-4-1 (100.0%)	4141	2015泰达13	王秋明	WM	0	1993-01-09	48.3333	55.15	80	96	0	4	4.8	13.2	71.79	3.6	33.33	37.2	70.97	33.33	14.55	46.8	2.26	11.73	7.4652	12	191.4	0.44	7.3	9.1	0	191.397	654.528	1915.03	5142.45	3826.98
2015-08-23	2015	2015泰达	13	2015宏运	14	422392015泰达2015宏运	0	0	4-1-4-1 (100.0%)	4141	2015泰达8	胡人天	WM	0	1991-01-21	48.3333	55.15	72	96	0	4	5.33333	8	75	5.33333	0	25.3333	89.47	33.33	5.71	32	2.42	11.7787	7.62133	26.6667	490.667	1.1	7.3	9.1	1.33333	490.609	962.07	1559.65	4780.24	3986.42
2015-09-19	2015	2015上港	2	2015人和	15	422662015上港2015人和	3	1	4-1-4-1 (100.0%)	4141	2015上港7	武磊	WM	0	1991-11-19	55.5167	52.83	95	95	1	11	11	15	65.91	11	63.64	33	75.76	40.91	6.78	44	1.55	10.03	7.122	11	160.1	0.38	6.3	7.7	10	160.121	502.796	987.429	4083.31	4296.84
2015-09-19	2015	2015上港	2	2015人和	15	422662015上港2015人和	3	1	4-1-4-1 (100.0%)	4141	2015上港11	吕文君	WM	0	1989-03-11	55.5167	52.83	95	95	1	3	3	6	80	12	50	26	80.77	33.33	9.85	30	2.23	10.616	7.268	2	35.3	0.08	6.7	7.9	6	35.3164	444.049	1333.55	4804.69	3998.16
2015-09-27	2015	2015绿城	11	2015亚泰	8	422742015绿城2015亚泰	0	1	4-1-4-1 (100.0%)	4141	2015绿城17	陈柏良	WM	0	1988-08-11	58.8333	49.44	79	96	0	8	9.72152	9.72152	70.37	4.86076	25	25.519	61.9	29.63	7.43	32.8101	2.33	10.8249	8.19889	8.50633	146.673	0.35	6.8	8	2.43038	146.621	582.361	1572.92	4438.88	4083.79
2015-09-27	2015	2015绿城	11	2015亚泰	8	422742015绿城2015亚泰	0	1	4-1-4-1 (100.0%)	4141	2015绿城10	阿甘	WM	1	1987-09-20	58.8333	49.44	96	96	1	7	7	9	75.68	3	33.33	28	85.71	27.03	4.97	37	2.54	10.581	7.63	12	318.8	0.73	6.5	7.8	0	318.81	533.251	1158.62	4102.57	4467.46
2015-09-27	2015	2015苏宁	9	2015力帆	10	422742015苏宁2015力帆	1	2	4-1-4-1 (100.0%)	4141	2015苏宁11	埃斯库德罗	WM	1	1988-09-01	55.4167	59.78	79	96	0	4	4.86076	12.1519	85.07	6.07595	20	76.557	87.3	32.84	10.6	81.4177	2.22	11.0157	8.00203	2.43038	41.1949	0.09	6.8	8.3	1.21519	41.1738	589.879	1470.91	4493.14	4420.72
2015-09-27	2015	2015苏宁	9	2015力帆	10	422742015苏宁2015力帆	1	2	4-1-4-1 (100.0%)	4141	2015苏宁20	孙可	WM	0	1989-08-26	55.4167	59.78	96	96	1	8	8	14	72.55	4	25	46	63.04	35.29	8.18	51	2.25	11.879	8.264	5	81	0.19	7.4	8.9	2	81.0014	690.778	2113.48	5016.21	3977.92
2015-10-18	2015	2015绿城	11	2015宏运	14	422952015绿城2015宏运	0	0	4-1-4-1 (100.0%)	4141	2015绿城17	陈柏良	WM	0	1988-08-11	59.2333	55.39	62	97	0	4	6.25806	7.82258	73.68	6.25806	25	25.0323	81.25	36.84	6.97	29.7258	2.47	10.5214	7.71463	15.6452	308.21	0.71	6.5	7.9	3.12903	308.228	473.247	1272.55	4299.07	4167.93
2015-10-18	2015	2015绿城	11	2015宏运	14	422952015绿城2015宏运	0	0	4-1-4-1 (100.0%)	4141	2015绿城10	阿甘	WM	1	1987-09-20	59.2333	55.39	97	97	1	5	5	23	57.41	5	40	34	70.59	16.67	8.32	54	2.54	10.902	8.043	15	340.1	0.75	6.7	8.1	2	340.091	747.006	1427.98	4051.04	4336.19
2015-10-25	2015	2015绿城	11	2015苏宁	9	423022015绿城2015苏宁	1	1	4-1-4-1 (100.0%)	4141	2015绿城11	谢鹏飞	WM	0	1993-06-29	61.85	49.83	94	94	1	10	10	11	82.81	8	62.5	53	84.91	39.06	10.49	64	2.16	10.549	7.893	7	159.5	0.38	6.8	7.8	1	159.478	521.366	1216.48	4339.8	4312.22
2015-10-25	2015	2015绿城	11	2015苏宁	9	423022015绿城2015苏宁	1	1	4-1-4-1 (100.0%)	4141	2015绿城17	陈柏良	WM	0	1988-08-11	61.85	49.83	67	94	0	4	5.61194	9.8209	78.79	12.6269	22.22	36.4776	84.62	30.3	10.78	46.2985	1.76	11.2505	8.57785	5.61194	153.346	0.35	7.2	8.6	1.40299	153.371	687.462	1706.23	4565.72	4138.14
2016-03-05	2016	2016苏宁	2	2016鲁能	14	424342016苏宁2016鲁能	3	0	4-1-4-1 (100.0%)	4141	2016苏宁10	阿莱士·特谢拉	WM	1	1990-01-06	59.7	35.41	90	94	0	6	6.26667	14.6222	64.1	4.17778	50	32.3778	70.97	20.51	9.85	40.7333	3.28	10.5531	7.85004	11.4889	281.06	0.67	6.7	7.9	3.13333	281.038	680.639	1480.93	3781.44	4329.32
2016-03-05	2016	2016苏宁	2	2016鲁能	14	424342016苏宁2016鲁能	3	0	4-1-4-1 (100.0%)	4141	2016苏宁24	吉翔	WM	0	1990-03-01	59.7	35.41	94	94	1	11	11	21	52.27	11	36.36	37	56.76	36.36	11.56	44	2.3	12.164	8.943	18	306.5	0.74	7.7	9	5	306.48	1194.35	1678.6	5050.24	3934.56
2016-04-16	2016	2016苏宁	2	2016申花	4	424762016苏宁2016申花	2	0	4-1-4-1 (100.0%)	4141	2016苏宁10	阿莱士·特谢拉	WM	1	1990-01-06	45.75	59.53	96	96	1	4	4	4	88.57	3	33.33	29	75.86	25.71	9.42	35	3.09	9.447	5.926	10	171.9	0.42	5.9	7.8	1	171.883	500.748	902.94	3038.71	4832.74
2016-04-16	2016	2016苏宁	2	2016申花	4	424762016苏宁2016申花	2	0	4-1-4-1 (100.0%)	4141	2016苏宁24	吉翔	WM	0	1990-03-01	45.75	59.53	95	96	0	11	11.1158	15.1579	63.41	11.1158	36.36	32.3368	68.75	53.66	11.61	41.4316	1.71	11.3896	7.10703	11.1158	180.884	0.42	7.1	9.3	9.09474	180.906	681.981	1696.41	4950.23	3880.25
2016-04-23	2016	2016国安	5	2016宏运	11	424832016国安2016宏运	0	0	4-1-4-1 (100.0%)	4141	2016国安11	宋博轩	WM	0	1989-09-16	47.0333	57.91	83	96	0	9	10.4096	11.5663	75.61	10.4096	55.56	33.5422	68.97	26.83	6.09	47.4217	2.15	11.0377	6.8854	6.93976	141.455	0.33	6.8	8.7	3.46988	141.416	537.739	1564.33	4959.86	3833.89
2016-04-23	2016	2016国安	5	2016宏运	11	424832016国安2016宏运	0	0	4-1-4-1 (100.0%)	4141	2016国安10	张稀哲	WM	0	1991-01-23	47.0333	57.91	96	96	1	11	11	16	68	9	44.44	46	65.22	36	12.7	50	2.12	9.824	6.145	9	174	0.41	6.1	7.9	7	173.95	411.794	1044.09	3950.89	4243.34
2016-04-23	2016	2016苏宁	2	2016富力	6	424832016苏宁2016富力	1	1	4-1-4-1 (100.0%)	4141	2016苏宁10	阿莱士·特谢拉	WM	1	1990-01-06	51.35	47.65	95	95	1	4	4	13	69.77	4	50	34	76.47	11.63	7.35	43	3.81	9.134	6.182	8	153.3	0.37	5.7	7.2	1	153.302	482.156	882.304	2805.18	4810.89
2016-04-23	2016	2016苏宁	2	2016富力	6	424832016苏宁2016富力	1	1	4-1-4-1 (100.0%)	4141	2016苏宁24	吉翔	WM	0	1990-03-01	51.35	47.65	95	95	1	7	7	8	75.76	9	44.44	29	72.41	51.52	6.66	33	1.7	10.787	7.142	5	95.4	0.23	6.7	8.3	3	95.4324	522.863	1364.91	4532.09	4271.36
2016-04-08	2016	2016富力	6	2016富德	9	424682016富力2016富德	0	0	4-1-4-1 (100.0%)	4141	2016富力21	常飞亚	WM	0	1993-02-03	63	60.22	46	94	0	4	8.17391	28.6087	61.11	4.08696	50	49.0435	75	5.56	10.87	73.5652	3.78	10.7385	8.57852	8.17391	142.43	0.34	6.8	7.6	2.04348	142.363	647.739	1111.21	3990.48	4846.2
2016-04-08	2016	2016富力	6	2016富德	9	424682016富力2016富德	0	0	4-1-4-1 (100.0%)	4141	2016富力23	卢琳	WM	0	1985-02-03	63	60.22	94	94	1	5	5	18	75.34	6	16.67	66	74.24	34.25	7.49	73	2.4	12.022	9.248	2	32.8	0.08	7.7	8.8	5	32.7813	438.18	2122.64	5464.21	3964.24
2016-04-08	2016	2016富德	9	2016富力	6	424682016富德2016富力	0	0	4-1-4-1 (100.0%)	4141	2016富德9	金承大	WM	1	1991-04-01	63	39.78	94	94	1	10	10	13	64.86	9	33.33	31	70.97	29.73	8.7	37	1.78	12.007	9.32	14	346.4	0.8	7.6	8.9	2	346.374	745.188	1499.17	5170.27	4245.67
2016-04-08	2016	2016富德	9	2016富力	6	424682016富德2016富力	0	0	4-1-4-1 (100.0%)	4141	2016富德10	斯蒂夫	WM	1	1994-11-10	63	39.78	60	94	0	4	6.26667	10.9667	56.25	3.13333	0	17.2333	63.64	25	20.47	25.0667	2.25	12.3203	10.1536	6.26667	156.197	0.36	7.8	8.9	0	156.144	698.745	1919.11	5595.13	3951.35
2016-05-21	2016	2016苏宁	2	2016泰达	10	425112016苏宁2016泰达	0	1	4-1-4-1 (100.0%)	4141	2016苏宁10	阿莱士·特谢拉	WM	1	1990-01-06	56.65	63.01	95	95	1	6	6	12	78.18	3	33.33	48	79.17	10.91	5.4	55	2.98	9.628	6.763	10	222.4	0.55	6.1	7.2	5	222.408	450.059	862.132	3161.93	4931.75
2016-05-21	2016	2016苏宁	2	2016泰达	10	425112016苏宁2016泰达	0	1	4-1-4-1 (100.0%)	4141	2016苏宁24	吉翔	WM	0	1990-03-01	56.65	63.01	58	95	0	3	4.91379	8.18966	76.19	4.91379	66.67	27.8448	82.35	28.57	7.04	34.3966	2.57	12.4204	8.70069	6.55172	94.6724	0.23	7.8	9.3	3.27586	94.6017	810.048	2269.88	5428.86	3817.02
2016-07-23	2016	2016富德	9	2016富力	6	425742016富德2016富力	3	1	4-1-4-1 (100.0%)	4141	2016富德10	斯蒂夫	WM	1	1994-11-10	61.2	36.26	95	95	1	5	5	12	63.64	6	16.67	25	56	15.15	6.9	33	2.55	11.289	8.539	15	374.9	0.88	7.1	8.4	1	374.889	812.142	1455.7	3851.17	4794.71
2016-07-23	2016	2016富德	9	2016富力	6	425742016富德2016富力	3	1	4-1-4-1 (100.0%)	4141	2016富德13	金波	WM	0	1993-01-20	61.2	36.26	80	95	0	7	8.3125	9.5	80.49	10.6875	11.11	43.9375	81.08	41.46	6.33	48.6875	1.93	11.5805	8.83737	5.9375	114.356	0.28	7.3	8.8	2.375	114.395	716.439	2050.25	4847.67	3851.34
2016-07-30	2016	2016富德	9	2016鲁能	14	425812016富德2016鲁能	2	1	4-1-4-1 (100.0%)	4141	2016富德10	斯蒂夫	WM	1	1994-11-10	57.1167	45.28	95	95	1	11	11	15	68.09	1	0	35	71.43	31.91	8.86	47	2.13	11.021	8.067	8	185.6	0.43	7	8.5	2	185.601	850.254	1457.09	4135.71	4392.45
2016-07-30	2016	2016富德	9	2016鲁能	14	425812016富德2016鲁能	2	1	4-1-4-1 (100.0%)	4141	2016富德13	金波	WM	0	1993-01-20	57.1167	45.28	72	95	0	6	7.91667	18.4722	50	19.7917	13.33	30.3472	52.17	39.29	10.65	36.9444	2.11	11.8486	8.37319	2.63889	33.5139	0.09	7.4	9.2	5.27778	33.5066	741.178	2059.51	5165.39	3849.31
2016-07-09	2016	2016富德	9	2016申花	4	425602016富德2016申花	2	0	4-1-4-1 (100.0%)	4141	2016富德10	斯蒂夫	WM	1	1994-11-10	52.1	41.53	97	97	1	4	4	14	54.84	3	0	22	63.64	32.26	10.51	31	2.29	10.157	7.018	13	301.3	0.7	6.3	8.1	5	301.338	667.923	1161.33	3177.38	4849.3
2016-07-09	2016	2016富德	9	2016申花	4	425602016富德2016申花	2	0	4-1-4-1 (100.0%)	4141	2016富德13	金波	WM	0	1993-01-20	52.1	41.53	62	97	0	8	12.5161	20.3387	51.85	7.82258	0	31.2903	55	33.33	8.32	42.2419	2.26	11.2708	7.96495	7.82258	179.137	0.43	6.9	9.5	3.12903	179.103	994.226	2043.27	4206.88	3847.31
2016-09-10	2016	2016泰达	10	2016建业	13	426232016泰达2016建业	2	1	4-1-4-1 (100.0%)	4141	2016泰达8	胡人天	WM	0	1991-01-21	54.1	56.96	74	94	0	4	5.08108	13.973	64.52	8.89189	14.29	29.2162	78.26	29.03	4.79	39.3784	2	11.0539	8.07003	10.1622	168.184	0.42	7	8.5	3.81081	168.198	566.176	1745.27	4486.2	4088.02
2016-09-10	2016	2016泰达	10	2016建业	13	426232016泰达2016建业	2	1	4-1-4-1 (100.0%)	4141	2016泰达17	惠家康	WM	0	1989-08-31	54.1	56.96	94	94	1	11	11	14	78.13	7	57.14	56	80.36	26.56	8.24	64	2.34	10.049	6.744	7	145.6	0.35	6.4	7.5	2	145.646	467.897	1173.51	3571.32	4690.91
2016-09-16	2016	2016亚泰	12	2016富力	6	426292016亚泰2016富力	3	1	4-1-4-1 (100.0%)	4141	2016亚泰17	范晓冬	WM	0	1987-03-02	54.45	39.45	97	97	1	4	4	9	66.67	10	60	22	63.64	37.04	9.64	27	1.96	11.627	8.229	14	288.7	0.66	7.2	9.1	2	288.665	822.523	1622.53	4738.84	4154.79
2016-09-16	2016	2016亚泰	12	2016富力	6	426292016亚泰2016富力	3	1	4-1-4-1 (100.0%)	4141	2016亚泰35	奥尔西奇	WM	1	1992-12-29	54.45	39.45	97	97	1	9	9	19	52.5	3	33.33	32	59.38	35	12.29	40	2.08	11.06	7.986	15	267	0.63	6.8	8.8	4	267.032	693.504	1520.27	4824.46	3754.79
2016-09-18	2016	2016上港	3	2016绿城	15	426312016上港2016绿城	2	1	4-1-4-1 (100.0%)	4141	2016上港17	埃弗拉·夸西	WM	1	1994-09-25	51.5333	50.65	56	95	0	3	5.08929	10.1786	64.71	16.9643	30	20.3571	75	11.76	8.04	28.8393	3.06	9.47795	6.59911	8.48214	191.018	0.44	5.9	7.8	5.08929	190.979	618.848	1078.19	3711.6	3878.74
2016-09-18	2016	2016上港	3	2016绿城	15	426312016上港2016绿城	2	1	4-1-4-1 (100.0%)	4141	2016上港7	武磊	WM	0	1991-11-19	51.5333	50.65	95	95	1	7	7	5	85.71	10	60	30	83.33	28.57	8.31	35	2.29	9.841	6.681	9	216.9	0.51	6.2	7.8	2	216.937	392.075	1147.35	3774.91	4309.85
2016-10-15	2016	2016富德	9	2016泰达	10	426582016富德2016泰达	1	2	4-1-4-1 (100.0%)	4141	2016富德10	斯蒂夫	WM	1	1994-11-10	58.2667	50.47	80	94	0	3	3.525	16.45	58.82	8.225	0	30.55	61.54	41.18	8.57	39.95	1.97	11.1919	8.35073	9.4	218.08	0.52	7.1	8.1	2.35	218.072	820.138	1393.82	4128.14	4632.2
2016-10-15	2016	2016富德	9	2016泰达	10	426582016富德2016泰达	1	2	4-1-4-1 (100.0%)	4141	2016富德13	金波	WM	0	1993-01-20	58.2667	50.47	83	94	0	9	10.1928	15.8554	64.1	12.4578	18.18	35.1084	74.19	41.03	8.36	44.1687	2.28	11.5258	8.60157	6.79518	129.222	0.33	7.3	8.5	5.66265	129.263	526.856	1807.18	5297.98	3764.89
2016-10-22	2016	2016华夏	7	2016泰达	10	426652016华夏2016泰达	5	0	4-1-4-1 (100.0%)	4141	2016华夏29	张利峰	WM	0	1989-01-24	54.7667	56.57	85	96	0	6	6.77647	7.90588	78.13	4.51765	50	27.1059	79.17	37.5	5.4	36.1412	1.63	12.8358	9.00819	10.1647	187.369	0.45	7.9	9.8	1.12941	187.339	790.341	2238.79	6322.32	3296.46
2016-10-22	2016	2016华夏	7	2016泰达	10	426652016华夏2016泰达	5	0	4-1-4-1 (100.0%)	4141	2016华夏7	姜坤	WM	0	1978-08-02	54.7667	56.57	88	96	0	5	5.45455	14.1818	73.47	4.36364	50	43.6364	80	24.49	8.9	53.4545	2.55	11.1513	7.92764	6.54545	138.545	0.33	6.9	8.6	0	138.596	515.013	1661.07	4972.82	3863.37
2016-10-26	2016	2016华夏	7	2016绿城	15	426692016华夏2016绿城	0	0	4-1-4-1 (100.0%)	4141	2016华夏29	张利峰	WM	0	1989-01-24	51.7333	59.79	79	94	0	5	5.94937	15.4684	69.05	4.75949	75	42.8354	69.44	42.86	9.32	49.9747	2.24	11.8833	7.91504	10.7089	209.061	0.5	7.6	9.4	5.94937	209.095	775.712	1800.59	5401.91	3696.32
2016-10-26	2016	2016华夏	7	2016绿城	15	426692016华夏2016绿城	0	0	4-1-4-1 (100.0%)	4141	2016华夏7	姜坤	WM	0	1978-08-02	51.7333	59.79	90	94	0	4	4.17778	12.5333	80	10.4444	30	54.3111	82.69	21.67	8.83	62.6667	2.7	10.8727	7.21711	7.31111	162.202	0.39	6.9	8.6	11.4889	162.177	591.185	1530.12	4551.91	4037.14
2016-10-26	2016	2016富德	9	2016永昌	16	426692016富德2016永昌	2	0	4-1-4-1 (100.0%)	4141	2016富德10	斯蒂夫	WM	1	1994-11-10	57.9833	38.05	63	96	0	5	7.61905	13.7143	60.87	10.6667	57.14	25.9048	58.82	43.48	13.93	35.0476	1.78	12.1295	8.9661	13.7143	302.781	0.71	7.5	9.7	7.61905	302.747	1033.84	2232.59	4554.23	4005.95
2016-10-26	2016	2016富德	9	2016永昌	16	426692016富德2016永昌	2	0	4-1-4-1 (100.0%)	4141	2016富德13	金波	WM	0	1993-01-20	57.9833	38.05	91	96	0	11	11.6044	14.7692	70.83	8.43956	50	40.0879	63.16	27.08	9.99	50.6374	2.46	12.1762	9.10734	11.6044	219.851	0.52	7.6	9.5	3.16484	219.869	928.058	2199.79	5305.4	3523.51
2016-10-30	2016	2016亚泰	12	2016申花	4	426732016亚泰2016申花	1	0	4-1-4-1 (100.0%)	4141	2016亚泰17	范晓冬	WM	0	1987-03-02	40.1	49.19	94	94	1	8	8	11	64.52	4	25	23	65.22	25.81	16.17	31	3.39	9.792	5.733	12	221.5	0.52	6.2	7.5	1	221.46	530.504	1338.94	3488.23	4212.4
2016-10-30	2016	2016亚泰	12	2016申花	4	426732016亚泰2016申花	1	0	4-1-4-1 (100.0%)	4141	2016亚泰37	布鲁诺	WM	1	1987-06-03	40.1	49.19	91	94	0	6	6.1978	14.4615	57.58	6.1978	16.67	23.7582	65.22	21.21	10.12	34.0879	3.45	9.80389	6.36411	11.3626	194.921	0.45	6.3	8.2	8.26374	194.874	629.748	1467.35	3471.91	4040.17
2016-10-30	2016	2016富德	9	2016绿城	15	426732016富德2016绿城	2	2	4-1-4-1 (100.0%)	4141	2016富德7	韩光徽	WM	0	1990-01-24	62.1333	47.58	78	97	0	5	6.21795	16.1667	66.67	4.97436	25	42.2821	76.47	38.46	6	48.5	2.13	12.2307	9.52714	13.6795	281.797	0.66	7.6	9	2.48718	281.741	743.793	1926.1	5481.46	3798.14
2016-10-30	2016	2016富德	9	2016绿城	15	426732016富德2016绿城	2	2	4-1-4-1 (100.0%)	4141	2016富德10	斯蒂夫	WM	1	1994-11-10	62.1333	47.58	97	97	1	7	7	13	75.93	6	33.33	46	82.61	27.78	5.34	54	2.43	10.973	8.447	5	141	0.32	6.8	8.2	3	140.956	877.512	1401.14	4253.22	4300.43
2017-04-01	2017	2017华夏	4	2017恒丰	8	428262017华夏2017恒丰	1	0	4-1-4-1 (100.0%)	4141	2017华夏28	张呈栋	WM	0	1989-02-09	48.5167	63.67	94	94	1	7	7	10	80.77	5	60	49	77.55	21.15	5.93	52	2.9	10.858	6.879	7	88.1	0.21	6.9	8.5	5	88.1154	715.94	1493.12	4009.92	4551.13
2017-04-01	2017	2017华夏	4	2017恒丰	8	428262017华夏2017恒丰	1	0	4-1-4-1 (100.0%)	4141	2017华夏15	尹鸿博	WM	0	1989-10-30	48.5167	63.67	85	94	0	7	7.74118	12.1647	85.9	1.10588	100	79.6235	87.5	42.31	12.17	86.2588	1.87	11.6129	8.00548	9.95294	197.953	0.47	7.4	10	2.21176	197.937	976.967	2128.57	4656.66	3653.27
2017-04-08	2017	2017泰达	13	2017恒丰	8	428332017泰达2017恒丰	0	0	4-1-4-1 (100.0%)	4141	2017泰达8	胡人天	WM	0	1991-01-21	44.1833	46.96	70	94	0	7	9.4	14.7714	47.62	9.4	57.14	18.8	64.29	23.81	3.99	28.2	2.43	10.2876	6.28994	16.1143	337.729	0.81	6.5	8.9	4.02857	337.713	728.309	1158.08	3715.62	4347.46
2017-04-08	2017	2017泰达	13	2017恒丰	8	428332017泰达2017恒丰	0	0	4-1-4-1 (100.0%)	4141	2017泰达17	惠家康	WM	0	1989-08-31	44.1833	46.96	80	94	0	8	9.4	15.275	61.76	3.525	100	29.375	68	41.18	8.41	39.95	2.29	9.39883	5.7105	8.225	230.417	0.53	6	7.6	2.35	230.369	437.348	926.977	2727.43	5076.24
2017-04-21	2017	2017权健	3	2017国安	9	428462017权健2017国安	1	1	4-1-4-1 (100.0%)	4141	2017权健38	孙可	WM	0	1989-08-26	50.1	39.57	92	95	0	13	13.4239	18.587	53.85	4.13043	50	29.9457	55.17	33.33	12.54	40.2717	1.85	12.0216	8.0781	6.19565	99.75	0.24	7.6	9.7	7.22826	99.7349	1143	2217.21	4675.41	3886.7
2017-04-21	2017	2017权健	3	2017国安	9	428462017权健2017国安	1	1	4-1-4-1 (100.0%)	4141	2017权健11	格乌瓦尼奥	WM	1	1992-04-05	50.1	39.57	90	95	0	5	5.27778	12.6667	70	5.27778	40	32.7222	74.19	25	10.59	42.2222	3.45	9.50633	6.40406	16.8889	328.067	0.78	6	7.8	3.16667	328.088	667.951	1120.22	2821.54	4568.63
2017-04-23	2017	2017亚泰	7	2017建业	14	428482017亚泰2017建业	1	0	4-1-4-1 (100.0%)	4141	2017亚泰17	范晓冬	WM	0	1987-03-02	40.4333	57.29	97	97	1	3	3	17	56.41	7	42.86	35	45.71	43.59	9.25	39	1.95	10.69	6.04	15	233.3	0.54	6.6	9	2	233.306	935.876	1730.94	3426.81	4362.8
2017-04-29	2017	2017富德	15	2017亚泰	7	428542017富德2017亚泰	1	0	4-1-4-1 (100.0%)	4141	2017富德10	斯蒂夫	WM	1	1994-11-10	51.4833	42.94	85	95	0	5	5.58824	15.6471	65	12.2941	36.36	32.4118	72.41	37.5	10	44.7059	2.3	10.6109	7.48488	14.5294	343.565	0.83	6.7	8.6	4.47059	343.592	840.135	1480.24	3696.97	4250.06
2017-05-27	2017	2017权健	3	2017泰达	13	428822017权健2017泰达	3	0	4-1-4-1 (100.0%)	4141	2017权健16	郑达伦	WM	0	1994-02-11	48.1667	44.59	77	95	0	6	7.4026	18.5065	51.61	3.7013	66.67	29.6104	54.17	48.39	8.27	38.2468	2.52	9.33221	5.61117	7.4026	196.292	0.45	5.9	7.3	4.93506	196.284	585.3	758.817	3615.52	4175.73
2017-05-27	2017	2017权健	3	2017泰达	13	428822017权健2017泰达	3	0	4-1-4-1 (100.0%)	4141	2017权健29	李星灿	WM	0	1987-09-28	48.1667	44.59	64	95	0	3	4.45312	20.7812	36.36	2.96875	100	26.7188	44.44	54.55	17.96	32.6562	1.68	10.8077	6.82664	7.42188	108.805	0.26	6.8	9.4	1.48438	108.734	824.705	1595.71	4062.37	4216.23
2017-06-03	2017	2017恒大	1	2017富德	15	428892017恒大2017富德	3	1	4-1-4-1 (100.0%)	4141	2017恒大11	高拉特	WM	1	1991-06-05	58.6833	53.97	94	94	1	7	7	25	69.88	10	60	70	72.86	27.71	7.82	83	2.13	10.753	8.294	6	98.6	0.23	6.9	8.5	5	98.6307	813.68	1938.62	4014.72	3887.08
2017-06-03	2017	2017恒大	1	2017富德	15	428892017恒大2017富德	3	1	4-1-4-1 (100.0%)	4141	2017恒大29	郜林	WM	0	1986-02-14	58.6833	53.97	94	94	1	9	9	24	60.66	13	46.15	45	60	32.79	7.26	61	2.15	10.362	7.77	5	129	0.3	6.6	7.9	10	129.015	639.265	1517.81	3620.92	4454.63
2017-06-17	2017	2017权健	3	2017华夏	4	429032017权健2017华夏	0	1	4-1-4-1 (100.0%)	4141	2017权健16	郑达伦	WM	0	1994-02-11	51.1833	46.35	83	95	0	7	8.01205	9.15663	68	4.57831	50	24.0361	71.43	48	8.9	28.6145	2.16	10.0597	6.90524	9.15663	154.06	0.37	6.3	7.9	2.28916	154.036	724.887	1064.69	3968.84	4146.73
2017-06-17	2017	2017权健	3	2017华夏	4	429032017权健2017华夏	0	1	4-1-4-1 (100.0%)	4141	2017权健29	李星灿	WM	0	1987-09-28	51.1833	46.35	59	95	0	1	1.61017	9.66102	62.5	0	0	20.9322	69.23	31.25	9.99	25.7627	2.06	11.4564	8.40347	9.66102	190.805	0.45	7.1	9.3	0	190.796	1066.53	1913.67	4228.07	4056.98
2017-06-18	2017	2017宏运	16	2017鲁能	6	429042017宏运2017鲁能	0	3	4-1-4-1(100.0%)	4141	2017宏运27	李家赫	WM	0	1989-08-12	56.9667	37.17	78	94	0	9	10.8462	15.6667	61.76	4.82051	100	33.7436	53.57	23.53	6.29	40.9744	2.53	11.8295	8.72513	10.8462	240.544	0.56	7.5	9.5	0	240.559	831.981	1979.03	4718.02	4059.54
2017-06-18	2017	2017宏运	16	2017鲁能	6	429042017宏运2017鲁能	0	3	4-1-4-1(100.0%)	4141	2017宏运12	詹姆斯	WM	1	1980-02-02	56.9667	37.17	94	94	1	4	4	9	71.88	6	50	24	75	25	10.63	32	2.41	11.072	8.388	11	270.4	0.64	7.1	8.8	3	270.393	1002.94	1593.66	4216.19	3988.62
2017-06-30	2017	2017申花	11	2017宏运	16	429162017申花2017宏运	8	1	4-1-4-1 (100.0%)	4141	2017申花28	曹赟定	WM	0	1989-11-22	53.6833	54.55	63	93	0	3	4.42857	10.3333	84.44	1.47619	100	59.0476	85	33.33	4.46	66.4286	2.47	9.17452	6.293	16.2381	454.371	1.07	5.9	6.7	1.47619	454.325	345.541	811.595	2941.7	4621.52
2017-06-30	2017	2017申花	11	2017宏运	16	429162017申花2017宏运	8	1	4-1-4-1 (100.0%)	4141	2017申花35	吕品	WM	0	1995-05-03	53.6833	54.55	49	93	0	2	3.79592	7.59184	69.23	0	0	18.9796	80	23.08	10.53	24.6735	2.23	11.1923	7.91829	7.59184	219.404	0.52	7.1	8.4	1.89796	219.468	693.398	1453.52	4050.64	4775.45
2017-07-02	2017	2017权健	3	2017恒大	1	429182017权健2017恒大	4	3	4-1-4-1 (100.0%)	4141	2017权健38	孙可	WM	0	1989-08-26	44.35	39.93	49	98	0	10	20	22	50	10	60	30	53.33	40.91	12.06	44	1.59	11.524	6.278	12	264.2	0.59	7	9.4	10	264.264	694.56	1789.88	4340.81	4435.02
2017-07-02	2017	2017权健	3	2017恒大	1	429182017权健2017恒大	4	3	4-1-4-1 (100.0%)	4141	2017权健16	郑达伦	WM	0	1994-02-11	44.35	39.93	86	98	0	9	10.2558	10.2558	67.86	9.11628	75	25.0698	63.64	42.86	8.45	31.907	1.93	9.93333	6.13526	4.55814	124.779	0.28	6.1	8.3	9.11628	124.802	606.66	1346.61	3824.77	4030.11
2017-07-02	2017	2017权健	3	2017恒大	1	429182017权健2017恒大	4	3	4-1-4-1 (100.0%)	4141	2017权健29	李星灿	WM	0	1987-09-28	44.35	39.93	48	98	0	3	6.125	12.25	57.14	4.08333	0	18.375	77.78	21.43	8.18	28.5833	1.86	10.9454	7.55008	4.08333	56.5542	0.12	6.6	9.1	0	56.466	1075.01	1819.72	3709.7	4284.68
2017-07-07	2017	2017权健	3	2017富力	5	429232017权健2017富力	2	1	4-1-4-1 (100.0%)	4141	2017权健38	孙可	WM	0	1989-08-26	48.4333	38.9	95	95	1	7	7	17	41.38	4	75	18	33.33	31.03	13.48	29	1.72	10.841	7.058	7	152.9	0.36	6.8	8.7	7	152.921	660.623	1612.23	4276.22	4139.44
2017-07-07	2017	2017权健	3	2017富力	5	429232017权健2017富力	2	1	4-1-4-1 (100.0%)	4141	2017权健29	李星灿	WM	0	1987-09-28	48.4333	38.9	68	95	0	2	2.79412	15.3676	56	4.19118	66.67	30.7353	54.55	40	11.59	34.9265	2.24	10.538	6.935	20.9559	473.603	1.1	6.6	9	1.39706	473.666	780.214	1464.1	3466.04	4353.43
2017-08-05	2017	2017亚泰	7	2017申花	11	429522017亚泰2017申花	1	1	4-1-4-1 (100.0%)	4141	2017亚泰7	马里尼奥	WM	1	1990-05-29	48.8167	45.41	86	97	0	3	3.38372	13.5349	66.67	5.63953	40	27.0698	79.17	30.56	8.69	40.6047	2	11.3366	7.16108	16.9186	264.269	0.61	7	8.7	4.51163	264.284	861.372	1781.8	4793.43	3635.86
2017-08-05	2017	2017亚泰	7	2017申花	11	429522017亚泰2017申花	1	1	4-1-4-1 (100.0%)	4141	2017亚泰29	谭龙	WM	0	1988-04-01	48.8167	45.41	97	97	1	2	2	11	65.63	6	33.33	26	69.23	21.88	8.66	32	2.44	11.083	6.528	13	243.7	0.57	6.8	8	3	243.669	838.979	1738.26	4776.52	3485.63
2017-08-06	2017	2017权健	3	2017上港	2	429532017权健2017上港	0	0	4-1-4-1 (100.0%)	4141	2017权健29	李星灿	WM	0	1987-09-28	42.2333	48.19	67	95	0	4	5.67164	5.67164	76.47	2.83582	0	21.2687	53.33	41.18	16.27	24.1045	2.06	10.7832	6.98888	8.50746	174.828	0.41	6.8	9.8	1.41791	174.774	1018.89	1732.98	3893.36	3963.66
2017-08-06	2017	2017权健	3	2017上港	2	429532017权健2017上港	0	0	4-1-4-1 (100.0%)	4141	2017权健39	王永珀	WM	0	1987-01-19	42.2333	48.19	94	95	0	5	5.05319	15.1596	70	1.01064	0	43.4574	74.42	38	10.58	50.5319	2.18	9.10383	5.43117	7.07447	108.745	0.25	5.7	7.7	0	108.711	425.047	837.49	3108.32	4623.98
2017-08-10	2017	2017权健	3	2017国安	9	429572017权健2017国安	2	2	4-1-4-1 (100.0%)	4141	2017权健16	郑达伦	WM	0	1994-02-11	44.7833	45.82	94	94	1	7	7	10	60	8	37.5	20	70	32	7.28	25	2.68	9.227	5.506	5	70	0.17	5.9	7.4	4	70.0032	440.754	857.01	3589.12	4270.14
2017-08-10	2017	2017权健	3	2017国安	9	429572017权健2017国安	2	2	4-1-4-1 (100.0%)	4141	2017权健29	李星灿	WM	0	1987-09-28	44.7833	45.82	71	94	0	7	9.26761	9.26761	61.11	3.97183	0	22.507	47.06	66.67	11.27	23.831	2.22	10.9014	6.89642	9.26761	172.907	0.42	6.9	9.2	1.32394	172.912	925.004	1373.28	4079.62	4350.64
2017-08-13	2017	2017富德	15	2017亚泰	7	429602017富德2017亚泰	1	1	4-1-4-1 (100.0%)	4141	2017富德28	拉马	WM	1	1987-11-20	48.1667	44.14	96	96	1	10	10	17	57.5	1	0	31	61.29	32.5	10.51	40	2.88	10.865	6.928	11	183.3	0.43	6.7	8.6	2	183.317	750.117	1451.97	3952.77	4527.24
2017-08-13	2017	2017富德	15	2017亚泰	7	429602017富德2017亚泰	1	1	4-1-4-1 (100.0%)	4141	2017富德39	黄一秀	WM	1	1987-08-08	48.1667	44.14	87	96	0	7	7.72414	11.0345	75	14.3448	61.54	36.4138	75.76	30	7.56	44.1379	2.58	10.1914	6.68138	12.1379	341.517	0.77	6.3	8.2	5.51724	341.531	445.679	1014.77	3732.43	4657.25
2017-08-19	2017	2017富德	15	2017苏宁	12	429662017富德2017苏宁	0	4	4-1-4-1(100.0%)	4141	2017富德39	黄一秀	WM	1	1987-08-08	56.4333	56.21	95	95	1	7	7	19	66.67	10	10	46	65.22	24.56	8.6	57	2.68	10.443	7.514	8	106.2	0.25	6.6	8	3	106.231	591.316	1210.46	3979.03	4556.02
2017-08-19	2017	2017富德	15	2017苏宁	12	429662017富德2017苏宁	0	4	4-1-4-1(100.0%)	4141	2017富德13	金波	WM	0	1993-01-20	56.4333	56.21	85	95	0	3	3.35294	8.94118	79.49	4.47059	0	35.7647	81.25	30.77	8.51	43.5882	2.92	10.8512	7.91629	6.70588	144.959	0.34	6.8	8.5	2.23529	144.93	611.638	1873.63	4180.96	4039.71
2017-09-08	2017	2017亚泰	7	2017恒大	1	429862017亚泰2017恒大	1	3	4-1-4-1 (100.0%)	4141	2017亚泰7	马里尼奥	WM	1	1990-05-29	54.4667	51.36	95	95	1	3	3	10	71.43	6	33.33	21	57.14	28.57	8.42	35	2.29	10.234	7.404	12	226.4	0.53	6.5	8.2	3	226.417	662.947	1379.13	3597.55	4367.59
2017-09-08	2017	2017亚泰	7	2017恒大	1	429862017亚泰2017恒大	1	3	4-1-4-1 (100.0%)	4141	2017亚泰8	杜震宇	WM	0	1983-02-01	54.4667	51.36	49	95	0	2	3.87755	29.0816	55.88	1.93878	0	56.2245	48.28	44.12	16.37	65.9184	2.21	9.2751	6.4348	3.87755	53.3163	0.13	5.8	7.9	1.93878	53.3818	475.177	1135.44	3215.38	4396.48
2017-09-10	2017	2017富德	15	2017国安	9	429882017富德2017国安	4	4	4-1-4-1 (100.0%)	4141	2017富德28	拉马	WM	1	1987-11-20	56.45	41.19	60	96	0	9	14.4	12.8	71.43	4.8	66.67	38.4	66.67	39.29	6.32	44.8	2.68	11.712	8.0992	12.8	254.24	0.59	7.3	9.2	4.8	254.291	1003.42	1793.86	4491.75	4169.28
2017-09-10	2017	2017富德	15	2017国安	9	429882017富德2017国安	4	4	4-1-4-1 (100.0%)	4141	2017富德13	金波	WM	0	1993-01-20	56.45	41.19	80	96	0	11	13.2	18	60.53	7.2	0	37.2	61.29	44.74	8.94	45.6	2.13	11.058	7.986	7.2	148.44	0.36	6.9	8.6	2.4	148.43	623.097	1878.93	4498.72	3909
2017-09-15	2017	2017亚泰	7	2017泰达	13	429932017亚泰2017泰达	5	1	4-1-4-1 (100.0%)	4141	2017亚泰7	马里尼奥	WM	1	1990-05-29	43.9	42.49	74	96	0	5	6.48649	10.3784	68	5.18919	25	15.5676	75	16	3.73	32.4324	2.76	9.82832	6.09859	11.6757	265.168	0.61	6.1	8.7	0	265.13	679.999	1596.49	3165.01	4121.3
2017-09-15	2017	2017亚泰	7	2017泰达	13	429932017亚泰2017泰达	5	1	4-1-4-1 (100.0%)	4141	2017亚泰8	杜震宇	WM	0	1983-02-01	43.9	42.49	96	96	1	10	10	24	53.85	3	66.67	48	50	55.77	18.31	52	1.94	9.282	5.608	11	200.4	0.48	5.8	7.7	2	200.41	394.668	996.632	3061.99	4628.24
2017-09-23	2017	2017富德	15	2017宏运	16	430012017富德2017宏运	1	0	4-1-4-1 (100.0%)	4141	2017富德28	拉马	WM	1	1987-11-20	55.8333	53.98	60	95	0	4	6.33333	19	68.42	3.16667	0	50.6667	71.88	15.79	9.31	60.1667	3.95	11.5045	8.59908	15.8333	315.242	0.77	7.3	8.6	4.75	315.221	1079.61	1393.76	4353.86	4362.78
2017-09-23	2017	2017富德	15	2017宏运	16	430012017富德2017宏运	1	0	4-1-4-1 (100.0%)	4141	2017富德33	孙君	WM	0	1993-04-29	55.8333	53.98	78	95	0	4	4.87179	15.8333	73.47	13.3974	9.09	49.9359	80.49	24.49	7.52	59.6795	2.71	11.8129	8.6584	6.08974	103.526	0.24	7.4	9.3	0	103.483	1037.57	2145.09	4493.39	4033.92
2017-10-13	2017	2017富德	15	2017恒大	1	430212017富德2017恒大	3	4	4-1-4-1 (100.0%)	4141	2017富德28	拉马	WM	1	1987-11-20	54	41.8	63	99	0	4	6.28571	31.4286	45.95	4.71429	0	44	53.57	21.62	13.61	58.1429	3.43	12.463	8.75914	12.5714	245.771	0.55	7.5	9.2	3.14286	245.717	1106.16	1676.7	5034.71	4399.51
2017-10-13	2017	2017富德	15	2017恒大	1	430212017富德2017恒大	3	4	4-1-4-1 (100.0%)	4141	2017富德33	孙君	WM	0	1993-04-29	54	41.8	87	99	0	8	9.10345	6.82759	81.25	3.41379	100	31.8621	82.14	21.88	8.16	36.4138	2.28	11.9426	8.49579	12.5172	277.086	0.63	7.2	9.5	1.13793	277.111	1007.01	2045.63	4431.8	4181.22
2017-10-14	2017	2017权健	3	2017鲁能	6	430222017权健2017鲁能	0	0	4-1-4-1 (100.0%)	4141	2017权健16	郑达伦	WM	0	1994-02-11	49.9	41.66	48	95	0	1	1.97917	7.91667	80.95	1.97917	0	35.625	88.89	38.1	6.19	41.5625	2.81	10.2521	6.50354	19.7917	370.896	0.87	6.5	7.8	3.95833	370.912	715.066	1082.56	3753.11	4330.71
2017-10-14	2017	2017权健	3	2017鲁能	6	430222017权健2017鲁能	0	0	4-1-4-1 (100.0%)	4141	2017权健38	孙可	WM	0	1989-08-26	49.9	41.66	95	95	1	12	12	22	55.1	6	50	41	48.78	36.73	19.43	49	2	11.891	7.639	14	277.2	0.66	7.5	9.2	1	277.187	757.212	2305.35	4462.82	4088.19
2017-10-14	2017	2017权健	3	2017鲁能	6	430222017权健2017鲁能	0	0	4-1-4-1 (100.0%)	4141	2017权健29	李星灿	WM	0	1987-09-28	49.9	41.66	47	95	0	0	0	6.06383	75	4.04255	0	20.2128	80	41.67	7.1	24.2553	2	10.9189	7.50298	12.1277	213.245	0.49	6.8	9.1	0	213.344	1185.98	1683.02	3592.99	4243.45
2017-10-21	2017	2017富德	15	2017建业	14	430292017富德2017建业	1	2	4-1-4-1 (100.0%)	4141	2017富德28	拉马	WM	1	1987-11-20	62.1	61.49	82	95	0	7	8.10976	12.7439	75.56	5.79268	20	44.0244	78.95	28.89	10.4	52.1341	3.42	10.8381	7.93713	9.26829	152.579	0.36	6.8	7.9	1.15854	152.603	707.749	1899.93	4373.54	3703.95
2017-10-21	2017	2017富德	15	2017建业	14	430292017富德2017建业	1	2	4-1-4-1 (100.0%)	4141	2017富德33	孙君	WM	0	1993-04-29	62.1	61.49	49	95	0	3	5.81633	15.5102	80	3.87755	50	63.9796	84.85	45	4.25	77.551	1.75	11.1247	8.46276	11.6327	202.214	0.46	7	8.5	1.93878	202.23	1016.5	1811.61	4553.24	3541.9
2017-10-21	2017	2017富德	15	2017建业	14	430292017富德2017建业	1	2	4-1-4-1 (100.0%)	4141	2017富德39	黄一秀	WM	1	1987-08-08	62.1	61.49	46	95	0	2	4.13043	24.7826	63.64	8.26087	100	49.5652	66.67	21.21	5.05	68.1522	2.45	10.8899	8.27533	2.06522	41.9239	0.09	6.9	7.7	6.19565	41.9723	409.164	1478.26	5496.93	3463.91
2018-03-17	2018	2018力帆	13	2018苏宁	5	431762018力帆2018苏宁	4	1	4-1-4-1 (100.0%)	4141	2018力帆32	费尔南多.恩里克	WM	1	1993-03-16	51.25	47.82	96	96	1	5	5	14	68.18	5	20	36	63.89	29.55	7.87	44	3.25	10.038	6.949	11	257.7	0.6	6.2	8.1	4	257.711	641.306	1396.65	3427.03	4315.14
2018-03-17	2018	2018力帆	13	2018苏宁	5	431762018力帆2018苏宁	4	1	4-1-4-1 (100.0%)	4141	2018力帆30	费尔南迪尼奥	WM	1	1985-11-25	51.25	47.82	96	96	1	2	2	8	80	9	33.33	32	90.63	27.5	9.9	40	2.92	9.921	6.625	5	111.8	0.27	6.1	7.8	1	111.839	470.198	924.396	4539.59	3874.57
2018-03-04	2018	2018苏宁	5	2018恒丰	16	431632018苏宁2018恒丰	3	1	4-1-4-1 (100.0%)	4141	2018苏宁10	阿莱士·特谢拉	WM	1	1990-01-06	53	45.44	98	98	1	6	6	15	69.39	3	66.67	34	73.53	22.45	7.58	49	2.8	9.993	6.86	16	362.9	0.81	6.1	7.8	2	362.945	605.639	1016.21	3146.67	4861.21
2018-03-04	2018	2018苏宁	5	2018恒丰	16	431632018苏宁2018恒丰	3	1	4-1-4-1 (100.0%)	4141	2018苏宁18	张凌峰	WM	0	1997-02-28	53	45.44	74	98	0	2	2.64865	11.9189	62.5	7.94595	50	27.8108	61.9	41.67	8.73	31.7838	1.88	11.3097	7.32351	7.94595	108.727	0.25	6.9	8.6	0	108.68	697.161	1507.23	4816.69	4180.18
2018-03-09	2018	2018亚泰	15	2018恒大	2	431682018亚泰2018恒大	0	5	4-1-4-1 (100.0%)	4141	2018亚泰10	维贝	WM	1	1987-02-22	48.1167	47.41	57	94	0	5	8.24561	6.59649	82.61	4.94737	100	32.9825	75	43.48	11.06	37.9298	2.52	11.3559	7.67172	24.7368	464.063	1.08	7.2	9.7	1.64912	464.117	1187.56	1550.78	4005	4147.71
2018-03-09	2018	2018亚泰	15	2018恒大	2	431682018亚泰2018恒大	0	5	4-1-4-1 (100.0%)	4141	2018亚泰29	谭龙	WM	0	1988-04-01	48.1167	47.41	68	94	0	4	5.52941	11.0588	66.67	11.0588	37.5	26.2647	73.68	41.67	7.13	33.1765	2.13	11.1335	7.22418	12.4412	253.247	0.59	7.1	9.3	8.29412	253.282	835.787	1537.57	4660.21	3846.99
2018-04-14	2018	2018泰达	14	2018富力	10	432042018泰达2018富力	2	1	4-1-4-1 (100.0%)	4141	2018泰达17	惠家康	WM	0	1989-08-31	57.2333	44.53	96	96	1	5	5	13	75.47	4	25	45	77.78	16.98	12.15	53	2.87	10.732	7.889	13	275.8	0.65	6.7	8.3	2	275.827	659.802	1442.53	3638.63	4715.47
2018-04-14	2018	2018泰达	14	2018富力	10	432042018泰达2018富力	2	1	4-1-4-1 (100.0%)	4141	2018泰达8	李源一	WM	0	1993-08-28	57.2333	44.53	79	96	0	8	9.72152	17.0127	67.44	12.1519	40	48.6076	62.5	34.88	9.14	52.2532	2.4	10.8358	8.04577	7.29114	142.056	0.33	6.7	8.3	2.43038	142.089	751.645	1649.76	3928.42	4363.79
2018-04-28	2018	2018华夏	6	2018权健	9	432182018华夏2018权健	3	0	4-1-4-1 (100.0%)	4141	2018华夏15	王秋明	WM	0	1993-01-09	50.5167	52.99	97	97	1	6	6	5	85.29	5	20	31	90.32	38.24	4.82	34	2.15	11.212	7.775	1	16.4	0.04	6.9	9.2	1	16.3831	462.989	2108.06	4618.65	4006.01
2018-04-28	2018	2018华夏	6	2018权健	9	432182018华夏2018权健	3	0	4-1-4-1 (100.0%)	4141	2018华夏27	热尔维尼奥	WM	1	1987-05-27	50.5167	52.99	90	97	0	8	8.62222	12.9333	72.73	1.07778	0	40.9556	76.32	18.18	5.45	47.4222	3.57	9.27212	6.30177	10.7778	209.089	0.48	5.7	7.2	0	209.086	709.66	1057.21	2458.47	4838.05
2018-05-12	2018	2018华夏	6	2018恒大	2	432322018华夏2018恒大	2	2	4-1-4-1 (100.0%)	4141	2018华夏15	王秋明	WM	0	1993-01-09	55.85	52.2	77	95	0	5	6.16883	9.87013	66.67	3.7013	66.67	22.2078	66.67	37.5	8.7	29.6104	2.17	11.574	8.27981	11.1039	243.792	0.57	7.3	8.8	2.46753	243.806	843.456	1765.76	4328.13	4392.25
2018-05-12	2018	2018华夏	6	2018恒大	2	432322018华夏2018恒大	2	2	4-1-4-1 (100.0%)	4141	2018华夏31	徐天沅	WM	0	1997-05-08	55.85	52.2	68	95	0	6	8.38235	12.5735	66.67	4.19118	0	32.1324	78.26	22.22	5.48	37.7206	2.3	11.0312	7.89897	6.98529	174.353	0.42	6.9	8.6	1.39706	174.383	807.28	1363.82	4528.36	4157.8
2018-05-12	2018	2018权健	9	2018鲁能	3	432322018权健2018鲁能	1	1	4-1-4-1 (100.0%)	4141	2018权健19	王晓龙	WM	0	1986-03-11	48.2833	44.54	84	99	0	3	3.53571	9.42857	68	7.07143	16.67	25.9286	68.18	28	10.54	29.4643	2.56	11.2931	7.58646	11.7857	183.15	0.41	6.8	9.2	0	183.185	865.488	1831.88	3953.56	4458.52
2018-05-12	2018	2018权健	9	2018鲁能	3	432322018权健2018鲁能	1	1	4-1-4-1 (100.0%)	4141	2018权健10	帕托	WM	1	1989-09-02	48.2833	44.54	99	99	1	11	11	30	53.85	2	50	47	48.94	30.77	10.2	65	2.48	9.375	6.154	7	118.5	0.27	5.7	7.6	2	118.474	578.016	1151.88	2976.34	4550.5
2018-05-19	2018	2018华夏	6	2018力帆	13	432392018华夏2018力帆	2	1	4-1-4-1 (100.0%)	4141	2018华夏31	徐天沅	WM	0	1997-05-08	51.25	52.39	73	95	0	6	7.80822	14.3151	71.79	5.20548	0	41.6438	62.5	41.03	9.6	50.7534	2.08	11.4091	8.06849	16.9178	342.651	0.82	7.1	9	1.30137	342.594	981.176	1758.83	4401.9	3924.71
2018-05-19	2018	2018华夏	6	2018力帆	13	432392018华夏2018力帆	2	1	4-1-4-1 (100.0%)	4141	2018华夏27	热尔维尼奥	WM	1	1987-05-27	51.25	52.39	88	95	0	1	1.07955	10.7955	70.59	1.07955	0	29.1477	74.07	8.82	4	36.7045	4.47	10.1898	7.1142	23.75	531.676	1.25	6.4	8.1	0	531.703	648.26	1371.67	2883.75	4753.92
2018-07-21	2018	2018亚泰	15	2018鲁能	3	433022018亚泰2018鲁能	1	2	4-1-4-1 (100.0%)	4141	2018亚泰11	阿德里安	WM	1	1986-11-06	53.55	53.95	97	97	1	0	0	28	67.44	4	50	78	69.23	33.72	12.72	86	2.71	10.244	7.323	3	38.8	0.09	6.3	8.2	1	38.813	561.968	1437.75	3598.01	4607.51
2018-07-21	2018	2018亚泰	15	2018鲁能	3	433022018亚泰2018鲁能	1	2	4-1-4-1 (100.0%)	4141	2018亚泰29	谭龙	WM	0	1988-04-01	53.55	53.95	73	97	0	7	9.30137	10.6301	75.76	11.9589	55.56	35.8767	77.78	42.42	7.31	43.8493	2.48	11.7529	8.76322	6.64384	147.095	0.34	7.2	9.1	5.31507	147.155	606.899	1987.3	4830.23	4181.24
2018-08-01	2018	2018亚泰	15	2018一方	11	433132018亚泰2018一方	3	0	4-1-4-1 (100.0%)	4141	2018亚泰37	周大地	WM	0	1996-02-18	54.4	57.7	102	102	1	4	4	10	72.22	2	0	30	80	50	6.4	36	2.06	10.372	7.631	16	371.6	0.81	6.1	8.4	1	371.604	775.343	1341.45	4090.76	3792.77
2018-08-01	2018	2018亚泰	15	2018一方	11	433132018亚泰2018一方	3	0	4-1-4-1 (100.0%)	4141	2018亚泰29	谭龙	WM	0	1988-04-01	54.4	57.7	82	102	0	5	6.21951	19.9024	44.83	2.4878	50	27.3659	40.91	41.38	8.73	36.0732	2.07	11.5086	7.96471	8.70732	221.041	0.49	6.7	9.1	2.4878	221.006	646.789	1748	4582.47	4310.38
2018-11-02	2018	2018亚泰	15	2018鲁能	3	434062018亚泰2018鲁能	0	2	4-1-4-1 (100.0%)	4141	2018亚泰31	程长城	WM	0	1991-03-27	54.9333	49	47	95	0	2	4.04255	6.06383	70	6.06383	0	18.1915	44.44	50	4.34	20.2128	2.1	12.2691	8.9866	22.234	383.032	0.9	7.7	9.6	2.02128	383.098	1040.18	2258.67	4409.1	4178.46
2018-11-02	2018	2018亚泰	15	2018鲁能	3	434062018亚泰2018鲁能	0	2	4-1-4-1 (100.0%)	4141	2018亚泰10	维贝	WM	1	1987-02-22	54.9333	49	62	95	0	8	12.2581	16.8548	62.07	4.59677	33.33	39.8387	65.38	58.62	11.87	44.4355	1.72	12.137	9.08782	13.7903	295.266	0.69	7.6	9.1	3.06452	295.219	1090.42	1776.76	4658.55	4315.33
2018-11-03	2018	2018泰达	14	2018力帆	13	434072018泰达2018力帆	1	1	4-1-4-1 (100.0%)	4141	2018泰达7	阿奇姆彭	WM	1	1993-10-16	56.8833	63.72	98	98	1	6	6	14	72.55	8	25	39	76.92	27.45	5.12	51	2.41	9.875	6.84	8	179.8	0.42	6	7.2	7	179.772	427.879	1031.53	3503.05	4732.49
2018-11-03	2018	2018泰达	14	2018力帆	13	434072018泰达2018力帆	1	1	4-1-4-1 (100.0%)	4141	2018泰达27	谢维军	WM	0	1997-11-14	56.8833	63.72	64	98	0	5	7.65625	6.125	69.23	4.59375	33.33	15.3125	50	23.08	11.05	19.9062	2.69	11.0219	7.49853	3.0625	34.7594	0.08	6.6	7.7	4.59375	34.7583	383.64	1487.64	4919.56	4196.86
2019-05-12	2019	2019恒大	1	2019苏宁	4	435972019恒大2019苏宁	2	2	4-1-4-1(100.0%)	4141	2019恒大7	韦世豪	WM	0	1995-04-08	50.8167	55.87	97	97	1	3	3	13	63.89	7	42.86	28	71.43	16.67	5.6	36	2.94	9.438	6.181	12	226.4	0.52	5.8	7.6	4	226.427	543.23	1006.1	3549.03	4112.93
2019-05-12	2019	2019恒大	1	2019苏宁	4	435972019恒大2019苏宁	2	2	4-1-4-1(100.0%)	4141	2019恒大17	杨立瑜	WM	0	1997-02-13	50.8167	55.87	97	97	1	3	3	11	59.26	10	50	22	59.09	40.74	7.96	27	1.85	9.648	6.402	11	258.8	0.59	5.9	7.8	5	258.789	435.578	1283.24	3115.13	4555.42
2019-05-12	2019	2019恒大	1	2019苏宁	4	435972019恒大2019苏宁	2	2	4-1-4-1(100.0%)	4141	2019恒大33	钟义浩	WM	0	1996-03-23	50.8167	55.87	56	97	0	4	6.92857	10.3929	71.43	10.3929	50	24.25	85.71	33.33	3.16	36.375	2	11.4217	7.48632	19.0536	340.193	0.78	7	9.4	1.73214	340.225	1166.08	1613.35	3838.68	4463.62
2019-07-28	2019	2019恒大	1	2019人和	16	436742019恒大2019人和	3	0	4-1-4-1 (100.0%)	4141	2019恒大7	韦世豪	WM	0	1995-04-08	50.8167	60.34	63	97	0	2	3.07937	24.6349	61.9	3.07937	0	46.1905	80	11.9	12.55	64.6667	2.55	9.6107	6.87622	9.2381	159.203	0.38	5.9	7.3	4.61905	159.212	543.429	1126.53	3507.99	4273.24
2019-07-28	2019	2019恒大	1	2019人和	16	436742019恒大2019人和	3	0	4-1-4-1 (100.0%)	4141	2019恒大17	杨立瑜	WM	0	1997-02-13	50.8167	60.34	97	97	1	2	2	9	84.48	0	0	53	81.13	29.31	5.64	58	2.29	9.496	6.905	13	283	0.66	5.8	7	3	283.048	602.318	1000.27	2524.68	5085.98
2019-07-28	2019	2019人和	16	2019恒大	1	436742019人和2019恒大	0	3	4-1-4-1 (100.0%)	4141	2019人和11	朱宝杰	WM	0	1989-08-11	50.8167	39.66	97	97	1	1	1	10	79.59	2	0	45	82.22	32.65	8.36	49	2.24	9.938	7.588	3	72.9	0.16	6.1	7.7	0	72.9437	331.653	980.697	3925.66	4627.08
2019-07-28	2019	2019人和	16	2019恒大	1	436742019人和2019恒大	0	3	4-1-4-1 (100.0%)	4141	2019人和37	杨一虎	WM	0	1991-09-16	50.8167	39.66	97	97	1	7	7	8	76.47	3	66.67	28	78.57	23.53	7.74	34	2.59	10.862	8.231	7	126.8	0.29	6.7	8.4	1	126.805	462.874	1305.06	4720.78	4246.57
2019-08-15	2019	2019力帆	10	2019恒大	1	436922019力帆2019恒大	1	1	4-1-4-1 (100.0%)	4141	2019力帆7	冯劲	WM	0	1993-08-14	50.8167	38.29	99	99	1	2	2	7	61.11	3	0	15	66.67	22.22	8.06	18	2.72	9.679	6.67	11	266.1	0.58	5.8	7.6	0	266.124	510.218	978.749	3444.85	4479.13
2019-07-21	2019	2019权健	14	2019华夏	11	436672019权健2019华夏	2	2	4-1-4-1 (100.0%)	4141	2019权健29	莱昂纳多.佩雷拉	WM	1	1986-09-22	50.8167	47.35	83	98	0	6	7.08434	17.7108	60.53	3.54217	66.67	37.7831	56.25	21.05	14.87	44.8675	2.26	9.31472	6.00043	7.08434	190.569	0.43	5.7	7.4	2.36145	190.537	360.536	972.718	2897.66	4893.74
2019-07-21	2019	2019权健	14	2019华夏	11	436672019权健2019华夏	2	2	4-1-4-1 (100.0%)	4141	2019权健16	郑达伦	WM	0	1994-02-11	50.8167	47.35	91	98	0	4	4.30769	9.69231	75.68	8.61538	25	34.4615	81.25	40.54	6.11	39.8462	2.38	9.45969	6.09108	6.46154	109.523	0.25	5.8	7.9	2.15385	109.533	456.771	987.245	3589.57	4317.02
2019-08-10	2019	2019鲁能	5	2019华夏	11	436872019鲁能2019华夏	3	0	4-1-4-1 (100.0%)	4141	2019鲁能21	刘彬彬	WM	0	1993-06-16	50.8167	59.04	65	94	0	7	10.1231	17.3538	72.09	4.33846	33.33	54.9538	71.05	30.23	8.13	62.1846	3.05	11.2395	8.28791	11.5692	218.803	0.52	7.1	8.4	4.33846	218.862	674.97	1554.01	4646.32	4145.3
2019-08-10	2019	2019鲁能	5	2019华夏	11	436872019鲁能2019华夏	3	0	4-1-4-1 (100.0%)	4141	2019鲁能36	段刘愚	WM	0	1998-07-24	50.8167	59.04	88	94	0	2	2.13636	20.2955	70.31	5.34091	40	64.0909	70	31.25	7.86	68.3636	2.02	11.4872	8.24957	9.61364	161.616	0.39	7.3	8.9	2.13636	161.601	853.805	1616.79	4728.41	4126.94
2019-07-17	2019	2019权健	14	2019鲁能	5	436632019权健2019鲁能	1	2	4-1-4-1 (100.0%)	4141	2019权健29	莱昂纳多.佩雷拉	WM	1	1986-09-22	50.8167	51.58	63	94	0	2	2.98413	17.9048	53.85	0	0	32.8254	59.09	42.31	10.37	38.7937	2.31	9.36717	6.57105	8.95238	122.2	0.3	5.9	7.6	1.49206	122.209	591.437	951.466	3277.54	4425.19
2019-07-17	2019	2019权健	14	2019鲁能	5	436632019权健2019鲁能	1	2	4-1-4-1 (100.0%)	4141	2019权健11	雷纳迪尼奥	WM	1	1988-10-04	50.8167	51.58	94	94	1	5	5	16	64.44	5	60	35	74.29	26.67	8.92	45	2.44	9.515	6.907	7	107.4	0.26	6	7.9	2	107.417	404.697	963.473	3783.53	4255.71
2019-08-03	2019	2019权健	14	2019上港	3	436802019权健2019上港	0	0	4-1-4-1 (100.0%)	4141	2019权健29	莱昂纳多.佩雷拉	WM	1	1986-09-22	50.8167	38.44	99	99	1	5	5	18	56.1	4	50	37	48.65	43.9	16.14	41	2.2	9.935	7.084	10	226.7	0.54	6	7.9	1	226.729	639.344	1136.76	3469.89	4462.15
2019-08-03	2019	2019权健	14	2019上港	3	436802019权健2019上港	0	0	4-1-4-1 (100.0%)	4141	2019权健19	王晓龙	WM	0	1986-03-11	50.8167	38.44	56	99	0	6	10.6071	14.1429	66.67	5.30357	0	33.5893	63.16	20.83	11.71	42.4286	3.13	10.6124	8.1728	10.6071	276.846	0.6	6.3	7.8	1.76786	276.897	615.712	1149.82	3558.83	5011.7
2019-07-11	2019	2019恒大	1	2019泰达	7	436572019恒大2019泰达	3	0	4-1-4-1 (100.0%)	4141	2019恒大7	韦世豪	WM	0	1995-04-08	50.8167	53.28	63	97	0	3	4.61905	12.3175	63.64	3.07937	0	27.7143	61.11	40.91	4.83	33.873	2.36	9.73387	7.05021	3.07937	41.5714	0.1	6	7.4	3.07937	41.6308	745.654	1030.38	3591.88	4324.41
2019-07-11	2019	2019恒大	1	2019泰达	7	436572019恒大2019泰达	3	0	4-1-4-1 (100.0%)	4141	2019恒大17	杨立瑜	WM	0	1997-02-13	50.8167	53.28	72	97	0	5	6.73611	18.8611	64.1	10.7778	62.5	44.4583	63.64	46.15	7.03	52.5417	1.97	10.3777	7.52019	10.7778	281.569	0.64	6.4	8	6.73611	281.624	708.534	1203.74	3417.47	4766.61
2019-07-20	2019	2019泰达	7	2019一方	9	436662019泰达2019一方	3	3	4-1-4-1 (100.0%)	4141	2019泰达7	阿奇姆彭	WM	1	1993-10-16	50.8167	53.08	85	97	0	4	4.56471	15.9765	72	2.28235	100	43.3647	71.05	36	5.22	57.0588	2.4	9.09632	5.87706	15.9765	284.495	0.65	5.6	7.5	2.28235	284.49	602.796	920.766	2629.96	4658.5
2019-07-20	2019	2019泰达	7	2019一方	9	436662019泰达2019一方	3	3	4-1-4-1 (100.0%)	4141	2019泰达27	谢维军	WM	0	1997-11-14	50.8167	53.08	75	97	0	2	2.58667	6.46667	61.54	6.46667	40	14.2267	54.55	53.85	12.23	16.8133	2.31	9.99876	6.38131	7.76	162.572	0.37	6.1	8.2	1.29333	162.569	513.804	1130.96	3830.26	4360.83
2019-05-05	2019	2019力帆	10	2019权健	14	435902019力帆2019权健	3	3	4-1-4-1 (100.0%)	4141	2019力帆32	费尔南多.恩里克	WM	1	1993-03-16	50.8167	50	98	98	1	3	3	9	84.48	7	42.86	48	85.42	31.03	4.06	58	2.74	10.25	7.566	10	239.7	0.55	6.2	8.1	0	239.74	579.424	1052.92	3863.4	4514.45
2019-05-05	2019	2019力帆	10	2019权健	14	435902019力帆2019权健	3	3	4-1-4-1 (100.0%)	4141	2019力帆7	冯劲	WM	0	1993-08-14	50.8167	50	89	98	0	8	8.80899	15.4157	65.85	8.80899	37.5	36.3371	72.73	29.27	5.97	45.1461	2.44	11.2447	8.37404	11.0112	201.285	0.47	6.8	8.4	5.50562	201.232	1009.71	1652.82	4338.43	4042.71
2019-07-28	2019	2019权健	14	2019泰达	7	436742019权健2019泰达	1	0	4-1-4-1 (100.0%)	4141	2019权健29	莱昂纳多.佩雷拉	WM	1	1986-09-22	50.8167	43.69	96	97	0	2	2.02083	18.1875	59.09	6.0625	50	34.3542	58.82	47.73	16.46	44.4583	1.91	9.25643	5.82	8.08333	156.615	0.37	5.7	7.4	2.02083	156.658	524.81	906.978	2957.63	4710.13
2019-07-28	2019	2019权健	14	2019泰达	7	436742019权健2019泰达	1	0	4-1-4-1 (100.0%)	4141	2019权健16	郑达伦	WM	0	1994-02-11	50.8167	43.69	87	97	0	8	8.91954	8.91954	70.37	2.22989	100	24.5287	72.73	44.44	5.92	30.1034	1.81	9.12692	5.60593	3.34483	51.0644	0.11	5.6	7.3	3.34483	51.0173	560.252	885.771	3033.7	4596.55
2019-08-15	2019	2019权健	14	2019申花	13	436922019权健2019申花	2	2	4-1-4-1 (100.0%)	4141	2019权健29	莱昂纳多.佩雷拉	WM	1	1986-09-22	50.8167	49.47	98	98	1	4	4	13	66.67	1	0	35	65.71	43.59	11.08	39	2.1	9.146	5.66	5	75.9	0.17	5.6	7.5	6	75.9165	382.159	903.596	3515.06	4268.97
2019-08-15	2019	2019权健	14	2019申花	13	436922019权健2019申花	2	2	4-1-4-1 (100.0%)	4141	2019权健19	王晓龙	WM	0	1986-03-11	50.8167	49.47	91	98	0	8	8.61538	6.46154	83.33	6.46154	50	32.3077	80	30.56	6.68	38.7692	2.53	9.08169	5.71415	3.23077	27.7846	0.07	5.5	7.5	3.23077	27.7621	275.001	869.554	3377.3	4531.9
2019-12-01	2019	2019卓尔	6	2019华夏	11	438002019卓尔2019华夏	1	2	4-1-4-1 (100.0%)	4141	2019卓尔11	周通	WM	0	1990-01-12	50.8167	62.41	94	94	1	6	6	11	74.42	8	37.5	38	71.05	46.51	7.54	43	1.93	10.619	8.174	5	100.6	0.23	6.7	8.3	1	100.633	712.047	1615.65	4341.64	3849.31
2019-12-01	2019	2019卓尔	6	2019华夏	11	438002019卓尔2019华夏	1	2	4-1-4-1 (100.0%)	4141	2019卓尔8	姚翰林	WM	0	1985-04-16	50.8167	62.41	94	94	1	7	7	20	69.23	9	66.67	52	73.08	38.46	6.92	65	1.8	10.773	8.188	13	257.3	0.62	6.8	8.3	4	257.309	602.569	1219.13	4872	3821.93
2019-08-11	2019	2019权健	14	2019力帆	10	436882019权健2019力帆	1	1	4-1-4-1 (100.0%)	4141	2019权健29	莱昂纳多.佩雷拉	WM	1	1986-09-22	50.8167	49.95	98	98	1	7	7	12	70	2	50	34	73.53	40	11.57	40	1.93	9.068	5.921	9	248.5	0.54	5.5	7.6	3	248.464	400.67	937.971	3057.77	4422.69
2019-08-11	2019	2019权健	14	2019力帆	10	436882019权健2019力帆	1	1	4-1-4-1 (100.0%)	4141	2019权健19	王晓龙	WM	0	1986-03-11	50.8167	49.95	98	98	1	9	9	14	65.85	4	0	31	70.97	17.07	8.02	41	2.8	9.418	5.944	10	201.8	0.46	5.7	7.6	2	201.842	398.981	889.05	2990.31	4937.46
2019-09-20	2019	2019力帆	10	2019苏宁	4	437282019力帆2019苏宁	1	2	4-1-4-1 (100.0%)	4141	2019力帆13	尹聪耀	WM	0	1997-03-04	50.8167	49.41	77	98	0	2	2.54545	10.1818	70.37	17.8182	35.71	26.7273	71.43	48.15	6.6	34.3636	1.89	10.0864	6.44382	11.4545	235.709	0.55	6.1	8.6	5.09091	235.721	704.59	1389.15	3649.62	4107.22
2019-09-20	2019	2019力帆	10	2019苏宁	4	437282019力帆2019苏宁	1	2	4-1-4-1 (100.0%)	4141	2019力帆9	阿德里安	WM	1	1986-11-06	50.8167	49.41	80	98	0	2	2.45	18.375	70	3.675	33.33	55.125	60	48	13	61.25	1.9	9.81348	6.13603	3.675	104.737	0.22	6	8.3	4.9	104.723	474.465	1063.17	3805.31	4366.11
2020-07-25	2020	2020恒大	2	2020申花	7	440372020恒大2020申花	2	0	4-1-4-1 (100.0%)	4141	2020恒大17	杨立瑜	WM	0	1997-02-13	2.00764	56.36	94	96	0	9	9.19149	13.2766	72.92	10.2128	70	42.8936	78.57	31.25	7.62	49.0213	2.13	10.2301	6.65974	10.2128	244.698	0.56	6.3	8.2	7.14894	244.682	560.452	1351.17	3630.65	0
2020-07-25	2020	2020恒大	2	2020申花	7	440372020恒大2020申花	2	0	4-1-4-1 (100.0%)	4141	2020恒大7	韦世豪	WM	0	1995-04-08	2.00764	56.36	70	96	0	4	5.48571	8.22857	71.43	4.11429	33.33	17.8286	84.62	33.33	5.93	28.8	2.14	9.38194	5.98629	5.48571	130.56	0.3	5.9	7.7	1.37143	130.547	543.886	1119.43	3720.53	0
2020-07-25	2020	2020卓尔	15	2020黄海	14	440372020卓尔2020黄海	2	0	4-1-4-1 (100.0%)	4141	2020卓尔17	埃弗拉·夸西	WM	1	1994-09-25	2.06181	47.26	91	95	0	7	7.30769	15.6593	55.88	3.13187	66.67	30.2747	48.28	20.59	7.99	35.4945	3.91	9.53445	6.4767	10.4396	287.088	0.66	6	7.8	4.17582	287.125	499.881	1086.71	3470.17	0
2020-07-25	2020	2020卓尔	15	2020黄海	14	440372020卓尔2020黄海	2	0	4-1-4-1 (100.0%)	4141	2020卓尔10	巴普蒂斯唐	WM	1	1992-08-26	2.06181	47.26	95	95	1	10	10	15	54.55	8	75	26	57.69	51.52	12.59	33	2	10.94	7.429	7	137.2	0.32	6.8	9	9	137.21	721.232	1631.93	4314.29	0
2020-08-01	2020	2020卓尔	15	2020国安	3	440442020卓尔2020国安	0	1	4-1-4-1 (100.0%)	4141	2020卓尔21	江子磊	WM	0	1997-09-10	2.38194	41.82	70	95	0	1	1.35714	6.78571	61.54	5.42857	25	14.9286	63.64	30.77	3.26	17.6429	3.08	11.5235	8.51336	8.14286	191.086	0.45	7.2	8.5	2.71429	191.098	683.413	1483.92	5045.09	0
2020-08-01	2020	2020卓尔	15	2020国安	3	440442020卓尔2020国安	0	1	4-1-4-1 (100.0%)	4141	2020卓尔17	埃弗拉·夸西	WM	1	1994-09-25	2.38194	41.82	95	95	1	5	5	9	76.92	7	42.86	31	77.42	30.77	8.68	39	3	9.651	7.113	16	318	0.75	6.1	7.5	6	318.014	677.887	929.246	3495.47	0
2020-07-30	2020	2020恒大	2	2020富力	11	440422020恒大2020富力	5	0	4-1-4-1 (100.0%)	4141	2020恒大26	塔利斯卡	WM	1	1994-02-01	2.50556	48.77	96	96	1	7	7	14	76.27	4	50	48	81.25	37.29	14.06	59	1.8	10.139	7.844	6	116.7	0.27	6.3	7.8	4	116.658	679.253	1456.56	3281.43	0
2020-07-30	2020	2020恒大	2	2020富力	11	440422020恒大2020富力	5	0	4-1-4-1 (100.0%)	4141	2020恒大17	杨立瑜	WM	0	1997-02-13	2.50556	48.77	79	96	0	6	7.29114	6.07595	85.29	0	0	34.0253	89.29	17.65	5.46	41.3165	2.85	10.673	8.24871	8.50633	187.99	0.44	6.6	8.3	1.21519	188.032	1002.25	1555.53	3491.81	0
2020-07-30	2020	2020佳兆业	13	2020申花	7	440422020佳兆业2020申花	2	3	4-1-4-1 (100.0%)	4141	2020佳兆业18	徐洋	WM	0	1987-06-18	1.86111	65.77	48	99	0	3	6.1875	10.3125	79.17	8.25	25	41.25	95	16.67	5.26	49.5	2.79	10.7271	7.12594	10.3125	171.806	0.4	6.5	8.6	4.125	171.814	716.547	1545.32	3869.46	0
2020-07-30	2020	2020佳兆业	13	2020申花	7	440422020佳兆业2020申花	2	3	4-1-4-1 (100.0%)	4141	2020佳兆业29	郜林	WM	0	1986-02-14	1.86111	65.77	99	99	1	5	5	11	70.27	3	100	31	64.52	24.32	8.92	37	3.14	9.276	5.745	10	187.4	0.42	5.6	7.7	5	187.445	504.384	850.247	2647.88	0
2020-07-30	2020	2020佳兆业	13	2020申花	7	440422020佳兆业2020申花	2	3	4-1-4-1 (100.0%)	4141	2020佳兆业12	马里	WM	0	1993-03-09	1.86111	65.77	51	99	0	1	1.94118	7.76471	76.47	3.88235	50	23.2941	91.67	35.29	3.9	33	1.71	8.36259	4.91118	3.88235	81.3353	0.18	5	7.4	1.94118	81.3739	258.232	876.417	3014.22	0
2020-08-04	2020	2020佳兆业	13	2020恒大	2	440472020佳兆业2020恒大	1	3	4-1-4-1 (100.0%)	4141	2020佳兆业9	普雷西亚多	WM	1	1994-06-01	2.09028	53	97	97	1	7	7	9	78.57	6	50	38	81.58	33.33	8.81	42	2.24	9.674	6.764	5	99.9	0.23	6	8.1	2	99.8551	514.551	1232.59	4006.03	0
2020-08-04	2020	2020佳兆业	13	2020恒大	2	440472020佳兆业2020恒大	1	3	4-1-4-1 (100.0%)	4141	2020佳兆业20	孙可	WM	0	1989-08-26	2.09028	53	47	97	0	0	0	8.25532	66.67	2.06383	0	12.383	83.33	25	10.02	24.766	1.42	11.6421	8.08402	8.25532	242.294	0.54	7.2	9.1	0	242.297	946.073	1662.51	4410.34	0
2020-08-04	2020	2020佳兆业	13	2020恒大	2	440472020佳兆业2020恒大	1	3	4-1-4-1 (100.0%)	4141	2020佳兆业19	比福马	WM	1	1992-05-13	2.09028	53	50	97	0	1	1.94	17.46	62.5	7.76	50	34.92	66.67	12.5	8.64	46.56	3.42	9.73298	6.45632	11.64	394.208	0.87	6	8.2	0	394.217	611.813	1329.2	3300.78	0
2020-08-07	2020	2020卓尔	15	2020永昌	16	440502020卓尔2020永昌	2	1	4-1-4-1 (100.0%)	4141	2020卓尔17	埃弗拉·夸西	WM	1	1994-09-25	1.98264	60.4	82	97	0	12	14.1951	20.1098	55.26	2.36585	0	31.939	66.67	31.58	7.8	44.9512	2.55	8.88733	5.96195	14.1951	310.991	0.71	5.5	7.5	7.09756	310.946	454.284	839.516	3163.21	0
2020-08-07	2020	2020卓尔	15	2020永昌	16	440502020卓尔2020永昌	2	1	4-1-4-1 (100.0%)	4141	2020卓尔10	巴普蒂斯唐	WM	1	1992-08-26	1.98264	60.4	97	97	1	7	7	15	65.91	6	50	39	66.67	43.18	9.26	44	2.07	9.564	6.105	12	212.6	0.49	5.9	7.7	7	212.595	369.38	889.826	3307.14	0
2020-08-09	2020	2020恒大	2	2020鲁能	5	440522020恒大2020鲁能	0	1	4-1-4-1 (100.0%)	4141	2020恒大17	杨立瑜	WM	0	1997-02-13	2.26875	60.71	85	95	0	5	5.58824	10.0588	76.92	4.47059	50	40.2353	80.56	33.33	6.36	43.5882	2.26	10.5204	7.89171	8.94118	180.053	0.43	6.6	8.6	5.58824	180.046	927.12	1666.93	3622.92	0
2020-08-09	2020	2020恒大	2	2020鲁能	5	440522020恒大2020鲁能	0	1	4-1-4-1 (100.0%)	4141	2020恒大26	塔利斯卡	WM	1	1994-02-01	2.26875	60.71	95	95	1	6	6	19	70.77	2	50	58	74.14	20	17	65	2.8	9.611	7.055	5	85.1	0.2	6.1	7.8	4	85.0768	599.019	1336.95	3078.2	0
2020-08-14	2020	2020恒大	2	2020建业	9	440572020恒大2020建业	3	1	4-1-4-1 (100.0%)	4141	2020恒大17	杨立瑜	WM	0	1997-02-13	2.12361	60.12	97	97	1	12	12	11	76.6	4	25	38	81.58	29.79	9.81	47	2.74	9.635	6.553	5	129.3	0.31	5.9	7.7	3	129.29	447.98	1396.05	3228.12	0
2020-08-14	2020	2020恒大	2	2020建业	9	440572020恒大2020建业	3	1	4-1-4-1 (100.0%)	4141	2020恒大26	塔利斯卡	WM	1	1994-02-01	2.12361	60.12	62	97	0	3	4.69355	18.7742	65.71	6.25806	50	42.2419	74.07	22.86	8.01	54.7581	2.83	10.659	7.94148	6.25806	167.56	0.37	6.5	8.5	0	167.628	799.94	1675.12	3451.71	0
2020-08-21	2020	2020卓尔	15	2020华夏	8	440642020卓尔2020华夏	1	3	4-1-4-1 (100.0%)	4141	2020卓尔24	王凯	WM	0	1989-01-18	2.11667	47.86	63	97	0	5	7.69841	9.2381	79.31	9.2381	16.67	40.0317	69.23	31.03	8.89	44.6508	2.48	10.476	7.5506	6.15873	186.302	0.42	6.5	8.3	4.61905	186.376	733.841	1590.34	3613	0
2020-08-21	2020	2020卓尔	15	2020华夏	8	440642020卓尔2020华夏	1	3	4-1-4-1 (100.0%)	4141	2020卓尔10	巴普蒂斯唐	WM	1	1992-08-26	2.11667	47.86	63	97	0	1	1.53968	10.7778	65	6.15873	0	26.1746	70.59	50	6.23	30.7937	2.35	9.894	6.95321	10.7778	253.124	0.6	6.1	7.7	3.07937	253.166	380.815	1275.3	3154.42	0
2020-08-25	2020	2020恒大	2	2020一方	12	440682020恒大2020一方	2	2	4-1-4-1 (100.0%)	4141	2020恒大26	塔利斯卡	WM	1	1994-02-01	2.525	58.68	47	96	0	6	12.2553	18.383	66.67	4.08511	50	46.9787	73.91	18.52	16.12	55.1489	2.56	10.9991	8.63591	6.12766	175.455	0.41	6.8	8.2	4.08511	175.378	560.259	1559.78	4371.86	0
2020-08-25	2020	2020恒大	2	2020一方	12	440682020恒大2020一方	2	2	4-1-4-1 (100.0%)	4141	2020恒大17	杨立瑜	WM	0	1997-02-13	2.525	58.68	79	96	0	4	4.86076	14.5823	70.73	2.43038	0	44.962	64.86	41.46	8.13	49.8228	2.46	10.594	8.14542	9.72152	147.524	0.36	6.6	7.7	4.86076	147.491	783.648	1432.21	3651.49	0
2020-08-25	2020	2020恒大	2	2020一方	12	440682020恒大2020一方	2	2	4-1-4-1 (100.0%)	4141	2020恒大19	费尔南多.恩里克	WM	1	1993-03-16	2.525	58.68	49	96	0	1	1.95918	15.6735	72.41	3.91837	50	47.0204	79.17	20.69	7.2	56.8163	3.14	10.562	7.776	19.5918	401.633	0.92	6.6	8.1	1.95918	401.688	719.19	1422.35	3604.83	0
2020-08-30	2020	2020恒大	2	2020申花	7	440732020恒大2020申花	4	1	4-1-4-1 (100.0%)	4141	2020恒大19	费尔南多.恩里克	WM	1	1993-03-16	2.09514	70.16	72	94	0	3	3.91667	20.8889	69.23	2.61111	50	53.5278	75.61	34.62	9.52	67.8889	2.19	10.6129	7.22233	11.75	222.728	0.53	6.7	8.6	0	222.67	832.188	1283.76	3892.52	0
2020-08-30	2020	2020恒大	2	2020申花	7	440732020恒大2020申花	4	1	4-1-4-1 (100.0%)	4141	2020恒大9	埃尔克森	WM	1	1989-07-13	2.09514	70.16	83	94	0	3	3.39759	10.1928	79.07	6.79518	83.33	44.1687	79.49	51.16	8.68	48.6988	1.67	9.62877	6.40219	10.1928	196.72	0.49	6.1	8	4.53012	196.776	700.841	1309.53	3142.44	0
2020-09-09	2020	2020恒大	2	2020佳兆业	13	440832020恒大2020佳兆业	2	0	4-1-4-1 (100.0%)	4141	2020恒大17	杨立瑜	WM	0	1997-02-13	2.32222	50.08	79	95	0	12	14.4304	18.038	64.29	4.81013	75	44.4937	56.76	52.38	9.4	50.5063	1.98	11.1944	7.94032	16.8354	307.487	0.7	7	8.7	8.41772	307.535	1030.5	1645.4	3831.85	0
2020-09-09	2020	2020恒大	2	2020佳兆业	13	440832020恒大2020佳兆业	2	0	4-1-4-1 (100.0%)	4141	2020恒大19	费尔南多.恩里克	WM	1	1993-03-16	2.32222	50.08	65	95	0	1	1.46154	13.1538	70.97	0	0	39.4615	81.48	35.48	5.01	45.3077	2.32	11.8209	8.65085	17.5385	272.577	0.65	7.4	9.3	1.46154	272.578	1080.1	1938.56	4371.98	0
2020-09-14	2020	2020申花	7	2020一方	12	440882020申花2020一方	1	1	4-1-4-1 (100.0%)	4141	2020申花28	曹赟定	WM	0	1989-11-22	2.42014	51.92	60	95	0	8	12.6667	34.8333	60	1.58333	100	77.5833	63.27	21.82	10.66	87.0833	3.4	9.6615	7.37992	6.33333	136.008	0.32	6	7.3	1.58333	135.97	742.01	908.155	3329.87	0
2020-09-14	2020	2020申花	7	2020一方	12	440882020申花2020一方	1	1	4-1-4-1 (100.0%)	4141	2020申花10	吉奥瓦尼·莫雷诺	WM	1	1986-07-01	2.42014	51.92	64	95	0	6	8.90625	19.2969	69.05	10.3906	42.86	47.5	78.13	26.19	9.26	62.3438	3.14	9.78203	7.35805	4.45312	69.4688	0.17	6.1	7.2	7.42188	69.5421	474.495	1323.87	3213.94	0
2020-09-24	2020	2020申花	7	2020富力	11	440982020申花2020富力	2	0	4-1-4-1 (100.0%)	4141	2020申花13	赵明剑	WM	0	1987-11-22	2.56042	44.47	65	98	0	10	15.0769	28.6462	36.67	3.01538	0	37.6923	32	33.33	15.8	45.2308	2.73	9.91609	7.08615	13.5692	245.754	0.58	6.1	6.8	4.52308	245.8	633.97	977.496	2787.13	0
2020-09-24	2020	2020申花	7	2020富力	11	440982020申花2020富力	2	0	4-1-4-1 (100.0%)	4141	2020申花28	曹赟定	WM	0	1989-11-22	2.56042	44.47	78	98	0	2	2.51282	11.3077	82.69	0	0	59.0513	89.36	28.85	7.45	65.3333	2.62	10.3013	7.77844	11.3077	268.872	0.61	6.3	7.6	0	268.896	751.699	1350.67	3622.44	0
2020-09-27	2020	2020恒大	2	2020一方	12	441012020恒大2020一方	1	0	4-1-4-1 (100.0%)	4141	2020恒大9	埃尔克森	WM	1	1989-07-13	2.4625	58.28	94	94	1	9	9	17	70.18	7	57.14	51	72.55	45.61	11.19	57	1.88	10.041	7.593	4	48.9	0.12	6.4	7.7	5	48.9058	482.052	1629.72	3255.56	0
2020-09-27	2020	2020恒大	2	2020一方	12	441012020恒大2020一方	1	0	4-1-4-1 (100.0%)	4141	2020恒大19	费尔南多.恩里克	WM	1	1993-03-16	2.4625	58.28	62	94	0	4	6.06452	21.2258	60	3.03226	0	42.4516	60.71	34.29	6.27	53.0645	2.31	11.6211	8.9209	16.6774	299.132	0.72	7.3	8.7	1.51613	299.068	809.921	1633.53	4672.73	0
2020-10-16	2020	2020恒大	2	2020华夏	8	441202020恒大2020华夏	3	1	4-1-4-1 (100.0%)	4141	2020恒大17	杨立瑜	WM	0	1997-02-13	2.05556	63.67	47	96	0	4	8.17021	12.2553	72.73	8.17021	25	40.8511	75	45.45	5.08	44.9362	2.27	10.8133	8.19472	6.12766	103.762	0.25	6.6	8.6	2.04255	103.846	768.52	1776.27	3821.88	0
2020-10-16	2020	2020恒大	2	2020华夏	8	441202020恒大2020华夏	3	1	4-1-4-1 (100.0%)	4141	2020恒大9	埃尔克森	WM	1	1989-07-13	2.05556	63.67	96	96	1	1	1	8	79.49	10	80	35	74.29	53.85	8.31	39	2.15	10.034	6.843	13	295.8	0.69	6.2	8.3	3	295.787	592.675	1203.5	3221.31	0
2020-10-16	2020	2020恒大	2	2020华夏	8	441202020恒大2020华夏	3	1	4-1-4-1 (100.0%)	4141	2020恒大19	费尔南多.恩里克	WM	1	1993-03-16	2.05556	63.67	49	96	0	3	5.87755	19.5918	58.33	1.95918	0	33.3061	41.18	29.17	7.93	47.0204	2.92	10.2975	6.37518	15.6735	282.514	0.65	6.4	9.2	3.91837	282.505	766.262	1511.44	3902.73	0
2020-10-16	2020	2020恒大	2	2020华夏	8	441202020恒大2020华夏	3	1	4-1-4-1 (100.0%)	4141	2020恒大7	韦世豪	WM	0	1995-04-08	2.05556	63.67	49	96	0	5	9.79592	15.6735	52.94	5.87755	33.33	29.3878	46.67	29.41	19.11	33.3061	3.59	9.98792	6.06171	15.6735	385.567	0.92	6.2	8.7	5.87755	385.66	673.736	1319.01	3909.8	0
2020-10-22	2020	2020鲁能	5	2020国安	3	441262020鲁能2020国安	1	2	4-1-4-1 (100.0%)	4141	2020鲁能33	金敬道	WM	0	1992-11-18	2.125	39.84	101	101	1	7	7	7	75	2	50	24	75	39.29	8.45	28	2.43	11.308	7.651	11	247.2	0.55	6.7	9	0	247.159	1004.51	1524.38	4482.95	0
2020-10-22	2020	2020鲁能	5	2020国安	3	441262020鲁能2020国安	1	2	4-1-4-1 (100.0%)	4141	2020鲁能36	段刘愚	WM	0	1998-07-24	2.125	39.84	101	101	1	5	5	9	79.55	5	40	40	82.5	22.73	8.3	44	2.45	11.443	7.414	11	254	0.56	6.8	8.7	0	253.978	665.888	1345.36	4671.23	0
2020-10-24	2020	2020黄海	14	2020富力	11	441282020黄海2020富力	1	2	4-1-4-1 (100.0%)	4141	2020黄海17	周俊辰	WM	0	2000-03-23	2.13194	40.31	86	97	0	6	6.76744	15.7907	56.25	2.25581	100	25.9419	56.52	28.13	6.97	36.093	3.28	10.5764	7.44419	13.5349	261.223	0.57	6.5	8.2	0	261.176	547.38	1417.67	4347.72	0
2020-10-24	2020	2020黄海	14	2020富力	11	441282020黄海2020富力	1	2	4-1-4-1 (100.0%)	4141	2020黄海7	高翔	WM	0	1989-02-14	2.13194	40.31	97	97	1	9	9	13	65.79	0	0	36	63.89	44.74	13.98	38	1.95	10.539	7.022	10	231.2	0.53	6.5	8.2	2	231.192	528.747	1524.07	3875.26	0
2020-10-21	2020	2020恒大	2	2020华夏	8	441252020恒大2020华夏	5	0	4-1-4-1 (100.0%)	4141	2020恒大9	埃尔克森	WM	1	1989-07-13	2.52986	56.32	57	93	0	3	4.89474	19.5789	61.29	1.63158	100	37.5263	69.57	19.35	14.69	50.5789	2.65	10.4046	7.75816	17.9474	376.079	0.89	6.7	7.8	0	376.061	784.021	1304.45	3314.16	0
2020-10-21	2020	2020恒大	2	2020华夏	8	441252020恒大2020华夏	5	0	4-1-4-1 (100.0%)	4141	2020恒大10	郑智	WM	0	1980-08-20	2.52986	56.32	57	93	0	8	13.0526	14.6842	84.48	8.15789	40	93	84.21	34.48	6.19	94.6316	2.36	11.5092	8.65389	16.3158	379.668	0.9	7.3	8.7	3.26316	379.739	878.126	1708.13	4333.95	0
2020-11-06	2020	2020申花	7	2020华夏	8	441412020申花2020华夏	4	1	4-1-4-1 (100.0%)	4141	2020申花11	于汉超	WM	0	1987-02-25	2.19028	41.37	96	96	1	11	11	11	76.09	5	60	41	75.61	34.78	8.84	46	2.74	9.62	6.694	8	127.3	0.3	6	7.6	2	127.261	809.345	1325.95	2840.71	0
2020-11-10	2020	2020申花	7	2020华夏	8	441452020申花2020华夏	1	0	4-1-4-1 (100.0%)	4141	2020申花14	孙凯	WM	0	1991-03-26	2.04861	42.35	62	95	0	4	6.12903	10.7258	66.67	10.7258	42.86	24.5161	81.25	42.86	7.7	32.1774	1.81	9.79879	6.91815	13.7903	296.032	0.69	6.1	7.5	3.06452	296.047	493.937	959.487	3416.28	0
2020-11-10	2020	2020申花	7	2020华夏	8	441452020申花2020华夏	1	0	4-1-4-1 (100.0%)	4141	2020申花8	张璐	WM	0	1987-08-23	2.04861	42.35	83	95	0	19	21.747	9.15663	80.95	4.57831	25	40.0602	71.43	50	11.94	48.0723	1.71	10.0917	7.02886	6.86747	119.494	0.28	6.4	7.8	4.57831	119.515	639.659	1514.77	3487.22	0
2021-05-10	2021	2021华夏	8	2021申花	9	443262021华夏2021申花	1	1	4-1-4-1 (100.0%)	4141	2021华夏39	么旭辰	WM	0	1999-09-11	2.10417	43.74	102	102	1	3	3	7	73.08	2	50	19	84.21	23.08	8.05	26	2.58	11.682	7.595	7	138.6	0.31	6.9	9	2	138.648	743.824	1728.67	4583.65	0
2021-05-10	2021	2021华夏	8	2021申花	9	443262021华夏2021申花	1	1	4-1-4-1 (100.0%)	4141	2021华夏11	胡人天	WM	0	1991-01-21	2.10417	43.74	79	102	0	11	14.2025	19.3671	57.14	9.03797	28.57	29.6962	65.22	28.57	6.6	45.1899	1.97	11.8875	7.89532	12.9114	205.291	0.45	7	9.2	6.4557	205.289	1083.12	1488.52	4476.14	0
