# Supplementary material for: Non-linear trends using the generalized additive models in physical and technical performances of the Chinese Super League players
Source: PLoS One. 2024 Jul 26;19(7):e0307843. doi: 10.1371/journal.pone.0307843 (PMC11280146; doi:10.1371/journal.pone.0307843)
Supplement: S1 File — It includes detailed datasets used in the analysis of non-linear trends in physical and technical performance indicators of players across different positions and formations in the Chinese Super League from the 2015 to 2021 seasons. (ZIP) [file pone.0307843.s001.zip › Datta/μ£¬σæ╜σÉìμûçΣ╗╢σñ╣/FW433.xlsx]

## Sheet: Sheet1
MatchDate	Season	球队名字	球队排名	对手名字	对手排名		GoalsScored	GoalsAgainst	阵型2	formation	球队	PlayerID	场上确切位置	ForeignorNot	确切出生日期	MinBallinPlay	BallPoss%	MinPlayed	全场时间	FullMatchorNo	GainofPoss	Gain_of_Possession	Loss_of_Possession	Ball_Retention	Challenge	Challenge_Success_Rate	Pass	Pass_Success_Rate	FirstTimePassofIndposs%	AvgLengthFwdPass	标准化IndPoss	TouchesperIndPoss	Distance_Covered	Distance_Covered_Ball_In_Play	Number_of_Sprint	标准化DistanceSprint	TimeinSprint	AvgSpeed	AvgSpeedBallinPlay	标准化NoJump	Sprint	High_Speed_Running	Middle_speed_running	Low_Speed_Running	标准化Walking&Jogging&Standing
2015-07-12	2015	2015宏运	14	2015永昌	7	421972015宏运2015永昌	1	1	433 (100.0%)	433	2015宏运16	杨超声	FW	0	1993-07-22	53.05	57.48	71	96	0	14	18.9296	16.2254	64.71	6.76056	80	37.8592	67.86	38.24	7.99	45.9718	2	12.1406	8.47099	8.11268	163.876	0.38	7.6	9.3	4.05634	163.889	1108.64	1855.53	5389.78	3622.36
2015-07-12	2015	2015宏运	14	2015永昌	7	421972015宏运2015永昌	1	1	433 (100.0%)	433	2015宏运34	邱卡	FW	1	1990-03-19	53.05	57.48	96	96	1	3	3	23	50	15	53.33	30	66.67	28.26	7.89	46	2.11	9.321	6.434	8	138.8	0.34	5.8	7.3	12	138.82	564.786	953.698	3029.67	4633.98
2015-07-12	2015	2015宏运	14	2015永昌	7	421972015宏运2015永昌	1	1	433 (100.0%)	433	2015宏运10	弗兰克.博利	FW	1	1993-12-07	53.05	57.48	96	96	1	8	8	19	57.78	6	100	35	60	33.33	6.02	45	2.18	10.359	7.169	8	137.4	0.32	6.4	8.1	7	137.358	687.539	1438.59	3996.13	4099.41
2015-07-19	2015	2015鲁能	3	2015富力	12	422042015鲁能2015富力	4	2	433 (100.0%)	433	2015鲁能9	塔尔德利	FW	1	1985-05-10	55.0833	46.09	95	95	1	10	10	13	80.3	0	0	62	82.26	19.7	17	66	2.77	9.485	6.601	5	122.1	0.29	6	7.2	1	122.14	676.801	1009.07	2973.31	4703.44
2015-07-19	2015	2015鲁能	3	2015富力	12	422042015鲁能2015富力	4	2	433 (100.0%)	433	2015鲁能21	阿洛伊西奥.多斯桑托斯	FW	1	1988-06-19	55.0833	46.09	78	95	0	3	3.65385	15.8333	63.89	3.65385	0	34.1026	71.43	27.78	7.43	43.8462	2.11	9.65468	6.83391	6.08974	109.006	0.25	6.1	7.5	1.21795	108.952	639.983	1211.39	3324.95	4369.04
2015-07-19	2015	2015鲁能	3	2015富力	12	422042015鲁能2015富力	4	2	433 (100.0%)	433	2015鲁能19	杨旭	FW	0	1988-02-12	55.0833	46.09	95	95	1	1	1	5	84.85	8	25	30	86.67	45.45	4.21	33	2.06	10.036	6.9	6	104.9	0.26	6.3	7.5	3	104.939	455.424	1257.12	4324.17	3894.65
2015-07-24	2015	2015鲁能	3	2015泰达	13	422092015鲁能2015泰达	3	1	433 (100.0%)	433	2015鲁能21	阿洛伊西奥.多斯桑托斯	FW	1	1988-06-19	58.6667	45.56	98	98	1	6	6	15	71.15	7	71.43	39	84.62	28.85	10.35	52	2.19	10.824	7.514	16	369.5	0.83	6.6	7.7	4	369.516	677.062	1496.85	3904.18	4376.43
2015-07-24	2015	2015鲁能	3	2015泰达	13	422092015鲁能2015泰达	3	1	433 (100.0%)	433	2015鲁能9	塔尔德利	FW	1	1985-05-10	58.6667	45.56	98	98	1	6	6	12	77.36	3	33.33	47	78.72	32.08	10.8	53	2.51	10.362	7.511	12	339.7	0.77	6.3	7.7	0	339.716	634.321	1209.49	3578.5	4599.69
2015-07-24	2015	2015鲁能	3	2015泰达	13	422092015鲁能2015泰达	3	1	433 (100.0%)	433	2015鲁能19	杨旭	FW	0	1988-02-12	58.6667	45.56	72	98	0	3	4.08333	10.8889	60	13.6111	40	24.5	66.67	60	7.16	27.2222	1.4	10.4098	7.10092	5.44444	131.892	0.3	6.3	7.2	8.16667	131.865	428.026	1074.51	4756.22	4018.91
2015-07-27	2015	2015申花	6	2015建业	5	422122015申花2015建业	1	0	433(100.0%)	433	2015申花17	卡希尔	FW	1	1979-12-06	44.85	52.43	98	98	1	14	14	22	65.63	16	68.75	53	64.15	39.06	5.21	64	1.81	10.108	5.901	3	36.2	0.08	6.1	7.9	17	36.237	352.742	1365.39	3876.15	4477.87
2015-07-27	2015	2015申花	6	2015建业	5	422122015申花2015建业	1	0	433(100.0%)	433	2015申花11	吕征	FW	0	1985-02-25	44.85	52.43	73	98	0	7	9.39726	21.4795	52.94	6.71233	60	25.5068	68.42	20.59	10.47	45.6438	2.35	9.48989	5.06647	9.39726	218.688	0.5	5.8	7.4	0	218.676	531.755	878.718	2848.98	5012.28
2015-07-27	2015	2015申花	6	2015建业	5	422122015申花2015建业	1	0	433(100.0%)	433	2015申花9	登巴巴	FW	1	1985-05-25	44.85	52.43	98	98	1	3	3	18	53.85	2	50	27	62.96	20.51	8.85	39	2.1	7.964	4.815	7	169.1	0.38	4.8	6.4	1	169.14	284.442	754.313	2057.88	4698
2015-08-11	2015	2015申花	6	2015绿城	11	422272015申花2015绿城	1	4	433(100.0%)	433	2015申花28	曹赟定	FW	0	1989-11-22	60.5833	52.68	77	94	0	4	4.88312	24.4156	66.1	1.22078	100	61.039	68	28.81	7.27	72.026	2.19	10.4023	7.83496	6.1039	100.104	0.24	6.6	8	1.22078	100.052	548.645	1475.21	4343.36	3934.98
2015-08-11	2015	2015申花	6	2015绿城	11	422272015申花2015绿城	1	4	433(100.0%)	433	2015申花11	吕征	FW	0	1985-02-25	60.5833	52.68	94	94	1	7	7	11	76.09	5	80	37	78.38	23.91	6.9	46	2.57	8.958	6.774	11	323.2	0.76	5.7	6.7	2	323.201	328.933	933.51	2797.57	4574.71
2015-08-11	2015	2015申花	6	2015绿城	11	422272015申花2015绿城	1	4	433(100.0%)	433	2015申花9	登巴巴	FW	1	1985-05-25	60.5833	52.68	65	94	0	4	5.78462	8.67692	82.35	14.4615	60	37.6	92.31	38.24	3.51	49.1692	1.94	9.21923	7.24957	4.33846	101.665	0.23	5.8	7.3	4.33846	101.685	411.631	1343.21	3370.33	3992.85
2016-03-11	2016	2016苏宁	2	2016富德	9	424402016苏宁2016富德	2	1	433 (100.0%)	433	2016苏宁10	阿莱士·特谢拉	FW	1	1990-01-06	65.1667	56.02	95	95	1	8	8	13	83.12	18	27.78	70	84.29	16.88	6.79	77	3.14	10.768	8.185	17	365.4	0.85	6.8	7.6	5	365.386	601.002	1154.89	4206.23	4440.02
2016-03-11	2016	2016苏宁	2	2016富德	9	424402016苏宁2016富德	2	1	433 (100.0%)	433	2016苏宁24	吉翔	FW	0	1990-03-01	65.1667	56.02	65	95	0	1	1.46154	14.6154	75	5.84615	50	51.1538	77.14	42.5	4.44	58.4615	1.95	13.1012	10.4208	11.6923	213.823	0.49	8.2	9.3	5.84615	213.839	1022.27	2385.82	5966.42	3513.62
2016-03-11	2016	2016苏宁	2	2016富德	9	424402016苏宁2016富德	2	1	433 (100.0%)	433	2016苏宁16	萨米尔	FW	1	1987-04-23	65.1667	56.02	65	95	0	4	5.84615	20.4615	73.08	16.0769	27.27	57	87.18	23.08	6.69	76	2.08	10.5932	8.48569	16.0769	310.723	0.72	6.6	7.5	4.38462	310.767	592.256	1409.2	3833.82	4446.49
2016-03-05	2016	2016富德	9	2016申花	4	424342016富德2016申花	1	1	433 (100.0%)	433	2016富德33	孙君	FW	0	1993-04-29	53.7	40.34	95	95	1	8	8	13	68.29	8	37.5	27	81.48	31.71	4.88	41	2.05	12.6	9.055	9	177.1	0.43	7.9	10.1	4	177.135	929.74	2362.84	5878.1	3252.12
2016-03-05	2016	2016富德	9	2016申花	4	424342016富德2016申花	1	1	433 (100.0%)	433	2016富德9	金承大	FW	1	1991-04-01	53.7	40.34	95	95	1	9	9	5	76.19	5	0	17	82.35	57.14	3.62	21	1.33	12.543	9.077	20	437.2	1.02	7.9	10.1	1	437.19	1069.46	2483.65	4641.09	3911.31
2016-03-05	2016	2016富德	9	2016申花	4	424342016富德2016申花	1	1	433 (100.0%)	433	2016富德18	河太均	FW	1	1987-11-02	53.7	40.34	95	95	1	3	3	12	67.57	20	30	29	68.97	37.84	8.16	37	2.3	9.394	6.41	10	159.3	0.38	5.9	7.2	5	159.326	593.671	874.532	3668.95	4097.43
2016-04-01	2016	2016鲁能	14	2016绿城	15	424612016鲁能2016绿城	0	2	433 (100.0%)	433	2016鲁能10	蒙蒂略	FW	1	1984-04-14	55.7667	65.48	96	96	1	11	11	22	76.09	1	100	79	64.56	28.26	13.94	92	2.66	10.588	7.57	4	68.2	0.16	6.6	8.1	1	68.2125	450.681	1530.55	4388.82	4149.36
2016-04-01	2016	2016鲁能	14	2016绿城	15	424612016鲁能2016绿城	0	2	433 (100.0%)	433	2016鲁能9	塔尔德利	FW	1	1985-05-10	55.7667	65.48	96	96	1	3	3	10	81.82	5	40	48	81.25	23.64	10.49	55	3.04	10.26	7.242	7	155.6	0.37	6.4	7.8	3	155.594	649.017	1275.87	3914.47	4265.18
2016-04-01	2016	2016鲁能	14	2016绿城	15	424612016鲁能2016绿城	0	2	433 (100.0%)	433	2016鲁能21	阿洛伊西奥.多斯桑托斯	FW	1	1988-06-19	55.7667	65.48	74	96	0	3	3.89189	18.1622	66.67	22.0541	35.29	46.7027	61.11	54.76	7.61	54.4865	1.76	10.3044	7.33751	6.48649	135.049	0.31	6.4	7.6	9.08108	134.995	612.527	1358.57	3604.73	4593.3
2016-04-01	2016	2016鲁能	14	2016绿城	15	424612016鲁能2016绿城	0	2	433 (100.0%)	433	2016鲁能19	杨旭	FW	0	1988-02-12	55.7667	65.48	49	96	0	0	0	9.79592	79.17	11.7551	50	35.2653	72.22	33.33	13.79	47.0204	2.08	10.0212	6.5711	3.91837	70.7265	0.15	6.2	7.6	3.91837	70.6682	536.006	1188.32	3889.13	4336.61
2016-04-17	2016	2016华夏	7	2016永昌	16	424772016华夏2016永昌	1	1	433 (100.0%)	433	2016华夏10	拉维奇	FW	1	1985-05-03	56.0333	58.84	69	95	0	4	5.50725	20.6522	75	6.88406	60	74.3478	74.07	30	12.74	82.6087	2.82	9.97638	7.11399	13.7681	340.486	0.81	6.3	7.9	1.37681	340.514	610.384	1246.26	3015.95	4762.59
2016-04-17	2016	2016华夏	7	2016永昌	16	424772016华夏2016永昌	1	1	433 (100.0%)	433	2016华夏27	热尔维尼奥	FW	1	1987-05-27	56.0333	58.84	95	95	1	6	6	18	61.7	5	40	31	77.42	19.15	6.19	47	3.28	10.089	7.274	14	326.3	0.77	6.3	7.8	0	326.271	688.604	1367.14	2966.14	4740.91
2016-04-17	2016	2016华夏	7	2016永昌	16	424772016华夏2016永昌	1	1	433 (100.0%)	433	2016华夏9	董学升	FW	0	1989-05-22	56.0333	58.84	95	95	1	1	1	10	61.54	9	11.11	20	65	42.31	8.3	26	1.88	11.839	8.703	6	101.1	0.24	7.4	9.3	7	101.079	532.529	2293.26	5165.43	3746.42
2016-04-02	2016	2016华夏	7	2016苏宁	2	424622016华夏2016苏宁	1	1	433 (100.0%)	433	2016华夏7	姜坤	FW	0	1978-08-02	60.8333	48.61	93	95	0	6	6.12903	13.2796	76.79	4.08602	0	51.0753	72	32.14	9.42	57.2043	2.7	11.1058	8.5786	6.12903	134.839	0.33	7	8.4	2.04301	134.876	531.878	1626.31	4875.04	3937.94
2016-04-02	2016	2016华夏	7	2016苏宁	2	424622016华夏2016苏宁	1	1	433 (100.0%)	433	2016华夏10	拉维奇	FW	1	1985-05-03	60.8333	48.61	95	95	1	5	5	21	65	7	57.14	43	62.79	25	12.66	60	2.78	10.089	7.799	5	107.8	0.25	6.4	7.7	3	107.829	833.945	1144.01	3511.82	4491.06
2016-04-02	2016	2016华夏	7	2016苏宁	2	424622016华夏2016苏宁	1	1	433 (100.0%)	433	2016华夏21	卡库塔	FW	1	1991-06-21	60.8333	48.61	57	95	0	6	10	21.6667	65.79	5	66.67	48.3333	72.41	18.42	12.08	63.3333	3	10.3983	8.09167	10	212.833	0.5	6.5	7.8	5	212.867	579.548	1277.75	4327.86	4000.98
2016-04-22	2016	2016绿城	15	2016力帆	8	424822016绿城2016力帆	1	1	433 (100.0%)	433	2016绿城11	陈柏良	FW	0	1988-08-11	57.3833	51.98	56	94	0	1	1.67857	8.39286	80.77	10.0714	33.33	33.5714	85	23.08	10.09	43.6429	2.19	11.1323	8.18807	6.71429	113.136	0.27	7	8.2	0	113.191	549.639	1297.3	5078.24	4094.25
2016-04-22	2016	2016绿城	15	2016力帆	8	424822016绿城2016力帆	1	1	433 (100.0%)	433	2016绿城7	加比奥内塔	FW	1	1985-10-05	57.3833	51.98	61	94	0	4	6.16393	18.4918	58.62	6.16393	25	29.2787	78.95	20.69	9.87	44.6885	2.31	9.97941	7.47377	9.2459	185.38	0.43	6.3	7.4	3.08197	185.455	548.664	1270.65	3842.45	4132.8
2016-04-22	2016	2016绿城	15	2016力帆	8	424822016绿城2016力帆	1	1	433 (100.0%)	433	2016绿城17	卡希尔	FW	1	1979-12-06	57.3833	51.98	94	94	1	9	9	12	76.92	17	23.53	45	73.33	34.62	8.23	52	2.37	11.217	8.168	7	115.5	0.27	7.1	8.5	9	115.467	845.404	1807.95	4856.32	3592.25
2016-05-08	2016	2016鲁能	14	2016泰达	10	424982016鲁能2016泰达	2	3	433 (100.0%)	433	2016鲁能17	吴兴涵	FW	0	1993-02-24	51.25	59.17	70	94	0	5	6.71429	17.4571	55.17	12.0857	33.33	30.8857	65.22	41.38	5.44	38.9429	1.83	11.5056	7.55223	13.4286	202.637	0.49	7.3	9	8.05714	202.696	588.721	1512.32	5246.2	3955.39
2016-05-08	2016	2016鲁能	14	2016泰达	10	424982016鲁能2016泰达	2	3	433 (100.0%)	433	2016鲁能9	塔尔德利	FW	1	1985-05-10	51.25	59.17	60	94	0	4	6.26667	9.4	78.57	1.56667	100	40.7333	84.62	25	7.06	43.8667	2.61	9.71177	6.75703	18.8	394.33	0.91	6.2	7.9	1.56667	394.38	525.536	1154.66	3655.89	3980.53
2016-05-08	2016	2016鲁能	14	2016泰达	10	424982016鲁能2016泰达	2	3	433 (100.0%)	433	2016鲁能19	杨旭	FW	0	1988-02-12	51.25	59.17	94	94	1	0	0	16	55.56	19	47.37	33	60.61	63.89	5.47	36	1.36	10.566	7.273	9	142.2	0.35	6.7	8.5	10	142.236	617.093	1498.6	4498.53	3809.46
2016-06-24	2016	2016鲁能	14	2016力帆	8	425452016鲁能2016力帆	1	2	433 (100.0%)	433	2016鲁能33	金敬道	FW	0	1992-11-18	55.6	60.74	56	96	0	7	12	8.57143	86.49	12	71.43	54.8571	81.25	43.24	2.6	63.4286	2.11	12.0703	9.08571	5.14286	94.1143	0.24	7.4	9.6	3.42857	94.0637	960.915	2289.06	4948.74	3776.73
2016-06-24	2016	2016鲁能	14	2016力帆	8	425452016鲁能2016力帆	1	2	433 (100.0%)	433	2016鲁能10	蒙蒂略	FW	1	1984-04-14	55.6	60.74	96	96	1	7	7	20	77.53	6	33.33	76	75	41.57	11.8	89	2.48	9.996	7.223	7	165.6	0.4	6.2	7.8	1	165.576	542.883	1625.84	2942.03	4719.85
2016-06-24	2016	2016鲁能	14	2016力帆	8	425452016鲁能2016力帆	1	2	433 (100.0%)	433	2016鲁能19	杨旭	FW	0	1988-02-12	55.6	60.74	88	96	0	2	2.18182	8.72727	71.43	6.54545	33.33	22.9091	85.71	28.57	5.59	30.5455	2.07	10.7891	7.56655	5.45455	131.564	0.3	6.7	8.2	5.45455	131.566	858.126	1476.74	3852.44	4470.7
2016-07-02	2016	2016苏宁	2	2016宏运	11	425532016苏宁2016宏运	4	3	433 (100.0%)	433	2016苏宁10	阿莱士·特谢拉	FW	1	1990-01-06	52.1833	66.8	98	98	1	1	1	11	84.06	6	33.33	60	73.33	27.54	7.23	69	3.59	9.911	6.518	11	254	0.57	6	7.5	0	254.02	493.633	879.726	3803.66	4480.05
2016-07-02	2016	2016苏宁	2	2016宏运	11	425532016苏宁2016宏运	4	3	433 (100.0%)	433	2016苏宁7	拉米雷斯	FW	1	1987-03-24	52.1833	66.8	98	98	1	12	12	7	89.55	7	42.86	63	92.06	41.79	9.2	67	1.93	11.373	7.955	7	174.8	0.39	6.9	9.1	2	174.822	670.893	1768.56	4950.45	3808.14
2016-07-02	2016	2016苏宁	2	2016宏运	11	425532016苏宁2016宏运	4	3	433 (100.0%)	433	2016苏宁9	若	FW	1	1987-03-20	52.1833	66.8	71	98	0	1	1.38028	15.1831	60.71	11.0423	62.5	26.2254	68.42	42.86	5.83	38.6479	1.5	9.32656	6.51907	8.28169	170.189	0.4	5.7	7	5.52113	170.192	304.953	919.591	3624.26	4308.17
2016-07-09	2016	2016苏宁	2	2016鲁能	14	425602016苏宁2016鲁能	1	2	433 (100.0%)	433	2016苏宁10	阿莱士·特谢拉	FW	1	1990-01-06	54.7333	55.31	95	95	1	2	2	12	78.18	2	50	42	76.19	18.18	7.84	55	2.78	9.285	6.511	6	151.2	0.35	5.8	7.2	2	151.246	272.893	1180.64	3010.98	4668.98
2016-07-09	2016	2016苏宁	2	2016鲁能	14	425602016苏宁2016鲁能	1	2	433 (100.0%)	433	2016苏宁29	杨家威	FW	0	1992-01-04	54.7333	55.31	53	95	0	6	10.7547	10.7547	66.67	1.79245	0	25.0943	78.57	22.22	10.04	32.2642	2.28	11.918	9.16123	17.9245	412.623	0.98	7.4	8.7	1.79245	412.588	667.01	1866.09	4942.83	4028.69
2016-07-09	2016	2016苏宁	2	2016鲁能	14	425602016苏宁2016鲁能	1	2	433 (100.0%)	433	2016苏宁9	若	FW	1	1987-03-20	54.7333	55.31	83	95	0	4	4.57831	13.7349	70.73	17.1687	53.33	41.2048	77.78	63.41	5.6	46.9277	1.37	10.1764	7.2944	4.57831	85.3855	0.2	6.4	7.7	13.7349	85.3387	285.08	1421.39	3897.75	4486.84
2016-08-14	2016	2016华夏	7	2016宏运	11	425962016华夏2016宏运	0	0	433 (100.0%)	433	2016华夏27	热尔维尼奥	FW	1	1987-05-27	51.3833	50.29	94	94	1	4	4	17	54.05	3	33.33	24	70.83	27.03	8.27	37	3.84	8.868	5.913	11	316.9	0.75	5.6	6.9	3	316.9	439.902	945.414	2404.67	4761.56
2016-08-14	2016	2016华夏	7	2016宏运	11	425962016华夏2016宏运	0	0	433 (100.0%)	433	2016华夏31	阿洛伊西奥.多斯桑托斯	FW	1	1988-06-19	51.3833	50.29	94	94	1	9	9	13	63.89	10	40	26	61.54	27.78	11.37	36	2.14	10.03	6.82	10	184.5	0.43	6.4	8	3	184.529	644.517	1280.25	3603.54	4317.64
2016-08-14	2016	2016华夏	7	2016宏运	11	425962016华夏2016宏运	0	0	433 (100.0%)	433	2016华夏9	董学升	FW	0	1989-05-22	51.3833	50.29	90	94	0	3	3.13333	10.4444	58.33	5.22222	60	16.7111	68.75	45.83	7.32	25.0667	1.58	10.5708	7.332	9.4	254.949	0.59	6.7	8.6	7.31111	254.906	693.77	1389.09	4106.63	4125.92
2016-10-16	2016	2016华夏	7	2016鲁能	14	426592016华夏2016鲁能	0	1	433 (100.0%)	433	2016华夏27	热尔维尼奥	FW	1	1987-05-27	51.25	56.05	75	94	0	1	1.25333	13.7867	60.71	2.50667	50	21.3067	70.59	28.57	2.73	35.0933	2.68	9.81235	7.02619	18.8	361.712	0.88	6.2	8	1.25333	361.756	794.144	1386.65	2696.67	4573.42
2016-10-16	2016	2016华夏	7	2016鲁能	14	426592016华夏2016鲁能	0	1	433 (100.0%)	433	2016华夏21	卡库塔	FW	1	1991-06-21	51.25	56.05	94	94	1	9	9	16	69.23	6	33.33	35	71.43	26.92	8.25	52	2.38	9.697	6.628	10	173.6	0.43	6.2	7.8	1	173.557	678.391	1179.77	3499.39	4165.56
2016-10-16	2016	2016华夏	7	2016鲁能	14	426592016华夏2016鲁能	0	1	433 (100.0%)	433	2016华夏9	董学升	FW	0	1989-05-22	51.25	56.05	60	94	0	1	1.56667	12.5333	63.64	10.9667	14.29	26.6333	64.71	50	5.61	34.4667	1.41	11.0293	7.802	0	0	0	7	9	3.13333	0	521.969	2014.54	4183.58	4309.48
2016-10-26	2016	2016泰达	10	2016上港	3	426692016泰达2016上港	0	1	433 (100.0%)	433	2016泰达8	胡人天	FW	0	1991-01-21	52.6	47.55	96	96	1	10	10	16	57.89	7	0	26	69.23	39.47	8.18	38	2.11	12.08	8.564	20	389	0.89	7.5	9.8	6	389.011	1318.91	2058.23	4529.68	3784.07
2016-10-26	2016	2016泰达	10	2016上港	3	426692016泰达2016上港	0	1	433 (100.0%)	433	2016泰达17	惠家康	FW	0	1989-08-31	52.6	47.55	96	96	1	9	9	11	75.56	8	50	39	74.36	31.11	11.25	45	2.56	10.921	7.374	16	332	0.76	6.8	8.4	4	332.001	582.76	1444.16	3939.59	4622.8
2016-10-26	2016	2016泰达	10	2016上港	3	426692016泰达2016上港	0	1	433 (100.0%)	433	2016泰达9	迪亚涅	FW	0	1991-10-28	52.6	47.55	96	96	1	5	5	30	42.31	32	65.63	35	42.86	51.92	8.86	52	1.6	9.619	6.466	8	162.4	0.38	6	7.4	19	162.353	380.981	1008.77	3550.47	4516.04
2016-10-30	2016	2016宏运	11	2016苏宁	2	426732016宏运2016苏宁	1	0	433 (100.0%)	433	2016宏运20	金泰延	FW	1	1989-08-21	57.1667	40.24	78	95	0	5	6.08974	6.08974	80.77	1.21795	100	30.4487	76	23.08	6.13	31.6667	2.54	11.8787	9.15897	14.6154	282.808	0.67	7.4	9.1	1.21795	282.754	795.212	2089.98	5156.48	3554.12
2016-10-30	2016	2016宏运	11	2016苏宁	2	426732016宏运2016苏宁	1	0	433 (100.0%)	433	2016宏运12	詹姆斯	FW	1	1980-02-02	57.1667	40.24	95	95	1	4	4	12	53.85	6	33.33	20	50	30.77	12.35	26	2.04	11.776	8.852	7	165.7	0.38	7.4	9.3	2	165.718	815.671	2324.45	5066.29	3403.88
2016-10-30	2016	2016宏运	11	2016苏宁	2	426732016宏运2016苏宁	1	0	433 (100.0%)	433	2016宏运37	乌贾	FW	0	1990-10-14	57.1667	40.24	95	95	1	3	3	14	41.67	12	41.67	18	50	33.33	11	24	1.96	9.619	7.133	9	167.1	0.4	6.1	7.5	7	167.057	544.506	1245.83	3601.8	4060.16
2017-03-11	2017	2017华夏	4	2017力帆	10	428052017华夏2017力帆	1	1	433 (100.0%)	433	2017华夏21	阿洛伊西奥.多斯桑托斯	FW	1	1988-06-19	51.1167	53.28	85	94	0	6	6.63529	16.5882	66.67	19.9059	44.44	44.2353	70	42.22	6.79	49.7647	2.07	10.5877	7.3508	8.84706	138.456	0.33	6.7	8.4	9.95294	138.479	874.59	1568.58	3727.24	4278.34
2017-04-01	2017	2017上港	2	2017恒大	1	428262017上港2017恒大	2	3	433 (100.0%)	433	2017上港9	埃尔克森	FW	1	1989-07-13	39.6167	53.51	92	92	1	4	4	17	52.78	13	30.77	27	62.96	44.44	5.35	36	2.06	9.573	5.892	13	230.8	0.56	6.2	8.9	7	230.817	624.242	1472.2	3150.83	4094.94
2017-04-01	2017	2017权健	3	2017建业	14	428262017权健2017建业	1	0	433 (100.0%)	433	2017权健9	摩拉斯	FW	1	1987-04-04	48.6333	56.91	95	95	1	8	8	10	70.59	14	42.86	27	70.37	47.06	8.41	34	1.65	10.046	6.527	14	291.1	0.69	6.3	8.1	4	291.095	547.722	1319.3	3766.7	4120.92
2017-05-06	2017	2017上港	2	2017恒丰	8	428612017上港2017恒丰	3	0	433 (100.0%)	433	2017上港9	埃尔克森	FW	1	1989-07-13	55.3167	52.83	96	96	1	4	4	20	47.37	16	43.75	21	66.67	31.58	10.51	38	2.05	10.621	7.572	13	230.9	0.53	6.6	8.2	8	230.915	777.637	1608.57	3647.52	4356.7
2017-05-14	2017	2017上港	2	2017泰达	13	428692017上港2017泰达	1	0	433 (100.0%)	433	2017上港11	吕文君	FW	0	1989-03-11	52.35	52.69	82	95	0	4	4.63415	6.95122	72.73	16.2195	28.57	19.6951	76.47	31.82	4.9	25.4878	2.14	10.647	7.45866	12.7439	237.037	0.55	6.7	8.4	1.15854	236.985	595.255	1359.69	4515.89	3939.04
2017-05-14	2017	2017亚泰	7	2017恒大	1	428692017亚泰2017恒大	0	1	433 (100.0%)	433	2017亚泰9	伊哈洛	FW	1	1989-06-16	54.1833	43.28	94	94	1	5	5	14	64.1	10	40	29	79.31	20.51	7.11	39	2.51	9.213	6.677	9	171.3	0.4	5.9	7.4	2	171.32	599.322	1006.93	3197.49	4238.15
2017-05-14	2017	2017亚泰	7	2017恒大	1	428692017亚泰2017恒大	0	1	433 (100.0%)	433	2017亚泰29	谭龙	FW	0	1988-04-01	54.1833	43.28	84	94	0	6	6.71429	17.9048	57.89	5.59524	40	33.5714	60	28.95	9.36	42.5238	2.24	11.8384	8.319	10.0714	174.571	0.42	7.5	9.2	6.71429	174.533	800.62	1854.9	5224.84	3783.65
2017-05-20	2017	2017权健	3	2017力帆	10	428752017权健2017力帆	1	0	433 (100.0%)	433	2017权健10	帕托	FW	1	1989-09-02	46.4333	39.56	98	98	1	4	4	20	47.37	3	0	25	44	31.58	10.16	38	2.58	8.888	5.783	14	301.5	0.7	5.4	7.5	4	301.5	541.928	1032.14	2819.69	4193.01
2017-06-24	2017	2017申花	11	2017富德	15	429102017申花2017富德	2	0	433 (100.0%)	433	2017申花28	曹赟定	FW	0	1989-11-22	54.4667	54.61	66	95	0	0	0	15.8333	77.55	2.87879	0	64.7727	75.56	24.49	9.91	70.5303	2.69	9.215	6.64136	11.5152	264.129	0.62	5.8	7.3	1.43939	264.089	545.302	859.259	3010.38	4535.61
2017-06-24	2017	2017申花	11	2017富德	15	429102017申花2017富德	2	0	433 (100.0%)	433	2017申花7	毛剑卿	FW	0	1986-08-08	54.4667	54.61	65	95	0	3	4.38462	14.6154	64.29	13.1538	33.33	29.2308	70	25	5.65	40.9231	2.61	9.49123	6.44685	13.1538	245.685	0.56	5.9	7.2	5.84615	245.671	539.851	858.151	3139.87	4707.3
2017-06-24	2017	2017申花	11	2017富德	15	429102017申花2017富德	2	0	433 (100.0%)	433	2017申花32	特维斯	FW	1	1984-02-05	54.4667	54.61	54	95	0	2	3.51852	12.3148	74.07	7.03704	25	40.463	69.57	55.56	4.65	47.5	1.81	8.99157	6.37731	5.27778	65.9722	0.16	5.6	6.9	0	65.9924	734.6	900.282	2877.83	4413.68
2017-07-16	2017	2017权健	3	2017申花	11	429322017权健2017申花	3	0	433 (100.0%)	433	2017权健38	孙可	FW	0	1989-08-26	52.7333	46.17	68	96	0	5	7.05882	19.7647	60	9.88235	71.43	43.7647	64.52	48.57	8.66	49.4118	1.91	11.6612	8.25035	7.05882	109.271	0.26	7.2	8.7	4.23529	109.223	825.122	1844.44	4387.73	4495.28
2017-07-16	2017	2017权健	3	2017申花	11	429322017权健2017申花	3	0	433 (100.0%)	433	2017权健39	王永珀	FW	0	1987-01-19	52.7333	46.17	80	96	0	4	4.8	10.8	72.73	1.2	100	36	73.33	15.15	15.46	39.6	3.21	10.3524	7.4316	3.6	55.32	0.13	6.4	7.9	0	55.278	602.56	1314.97	3693.89	4685.78
2017-07-16	2017	2017权健	3	2017申花	11	429322017权健2017申花	3	0	433 (100.0%)	433	2017权健10	帕托	FW	1	1989-09-02	52.7333	46.17	96	96	1	5	5	19	63.46	2	0	41	70.73	40.38	6.58	52	2.25	9.26	6.251	9	165.8	0.4	5.8	7.1	0	165.85	491.217	1010.98	2718.77	4872.75
2017-08-19	2017	2017国安	9	2017华夏	4	429662017国安2017华夏	0	2	433（100%）	433	2017国安29	巴顿	FW	0	1995-09-16	42.5167	63.38	66	97	0	4	5.87879	17.6364	57.14	4.40909	0	30.8636	57.14	28.57	6.3	41.1515	2.14	10.3687	5.89936	5.87879	91.5621	0.22	6.4	9.1	2.93939	91.4949	676.269	1224.56	3795.83	4580.52
2017-08-19	2017	2017国安	9	2017华夏	4	429662017国安2017华夏	0	2	433（100%）	433	2017国安10	张稀哲	FW	0	1991-01-23	42.5167	63.38	84	97	0	5	5.77381	15.0119	71.11	2.30952	100	48.5	66.67	42.22	14.52	51.9643	1.98	9.59261	5.69413	6.92857	105.43	0.25	5.9	8.2	1.15476	105.471	429.059	1000.75	3545.53	4512
2017-08-19	2017	2017国安	9	2017华夏	4	429662017国安2017华夏	0	2	433（100%）	433	2017国安9	索里亚诺	FW	1	1985-09-24	42.5167	63.38	97	97	1	2	2	11	63.33	4	50	24	62.5	36.67	6.71	30	1.77	9.337	5.295	3	71.4	0.16	5.8	7.5	2	71.4142	309.286	894.981	3115.58	4945.41
2017-08-20	2017	2017亚泰	7	2017权健	3	429672017亚泰2017权健	1	1	433 (100.0%)	433	2017亚泰7	马里尼奥	FW	1	1990-05-29	41.15	56.49	75	98	0	3	3.92	10.4533	76.47	6.53333	60	28.7467	72.73	26.47	12.59	44.4267	2.29	10.4207	6.44971	18.2933	309.027	0.72	6.4	9.1	2.61333	309.023	917.33	1620.45	3704.58	3868.82
2017-08-20	2017	2017亚泰	7	2017权健	3	429672017亚泰2017权健	1	1	433 (100.0%)	433	2017亚泰9	伊哈洛	FW	1	1989-06-16	41.15	56.49	98	98	1	1	1	16	52.94	8	62.5	25	64	32.35	7.36	34	2.62	8.119	4.734	6	114	0.26	4.9	6.9	1	113.969	223.306	706.466	2454.5	4621.07
2017-08-20	2017	2017亚泰	7	2017权健	3	429672017亚泰2017权健	1	1	433 (100.0%)	433	2017亚泰29	谭龙	FW	0	1988-04-01	41.15	56.49	94	98	0	5	5.21277	9.38298	75.68	10.4255	70	29.1915	67.86	35.14	11.54	38.5745	2.03	9.68949	6.00511	11.4681	221.126	0.51	5.9	8.7	6.25532	221.114	480.612	1129.4	3706.31	4151.62
2017-09-10	2017	2017权健	3	2017恒丰	8	429882017权健2017恒丰	3	1	433 (100.0%)	433	2017权健38	孙可	FW	0	1989-08-26	50.05	44.5	90	96	0	7	7.46667	16	54.55	14.9333	50	32	53.33	45.45	11.48	35.2	1.82	11.8709	8.05013	14.9333	248	0.58	7.4	9.3	6.4	247.95	947.991	1979.62	4500.06	4195.2
2017-09-10	2017	2017权健	3	2017恒丰	8	429882017权健2017恒丰	3	1	433 (100.0%)	433	2017权健10	帕托	FW	1	1989-09-02	50.05	44.5	95	96	0	6	6.06316	27.2842	49.06	5.05263	60	36.3789	52.78	24.53	11.46	53.5579	3.21	8.88556	6.04295	9.09474	268.396	0.62	5.6	7.3	2.02105	268.411	615.253	1185.09	2325.25	4491.55
2017-09-10	2017	2017权健	3	2017恒丰	8	429882017权健2017恒丰	3	1	433 (100.0%)	433	2017权健37	莫德斯特	FW	1	1988-04-14	50.05	44.5	96	96	1	2	2	12	50	7	57.14	16	50	50	11.45	24	1.33	8.929	5.976	12	249.6	0.57	5.5	7.2	7	249.592	702.356	718.375	2522.59	4735.86
2017-09-16	2017	2017上港	2	2017申花	11	429942017上港2017申花	6	1	433 (100.0%)	433	2017上港10	胡尔克	FW	1	1986-07-25	50.4	59.81	88	95	0	7	7.55682	30.2273	62.16	4.31818	25	55.0568	56.86	39.19	9.08	79.8864	2.49	9.03364	5.74858	2.15909	85.7159	0.2	5.7	6.9	5.39773	85.7601	595.201	1068.3	2398.31	4885.64
2017-09-16	2017	2017上港	2	2017申花	11	429942017上港2017申花	6	1	433 (100.0%)	433	2017上港7	武磊	FW	0	1991-11-19	50.4	59.81	95	95	1	7	7	12	71.43	3	0	37	67.57	28.57	7.66	42	2.38	9.744	6.428	11	294.6	0.67	6.1	7.7	3	294.564	511.082	1187	3357.38	4393.63
2017-09-16	2017	2017上港	2	2017申花	11	429942017上港2017申花	6	1	433 (100.0%)	433	2017上港11	吕文君	FW	0	1989-03-11	50.4	59.81	82	95	0	0	0	3.47561	88.46	4.63415	25	26.6463	86.96	46.15	9.49	30.122	1.77	10.6157	7.06591	9.26829	167.988	0.4	6.7	8.5	3.47561	167.976	903.38	1247	4065.28	4231.67
2017-09-24	2017	2017亚泰	7	2017华夏	4	430022017亚泰2017华夏	0	0	433 (100.0%)	433	2017亚泰7	马里尼奥	FW	1	1990-05-29	38.3667	49.01	79	94	0	10	11.8987	5.94937	75	3.56962	0	11.8987	90	20	14.19	23.7975	3.5	9.55587	5.65785	15.4684	333.165	0.78	6	8.6	1.18987	333.183	724.184	1318.73	2992.14	4187.8
2017-09-24	2017	2017亚泰	7	2017华夏	4	430022017亚泰2017华夏	0	0	433 (100.0%)	433	2017亚泰8	杜震宇	FW	0	1983-02-01	38.3667	49.01	73	94	0	3	3.86301	24.4658	54.76	7.72603	66.67	46.3562	58.33	54.76	16.76	54.0822	1.67	9.11671	5.21378	10.3014	226.888	0.57	5.8	7.9	1.28767	226.931	522.461	1192.79	2805.73	4368.58
2017-09-24	2017	2017亚泰	7	2017华夏	4	430022017亚泰2017华夏	0	0	433 (100.0%)	433	2017亚泰9	伊哈洛	FW	1	1989-06-16	38.3667	49.01	94	94	1	3	3	14	54.84	10	40	21	61.9	35.48	7.9	31	2.84	8.108	4.576	8	153.5	0.36	5.1	7.2	4	153.489	368.435	632.712	2495.39	4458.12
2017-10-22	2017	2017亚泰	7	2017苏宁	12	430302017亚泰2017苏宁	3	1	433 (100.0%)	433	2017亚泰37	周大地	FW	0	1996-02-18	48.6333	50.23	46	94	0	7	14.3043	20.4348	61.54	12.2609	50	38.8261	73.68	50	4.15	53.1304	1.46	11.1962	7.68143	18.3913	413.6	0.98	7.1	8.9	2.04348	413.681	946.357	1401.69	4430.71	4003.93
2017-10-22	2017	2017亚泰	7	2017苏宁	12	430302017亚泰2017苏宁	3	1	433 (100.0%)	433	2017亚泰8	杜震宇	FW	0	1983-02-01	48.6333	50.23	48	94	0	5	9.79167	33.2917	51.43	1.95833	100	60.7083	35.48	51.43	12.8	68.5417	2.06	9.9405	6.19813	7.83333	147.071	0.37	6.3	8.1	5.875	147.144	693.581	1349.63	3295.64	4454.72
2017-10-22	2017	2017亚泰	7	2017苏宁	12	430302017亚泰2017苏宁	3	1	433 (100.0%)	433	2017亚泰9	伊哈洛	FW	1	1989-06-16	48.6333	50.23	94	94	1	2	2	10	64.29	7	28.57	20	60	39.29	6.63	28	2.14	9.006	5.927	11	241.5	0.6	5.7	7.3	0	241.493	570.684	790.958	2949.82	4453.17
2017-10-22	2017	2017亚泰	7	2017苏宁	12	430302017亚泰2017苏宁	3	1	433 (100.0%)	433	2017亚泰29	谭龙	FW	0	1988-04-01	48.6333	50.23	94	94	1	8	8	13	59.38	10	50	22	68.18	40.63	9.65	32	1.84	11.327	7.746	7	170.5	0.41	7.2	9.6	9	170.547	896.236	1839.9	4499.87	3920.17
2017-10-29	2017	2017亚泰	7	2017力帆	10	430372017亚泰2017力帆	3	1	433 (100.0%)	433	2017亚泰8	杜震宇	FW	0	1983-02-01	48.9	54.84	78	94	0	6	7.23077	36.1538	51.61	1.20513	100	65.0769	51.85	40.32	15.58	74.7179	2.11	9.50485	6.21123	9.64103	162.572	0.38	6	7.7	1.20513	162.586	647.359	1197.36	3067.3	4430.78
2017-10-29	2017	2017亚泰	7	2017力帆	10	430372017亚泰2017力帆	3	1	433 (100.0%)	433	2017亚泰9	伊哈洛	FW	1	1989-06-16	48.9	54.84	94	94	1	4	4	10	74.36	7	14.29	31	67.74	28.21	10.23	39	3	8.786	5.907	10	211.4	0.5	5.6	7.2	1	211.389	444.873	923.51	2843.7	4362.91
2017-10-29	2017	2017亚泰	7	2017力帆	10	430372017亚泰2017力帆	3	1	433 (100.0%)	433	2017亚泰29	谭龙	FW	0	1988-04-01	48.9	54.84	94	94	1	10	10	19	51.28	9	44.44	34	52.94	35.9	11.54	39	2.1	11.09	7.249	14	270.6	0.64	7	8.9	7	270.578	709.32	1663.69	4412.19	4034.05
2017-11-04	2017	2017亚泰	7	2017国安	9	430432017亚泰2017国安	2	1	433 (100.0%)	433	2017亚泰7	马里尼奥	FW	1	1990-05-29	44.2667	45.33	90	94	0	6	6.26667	22.9778	45	10.4444	30	22.9778	45.45	17.5	9.71	41.7778	2.4	10.739	6.87662	11.4889	236.462	0.56	6.8	9.2	2.08889	236.431	1057.08	1624.31	3733.46	4087.51
2017-11-04	2017	2017亚泰	7	2017国安	9	430432017亚泰2017国安	2	1	433 (100.0%)	433	2017亚泰37	周大地	FW	0	1996-02-18	44.2667	45.33	52	94	0	0	0	12.6538	56.25	12.6538	42.86	23.5	69.23	43.75	8.89	28.9231	1.63	10.8606	6.95238	21.6923	513.385	1.22	6.8	9.2	5.42308	513.37	909.006	1432.95	3962.08	4042.52
2017-11-04	2017	2017亚泰	7	2017国安	9	430432017亚泰2017国安	2	1	433 (100.0%)	433	2017亚泰29	谭龙	FW	0	1988-04-01	44.2667	45.33	94	94	1	5	5	16	40.74	12	25	19	42.11	51.85	4.3	27	1.59	10.516	6.722	15	312.1	0.74	6.7	9.1	2	312.076	782.246	1274.97	4071.8	4075.17
2018-03-18	2018	2018权健	9	2018泰达	14	431772018权健2018泰达	2	3	433 (100.0%)	433	2018权健38	孙可	FW	0	1989-08-26	53.9667	56.61	97	97	1	7	7	11	71.05	4	25	30	70	21.05	9.4	38	2.5	10.955	7.753	7	172.5	0.41	6.8	8.6	1	172.467	657.91	1946.83	4523.88	3653.85
2018-03-18	2018	2018权健	9	2018泰达	14	431772018权健2018泰达	2	3	433 (100.0%)	433	2018权健10	帕托	FW	1	1989-09-02	53.9667	56.61	70	97	0	10	13.8571	27.7143	60.78	5.54286	50	45.7286	72.73	19.61	8.4	70.6714	2.82	9.76236	7.22234	8.31429	199.127	0.46	6	7.4	1.38571	199.174	646.565	1363.86	3805.35	3747.64
2018-03-18	2018	2018权健	9	2018泰达	14	431772018权健2018泰达	2	3	433 (100.0%)	433	2018权健27	莫德斯特	FW	1	1988-04-14	53.9667	56.61	97	97	1	3	3	17	46.88	9	77.78	20	50	50	5.08	32	1.5	8.833	6.159	9	148.9	0.35	5.5	6.8	9	148.864	506.902	875.484	3373.11	3928.51
2018-04-13	2018	2018上港	1	2018华夏	6	432032018上港2018华夏	2	0	433 (100.0%)	433	2018上港37	陈彬彬	FW	0	1998-06-10	57.1667	46.19	66	98	0	4	5.93939	14.8485	50	5.93939	0	22.2727	53.33	10	7.9	29.697	3	11.0354	8.16221	17.8182	470.4	1.03	6.7	8.5	1.48485	470.435	922.007	1173.58	4415.67	4053.93
2018-04-13	2018	2018上港	1	2018华夏	6	432032018上港2018华夏	2	0	433 (100.0%)	433	2018上港10	胡尔克	FW	1	1986-07-25	57.1667	46.19	98	98	1	2	2	22	62.07	6	83.33	45	71.11	37.93	12.52	58	2.31	10.014	7.112	9	189.8	0.44	6.1	7.5	4	189.791	605.111	1377.62	3146.56	4694.47
2018-04-13	2018	2018上港	1	2018华夏	6	432032018上港2018华夏	2	0	433 (100.0%)	433	2018上港7	武磊	FW	0	1991-11-19	57.1667	46.19	88	98	0	3	3.34091	12.25	59.26	5.56818	40	23.3864	66.67	48.15	11.85	30.0682	2.07	10.3746	7.43018	21.1591	513.386	1.16	6.3	7.9	4.45455	513.383	825.347	1016.08	3532.25	4487.13
2018-04-06	2018	2018泰达	14	2018国安	4	431962018泰达2018国安	1	1	433 (100.0%)	433	2018泰达17	惠家康	FW	0	1989-08-31	59.8167	41.62	96	96	1	7	7	18	70.49	5	40	55	74.55	34.43	8.96	61	2.7	10.914	8.146	12	296.6	0.67	6.8	8.2	1	296.631	653.835	1310.18	3979.47	4673.59
2018-04-06	2018	2018泰达	14	2018国安	4	431962018泰达2018国安	1	1	433 (100.0%)	433	2018泰达8	李源一	FW	0	1993-08-28	59.8167	41.62	91	96	0	4	4.21978	14.7692	56.25	5.27473	20	26.3736	64	31.25	15.54	33.7582	2.63	10.791	8.11991	6.32967	127.859	0.3	6.7	8.1	0	127.825	759.507	1506.86	3864.14	4532.55
2018-04-06	2018	2018泰达	14	2018国安	4	431962018泰达2018国安	1	1	433 (100.0%)	433	2018泰达7	阿奇姆彭	FW	1	1993-10-16	59.8167	41.62	96	96	1	7	7	17	66	9	22.22	35	62.86	28	4.5	50	2.34	10.916	8.31	16	305.2	0.71	6.8	8.3	4	305.207	727.142	1408.44	4076.73	4398.49
2018-07-17	2018	2018上港	1	2018鲁能	3	432982018上港2018鲁能	1	1	433 (100.0%)	433	2018上港37	陈彬彬	FW	0	1998-06-10	51.8	60.3	47	96	0	6	12.2553	12.2553	77.78	2.04255	0	42.8936	85.71	29.63	2.52	55.1489	2.26	10.0657	6.88953	6.12766	86.8085	0.2	6.3	7.6	2.04255	86.7291	552.383	1233.1	3536.35	4657.28
2018-07-17	2018	2018上港	1	2018鲁能	3	432982018上港2018鲁能	1	1	433 (100.0%)	433	2018上港10	胡尔克	FW	1	1986-07-25	51.8	60.3	96	96	1	2	2	25	64.29	12	58.33	50	66	22.86	9.74	70	2.74	8.526	5.545	4	81.8	0.19	5.3	6.4	1	81.7564	379.876	683.182	2368.29	5012.7
2018-07-17	2018	2018上港	1	2018鲁能	3	432982018上港2018鲁能	1	1	433 (100.0%)	433	2018上港7	武磊	FW	0	1991-11-19	51.8	60.3	89	96	0	3	3.23596	6.47191	70	5.39326	40	16.1798	80	35	3.05	21.573	1.95	9.17717	6.19901	9.70787	228.351	0.54	5.7	7.3	3.23596	228.39	536.52	612.486	3200.18	4599.31
2018-07-17	2018	2018上港	1	2018鲁能	3	432982018上港2018鲁能	1	1	433 (100.0%)	433	2018上港11	吕文君	FW	0	1989-03-11	51.8	60.3	49	96	0	1	1.95918	17.6327	62.5	9.79592	40	33.3061	64.71	25	9.81	47.0204	1.79	9.93698	6.56131	7.83673	187.69	0.43	6.2	7.9	5.87755	187.72	450.643	1191.32	3849.34	4257.24
2018-08-01	2018	2018权健	9	2018上港	1	433132018权健2018上港	1	4	433 (100.0%)	433	2018权健38	孙可	FW	0	1989-08-26	54.9333	45.83	47	95	0	3	6.06383	8.08511	63.64	10.1064	40	18.1915	66.67	45.45	7.97	22.234	1.82	10.3772	6.84606	6.06383	163.723	0.39	6.5	8.4	0	163.647	544.621	1356.37	4083.38	4229.38
2018-08-01	2018	2018权健	9	2018上港	1	433132018权健2018上港	1	4	433 (100.0%)	433	2018权健10	帕托	FW	1	1989-09-02	54.9333	45.83	95	95	1	11	11	23	61.02	3	100	46	67.39	40.68	10.92	59	2.07	8.971	6.558	6	126.2	0.31	5.6	7.2	1	126.248	602.205	1273.98	2745.12	4223.22
2018-08-01	2018	2018权健	9	2018上港	1	433132018权健2018上港	1	4	433 (100.0%)	433	2018权健27	莫德斯特	FW	1	1988-04-14	54.9333	45.83	48	95	0	1	1.97917	5.9375	78.57	7.91667	50	21.7708	100	50		27.7083	1.64	9.32583	7.57031	7.91667	98.1667	0.24	5.8	7.4	0	98.1272	408.147	960.724	3622.31	4237.21
2018-08-01	2018	2018权健	9	2018上港	1	433132018权健2018上港	1	4	433 (100.0%)	433	2018权健17	苏缘杰	FW	0	1995-04-14	54.9333	45.83	55	95	0	0	0	6.90909	71.43	5.18182	33.33	19	72.73	42.86	8.57	24.1818	2	10.8127	7.59136	13.8182	373.609	0.85	6.8	8.8	1.72727	373.593	478.695	1529.53	4394	4037.25
2018-08-10	2018	2018泰达	14	2018建业	12	433222018泰达2018建业	2	0	433 (100.0%)	433	2018泰达17	惠家康	FW	0	1989-08-31	53.8667	56.88	90	97	0	6	6.46667	9.7	78.57	3.23333	33.33	36.6444	73.53	16.67	8.08	45.2667	2.95	9.89184	6.81802	11.8556	305.119	0.7	6.1	7.6	2.15556	305.142	581.423	916.869	2759.38	5328.93
2018-08-10	2018	2018泰达	14	2018建业	12	433222018泰达2018建业	2	0	433 (100.0%)	433	2018泰达9	乔纳森	FW	1	1990-03-29	53.8667	56.88	77	97	0	5	6.2987	17.6364	44	12.5974	50	20.1558	56.25	32	11.33	31.4935	2	9.81464	6.89204	16.3766	379.434	0.87	6	7.1	6.2987	379.381	624.285	827.484	2931.42	5051.61
2018-08-10	2018	2018泰达	14	2018建业	12	433222018泰达2018建业	2	0	433 (100.0%)	433	2018泰达7	阿奇姆彭	FW	1	1993-10-16	53.8667	56.88	97	97	1	9	9	12	76.92	11	36.36	39	89.74	26.92	6.76	52	2.5	10.341	7.327	17	340.1	0.78	6.4	8.2	1	340.067	433.559	1179.67	3549.82	4837.6
2018-08-18	2018	2018上港	1	2018力帆	13	433302018上港2018力帆	3	2	433 (100.0%)	433	2018上港9	埃尔克森	FW	1	1989-07-13	53.9833	56.41	103	103	1	3	3	10	72.97	8	25	31	74.19	45.95	6.75	37	2.14	10.43	7.124	7	85	0.19	6.1	7.9	3	84.9713	765.442	1255.69	3458.16	4865.96
2018-08-18	2018	2018上港	1	2018力帆	13	433302018上港2018力帆	3	2	433 (100.0%)	433	2018上港10	胡尔克	FW	1	1986-07-25	53.9833	56.41	103	103	1	3	3	13	77.59	8	25	52	71.15	29.31	11.18	58	3.24	9.203	5.853	6	85.6	0.18	5.4	6.5	0	85.5744	375.424	702.529	2714.11	5325.78
2018-08-18	2018	2018上港	1	2018力帆	13	433302018上港2018力帆	3	2	433 (100.0%)	433	2018上港7	武磊	FW	0	1991-11-19	53.9833	56.41	98	103	0	2	2.10204	5.2551	75	5.2551	60	17.8673	88.24	45	2.03	21.0204	1.9	9.3236	6.24937	8.40816	191.706	0.42	5.4	6.8	3.15306	191.658	589.128	680.673	3037.82	4824.05
2018-08-18	2018	2018上港	1	2018力帆	13	433302018上港2018力帆	3	2	433 (100.0%)	433	2018上港24	雷文杰	FW	0	1997-01-10	53.9833	56.41	49	103	0	4	8.40816	12.6122	50	2.10204	0	16.8163	37.5	50	10.19	25.2245	1.92	11.3132	7.68927	8.40816	151.137	0.33	6.5	8.1	2.10204	151.147	657.567	1344.09	4828.76	4330.79
2018-08-18	2018	2018人和	8	2018国安	4	433302018人和2018国安	3	0	433 (100.0%)	433	2018人和7	阿尤布·蒂姆贝·马西卡	FW	1	1992-09-10	44.4833	37.16	88	98	0	11	12.25	18.9318	45.16	8.90909	75	23.3864	52.38	25.81	10.84	34.5227	2.87	9.01266	5.75973	8.90909	273.955	0.59	5.5	8	1.11364	273.904	726.596	861.374	2977.43	4173.36
2018-08-18	2018	2018人和	8	2018国安	4	433302018人和2018国安	3	0	433 (100.0%)	433	2018人和38	穆坎乔	FW	1	1988-11-12	44.4833	37.16	54	98	0	0	0	14.5185	50	3.62963	50	18.1481	50	31.25	11.34	29.037	1.63	10.7074	6.97615	14.5185	392.544	0.88	6.5	8.8	5.44444	392.455	602.022	1184.86	4441.25	4086.84
2018-08-18	2018	2018人和	8	2018国安	4	433302018人和2018国安	3	0	433 (100.0%)	433	2018人和39	马赫特.迪奥普	FW	1	1988-07-08	44.4833	37.16	98	98	1	3	3	20	54.55	15	66.67	33	66.67	43.18	12.96	44	1.86	10.272	6.418	9	219.8	0.5	6.2	8.7	15	219.796	738.483	1197.36	3462.01	4654.41
2018-08-25	2018	2018上港	1	2018建业	12	433372018上港2018建业	2	1	433 (100.0%)	433	2018上港9	埃尔克森	FW	1	1989-07-13	53.6	59.53	97	97	1	5	5	11	64.52	11	27.27	24	79.17	29.03	5.47	31	2.06	9.794	6.884	7	97.8	0.24	6	7.7	6	97.7823	623.259	1132.92	3298.5	4641.66
2018-08-25	2018	2018上港	1	2018建业	12	433372018上港2018建业	2	1	433 (100.0%)	433	2018上港11	吕文君	FW	0	1989-03-11	53.6	59.53	77	97	0	9	11.3377	8.81818	85.42	7.55844	50	57.9481	82.61	35.42	8.57	60.4675	1.88	10.4055	7.73103	7.55844	119.171	0.29	6.4	8.1	3.77922	119.154	491.257	1305.35	4229.21	4260.41
2018-08-25	2018	2018上港	1	2018建业	12	433372018上港2018建业	2	1	433 (100.0%)	433	2018上港24	雷文杰	FW	0	1997-01-10	53.6	59.53	55	97	0	3	5.29091	8.81818	68.75	7.05455	75	22.9273	76.92	25	3.06	28.2182	2.56	11.3296	8.20091	1.76364	56.6127	0.13	7	8.6	1.76364	56.62	813.818	1874.73	4667.65	3917
2018-09-14	2018	2018上港	1	2018泰达	14	433572018上港2018泰达	5	2	433 (100.0%)	433	2018上港37	陈彬彬	FW	0	1998-06-10	57.55	54.69	46	94	0	2	4.08696	10.2174	78.26	6.13043	33.33	42.913	76.19	26.09	8.28	47	2.48	10.011	7.23187	16.3478	396.23	0.94	6.3	7.9	2.04348	396.302	647.302	1065.99	3523.55	4378.4
2018-09-14	2018	2018上港	1	2018泰达	14	433572018上港2018泰达	5	2	433 (100.0%)	433	2018上港9	埃尔克森	FW	1	1989-07-13	57.55	54.69	94	94	1	10	10	17	66.67	8	75	40	82.5	47.06	5.13	51	1.78	10.769	8.065	10	142.9	0.34	6.8	8.4	6	142.931	1040.33	1482.91	3768.74	4334.18
2018-09-14	2018	2018上港	1	2018泰达	14	433572018上港2018泰达	5	2	433 (100.0%)	433	2018上港7	武磊	FW	0	1991-11-19	57.55	54.69	80	94	0	3	3.525	12.925	63.33	7.05	50	28.2	66.67	43.33	6.49	35.25	1.93	9.37298	6.9043	12.925	401.733	0.94	5.9	7.1	4.7	401.782	632.685	915.742	2751.83	4670.82
2018-09-02	2018	2018申花	7	2018恒大	2	433452018申花2018恒大	1	2	433 (100.0%)	433	2018申花28	曹赟定	FW	0	1989-11-22	51.2667	32.3	97	97	1	6	6	18	61.7	0	0	45	57.78	44.68	12.69	47	2.23	8.871	6.076	7	190.1	0.42	5.5	7.1	2	190.082	425.422	961.067	2962	4332.86
2018-09-02	2018	2018申花	7	2018恒大	2	433452018申花2018恒大	1	2	433 (100.0%)	433	2018申花36	刘若钒	FW	0	1999-01-28	51.2667	32.3	90	97	0	7	7.54444	14.0111	48	6.46667	16.67	16.1667	40	24	10.45	26.9444	2.36	10.6237	7.22111	8.62222	231.614	0.53	6.6	8.5	4.31111	231.658	501.58	1306.94	4125.55	4457.75
2018-09-02	2018	2018申花	7	2018恒大	2	433452018申花2018恒大	1	2	433 (100.0%)	433	2018申花15	朱建荣	FW	0	1991-07-12	51.2667	32.3	64	97	0	4	6.0625	15.1562	47.37	7.57812	40	21.2188	50	63.16	10.53	28.7969	1.37	10.3441	6.86275	6.0625	103.062	0.23	6.4	8	9.09375	103.017	488.686	1569.57	3371.59	4811.17
2018-10-28	2018	2018上港	1	2018鲁能	3	434012018上港2018鲁能	4	2	433 (100.0%)	433	2018上港9	埃尔克森	FW	1	1989-07-13	51	53.7	95	97	0	12	12.2526	14.2947	70.83	10.2105	50	39.8211	71.79	43.75	8.62	49.0105	1.73	10.1094	7.09223	13.2737	298.964	0.69	6.2	8.3	8.16842	298.943	737.781	1266.81	3250.74	4555.2
2018-10-28	2018	2018上港	1	2018鲁能	3	434012018上港2018鲁能	4	2	433 (100.0%)	433	2018上港7	武磊	FW	0	1991-11-19	51	53.7	97	97	1	5	5	14	77.05	6	33.33	51	84.31	36.07	7.79	61	1.93	10.396	7.223	16	331.2	0.77	6.4	8.5	3	331.152	860.699	1216.98	3672.6	4314.13
2018-10-28	2018	2018上港	1	2018鲁能	3	434012018上港2018鲁能	4	2	433 (100.0%)	433	2018上港11	吕文君	FW	0	1989-03-11	51	53.7	92	97	0	13	13.7065	11.5978	77.55	7.38043	57.14	50.6087	79.17	51.02	10.51	51.663	1.55	10.4454	7.23072	8.43478	202.329	0.46	6.4	8.5	7.38043	202.341	595.922	1541.01	3870.03	4235.73
2019-08-11	2019	2019国安	2	2019恒大	1	436882019国安2019恒大	1	3	433 (100.0%)	433	2019国安5	雷纳托.奥古斯托	FW	1	1988-02-08	50.8167	50.04	98	98	1	8	8	17	69.09	6	33.33	43	72.09	14.55	10.46	55	2.87	9.255	6.449	15	321.6	0.75	5.7	7.3	1	321.561	657.629	1048.59	2654.67	4572.48
2019-08-11	2019	2019国安	2	2019恒大	1	436882019国安2019恒大	1	3	433 (100.0%)	433	2019国安17	巴坎布	FW	1	1991-04-11	50.8167	50.04	67	98	0	3	4.38806	19.0149	48	4.38806	66.67	27.791	36.84	24	9.79	36.5672	2.4	9.79269	7.19057	13.1642	188.101	0.43	5.9	8.5	1.46269	188.132	764.691	1515.41	3189.02	4135.94
2019-08-11	2019	2019国安	2	2019恒大	1	436882019国安2019恒大	1	3	433 (100.0%)	433	2019国安9	张玉宁	FW	0	1997-01-05	50.8167	50.04	98	98	1	8	8	16	55.56	15	26.67	29	58.62	52.78	6.07	36	2.06	11.378	8.455	9	148	0.34	7	9.6	2	147.965	655.281	1978.77	4929.63	3666.18
2019-06-15	2019	2019卓尔	6	2019富力	12	436312019卓尔2019富力	4	3	433 (100.0%)	433	2019卓尔17	埃弗拉·夸西	FW	1	1994-09-25	50.8167	50.15	99	99	1	5	5	10	78.72	2	50	38	86.84	25.53	9.79	47	2.87	9.859	7.343	6	163.6	0.35	5.9	7.8	1	163.648	482.935	1225.19	3750.79	4236.54
2019-06-15	2019	2019卓尔	6	2019富力	12	436312019卓尔2019富力	4	3	433 (100.0%)	433	2019卓尔9	拉斐尔.席尔瓦	FW	1	1992-04-04	50.8167	50.15	99	99	1	3	3	16	54.29	10	40	19	84.21	31.43	3.01	35	1.97	9.6	6.839	7	196.4	0.43	5.8	7.3	3	196.424	442.235	696.808	3488.41	4775.7
2019-06-15	2019	2019卓尔	6	2019富力	12	436312019卓尔2019富力	4	3	433 (100.0%)	433	2019卓尔10	巴普蒂斯唐	FW	1	1992-08-26	50.8167	50.15	94	99	0	6	6.31915	8.42553	72.41	8.42553	12.5	25.2766	70.83	34.48	6	30.5426	2.03	10.6572	7.44606	2.10638	29.9106	0.07	6.4	7.9	3.15957	29.8821	538.069	1209.44	4181.75	4698.56
2019-03-08	2019	2019恒大	1	2019泰达	7	435322019恒大2019泰达	1	0	433 (100.0%)	433	2019恒大7	韦世豪	FW	0	1995-04-08	50.8167	55.6	81	97	0	4	4.79012	14.3704	71.43	3.59259	33.33	44.3086	78.38	35.71	7.53	50.2963	3	10.282	7.42589	10.7778	300.82	0.68	6.4	8.2	3.59259	300.822	657.634	1426.44	4398.53	3498.75
2019-03-08	2019	2019恒大	1	2019泰达	7	435322019恒大2019泰达	1	0	433 (100.0%)	433	2019恒大29	郜林	FW	0	1986-02-14	50.8167	55.6	89	97	0	1	1.08989	11.9888	65.63	11.9888	36.36	29.427	70.37	34.38	9.74	34.8764	2.09	9.38066	6.6178	9.80899	241.41	0.53	5.8	7.5	4.35955	241.404	616.508	1185.27	2760.92	4576.12
2019-03-08	2019	2019恒大	1	2019泰达	7	435322019恒大2019泰达	1	0	433 (100.0%)	433	2019恒大9	塔利斯卡	FW	1	1994-02-01	50.8167	55.6	97	97	1	4	4	21	63.79	8	37.5	46	67.39	29.31	13.97	58	2.45	9.747	6.92	8	203.2	0.46	6	8.1	4	203.189	672.049	1221.59	3179.32	4471.05
2019-08-02	2019	2019卓尔	6	2019申花	13	436792019卓尔2019申花	2	2	433 (100.0%)	433	2019卓尔17	埃弗拉·夸西	FW	1	1994-09-25	50.8167	51.45	104	104	1	8	8	14	57.58	14	50	23	73.91	30.3	9.03	33	2.94	9.863	6.641	7	155.3	0.33	5.7	8.1	2	155.284	358.565	1127.66	4016.33	4205.61
2019-08-02	2019	2019卓尔	6	2019申花	13	436792019卓尔2019申花	2	2	433 (100.0%)	433	2019卓尔40	郭田雨	FW	0	1999-03-05	50.8167	51.45	75	104	0	3	4.16	8.32	66.67	5.54667	0	20.8	66.67	66.67	3.48	24.96	1.5	10.2364	6.89867	6.93333	206.613	0.42	5.9	8.2	4.16	206.6	446.448	1098.64	3762.73	4721.55
2019-08-02	2019	2019卓尔	6	2019申花	13	436792019卓尔2019申花	2	2	433 (100.0%)	433	2019卓尔10	巴普蒂斯唐	FW	1	1992-08-26	50.8167	51.45	104	104	1	7	7	16	61.9	8	50	32	65.63	35.71	7.65	42	2.14	9.842	6.394	4	148.1	0.31	5.7	7.8	5	148.12	290.388	1191.95	3138.41	5072.92
2019-10-18	2019	2019恒大	1	2019佳兆业	15	437562019恒大2019佳兆业	1	1	433 (100.0%)	433	2019恒大29	郜林	FW	0	1986-02-14	50.8167	53.82	100	100	1	10	10	20	60	7	42.86	36	61.11	26	9.21	50	2.44	9.859	6.311	12	215.7	0.48	5.9	8	4	215.675	721.132	1246.52	2859.02	4816.39
2019-10-18	2019	2019恒大	1	2019佳兆业	15	437562019恒大2019佳兆业	1	1	433 (100.0%)	433	2019恒大18	埃尔克森	FW	0	1989-07-13	50.8167	53.82	100	100	1	2	2	5	79.17	7	42.86	20	80	33.33	6.97	24	2.33	9.728	6.291	10	212.4	0.49	5.8	8	5	212.449	530.2	948.535	3192.15	4844.57
2019-10-18	2019	2019恒大	1	2019佳兆业	15	437562019恒大2019佳兆业	1	1	433 (100.0%)	433	2019恒大33	钟义浩	FW	0	1996-03-23	50.8167	53.82	56	100	0	7	12.5	17.8571	56.52	7.14286	25	35.7143	45	47.83	7.5	41.0714	1.96	11.7714	7.17679	5.35714	120.893	0.25	7	9.1	1.78571	120.815	638.432	1638.41	4855.24	4518.46
2019-11-23	2019	2019泰达	7	2019佳兆业	15	437922019泰达2019佳兆业	3	0	433 (100%)	433	2019泰达7	阿奇姆彭	FW	1	1993-10-16	50.8167	56.97	96	96	1	9	9	12	81.54	10	70	53	75.47	29.23	7.25	65	2.29	10.127	6.908	14	270.5	0.65	6.3	8.9	3	270.544	794.635	1390.75	3533.86	4137.31
2019-11-23	2019	2019泰达	7	2019佳兆业	15	437922019泰达2019佳兆业	3	0	433 (100%)	433	2019泰达9	桑德罗·瓦格纳	FW	1	1987-11-29	50.8167	56.97	96	96	1	2	2	18	58.14	10	60	29	68.97	44.19	7.25	43	1.42	9.835	6.024	14	244	0.59	6.1	7.8	12	244.031	616.598	1261.85	3060.23	4652.33
2019-11-23	2019	2019泰达	7	2019佳兆业	15	437922019泰达2019佳兆业	3	0	433 (100%)	433	2019泰达10	乔纳森	FW	1	1990-03-29	50.8167	56.97	96	96	1	8	8	16	54.29	11	36.36	27	59.26	45.71	17.36	35	1.77	10.195	6.7	13	337	0.76	6.4	8.7	4	336.967	858.253	1261.23	3541.87	4196.52
2019-12-01	2019	2019泰达	7	2019力帆	10	438002019泰达2019力帆	2	0	433 (100.0%)	433	2019泰达7	阿奇姆彭	FW	1	1993-10-16	50.8167	47.63	97	97	1	5	5	13	69.77	9	22.22	34	67.65	25.58	6.76	43	2.6	9.655	6.472	17	367.3	0.85	6	8.3	1	367.281	540.843	1095.72	3362.04	4288.82
2019-12-01	2019	2019泰达	7	2019力帆	10	438002019泰达2019力帆	2	0	433 (100.0%)	433	2019泰达9	桑德罗·瓦格纳	FW	1	1987-11-29	50.8167	47.63	97	97	1	9	9	27	54.24	10	60	42	57.14	44.07	15.02	59	1.81	9.853	6.144	8	148.6	0.34	6.1	7.9	18	148.56	749.2	1399.31	2988.6	4567.78
2019-12-01	2019	2019泰达	7	2019力帆	10	438002019泰达2019力帆	2	0	433 (100.0%)	433	2019泰达14	荣昊	FW	0	1987-04-07	50.8167	47.63	97	97	1	6	6	9	76.32	1	100	34	58.82	52.63	12.12	38	1.84	10.204	6.385	11	243.9	0.55	6.3	8.2	3	243.856	575.011	1306.54	3385.48	4693.08
2019-07-28	2019	2019泰达	7	2019权健	14	436742019泰达2019权健	0	1	433 (100.0%)	433	2019泰达7	阿奇姆彭	FW	1	1993-10-16	50.8167	56.31	97	97	1	3	3	11	70.27	4	25	28	71.43	27.03	3.06	37	2.24	8.445	5.599	12	278.4	0.63	5.2	7.1	0	278.402	335.781	719.65	2451.96	4659.04
2019-07-28	2019	2019泰达	7	2019权健	14	436742019泰达2019权健	0	1	433 (100.0%)	433	2019泰达9	桑德罗·瓦格纳	FW	1	1987-11-29	50.8167	56.31	97	97	1	4	4	11	62.07	14	64.29	25	56	55.17	12.59	29	1.83	10.398	6.41	1	28.9	0.06	6.4	8.2	12	28.9094	400.559	1283.87	3926.17	4758.26
2019-07-28	2019	2019泰达	7	2019权健	14	436742019泰达2019权健	0	1	433 (100.0%)	433	2019泰达10	乔纳森	FW	1	1990-03-29	50.8167	56.31	97	97	1	2	2	20	50	14	64.29	33	39.39	52.5	13.54	40	1.77	9.246	5.889	8	171.4	0.39	5.7	7.5	11	171.364	295.218	852.455	3116	4810.54
2019-08-15	2019	2019卓尔	6	2019鲁能	5	436922019卓尔2019鲁能	2	1	433 (100.0%)	433	2019卓尔10	巴普蒂斯唐	FW	1	1992-08-26	50.8167	50.02	59	96	0	5	8.13559	24.4068	60.53	16.2712	60	40.678	68	39.47	7.84	61.8305	1.84	10.3957	8.01681	8.13559	150.834	0.34	6.5	8.3	13.0169	150.886	633.987	1462.51	3695.78	4453.13
2019-08-15	2019	2019卓尔	6	2019鲁能	5	436922019卓尔2019鲁能	2	1	433 (100.0%)	433	2019卓尔17	埃弗拉·夸西	FW	1	1994-09-25	50.8167	50.02	88	96	0	5	5.45455	7.63636	82.93	1.09091	100	36	87.88	24.39	9.16	44.7273	3.22	10.032	7.48691	15.2727	321.6	0.74	6.2	8.1	2.18182	321.576	514.967	1346.95	3714.48	4133.56
2019-08-15	2019	2019卓尔	6	2019鲁能	5	436922019卓尔2019鲁能	2	1	433 (100.0%)	433	2019卓尔26	刘云	FW	0	1995-01-07	50.8167	50.02	96	96	1	8	8	16	60.98	8	50	34	64.71	24.39	10.45	41	2.76	10.727	8.08	5	192.7	0.44	6.7	8.9	1	192.713	878.668	1620.79	4112.78	3922.48
2019-04-28	2019	2019力帆	10	2019恒大	1	435832019力帆2019恒大	0	1	433 (100.0%)	433	2019力帆32	费尔南多.恩里克	FW	1	1993-03-16	50.8167	43.58	98	98	1	8	8	19	61.22	10	20	40	60	36.73	10.07	49	2.78	9.621	6.496	3	56.5	0.13	5.9	8	1	56.4686	545.051	956.162	3618.07	4445.18
2019-04-28	2019	2019力帆	10	2019恒大	1	435832019力帆2019恒大	0	1	433 (100.0%)	433	2019力帆7	冯劲	FW	0	1993-08-14	50.8167	43.58	91	98	0	10	10.7692	9.69231	64	4.30769	50	17.2308	81.25	20	8.81	26.9231	2.92	9.898	6.76415	11.8462	290.123	0.65	6.1	8.4	2.15385	290.135	871.483	1256.24	3302.21	4177.91
2019-04-28	2019	2019力帆	10	2019恒大	1	435832019力帆2019恒大	0	1	433 (100.0%)	433	2019力帆27	卡尔德克	FW	1	1989-01-12	50.8167	43.58	98	98	1	4	4	19	45.71	22	45.45	30	46.67	62.86	11.58	35	1.51	9.458	6.365	2	30.6	0.07	5.8	7.8	14	30.6066	481.853	1172.12	3525.86	4247.99
2019-06-14	2019	2019力帆	10	2019鲁能	5	436302019力帆2019鲁能	1	1	433 (100.0%)	433	2019力帆32	费尔南多.恩里克	FW	1	1993-03-16	50.8167	59.48	102	102	1	6	6	18	75	2	50	56	71.43	31.94	5.97	72	3.01	9.215	6.057	11	220.9	0.49	5.4	7.4	1	220.901	528.757	832.019	2752.21	4880.67
2019-06-14	2019	2019力帆	10	2019鲁能	5	436302019力帆2019鲁能	1	1	433 (100.0%)	433	2019力帆9	阿德里安	FW	1	1986-11-06	50.8167	59.48	93	102	0	7	7.67742	23.0323	70	3.29032	33.33	64.7097	66.1	38.57	9.44	76.7742	2.23	10.3185	7.01168	4.3871	69.0968	0.16	6.1	8.2	2.19355	69.0971	659.756	1300.98	3667.08	4621.11
2019-06-14	2019	2019力帆	10	2019鲁能	5	436302019力帆2019鲁能	1	1	433 (100.0%)	433	2019力帆27	卡尔德克	FW	1	1989-01-12	50.8167	59.48	102	102	1	4	4	20	60.78	18	77.78	41	56.1	56.86	7.83	51	1.71	9.702	6.351	3	35.8	0.08	5.7	7.7	23	35.8309	305.794	1421.96	3347.44	4591.42
2020-07-26	2020	2020佳兆业	13	2020富力	11	440382020佳兆业2020富力	3	0	433 (100.0%)	433	2020佳兆业29	郜林	FW	0	1986-02-14	2.36667	38.25	74	95	0	3	3.85135	15.4054	63.64	7.7027	50	26.9595	66.67	33.33	11.51	42.3649	1.91	10.7376	7.40358	6.41892	115.027	0.27	6.7	8.4	3.85135	115.048	903.932	1641.67	3579.89	0
2020-07-26	2020	2020佳兆业	13	2020富力	11	440382020佳兆业2020富力	3	0	433 (100.0%)	433	2020佳兆业9	普雷西亚多	FW	1	1994-06-01	2.36667	38.25	95	95	1	3	3	19	60.42	10	70	36	75	35.42	8.38	48	1.9	10.62	7.922	8	119.8	0.28	6.7	8.4	11	119.812	506.078	1363.77	4690.94	0
2020-07-26	2020	2020佳兆业	13	2020富力	11	440382020佳兆业2020富力	3	0	433 (100.0%)	433	2020佳兆业18	徐洋	FW	0	1987-06-18	2.36667	38.25	57	95	0	1	1.66667	11.6667	66.67	1.66667	0	33.3333	65	33.33	9.47	35	2.38	11.495	8.48	15	238.833	0.57	7.3	8.9	1.66667	238.874	1165.86	1536.05	4751.84	0
2020-07-30	2020	2020富力	11	2020恒大	2	440422020富力2020恒大	0	5	433 (100.0%)	433	2020富力7	扎哈维	FW	1	1987-07-25	2.50556	51.23	96	96	1	3	3	13	67.5	8	37.5	29	79.31	37.5	7.33	40	2.27	9.194	7.242	8	112.9	0.27	5.7	7.2	2	112.914	538.278	1089.84	3125.55	0
2020-07-30	2020	2020富力	11	2020恒大	2	440422020富力2020恒大	0	5	433 (100.0%)	433	2020富力11	雷纳迪尼奥	FW	1	1988-10-04	2.50556	51.23	73	96	0	6	7.89041	7.89041	83.33	2.63014	50	38.137	86.21	11.11	5.88	47.3425	4.22	9.57896	7.56164	3.94521	91.1342	0.21	5.9	7.5	1.31507	91.1992	420.836	1028.88	3704.4	0
2020-07-30	2020	2020富力	11	2020恒大	2	440422020富力2020恒大	0	5	433 (100.0%)	433	2020富力21	常飞亚	FW	0	1993-02-03	2.50556	51.23	96	96	1	5	5	13	67.5	3	100	33	72.73	30	7.83	40	2.85	10.855	8.226	6	170.2	0.37	6.8	8.2	6	170.21	635.235	1537.74	3982.66	0
2020-08-05	2020	2020富力	11	2020建业	9	440482020富力2020建业	1	1	433 (100.0%)	433	2020富力11	雷纳迪尼奥	FW	1	1988-10-04	2.52431	61.77	88	99	0	5	5.625	21.375	57.78	3.375	66.67	43.875	61.54	31.11	6.83	50.625	2.24	10.1981	7.90538	6.75	141.412	0.32	6.1	7.5	2.25	141.397	280.418	907.901	4741.03	0
2020-08-05	2020	2020富力	11	2020建业	9	440482020富力2020建业	1	1	433 (100.0%)	433	2020富力7	扎哈维	FW	1	1987-07-25	2.52431	61.77	99	99	1	1	1	10	76.19	3	100	34	82.35	40.48	5.97	42	2.17	9.643	7.474	6	104.4	0.24	5.8	7.4	3	104.444	661.918	1316.55	3244.29	0
2020-08-05	2020	2020富力	11	2020建业	9	440482020富力2020建业	1	1	433 (100.0%)	433	2020富力21	常飞亚	FW	0	1993-02-03	2.52431	61.77	99	99	1	2	2	6	84.62	4	25	37	86.49	17.95	3.78	39	3.26	11.559	8.524	9	168.7	0.39	7	8.4	3	168.722	683.982	1589.39	4624.81	0
2020-08-06	2020	2020国安	3	2020泰达	10	440492020国安2020泰达	3	1	433 (100.0%)	433	2020国安21	比埃拉	FW	1	1989-10-21	2.11458	62.31	65	98	0	2	3.01538	27.1385	70.97	0	0	82.9231	78.18	32.26	7.61	93.4769	2.48	10.6669	7.86865	6.03077	86.0892	0.2	6.5	8.4	0	86.0268	759.839	1367.93	3844.05	0
2020-08-06	2020	2020国安	3	2020泰达	10	440492020国安2020泰达	3	1	433 (100.0%)	433	2020国安17	巴坎布	FW	1	1991-04-11	2.11458	62.31	79	98	0	3	3.72152	7.44304	76	3.72152	33.33	23.5696	84.21	32	2.91	31.0127	1.92	9.50848	6.8079	8.68354	151.838	0.36	5.8	7.4	3.72152	151.885	510.749	1050.54	2816.7	0
2020-08-06	2020	2020国安	3	2020泰达	10	440492020国安2020泰达	3	1	433 (100.0%)	433	2020国安19	阿兰	FW	1	1989-07-10	2.11458	62.31	68	98	0	2	2.88235	17.2941	61.29	8.64706	33.33	33.1471	78.26	25.81	7.76	44.6765	2.19	9.71353	6.93782	2.88235	50.4412	0.12	5.9	7.6	5.76471	50.404	531.074	1135.87	3346.35	0
2020-08-17	2020	2020卓尔	15	2020力帆	6	440602020卓尔2020力帆	2	0	433 (100.0%)	433	2020卓尔10	巴普蒂斯唐	FW	1	1992-08-26	2.28264	45.39	95	98	0	12	12.3789	27.8526	47.06	13.4105	84.62	37.1368	58.33	41.18	12.36	52.6105	1.94	10.6531	7.19629	4.12632	94.08	0.22	6.5	8	14.4421	94.1111	420.087	1351.73	3969.1	0
2020-08-17	2020	2020卓尔	15	2020力帆	6	440602020卓尔2020力帆	2	0	433 (100.0%)	433	2020卓尔19	胡靖航	FW	0	1997-03-23	2.28264	45.39	63	98	0	2	3.11111	10.8889	53.33	20.2222	30.77	15.5556	70	26.67	9.24	23.3333	1.93	11.088	8.27089	4.66667	63	0.14	6.7	8.3	3.11111	62.943	493.918	1006.45	5243.29	0
2020-08-17	2020	2020卓尔	15	2020力帆	6	440602020卓尔2020力帆	2	0	433 (100.0%)	433	2020卓尔26	刘云	FW	0	1995-01-07	2.28264	45.39	48	98	0	0	0	8.16667	66.67	10.2083	40	22.4583	72.73	41.67	5.26	24.5	1.92	10.9229	8.07071	6.125	157.412	0.36	6.7	8.3	4.08333	157.509	478.539	1616.26	4411.06	0
2020-08-17	2020	2020卓尔	15	2020力帆	6	440602020卓尔2020力帆	2	0	433 (100.0%)	433	2020卓尔24	王凯	FW	0	1989-01-18	2.28264	45.39	50	98	0	4	7.84	11.76	62.5	5.88	100	23.52	58.33	43.75	7.15	31.36	1.88	10.778	7.44212	15.68	354.956	0.8	6.6	8.7	7.84	354.967	622.104	1054.44	4209.05	0
2020-09-01	2020	2020卓尔	15	2020黄海	14	440752020卓尔2020黄海	3	0	433 (100.0%)	433	2020卓尔26	刘云	FW	0	1995-01-07	2.20972	51.97	82	96	0	9	10.5366	9.36585	78.95	1.17073	100	42.1463	77.78	34.21	8.69	44.4878	2.37	10.4464	7.43298	5.85366	101.737	0.24	6.5	8.5	1.17073	101.794	349.055	1619.6	4384.41	0
2020-09-01	2020	2020卓尔	15	2020黄海	14	440752020卓尔2020黄海	3	0	433 (100.0%)	433	2020卓尔19	胡靖航	FW	0	1997-03-23	2.20972	51.97	65	96	0	2	2.95385	14.7692	52.38	1.47692	100	22.1538	60	38.1	8.03	31.0154	1.62	10.1745	7.30634	2.95385	77.6862	0.19	6.3	8.1	2.95385	77.632	383.439	978.193	4507.75	0
2020-09-01	2020	2020卓尔	15	2020黄海	14	440752020卓尔2020黄海	3	0	433 (100.0%)	433	2020卓尔17	埃弗拉·夸西	FW	1	1994-09-25	2.20972	51.97	82	96	0	8	9.36585	14.0488	72.73	5.85366	20	42.1463	77.78	18.18	5.4	51.5122	3.16	9.5918	6.59707	15.2195	325.698	0.75	6	7.5	4.68293	325.675	550.405	1060.23	3458.25	0
2020-09-06	2020	2020卓尔	15	2020国安	3	440802020卓尔2020国安	2	2	433 (100.0%)	433	2020卓尔17	埃弗拉·夸西	FW	1	1994-09-25	2.35903	36.6	98	98	1	6	6	10	75	7	71.43	31	87.1	25	6.59	40	3.05	10.29	7.786	11	239.7	0.56	6.3	8.3	7	239.725	772.991	1447.04	3786.12	0
2020-09-06	2020	2020卓尔	15	2020国安	3	440802020卓尔2020国安	2	2	433 (100.0%)	433	2020卓尔21	江子磊	FW	0	1997-09-10	2.35903	36.6	46	98	0	7	14.913	14.913	65	6.3913	0	36.2174	70.59	35	8.46	42.6087	2.4	12.1222	9.61465	12.7826	242.443	0.59	7.4	8.8	6.3913	242.535	793.126	2066.2	4966.32	0
2020-09-06	2020	2020卓尔	15	2020国安	3	440802020卓尔2020国安	2	2	433 (100.0%)	433	2020卓尔10	巴普蒂斯唐	FW	1	1992-08-26	2.35903	36.6	98	98	1	8	8	19	64.15	4	50	43	69.77	26.42	9.85	53	2.36	10.825	7.955	8	132.9	0.31	6.6	8.4	3	132.919	671.436	1586.83	3938.63	0
2020-09-06	2020	2020卓尔	15	2020国安	3	440802020卓尔2020国安	2	2	433 (100.0%)	433	2020卓尔31	董学升	FW	0	1989-05-22	2.35903	36.6	51	98	0	2	3.84314	15.3725	52.94	9.60784	80	21.1373	63.64	29.41	8.14	32.6667	2.71	11.5851	7.94953	13.451	289.004	0.65	7	9.6	7.68627	288.978	967.054	1893.02	4340.74	0
2020-09-14	2020	2020佳兆业	13	2020建业	9	440882020佳兆业2020建业	3	1	433 (100.0%)	433	2020佳兆业29	郜林	FW	0	1986-02-14	2.10069	53.39	97	97	1	9	9	15	53.13	5	60	24	58.33	34.38	11.6	32	2.16	9.885	6.423	10	177.4	0.42	6.1	7.6	4	177.398	702.092	1208.08	2791.85	0
2020-09-14	2020	2020佳兆业	13	2020建业	9	440882020佳兆业2020建业	3	1	433 (100.0%)	433	2020佳兆业9	普雷西亚多	FW	1	1994-06-01	2.10069	53.39	68	97	0	2	2.85294	21.3971	53.13	9.98529	42.86	38.5147	51.85	40.63	12.63	45.6471	1.75	9.94821	6.84135	4.27941	92.0074	0.21	6.1	8	8.55882	91.9909	550.567	1262.27	3768.46	0
2020-09-14	2020	2020佳兆业	13	2020建业	9	440882020佳兆业2020建业	3	1	433 (100.0%)	433	2020佳兆业19	比福马	FW	1	1992-05-13	2.10069	53.39	55	97	0	6	10.5818	19.4	50	1.76364	100	29.9818	58.82	22.73	10.97	38.8	3.5	9.17796	6.56778	14.1091	294.351	0.69	5.7	7.4	1.76364	294.327	578.964	1157.8	3194.92	0
2020-09-22	2020	2020上港	4	2020永昌	16	440962020上港2020永昌	1	0	433 (100.0%)	433	2020上港11	吕文君	FW	0	1989-03-11	2.33958	60.57	82	97	0	9	10.6463	16.561	65.85	13.0122	63.64	41.4024	71.43	56.1	9.21	48.5	1.63	10.4902	7.42641	11.8293	254.566	0.59	6.4	7.9	7.09756	254.601	529.191	1295.11	3949.43	0
2020-09-22	2020	2020上港	4	2020永昌	16	440962020上港2020永昌	1	0	433 (100.0%)	433	2020上港7	阿瑙托维奇	FW	1	1989-04-19	2.33958	60.57	82	97	0	4	4.73171	15.378	61.76	0	0	30.7561	73.08	26.47	5.95	40.2195	2.32	9.67043	6.91894	4.73171	97.9463	0.23	5.9	7.3	5.91463	97.9103	571.485	1031.87	3129.44	0
2020-09-22	2020	2020上港	4	2020永昌	16	440962020上港2020永昌	1	0	433 (100.0%)	433	2020上港10	胡尔克	FW	1	1986-07-25	2.33958	60.57	97	97	1	8	8	29	52.46	6	50	46	60.87	24.59	14.04	61	2.84	9.595	6.694	9	168.2	0.38	5.9	7.2	1	168.215	677.695	934.445	2982.83	0
2020-09-24	2020	2020恒大	2	2020苏宁	1	440982020恒大2020苏宁	1	2	433 (100.0%)	433	2020恒大17	杨立瑜	FW	0	1997-02-13	2.01389	64.99	70	98	0	6	8.4	14	62.96	5.6	50	33.6	66.67	37.04	6.78	37.8	2.52	10.1164	6.5436	7	123.62	0.28	6.2	8.3	2.8	123.612	660.374	1340.14	3625.46	0
2020-09-24	2020	2020恒大	2	2020苏宁	1	440982020恒大2020苏宁	1	2	433 (100.0%)	433	2020恒大20	阿洛伊西奥.多斯桑托斯	FW	0	1988-06-19	2.01389	64.99	48	98	0	3	6.125	6.125	78.57	6.125	66.67	26.5417	76.92	35.71	6.66	28.5833	2.14	10.684	6.53742	4.08333	81.0542	0.18	6.4	9.1	2.04167	81.0921	654.936	1713.25	4022.89	0
2020-09-24	2020	2020恒大	2	2020苏宁	1	440982020恒大2020苏宁	1	2	433 (100.0%)	433	2020恒大9	埃尔克森	FW	1	1989-07-13	2.01389	64.99	98	98	1	3	3	14	68.18	14	21.43	35	77.14	43.18	4.67	44	2.09	9.507	6.171	7	168.9	0.39	5.8	7.7	4	168.949	619.009	1189.92	2744.05	0
2020-09-25	2020	2020华夏	8	2020卓尔	15	440992020华夏2020卓尔	2	0	433 (100.0%)	433	2020华夏11	步亚·图雷	FW	1	1995-01-10	1.96389	36.85	96	96	1	10	10	22	46.34	5	60	30	46.67	36.59	10.66	41	2.32	11.071	7.389	20	424	0.98	6.9	9.4	7	424.04	964.852	1907.18	4030.25	0
2020-09-25	2020	2020华夏	8	2020卓尔	15	440992020华夏2020卓尔	2	0	433 (100.0%)	433	2020华夏10	马尔考	FW	1	1994-06-17	1.96389	36.85	96	96	1	8	8	21	41.67	18	50	20	50	38.89	10.42	36	2.22	8.777	5.863	9	147.7	0.35	5.4	7.5	16	147.734	580.739	1050.01	2356.47	0
2020-09-25	2020	2020华夏	8	2020卓尔	15	440992020华夏2020卓尔	2	0	433 (100.0%)	433	2020华夏16	高拉特	FW	0	1991-06-05	1.96389	36.85	96	96	1	3	3	10	68.75	2	0	26	80.77	25	7.57	32	2.22	9.449	6.489	9	154.2	0.36	5.9	8.3	4	154.249	805.916	1137.79	3154.6	0
2020-10-19	2020	2020富力	11	2020黄海	14	441232020富力2020黄海	0	0	433 (100.0%)	433	2020富力13	叶楚贵	FW	0	1994-09-08	2.51319	61.55	98	98	1	7	7	13	69.77	3	100	36	66.67	32.56	6.33	43	2.3	10.923	8.395	4	94.8	0.21	6.7	8.4	4	94.8195	471.176	1729	4311.5	0
2020-10-19	2020	2020富力	11	2020黄海	14	441232020富力2020黄海	0	0	433 (100.0%)	433	2020富力9	日夫科维奇	FW	1	1996-09-05	2.51319	61.55	87	98	0	5	5.63218	4.50575	77.78	9.01149	50	18.023	81.25	50	5.72	20.2759	2.33	11.368	8.77945	6.75862	123.345	0.27	6.9	8.4	2.25287	123.386	835.555	1555.17	4266.6	0
2020-10-19	2020	2020富力	11	2020黄海	14	441232020富力2020黄海	0	0	433 (100.0%)	433	2020富力6	阿德里安	FW	1	1986-11-06	2.51319	61.55	98	98	1	10	10	21	67.69	3	100	58	67.24	33.85	11.22	65	2.55	11.155	8.564	4	81.3	0.19	6.8	8.5	1	81.3344	691.756	1665.31	4517.07	0
2020-10-23	2020	2020上港	4	2020申花	7	441272020上港2020申花	1	1	433 (100.0%)	433	2020上港10	胡尔克	FW	1	1986-07-25	2.45972	51.36	129	129	1	5	5	34	53.42	12	33.33	49	67.35	35.62	8.83	73	2.33	11.993	7.397	10	209	0.37	5.6	7.5	8	209.002	685.749	1116.19	2434.39	0
2020-10-23	2020	2020上港	4	2020申花	7	441272020上港2020申花	1	1	433 (100.0%)	433	2020上港8	奥斯卡	FW	1	1991-09-09	2.45972	51.36	129	129	1	8	8	29	62.34	8	37.5	67	56.72	53.25	13.48	77	1.82	13.025	8.375	6	84.4	0.15	6	8.5	9	76.7741	687.422	1279.59	3388.01	0
2020-10-23	2020	2020上港	4	2020申花	7	441272020上港2020申花	1	1	433 (100.0%)	433	2020上港7	阿瑙托维奇	FW	1	1989-04-19	2.45972	51.36	79	129	0	6	9.79747	27.7595	56.41	17.962	63.64	53.8861	60.61	46.15	8.59	63.6835	1.92	13.2462	7.90656	22.8608	478.933	0.83	6.1	8.5	13.0633	478.855	945.569	1355.6	4449.75	0
2020-10-23	2020	2020上港	4	2020申花	7	441272020上港2020申花	1	1	433 (100.0%)	433	2020上港11	吕文君	FW	0	1989-03-11	2.45972	51.36	82	129	0	9	14.1585	18.878	52	15.7317	40	33.0366	52.38	52	11	39.3293	1.8	13.545	8.38815	12.5854	347.985	0.61	6.3	8.4	12.5854	129.129	431.989	1023.09	2949.92	0
2020-11-02	2020	2020恒大	2	2020国安	3	441372020恒大2020国安	3	1	433 (100.0%)	433	2020恒大7	韦世豪	FW	0	1995-04-08	2.07153	41.97	62	97	0	1	1.56452	9.3871	50	10.9516	14.29	14.0806	66.67	33.33	10.23	18.7742	2.58	10.1553	7.22494	6.25806	148.785	0.34	6.2	8.5	3.12903	148.85	702.507	1611.05	3884.98	0
2020-11-02	2020	2020恒大	2	2020国安	3	441372020恒大2020国安	3	1	433 (100.0%)	433	2020恒大19	费尔南多.恩里克	FW	1	1993-03-16	2.07153	41.97	70	97	0	3	4.15714	12.4714	79.55	4.15714	33.33	49.8857	75	34.09	7.14	60.9714	2.55	11.094	8.05239	11.0857	306.52	0.68	6.8	9.4	1.38571	306.509	958.473	1664.11	4199.54	0
2020-11-02	2020	2020恒大	2	2020国安	3	441372020恒大2020国安	3	1	433 (100.0%)	433	2020恒大26	塔利斯卡	FW	1	1994-02-01	2.07153	41.97	80	97	0	3	3.6375	14.55	68.42	13.3375	45.45	33.95	82.14	52.63	9.31	46.075	2.05	9.79336	6.83608	9.7	204.064	0.47	6	8	7.275	204.071	644.361	1431.02	3074.06	0
2020-11-07	2020	2020卓尔	15	2020永昌	16	441422020卓尔2020永昌	0	0	433 (100.0%)	433	2020卓尔10	巴普蒂斯唐	FW	1	1992-08-26	2.01111	62.05	94	94	1	7	7	12	78.57	10	50	53	71.7	33.93	9.33	56	2.48	10.494	7.039	9	180.4	0.41	6.7	8.7	7	180.428	581.629	1511.83	3938.56	0
2020-11-07	2020	2020卓尔	15	2020永昌	16	441422020卓尔2020永昌	0	0	433 (100.0%)	433	2020卓尔17	埃弗拉·夸西	FW	1	1994-09-25	2.01111	62.05	94	94	1	7	7	14	67.44	3	66.67	35	60	27.91	5.43	43	2.98	9.831	6.658	15	246	0.57	6.2	8.3	6	246.04	725.301	1277.85	3734.6	0
2020-11-07	2020	2020卓尔	15	2020永昌	16	441422020卓尔2020永昌	0	0	433 (100.0%)	433	2020卓尔32	马丁斯	FW	1	1984-10-28	2.01111	62.05	46	94	0	3	6.13043	12.2609	50	4.08696	50	14.3043	85.71	0	16.91	24.5217	3.42	9.36322	6.13657	2.04348	31.2652	0.07	6	8.6	2.04348	31.2961	284.488	1153.7	4090.32	0
2020-11-10	2020	2020佳兆业	13	2020黄海	14	441452020佳兆业2020黄海	2	1	433 (100.0%)	433	2020佳兆业9	普雷西亚多	FW	1	1994-06-01	2.38403	58.51	75	97	0	7	9.05333	18.1067	65	9.05333	57.14	38.8	66.67	22.5	5.27	51.7333	2.48	9.7	7.11333	12.9333	271.729	0.62	6	7.6	7.76	271.72	453.015	868.348	3937.46	0
2020-11-10	2020	2020佳兆业	13	2020黄海	14	441452020佳兆业2020黄海	2	1	433 (100.0%)	433	2020佳兆业12	马里	FW	0	1993-03-09	2.38403	58.51	75	97	0	2	2.58667	14.2267	60.71	7.76	83.33	28.4533	77.27	39.29	7.3	36.2133	1.82	9.118	6.75637	9.05333	157.14	0.36	5.6	7.2	7.76	157.129	698.754	916.389	3018.12	0
2020-11-10	2020	2020佳兆业	13	2020黄海	14	441452020佳兆业2020黄海	2	1	433 (100.0%)	433	2020佳兆业29	郜林	FW	0	1986-02-14	2.38403	58.51	97	97	1	11	11	16	78.38	6	33.33	67	80.6	43.24	6.59	74	2.11	10.127	7.438	4	52.6	0.13	6.3	7.8	1	52.5925	687.164	1475.53	3571.99	0
2021-04-27	2021	2021恒大	3	2021鲁能	1	443132021恒大2021鲁能	0	1	433 (100.0%)	433	2021恒大7	韦世豪	FW	0	1995-04-08	2.24236	54.47	57	95	0	5	8.33333	18.3333	56	1.66667	0	23.3333	78.57	20	5.33	41.6667	2.64	9.87	6.45833	5	93.3333	0.23	6.2	7.7	0	93.2654	578.105	1311.11	3847.06	0
2021-04-27	2021	2021恒大	3	2021鲁能	1	443132021恒大2021鲁能	0	1	433 (100.0%)	433	2021恒大11	高拉特	FW	0	1991-06-05	2.24236	54.47	57	95	0	1	1.66667	6.66667	85.71	10	66.67	40	91.67	60.71	5.96	46.6667	1.39	10.465	7.08333	3.33333	48	0.12	6.6	8.4	8.33333	48.0702	704.214	1751.87	3709.26	0
2021-04-26	2021	2021佳兆业	6	2021黄海	16	443122021佳兆业2021黄海	0	0	433 (100.0%)	433	2021佳兆业7	阿奇姆彭	FW	1	1993-10-16	2.05	64.73	96	96	1	6	6	12	63.64	6	33.33	23	65.22	24.24	5.78	33	2.58	10.358	6.902	7	166.1	0.38	6.4	8.4	4	166.092	604.029	1214.88	3526.3	0
2021-04-26	2021	2021佳兆业	6	2021黄海	16	443122021佳兆业2021黄海	0	0	433 (100.0%)	433	2021佳兆业27	卡尔德克	FW	1	1989-01-12	2.05	64.73	96	96	1	4	4	14	56.25	13	38.46	16	62.5	34.38	5.45	32	1.56	9.786	6.478	11	215	0.51	6.1	7.9	9	214.976	468.55	1227.95	3255.48	0
2021-04-26	2021	2021佳兆业	6	2021黄海	16	443122021佳兆业2021黄海	0	0	433 (100.0%)	433	2021佳兆业29	郜林	FW	0	1986-02-14	2.05	64.73	66	96	0	4	5.81818	11.6364	75	5.81818	50	40.7273	75	28.13	7.29	46.5455	2.63	10.2313	6.944	4.36364	55.1273	0.13	6.4	8.1	2.90909	55.073	720.942	1230.62	3291.14	0
