# Supplementary material for: Non-linear trends using the generalized additive models in physical and technical performances of the Chinese Super League players
Source: PLoS One. 2024 Jul 26;19(7):e0307843. doi: 10.1371/journal.pone.0307843 (PMC11280146; doi:10.1371/journal.pone.0307843)
Supplement: S1 File — It includes detailed datasets used in the analysis of non-linear trends in physical and technical performance indicators of players across different positions and formations in the Chinese Super League from the 2015 to 2021 seasons. (ZIP) [file pone.0307843.s001.zip › Datta/μ£¬σæ╜σÉìμûçΣ╗╢σñ╣/FW4231.xlsx]

## Sheet: Sheet1
MatchDate	Season	球队名字	球队排名	对手名字	对手排名		GoalsScored	GoalsAgainst	阵型2	formation	球队	PlayerID	场上确切位置	ForeignorNot	确切出生日期	MinBallinPlay	BallPoss%	MinPlayed	全场时间	FullMatchorNo	GainofPoss	Gain_of_Possession	Loss_of_Possession	Ball_Retention	Challenge	Challenge_Success_Rate	Pass	Pass_Success_Rate	FirstTimePassofIndposs%	AvgLengthFwdPass	标准化IndPoss	TouchesperIndPoss	Distance_Covered	Distance_Covered_Ball_In_Play	Number_of_Sprint	标准化DistanceSprint	TimeinSprint	AvgSpeed	AvgSpeedBallinPlay	标准化NoJump	Sprint	High_Speed_Running	Middle_speed_running	Low_Speed_Running	标准化Walking&Jogging&Standing
2015-07-11	2015	2015泰达	13	2015申花	6	421962015泰达2015申花	1	1	4231(100.0%)	4231	2015泰达9	巴尔克斯	FW	1	1984-04-11	49.4833	59.99	95	95	1	4	4	22	59.26	13	46.15	38	65.79	20.37	14.87	54	2.52	8.942	5.596	1	26.5	0.06	5.6	6.8	4	26.5455	308.6	663.815	2990.72	4952.55
2015-07-11	2015	2015申花	6	2015泰达	13	421962015申花2015泰达	1	1	4231 (100.0%)	4231	2015申花9	登巴巴	FW	1	1985-05-25	49.4833	40.01	82	95	0	3	3.47561	15.061	61.76	10.4268	22.22	25.4878	54.55	32.35	10.16	39.3902	1.85	8.84659	5.74287	6.95122	99.1707	0.24	5.5	6.7	4.63415	99.1694	501.4	740.855	3106.32	4398.69
2015-07-11	2015	2015苏宁	9	2015鲁能	3	421962015苏宁2015鲁能	2	3	4231(100.0%)	4231	2015苏宁10	卡尔坦森	FW	1	1990-03-11	54.9167	49.39	58	94	0	1	1.62069	3.24138	87.5	8.10345	40	21.069	92.31	43.75	2.17	25.931	1.88	11.1406	7.84252	8.10345	206.152	0.49	7	8.8	1.62069	206.135	547.557	1502.2	4959.61	3924.54
2015-07-11	2015	2015鲁能	3	2015苏宁	9	421962015鲁能2015苏宁	3	2	4231(100.0%)	4231	2015鲁能19	杨旭	FW	0	1988-02-12	54.9167	50.61	46	94	0	2	4.08696	18.3913	50	12.2609	66.67	28.6087	64.29	50	4.61	36.7826	1.5	10.056	6.5657	10.2174	222.126	0.54	6.4	7.7	8.17391	222.095	483.272	1297.33	3875.46	4177
2015-07-12	2015	2015上港	2	2015富力	12	421972015上港2015富力	3	2	4231 (100.0%)	4231	2015上港7	武磊	FW	0	1991-11-19	55.45	51.97	95	95	1	3	3	16	66.67	2	50	39	71.79	27.08	9.29	48	2.42	10.29	7.421	8	198.4	0.47	6.5	8	8	198.397	450.594	1216.89	4066.65	4357.21
2015-07-12	2015	2015国安	4	2015绿城	11	421972015国安2015绿城	4	0	4231 (100.0%)	4231	2015国安10	德扬	FW	1	1981-07-27	59.8333	64.86	77	96	0	2	2.49351	18.7013	68.09	12.4675	50	47.3766	78.95	38.3	8.61	58.5974	2.06	11.4751	8.77465	6.23377	125.423	0.29	7.1	8.7	3.74026	125.478	733.745	1896.92	4310.47	4408.18
2015-07-15	2015	2015宏运	14	2015亚泰	8	422002015宏运2015亚泰	1	2	4231(100.0%)	4231	2015宏运34	邱卡	FW	1	1990-03-19	50.6833	52.3	101	101	1	0	0	10	68.75	2	50	23	82.61	15.63	4.06	32	2.06	10.193	6.856	7	125.6	0.27	6.1	8.2	0	125.574	490.527	1239.33	4179.52	4157.75
2015-07-16	2015	2015上港	2	2015泰达	13	422012015上港2015泰达	2	1	4231 (100.0%)	4231	2015上港21	于海	FW	0	1987-06-04	52.4667	55.19	95	95	1	5	5	14	65.85	11	45.45	31	70.97	34.15	4.56	41	2.12	10.993	7.361	11	205.3	0.5	6.9	8.4	8	205.285	897.136	1508.5	4104.84	4277.2
2015-07-16	2015	2015上港	2	2015泰达	13	422012015上港2015泰达	2	1	4231 (100.0%)	4231	2015上港35	吉安	FW	1	1985-11-22	52.4667	55.19	48	95	0	1	1.97917	17.8125	52.63	5.9375	0	23.75	75	36.84	6.58	37.6042	1.89	9.63458	6.6025	7.91667	197.521	0.48	6.1	7	1.97917	197.611	421.498	828.712	3099.38	5088.11
2015-07-16	2015	2015泰达	13	2015上港	2	422012015泰达2015上港	1	2	4231 (100.0%)	4231	2015泰达9	巴尔克斯	FW	1	1984-04-11	52.4667	44.81	95	95	1	7	7	22	56	14	50	38	50	38	12.56	50	1.68	9.468	6.293	3	35.5	0.08	6	7.2	9	35.4575	480.017	899.641	3510.91	4542.33
2015-07-18	2015	2015宏运	14	2015恒大	1	422032015宏运2015恒大	1	3	4231(100.0%)	4231	2015宏运34	邱卡	FW	1	1990-03-19	54.6167	51.85	94	94	1	6	6	21	53.33	9	44.44	28	71.43	22.22	9.11	45	2.4	9.547	6.742	5	92.7	0.22	6.1	7.4	7	92.6903	381.774	1078.78	3590.4	4403.32
2015-07-19	2015	2015富力	12	2015鲁能	3	422042015富力2015鲁能	2	4	4231 (100.0%)	4231	2015富力22	博基拉	FW	1	1988-11-14	55.0833	53.91	95	95	1	3	3	17	55.26	4	50	24	58.33	26.32	11.89	38	2.39	7.748	5.554	5	132.8	0.3	4.9	6	3	132.813	305.796	503.405	2244.79	4561.56
2015-07-19	2015	2015申鑫	16	2015永昌	7	422042015申鑫2015永昌	0	0	4231 (100.0%)	4231	2015申鑫27	奇马	FW	1	1991-04-04	57.45	40.31	94	94	1	5	5	23	59.65	25	36	47	59.57	33.33	9.4	57	2.28	9.619	6.922	4	71	0.18	6.1	7.2	8	71.043	350.817	883.322	3307.98	5005.38
2015-07-19	2015	2015苏宁	9	2015亚泰	8	422042015苏宁2015亚泰	1	1	4231 (100.0%)	4231	2015苏宁10	卡尔坦森	FW	1	1990-03-11	56.7	44.8	95	95	1	3	3	15	60.53	14	28.57	21	66.67	34.21	8.01	38	2.08	11.186	8.056	12	217.1	0.52	7	8.5	5	217.069	682.176	1541.14	4740.31	4005.8
2015-07-19	2015	2015亚泰	8	2015苏宁	9	422042015亚泰2015苏宁	1	1	4231 (100.0%)	4231	2015亚泰9	马塞洛·莫雷诺	FW	1	1987-06-18	56.7	55.2	95	95	1	2	2	17	55.26	14	14.29	26	73.08	31.58	10.02	38	2.21	10.702	7.659	5	116.3	0.27	6.7	8.2	4	116.328	540.369	1426.26	4235.53	4383.75
2015-07-20	2015	2015国安	4	2015上港	2	422052015国安2015上港	0	0	4231 (100.0%)	4231	2015国安10	德扬	FW	1	1981-07-27	49.45	57.35	85	93	0	5	5.47059	14.2235	61.76	6.56471	16.67	27.3529	80	35.29	7.11	37.2	2	10.5801	7.1982	13.1294	268.496	0.65	6.8	8.6	3.28235	268.484	800.829	1577.8	3543.75	4388.99
2015-07-20	2015	2015上港	2	2015国安	4	422052015上港2015国安	0	0	4231 (100.0%)	4231	2015上港35	吉安	FW	1	1985-11-22	49.45	42.65	93	93	1	0	0	21	30	21	57.14	18	33.33	56.67	7.71	30	1.13	9.097	5.87	7	138.7	0.35	5.8	7.1	17	138.738	359.416	628.485	3091.68	4878.34
2015-07-24	2015	2015泰达	13	2015鲁能	3	422092015泰达2015鲁能	1	3	4231(100.0%)	4231	2015泰达9	巴尔克斯	FW	1	1984-04-11	58.6667	54.44	98	98	1	5	5	26	67.5	18	50	64	68.75	30	14.26	80	2.5	9.661	6.832	7	114.2	0.26	5.9	7	13	114.245	332.3	1038.24	3544.36	4631.61
2015-07-25	2015	2015亚泰	8	2015申鑫	16	422102015亚泰2015申鑫	1	1	4231 (100.0%)	4231	2015亚泰9	马塞洛·莫雷诺	FW	1	1987-06-18	51.8167	60.65	95	95	1	4	4	20	60	13	38.46	38	68.42	36	10.29	50	1.94	9.706	6.787	7	145.9	0.35	6.2	8	12	145.856	502.123	1126	3678.7	4252.88
2015-07-25	2015	2015申鑫	16	2015亚泰	8	422102015申鑫2015亚泰	1	1	4231 (100.0%)	4231	2015申鑫27	奇马	FW	1	1991-04-04	51.8167	39.35	95	95	1	1	1	22	46.34	14	57.14	24	58.33	19.51	8.63	41	2.27	9.409	6.183	8	183.5	0.42	6	7.3	8	183.515	503.517	868.699	3555.28	4298.26
2015-07-25	2015	2015苏宁	9	2015宏运	14	422102015苏宁2015宏运	3	2	4231 (100.0%)	4231	2015苏宁10	卡尔坦森	FW	1	1990-03-11	51.4333	37.41	87	97	0	2	2.22989	11.1494	58.33	10.0345	33.33	20.069	55.56	45.83	6.14	26.7586	1.58	11.4014	7.52475	10.0345	196.899	0.46	7.1	9	5.57471	196.848	592.806	1552.19	5414.87	3644.71
2015-07-26	2015	2015上港	2	2015力帆	10	422112015上港2015力帆	4	2	4231 (100.0%)	4231	2015上港35	吉安	FW	1	1985-11-22	54.3833	44.12	95	95	1	3	3	8	75.76	7	28.57	26	73.08	33.33	3.99	33	2.15	8.85	5.927	6	106.1	0.25	5.6	6.5	3	106.127	285.015	777.167	2579.04	5103.02
2015-07-04	2015	2015鲁能	3	2015宏运	14	421892015鲁能2015宏运	2	0	4231(100.0%)	4231	2015鲁能19	杨旭	FW	0	1988-02-12	45.3167	58.06	89	96	0	3	3.23596	14.0225	58.06	6.47191	33.33	26.9663	64	29.03	7.81	33.4382	2.29	10.1965	6.23029	8.62921	173.879	0.41	6.3	8	4.31461	173.909	628.338	1079.35	3916.53	4398.77
2015-07-04	2015	2015国安	4	2015建业	5	421892015国安2015建业	1	0	4231 (100.0%)	4231	2015国安10	德扬	FW	1	1981-07-27	48.6	60.83	96	96	1	4	4	16	70.37	10	40	44	72.73	40.74	7.31	54	2	10.871	6.907	4	60.3	0.14	6.8	8.5	5	60.3327	558.396	1653.15	4227.98	4371.28
2015-07-04	2015	2015申花	6	2015富力	12	421892015申花2015富力	1	0	4231 (100.0%)	4231	2015申花12	保罗·恩里克	FW	1	1989-03-13	49.95	49.41	94	94	1	4	4	9	65.38	7	0	20	80	34.62	6.21	26	1.88	9.78	6.638	6	119	0.29	6.2	8	1	119.012	488.354	1125.39	3638.84	4408.81
2015-07-04	2015	2015亚泰	8	2015永昌	7	421892015亚泰2015永昌	0	0	4231(100.0%)	4231	2015亚泰9	马塞洛·莫雷诺	FW	1	1987-06-18	50.0167	53.8	80	94	0	6	7.05	14.1	57.14	8.225	42.86	22.325	78.95	39.29	11.89	32.9	1.75	10.3835	6.82322	7.05	156.157	0.39	6.6	8.4	11.75	156.13	570.519	1070.99	4347.95	4237.9
2015-07-05	2015	2015绿城	11	2015泰达	13	421902015绿城2015泰达	2	1	4231 (100.0%)	4231	2015绿城9	拉蒙	FW	1	1988-06-23	50.2833	52.97	94	94	1	3	3	24	51.02	12	66.67	38	60.53	28.57	10.49	49	2.06	8.992	6.096	2	20.2	0.05	5.7	7.3	4	20.2482	379.717	1124.33	3254.65	4212.58
2015-07-05	2015	2015申鑫	16	2015上港	2	421902015申鑫2015上港	0	2	4231(100.0%)	4231	2015申鑫11	埃弗顿	FW	1	1983-06-08	57.1167	35.25	81	94	0	1	1.16049	13.9259	58.62	18.5679	25	29.0123	60	51.72	7.02	33.6543	1.66	10.1149	7.32968	6.96296	184.402	0.44	6.4	7.6	15.0864	184.387	471.905	1272.86	4020	4165.66
2015-08-11	2015	2015申鑫	16	2015宏运	14	422272015申鑫2015宏运	2	1	4231 (100.0%)	4231	2015申鑫27	奇马	FW	1	1991-04-04	49.1833	46.43	97	97	1	5	5	16	56.76	14	35.71	20	75	27.03	5.62	37	1.92	10.278	6.371	7	145.4	0.33	6.3	7.8	7	145.424	482.04	1000.53	3704.99	4945.43
2015-08-12	2015	2015国安	4	2015鲁能	3	422282015国安2015鲁能	3	1	4231 (100.0%)	4231	2015国安10	德扬	FW	1	1981-07-27	51.4	46.62	89	95	0	1	1.06742	14.9438	64.1	13.8764	69.23	32.0225	63.33	46.15	11.74	41.6292	1.95	9.63236	6.43972	7.47191	173.989	0.42	6.1	7.7	13.8764	173.96	423.802	1444.91	3431.13	4158.79
2015-08-12	2015	2015上港	2	2015建业	5	422282015上港2015建业	2	2	4231 (100.0%)	4231	2015上港9	海森	FW	1	1982-03-09	44.7667	54.83	98	98	1	5	5	15	42.31	6	33.33	18	50	53.85	12.49	26	1.38	8.755	4.915	5	70.1	0.16	5.3	6.6	3	70.0543	412.221	834.713	2706.55	4731.28
2015-08-12	2015	2015苏宁	9	2015恒大	1	422282015苏宁2015恒大	0	1	4231 (100.0%)	4231	2015苏宁10	卡尔坦森	FW	1	1990-03-11	57.35	40.99	93	96	0	4	4.12903	11.3548	56	17.5484	52.94	19.6129	52.63	52	2.78	25.8065	1.48	10.9357	7.95148	5.16129	114.684	0.27	6.8	8.3	6.19355	114.696	479.178	1406.85	5164.51	3770.79
2015-08-15	2015	2015恒大	1	2015申花	6	422312015恒大2015申花	2	2	4231 (100.0%)	4231	2015恒大9	埃尔克森	FW	1	1989-07-13	52.0167	60.53	48	95	0	4	7.91667	17.8125	65.38	5.9375	33.33	37.6042	73.68	42.31	3.89	51.4583	2	9.0626	5.86823	13.8542	305.385	0.73	5.9	7.4	1.97917	305.436	646.466	1016.85	2702.88	4390.08
2015-08-15	2015	2015恒大	1	2015申花	6	422312015恒大2015申花	2	2	4231 (100.0%)	4231	2015恒大56	罗比尼奥	FW	1	1984-01-25	52.0167	60.53	95	95	1	8	8	16	76.81	8	12.5	63	74.6	42.03	8.41	69	2.12	10.223	7.09	7	108.6	0.27	6.4	8.2	4	108.596	621.386	1699.22	3777.4	4016.67
2015-08-15	2015	2015国安	4	2015永昌	7	422312015国安2015永昌	2	2	4231 (100.0%)	4231	2015国安10	德扬	FW	1	1981-07-27	48.5833	58	98	98	1	5	5	21	58.82	15	73.33	44	61.36	50.98	6.91	51	2.22	10.726	6.973	10	209.7	0.48	6.6	8.6	22	209.749	742.307	1516.32	3956.67	4300.64
2015-08-16	2015	2015宏运	14	2015富力	12	422322015宏运2015富力	1	0	4231 (100.0%)	4231	2015宏运34	邱卡	FW	1	1990-03-19	52.5333	40.23	96	96	1	3	3	13	59.38	12	33.33	18	83.33	12.5	14.8	32	2.72	9.306	6.302	5	117.8	0.27	5.8	7.2	9	117.767	441.072	1028.53	3187.6	4531.39
2015-08-16	2015	2015富力	12	2015宏运	14	422322015富力2015宏运	0	1	4231 (100.0%)	4231	2015富力22	博基拉	FW	1	1988-11-14	52.5333	59.77	96	96	1	2	2	9	47.06	5	0	31	75	17.65	6.36	17	2.35	8.705	6.058	3	70	0.16	5.4	6.9	1	70.0099	376.106	664.721	3233.64	4360.09
2015-08-16	2015	2015上港	2	2015绿城	11	422322015上港2015绿城	2	1	4231 (100.0%)	4231	2015上港35	吉安	FW	1	1985-11-22	66.4333	51.61	72	95	0	3	3.95833	14.5139	60.71	13.1944	30	27.7083	61.9	42.86	7.63	36.9444	2	9.53299	7.58812	1.31944	15.8333	0.04	6	6.6	11.875	15.8272	232.949	828.527	3847.89	4608
2015-08-16	2015	2015绿城	11	2015上港	2	422322015绿城2015上港	1	2	4231 (100.0%)	4231	2015绿城9	拉蒙	FW	1	1988-06-23	66.4333	48.39	95	95	1	3	3	19	48.65	14	28.57	28	60.71	37.84	6.59	37	2.19	8.745	6.806	2	24.7	0.06	5.5	6.1	3	24.6606	357.305	943.462	2866.31	4553.04
2015-08-16	2015	2015鲁能	3	2015力帆	10	422322015鲁能2015力帆	3	0	4231 (100.0%)	4231	2015鲁能19	杨旭	FW	0	1988-02-12	56.8	58.67	69	97	0	2	2.81159	9.84058	65	8.43478	16.67	23.8986	64.71	65	3.09	28.1159	1.4	10.1822	7.21877	2.81159	51.3116	0.12	6.3	7.3	2.81159	51.3312	460.785	1345.5	3692.57	4632.67
2015-08-21	2015	2015恒大	1	2015申鑫	16	422372015恒大2015申鑫	4	2	4231 (100.0%)	4231	2015恒大56	罗比尼奥	FW	1	1984-01-25	56.9833	55.51	95	95	1	4	4	19	76.54	7	71.43	66	77.27	33.33	6.92	81	2.25	8.679	6.494	5	66.8	0.16	5.5	6.8	5	66.7632	513.886	1382.89	2788.83	3926.53
2015-08-22	2015	2015建业	5	2015鲁能	3	422382015建业2015鲁能	1	0	4231 (100.0%)	4231	2015建业7	肖智	FW	0	1985-05-28	44.8167	40.38	62	97	0	4	6.25806	15.6452	44.44	15.6452	50	21.9032	28.57	72.22	9.4	28.1613	1.28	9.62177	5.917	12.5161	174.131	0.41	5.9	9	14.0806	174.075	623.94	1166.41	3938.95	3718.69
2015-08-23	2015	2015宏运	14	2015泰达	13	422392015宏运2015泰达	0	0	4231 (100.0%)	4231	2015宏运34	邱卡	FW	1	1990-03-19	48.3333	44.85	96	96	1	2	2	13	51.85	12	16.67	19	57.89	48.15	7.85	27	2.26	9.907	6.09	8	126.9	0.29	6.1	7.6	7	126.882	472.082	1093.29	3657.65	4556.75
2015-08-23	2015	2015富力	12	2015苏宁	9	422392015富力2015苏宁	2	1	4231 (100.0%)	4231	2015富力22	博基拉	FW	1	1988-11-14	55.7	46.71	95	95	1	4	4	14	56.25	24	20.83	18	66.67	25	3.44	32	2.25	9.329	6.463	6	147.5	0.35	5.9	7	3	147.469	445.028	792.143	3203.82	4740.88
2015-08-23	2015	2015苏宁	9	2015富力	12	422392015苏宁2015富力	1	2	4231 (100.0%)	4231	2015苏宁11	埃斯库德罗	FW	1	1988-09-01	55.7	53.29	95	95	1	0	0	18	71.43	3	0	55	78.18	25.4	8.85	63	2.32	9.828	6.934	4	68.4	0.16	6.2	7.5	1	68.3633	290.831	978.814	3970.56	4518.97
2015-08-23	2015	2015苏宁	9	2015富力	12	422392015苏宁2015富力	1	2	4231 (100.0%)	4231	2015苏宁10	卡尔坦森	FW	1	1990-03-11	55.7	53.29	48	95	0	1	1.97917	7.91667	66.67	15.8333	37.5	15.8333	75	25	5.11	23.75	2.25	11.6276	8.70635	3.95833	80.1562	0.2	7.3	8.9	1.97917	80.1237	459.726	1387.19	5621.53	4078.38
2015-08-23	2015	2015申花	6	2015上港	2	422392015申花2015上港	1	2	4231 (100.0%)	4231	2015申花17	卡希尔	FW	1	1979-12-06	44.4	45.2	95	95	1	8	8	9	67.86	18	38.89	18	83.33	35.71	5.31	28	2.18	9.541	5.61	5	83.3	0.2	6	7.6	3	83.2642	453.494	986.318	3828.64	4189.38
2015-08-23	2015	2015上港	2	2015申花	6	422392015上港2015申花	2	1	4231 (100.0%)	4231	2015上港9	海森	FW	1	1982-03-09	44.4	54.8	48	95	0	4	7.91667	11.875	71.43	1.97917	0	33.6458	70.59	47.62	16.98	41.5625	1.67	10.3669	5.62281	11.875	231.958	0.53	6.5	8.1	1.97917	231.97	486.119	1541.37	3702.8	4403.68
2015-08-23	2015	2015上港	2	2015申花	6	422392015上港2015申花	2	1	4231 (100.0%)	4231	2015上港35	吉安	FW	1	1985-11-22	44.4	54.8	95	95	1	4	4	18	59.09	13	61.54	29	68.97	34.09	4.34	44	2	8.325	4.803	2	29.9	0.08	5.2	6.5	10	29.939	224.636	583.266	2835.93	4651.22
2015-09-12	2015	2015国安	4	2015宏运	14	422592015国安2015宏运	0	1	4231 (100.0%)	4231	2015国安33	克莱伯	FW	1	1990-05-02	58.0333	59.47	62	97	0	3	4.69355	18.7742	55.56	14.0806	55.56	28.1613	83.33	33.33	4.95	42.2419	1.89	9.71721	6.61008	6.25806	104.353	0.24	5.9	7.2	12.5161	104.317	284.867	1015.52	4151.36	4161.34
2015-09-12	2015	2015上港	2	2015恒大	1	422592015上港2015恒大	0	3	4231 (100.0%)	4231	2015上港9	海森	FW	1	1982-03-09	55.0833	54.97	95	95	1	4	4	14	65	14	42.86	32	75	52.5	4.63	40	1.45	9.905	6.691	8	204.1	0.48	6.2	7.3	5	204.135	329.17	1152.55	3551.2	4667.79
2015-09-12	2015	2015恒大	1	2015上港	2	422592015恒大2015上港	3	0	4231 (100.0%)	4231	2015恒大20	于汉超	FW	0	1987-02-25	55.0833	45.03	59	95	0	7	11.2712	14.4915	60.87	16.1017	30	30.5932	73.68	43.48	10.1	37.0339	2.13	12.0682	8.66271	11.2712	244.746	0.57	7.5	9.4	4.83051	244.816	981.581	1944.26	4918.5	3979.44
2015-09-13	2015	2015亚泰	8	2015力帆	10	422602015亚泰2015力帆	2	1	4231 (100.0%)	4231	2015亚泰9	马塞洛·莫雷诺	FW	1	1987-06-18	49.1	50.43	96	96	1	0	0	13	60.61	9	33.33	23	73.91	45.45	7.95	33	1.58	10.049	6.614	9	210.8	0.49	6.3	8.1	4	210.773	466.319	1206.37	4042.98	4122.26
2015-09-13	2015	2015申鑫	16	2015富力	12	422602015申鑫2015富力	2	1	4231 (100.0%)	4231	2015申鑫27	奇马	FW	1	1991-04-04	53.8	46.16	96	96	1	4	4	17	51.43	20	40	21	61.9	31.43	7.18	35	2	10.34	6.846	9	127.9	0.31	6.4	7.6	4	127.906	657.412	1229.48	3662.05	4662.82
2015-09-13	2015	2015富力	12	2015申鑫	16	422602015富力2015申鑫	1	2	4231 (100.0%)	4231	2015富力22	博基拉	FW	1	1988-11-14	53.8	53.84	79	96	0	3	3.64557	9.72152	63.64	12.1519	40	15.7975	76.92	22.73	6.98	26.7342	1.82	9.81387	7.18299	8.50633	138.41	0.33	6.1	7.6	2.43038	138.462	525.325	1121.1	3703.84	4325.72
2015-09-13	2015	2015苏宁	9	2015泰达	13	422602015苏宁2015泰达	1	1	4231 (100.0%)	4231	2015苏宁10	卡尔坦森	FW	1	1990-03-11	62.55	49.79	95	95	1	1	1	12	61.29	12	41.67	21	76.19	45.16	5.36	31	1.55	11.103	8.774	3	79.4	0.18	7	8.4	6	79.3611	625.207	1663.58	5102.72	3631.98
2015-09-13	2015	2015泰达	13	2015苏宁	9	422602015泰达2015苏宁	1	1	4231 (100.0%)	4231	2015泰达9	巴尔克斯	FW	1	1984-04-11	62.55	50.21	95	95	1	8	8	32	58.44	13	30.77	65	66.15	25.97	10.29	77	2.48	9.437	6.93	5	99.1	0.23	5.9	6.6	7	99.1062	314.994	900.837	3354.64	4767.87
2015-09-16	2015	2015国安	4	2015亚泰	8	422632015国安2015亚泰	3	1	4231 (100.0%)	4231	2015国安10	德扬	FW	1	1981-07-27	55.5	56.93	90	94	0	4	4.17778	24.0222	57.41	5.22222	60	37.6	69.44	27.78	7.95	56.4	1.91	10.5792	7.65682	7.31111	123.662	0.31	6.7	8.2	2.08889	123.702	813.461	1674.39	3591.33	4376.33
2015-09-16	2015	2015亚泰	8	2015国安	4	422632015亚泰2015国安	1	3	4231 (100.0%)	4231	2015亚泰31	马祖	FW	1	1988-08-25	55.5	43.07	94	94	1	3	3	11	66.67	6	66.67	28	67.86	57.58	4.8	33	1.64	10.664	7.507	8	162.3	0.4	6.8	8.1	9	162.338	607.854	1484.74	3885.6	4523.61
2015-09-19	2015	2015泰达	13	2015申鑫	16	422662015泰达2015申鑫	4	1	4231 (100.0%)	4231	2015泰达9	巴尔克斯	FW	1	1984-04-11	50.0833	52.11	95	95	1	3	3	25	67.11	12	41.67	57	71.93	32.89	11.59	76	2.24	9.406	5.974	8	180.1	0.42	5.9	7.2	7	180.106	399.446	926.095	3168.46	4732.35
2015-09-19	2015	2015申鑫	16	2015泰达	13	422662015申鑫2015泰达	1	4	4231 (100.0%)	4231	2015申鑫27	奇马	FW	1	1991-04-04	50.0833	47.89	95	95	1	3	3	12	55.56	10	30	15	66.67	25.93	8.2	27	1.81	9.06	6.104	8	160.6	0.39	5.7	7.3	4	160.564	369.201	869.318	3244.99	4416.41
2015-09-20	2015	2015国安	4	2015苏宁	9	422672015国安2015苏宁	1	0	4231 (100.0%)	4231	2015国安10	德扬	FW	1	1981-07-27	50.0833	62.65	86	96	0	2	2.23256	13.3953	69.23	4.46512	0	36.8372	63.64	41.03	5.28	43.5349	1.95	10.7007	7.10958	6.69767	106.158	0.25	6.6	8.5	4.46512	106.125	609.595	1549.9	4504.32	3930.38
2015-09-20	2015	2015苏宁	9	2015国安	4	422672015苏宁2015国安	0	1	4231 (100.0%)	4231	2015苏宁10	卡尔坦森	FW	1	1990-03-11	50.0833	37.35	96	96	1	1	1	10	56.52	13	38.46	17	58.82	56.52	4.68	23	1.43	10.322	6.817	9	164.1	0.4	6.4	8.2	4	164.132	499.065	1340.54	4444.57	3873.83
2015-09-20	2015	2015亚泰	8	2015建业	5	422672015亚泰2015建业	0	0	4231 (100.0%)	4231	2015亚泰9	马塞洛·莫雷诺	FW	1	1987-06-18	46.5333	52.18	95	95	1	6	6	8	75	16	50	22	90.91	28.13	12.65	32	1.75	10.317	6.49	7	122.9	0.29	6.5	8.4	3	122.95	450.641	1160.94	4103.51	4478.53
2015-09-20	2015	2015申花	6	2015鲁能	3	422672015申花2015鲁能	1	2	4231 (100.0%)	4231	2015申花9	登巴巴	FW	1	1985-05-25	47.1	48.45	98	98	1	3	3	19	60.42	13	61.54	33	63.64	29.17	9.07	48	2.27	8.247	5.562	12	264.4	0.62	5	7.1	6	264.393	532.748	905.023	2375.08	4170.02
2015-09-21	2015	2015恒大	1	2015富力	12	422682015恒大2015富力	2	1	4231 (100.0%)	4231	2015恒大9	埃尔克森	FW	1	1989-07-13	52.8333	55.3	49	95	0	3	5.81633	13.5714	63.16	13.5714	57.14	25.2041	61.54	26.32	6.72	36.8367	3.16	10.3182	7.29367	13.5714	270.847	0.63	6.5	7.9	5.81633	270.869	497.429	1059.24	3890.06	4600.3
2015-09-21	2015	2015恒大	1	2015富力	12	422682015恒大2015富力	2	1	4231 (100.0%)	4231	2015恒大29	郜林	FW	0	1986-02-14	52.8333	55.3	46	95	0	0	0	10.3261	66.67	6.19565	0	24.7826	58.33	53.33	7.25	30.9783	1.33	10.0638	6.87304	2.06522	31.1848	0.08	6.3	8.3	0	31.2684	476.333	1034.93	4090.93	4430.31
2015-09-26	2015	2015恒大	1	2015人和	15	422732015恒大2015人和	3	2	4231 (100.0%)	4231	2015恒大9	埃尔克森	FW	1	1989-07-13	47.6833	62.18	67	96	0	3	4.29851	14.3284	54.55	7.16418	0	22.9254	68.75	45.45	11.06	31.5224	2.18	10.4712	6.41337	5.73134	126.09	0.29	6.5	8.1	4.29851	126.094	452.091	1324.52	3874.28	4693.56
2015-09-26	2015	2015恒大	1	2015人和	15	422732015恒大2015人和	3	2	4231 (100.0%)	4231	2015恒大29	郜林	FW	0	1986-02-14	47.6833	62.18	69	96	0	1	1.3913	16.6957	47.83	18.087	38.46	29.2174	52.38	52.17	8.63	32	1.7	9.33704	5.76557	4.17391	157.357	0.37	5.8	7.2	5.56522	157.398	197.88	945.38	3448.37	4587.72
2015-09-26	2015	2015鲁能	3	2015上港	2	422732015鲁能2015上港	0	1	4231 (100.0%)	4231	2015鲁能21	阿洛伊西奥.多斯桑托斯	FW	1	1988-06-19	50.0667	58.34	73	97	0	2	2.65753	18.6027	50	15.9452	25	25.2466	68.42	57.14	10.47	37.2055	1.25	11.9058	7.5753	10.6301	217.785	0.5	7.4	9.1	9.30137	217.757	922.11	1966.91	4232.95	4566.66
2015-09-26	2015	2015鲁能	3	2015上港	2	422732015鲁能2015上港	0	1	4231 (100.0%)	4231	2015鲁能19	杨旭	FW	0	1988-02-12	50.0667	58.34	50	97	0	1	1.94	13.58	50	7.76	75	25.22	53.85	64.29	5.51	27.16	1.29	10.1443	6.71822	7.76	174.018	0.41	6.2	7.7	11.64	173.974	456.952	1049.85	4179.45	4284.75
2015-09-26	2015	2015上港	2	2015鲁能	3	422732015上港2015鲁能	1	0	4231 (100.0%)	4231	2015上港8	达维	FW	1	1984-04-06	50.0667	41.66	87	97	0	6	6.68966	11.1494	65.52	5.57471	20	22.2989	65	51.72	6.61	32.3333	1.83	10.8997	7.25939	4.45977	70.0184	0.17	6.7	8.7	3.34483	70.065	738.624	1412.39	4707.32	3971.02
2015-09-26	2015	2015申花	6	2015永昌	7	422732015申花2015永昌	0	2	4231 (100.0%)	4231	2015申花9	登巴巴	FW	1	1985-05-25	52.0167	59.99	84	94	0	2	2.2381	17.9048	71.43	7.83333	57.14	51.4762	73.91	30.36	8.48	62.6667	2.38	8.80802	6.13014	2.2381	59.3095	0.15	5.6	7.3	6.71429	59.2786	343.337	1212.72	2684.05	4508.7
2015-09-27	2015	2015亚泰	8	2015绿城	11	422742015亚泰2015绿城	1	0	4231 (100.0%)	4231	2015亚泰9	马塞洛·莫雷诺	FW	1	1987-06-18	58.8333	50.56	96	96	1	1	1	11	70.27	11	18.18	28	67.86	27.03	6.03	37	2.24	11.23	8.043	8	150.2	0.36	6.9	8.2	5	150.219	613.904	1341.96	4991.03	4132.49
2015-09-27	2015	2015宏运	14	2015建业	5	422742015宏运2015建业	0	1	4231 (100.0%)	4231	2015宏运14	保罗·恩里克	FW	1	1989-03-13	56.5667	57.48	96	96	1	2	2	16	51.52	10	50	26	50	36.36	9.22	33	2.15	9.612	7.153	8	165	0.39	6	7.6	4	165.041	435.768	970.105	3686.6	4354.11
2015-09-27	2015	2015泰达	13	2015富力	12	422742015泰达2015富力	0	1	4231 (100.0%)	4231	2015泰达9	巴尔克斯	FW	1	1984-04-11	54.75	50.63	95	95	1	3	3	16	68	5	60	43	69.77	40	12.14	50	2.06	9.295	6.304	4	54.2	0.14	5.8	6.9	5	54.2391	334.534	896.696	3178.86	4830.74
2015-09-27	2015	2015申鑫	16	2015国安	4	422742015申鑫2015国安	0	4	4231 (100.0%)	4231	2015申鑫27	奇马	FW	1	1991-04-04	51.5	41.28	94	94	1	2	2	20	52.38	20	50	24	62.5	26.19	8.31	42	2.17	9.144	6.374	6	149.6	0.36	5.8	7.4	6	149.61	352.699	954.739	3167.94	4518.76
2015-09-27	2015	2015国安	4	2015申鑫	16	422742015国安2015申鑫	4	0	4231 (100.0%)	4231	2015国安10	德扬	FW	1	1981-07-27	51.5	58.72	94	94	1	5	5	16	67.35	9	44.44	32	78.13	32.65	7.72	49	1.86	9.968	7.159	9	140.3	0.33	6.3	8.3	3	140.307	718.629	1479.84	3411.7	4217.72
2015-10-17	2015	2015恒大	1	2015泰达	13	422942015恒大2015泰达	2	0	4231 (100.0%)	4231	2015恒大9	埃尔克森	FW	1	1989-07-13	55.2833	54.06	85	95	0	4	4.47059	19	55.26	15.6471	50	27.9412	64	26.32	5.63	42.4706	2.29	10.2477	7.27812	11.1765	260.747	0.59	6.4	8.1	4.47059	260.706	716.495	1163.15	3925.18	4181.65
2015-10-17	2015	2015上港	2	2015永昌	7	422942015上港2015永昌	2	2	4231 (100.0%)	4231	2015上港9	海森	FW	1	1982-03-09	52.7167	59.71	70	94	0	2	2.68571	14.7714	50	16.1143	16.67	24.1714	55.56	77.27	7.95	29.5429	1.09	9.14351	6.45914	5.37143	98.9686	0.25	5.8	6.9	8.05714	98.9102	441.897	860.846	3384.87	4356.38
2015-10-17	2015	2015鲁能	3	2015人和	15	422942015鲁能2015人和	5	2	4231 (100.0%)	4231	2015鲁能19	杨旭	FW	0	1988-02-12	58.95	54.38	63	95	0	4	6.03175	10.5556	61.11	6.03175	25	22.619	66.67	44.44	2.15	27.1429	1.83	11.0622	7.88952	13.5714	207.492	0.49	6.9	7.7	3.01587	207.448	817.567	1538.97	4714.12	3784.25
2015-10-17	2015	2015国安	4	2015富力	12	422942015国安2015富力	2	0	4231 (100.0%)	4231	2015国安10	德扬	FW	1	1981-07-27	58.0833	59.87	96	96	1	2	2	18	64.71	8	75	35	77.14	25.49	8.07	51	2.18	10.354	7.865	8	136	0.33	6.4	8.1	5	136.025	762.94	1414.06	3864.71	4176.24
2015-10-17	2015	2015亚泰	8	2015申花	6	422942015亚泰2015申花	0	3	4231 (100.0%)	4231	2015亚泰9	马塞洛·莫雷诺	FW	1	1987-06-18	47.1	51.49	95	95	1	4	4	14	61.11	10	30	31	58.06	47.22	8.65	36	2	9.691	6.162	8	185.9	0.44	6.1	7.8	6	185.922	424.893	1094.28	3652.94	4332.79
2015-10-18	2015	2015申鑫	16	2015力帆	10	422952015申鑫2015力帆	0	2	4231 (100.0%)	4231	2015申鑫27	奇马	FW	1	1991-04-04	57.6167	44.33	93	93	1	3	3	19	51.28	9	55.56	23	82.61	17.95	7.48	39	2.03	9.197	6.807	8	153.2	0.36	5.9	7.1	3	153.228	291.504	905.337	3013.63	4832.87
2015-10-25	2015	2015宏运	14	2015申花	6	423022015宏运2015申花	1	0	4231 (100.0%)	4231	2015宏运34	邱卡	FW	1	1990-03-19	56.7667	45.25	79	95	0	2	2.40506	7.21519	81.82	18.038	20	28.8608	91.67	33.33	5.15	39.6835	2.06	10.907	7.8357	16.8354	317.108	0.75	6.9	8	6.01266	317.146	566.345	1387.77	4318.26	4317.46
2015-10-25	2015	2015申花	6	2015宏运	14	423022015申花2015宏运	0	1	4231 (100.0%)	4231	2015申花11	吕征	FW	0	1985-02-25	56.7667	54.75	95	95	1	5	5	15	71.15	4	50	35	77.14	28.85	6.55	52	2.48	9.792	7.226	10	208.1	0.5	6.2	7.6	0	208.123	667.588	1374.88	3146.81	4394.49
2015-10-25	2015	2015苏宁	9	2015绿城	11	423022015苏宁2015绿城	1	1	4231 (100.0%)	4231	2015苏宁10	卡尔坦森	FW	1	1990-03-11	61.85	50.17	75	94	0	0	0	11.28	70.97	15.04	16.67	28.8267	69.57	38.71	3.1	38.8533	1.65	11.7763	9.04405	5.01333	78.96	0.18	7.5	8.8	6.26667	78.9335	703.464	1916.26	5276.47	3801.53
2015-10-31	2015	2015申鑫	16	2015绿城	11	423082015申鑫2015绿城	2	4	4231 (100.0%)	4231	2015申鑫7	杨家威	FW	0	1992-01-04	70.0167	55.44	84	94	0	4	4.47619	10.0714	81.25	14.5476	46.15	44.7619	85	37.5	3.55	53.7143	2.23	10.6668	8.82257	6.71429	102.281	0.25	6.8	7.7	5.59524	102.291	479.464	1475.06	4630.99	3979.22
2015-10-31	2015	2015人和	15	2015亚泰	8	423082015人和2015亚泰	2	2	4231 (100.0%)	4231	2015人和11	桑托斯	FW	1	1987-02-13	49.2667	51.61	95	95	1	4	4	19	56.82	18	44.44	31	61.29	34.09	7.47	44	1.82	10.578	6.739	7	101.1	0.24	6.6	8.2	7	101.053	556.907	1364.89	4384.93	4169.82
2015-10-31	2015	2015上港	2	2015宏运	14	423082015上港2015宏运	2	1	4231 (100.0%)	4231	2015上港35	吉安	FW	1	1985-11-22	52.5667	61.15	95	95	1	3	3	14	65.85	17	35.29	31	74.19	29.27	3.47	41	2.02	9.679	6.408	1	10.7	0.02	6.1	7.3	6	10.6677	277.743	810.423	3881.21	4699.35
2015-10-31	2015	2015恒大	1	2015国安	4	423082015恒大2015国安	2	0	4231 (100.0%)	4231	2015恒大9	埃尔克森	FW	1	1989-07-13	51.6167	47.44	80	95	0	7	8.3125	22.5625	52.5	10.6875	44.44	35.625	53.33	35	7.69	47.5	1.98	9.60212	6.94569	8.3125	154.731	0.37	6.1	8	11.875	154.776	537.553	1410.68	3639.64	3859.34
2015-10-31	2015	2015苏宁	9	2015申花	6	423082015苏宁2015申花	1	3	4231(100.0%)	4231	2015苏宁10	卡尔坦森	FW	1	1990-03-11	47.9667	48.26	96	96	1	3	3	11	63.33	11	54.55	17	82.35	40	1	30	1.43	10.404	6.971	9	235.1	0.56	6.5	8.7	0	235.076	488.318	1448.49	4221.66	4010.48
2015-10-31	2015	2015泰达	13	2015力帆	10	423082015泰达2015力帆	1	1	4231 (100.0%)	4231	2015泰达9	巴尔克斯	FW	1	1984-04-11	45.2667	48.07	97	97	1	6	6	23	61.67	12	25	49	61.22	33.33	10.55	60	2.25	9.365	5.537	2	32.3	0.07	5.8	7.3	5	32.2753	300.846	927.976	3232.5	4870.95
2016-03-11	2016	2016鲁能	14	2016宏运	11	424402016鲁能2016宏运	3	2	4231 (100.0%)	4231	2016鲁能19	杨旭	FW	0	1988-02-12	56.0833	56.49	68	94	0	2	2.76471	13.8235	62.96	13.8235	80	29.0294	76.19	62.96	4.21	37.3235	1.26	10.5626	6.93388	13.8235	279.235	0.67	6.7	7.7	6.91176	279.232	598.991	1212.05	4390.73	4081.91
2016-03-11	2016	2016宏运	11	2016鲁能	14	424402016宏运2016鲁能	2	3	4231 (100.0%)	4231	2016宏运30	伊卜拉希姆·图雷	FW	1	1985-12-17	56.0833	43.51	94	94	1	5	5	14	67.44	14	50	32	78.13	44.19	9.11	43	1.79	11.024	8.099	5	122.9	0.29	7	8.7	7	122.87	588.556	1810.26	4692.36	3810.12
2016-03-11	2016	2016上港	3	2016申花	4	424402016上港2016申花	1	1	4231 (100.0%)	4231	2016上港3	吉安	FW	1	1985-11-22	46.7167	49.45	94	94	1	1	1	17	46.88	23	47.83	19	47.37	40.63	6.24	32	1.72	9.004	5.596	1	17.2	0.04	5.7	7.2	11	17.1722	350.081	895.255	3238.4	4502.93
2016-03-12	2016	2016恒大	1	2016亚泰	12	424412016恒大2016亚泰	3	0	4231 (100.0%)	4231	2016恒大9	杰克逊·马丁内斯	FW	1	1986-10-03	61.0167	60.15	96	96	1	4	4	20	54.55	14	50	28	60.71	38.64	7.77	44	1.93	11.489	8.709	10	158.9	0.37	7.2	8.6	7	158.921	682.751	1598.49	5282.85	3766.04
2016-03-12	2016	2016恒大	1	2016亚泰	12	424412016恒大2016亚泰	3	0	4231 (100.0%)	4231	2016恒大29	郜林	FW	0	1986-02-14	61.0167	60.15	76	96	0	2	2.52632	11.3684	70	10.1053	25	30.3158	62.5	26.67	5.39	37.8947	2.13	10.8707	8.14863	13.8947	258.189	0.6	6.8	8.2	2.52632	258.215	640.314	1448.82	4250.74	4272.12
2016-03-05	2016	2016鲁能	14	2016苏宁	2	424342016鲁能2016苏宁	0	3	4231 (100.0%)	4231	2016鲁能19	杨旭	FW	0	1988-02-12	59.7	64.59	94	94	1	2	2	11	68.57	13	30.77	27	81.48	54.29	3.23	35	1.51	10.317	7.64	6	122.5	0.29	6.5	7.7	7	122.512	522.716	1358.04	4080.91	4233.04
2016-03-06	2016	2016恒大	1	2016力帆	8	424352016恒大2016力帆	1	2	4231 (100.0%)	4231	2016恒大29	郜林	FW	0	1986-02-14	48.0333	63.08	99	99	1	6	6	14	68.89	10	60	35	57.14	42.22	8.53	45	1.93	9.839	6.664	8	182.7	0.42	5.9	8.3	3	182.696	306.253	1257.32	3868.8	4223.46
2016-04-01	2016	2016绿城	15	2016鲁能	14	424612016绿城2016鲁能	2	0	4231 (100.0%)	4231	2016绿城7	加比奥内塔	FW	1	1985-10-05	55.7667	34.52	46	96	0	2	4.17391	8.34783	50	8.34783	0	10.4348	80	0	17.29	16.6957	4	10.4932	7.65913	14.6087	310.748	0.7	6.5	7.5	0	310.674	436.585	731.728	4548.81	4465.62
2016-04-01	2016	2016绿城	15	2016鲁能	14	424612016绿城2016鲁能	2	0	4231 (100.0%)	4231	2016绿城17	卡希尔	FW	1	1979-12-06	55.7667	34.52	49	96	0	9	17.6327	19.5918	60	21.551	54.55	45.0612	52.17	36	13.95	48.9796	1.92	12.0744	7.86416	3.91837	41.5347	0.1	7.4	9.1	17.6327	41.5639	486.413	2082.23	5862.29	3601.7
2016-04-01	2016	2016恒大	1	2016富力	6	424612016恒大2016富力	2	0	4231 (100.0%)	4231	2016恒大9	杰克逊·马丁内斯	FW	1	1986-10-03	54.4	51.89	93	93	1	4	4	17	62.22	13	53.85	34	67.65	37.78	5.87	45	2.31	11.128	8.092	10	297.1	0.71	7.1	8.9	10	297.132	726.818	1717.93	4591.44	3794.62
2016-04-01	2016	2016富力	6	2016恒大	1	424612016富力2016恒大	0	2	4231 (100.0%)	4231	2016富力29	肖智	FW	0	1985-05-28	54.4	48.11	93	93	1	4	4	12	66.67	18	38.89	30	66.67	41.67	6.32	36	2.06	10.465	7.412	2	28.4	0.07	6.7	8.2	10	28.3975	451.831	1370.15	4536.02	4078.23
2016-04-10	2016	2016泰达	10	2016绿城	15	424702016泰达2016绿城	1	0	4231 (100.0%)	4231	2016泰达10	蒙特罗	FW	1	1987-07-26	52.3167	53.2	94	94	1	6	6	17	76.06	11	27.27	58	74.14	23.94	10.81	71	2.65	9.621	6.614	5	123.4	0.29	6.1	7.6	6	123.38	484.609	1136.17	3703.97	4173.25
2016-04-10	2016	2016上港	3	2016宏运	11	424702016上港2016宏运	4	0	4231 (100.0%)	4231	2016上港9	埃尔克森	FW	1	1989-07-13	50.7833	53.94	78	94	0	4	4.82051	14.4615	75.51	18.0769	33.33	48.2051	77.5	44.9	4.8	59.0513	1.82	10.0725	7.00059	9.64103	213.91	0.5	6.4	8.1	8.4359	213.857	555.756	1399.45	3421.92	4481.32
2016-04-10	2016	2016鲁能	14	2016申花	4	424702016鲁能2016申花	0	0	4231 (100.0%)	4231	2016鲁能19	杨旭	FW	0	1988-02-12	50.3833	50.39	66	95	0	2	2.87879	10.0758	65	20.1515	42.86	25.9091	72.22	45	9.56	28.7879	1.75	10.1434	6.47871	11.5152	199.212	0.49	6.4	7.9	11.5152	199.172	723.276	1022.2	3980	4218.77
2016-04-15	2016	2016鲁能	14	2016富德	9	424752016鲁能2016富德	3	1	4231 (100.0%)	4231	2016鲁能19	杨旭	FW	0	1988-02-12	60.9333	49.51	94	94	1	2	2	14	60	8	50	31	61.29	54.29	6.97	35	1.63	11.036	8.092	12	258.9	0.62	7	8	11	258.871	676.48	1419.98	4845.18	3835.29
2016-04-17	2016	2016国安	5	2016绿城	15	424772016国安2016绿城	3	0	4231 (100.0%)	4231	2016国安9	克莱伯	FW	1	1990-05-02	48.3667	62.13	46	94	0	2	4.08696	2.04348	88.89	20.4348	30	16.3478	75	55.56	16.9	18.3913	2.11	9.53691	6.16517	10.2174	205.778	0.48	6	8.1	2.04348	205.738	560.942	1233.27	3266.31	4270.82
2016-04-17	2016	2016国安	5	2016绿城	15	424772016国安2016绿城	3	0	4231 (100.0%)	4231	2016国安17	伊尔马兹	FW	1	1985-07-15	48.3667	62.13	48	94	0	1	1.95833	15.6667	74.19	15.6667	75	47	75	48.39	7.71	60.7083	1.65	10.105	6.51929	5.875	78.725	0.2	6.4	7.7	13.7083	78.7387	467.905	1295.2	3916.37	4347.15
2016-04-24	2016	2016泰达	10	2016恒大	1	424842016泰达2016恒大	0	4	4231 (100.0%)	4231	2016泰达9	迪亚涅	FW	0	1991-10-28	57.75	42.33	94	94	1	2	2	15	60.53	7	42.86	24	79.17	34.21	7.09	38	1.84	10.169	7.381	7	135.7	0.33	6.5	7.7	7	135.667	420.436	1138.34	4424.95	4050.08
2016-04-24	2016	2016亚泰	12	2016上港	3	424842016亚泰2016上港	1	3	4231 (100.0%)	4231	2016亚泰10	马塞洛·莫雷诺	FW	1	1987-06-18	40.1	53.33	95	95	1	5	5	19	66.67	24	50	43	69.77	38.6	6.84	57	1.84	10.033	5.588	5	135.8	0.31	6.3	8.4	16	135.768	437.544	1224.04	4187.69	4048.07
2016-04-24	2016	2016鲁能	14	2016永昌	16	424842016鲁能2016永昌	1	2	4231 (100.0%)	4231	2016鲁能9	塔尔德利	FW	1	1985-05-10	55.8333	64.46	96	96	1	2	2	8	85.96	2	50	54	87.04	35.09	10.05	57	2.98	9.728	7.096	10	226.9	0.5	6	7.6	1	226.876	464.349	1200.34	3760.56	4076.37
2016-04-03	2016	2016申花	4	2016永昌	16	424632016申花2016永昌	3	1	4231 (100.0%)	4231	2016申花9	登巴巴	FW	1	1985-05-25	47.85	55.64	75	97	0	4	5.17333	20.6933	57.89	12.9333	80	27.16	71.43	21.05	7.28	49.1467	1.84	8.83864	5.66092	7.76	119.892	0.28	5.4	6.8	5.17333	119.908	518.756	1211.25	3531.06	3458.18
2016-04-30	2016	2016恒大	1	2016申花	4	424902016恒大2016申花	2	1	4231 (100.0%)	4231	2016恒大29	郜林	FW	0	1986-02-14	43.1333	55.36	97	97	1	2	2	19	59.57	13	53.85	34	61.76	34.04	8.34	47	2.49	8.867	5.476	9	177.9	0.4	5.4	7.6	10	177.926	408.037	1042.9	2835.85	4401.83
2016-04-30	2016	2016国安	5	2016力帆	8	424902016国安2016力帆	1	1	4231 (100.0%)	4231	2016国安9	克莱伯	FW	1	1990-05-02	51.5	52.68	49	94	0	2	3.83673	9.59184	68.75	23.0204	33.33	26.8571	78.57	43.75	3.14	30.6939	1.88	9.80478	6.58192	7.67347	121.816	0.31	6.2	8	9.59184	121.769	585.734	1661.31	3069.78	4365.63
2016-05-14	2016	2016鲁能	14	2016亚泰	12	425042016鲁能2016亚泰	0	0	4231 (100.0%)	4231	2016鲁能19	杨旭	FW	0	1988-02-12	51.3	55.97	96	96	1	3	3	10	56.52	16	37.5	19	63.16	56.52	7.22	23	1.57	10.15	6.882	10	185.6	0.45	6.3	8	6	185.628	576.129	1546.88	4150.01	3691.07
2016-05-14	2016	2016泰达	10	2016建业	13	425042016泰达2016建业	0	0	4231 (100.0%)	4231	2016泰达9	迪亚涅	FW	0	1991-10-28	51.8833	47.68	94	94	1	4	4	22	53.19	33	45.45	34	52.94	46.81	7.8	47	2.02	9.375	6.02	0	0	0	6	7	13	0	288.911	867.364	3738.56	4479.79
2016-05-14	2016	2016恒大	1	2016华夏	7	425042016恒大2016华夏	2	0	4231 (100.0%)	4231	2016恒大29	郜林	FW	0	1986-02-14	58.5167	59.22	95	95	1	2	2	9	80	5	40	36	86.11	22.22	6.64	45	2.49	9.355	6.773	4	103.2	0.25	5.9	7	6	103.182	368.489	858.772	3226.45	4797.7
2016-05-14	2016	2016苏宁	2	2016永昌	16	425042016苏宁2016永昌	0	0	4231 (100.0%)	4231	2016苏宁9	若	FW	1	1987-03-20	55.2833	61.07	94	94	1	2	2	6	82.35	22	50	29	75.86	52.94	3.22	34	1.53	8.621	5.905	4	72.6	0.18	5.5	6.4	11	72.6258	484.082	622.525	2976.23	4465.26
2016-05-14	2016	2016国安	5	2016上港	3	425042016国安2016上港	2	1	4231 (100.0%)	4231	2016国安19	于大宝	FW	0	1988-04-18	52.6	51.6	96	96	1	5	5	17	55.26	23	17.39	31	64.52	36.84	7.9	38	1.79	10.128	7.101	10	169.5	0.4	6.3	8.1	3	169.538	479.396	1209.53	4366.97	3902.76
2016-05-14	2016	2016上港	3	2016国安	5	425042016上港2016国安	1	2	4231 (100.0%)	4231	2016上港17	埃弗拉·夸西	FW	1	1994-09-25	52.6	48.4	96	96	1	5	5	15	65.91	11	54.55	33	81.82	34.09	5.3	44	2.23	9.774	6.78	11	209.9	0.49	6.1	7.7	4	209.854	599.442	1103.58	3557.71	4303.44
2016-05-15	2016	2016富德	9	2016力帆	8	425052016富德2016力帆	1	1	4231 (100.0%)	4231	2016富德18	河太均	FW	1	1987-11-02	57.5	47.67	98	98	1	3	3	22	50	15	53.33	32	62.5	40.91	6.65	44	1.59	9.505	6.911	8	244	0.56	5.8	7.2	8	243.958	469.243	939.936	3428.42	4423.53
2016-05-18	2016	2016华夏	7	2016国安	5	425082016华夏2016国安	2	0	4231 (100.0%)	4231	2016华夏9	董学升	FW	0	1989-05-22	58.4167	42.05	96	96	1	2	2	13	48	11	18.18	20	60	48	7.41	25	1.48	12.264	9.208	13	252.7	0.61	7.6	9.5	3	252.736	767.168	2010.36	5359.96	3874.06
2016-05-21	2016	2016宏运	11	2016恒大	1	425112016宏运2016恒大	0	3	4231 (100.0%)	4231	2016宏运26	冯伯元	FW	0	1995-01-18	50.4667	41.72	93	93	1	6	6	12	71.43	18	50	32	81.25	45.24	4.92	42	1.74	10.625	7.23	2	31.7	0.08	6.8	8.7	9	31.7225	560.062	1315.06	4947.64	3770.4
2016-05-21	2016	2016上港	3	2016绿城	15	425112016上港2016绿城	1	0	4231 (100.0%)	4231	2016上港9	埃尔克森	FW	1	1989-07-13	54.0167	54.34	94	94	1	8	8	17	56.41	11	54.55	31	61.29	38.46	7.96	39	1.92	10.035	7.096	9	166.9	0.4	6.4	7.9	5	166.856	574.293	1114.76	3751.1	4428.15
2016-05-22	2016	2016国安	5	2016永昌	16	425122016国安2016永昌	1	1	4231 (100.0%)	4231	2016国安21	雷纳托.奥古斯托	FW	1	1988-02-08	56.5333	69.86	95	95	1	9	9	18	80.85	8	62.5	83	75.9	32.98	10.82	94	2.53	8.967	6.344	3	57.9	0.13	5.6	6.8	3	57.875	659.974	1120.37	3103.6	4025.42
2016-05-22	2016	2016申花	4	2016力帆	8	425122016申花2016力帆	1	0	4231 (100.0%)	4231	2016申花9	登巴巴	FW	1	1985-05-25	50.8833	47.03	97	97	1	0	0	9	60.87	12	33.33	42	83.33	39.13	12	23	1.57	9.097	6.089	9	215.7	0.51	5.6	7.2	9	215.698	356.394	880.189	2985.88	4659.04
2016-05-27	2016	2016申花	4	2016泰达	10	425172016申花2016泰达	2	2	4231 (100.0%)	4231	2016申花9	登巴巴	FW	1	1985-05-25	47.15	57.37	97	97	1	1	1	12	58.62	10	30	22	68.18	37.93	11.24	29	1.79	8.465	5.475	7	142.1	0.34	5.3	7	3	142.08	576.102	835.539	2374.62	4536.88
2016-05-28	2016	2016苏宁	2	2016绿城	15	425182016苏宁2016绿城	1	1	4231 (100.0%)	4231	2016苏宁9	若	FW	1	1987-03-20	53.6167	50.64	97	97	1	5	5	20	60	20	55	43	62.79	50	6.88	50	1.84	9.924	6.452	6	121.3	0.28	6.1	7.2	15	121.309	557.548	1081.11	3873.44	4290.94
2016-05-28	2016	2016富德	9	2016宏运	11	425182016富德2016宏运	4	1	4231 (100.0%)	4231	2016富德9	金承大	FW	1	1991-04-01	56.2167	46.9	96	96	1	9	9	9	78.57	8	0	35	85.71	40.48	3.48	42	1.76	11.501	8.323	24	603.4	1.38	7.1	8.9	3	603.428	585.098	1545.21	4512.03	4255.02
2016-05-07	2016	2016申花	4	2016宏运	11	424972016申花2016宏运	0	0	4231 (100.0%)	4231	2016申花9	登巴巴	FW	1	1985-05-25	47.15	59.23	80	95	0	4	4.75	9.5	61.9	14.25	58.33	20.1875	52.94	57.14	4.83	24.9375	1.52	9.329	6.14294	9.5	323.712	0.75	5.9	7.7	4.75	323.719	474.346	914.678	3233.19	4382.52
2016-05-08	2016	2016上港	3	2016永昌	16	424982016上港2016永昌	2	1	4231 (100.0%)	4231	2016上港9	埃尔克森	FW	1	1989-07-13	48.05	55.82	60	94	0	4	6.26667	20.3667	66.67	12.5333	62.5	45.4333	68.97	35.9	6.04	61.1	1.85	10.4074	6.9184	10.9667	235.47	0.54	6.6	8.7	7.83333	235.429	699.852	1479.44	3806.98	4185.42
2016-06-11	2016	2016恒大	1	2016永昌	16	425322016恒大2016永昌	0	0	4231 (100.0%)	4231	2016恒大29	郜林	FW	0	1986-02-14	51.5333	65.06	76	97	0	2	2.55263	11.4868	73.53	7.65789	66.67	35.7368	75	23.53	6.36	43.3947	3.26	9.52132	6.51432	6.38158	147.797	0.34	5.8	7.5	3.82895	147.81	536.123	948.739	3382.63	4506.4
2016-06-12	2016	2016国安	5	2016亚泰	12	425332016国安2016亚泰	2	0	4231 (100.0%)	4231	2016国安19	于大宝	FW	0	1988-04-18	53.45	67.54	94	100	0	3	3.19149	11.7021	66.67	5.31915	60	26.5957	76	36.36	7.03	35.1064	1.79	9.76489	6.47872	9.57447	179.043	0.38	5.9	7.6	5.31915	178.993	433.301	917.075	4057.7	4177.58
2016-06-14	2016	2016恒大	1	2016泰达	10	425352016恒大2016泰达	2	0	4231 (100.0%)	4231	2016恒大29	郜林	FW	0	1986-02-14	58.6167	66.46	96	96	1	2	2	14	65.85	9	55.56	31	67.74	21.95	7.57	41	2.83	9.487	6.928	7	145.7	0.35	5.9	7.1	4	145.703	364.374	883.381	3519.53	4573.82
2016-06-14	2016	2016泰达	10	2016恒大	1	425352016泰达2016恒大	0	2	4231 (100.0%)	4231	2016泰达9	迪亚涅	FW	0	1991-10-28	58.6167	33.54	96	96	1	1	1	18	50	12	8.33	27	55.56	33.33	9.76	36	2.25	10.088	7.357	6	137.5	0.31	6.3	7.5	10	137.479	266.473	1121.72	4049.2	4512.95
2016-06-15	2016	2016苏宁	2	2016富力	6	425362016苏宁2016富力	1	1	4231 (100.0%)	4231	2016苏宁9	若	FW	1	1987-03-20	54.3667	55.38	94	94	1	2	2	7	81.08	14	35.71	35	77.14	45.95	5.56	37	2.11	9.616	6.699	10	201.4	0.49	6.1	7.4	8	201.398	454.417	1093.46	3893.14	3973.54
2016-06-15	2016	2016上港	3	2016亚泰	12	425362016上港2016亚泰	1	1	4231 (100.0%)	4231	2016上港9	埃尔克森	FW	1	1989-07-13	56.7	69.5	95	95	1	6	6	18	69.49	20	55	41	80.49	20.34	7.32	59	2.66	10.049	7.253	8	136.6	0.33	6.3	7.7	6	136.629	464.228	1456.25	3438.39	4553.25
2016-06-15	2016	2016华夏	7	2016申花	4	425362016华夏2016申花	2	2	4231 (100.0%)	4231	2016华夏9	董学升	FW	0	1989-05-22	57.2333	52.18	97	97	1	3	3	7	68.18	4	25	19	73.68	40.91	12.3	22	1.91	11.359	8.156	13	270.7	0.63	7	8.5	2	270.673	509.153	1601.54	4586.67	4391.4
2016-06-15	2016	2016力帆	8	2016绿城	15	425362016力帆2016绿城	1	0	4231 (100.0%)	4231	2016力帆33	吉利奥蒂	FW	1	1987-05-20	51.9833	56.46	97	97	1	7	7	12	68.42	12	58.33	31	70.97	39.47	7.86	38	1.97	10.519	7.257	10	241.3	0.55	6.5	8.4	7	241.267	617.731	1681.17	3257.01	4721.72
2016-06-15	2016	2016绿城	15	2016力帆	8	425362016绿城2016力帆	0	1	4231 (100.0%)	4231	2016绿城20	阿甘	FW	1	1987-09-20	51.9833	43.54	97	97	1	5	5	17	56.41	9	33.33	26	57.69	35.9	4.32	39	2.26	10.38	7.103	18	309.3	0.72	6.4	8.2	3	309.275	611.158	1012.75	3848.87	4598.25
2016-06-18	2016	2016恒大	1	2016富德	9	425392016恒大2016富德	1	1	4231 (100.0%)	4231	2016恒大29	郜林	FW	0	1986-02-14	52.8833	64.5	97	97	1	2	2	12	70.73	8	62.5	29	86.21	26.83	8.62	41	2.07	9.248	6.712	6	97.9	0.23	5.7	7.6	9	97.9331	641.074	1114.39	3014.86	4380.17
2016-06-19	2016	2016上港	3	2016鲁能	14	425402016上港2016鲁能	0	0	4231 (100.0%)	4231	2016上港3	吉安	FW	1	1985-11-22	61.3167	46.18	67	93	0	3	4.16418	8.32836	70	12.4925	33.33	24.9851	77.78	65	3.95	27.7612	1.95	8.93355	6.8709	5.55224	133.254	0.31	5.7	6.4	5.55224	133.274	304.039	665.038	2603.98	5226.6
2016-06-19	2016	2016苏宁	2	2016力帆	8	425402016苏宁2016力帆	2	1	4231 (100.0%)	4231	2016苏宁9	若	FW	1	1987-03-20	54.3833	70.46	95	95	1	2	2	9	78.57	7	85.71	37	78.38	59.52	20	42	1.52	9.076	6.274	5	108.2	0.26	5.7	6.9	13	108.157	377.212	884.092	3222.47	4484.41
2016-06-19	2016	2016申花	4	2016绿城	15	425402016申花2016绿城	4	0	4231 (100.0%)	4231	2016申花9	登巴巴	FW	1	1985-05-25	50.3833	58.94	94	94	1	2	2	11	57.69	11	27.27	19	57.89	38.46	9	26	2.08	8.537	5.742	9	239.5	0.56	5.4	6.8	4	239.468	417.146	821.684	2405.55	4653.1
2016-06-24	2016	2016力帆	8	2016鲁能	14	425452016力帆2016鲁能	2	1	4231 (100.0%)	4231	2016力帆33	吉利奥蒂	FW	1	1987-05-20	55.6	39.26	75	96	0	3	3.84	10.24	66.67	3.84	33.33	26.88	61.9	50	10.18	30.72	1.96	10.761	7.66592	3.84	62.08	0.14	6.7	8.1	3.84	62.083	504.815	1640.98	4054.88	4498.21
2016-06-25	2016	2016绿城	15	2016华夏	7	425462016绿城2016华夏	1	0	4231 (100.0%)	4231	2016绿城26	谈杨	FW	0	1989-01-09	59	48.04	74	95	0	5	6.41892	24.3919	42.42	23.1081	61.11	33.3784	50	45.45	7.79	42.3649	1.45	11.4244	8.67196	5.13514	88.1959	0.22	7.2	8.3	19.2568	88.2261	428.371	1436.16	5634.94	3837.22
2016-06-25	2016	2016上港	3	2016泰达	10	425462016上港2016泰达	1	1	4231 (100.0%)	4231	2016上港9	埃尔克森	FW	1	1989-07-13	52.7333	52.45	78	96	0	6	7.38462	14.7692	72.73	18.4615	60	45.5385	81.08	47.73	6.58	54.1538	2.02	11.072	7.74892	18.4615	501.662	1.18	6.9	9.2	14.7692	501.654	842.369	1445.29	3929.46	4353.2
2016-06-25	2016	2016泰达	10	2016上港	3	425462016泰达2016上港	1	1	4231 (100.0%)	4231	2016泰达9	迪亚涅	FW	0	1991-10-28	52.7333	47.55	96	96	1	2	2	16	63.64	25	32	37	67.57	50	8.85	44	1.66	9.921	6.62	7	154.4	0.37	6.2	7.5	12	154.422	404.172	1090.5	3551.12	4721.12
2016-07-10	2016	2016绿城	15	2016亚泰	12	425612016绿城2016亚泰	1	0	4231 (100.0%)	4231	2016绿城26	谈杨	FW	0	1989-01-09	55.3	50.41	81	95	0	2	2.34568	12.9012	57.69	17.5926	46.67	23.4568	65	57.69	5.61	30.4938	1.31	10.0031	6.95963	0	0	0	6.3	7.6	10.5556	0	149.93	864.945	4870.2	4117.9
2016-07-10	2016	2016恒大	1	2016力帆	8	425612016恒大2016力帆	4	1	4231 (100.0%)	4231	2016恒大29	郜林	FW	0	1986-02-14	51.8333	61.66	95	95	1	3	3	10	74.36	11	27.27	32	75	33.33	5.25	39	2.67	9.544	6.467	7	160.9	0.38	6	7.5	4	160.886	327.61	876.819	3332.44	4846.18
2016-07-13	2016	2016鲁能	14	2016永昌	16	425642016鲁能2016永昌	4	0	4231 (100.0%)	4231	2016鲁能19	杨旭	FW	0	1988-02-12	59.5333	57.18	61	94	0	1	1.54098	12.3279	60	13.8689	44.44	26.1967	70.59	60	4.9	30.8197	1.5	11.0042	8.15797	1.54098	18.8	0.05	7	7.8	10.7869	18.8225	366.336	1395.17	5084.14	4139.78
2016-07-16	2016	2016力帆	8	2016建业	13	425672016力帆2016建业	3	0	4231 (100.0%)	4231	2016力帆33	吉利奥蒂	FW	1	1987-05-20	48.1333	46.33	98	98	1	5	5	14	63.16	18	50	31	64.52	36.84	8.24	38	2.11	10.324	6.44	9	235.2	0.53	6.4	8.1	7	235.25	566.892	1297.87	3352.26	4872.05
2016-07-17	2016	2016恒大	1	2016亚泰	12	425682016恒大2016亚泰	2	1	4231 (100.0%)	4231	2016恒大29	郜林	FW	0	1986-02-14	53.1333	60.18	79	95	0	4	4.81013	9.62025	61.9	9.62025	0	22.8481	57.89	61.9	9.26	25.2532	1.67	10.5907	7.41481	7.21519	157.291	0.38	6.7	8.4	4.81013	157.327	453.856	1513.76	4584.45	3881.17
2016-07-02	2016	2016国安	5	2016建业	13	425532016国安2016建业	0	1	4231 (100.0%)	4231	2016国安17	伊尔马兹	FW	1	1985-07-15	47.3167	52.17	95	95	1	2	2	10	62.96	6	16.67	20	70	48.15	5.62	27	1.96	8.495	5.305	7	140	0.34	5.3	6.7	2	139.989	316.057	689.393	2653.44	4695.9
2016-07-20	2016	2016苏宁	2	2016华夏	7	425712016苏宁2016华夏	4	0	4231 (100.0%)	4231	2016苏宁9	若	FW	1	1987-03-20	57.2833	44.51	60	94	0	3	4.7	25.0667	36	6.26667	25	25.0667	50	32	9.52	39.1667	2.4	9.3859	6.21967	6.26667	96.82	0.23	5.9	7	14.1	96.8881	335.297	740.687	2923.22	5289.04
2016-07-20	2016	2016上港	3	2016力帆	8	425712016上港2016力帆	5	3	4231 (100.0%)	4231	2016上港9	埃尔克森	FW	1	1989-07-13	53.2	47.55	96	96	1	3	3	10	68.75	10	60	25	76	50	4.76	32	1.94	9.619	6.908	6	162.8	0.39	6	7.8	5	162.786	409.904	1112.22	3563.58	4370.55
2016-07-20	2016	2016恒大	1	2016富力	6	425712016恒大2016富力	1	2	4231 (100.0%)	4231	2016恒大29	郜林	FW	0	1986-02-14	53.2	44.61	77	95	0	6	7.4026	11.1039	65.38	8.63636	28.57	24.6753	70	38.46	9.15	32.0779	1.88	9.19156	6.43779	4.93506	57.987	0.14	5.8	7.3	3.7013	58.0307	413.605	1144.27	3394.56	4181.63
2016-07-23	2016	2016上港	3	2016宏运	11	425742016上港2016宏运	1	3	4231 (100.0%)	4231	2016上港12	李浩文	FW	0	1993-11-29	49.9667	54.23	63	95	0	2	3.01587	4.52381	72.73	10.5556	14.29	10.5556	85.71	45.45	8.51	16.5873	1.82	11.3578	8.1896	12.0635	290.579	0.71	7.1	9.2	3.01587	290.556	706.004	1863.72	4167.95	4329.41
2016-07-23	2016	2016绿城	15	2016泰达	10	425742016绿城2016泰达	3	1	4231 (100.0%)	4231	2016绿城9	拉蒙	FW	1	1988-06-23	53.0333	52.59	94	98	0	5	5.21277	7.29787	82.5	17.7234	52.94	36.4894	74.29	42.5	6.56	41.7021	2.2	9.76351	6.42526	6.25532	105.298	0.25	6	7.3	8.34043	105.285	410.225	950.782	3597.04	4700.08
2016-07-24	2016	2016力帆	8	2016永昌	16	425752016力帆2016永昌	1	0	4231 (100.0%)	4231	2016力帆33	吉利奥蒂	FW	1	1987-05-20	60.3667	42.64	99	99	1	4	4	13	62.86	10	40	30	63.33	45.71	8.15	35	1.94	10.869	8.078	8	190.2	0.43	6.6	8	7	190.168	740.087	1533.25	3863.27	4542.38
2016-07-29	2016	2016国安	5	2016绿城	15	425802016国安2016绿城	1	0	4231 (100.0%)	4231	2016国安17	伊尔马兹	FW	1	1985-07-15	54.1833	57.24	95	97	0	3	3.06316	12.2526	65.71	8.16842	37.5	23.4842	82.61	25.71	6.76	35.7368	2.46	8.32158	6.18656	9.18947	202.679	0.47	5.1	6.9	2.04211	202.724	393.08	683.008	2374.56	4668.17
2016-07-03	2016	2016力帆	8	2016泰达	10	425542016力帆2016泰达	3	2	4231 (100.0%)	4231	2016力帆10	维埃拉	FW	1	1988-10-30	54.05	58.38	91	97	0	1	1.06593	22.3846	48.78	17.0549	56.25	35.1758	60.61	48.78	8.78	43.7033	1.59	8.86111	5.51408	2.13187	33.4703	0.08	5.5	6.1	11.7253	33.4174	181.243	533.109	2935.53	5178.05
2016-07-03	2016	2016恒大	1	2016鲁能	14	425542016恒大2016鲁能	2	0	4231 (100.0%)	4231	2016恒大29	郜林	FW	0	1986-02-14	55.4	54.72	95	95	1	2	2	11	73.17	18	38.89	33	69.7	43.9	5.7	41	1.95	9.789	6.894	4	78.5	0.19	6.2	7.5	7	78.5059	393.409	994.917	3721.3	4600.47
2016-07-03	2016	2016上港	3	2016华夏	7	425542016上港2016华夏	2	0	4231 (100.0%)	4231	2016上港17	埃弗拉·夸西	FW	1	1994-09-25	54.9333	45.11	97	97	1	10	10	23	57.41	13	61.54	39	61.54	29.63	8.39	54	2.65	10.181	7.302	12	224.8	0.53	6.3	8	7	224.801	440.255	1312.64	4021.47	4181.36
2016-07-30	2016	2016申花	4	2016苏宁	2	425812016申花2016苏宁	3	2	4231 (100.0%)	4231	2016申花17	马丁斯	FW	1	1984-10-28	43.3167	57.86	92	96	0	8	8.34783	14.6087	57.58	12.5217	16.67	24	69.57	27.27	9.07	34.4348	2.27	8.86852	5.38852	11.4783	287.896	0.67	5.5	7.5	3.13043	287.867	368.49	722.409	2668.67	4821.35
2016-07-30	2016	2016鲁能	14	2016富德	9	425812016鲁能2016富德	1	2	4231 (100.0%)	4231	2016鲁能7	佩莱	FW	1	1985-07-15	57.1167	54.72	95	95	1	2	2	17	64.58	22	77.27	42	66.67	60.42	7.01	48	1.73	10.158	7.21	4	82.2	0.2	6.4	7.6	20	82.2104	470.321	1054.52	3737.69	4813.29
2016-07-31	2016	2016力帆	8	2016亚泰	12	425822016力帆2016亚泰	0	3	4231 (100.0%)	4231	2016力帆27	卡尔德克	FW	1	1989-01-12	55.0667	60.01	49	97	0	2	3.95918	13.8571	56.25	3.95918	50	23.7551	66.67	18.75	11.38	31.6735	2.13	9.82669	6.98994	1.97959	38.8	0.09	6	8	3.95918	38.8142	493.478	942.375	4334.41	4017.51
2016-07-31	2016	2016力帆	8	2016亚泰	12	425822016力帆2016亚泰	0	3	4231 (100.0%)	4231	2016力帆33	吉利奥蒂	FW	1	1987-05-20	55.0667	60.01	47	97	0	0	0	16.5106	66.67	6.19149	66.67	33.0213	68.75	37.5	4.07	49.5319	1.71	10.4781	7.52266	2.06383	24.9723	0.05	6.4	7.7	12.383	24.9412	328.828	1676.43	4205.93	4242.79
2016-07-31	2016	2016上港	3	2016富力	6	425822016上港2016富力	3	3	4231 (100.0%)	4231	2016上港9	埃尔克森	FW	1	1989-07-13	55.15	37.01	95	95	1	4	4	10	76.19	10	30	36	77.78	35.71	8.62	42	2.26	10.69	7.638	9	222.9	0.53	6.7	8.3	5	222.907	556.997	1377.09	3933.03	4600.43
2016-07-09	2016	2016国安	5	2016泰达	10	425602016国安2016泰达	0	0	4231 (100.0%)	4231	2016国安17	伊尔马兹	FW	1	1985-07-15	55.3833	63.16	97	97	1	2	2	12	47.83	14	57.14	15	53.33	39.13	6.35	23	1.83	8.498	6.032	9	175.8	0.43	5.2	6.5	6	175.782	279.984	689.526	2540.24	4812.46
2016-07-09	2016	2016泰达	10	2016国安	5	425602016泰达2016国安	0	0	4231 (100.0%)	4231	2016泰达9	迪亚涅	FW	0	1991-10-28	55.3833	36.84	97	97	1	1	1	8	57.89	14	35.71	13	53.85	42.11	9.61	19	2	9.306	6.452	4	47.8	0.12	5.7	7	8	47.7805	384.505	741.545	3531.04	4601.45
2016-08-13	2016	2016永昌	16	2016泰达	10	425952016永昌2016泰达	2	2	4231 (100.0%)	4231	2016永昌16	门迪	FW	1	1987-03-04	43.7833	55.23	76	95	0	4	5	7.5	79.31	7.5	50	26.25	90.48	31.03	3.88	36.25	2.1	9.2325	6.10625	7.5	98.625	0.24	5.8	8.2	5	98.6156	707.158	1086.11	3201.85	4138.99
2016-08-13	2016	2016泰达	10	2016永昌	16	425952016泰达2016永昌	2	2	4231 (100.0%)	4231	2016泰达9	迪亚涅	FW	0	1991-10-28	43.7833	44.77	73	95	0	7	9.10959	19.5205	40	18.2192	42.86	24.726	42.11	64	12.11	32.5342	1.48	8.9339	5.36425	5.20548	81.0753	0.19	5.6	7.1	14.3151	81.1195	222.136	716.979	3837.14	4076.25
2016-08-13	2016	2016恒大	1	2016申花	4	425952016恒大2016申花	1	2	4231 (100.0%)	4231	2016恒大29	郜林	FW	0	1986-02-14	48.4	58.64	86	95	0	1	1.10465	11.0465	72.97	8.83721	25	32.0349	68.97	35.14	8.1	40.8721	2.35	8.54779	5.71878	5.52326	158.959	0.38	5.4	6.9	3.31395	158.931	301.504	721.847	2755.42	4609.78
2016-08-13	2016	2016上港	3	2016富德	9	425952016上港2016富德	1	1	4231 (100.0%)	4231	2016上港17	埃弗拉·夸西	FW	1	1994-09-25	52.8167	50.44	95	95	1	7	7	18	60	10	50	34	70.59	33.33	6.11	45	2.49	9.484	6.618	6	157.6	0.38	6	7.6	8	157.618	504.641	1168.71	3511.15	4142.15
2016-08-14	2016	2016鲁能	14	2016富力	6	425962016鲁能2016富力	2	1	4231 (100.0%)	4231	2016鲁能7	佩莱	FW	1	1985-07-15	57.4833	46.14	94	94	1	2	2	16	68	10	40	40	77.5	50	13.51	50	1.58	10.757	7.72	12	190.1	0.46	6.8	8.1	13	190.13	652.986	1251.34	4124.52	4537.53
2016-08-21	2016	2016富德	9	2016亚泰	12	426032016富德2016亚泰	0	1	4231 (100.0%)	4231	2016富德9	金承大	FW	1	1991-04-01	46.5833	48.03	49	96	0	2	3.91837	17.6327	60.87	5.87755	33.33	39.1837	55	43.48	9.54	45.0612	1.83	11.3809	7.41747	27.4286	564.637	1.29	7	10.5	0	564.644	829.258	1694.2	4210.08	4083.67
2016-08-21	2016	2016富德	9	2016亚泰	12	426032016富德2016亚泰	0	1	4231 (100.0%)	4231	2016富德18	河太均	FW	1	1987-11-02	46.5833	48.03	46	96	0	2	4.17391	14.6087	46.15	22.9565	36.36	20.8696	40	69.23	6.79	27.1304	1.31	9.63548	6.54052	10.4348	209.53	0.49	6	7.5	8.34783	209.48	403.476	908.701	3570.11	4544.41
2016-09-10	2016	2016绿城	15	2016宏运	11	426232016绿城2016宏运	0	2	4231 (100.0%)	4231	2016绿城9	拉蒙	FW	1	1988-06-23	54.75	53.53	97	97	1	6	6	12	72.73	13	38.46	40	75	47.73	6.03	44	2.16	9.455	6.915	4	94.2	0.21	5.8	7.6	2	94.1529	371.573	1178.72	3615.1	4194.98
2016-09-10	2016	2016恒大	1	2016华夏	7	426232016恒大2016华夏	3	0	4231 (100.0%)	4231	2016恒大29	郜林	FW	0	1986-02-14	55.4667	54.96	94	94	1	1	1	15	65.91	5	40	26	76.92	27.27	8.05	44	1.91	10.006	7.293	13	306.5	0.74	6.3	7.9	2	306.456	537.489	1318.24	3152.18	4692.02
2016-09-11	2016	2016申花	4	2016富力	6	426242016申花2016富力	1	1	4231 (100.0%)	4231	2016申花17	马丁斯	FW	1	1984-10-28	57.5667	45.28	94	94	1	0	0	7	72	4	50	20	75	20	7.51	25	2.84	9.333	6.966	4	90.2	0.21	5.9	7.3	3	90.1904	274.626	1000.6	3431.54	4535.94
2016-09-16	2016	2016力帆	8	2016申花	4	426292016力帆2016申花	2	2	4231 (100.0%)	4231	2016力帆27	卡尔德克	FW	1	1989-01-12	51.7167	45.32	98	98	1	4	4	13	64.86	12	50	28	64.29	37.84	7.63	37	2.08	9.967	6.698	5	141	0.33	6.1	7.8	15	141.016	556.425	1240.02	3635.91	4393.17
2016-09-17	2016	2016泰达	10	2016苏宁	2	426302016泰达2016苏宁	0	2	4231 (100.0%)	4231	2016泰达18	埃武纳	FW	1	1992-11-28	55.4833	44.67	94	94	1	0	0	12	58.62	13	46.15	22	72.73	34.48	5.57	29	1.83	11.576	8.348	11	253.6	0.59	7.3	9.1	11	253.564	706.091	1930.41	4378.84	4307.29
2016-09-17	2016	2016富德	9	2016华夏	7	426302016富德2016华夏	3	2	4231 (100.0%)	4231	2016富德9	金承大	FW	1	1991-04-01	46.4667	43.21	95	95	1	5	5	11	70.27	5	0	29	72.41	43.24	6.28	37	1.92	11.401	7.552	17	418.5	0.99	7.2	9.7	5	418.47	780.428	1539.29	4496.97	4166.15
2016-09-18	2016	2016恒大	1	2016宏运	11	426312016恒大2016宏运	6	2	4231 (100.0%)	4231	2016恒大29	郜林	FW	0	1986-02-14	51.3	53.58	57	94	0	3	4.94737	9.89474	72.73	13.193	25	29.6842	66.67	40.91	6.97	36.2807	2.18	9.8667	6.81582	9.89474	181.239	0.43	6.2	7.7	4.94737	181.26	390.447	1166.52	3911.68	4216.93
2016-09-24	2016	2016上港	3	2016恒大	1	426372016上港2016恒大	0	0	4231 (100.0%)	4231	2016上港8	胡尔克	FW	1	1986-07-25	56.1667	36.94	99	99	1	4	4	30	40	12	58.33	24	41.67	24	13.61	50	2.64	9.064	6.427	12	335	0.73	5.5	6.9	7	335.026	529.469	752.889	2546.3	4900.29
2016-09-24	2016	2016恒大	1	2016上港	3	426372016恒大2016上港	0	0	4231 (100.0%)	4231	2016恒大29	郜林	FW	0	1986-02-14	56.1667	63.06	61	99	0	2	3.2459	19.4754	62.5	14.6066	55.56	42.1967	69.23	40.63	6.88	51.9344	2.16	9.42285	6.76608	6.4918	151.259	0.35	5.7	6.8	16.2295	151.268	353.403	848.487	3437.78	4632.32
2016-09-25	2016	2016绿城	15	2016苏宁	2	426382016绿城2016苏宁	3	0	4231 (100.0%)	4231	2016绿城9	拉蒙	FW	1	1988-06-23	51.9667	41.43	91	95	0	1	1.04396	19.8352	53.66	22.967	54.55	28.1868	62.96	29.27	14.13	42.8022	1.88	10.0951	6.92247	10.4396	201.379	0.47	6.3	8	8.35165	201.368	715.501	1399.59	3804.34	3974.27
2016-09-09	2016	2016上港	3	2016国安	5	426222016上港2016国安	2	2	4231 (100.0%)	4231	2016上港8	胡尔克	FW	1	1986-07-25	53.3	45.75	95	95	1	2	2	19	58.7	5	80	32	68.75	45.65	8.66	46	2.28	9.115	6.067	6	125.3	0.29	5.7	6.8	3	125.281	401.233	842.601	2739.48	5006.31
2016-09-09	2016	2016国安	5	2016上港	3	426222016国安2016上港	2	2	4231 (100.0%)	4231	2016国安17	伊尔马兹	FW	1	1985-07-15	53.3	54.25	95	95	1	3	3	17	70.18	12	41.67	46	76.09	29.82	7.88	57	2.46	9.771	6.771	9	175.3	0.42	6.2	7.7	6	175.334	573.306	1115.41	3494.05	4412.75
2016-10-15	2016	2016恒大	1	2016永昌	16	426582016恒大2016永昌	6	0	4231 (100.0%)	4231	2016恒大29	郜林	FW	0	1986-02-14	61.1833	62.68	71	94	0	2	2.64789	18.5352	72	3.97183	66.67	52.9577	72.5	36	12.29	66.1972	2	10.1149	7.24992	0	0	0	6.4	7.3	6.61972	0	321.896	1331.31	4218.87	4242.63
2016-10-15	2016	2016泰达	10	2016富德	9	426582016泰达2016富德	2	1	4231 (100.0%)	4231	2016泰达9	迪亚涅	FW	0	1991-10-28	58.2667	49.53	89	94	0	4	4.22472	16.8989	66.67	22.1798	57.14	39.0787	72.97	43.75	9.76	50.6966	2.48	9.75593	7.13766	3.16854	61.8921	0.15	6.2	7.4	22.1798	61.8529	494.608	936.031	3577.29	4685.92
2016-10-16	2016	2016申花	4	2016建业	13	426592016申花2016建业	2	2	4231 (100.0%)	4231	2016申花17	马丁斯	FW	1	1984-10-28	43.0833	54.8	97	97	1	2	2	9	71.88	9	22.22	22	81.82	34.38	5.97	32	1.81	8.608	5.251	2	61.6	0.14	5.3	7.3	6	61.6304	190.735	732.393	3111.4	4512.24
2016-10-16	2016	2016力帆	8	2016宏运	11	426592016力帆2016宏运	2	1	4231 (100.0%)	4231	2016力帆27	卡尔德克	FW	1	1989-01-12	54.4	53.34	80	94	0	3	3.525	19.975	46.88	10.575	33.33	28.2	45.83	40.63	8.99	37.6	1.88	9.729	7.00183	2.35	50.995	0.12	6.2	7.9	11.75	50.994	474.866	1333.44	3837.96	4032.22
2016-10-22	2016	2016泰达	10	2016华夏	7	426652016泰达2016华夏	0	5	4231 (100.0%)	4231	2016泰达18	埃武纳	FW	1	1992-11-28	54.7667	43.43	96	96	1	4	4	16	60	9	55.56	30	63.33	45	8.23	40	2.02	11.147	8.307	16	315.1	0.73	7	9.1	5	315.087	883.569	1716.33	4052.98	4179.06
2016-10-22	2016	2016上港	3	2016鲁能	14	426652016上港2016鲁能	4	1	4231 (100.0%)	4231	2016上港9	埃尔克森	FW	1	1989-07-13	56.35	47.89	95	95	1	7	7	12	73.33	12	33.33	41	78.05	57.78	8.05	45	1.87	11.588	8.39	4	86.5	0.21	7.3	8.9	7	86.4661	550.721	2284.64	4473.24	4193.29
2016-10-22	2016	2016国安	5	2016富力	6	426652016国安2016富力	3	1	4231 (100.0%)	4231	2016国安17	伊尔马兹	FW	1	1985-07-15	54.4667	39.33	78	96	0	1	1.23077	17.2308	57.58	4.92308	50	23.3846	78.95	18.18	4.33	40.6154	2.39	10.2031	7.296	18.4615	336.123	0.78	6.3	8.1	4.92308	336.09	788.586	1364.88	3358.16	4355.55
2016-10-23	2016	2016永昌	16	2016建业	13	426662016永昌2016建业	2	0	4231 (100.0%)	4231	2016永昌30	毛里西奥	FW	1	1991-06-25	47.4	45.98	95	95	1	6	6	15	60.53	17	35.29	25	56	31.58	6.39	38	2.42	9.799	6.025	11	206	0.5	6.2	7.6	2	205.991	921.452	1231.44	3340.12	4100.31
2016-10-23	2016	2016申花	4	2016绿城	15	426662016申花2016绿城	0	0	4231 (100.0%)	4231	2016申花17	马丁斯	FW	1	1984-10-28	52.0667	57.8	96	96	1	5	5	17	63.04	15	46.67	33	51.52	19.57	10.1	46	2.48	8.923	6.331	6	163.3	0.38	5.6	7.3	4	163.347	247.118	714.322	3580.78	4216.94
2016-10-26	2016	2016上港	3	2016泰达	10	426692016上港2016泰达	1	0	4231 (100.0%)	4231	2016上港9	埃尔克森	FW	1	1989-07-13	52.6	52.45	96	96	1	2	2	24	53.85	19	57.89	40	57.5	48.08	8.54	52	1.77	10.422	7.211	6	110.8	0.27	6.5	8.2	7	110.82	528.366	1513.68	3985.88	4283.75
2016-10-26	2016	2016国安	5	2016申花	4	426692016国安2016申花	0	0	4231 (100.0%)	4231	2016国安15	谢尔盖耶夫	FW	1	1993-04-30	50.7667	47.82	96	96	1	2	2	11	59.26	14	21.43	19	73.68	40.74	4.7	27	1.48	10.907	7.533	11	212.3	0.51	6.8	8.9	7	212.347	471.922	1422.99	4879.42	3920.62
2016-10-26	2016	2016永昌	16	2016富德	9	426692016永昌2016富德	0	2	4231 (100.0%)	4231	2016永昌30	毛里西奥	FW	1	1991-06-25	57.9833	61.95	96	96	1	3	3	19	61.22	8	37.5	40	55	22.45	9.95	49	2.84	10.027	7.514	11	199.5	0.48	6.2	7.8	2	199.501	911.707	1389.33	3411.08	4115.47
2016-10-30	2016	2016申花	4	2016亚泰	12	426732016申花2016亚泰	0	1	4231 (100.0%)	4231	2016申花17	马丁斯	FW	1	1984-10-28	40.1	50.81	75	94	0	3	3.76	11.28	70.97	3.76	33.33	30.08	62.5	32.26	7.67	38.8533	2.52	7.93611	5.16499	7.52	127.088	0.3	5.1	6.6	0	127.061	275.489	640.713	2973.15	3920.16
2016-10-30	2016	2016永昌	16	2016富力	6	426732016永昌2016富力	3	2	4231 (100.0%)	4231	2016永昌30	毛里西奥	FW	1	1991-06-25	52.4333	48.59	94	94	1	2	2	14	63.16	3	33.33	29	62.07	15.79	5.82	38	3.42	9.422	6.979	13	248.7	0.59	6	8	1	248.7	762.755	1384.74	3388	3638.18
2016-10-30	2016	2016鲁能	14	2016恒大	1	426732016鲁能2016恒大	0	4	4231 (100.0%)	4231	2016鲁能18	帕皮斯·西塞	FW	1	1985-06-03	59.15	49.42	94	94	1	4	4	12	73.33	9	77.78	38	76.32	42.22	6.64	45	2.04	10.45	7.962	7	167.5	0.4	6.7	8.1	7	167.498	720.053	1475.2	3236.52	4850.8
2016-10-30	2016	2016上港	3	2016华夏	7	426732016上港2016华夏	3	1	4231 (100.0%)	4231	2016上港9	埃尔克森	FW	1	1989-07-13	57.6	44.55	94	94	1	8	8	12	76	10	30	48	72.92	54	5.55	50	1.98	11.031	8.024	8	164	0.4	7	8.4	6	163.97	721.977	1639.08	4131.25	4374.5
2016-10-30	2016	2016国安	5	2016建业	13	426732016国安2016建业	3	1	4231 (100.0%)	4231	2016国安17	伊尔马兹	FW	1	1985-07-15	54.7167	52.68	77	94	0	2	2.44156	8.54545	100	0	0	4.88312	100	25	4.71	4.88312	2.25	1.11213	0.842338	1.22078	19.5325	0.53	7.6	10.3	0	19.5595	115.463	274.984	389.422	312.529
2017-03-04	2017	2017上港	2	2017亚泰	7	427982017上港2017亚泰	5	1	4231 (100.0%)	4231	2017上港9	埃尔克森	FW	1	1989-07-13	48.8667	55.73	95	95	1	12	12	23	62.3	11	72.73	46	80.43	40.98	9.47	61	1.89	11.258	7.611	11	225.7	0.54	7.1	9.3	8	225.707	1058.24	1928.04	3747.01	4298.95
2017-03-10	2017	2017泰达	13	2017苏宁	12	428042017泰达2017苏宁	0	0	4231 (100.0%)	4231	2017泰达39	伊德耶	FW	1	1998-10-10	52.7833	47.18	96	96	1	0	0	15	48.28	21	23.81	22	54.55	48.28	6.97	29	1.45	10.706	7.344	8	165.3	0.39	6.7	8.3	11	165.285	814.46	1177.02	3975.53	4574.17
2017-03-11	2017	2017力帆	10	2017华夏	4	428052017力帆2017华夏	1	1	4231 (100.0%)	4231	2017力帆27	卡尔德克	FW	1	1989-01-12	51.1167	46.72	94	94	1	2	2	16	42.86	18	55.56	21	47.62	60.71	9.3	28	1.39	9.097	6.142	1	14.3	0.03	5.8	7.2	15	14.2551	370.622	1146.63	3419.87	4145.81
2017-03-11	2017	2017权健	3	2017申花	11	428052017权健2017申花	1	1	4231 (100.0%)	4231	2017权健10	帕托	FW	1	1989-09-02	41.5333	51.39	94	94	1	3	3	13	58.06	3	0	23	65.22	25.81	11.51	31	2.26	8.704	5.467	12	296.8	0.68	5.5	7.9	1	296.849	642.813	995.936	2617.9	4150.24
2017-03-11	2017	2017恒丰	8	2017国安	9	428052017恒丰2017国安	1	1	4231 (100.0%)	4231	2017恒丰11	耶拉维奇	FW	1	1985-08-27	42.5167	47.93	84	94	0	1	1.11905	10.0714	60.87	21.2619	36.84	16.7857	66.67	47.83	11.56	25.7381	1.43	10.5638	6.2566	8.95238	161.814	0.39	6.7	8.4	10.0714	161.837	618.18	1140.03	4432.68	4211.23
2017-04-02	2017	2017国安	9	2017申花	11	428272017国安2017申花	2	1	4231 (100.0%)	4231	2017国安17	伊尔马兹	FW	1	1985-07-15	42.75	55.7	97	97	1	8	8	11	60.71	8	25	22	68.18	39.29	7.71	28	2.07	8.991	5.375	11	238.9	0.54	5.5	7.5	3	238.882	644.648	727.859	2563.14	4816.15
2017-04-07	2017	2017上港	2	2017鲁能	6	428322017上港2017鲁能	2	1	4231 (100.0%)	4231	2017上港11	吕文君	FW	0	1989-03-11	49.3333	57.84	96	96	1	5	5	12	70	8	37.5	34	67.65	52.5	7.98	40	1.5	10.512	7.08	11	212	0.49	6.5	8.6	8	212.018	811.406	1404.49	4053.53	4030.43
2017-04-08	2017	2017恒大	1	2017富力	5	428332017恒大2017富力	2	2	4231 (100.0%)	4231	2017恒大7	阿兰	FW	1	1989-07-10	53.45	51.63	95	95	1	4	4	14	57.58	6	33.33	26	61.54	42.42	8.07	33	2.15	9.605	6.769	5	104.3	0.24	6	7.6	3	104.303	580.536	1218.43	3361.97	4339.93
2017-04-08	2017	2017华夏	4	2017申花	11	428332017华夏2017申花	4	2	4231 (100.0%)	4231	2017华夏21	阿洛伊西奥.多斯桑托斯	FW	1	1988-06-19	47.1	48.69	76	95	0	4	5	16.25	59.38	12.5	30	32.5	65.38	43.75	6.85	40	1.94	10.8637	6.82375	12.5	189.25	0.45	6.9	9.1	6.25	189.219	1588.04	1585.28	3133.23	4368.39
2017-04-08	2017	2017恒丰	8	2017泰达	13	428332017恒丰2017泰达	0	0	4231 (100.0%)	4231	2017恒丰9	奥伦加	FW	1	1994-03-26	44.1833	53.04	94	94	1	3	3	8	70.37	8	37.5	24	75	48.15	5.25	27	1.67	9.242	5.708	10	202.6	0.46	5.8	7.7	8	202.586	451.095	937.052	2734.79	4916.26
2017-04-15	2017	2017申花	11	2017亚泰	7	428402017申花2017亚泰	3	2	4231 (100.0%)	4231	2017申花17	马丁斯	FW	1	1984-10-28	37.15	42.37	97	97	1	4	4	11	50	6	33.33	17	58.82	36.36	6.92	22	1.77	9.398	4.963	8	198.8	0.45	5.8	8	3	198.841	404.146	989.843	3370.57	4434.23
2017-04-16	2017	2017华夏	4	2017富德	15	428412017华夏2017富德	1	1	4231 (100.0%)	4231	2017华夏21	阿洛伊西奥.多斯桑托斯	FW	1	1988-06-19	54.75	48.94	95	95	1	8	8	19	59.57	6	50	33	66.67	34.04	10.68	47	2.13	10.594	7.612	18	409.3	0.97	6.7	8.3	6	409.324	1022.69	1651.24	3365.09	4145.33
2017-04-16	2017	2017华夏	4	2017富德	15	428412017华夏2017富德	1	1	4231 (100.0%)	4231	2017华夏9	董学升	FW	0	1989-05-22	54.75	48.94	49	95	0	0	0	13.5714	65	15.5102	25	25.2041	76.92	20	5.54	38.7755	2.15	12.0747	8.68571	13.5714	472.286	1.09	7.6	9.8	7.7551	472.205	1019.21	2292.91	4052.92	4237.68
2017-04-21	2017	2017上港	2	2017华夏	4	428462017上港2017华夏	3	0	4231 (100.0%)	4231	2017上港11	吕文君	FW	0	1989-03-11	51.05	47.24	82	96	0	3	3.5122	10.5366	66.67	7.02439	66.67	24.5854	71.43	55.56	10.38	31.6098	1.44	10.8738	7.20117	14.0488	298.185	0.69	6.8	8.6	3.5122	298.151	817.09	1463.07	3969.1	4326.82
2017-04-22	2017	2017申花	11	2017恒丰	8	428472017申花2017恒丰	2	0	4231 (100.0%)	4231	2017申花7	毛剑卿	FW	0	1986-08-08	45.8333	41.95	72	95	0	7	9.23611	9.23611	68.18	7.91667	16.67	21.1111	62.5	36.36	9.59	29.0278	2.05	10.4645	6.42833	14.5139	312.444	0.77	6.6	8.6	2.63889	312.419	717.706	1205.97	3413.99	4814.49
2017-04-22	2017	2017申花	11	2017恒丰	8	428472017申花2017恒丰	2	0	4231 (100.0%)	4231	2017申花17	马丁斯	FW	1	1984-10-28	45.8333	41.95	95	95	1	6	6	15	53.13	6	33.33	22	68.18	34.38	8.58	32	2.06	9.234	5.798	7	125.9	0.3	5.8	7.6	5	125.94	415.123	1030.26	3367.15	4295.32
2017-04-29	2017	2017华夏	4	2017泰达	13	428542017华夏2017泰达	4	0	4231 (100.0%)	4231	2017华夏21	阿洛伊西奥.多斯桑托斯	FW	1	1988-06-19	54.3	54.48	94	94	1	3	3	14	66.67	3	66.67	36	69.44	38.1	7.82	42	2.07	10.435	7.365	9	185.9	0.43	6.6	8.1	1	185.859	711.435	1852.27	3320.85	4364.32
2017-04-30	2017	2017力帆	10	2017上港	2	428552017力帆2017上港	1	1	4231 (100.0%)	4231	2017力帆27	卡尔德克	FW	1	1989-01-12	53.8333	45.64	96	96	1	5	5	19	45.71	14	50	22	50	42.86	11.25	35	1.51	9.705	6.792	7	120.1	0.28	6.1	7.6	10	120.102	515.402	1212.69	3438.7	4418.21
2017-04-30	2017	2017上港	2	2017力帆	10	428552017上港2017力帆	1	1	4231 (100.0%)	4231	2017上港15	林创益	FW	0	1993-01-28	53.8333	54.36	82	96	0	11	12.878	15.2195	75	8.19512	28.57	58.5366	72	36.54	14.88	60.878	1.77	9.65034	6.68488	4.68293	60.2927	0.15	6	7.4	4.68293	60.236	362.95	1237.79	3672.73	4316.18
2017-04-30	2017	2017上港	2	2017力帆	10	428552017上港2017力帆	1	1	4231 (100.0%)	4231	2017上港11	吕文君	FW	0	1989-03-11	53.8333	54.36	96	96	1	7	7	13	70.45	13	61.54	38	73.68	52.27	4.21	44	1.64	10.488	7.343	13	235.4	0.56	6.5	8.2	9	235.36	627.407	1317.16	4065.66	4242.01
2017-05-06	2017	2017权健	3	2017亚泰	7	428612017权健2017亚泰	1	3	4231 (100.0%)	4231	2017权健9	摩拉斯	FW	1	1987-04-04	49.0333	55.63	96	96	1	2	2	10	65.52	7	57.14	24	70.83	31.03	9.83	29	2.83	10.103	6.515	6	125.1	0.29	6.3	8	2	125.113	428.907	1471.69	3821.9	4255.23
2017-05-06	2017	2017亚泰	7	2017权健	3	428612017亚泰2017权健	3	1	4231 (100.0%)	4231	2017亚泰9	伊哈洛	FW	1	1989-06-16	49.0333	44.37	92	96	0	5	5.21739	13.5652	67.5	12.5217	41.67	32.3478	70.97	30	5.78	41.7391	2.42	9.41843	6.13983	10.4348	195.652	0.45	5.9	7.7	5.21739	195.671	548.989	878.962	3185.7	4609.57
2017-05-07	2017	2017力帆	10	2017建业	14	428622017力帆2017建业	2	3	4231 (100.0%)	4231	2017力帆16	王维成	FW	0	1991-09-02	56.1833	59.06	83	97	0	5	5.84337	12.8554	69.44	8.18072	28.57	37.3976	68.75	47.22	7.81	42.0723	1.86	11.467	8.3981	0	0	0	7.1	9.2	5.84337	0	505.216	2318.44	4624	4019.59
2017-05-07	2017	2017力帆	10	2017建业	14	428622017力帆2017建业	2	3	4231 (100.0%)	4231	2017力帆27	卡尔德克	FW	1	1989-01-12	56.1833	59.06	97	97	1	3	3	13	61.76	15	66.67	25	64	55.88	5.24	34	1.44	10.068	7.152	8	117.1	0.28	6.2	7.6	13	117.098	622.412	1246.64	3490.47	4591.64
2017-05-12	2017	2017华夏	4	2017富力	5	428672017华夏2017富力	1	1	4231 (100.0%)	4231	2017华夏21	阿洛伊西奥.多斯桑托斯	FW	1	1988-06-19	54.4	45.04	96	96	1	9	9	14	67.44	4	25	32	68.75	25.58	9.81	43	2.33	9.924	7.027	10	268.7	0.61	6.2	7.7	2	268.663	843.069	1429.72	2763.8	4619.11
2017-05-20	2017	2017力帆	10	2017权健	3	428752017力帆2017权健	0	1	4231 (100.0%)	4231	2017力帆27	卡尔德克	FW	1	1989-01-12	46.4333	60.44	98	98	1	2	2	14	51.72	10	60	18	66.67	41.38	7.09	29	1.59	9.089	5.884	4	105.1	0.25	5.5	7.6	6	105.089	478.994	1051.44	3298.08	4155.11
2017-05-26	2017	2017恒大	1	2017力帆	10	428812017恒大2017力帆	2	0	4231 (100.0%)	4231	2017恒大29	郜林	FW	0	1986-02-14	55.0167	57.02	62	94	0	5	7.58065	16.6774	60.71	12.129	50	31.8387	66.67	25	8.85	42.4516	2.46	10.108	7.39568	9.09677	122.352	0.3	6.4	7.9	3.03226	122.419	784.724	1185.18	3696.91	4318.04
2017-05-27	2017	2017泰达	13	2017权健	3	428822017泰达2017权健	0	3	4231 (100.0%)	4231	2017泰达39	伊德耶	FW	1	1998-10-10	48.1667	55.41	95	95	1	1	1	11	64.52	12	33.33	23	82.61	32.26	4.61	31	2.1	9.949	6.523	12	283.6	0.67	6.3	8.1	7	283.611	601.301	1100.56	3439.32	4524.17
2017-06-02	2017	2017力帆	10	2017国安	9	428882017力帆2017国安	1	0	4231 (100.0%)	4231	2017力帆27	卡尔德克	FW	1	1989-01-12	57.2	39.9	95	95	1	7	7	19	52.5	13	30.77	28	64.29	30	6	40	1.95	9.731	7.044	6	132.2	0.31	6.1	7.4	12	132.154	453.331	1172.02	3614.44	4359.14
2017-06-02	2017	2017泰达	13	2017申花	11	428882017泰达2017申花	2	1	4231 (100.0%)	4231	2017泰达39	伊德耶	FW	1	1998-10-10	56.2167	48.94	95	95	1	7	7	22	56	11	27.27	30	70	22	4.94	50	2.08	10.168	7.398	9	193.8	0.45	6.4	7.9	5	193.768	534.479	1105.15	3836.79	4497.47
2017-06-03	2017	2017苏宁	12	2017华夏	4	428892017苏宁2017华夏	1	2	4231 (100.0%)	4231	2017苏宁9	罗杰·马丁内斯	FW	1	1994-06-23	52.2667	43.12	96	96	1	5	5	21	53.33	12	58.33	29	51.72	37.78	7.46	45	2.29	8.574	5.85	7	152.7	0.36	5.3	6.7	9	152.674	451.36	684.154	2080.5	5205.01
2017-06-03	2017	2017上港	2	2017宏运	16	428892017上港2017宏运	4	1	4231 (100.0%)	4231	2017上港10	胡尔克	FW	1	1986-07-25	52.65	56.43	94	94	1	2	2	17	73.02	2	50	44	75	38.1	6.3	63	2.27	9.551	6.514	12	234.3	0.57	6.1	7.4	5	234.33	713.019	986.695	2835.88	4780.78
2017-06-17	2017	2017申花	11	2017力帆	10	429032017申花2017力帆	2	2	4231 (100.0%)	4231	2017申花7	毛剑卿	FW	0	1986-08-08	51.2667	57.11	49	96	0	2	3.91837	11.7551	64.71	15.6735	62.5	23.5102	58.33	35.29	3.88	33.3061	2.65	10.1721	6.87282	13.7143	244.114	0.59	6.3	7.7	9.79592	244.129	549.206	1380.4	3356.97	4642.32
2017-06-17	2017	2017申花	11	2017力帆	10	429032017申花2017力帆	2	2	4231 (100.0%)	4231	2017申花15	朱建荣	FW	0	1991-07-12	51.2667	57.11	47	96	0	3	6.12766	6.12766	82.35	16.3404	12.5	30.6383	73.33	41.18	5	34.7234	1.65	9.85532	6.32783	8.17021	115.609	0.28	6.1	7.7	4.08511	115.689	544.357	1171.27	3472.59	4551.73
2017-06-17	2017	2017力帆	10	2017申花	11	429032017力帆2017申花	2	2	4231 (100.0%)	4231	2017力帆27	卡尔德克	FW	1	1989-01-12	51.2667	42.89	96	96	1	2	2	13	61.76	13	53.85	28	64.29	47.06	6.53	34	1.85	9.907	6.595	2	23.6	0.06	6.2	7.7	8	23.6294	572.473	1168.29	3908.65	4234.31
2017-06-17	2017	2017恒丰	8	2017恒大	1	429032017恒丰2017恒大	0	2	4231 (100.0%)	4231	2017恒丰11	耶拉维奇	FW	1	1985-08-27	52.85	54.66	96	96	1	2	2	15	53.13	16	62.5	28	53.57	53.13	9.31	32	1.84	9.776	6.185	4	77	0.18	6.1	8	12	77.0039	428.328	1023.59	3723.25	4523.5
2017-06-18	2017	2017亚泰	7	2017苏宁	12	429042017亚泰2017苏宁	1	0	4231 (100.0%)	4231	2017亚泰9	伊哈洛	FW	1	1989-06-16	48.6833	45.12	96	96	1	4	4	15	62.5	9	55.56	25	60	32.5	7.54	40	2.83	9.757	6.531	12	171.8	0.41	6.1	8	0	171.833	669.888	961.787	3537.47	4416.46
2017-06-24	2017	2017力帆	10	2017亚泰	7	429102017力帆2017亚泰	1	1	4231 (100.0%)	4231	2017力帆27	卡尔德克	FW	1	1989-01-12	47.7167	43.35	95	95	1	7	7	9	59.09	18	27.78	17	58.82	36.36	9.56	22	2.32	9.229	5.934	5	74.6	0.18	5.8	7.5	9	74.6107	448.037	1213.64	3112.46	4380.52
2017-06-24	2017	2017宏运	16	2017权健	3	429102017宏运2017权健	1	2	4231 (100.0%)	4231	2017宏运9	乌贾	FW	0	1990-10-14	48.4167	49.8	98	98	1	4	4	13	56.67	13	38.46	26	57.69	43.33	10.24	30	1.8	9.291	6.105	6	88.7	0.21	5.7	7.6	6	88.7125	472.325	1311.22	2929.74	4488.75
2017-06-25	2017	2017上港	2	2017建业	14	429112017上港2017建业	4	1	4231 (100.0%)	4231	2017上港9	埃尔克森	FW	1	1989-07-13	55.2	54.04	79	94	0	8	9.51899	10.7089	76.92	13.0886	36.36	36.8861	83.87	48.72	7.84	46.4051	1.85	10.3626	7.43671	9.51899	254.633	0.61	6.6	8.1	2.37975	254.578	679.756	1532.99	3175.73	4719.52
2017-06-30	2017	2017宏运	16	2017申花	11	429162017宏运2017申花	1	8	4231 (100.0%)	4231	2017宏运9	乌贾	FW	0	1990-10-14	53.6833	45.45	88	93	0	3	3.17045	14.7955	68.18	6.34091	16.67	36.9886	82.86	36.36	5.88	46.5	1.93	8.9745	6.73088	4.22727	138.126	0.32	5.8	7.5	4.22727	138.087	453.966	1061.19	3095.48	4225.28
2017-07-01	2017	2017华夏	4	2017鲁能	6	429172017华夏2017鲁能	0	0	4231 (100.0%)	4231	2017华夏21	阿洛伊西奥.多斯桑托斯	FW	1	1988-06-19	52.9167	46.9	86	95	0	9	9.94186	19.8837	58.14	14.3605	15.38	37.5581	58.82	37.21	10.68	47.5	1.79	9.35529	6.31971	12.1512	212.314	0.52	5.8	7.1	6.62791	212.337	919.207	1141.74	2408.8	4673.16
2017-07-02	2017	2017恒大	1	2017权健	3	429182017恒大2017权健	3	4	4231 (100.0%)	4231	2017恒大29	郜林	FW	0	1986-02-14	44.35	60.07	67	98	0	4	5.85075	13.1642	65.38	11.7015	25	26.3284	72.22	38.46	5.9	38.0299	2	9.23833	5.86684	2.92537	23.2567	0.06	5.6	7.8	5.85075	23.318	708.476	1119.88	2743.57	4642.57
2017-07-08	2017	2017国安	9	2017恒大	1	429242017国安2017恒大	2	0	4231 (100.0%)	4231	2017国安9	索里亚诺	FW	1	1985-09-24	43.3833	45.76	96	96	1	3	3	12	60	9	22.22	24	66.67	36.67	8.74	30	2.27	9.931	5.672	1	9.5	0.02	6.2	7.8	2	9.51833	632.891	867.896	3751.06	4670.11
2017-07-09	2017	2017亚泰	7	2017上港	2	429252017亚泰2017上港	4	2	4231 (100.0%)	4231	2017亚泰9	伊哈洛	FW	1	1989-06-16	48	53.2	97	97	1	2	2	10	67.74	7	28.57	19	68.42	19.35	8.67	31	2.94	9.3	5.953	11	255.1	0.6	5.7	7.4	1	255.069	593.235	971.306	2588.36	4891.76
2017-07-15	2017	2017上港	2	2017富德	15	429312017上港2017富德	3	1	4231 (100.0%)	4231	2017上港9	埃尔克森	FW	1	1989-07-13	56.8667	53.09	98	98	1	4	4	14	68.89	14	50	36	80.56	33.33	7.42	45	2.36	10.609	7.667	11	205.9	0.48	6.5	8.1	8	205.874	659.329	1292.92	3666.57	4784.74
2017-07-15	2017	2017国安	9	2017恒丰	8	429312017国安2017恒丰	2	0	4231 (100.0%)	4231	2017国安29	巴顿	FW	0	1995-09-16	44.1667	58.37	80	93	0	5	5.8125	16.275	57.58	11.625	20	30.225	61.54	39.39	7.29	38.3625	2.21	10.6485	6.51	9.3	186.581	0.46	6.8	8.9	4.65	186.595	562.568	1254.85	4178.24	4466.8
2017-07-16	2017	2017申花	11	2017权健	3	429322017申花2017权健	0	3	4231 (100.0%)	4231	2017申花10	吉奥瓦尼·莫雷诺	FW	1	1986-07-01	52.7333	53.83	96	96	1	5	5	16	68.63	12	41.67	44	72.73	37.25	14.39	51	2.31	8.929	6.212	6	86.8	0.2	5.5	7.1	7	86.8044	444.473	1081.45	2652.41	4664.12
2017-07-22	2017	2017宏运	16	2017苏宁	12	429382017宏运2017苏宁	0	4	4231 (100.0%)	4231	2017宏运9	乌贾	FW	0	1990-10-14	45.5	50.15	95	95	1	3	3	12	67.57	6	66.67	28	71.43	45.95	10.13	37	1.73	8.832	5.582	3	53.6	0.13	5.5	7.4	8	53.6065	550.306	785.084	2661.92	4781.57
2017-07-22	2017	2017鲁能	6	2017亚泰	7	429382017鲁能2017亚泰	3	2	4231 (100.0%)	4231	2017鲁能18	帕皮斯·西塞	FW	1	1985-06-03	47.1833	44.01	96	96	1	6	6	20	60.78	12	58.33	37	78.38	33.33	9.25	51	2	10.165	6.37	9	192.3	0.43	6.4	8.1	12	192.274	658.24	1344.82	2732.78	5237.04
2017-07-23	2017	2017国安	9	2017申花	11	429392017国安2017申花	2	1	4231 (100.0%)	4231	2017国安29	巴顿	FW	0	1995-09-16	41.4333	56.33	83	96	0	3	3.46988	13.8795	53.85	4.62651	25	19.6627	52.94	42.31	9.85	30.0723	1.88	9.8452	6.00058	6.93976	91.0265	0.22	6.1	8.6	2.31325	90.9889	575.646	1264.89	3235.93	4678.26
2017-07-28	2017	2017国安	9	2017建业	14	429442017国安2017建业	2	0	4231 (100.0%)	4231	2017国安9	索里亚诺	FW	1	1985-09-24	45.6667	56.72	96	96	1	7	7	16	66.67	8	37.5	37	72.97	37.5	10.11	48	2.15	10.284	6.344	7	146.3	0.34	6.4	8.3	1	146.344	559.36	1271.41	3699.27	4607.72
2017-08-05	2017	2017恒大	1	2017泰达	13	429522017恒大2017泰达	3	0	4231 (100.0%)	4231	2017恒大29	郜林	FW	0	1986-02-14	53.1167	62.09	96	96	1	2	2	14	68.18	10	20	33	78.79	22.73	9.17	44	2.45	9.683	6.558	5	61.3	0.14	6	7.4	6	61.2858	632.663	836.061	3148.67	5004.24
2017-08-05	2017	2017恒丰	8	2017力帆	10	429522017恒丰2017力帆	1	0	4231 (100.0%)	4231	2017恒丰10	切里	FW	1	1988-06-04	50.3	57.33	94	94	1	3	3	8	75	1	100	28	78.57	43.75	11.37	32	1.94	9.121	6.27	3	43.7	0.11	5.8	7.5	2	43.6977	544.111	1027.34	2943.68	4561.76
2017-08-05	2017	2017国安	9	2017鲁能	6	429522017国安2017鲁能	2	2	4231 (100.0%)	4231	2017国安9	索里亚诺	FW	1	1985-09-24	45.4167	56.04	97	97	1	6	6	13	70.45	6	16.67	32	71.88	36.36	8.27	44	2.05	10.198	6.018	10	152.1	0.36	6.3	7.9	0	152.085	369.276	1114.6	3787.76	4774.6
2017-08-10	2017	2017国安	9	2017权健	3	429572017国安2017权健	2	2	4231 (100.0%)	4231	2017国安9	索里亚诺	FW	1	1985-09-24	44.7833	54.18	94	94	1	4	4	15	65.91	3	0	38	71.05	34.09	7.53	44	2.43	9.677	6.084	5	96.2	0.23	6.2	8.1	1	96.1579	402.78	1382.47	3203.68	4591.87
2017-08-13	2017	2017恒大	1	2017建业	14	429602017恒大2017建业	2	1	4231 (100.0%)	4231	2017恒大29	郜林	FW	0	1986-02-14	55.6167	59.46	77	95	0	3	3.7013	18.5065	59.46	9.87013	75	39.4805	62.5	27.03	8.14	45.6494	2.19	9.15084	6.62903	3.7013	51.4481	0.12	5.7	6.8	6.16883	51.4772	400.426	881.45	2937.88	4879.76
2017-08-19	2017	2017泰达	13	2017宏运	16	429662017泰达2017宏运	1	1	4231 (100.0%)	4231	2017泰达20	杨立瑜	FW	0	1997-02-13	47.5333	45.12	95	95	1	5	5	12	52	10	30	15	73.33	24	8.44	25	1.84	10.219	6.468	4	80.7	0.2	6.4	8.2	4	80.6686	693.251	1395.94	3509.84	4538.94
2017-09-09	2017	2017上港	2	2017泰达	13	429872017上港2017泰达	3	1	4231 (100.0%)	4231	2017上港9	埃尔克森	FW	1	1989-07-13	51.0167	47.89	49	96	0	2	3.91837	13.7143	50	19.5918	20	25.4694	53.85	64.29	6.91	27.4286	1.5	9.90171	6.73763	5.87755	125.78	0.3	6.1	8	5.87755	125.763	437.756	1502.32	3472.61	4363.62
2017-09-09	2017	2017上港	2	2017泰达	13	429872017上港2017泰达	3	1	4231 (100.0%)	4231	2017上港10	胡尔克	FW	1	1986-07-25	51.0167	47.89	96	96	1	2	2	19	64.81	5	60	43	62.79	38.89	12.77	54	2.57	8.437	5.557	5	107.6	0.24	5.2	6.5	2	107.585	545.388	805.708	2106.67	4871.29
2017-09-09	2017	2017泰达	13	2017上港	2	429872017泰达2017上港	1	3	4231 (100.0%)	4231	2017泰达7	阿奇姆彭	FW	1	1993-10-16	51.0167	52.11	96	96	1	3	3	14	75.86	5	0	48	68.75	43.1	6.66	58	2.36	10.092	6.972	14	278.5	0.64	6.3	8.2	2	278.515	717.977	1175.16	3464.57	4456.27
2017-09-10	2017	2017申花	11	2017建业	14	429882017申花2017建业	1	2	4231 (100.0%)	4231	2017申花7	毛剑卿	FW	0	1986-08-08	51.7667	59.97	83	95	0	3	3.43373	11.4458	58.33	6.86747	50	21.747	52.63	41.67	6.68	27.4699	1.92	9.20584	6.0594	9.15663	225.596	0.52	5.8	6.9	5.72289	225.606	276.342	776.331	2843.07	5084.62
2017-09-10	2017	2017恒丰	8	2017权健	3	429882017恒丰2017权健	1	3	4231 (100.0%)	4231	2017恒丰11	耶拉维奇	FW	1	1985-08-27	50.05	55.5	96	96	1	1	1	10	68.75	5	60	25	80	50	7.56	32	1.5	9.897	6.473	5	117.9	0.27	6.1	7.8	11	117.927	348.727	1118.29	3876.8	4435.73
2017-09-10	2017	2017华夏	4	2017富力	5	429882017华夏2017富力	2	1	4231 (100.0%)	4231	2017华夏22	拉维奇	FW	1	1985-05-03	50.1	42.36	95	95	1	2	2	15	70.59	7	42.86	43	58.14	45.1	11.31	51	2.08	9.684	6.664	14	375.7	0.86	6.1	8	1	375.671	878.921	962.435	2645.81	4821.42
2017-09-15	2017	2017泰达	13	2017亚泰	7	429932017泰达2017亚泰	1	5	4231 (100.0%)	4231	2017泰达11	李源一	FW	0	1993-08-28	43.9	57.51	48	96	0	0	0	8	75	8	25	24	83.33	43.75	4.28	32	1.75	9.266	6.124	10	162.4	0.38	5.8	8.3	2	162.306	859.98	830.419	3233.46	4178.95
2017-09-15	2017	2017泰达	13	2017亚泰	7	429932017泰达2017亚泰	1	5	4231 (100.0%)	4231	2017泰达20	杨立瑜	FW	0	1997-02-13	43.9	57.51	47	96	0	2	4.08511	12.2553	57.14	12.2553	50	24.5106	66.67	50	0.47	28.5957	1.57	10.4109	6.67506	20.4255	399.932	0.9	6.4	9	4.08511	399.837	730.243	1228.16	3927.37	4124.5
2017-09-16	2017	2017华夏	4	2017宏运	16	429942017华夏2017宏运	2	1	4231 (100.0%)	4231	2017华夏22	拉维奇	FW	1	1985-05-03	46.5167	62.53	96	96	1	7	7	28	66.67	4	25	72	66.67	48.81	16.71	84	1.94	9.679	6.116	11	226.5	0.53	6	7.9	1	226.515	656.751	1190.34	2505.67	5099.5
2017-09-16	2017	2017权健	3	2017力帆	10	429942017权健2017力帆	2	1	4231 (100.0%)	4231	2017权健37	莫德斯特	FW	1	1988-04-14	1.99097	55.3	97	97	1	3	3	12	47.83	7	57.14	18	61.11	56.52	6.48	23	1.48	9.164	5.872	8	219.5	0.5	5.6	7.4	8	219.463	424.944	976.453	2935.83	4607.67
2017-09-17	2017	2017恒大	1	2017苏宁	12	429952017恒大2017苏宁	2	2	4231 (100.0%)	4231	2017恒大29	郜林	FW	0	1986-02-14	50.4167	54.87	69	94	0	3	4.08696	12.2609	67.86	14.9855	54.55	29.971	59.09	39.29	6.38	38.1449	2.18	9.08803	6.37701	8.17391	219.333	0.52	5.8	7.6	13.6232	219.385	537.119	1036.1	2770.96	4524.69
2017-09-22	2017	2017恒大	1	2017力帆	10	430002017恒大2017力帆	2	2	4231 (100.0%)	4231	2017恒大29	郜林	FW	0	1986-02-14	49.2667	55.65	96	96	1	3	3	17	61.36	16	43.75	36	52.78	34.09	13.73	44	2.14	9.447	6.486	9	161.8	0.38	5.9	7.9	6	161.788	351.253	1241.54	3258.33	4433.59
2017-09-24	2017	2017华夏	4	2017亚泰	7	430022017华夏2017亚泰	0	0	4231 (100.0%)	4231	2017华夏22	拉维奇	FW	1	1985-05-03	38.3667	50.99	94	94	1	0	0	21	67.19	5	40	53	62.26	50	11.05	64	2.13	8.09	4.582	7	134.4	0.32	5.1	7.2	2	134.433	578.604	764.986	1851.59	4760.62
2017-10-14	2017	2017华夏	4	2017苏宁	12	430222017华夏2017苏宁	3	2	4231 (100.0%)	4231	2017华夏22	拉维奇	FW	1	1985-05-03	53.2	54.9	96	96	1	10	10	31	64.37	10	60	74	67.57	44.83	10.36	87	2.03	10.187	7.141	13	257.5	0.58	6.3	8.1	5	257.464	677.782	1461.45	3202.36	4588.11
2017-10-14	2017	2017宏运	16	2017上港	2	430222017宏运2017上港	3	3	4231 (100.0%)	4231	2017宏运9	乌贾	FW	0	1990-10-14	2.15972	47.51	97	97	1	5	5	13	69.05	11	63.64	31	67.74	42.86	6.05	42	2.12	9.661	6.781	7	172.9	0.41	6	7.8	9	172.852	650.529	1290.38	3365.25	4181.68
2017-10-14	2017	2017上港	2	2017宏运	16	430222017上港2017宏运	3	3	4231 (100.0%)	4231	2017上港9	埃尔克森	FW	1	1989-07-13	2.15972	52.49	97	97	1	4	4	13	69.05	15	46.67	29	79.31	47.62	3.9	42	1.5	10.039	6.99	7	136.2	0.32	6.2	8.1	4	136.237	778.954	1511.13	3146.73	4466.34
2017-10-20	2017	2017宏运	16	2017鲁能	6	430282017宏运2017鲁能	1	3	4231 (100.0%)	4231	2017宏运9	乌贾	FW	0	1990-10-14	54.3	43.84	50	96	0	4	7.68	17.28	57.14	9.6	40	36.48	63.16	52.38	8.84	40.32	1.62	9.57504	6.90432	15.36	330.624	0.75	5.9	7.5	9.6	330.54	430.312	1046.22	3444.03	4324.52
2017-10-29	2017	2017上港	2	2017建业	14	430372017上港2017建业	4	2	4231 (100.0%)	4231	2017上港10	胡尔克	FW	1	1986-07-25	51.0333	58.1	94	94	1	4	4	32	51.52	8	37.5	41	60.98	37.88	7.93	66	2.14	9.097	6.214	13	297	0.68	5.7	7.3	1	297.006	519.793	1092.69	2550.76	4636.31
2017-10-29	2017	2017权健	3	2017宏运	16	430372017权健2017宏运	4	1	4231 (100.0%)	4231	2017权健37	莫德斯特	FW	1	1988-04-14	55.1667	57.12	93	93	1	3	3	17	43.33	9	88.89	16	62.5	33.33	5.52	30	1.27	9.054	6.698	12	205.8	0.49	5.8	7.3	6	205.766	498.824	934.483	3097.83	4316.82
2017-10-29	2017	2017恒大	1	2017华夏	4	430372017恒大2017华夏	0	3	4231 (100.0%)	4231	2017恒大29	郜林	FW	0	1986-02-14	52.8167	52.95	69	96	0	6	8.34783	22.2609	48.39	12.5217	44.44	37.5652	44.44	41.94	8.98	43.1304	1.87	9.36348	6.26504	5.56522	211.896	0.5	5.9	7.6	2.78261	211.881	398.71	1209.84	2994.39	4548.27
2017-10-29	2017	2017力帆	10	2017亚泰	7	430372017力帆2017亚泰	1	3	4231 (100.0%)	4231	2017力帆27	卡尔德克	FW	1	1989-01-12	48.9	45.16	94	94	1	7	7	13	69.05	20	45	35	62.86	52.38	10.37	42	1.76	9.529	6.011	2	38.7	0.09	6	7.4	12	38.69	313.13	1142.48	4018.7	4016.21
2017-11-04	2017	2017恒大	1	2017权健	3	430432017恒大2017权健	1	2	4231 (100.0%)	4231	2017恒大29	郜林	FW	0	1986-02-14	50.9833	55.73	99	99	1	5	5	14	68.18	6	33.33	39	69.23	34.09	6.18	44	2.43	10.504	7.092	15	239.1	0.55	6.3	8.3	6	239.081	764.032	1257.92	3774.35	4468.46
2017-11-04	2017	2017上港	2	2017苏宁	12	430432017上港2017苏宁	2	3	4231 (100.0%)	4231	2017上港10	胡尔克	FW	1	1986-07-25	54.65	59.22	96	96	1	2	2	32	61.9	3	33.33	62	64.52	27.38	12.2	84	2.83	9.132	6.617	11	267.6	0.62	5.7	7.3	2	267.569	679.546	1071.11	2538.58	4574.71
2018-03-18	2018	2018上港	1	2018富力	10	431772018上港2018富力	5	2	4231 (100.0%)	4231	2018上港7	武磊	FW	0	1991-11-19	55.05	40.03	90	96	0	8	8.53333	14.9333	58.82	4.26667	50	24.5333	82.61	35.29	5.48	36.2667	1.97	10.4693	7.27467	17.0667	376.853	0.86	6.5	8.1	0	376.863	856.477	1180.28	3448.41	4607.11
2018-03-18	2018	2018泰达	14	2018权健	9	431772018泰达2018权健	3	2	4231 (100.0%)	4231	2018泰达7	阿奇姆彭	FW	1	1993-10-16	53.9667	43.39	97	97	1	2	2	15	61.54	9	44.44	27	70.37	17.95	3.62	39	3.46	10.185	7.22	8	124.5	0.28	6.3	8	2	124.52	566.192	1312.33	4398.57	3783.76
2018-03-18	2018	2018申花	7	2018恒丰	16	431772018申花2018恒丰	1	0	4231(100.0%)	4231	2018申花7	毛剑卿	FW	0	1986-08-08	49.5833	49.88	55	96	0	4	6.98182	20.9455	33.33	19.2	27.27	22.6909	23.08	38.89	13.02	31.4182	2.11	10.4273	6.19985	17.4545	411.404	0.94	6.4	8.2	8.72727	411.373	582.44	930.176	3812.79	4691.24
2018-03-18	2018	2018恒大	2	2018建业	12	431772018恒大2018建业	1	0	4231 (100.0%)	4231	2018恒大7	阿兰	FW	1	1989-07-10	49.9167	60.23	87	96	0	3	3.31034	11.0345	50	7.72414	28.57	12.1379	54.55	25	9.1	22.069	1.85	8.41159	5.43448	8.82759	179.531	0.41	5.2	6.6	5.51724	179.577	440.593	653.15	2525.77	4611.96
2018-03-02	2018	2018建业	12	2018权健	9	431612018建业2018权健	0	4	4231 (100.0%)	4231	2018建业9	里卡多·瓦兹·特	FW	1	1986-10-01	45.5167	35.01	82	95	0	1	1.15854	15.061	40.91	12.7439	45.45	24.3293	23.81	81.82	12.09	25.4878	1.18	9.52317	6.02439	3.47561	142.732	0.33	6	8	9.26829	142.69	582.647	1287.99	3382.24	4127.68
2018-03-02	2018	2018权健	9	2018建业	12	431612018权健2018建业	4	0	4231 (100.0%)	4231	2018权健27	莫德斯特	FW	1	1988-04-14	45.5167	64.99	81	95	0	4	4.69136	10.5556	47.06	11.7284	30	12.9012	63.64	41.18	3.74	19.9383	1.59	8.70247	5.47247	4.69136	98.6358	0.22	5.5	7.3	7.03704	98.6696	505.899	691.908	2999.15	4406.95
2018-03-03	2018	2018人和	8	2018力帆	13	431622018人和2018力帆	0	1	4231 (100.0%)	4231	2018人和17	阿约维	FW	1	1988-02-21	48.9667	51.96	98	98	1	2	2	9	66.67	14	35.71	22	77.27	59.26	4.26	27	1.44	9.596	6.239	2	35.7	0.08	5.8	7.6	6	35.7116	351.273	891.862	4184.74	4132.07
2018-03-03	2018	2018泰达	14	2018华夏	6	431622018泰达2018华夏	1	1	4231 (100.0%)	4231	2018泰达9	乔纳森	FW	1	1990-03-29	55.0333	37.81	99	99	1	5	5	20	48.72	15	40	31	45.16	56.41	13.28	39	1.51	10.439	7.06	12	275.5	0.63	6.3	7.7	7	275.472	823.809	1030.84	3732.63	4576.18
2018-03-30	2018	2018力帆	13	2018上港	1	431892018力帆2018上港	1	2	4231 (100.0%)	4231	2018力帆27	卡尔德克	FW	1	1989-01-12	48.0333	50.94	94	94	1	2	2	12	52	15	46.67	19	68.42	44	8.51	25	1.84	10.275	6.831	5	81.8	0.2	6.5	8.5	8	81.7718	684.091	1434.4	4177.94	3896.35
2018-03-31	2018	2018一方	11	2018建业	12	431902018一方2018建业	1	1	4231 (100.0%)	4231	2018一方38	杨芳志	FW	0	1997-04-09	50.4	59.09	68	95	0	1	1.39706	1.39706	93.33	9.77941	28.57	18.1618	84.62	53.33	3.23	20.9559	1.53	11.6738	7.97721	15.3676	278.015	0.66	7.3	9.6	4.19118	278.025	899.35	1735.01	4673.18	4088.17
2018-03-31	2018	2018人和	8	2018国安	4	431902018人和2018国安	0	4	4231 (100.0%)	4231	2018人和17	阿约维	FW	1	1988-02-21	49.5667	44.62	96	96	1	7	7	18	56.1	21	19.05	36	58.33	56.1	6.42	41	1.71	10.404	7.111	5	90.3	0.21	6.5	8.6	12	90.3306	650.364	1381.38	4302.7	3979.24
2018-03-09	2018	2018恒大	2	2018亚泰	15	431682018恒大2018亚泰	5	0	4231 (100.0%)	4231	2018恒大7	阿兰	FW	1	1989-07-10	48.1167	52.59	48	94	0	4	7.83333	23.5	36.84	3.91667	100	25.4583	46.15	31.58	10.13	37.2083	2.26	8.72242	5.79079	13.7083	262.025	0.64	5.6	7.2	3.91667	262.032	774.589	939.479	2518.01	4228.88
2018-03-09	2018	2018恒大	2	2018亚泰	15	431682018恒大2018亚泰	5	0	4231 (100.0%)	4231	2018恒大29	郜林	FW	0	1986-02-14	48.1167	52.59	94	94	1	4	4	13	73.47	5	20	42	76.19	26.53	12.8	49	2.51	9.812	6.587	6	105	0.26	6.2	8.2	4	104.978	703.519	1517.57	3216.64	4269.08
2018-04-13	2018	2018申花	7	2018恒大	2	432032018申花2018恒大	2	2	4231 (100.0%)	4231	2018申花15	朱建荣	FW	0	1991-07-12	45.1	47.69	67	94	0	3	4.20896	7.01493	64.29	7.01493	40	12.6269	77.78	42.86	4.45	19.6418	1.36	10.2306	6.68803	11.2239	198.663	0.49	6.5	8.7	9.8209	198.594	724.291	1625.66	3283.47	4398.5
2018-04-13	2018	2018恒大	2	2018申花	7	432032018恒大2018申花	2	2	4231 (100.0%)	4231	2018恒大29	郜林	FW	0	1986-02-14	45.1	52.31	88	94	0	7	7.47727	18.1591	48.48	7.47727	57.14	28.8409	51.85	39.39	7.58	35.25	1.88	9.69268	6.41977	9.61364	208.295	0.5	6.1	8.4	7.47727	208.322	622.793	1248.17	3127.51	4485.63
2018-04-14	2018	2018鲁能	3	2018一方	11	432042018鲁能2018一方	2	0	4231(100.0%)	4231	2018鲁能19	佩莱	FW	1	1985-07-15	58.3167	52.28	95	95	1	3	3	16	60	16	62.5	30	60	40	7.32	40	1.93	11.091	8.224	6	137	0.33	7	8.5	9	137.014	709.976	1495.04	4582.06	4166.49
2018-04-14	2018	2018一方	11	2018鲁能	3	432042018一方2018鲁能	0	2	4231 (100.0%)	4231	2018一方11	孙国文	FW	0	1993-09-30	58.3167	47.72	49	95	0	1	1.93878	11.6327	70	9.69388	20	31.0204	81.25	15	4.95	38.7755	2.6	11.9235	9.00173	11.6327	258.051	0.6	7.5	9.4	0	258.106	997.899	2047.17	4645.94	3975.29
2018-04-14	2018	2018一方	11	2018鲁能	3	432042018一方2018鲁能	0	2	4231 (100.0%)	4231	2018一方38	杨芳志	FW	0	1997-04-09	58.3167	47.72	46	95	0	3	6.19565	10.3261	50	10.3261	0	16.5217	50	60	9.7	20.6522	1.3	12.0918	9.34511	14.4565	219.533	0.54	7.6	9.5	6.19565	219.483	1137.77	2225.52	4829.47	3679.13
2018-04-15	2018	2018力帆	13	2018国安	4	432052018力帆2018国安	3	3	4231 (100.0%)	4231	2018力帆27	卡尔德克	FW	1	1989-01-12	47.4667	40.14	95	95	1	3	3	19	47.22	19	47.37	28	57.14	75	8.69	36	1.06	9.441	6.174	8	144.4	0.34	5.9	7.8	21	144.411	564.305	1229.64	3456.5	4046.48
2018-04-20	2018	2018力帆	13	2018建业	12	432102018力帆2018建业	2	0	4231 (100.0%)	4231	2018力帆27	卡尔德克	FW	1	1989-01-12	48.6167	52.28	91	95	0	5	5.21978	11.4835	66.67	18.7912	72.22	26.0989	76	57.58	6.83	34.4505	1.58	9.85808	6.19588	8.35165	180.187	0.42	6.2	7.7	11.4835	180.202	429.378	1333.45	3717.19	4197.65
2018-04-22	2018	2018一方	11	2018权健	9	432122018一方2018权健	1	1	4231 (100.0%)	4231	2018一方30	穆谢奎	FW	1	1987-08-21	51.2333	52.73	97	97	1	3	3	12	58.62	15	26.67	24	62.5	55.17	11.18	29	1.62	9.421	6.659	12	278.5	0.65	5.8	7.8	11	278.514	538.568	1069.02	3253.26	4281.98
2018-04-22	2018	2018申花	7	2018苏宁	5	432122018申花2018苏宁	1	5	4231 (100.0%)	4231	2018申花7	毛剑卿	FW	0	1986-08-08	50.85	50.63	65	95	0	1	1.46154	10.2308	58.82	7.30769	20	19	61.54	47.06	9.7	24.8462	2.12	9.20038	6.36208	14.6154	267.315	0.63	5.8	7.3	1.46154	267.373	520.235	1006	2616.55	4790.35
2018-04-29	2018	2018力帆	13	2018富力	10	432192018力帆2018富力	0	1	4231 (100.0%)	4231	2018力帆27	卡尔德克	FW	1	1989-01-12	53.85	61	77	96	0	2	2.49351	8.72727	70.83	12.4675	40	24.9351	70	45.83	8.4	29.9221	1.88	9.504	6.51429	2.49351	33.413	0.08	5.9	7.6	8.72727	33.4237	534.309	1265.32	3574.75	4096.37
2018-05-12	2018	2018泰达	14	2018亚泰	15	432322018泰达2018亚泰	1	0	4231 (100.0%)	4231	2018泰达7	阿奇姆彭	FW	1	1993-10-16	47.5333	46.34	90	94	0	2	2.08889	12.5333	68.42	6.26667	50	27.1556	73.08	26.32	6.24	39.6889	2.63	10.0423	6.81291	14.6222	287.118	0.68	6.3	8.5	1.04444	287.152	578.265	1090.45	3549.06	4537.08
2018-05-12	2018	2018恒丰	16	2018上港	1	432322018恒丰2018上港	1	1	4231(100.0%)	4231	2018恒丰9	斯蒂夫	FW	1	1994-11-10	49.95	49.29	96	96	1	3	3	7	68.18	11	36.36	14	71.43	36.36	7.23	22	1.95	9.433	6.355	7	118.5	0.28	5.9	7.6	2	118.454	736.113	1003.77	2995.98	4578.81
2018-05-13	2018	2018人和	8	2018建业	12	432332018人和2018建业	0	1	4231 (100.0%)	4231	2018人和17	阿约维	FW	1	1988-02-21	50.1	53.74	98	98	1	1	1	12	53.85	16	43.75	18	38.89	53.85	5.6	26	1.65	10.064	6.841	5	150.1	0.34	6.1	8.2	6	150.135	437.65	1013.04	4280.17	4182.55
2018-05-18	2018	2018泰达	14	2018鲁能	3	432382018泰达2018鲁能	1	2	4231 (100.0%)	4231	2018泰达7	阿奇姆彭	FW	1	1993-10-16	54.25	58.17	96	96	1	3	3	14	78.46	7	42.86	48	77.08	33.85	4.85	65	2.51	9.705	6.979	11	255.6	0.59	6.1	7.7	4	255.582	574.08	1008.03	3217.56	4650.19
2018-05-20	2018	2018一方	11	2018恒丰	16	432402018一方2018恒丰	2	1	4231 (100.0%)	4231	2018一方30	穆谢奎	FW	1	1987-08-21	45	61.24	99	99	1	3	3	12	55.56	10	30	17	88.24	51.85	6	27	1.19	9.022	5.874	10	207.6	0.47	5.4	7.8	9	207.628	471.151	1212.66	3000.28	4130.63
2018-05-20	2018	2018恒大	2	2018人和	8	432402018恒大2018人和	0	2	4231 (100.0%)	4231	2018恒大29	郜林	FW	0	1986-02-14	49.5	63.88	99	99	1	1	1	18	57.14	12	41.67	32	56.25	38.1	5.42	42	2.02	10.409	6.935	7	124.2	0.29	6.3	8.4	3	124.235	613.729	1478.55	3584.52	4607.72
2018-05-05	2018	2018一方	11	2018恒大	2	432252018一方2018恒大	3	0	4231 (100.0%)	4231	2018一方30	穆谢奎	FW	1	1987-08-21	49.35	50.08	97	97	1	5	5	19	61.22	17	52.94	36	72.22	38.78	6.62	49	1.84	9.802	6.676	8	181.1	0.41	6	8.1	15	181.076	492.24	1375.04	3611.73	4141.47
2018-05-05	2018	2018恒大	2	2018一方	11	432252018恒大2018一方	0	3	4231 (100.0%)	4231	2018恒大29	郜林	FW	0	1986-02-14	49.35	49.92	97	97	1	3	3	15	63.41	14	57.14	33	57.58	51.22	7.17	41	1.76	9.903	6.772	10	213.5	0.49	6.1	8.2	6	213.502	614.704	1387.94	3124.44	4562.62
2018-05-05	2018	2018恒大	2	2018一方	11	432252018恒大2018一方	0	3	4231 (100.0%)	4231	2018恒大17	杨立瑜	FW	0	1997-02-13	49.35	49.92	50	97	0	4	7.76	17.46	55	17.46	11.11	31.04	43.75	35	9.27	38.8	2.4	9.84356	6.32246	9.7	166.452	0.37	6.1	8.4	3.88	166.385	972.393	1252.56	2981.3	4470.56
2018-07-18	2018	2018一方	11	2018华夏	6	432992018一方2018华夏	0	0	4231 (100.0%)	4231	2018一方30	穆谢奎	FW	1	1987-08-21	52.5667	48.72	98	98	1	6	6	12	50	15	33.33	16	56.25	29.17	11.28	24	1.92	8.934	6.357	13	293.6	0.67	5.5	7.3	6	293.599	577.445	1039.98	2480.89	4542.25
2018-07-28	2018	2018申花	7	2018国安	4	433092018申花2018国安	2	2	4231 (100.0%)	4231	2018申花9	登巴巴	FW	1	1985-05-25	51.2667	46.49	98	98	1	4	4	10	60	10	30	15	73.33	32	4.43	25	2.04	8.411	5.812	4	43.6	0.1	5.1	6.8	1	43.553	358.575	870.228	2414.17	4724.11
2018-07-28	2018	2018上港	1	2018人和	8	433092018上港2018人和	5	1	4231 (100.0%)	4231	2018上港7	武磊	FW	0	1991-11-19	42.2167	54.97	89	97	0	4	4.35955	8.7191	66.67	4.35955	50	22.8876	71.43	37.5	10.68	26.1573	1.96	8.64281	5.08106	14.1685	314.433	0.74	5.3	7.7	2.17978	314.415	544.433	660.587	2792.76	4330.12
2018-07-29	2018	2018恒大	2	2018力帆	13	433102018恒大2018力帆	5	0	4231 (100.0%)	4231	2018恒大11	高拉特	FW	1	1991-06-05	48.0833	52.24	84	96	0	15	17.1429	18.2857	71.43	4.57143	25	58.2857	74.51	25	14.84	64	2.29	10.3931	7.15429	5.71429	88.8	0.22	6.4	9.1	3.42857	88.8347	413.777	1295.77	4651.52	3943.12
2018-08-01	2018	2018力帆	13	2018恒丰	16	433132018力帆2018恒丰	3	4	4231 (100.0%)	4231	2018力帆27	卡尔德克	FW	1	1989-01-12	44.9667	56.01	97	97	1	2	2	17	54.05	11	54.55	26	69.23	48.65	6.5	37	1.62	8.332	5.322	6	128.9	0.31	5.1	7.1	12	128.946	442.23	954.829	2719.21	4087.08
2018-08-11	2018	2018恒大	2	2018亚泰	15	433232018恒大2018亚泰	2	3	4231 (100.0%)	4231	2018恒大24	塔利斯卡	FW	1	1994-02-01	49.3	67.62	100	100	1	3	3	18	70.49	7	28.57	45	77.78	31.15	9.64	61	2.49	9.504	6.331	5	83.8	0.19	5.7	7.7	2	83.7869	508.903	1132.85	3323.83	4454.22
2018-08-14	2018	2018一方	11	2018国安	4	433262018一方2018国安	2	5	4231 (100.0%)	4231	2018一方28	杜维尔·里亚斯科斯	FW	1	1986-06-26	56.25	38.1	95	95	1	5	5	10	66.67	5	60	21	71.43	43.33	7.03	30	2.2	9.012	6.673	8	175.2	0.41	5.7	7.1	4	175.176	562.336	940.15	3300.26	4033.77
2018-08-18	2018	2018一方	11	2018建业	12	433302018一方2018建业	2	1	4231 (100.0%)	4231	2018一方30	穆谢奎	FW	1	1987-08-21	47.1833	53.13	96	96	1	0	0	13	40.91	15	33.33	14	42.86	27.27	5.72	22	1.55	8.278	5.34	4	53.4	0.13	5.2	6.8	6	53.3912	181.54	763.626	2904.32	4375.33
2018-08-19	2018	2018华夏	6	2018申花	7	433312018华夏2018申花	4	1	4231 (100.0%)	4231	2018华夏25	阿尤布·艾尔·卡比	FW	1	1993-06-25	54.15	53.48	67	96	0	3	4.29851	18.6269	56.67	21.4925	53.33	35.8209	56	43.33	7.69	42.9851	1.8	10.8623	7.72872	7.16418	156.322	0.36	6.8	9.2	8.59701	156.268	687.976	1692.86	4383.97	3941.6
2018-08-02	2018	2018恒大	2	2018泰达	14	433142018恒大2018泰达	3	0	4231 (100.0%)	4231	2018恒大11	高拉特	FW	1	1991-06-05	57.6	58.87	98	98	1	10	10	7	92.39	2	0	92	90.22	26.09	11.91	92	2.6	10.811	8.261	5	156.7	0.36	6.6	8.6	1	156.686	517.708	1393.75	4448.98	4293.58
2018-08-05	2018	2018上港	1	2018一方	11	433172018上港2018一方	0	1	4231 (100.0%)	4231	2018上港7	武磊	FW	0	1991-11-19	46.0667	56.35	101	101	1	3	3	5	70.59	5	20	13	84.62	52.94	9.33	17	1.47	8.387	5.528	6	133.5	0.29	5	7.2	1	133.502	396.978	791.295	2635.92	4428.91
2018-09-01	2018	2018华夏	6	2018上港	1	433442018华夏2018上港	1	1	4231 (100.0%)	4231	2018华夏25	阿尤布·艾尔·卡比	FW	1	1993-06-25	50.4667	52.43	72	95	0	5	6.59722	15.8333	55.56	14.5139	27.27	22.4306	76.47	29.63	9.46	35.625	2	10.6651	7.26486	15.8333	268.243	0.65	6.7	8.5	7.91667	268.24	726.305	1030.46	4562.08	4078.25
2018-09-16	2018	2018华夏	6	2018人和	8	433592018华夏2018人和	2	0	4231 (100.0%)	4231	2018华夏25	阿尤布·艾尔·卡比	FW	1	1993-06-25	46.45	48.48	85	97	0	4	4.56471	15.9765	57.58	13.6941	33.33	31.9529	60.71	33.33	6.29	37.6588	2.18	11.066	6.95661	12.5529	316.334	0.72	6.8	9	6.84706	316.326	672.578	1398.5	4539.33	4138.85
2018-09-02	2018	2018恒大	2	2018申花	7	433452018恒大2018申花	2	1	4231 (100.0%)	4231	2018恒大11	高拉特	FW	1	1991-06-05	51.2667	67.7	97	97	1	1	1	8	87.1	7	28.57	59	83.05	45.16	8.53	62	1.89	9.532	6.887	1	12.1	0.03	5.9	8.1	1	12.0767	771.812	1482.65	3241	4024.73
2018-09-22	2018	2018一方	11	2018申花	7	433652018一方2018申花	2	1	4231 (100.0%)	4231	2018一方30	穆谢奎	FW	1	1987-08-21	58.15	52.17	93	95	0	5	5.10753	15.3226	53.13	13.2796	38.46	25.5376	68	59.38	6.26	32.6882	1.28	8.88812	6.54478	1.02151	22.1667	0.05	5.6	6.7	6.12903	22.1332	409.344	1083.82	2967.84	4404.84
2018-09-23	2018	2018泰达	14	2018人和	8	433662018泰达2018人和	2	2	4231 (100.0%)	4231	2018泰达9	乔纳森	FW	1	1990-03-29	42.6	52.16	96	96	1	5	5	19	44.12	14	28.57	21	38.1	38.24	4.67	34	2.26	9.666	5.847	24	448.7	1.04	6	8.2	8	448.675	726.166	771.861	2899.06	4819.79
2018-09-29	2018	2018华夏	6	2018建业	12	433722018华夏2018建业	0	2	4231 (100.0%)	4231	2018华夏9	董学升	FW	0	1989-05-22	52.2333	60.26	97	97	1	3	3	12	63.64	7	42.86	29	65.52	45.45	7.83	33	1.82	10.693	7.792	10	201.1	0.46	6.6	8.9	7	201.112	623.175	1619.81	4242.15	4006.64
2018-09-30	2018	2018申花	7	2018富力	10	433732018申花2018富力	3	1	4231 (100.0%)	4231	2018申花9	登巴巴	FW	1	1985-05-25	53.15	41.11	93	96	0	2	2.06452	8.25806	66.67	10.3226	50	19.6129	73.68	41.67	11.71	24.7742	1.67	9.01574	6.46297	8.25806	241.032	0.55	5.6	7.2	2.06452	241.004	618.04	1085.05	2637.88	4433.49
2018-10-20	2018	2018一方	11	2018恒丰	16	433932018一方2018恒丰	0	3	4231 (100.0%)	4231	2018一方30	穆谢奎	FW	1	1987-08-21	42.5667	55.65	75	98	0	3	3.92	16.9867	55.17	22.2133	41.18	33.9733	61.54	72.41	3.09	37.8933	1.31	8.27251	4.73928	3.92	60.2373	0.13	5	6.7	9.14667	60.1942	207.167	843.629	2771.95	4389.58
2018-10-20	2018	2018鲁能	3	2018泰达	14	433932018鲁能2018泰达	2	0	4231 (100.0%)	4231	2018鲁能19	佩莱	FW	1	1985-07-15	54.35	48.92	97	97	1	4	4	21	61.11	12	50	44	65.91	48.15	5.98	54	1.8	11.045	7.463	8	147.3	0.34	6.8	8.2	11	147.298	542.359	1302.1	4638.19	4414.9
2018-10-20	2018	2018申花	7	2018权健	9	433932018申花2018权健	1	1	4231 (100.0%)	4231	2018申花9	登巴巴	FW	1	1985-05-25	50.1833	43.74	97	97	1	1	1	8	60	7	28.57	14	57.14	45	5.13	20	2.15	8.974	5.967	4	92	0.21	5.5	7.1	4	92.0032	398.14	1096.54	2866.34	4520.99
2018-10-20	2018	2018权健	9	2018申花	7	433932018权健2018申花	1	1	4231 (100.0%)	4231	2018权健9	杨旭	FW	0	1988-02-12	50.1833	56.26	97	97	1	4	4	16	54.29	15	40	28	57.14	54.29	8.45	35	1.66	9.935	6.47	12	287.2	0.66	6.1	7.7	9	287.232	593.157	1067.61	3755.69	4231.41
2018-10-05	2018	2018鲁能	3	2018权健	9	433782018鲁能2018权健	3	2	4231 (100.0%)	4231	2018鲁能9	塔尔德利	FW	1	1985-05-10	52.5333	56.64	98	98	1	4	4	15	78.26	2	0	61	81.97	37.68	8.66	69	2.3	9.305	6.542	16	388.5	0.85	5.6	7.5	0	388.467	651.116	866.2	3134.4	4265.02
2018-10-06	2018	2018一方	11	2018苏宁	5	433792018一方2018苏宁	3	1	4231 (100.0%)	4231	2018一方30	穆谢奎	FW	1	1987-08-21	40.55	50.05	97	97	1	5	5	13	64.86	12	41.67	28	67.86	48.65	6.17	37	1.49	8.924	5.37	2	51.9	0.11	5.5	8	8	51.9362	492.119	1194.66	2818.74	4366.77
2018-10-06	2018	2018申花	7	2018力帆	13	433792018申花2018力帆	1	0	4231 (100.0%)	4231	2018申花15	朱建荣	FW	0	1991-07-12	44.5333	36.31	70	97	0	3	4.15714	18.0143	38.1	11.0857	50	20.7857	26.67	66.67	9.91	29.1	1.14	10.3527	6.4602	4.15714	81.2029	0.18	6.4	8.6	13.8571	81.2623	650.485	1260.89	3754.33	4605.91
2018-10-06	2018	2018华夏	6	2018恒大	2	433792018华夏2018恒大	0	3	4231 (100.0%)	4231	2018华夏9	董学升	FW	0	1989-05-22	55.8167	49.06	95	95	1	2	2	8	76.47	9	44.44	28	82.14	38.24	6.95	34	1.94	11.706	8.94	9	200.1	0.48	7.3	9.6	4	200.062	1086.51	2187.31	4292.21	3939.76
2018-10-06	2018	2018恒大	2	2018华夏	6	433792018恒大2018华夏	3	0	4231 (100.0%)	4231	2018恒大7	阿兰	FW	1	1989-07-10	55.8167	50.94	95	95	1	2	2	10	68.75	13	30.77	27	74.07	37.5	9.39	32	2.5	9.174	6.312	10	204.9	0.48	5.8	6.8	4	204.915	704.978	1137.02	2473.87	4653.1
2018-11-11	2018	2018一方	11	2018亚泰	15	434152018一方2018亚泰	2	0	4231 (100.0%)	4231	2018一方28	杜维尔·里亚斯科斯	FW	1	1986-06-26	52.05	43.75	91	97	0	2	2.13187	18.1209	48.48	12.7912	58.33	23.4505	45.45	36.36	8.02	35.1758	1.91	10.0187	7.01598	8.52747	205.512	0.46	6.1	8	9.59341	205.511	668.273	1080.85	4058.58	4005.13
2018-11-11	2018	2018恒丰	16	2018力帆	13	434152018恒丰2018力帆	1	0	4231 (100.0%)	4231	2018恒丰11	耶拉维奇	FW	1	1985-08-27	48.1167	41.91	99	99	1	1	1	19	36.67	16	56.25	20	35	50	9.71	30	1.53	9.683	5.776	6	88	0.2	5.9	7.2	15	88.0234	463.8	935.965	3591.64	4603.64
2018-11-11	2018	2018泰达	14	2018恒大	2	434152018泰达2018恒大	1	5	4231 (100.0%)	4231	2018泰达9	乔纳森	FW	1	1990-03-29	51.6333	37.48	95	95	1	3	3	9	52.63	10	10	10	50	31.58	10.46	19	2.05	8.562	5.888	6	165.3	0.38	5.4	6.8	2	165.31	333.68	663.068	2632.6	4767.3
2018-11-02	2018	2018申花	7	2018建业	12	434062018申花2018建业	0	2	4231 (100.0%)	4231	2018申花9	登巴巴	FW	1	1985-05-25	49.75	57.8	97	97	1	4	4	14	60	9	33.33	24	75	25.71	6.22	35	2.06	8.761	6.051	8	157.7	0.37	5.4	7.3	2	157.744	474.079	1107.89	2559.83	4461.41
2018-11-03	2018	2018力帆	13	2018泰达	14	434072018力帆2018泰达	1	1	4231 (100.0%)	4231	2018力帆27	卡尔德克	FW	1	1989-01-12	56.8833	63.72	98	98	1	2	2	17	48.48	17	52.94	25	56	51.52	7.94	33	1.73	9.815	6.859	6	110.7	0.25	6	7.2	15	110.69	405.07	998.464	3576.82	4723.73
2019-08-02	2019	2019国安	2	2019华夏	11	436792019国安2019华夏	2	0	4231 (100.0%)	4231	2019国安17	巴坎布	FW	1	1991-04-11	50.8167	61.19	101	101	1	1	1	8	75	12	75	24	87.5	37.5	3.3	32	1.66	10.279	7.461	6	136.4	0.3	6.1	8.3	1	136.416	568.96	1453.95	3491.29	4628.04
2019-08-11	2019	2019恒大	1	2019国安	2	436882019恒大2019国安	3	1	4231 (100.0%)	4231	2019恒大18	埃尔克森	FW	0	1989-07-13	50.8167	49.96	66	98	0	1	1.48485	10.3939	58.82	19.303	38.46	20.7879	57.14	64.71	6.03	25.2424	1.53	10.2737	7.04561	13.3636	238.615	0.57	6.2	8.4	2.9697	238.545	572.866	1417.06	3267.17	4778.43
2019-04-07	2019	2019一方	9	2019泰达	7	435622019一方2019泰达	1	2	4231 (100.0%)	4231	2019一方30	穆谢奎	FW	1	1987-08-21	50.8167	46.1	95	95	1	1	1	12	45.45	18	38.89	17	58.82	59.09	7.77	22	1.27	8.714	5.634	6	120.6	0.29	5.5	6.9	9	120.625	357.241	800.209	3206.79	4229.13
2019-04-21	2019	2019一方	9	2019力帆	10	435762019一方2019力帆	1	1	4231 (100.0%)	4231	2019一方30	穆谢奎	FW	1	1987-08-21	50.8167	52.75	99	99	1	8	8	12	62.5	13	53.85	28	60.71	59.38	6.04	32	1.31	9.073	5.682	8	165.2	0.38	5.5	7.2	13	165.152	403.505	963.394	3043.88	4497.46
2019-04-21	2019	2019力帆	10	2019一方	9	435762019力帆2019一方	1	1	4231 (100.0%)	4231	2019力帆32	费尔南多.恩里克	FW	1	1993-03-16	50.8167	47.25	96	99	0	2	2.0625	10.3125	71.43	6.1875	33.33	27.8438	77.78	28.57	12.43	36.0938	2.51	10.4115	6.65775	6.1875	118.388	0.27	6.3	8.4	0	118.381	611.959	1508.06	3347.14	4826.38
2019-05-26	2019	2019一方	9	2019申花	13	436112019一方2019申花	1	0	4231 (100.0%)	4231	2019一方30	穆谢奎	FW	1	1987-08-21	50.8167	49.04	95	95	1	5	5	12	61.29	19	47.37	27	66.67	58.06	7.48	31	1.65	9.284	6.02	10	229.2	0.53	5.8	7.5	11	229.223	470.132	1143.07	3027.04	4414.62
2019-06-02	2019	2019一方	9	2019上港	3	436182019一方2019上港	1	2	4231 (100.0%)	4231	2019一方30	穆谢奎	FW	1	1987-08-21	50.8167	50.41	95	95	1	5	5	10	65.52	12	41.67	24	75	55.17	6.35	29	1.59	8.856	5.798	2	40.7	0.09	5.5	7.6	7	40.6736	651.693	1105.61	2922.69	4135.4
2019-06-23	2019	2019权健	14	2019一方	9	436392019权健2019一方	2	2	4231 (100%)	4231	2019权健9	杨旭	FW	0	1988-02-12	50.8167	45.18	98	98	1	5	5	18	56.1	11	54.55	29	65.52	39.02	7.97	41	2.07	10.3	6.85	6	102.1	0.24	6.3	7.7	5	102.137	721.163	1277.89	3868.45	4329.88
2019-07-07	2019	2019一方	9	2019建业	8	436532019一方2019建业	3	1	4231 (100.0%)	4231	2019一方21	博阿滕	FW	1	1996-05-23	50.8167	54.77	99	99	1	3	3	15	46.43	26	50	17	64.71	28.57	12.05	28	1.93	10.18	6.78	13	314.9	0.68	6.2	8.2	9	314.94	688.436	1482.79	3777.15	3916.98
2019-07-06	2019	2019力帆	10	2019富力	12	436522019力帆2019富力	2	4	4231 (100.0%)	4231	2019力帆27	卡尔德克	FW	1	1989-01-12	50.8167	45.68	97	97	1	6	6	19	50	15	40	31	54.84	52.63	8.73	38	1.5	8.764	6.052	4	81.1	0.2	5.4	7	14	81.0986	369.679	760.186	3086.82	4465.8
2019-05-26	2019	2019恒大	1	2019佳兆业	15	436112019恒大2019佳兆业	1	0	4231 (100.0%)	4231	2019恒大17	杨立瑜	FW	0	1997-02-13	50.8167	58.34	98	98	1	3	3	8	68	1	0	22	63.64	48	10.42	25	1.8	9.188	5.911	9	130.3	0.31	5.6	7.5	3	130.308	553.231	992.452	2876.67	4635.07
2019-10-26	2019	2019富力	12	2019华夏	11	437642019富力2019华夏	1	2	4231 (100.0%)	4231	2019富力7	扎哈维	FW	1	1987-07-25	50.8167	49.04	102	102	1	2	2	18	62.5	11	63.64	37	75.68	47.92	8.55	48	1.71	9.641	6.648	13	224.8	0.51	5.6	8	3	224.841	895.247	1355.32	2600.56	4564.7
2019-06-02	2019	2019恒大	1	2019建业	8	436182019恒大2019建业	5	2	4231 (100.0%)	4231	2019恒大7	韦世豪	FW	0	1995-04-08	50.8167	53.5	77	97	0	3	3.77922	10.0779	65.22	15.1169	33.33	22.6753	77.78	43.48	10.39	28.974	1.57	9.97966	6.69804	11.3377	208.235	0.47	6.2	8	2.51948	208.291	837.631	1358.4	3396.08	4179.17
2019-05-05	2019	2019一方	9	2019苏宁	4	435902019一方2019苏宁	1	1	4231 (100.0%)	4231	2019一方30	穆谢奎	FW	1	1987-08-21	50.8167	52.79	98	98	1	6	6	6	68.42	10	30	12	75	47.37	3.26	19	1.84	9.413	6.635	4	66.7	0.16	5.7	7.4	4	66.7334	346.966	1362.99	3389.68	4246.14
2019-04-27	2019	2019权健	14	2019申花	13	435822019权健2019申花	3	2	4231 (100.0%)	4231	2019权健9	杨旭	FW	0	1988-02-12	50.8167	50.86	100	100	1	5	5	8	83.33	12	50	45	77.78	45.83	7.56	48	1.98	10.564	7.628	4	56.6	0.13	6.3	7.7	9	56.6148	356.845	1378.78	4858.36	3913.82
2019-05-17	2019	2019鲁能	5	2019申花	13	436022019鲁能2019申花	3	1	4231 (100.0%)	4231	2019鲁能9	佩莱	FW	1	1985-07-15	50.8167	51.26	95	95	1	4	4	14	76.67	20	65	49	79.59	53.33	6.81	60	1.65	10.153	7.316	3	50.7	0.12	6.4	7.5	16	50.6773	489.865	1001.48	3764.6	4845.99
2019-06-22	2019	2019人和	16	2019上港	3	436382019人和2019上港	0	3	4231 (100.0%)	4231	2019人和9	马赫特.迪奥普	FW	1	1988-07-08	50.8167	44.47	96	96	1	6	6	19	56.82	10	70	34	61.76	54.55	7.89	44	1.57	9.817	7.075	5	103.1	0.24	6.1	7.8	9	103.129	420.572	1273.42	3323.78	4695.7
2019-04-05	2019	2019鲁能	5	2019佳兆业	15	435602019鲁能2019佳兆业	1	1	4231 (100.0%)	4231	2019鲁能9	佩莱	FW	1	1985-07-15	50.8167	55.77	96	96	1	8	8	24	60.66	18	61.11	50	66	44.26	6.89	61	1.61	9.532	6.095	3	44	0.11	5.9	7.7	12	44.0235	379	945.365	3530.82	4632.58
2019-08-02	2019	2019人和	16	2019佳兆业	15	436792019人和2019佳兆业	1	1	4231 (100.0%)	4231	2019人和9	马赫特.迪奥普	FW	1	1988-07-08	50.8167	46.32	97	97	1	2	2	21	41.67	18	55.56	29	41.38	52.78	13.17	36	1.31	8.812	5.64	4	85.5	0.2	5.4	7.7	12	85.5082	430.919	1044.05	2615.52	4635.74
2019-04-13	2019	2019权健	14	2019泰达	7	435682019权健2019泰达	1	1	4231 (100.0%)	4231	2019权健9	杨旭	FW	0	1988-02-12	50.8167	39.82	73	95	0	5	6.50685	11.7123	70.97	13.0137	60	32.5342	76	45.16	5.32	40.3425	1.81	10.6556	8.10103	7.80822	205.486	0.48	6.7	7.8	7.80822	205.428	653.388	1391.69	4168.12	4237.59
2019-12-01	2019	2019力帆	10	2019泰达	7	438002019力帆2019泰达	0	2	4231 (100.0%)	4231	2019力帆27	卡尔德克	FW	1	1989-01-12	50.8167	52.37	97	97	1	4	4	15	55.88	12	66.67	28	57.14	64.71	6.58	34	1.44	9.146	6.029	6	123.3	0.29	5.6	7.7	14	123.271	445.35	1199.51	3250.52	4127.7
2019-05-12	2019	2019权健	14	2019富力	12	435972019权健2019富力	1	2	4231 (100.0%)	4231	2019权健7	阿兰	FW	1	1989-07-10	50.8167	51.14	96	96	1	3	3	20	59.18	14	35.71	39	71.79	28.57	8.95	49	2.9	9.223	6.696	3	50	0.12	5.7	7.1	8	49.9948	430.89	1311.72	3036.62	4394.23
2019-08-15	2019	2019申花	13	2019权健	14	436922019申花2019权健	2	2	4231 (100.0%)	4231	2019申花20	战怡麟	FW	1	1989-09-20	50.8167	50.53	98	98	1	1	1	13	59.38	18	77.78	28	64.29	62.5	6.91	32	1.34	8.278	5.05	2	40.9	0.1	5.1	6.7	16	40.8913	115.685	785.485	2988.21	4347.87
2019-05-17	2019	2019恒大	1	2019卓尔	6	436022019恒大2019卓尔	3	2	4231 (100.0%)	4231	2019恒大17	杨立瑜	FW	0	1997-02-13	50.8167	59.96	99	99	1	6	6	10	68.75	6	83.33	22	77.27	21.88	8.61	32	2	10.212	6.83	9	278.6	0.62	6.2	7.8	5	278.554	619.219	1081.62	3533.03	4699.89
2019-10-25	2019	2019力帆	10	2019申花	13	437632019力帆2019申花	1	0	4231 (100.0%)	4231	2019力帆27	卡尔德克	FW	1	1989-01-12	50.8167	42.79	97	97	1	3	3	16	60	20	65	33	60.61	45	9.68	40	1.6	9.889	6.644	7	164.8	0.39	6.1	7.9	15	164.786	500.166	1192.12	3690	4342.1
2020-07-26	2020	2020富力	11	2020佳兆业	13	440382020富力2020佳兆业	0	3	4231 (100.0%)	4231	2020富力7	扎哈维	FW	1	1987-07-25	2.36667	61.75	95	95	1	3	3	14	65.85	1	0	29	72.41	31.71	10.72	41	2.27	9.126	7.108	14	204.2	0.5	5.8	7.5	1	204.152	448.121	1245.4	3067.54	0
2020-07-26	2020	2020一方	12	2020鲁能	5	440382020一方2020鲁能	2	3	4231(100.0%)	4231	2020一方9	龙东	FW	1	1989-09-16	2.40764	44.25	95	95	1	4	4	13	59.38	13	53.85	26	61.54	50	4.81	32	1.81	11.258	8.167	7	140.3	0.33	7.1	8.5	12	140.274	609.681	1637.43	4528.22	0
2020-07-26	2020	2020鲁能	5	2020一方	12	440382020鲁能2020一方	3	2	4231(100.0%)	4231	2020鲁能25	费莱尼	FW	1	1987-11-22	2.40764	55.75	95	95	1	9	9	18	67.27	16	37.5	49	75.51	49.09	6.55	55	1.82	11.689	8.451	6	124.7	0.29	7.4	8.8	16	124.705	715.129	1580.27	5254.55	0
2020-08-02	2020	2020华夏	8	2020上港	4	440452020华夏2020上港	0	4	4231(100.0%)	4231	2020华夏10	马尔考	FW	1	1994-06-17	2.18472	47.77	97	97	1	8	8	17	50	9	66.67	22	59.09	47.06	6.52	34	1.71	8.874	6.125	7	151.9	0.34	5.5	7	12	151.867	508.57	827.668	2487.42	0
2020-08-01	2020	2020永昌	16	2020黄海	14	440442020永昌2020黄海	2	2	4231 (100.0%)	4231	2020永昌9	奥斯卡（永昌）	FW	1	1999-08-17	1.74931	42.03	95	95	1	4	4	9	60.87	7	71.43	16	56.25	39.13	9.97	23	2.39	9.096	5.768	12	279.6	0.66	5.7	8.2	6	279.582	495.546	941.519	3103.51	0
2020-08-01	2020	2020黄海	14	2020永昌	16	440442020黄海2020永昌	2	2	4231 (100.0%)	4231	2020黄海27	朱建荣	FW	0	1991-07-12	1.74931	57.97	82	95	0	3	3.47561	5.79268	54.55	13.9024	33.33	8.10976	42.86	45.45	6.24	12.7439	1.91	8.64848	5.24585	1.15854	10.1951	0.02	5.5	7.4	3.47561	10.141	267.432	843.218	2577.16	0
2020-08-07	2020	2020华夏	8	2020力帆	6	440502020华夏2020力帆	2	2	4231 (100.0%)	4231	2020华夏10	马尔考	FW	1	1994-06-17	1.73819	50.7	75	104	0	4	5.54667	24.96	43.75	15.2533	63.64	36.0533	53.85	46.88	7.86	44.3733	1.91	10.0769	6.31765	8.32	170.56	0.35	5.8	8.3	13.8667	170.541	593.767	1382.4	3024.7	0
2020-08-07	2020	2020力帆	6	2020华夏	8	440502020力帆2020华夏	2	2	4231 (100.0%)	4231	2020力帆27	卡尔德克	FW	1	1989-01-12	1.73819	49.3	104	104	1	7	7	14	53.33	15	60	23	60.87	60	8.16	30	1.63	9.101	5.42	4	52.8	0.12	5.2	7.8	11	52.7952	406.557	1206.25	2878.99	0
2020-08-05	2020	2020申花	7	2020鲁能	5	440482020申花2020鲁能	1	0	4231 (100.0%)	4231	2020申花20	金信煜	FW	1	1988-04-14	2.04444	47.51	94	94	1	4	4	13	55.17	10	70	25	64	72.41	6.58	29	1.28	10.111	6.505	3	42.9	0.1	6.4	8	13	42.9243	420.085	1320.64	3743.62	0
2020-08-10	2020	2020一方	12	2020申花	7	440532020一方2020申花	2	2	4231(100.0%)	4231	2020一方9	龙东	FW	1	1989-09-16	2.07986	57.59	96	96	1	4	4	20	60.78	10	50	39	69.23	41.18	6.12	51	2.18	9.389	6.223	6	118.5	0.28	5.8	7.5	12	118.496	333.588	840.107	3227.19	0
2020-08-15	2020	2020鲁能	5	2020佳兆业	13	440582020鲁能2020佳兆业	2	0	4231 (100.0%)	4231	2020鲁能9	佩莱	FW	1	1985-07-15	2.02847	48.27	97	97	1	2	2	12	63.64	10	60	30	63.33	45.45	10.01	33	1.67	10.516	6.889	6	86.5	0.21	6.5	8.5	10	86.5252	447.314	1387.32	4307.69	0
2020-08-16	2020	2020上港	4	2020永昌	16	440592020上港2020永昌	1	1	4231(100.0%)	4231	2020上港7	阿瑙托维奇	FW	1	1989-04-19	2.20833	60.3	98	98	1	8	8	12	63.64	5	60	26	73.08	33.33	3.68	33	1.76	8.901	6.102	8	168.2	0.39	5.4	6.9	4	168.218	408.453	798.065	2348.49	0
2020-08-16	2020	2020上港	4	2020永昌	16	440592020上港2020永昌	1	1	4231(100.0%)	4231	2020上港10	胡尔克	FW	1	1986-07-25	2.20833	60.3	50	98	0	3	5.88	35.28	45.45	0	0	50.96	46.15	24.24	11.7	64.68	2.76	9.5844	6.47976	3.92	47.628	0.11	5.8	7.4	0	47.6426	454.158	1187.54	3137.77	0
2020-08-16	2020	2020富力	11	2020一方	12	440592020富力2020一方	1	0	4231 (100.0%)	4231	2020富力11	雷纳迪尼奥	FW	1	1988-10-04	2.61944	53.97	67	100	0	5	7.46269	8.95522	77.78	4.47761	33.33	37.3134	72	29.63	12.16	40.2985	3.3	11.2328	8.75373	11.9403	371.194	0.8	6.8	7.9	1.49254	371.184	518.202	1437.88	4346.49	0
2020-08-21	2020	2020力帆	6	2020永昌	16	440642020力帆2020永昌	1	0	4231 (100.0%)	4231	2020力帆9	阿德里安	FW	1	1986-11-06	2.19722	51.91	98	98	1	2	2	16	73.33	8	50	53	71.7	28.33	9.66	60	2.48	10.945	7.762	3	98.5	0.23	6.7	8.8	2	98.5314	733.451	1681.63	4251.53	0
2020-08-19	2020	2020鲁能	5	2020建业	9	440622020鲁能2020建业	2	1	4231 (100.0%)	4231	2020鲁能9	佩莱	FW	1	1985-07-15	2.02431	61.17	80	98	0	1	1.225	14.7	53.85	13.475	72.73	26.95	59.09	69.23	4.73	31.85	1.27	9.85023	6.42635	0	0	0	6	7.9	9.8	0	317.655	1088.91	4096.54	0
2020-08-19	2020	2020鲁能	5	2020建业	9	440622020鲁能2020建业	2	1	4231 (100.0%)	4231	2020鲁能25	费莱尼	FW	1	1987-11-22	2.02431	61.17	50	98	0	13	25.48	9.8	89.13	15.68	87.5	84.28	86.05	34.78	13.52	90.16	1.87	11.3053	7.50288	3.92	68.012	0.16	6.9	9.3	13.72	67.9972	372.704	1524.19	5556.42	0
2020-08-25	2020	2020富力	11	2020鲁能	5	440682020富力2020鲁能	1	5	4231 (100.0%)	4231	2020富力7	扎哈维	FW	1	1987-07-25	2.82361	53.7	93	93	1	3	3	18	66.67	6	66.67	38	84.21	37.04	4.92	54	2.15	9.679	8.102	3	53	0.14	6.2	7.2	3	53.0426	596.225	1394.88	3137.17	0
2020-08-26	2020	2020上港	4	2020力帆	6	440692020上港2020力帆	3	0	4231 (100.0%)	4231	2020上港7	阿瑙托维奇	FW	1	1989-04-19	2.28542	59.42	72	94	0	5	6.52778	14.3611	63.33	2.61111	50	30.0278	78.26	33.33	2.85	39.1667	1.97	9.67156	6.82283	20.8889	453.158	1.09	6.1	7.2	2.61111	453.12	586.636	779.318	2983.3	0
2020-08-29	2020	2020鲁能	5	2020一方	12	440722020鲁能2020一方	0	1	4231 (100.0%)	4231	2020鲁能9	佩莱	FW	1	1985-07-15	2.29722	55.59	96	96	1	4	4	9	67.86	9	44.44	23	65.22	57.14	10.6	28	1.5	10.078	7.105	1	16.7	0.04	6.3	7.7	5	16.6775	339.625	1031.84	4028.71	0
2020-09-03	2020	2020鲁能	5	2020苏宁	1	440772020鲁能2020苏宁	0	1	4231 (100.0%)	4231	2020鲁能9	佩莱	FW	1	1985-07-15	2.09514	60.83	66	95	0	2	2.87879	8.63636	68.42	8.63636	83.33	24.4697	76.47	42.11	9.39	27.3485	1.74	10.6587	7.47045	1.43939	16.8409	0.04	6.7	8.2	10.0758	16.8623	272.969	1552.93	4688.97	0
2020-09-09	2020	2020佳兆业	13	2020恒大	2	440832020佳兆业2020恒大	0	2	4231 (100.0%)	4231	2020佳兆业9	普雷西亚多	FW	1	1994-06-01	2.32222	49.92	95	95	1	3	3	20	44.44	12	58.33	24	54.17	30.56	10.94	36	2.08	10.672	8.019	13	252	0.62	6.7	8.6	10	251.998	787.185	1272.25	4452.94	0
2020-09-21	2020	2020一方	12	2020富力	11	440952020一方2020富力	0	1	4231 (100.0%)	4231	2020一方9	龙东	FW	1	1989-09-16	2.60417	51.14	97	97	1	4	4	11	70.27	7	71.43	31	77.42	43.24	4.97	37	1.92	10.515	8.244	2	67.5	0.15	6.5	7.9	8	67.5182	275.65	1345.83	4290.26	0
2020-09-27	2020	2020佳兆业	13	2020苏宁	1	441012020佳兆业2020苏宁	0	1	4231 (100.0%)	4231	2020佳兆业9	普雷西亚多	FW	1	1994-06-01	1.85347	62.8	96	96	1	5	5	13	60.61	9	55.56	26	57.69	39.39	3.92	33	1.85	9.051	5.763	11	213.4	0.5	5.6	7.8	5	213.423	491.467	882.161	3187.42	0
2020-10-31	2020	2020华夏	8	2020鲁能	5	441352020华夏2020鲁能	3	6	4231 (100.0%)	4231	2020华夏11	步亚·图雷	FW	1	1995-01-10	3.26111	52.98	125	125	1	3	3	13	75	12	33.33	41	80.49	46.15	3.13	52	2.31	14.787	11.862	24	534.3	0.94	7.1	9.1	3	453.86	1007.58	2027.57	4315.54	0
2020-11-06	2020	2020鲁能	5	2020力帆	6	441412020鲁能2020力帆	3	4	4231 (100.0%)	4231	2020鲁能7	郭田雨	FW	0	1999-03-05	2.44167	52.54	66	95	0	1	1.43939	11.5152	60	7.19697	60	18.7121	84.62	50	3.58	28.7879	1.55	11.4806	8.87098	12.9545	301.121	0.71	7.2	8.9	7.19697	301.144	647.552	1325.08	4994.41	0
2020-11-10	2020	2020鲁能	5	2020力帆	6	441452020鲁能2020力帆	2	1	4231 (100.0%)	4231	2020鲁能9	佩莱	FW	1	1985-07-15	3.13681	50.4	48	125	0	4	10.4167	26.0417	56.52	18.2292	85.71	54.6875	61.9	47.83	5.77	59.8958	1.61	14.5469	10.9922	10.4167	146.354	0.27	7	8.6	13.0208	146.431	636.828	2177.38	6305.26	0
2020-11-10	2020	2020鲁能	5	2020力帆	6	441452020鲁能2020力帆	2	1	4231 (100.0%)	4231	2020鲁能7	郭田雨	FW	0	1999-03-05	3.13681	50.4	72	125	0	2	3.47222	13.8889	69.23	10.4167	50	32.9861	84.21	42.31	2.12	45.1389	1.81	14.908	11.1753	22.5694	431.944	0.78	7.1	8.8	12.1528	187.092	884.917	1258.43	3669	0
2020-11-10	2020	2020黄海	14	2020佳兆业	13	441452020黄海2020佳兆业	1	2	4231 (100.0%)	4231	2020黄海24	拉多尼奇	FW	1	1990-07-23	2.38403	41.49	81	97	0	3	3.59259	9.58025	69.23	13.1728	9.09	22.7531	84.21	38.46	7.28	31.1358	2.19	9.85688	7.41751	9.58025	202.981	0.46	6	7.7	3.59259	203.029	798.882	1475.69	3051.5	0
2021-04-28	2021	2021华夏	8	2021一方	15	443142021华夏2021一方	1	0	4231 (100.0%)	4231	2021华夏10	马尔考	FW	1	1994-06-17	1.97153	54.98	96	96	1	8	8	26	42.22	19	73.68	23	52.17	33.33	9.29	45	1.82	8.291	5.537	9	144.3	0.35	5.2	7.1	15	144.306	283.428	847.182	2360.75	0
2021-05-10	2021	2021卓尔	14	2021国安	5	443262021卓尔2021国安	0	2	4231 (100.0%)	4231	2021卓尔17	埃弗拉·夸西	FW	1	1994-09-25	2.375	46.33	96	96	1	6	6	12	73.91	12	41.67	31	80.65	26.09	3.84	46	3	9.108	6.67	14	347.5	0.81	5.7	7	3	347.476	395.147	910.969	2969.66	0
