# Supplementary material for: Non-linear trends using the generalized additive models in physical and technical performances of the Chinese Super League players
Source: PLoS One. 2024 Jul 26;19(7):e0307843. doi: 10.1371/journal.pone.0307843 (PMC11280146; doi:10.1371/journal.pone.0307843)
Supplement: S1 File — It includes detailed datasets used in the analysis of non-linear trends in physical and technical performance indicators of players across different positions and formations in the Chinese Super League from the 2015 to 2021 seasons. (ZIP) [file pone.0307843.s001.zip › Datta/μ£¬σæ╜σÉìμûçΣ╗╢σñ╣/FW442.xlsx]

## Sheet: Sheet1
MatchDate	Season	球队名字	球队排名	对手名字	对手排名		GoalsScored	GoalsAgainst	阵型2	formation	球队	PlayerID	场上确切位置	ForeignorNot	确切出生日期	MinBallinPlay	BallPoss%	MinPlayed	全场时间	FullMatchorNo	GainofPoss	Gain_of_Possession	Loss_of_Possession	Ball_Retention	Challenge	Challenge_Success_Rate	Pass	Pass_Success_Rate	FirstTimePassofIndposs%	AvgLengthFwdPass	标准化IndPoss	TouchesperIndPoss	Distance_Covered	Distance_Covered_Ball_In_Play	Number_of_Sprint	标准化DistanceSprint	TimeinSprint	AvgSpeed	AvgSpeedBallinPlay	标准化NoJump	Sprint	High_Speed_Running	Middle_speed_running	Low_Speed_Running	标准化Walking&Jogging&Standing
2015-07-11	2015	2015恒大	1	2015亚泰	8	421962015恒大2015亚泰	2	0	442 (100.0%)	442	2015恒大11	高拉特	FW	1	1991-06-05	55.2333	53.57	94	94	1	7	7	13	79.37	4	25	54	81.48	30.16	8.16	63	2.24	10.443	7.834	17	334.1	0.81	6.6	8.5	2	334.11	802.341	1315.56	4139.45	3851.16
2015-07-11	2015	2015恒大	1	2015亚泰	8	421962015恒大2015亚泰	2	0	442 (100.0%)	442	2015恒大29	郜林	FW	0	1986-02-14	55.2333	53.57	68	94	0	7	9.67647	19.3529	63.16	12.4412	55.56	44.2353	68.75	21.05	6.32	52.5294	2.68	9.86309	7.003	8.29412	154.685	0.36	6.3	7.6	5.52941	154.635	489.068	1238.8	3592.26	4387.9
2015-07-19	2015	2015申花	6	2015力帆	10	422042015申花2015力帆	2	0	442 (100.0%)	442	2015申花10	吉奥瓦尼·莫雷诺	FW	1	1986-07-01	51.2	45.64	97	97	1	11	11	20	64.29	8	62.5	47	65.96	37.5	11.76	56	2.14	9.379	6.053	6	115.2	0.28	5.8	7.1	7	115.172	328.57	733.432	2822	5380.31
2015-07-19	2015	2015申花	6	2015力帆	10	422042015申花2015力帆	2	0	442 (100.0%)	442	2015申花9	登巴巴	FW	1	1985-05-25	51.2	45.64	97	97	1	1	1	14	54.84	7	42.86	21	57.14	38.71	8.1	31	1.97	8.723	5.714	4	89.5	0.21	5.4	6.7	6	89.4597	400.884	758.929	2442.52	5030.84
2015-07-25	2015	2015宏运	14	2015苏宁	9	422102015宏运2015苏宁	2	3	442 (100.0%)	442	2015宏运34	邱卡	FW	1	1990-03-19	51.4333	62.59	49	97	0	2	3.95918	7.91837	77.78	7.91837	25	23.7551	91.67	38.89	1.51	35.6327	1.67	9.65843	5.48743	5.93878	82.1531	0.19	5.9	7.8	3.95918	82.1351	521.406	1050.07	3881.07	4124.25
2015-07-25	2015	2015宏运	14	2015苏宁	9	422102015宏运2015苏宁	2	3	442 (100.0%)	442	2015宏运14	保罗·恩里克	FW	1	1989-03-13	51.4333	62.59	97	97	1	2	2	7	76.67	2	0	24	66.67	16.67	7.46	30	2.93	9.978	6.885	5	81.5	0.18	6.2	8.1	0	81.5354	482.256	1297.68	4053.81	4062.94
2015-07-25	2015	2015宏运	14	2015苏宁	9	422102015宏运2015苏宁	2	3	442 (100.0%)	442	2015宏运13	比茨法尔维	FW	1	1988-02-05	51.4333	62.59	47	97	0	5	10.3191	20.6383	70.59	12.383	33.33	57.7872	78.57	26.47	11.21	70.1702	2.21	12.4263	9.52457	4.12766	60.883	0.15	7.6	9.3	6.19149	60.9861	810.985	2372.05	5294.37	3887.33
2015-07-05	2015	2015泰达	13	2015绿城	11	421902015泰达2015绿城	1	2	442(100.0%)	442	2015泰达9	巴尔克斯	FW	1	1984-04-11	50.2833	47.03	94	94	1	4	4	31	48.33	13	53.85	45	51.11	28.33	11.67	60	2.42	9.104	6.042	2	40.5	0.1	5.8	7.2	3	40.5245	360.894	1066.69	3207.1	4428.41
2015-07-05	2015	2015泰达	13	2015绿城	11	421902015泰达2015绿城	1	2	442(100.0%)	442	2015泰达14	周燎	FW	0	1989-01-14	50.2833	47.03	94	94	1	2	2	12	65.71	15	53.33	30	70	48.57	8.03	35	1.57	10.606	7.22	6	132.3	0.31	6.7	8.6	9	132.35	698.081	1312.46	4131.98	4331.43
2015-08-12	2015	2015恒大	1	2015苏宁	9	422282015恒大2015苏宁	1	0	442 (100.0%)	442	2015恒大9	埃尔克森	FW	1	1989-07-13	57.35	59.01	49	96	0	0	0	13.7143	65	13.7143	14.29	33.3061	70.59	40	9.93	39.1837	2	10.1976	7.11184	13.7143	243.331	0.53	6.3	8	7.83673	243.399	546.302	1105.57	3860.56	4441.63
2015-08-12	2015	2015恒大	1	2015苏宁	9	422282015恒大2015苏宁	1	0	442 (100.0%)	442	2015恒大56	罗比尼奥	FW	1	1984-01-25	57.35	59.01	96	96	1	8	8	17	80.46	8	25	78	75.64	32.18	13.46	87	2.83	9.905	7.26	6	95.2	0.23	6.2	7.6	1	95.1662	631.266	1484.37	3645.43	4049.13
2015-08-12	2015	2015恒大	1	2015苏宁	9	422282015恒大2015苏宁	1	0	442 (100.0%)	442	2015恒大11	高拉特	FW	1	1991-06-05	57.35	59.01	96	96	1	3	3	16	76.81	11	45.45	51	84.31	23.19	8.81	69	2.43	11.068	8.289	4	54.4	0.13	6.9	8.7	2	54.3584	858.123	1815.02	4272.13	4068.79
2015-09-19	2015	2015绿城	11	2015永昌	7	422662015绿城2015永昌	1	1	442 (100.0%)	442	2015绿城10	阿甘	FW	1	1987-09-20	59.8333	55.37	96	96	1	6	6	25	56.9	7	28.57	39	61.54	18.97	9.71	58	3.17	10.393	7.765	14	286.1	0.67	6.5	7.8	0	286.103	624.12	1258.05	3892.32	4332.38
2015-09-19	2015	2015绿城	11	2015永昌	7	422662015绿城2015永昌	1	1	442 (100.0%)	442	2015绿城9	拉蒙	FW	1	1988-06-23	59.8333	55.37	96	96	1	2	2	10	75.61	12	50	33	78.79	24.39	8.59	41	2.39	9.224	6.926	3	75.2	0.18	5.7	6.9	2	75.2458	408.465	1013.78	3280.76	4446.14
2015-09-20	2015	2015宏运	14	2015力帆	10	422672015宏运2015力帆	1	1	442 (100.0%)	442	2015宏运13	比茨法尔维	FW	1	1988-02-05	53.4167	41.97	97	97	1	7	7	17	55.26	7	57.14	30	60	42.11	9.94	38	2.18	12.208	8.875	9	165.8	0.39	7.5	10	5	165.814	686.316	1893.85	5636.81	3825.67
2015-09-20	2015	2015宏运	14	2015力帆	10	422672015宏运2015力帆	1	1	442 (100.0%)	442	2015宏运14	保罗·恩里克	FW	1	1989-03-13	53.4167	41.97	97	97	1	6	6	17	58.54	12	58.33	23	73.91	31.71	3.85	41	2.17	9.415	6.64	7	145.9	0.33	5.8	7.5	8	145.902	299.678	887.339	3569.11	4513.21
2015-10-17	2015	2015申花	6	2015亚泰	8	422942015申花2015亚泰	3	0	442 (100.0%)	442	2015申花17	卡希尔	FW	1	1979-12-06	47.1	48.51	95	95	1	1	1	13	59.38	17	29.41	18	61.11	18.75	11.84	32	1.88	10.109	6.221	5	80.1	0.19	6.3	7.9	7	80.0868	682.034	1407.96	3735.91	4202.65
2015-10-17	2015	2015申花	6	2015亚泰	8	422942015申花2015亚泰	3	0	442 (100.0%)	442	2015申花9	登巴巴	FW	1	1985-05-25	47.1	48.51	47	95	0	1	2.02128	16.1702	52.94	10.1064	40	26.2766	61.54	29.41	7.89	34.3617	2	9.20085	6.14266	4.04255	112.989	0.25	5.8	7.7	4.04255	113.045	471.543	1165.22	3648.09	3802.27
2015-10-18	2015	2015宏运	14	2015绿城	11	422952015宏运2015绿城	0	0	442 (100.0%)	442	2015宏运13	比茨法尔维	FW	1	1988-02-05	59.2333	44.61	97	97	1	5	5	10	75	8	37.5	27	92.59	22.5	12.42	40	2.73	13.256	10.237	12	238	0.56	8.2	10.4	3	238.017	1268.34	2747.51	5628	3373.92
2015-10-18	2015	2015宏运	14	2015绿城	11	422952015宏运2015绿城	0	0	442 (100.0%)	442	2015宏运34	邱卡	FW	1	1990-03-19	59.2333	44.61	97	97	1	7	7	16	57.89	18	33.33	25	72	36.84	6.91	38	2.03	10.664	7.838	8	167.7	0.39	6.6	7.9	6	167.694	584.695	1283.52	4128.86	4499.57
2015-10-25	2015	2015国安	4	2015泰达	13	423022015国安2015泰达	0	4	442 (100.0%)	442	2015国安17	巴塔拉	FW	1	1984-01-16	50.95	57.82	94	94	1	7	7	12	78.57	5	40	13	69.23	14.29	3.52	14	3.79	9.116	6.511	4	73.6	0.17	5.7	7.1	4	73.5869	220.526	665.743	3777.52	4378.34
2015-10-25	2015	2015国安	4	2015泰达	13	423022015国安2015泰达	0	4	442 (100.0%)	442	2015国安10	德扬	FW	1	1981-07-27	50.95	57.82	94	94	1	4	4	14	74.19	10	50	56	80.36	22.58	9.89	62	2.4	10.519	6.563	4	103.3	0.24	6.7	8.1	5	103.268	482.426	1240.24	4457.71	4235.45
2016-03-13	2016	2016绿城	15	2016永昌	16	424422016绿城2016永昌	0	1	442 (100.0%)	442	2016绿城7	加比奥内塔	FW	1	1985-10-05	56.3	61.9	77	94	0	8	9.76623	15.8701	73.47	12.2078	20	46.3896	86.84	32.65	10.85	59.8182	2.82	10.3424	7.46751	7.32468	187.756	0.44	6.5	8.2	1.22078	187.808	422.799	1347.56	4245.24	4138.93
2016-03-13	2016	2016绿城	15	2016永昌	16	424422016绿城2016永昌	0	1	442 (100.0%)	442	2016绿城17	卡希尔	FW	1	1979-12-06	56.3	61.9	94	94	1	3	3	13	63.89	12	58.33	28	67.86	27.78	6.75	36	2.36	11.057	7.831	5	113.7	0.28	7	8.3	10	113.718	418.316	1790.98	4890.92	3842.76
2016-03-13	2016	2016力帆	8	2016建业	13	424422016力帆2016建业	0	1	442 (100.0%)	442	2016力帆33	吉利奥蒂	FW	1	1987-05-20	48.45	57.37	73	95	0	2	2.60274	9.10959	69.57	7.80822	50	23.4247	83.33	56.52	6.64	29.9315	2.04	11.1098	7.49719	11.7123	192.603	0.46	6.9	8.8	2.60274	192.667	662.151	1796.68	4124.89	4333.6
2016-03-13	2016	2016力帆	8	2016建业	13	424422016力帆2016建业	0	1	442 (100.0%)	442	2016力帆32	费尔南多.恩里克	FW	1	1993-03-16	48.45	57.37	95	95	1	3	3	17	72.58	6	33.33	50	62	30.65	11.96	62	2.52	10.721	7.093	7	118.3	0.28	6.7	8.8	0	118.287	722.292	1658.59	4104.22	4118.08
2016-03-06	2016	2016绿城	15	2016亚泰	12	424352016绿城2016亚泰	2	1	442 (100.0%)	442	2016绿城7	加比奥内塔	FW	1	1985-10-05	49.65	47.01	65	96	0	5	7.38462	22.1538	46.43	5.90769	25	20.6769	50	28.57	9.22	41.3538	2.25	11.6027	7.65194	13.2923	348.406	0.78	7.2	8.9	7.38462	348.433	430.302	1596.54	5335.51	3891.69
2016-03-06	2016	2016绿城	15	2016亚泰	12	424352016绿城2016亚泰	2	1	442 (100.0%)	442	2016绿城17	卡希尔	FW	1	1979-12-06	49.65	47.01	96	96	1	12	12	14	65	19	31.58	33	69.7	47.5	9.97	40	1.68	11.604	7.289	5	87.1	0.21	7.2	8.8	10	87.1117	543.032	2248.89	5100.71	3624.39
2016-04-16	2016	2016宏运	11	2016泰达	10	424762016宏运2016泰达	2	2	442 (100.0%)	442	2016宏运12	詹姆斯	FW	1	1980-02-02	40.5167	52.99	95	95	1	8	8	14	56.25	7	28.57	26	53.85	34.38	16.87	32	2.44	11.062	6.648	17	326.3	0.77	6.9	9.8	6	326.323	961.961	1721.16	4323.66	3728.81
2016-04-16	2016	2016宏运	11	2016泰达	10	424762016宏运2016泰达	2	2	442 (100.0%)	442	2016宏运30	伊卜拉希姆·图雷	FW	1	1985-12-17	40.5167	52.99	95	95	1	2	2	14	58.82	14	50	27	55.56	44.12	14.7	34	1.91	10.563	6.369	8	167.4	0.4	6.6	9.4	12	167.352	733.381	1636.98	4264.46	3760.61
2016-04-17	2016	2016绿城	15	2016国安	5	424772016绿城2016国安	0	3	442 (100.0%)	442	2016绿城7	加比奥内塔	FW	1	1985-10-05	48.3667	37.87	94	94	1	7	7	12	66.67	4	75	23	56.52	36.11	7.54	36	2.75	10.763	7.153	9	259.1	0.61	6.8	8.9	3	259.122	550.745	1500.02	4457.08	3996.32
2016-04-17	2016	2016绿城	15	2016国安	5	424772016绿城2016国安	0	3	442 (100.0%)	442	2016绿城17	卡希尔	FW	1	1979-12-06	48.3667	37.87	66	94	0	2	2.84848	2.84848	85.71	17.0909	16.67	19.9394	85.71	64.29	10.55	19.9394	1.71	11.0607	6.89476	9.9697	132.17	0.32	7	9	5.69697	132.099	824.366	1859.09	4526.76	3718.97
2016-04-02	2016	2016上港	3	2016力帆	8	424622016上港2016力帆	1	1	442 (100.0%)	442	2016上港17	埃弗拉·夸西	FW	1	1994-09-25	49.4	60.94	76	96	0	3	3.78947	16.4211	63.89	10.1053	50	37.8947	73.33	33.33	6.96	45.4737	2.25	10.08	7.01684	13.8947	365.305	0.87	6.2	8.1	5.05263	365.278	478.265	1050.82	3884.12	4302.13
2016-04-02	2016	2016上港	3	2016力帆	8	424622016上港2016力帆	1	1	442 (100.0%)	442	2016上港9	埃尔克森	FW	1	1989-07-13	49.4	60.94	96	96	1	4	4	15	69.39	8	37.5	42	71.43	26.53	13.41	49	2.47	9.103	6.311	1	15.1	0.04	5.7	7.7	2	15.1386	412.945	1142.87	3117.63	4414.21
2016-05-01	2016	2016泰达	10	2016永昌	16	424912016泰达2016永昌	2	0	442 (100.0%)	442	2016泰达10	蒙特罗	FW	1	1987-07-26	56.2667	52.53	95	97	0	10	10.2105	20.4211	68.75	16.3368	56.25	55.1368	74.07	37.5	12.34	65.3474	1.84	10.4944	7.33218	9.18947	176.948	0.41	6.5	7.9	5.10526	176.963	528.913	1314.73	4154.8	4319.1
2016-05-01	2016	2016泰达	10	2016永昌	16	424912016泰达2016永昌	2	0	442 (100.0%)	442	2016泰达9	迪亚涅	FW	0	1991-10-28	56.2667	52.53	97	97	1	5	5	21	62.5	33	51.52	46	65.22	37.5	9.26	56	2.21	10.281	7.05	6	109.4	0.26	6.4	7.7	21	109.423	380.483	1283.42	4071.26	4436.15
2016-05-18	2016	2016国安	5	2016华夏	7	425082016国安2016华夏	0	2	442 (100.0%)	442	2016国安21	雷纳托.奥古斯托	FW	1	1988-02-08	58.4167	57.95	96	96	1	5	5	23	66.18	7	14.29	58	68.97	22.06	13.62	68	2.6	9.982	7.439	9	190.5	0.46	6.2	7.6	3	190.478	812.406	1508.58	3293.95	4176.21
2016-05-18	2016	2016国安	5	2016华夏	7	425082016国安2016华夏	0	2	442 (100.0%)	442	2016国安19	于大宝	FW	0	1988-04-18	58.4167	57.95	96	96	1	2	2	11	76.6	12	50	44	75	44.68	5.23	47	1.94	10.026	7.335	9	212.6	0.49	6.2	7.5	2	212.633	267.202	887.212	4475.74	4183.67
2016-05-29	2016	2016力帆	8	2016华夏	7	425192016力帆2016华夏	1	3	442 (100.0%)	442	2016力帆33	吉利奥蒂	FW	1	1987-05-20	55.3333	58.83	95	95	1	3	3	12	68.42	11	45.45	29	79.31	34.21	7.12	38	1.82	10.197	7.484	7	163.7	0.39	6.4	8.1	3	163.672	441.873	1464.56	3497.41	4629.8
2016-05-29	2016	2016力帆	8	2016华夏	7	425192016力帆2016华夏	1	3	442 (100.0%)	442	2016力帆10	维埃拉	FW	1	1988-10-30	55.3333	58.83	86	95	0	2	2.2093	14.3605	51.85	14.3605	46.15	24.3023	59.09	62.96	9	29.8256	1.41	9.18959	6.27331	6.62791	120.738	0.28	5.8	6.7	11.0465	120.701	315.75	646.397	3136.96	4969.58
2016-05-08	2016	2016泰达	10	2016鲁能	14	424982016泰达2016鲁能	3	2	442 (100.0%)	442	2016泰达10	蒙特罗	FW	1	1987-07-26	51.25	40.83	94	94	1	5	5	13	78.33	7	14.29	50	70	45	14.04	60	1.92	10.131	6.928	6	106.4	0.26	6.4	8.1	2	106.407	729.481	1392.14	3793.05	4110.05
2016-05-08	2016	2016泰达	10	2016鲁能	14	424982016泰达2016鲁能	3	2	442 (100.0%)	442	2016泰达9	迪亚涅	FW	0	1991-10-28	51.25	40.83	94	94	1	4	4	10	66.67	20	30	25	64	43.33	11.19	30	1.93	9.952	6.663	11	193.3	0.49	6.3	7.8	6	193.273	449.707	1129.04	3887	4292.74
2016-06-10	2016	2016宏运	11	2016力帆	8	425312016宏运2016力帆	3	2	442 (100.0%)	442	2016宏运12	詹姆斯	FW	1	1980-02-02	56.1333	43.76	94	94	1	5	5	16	66.67	2	50	39	66.67	27.08	11.66	48	2.56	12.118	9.094	12	258.5	0.63	7.7	9.7	3	258.524	959.386	2171.27	5080.2	3648.9
2016-06-10	2016	2016宏运	11	2016力帆	8	425312016宏运2016力帆	3	2	442 (100.0%)	442	2016宏运30	伊卜拉希姆·图雷	FW	1	1985-12-17	56.1333	43.76	56	94	0	0	0	15.1071	68.97	18.4643	27.27	40.2857	66.67	41.38	8.08	48.6786	2.07	11.4579	8.50868	8.39286	135.125	0.32	7.2	9.1	13.4286	135.198	899.036	1738.01	5018.96	3666.21
2016-06-11	2016	2016泰达	10	2016富德	9	425322016泰达2016富德	1	0	442 (100.0%)	442	2016泰达10	蒙特罗	FW	1	1987-07-26	55.4167	45	68	94	0	4	5.52941	20.7353	65.12	11.0588	50	51.1471	54.05	46.51	17.87	59.4412	1.79	9.82576	6.86476	2.76471	58.1971	0.14	6.2	7.7	4.14706	58.2497	557.008	1298.33	3881.01	4030.68
2016-06-11	2016	2016泰达	10	2016富德	9	425322016泰达2016富德	1	0	442 (100.0%)	442	2016泰达9	迪亚涅	FW	0	1991-10-28	55.4167	45	94	94	1	6	6	12	55.56	14	57.14	18	72.22	29.63	8.98	27	2.37	9.281	6.561	8	136.1	0.31	5.9	7.1	6	136.056	517.369	939.448	3118.85	4568.98
2016-06-15	2016	2016申花	4	2016华夏	7	425362016申花2016华夏	2	2	442 (100.0%)	442	2016申花9	登巴巴	FW	1	1985-05-25	57.2333	47.82	97	97	1	2	2	7	79.41	8	62.5	31	77.42	26.47	6.6	34	2.41	9.976	7.346	6	109	0.25	6.1	7.7	4	109.034	596.918	1400.41	3486.27	4383.05
2016-06-19	2016	2016绿城	15	2016申花	4	425402016绿城2016申花	0	4	442 (100.0%)	442	2016绿城7	加比奥内塔	FW	1	1985-10-05	50.3833	41.06	67	94	0	6	8.41791	11.2239	75	9.8209	42.86	35.0746	84	40.63	6.51	44.8955	2.16	10.1983	7.08928	18.2388	408.549	0.96	6.4	8.3	4.20896	408.493	603.079	1084.06	3658.32	4444.11
2016-06-19	2016	2016绿城	15	2016申花	4	425402016绿城2016申花	0	4	442 (100.0%)	442	2016绿城26	谈杨	FW	0	1989-01-09	50.3833	41.06	82	94	0	2	2.29268	14.9024	43.48	14.9024	76.92	22.9268	40	60.87	8.97	26.3659	1.35	9.85051	6.56968	2.29268	56.8585	0.13	6.2	7.7	16.0488	56.8935	257.354	1027.03	4384.19	4124.84
2016-07-16	2016	2016宏运	11	2016鲁能	14	425672016宏运2016鲁能	1	1	442 (100.0%)	442	2016宏运12	詹姆斯	FW	1	1980-02-02	52.9667	49.23	96	96	1	4	4	11	65.63	6	33.33	20	80	28.13	6.86	32	2.5	10.929	7.684	10	219	0.5	6.8	8.7	4	218.985	774.477	1614.43	4119.19	4202.31
2016-07-16	2016	2016宏运	11	2016鲁能	14	425672016宏运2016鲁能	1	1	442 (100.0%)	442	2016宏运37	乌贾	FW	0	1990-10-14	52.9667	49.23	96	96	1	5	5	17	54.05	18	33.33	31	58.06	43.24	9.42	37	1.78	9.993	6.905	9	180.4	0.43	6.2	7.8	9	180.447	474.643	1127.23	3629.39	4581.08
2016-07-16	2016	2016泰达	10	2016富力	6	425672016泰达2016富力	2	3	442 (100.0%)	442	2016泰达10	蒙特罗	FW	1	1987-07-26	55.65	38.94	97	97	1	6	6	21	59.62	4	50	48	52.08	44.23	14.6	52	2.23	10.064	6.878	6	131.4	0.3	6.2	7.4	4	131.408	307.65	1155.91	3849.49	4619.14
2016-07-16	2016	2016泰达	10	2016富力	6	425672016泰达2016富力	2	3	442 (100.0%)	442	2016泰达9	迪亚涅	FW	0	1991-10-28	55.65	38.94	97	97	1	0	0	10	67.74	16	50	19	68.42	32.26	5.86	31	2.06	9.267	6.317	7	189.3	0.43	5.7	6.8	8	189.266	311.336	683.766	3411.12	4671.33
2016-07-16	2016	2016苏宁	2	2016富德	9	425672016苏宁2016富德	0	3	442 (100.0%)	442	2016苏宁21	李智超	FW	0	1989-02-18	57.1167	51.17	53	94	0	6	10.6415	17.7358	61.54	10.6415	33.33	30.1509	70.59	30.77	6.89	46.1132	1.62	10.4553	7.78604	3.54717	76.7962	0.18	6.6	7.9	3.54717	76.8718	543.407	1482.16	4262.12	4090.11
2016-07-16	2016	2016苏宁	2	2016富德	9	425672016苏宁2016富德	0	3	442 (100.0%)	442	2016苏宁10	阿莱士·特谢拉	FW	1	1990-01-06	57.1167	51.17	94	94	1	6	6	15	70	7	42.86	40	80	28	7.67	50	3.26	9.917	7.349	11	212.7	0.51	6.3	7.8	12	212.708	522.866	1287.71	3307.92	4586.22
2016-07-17	2016	2016绿城	15	2016永昌	16	425682016绿城2016永昌	0	0	442 (100.0%)	442	2016绿城9	拉蒙	FW	1	1988-06-23	59.0167	53.57	96	96	1	1	1	16	66.67	12	41.67	35	74.29	29.17	9.04	48	2.19	10.15	7.683	7	141.5	0.34	6.3	7.8	8	141.467	457.681	1066.52	4396.88	4087.01
2016-07-17	2016	2016绿城	15	2016永昌	16	425682016绿城2016永昌	0	0	442 (100.0%)	442	2016绿城26	谈杨	FW	0	1989-01-09	59.0167	53.57	59	96	0	3	4.88136	9.76271	72.73	6.50847	50	26.0339	68.75	50	3.3	35.7966	1.45	11.1116	8.57166	0	0	0	6.8	8.3	4.88136	0	259.097	1256.55	5569.4	4026.63
2016-07-02	2016	2016宏运	11	2016苏宁	2	425532016宏运2016苏宁	3	4	442 (100.0%)	442	2016宏运13	维多西奇	FW	0	1987-04-08	52.1833	33.2	71	98	0	4	5.52113	8.28169	78.57	6.90141	40	35.8873	73.08	39.29	11.24	38.6479	2	12.435	9.00082	6.90141	134.854	0.31	7.6	9.7	6.90141	134.828	631.761	1932.73	6285.46	3449.85
2016-07-02	2016	2016宏运	11	2016苏宁	2	425532016宏运2016苏宁	3	4	442 (100.0%)	442	2016宏运12	詹姆斯	FW	1	1980-02-02	52.1833	33.2	98	98	1	2	2	9	68.97	12	50	17	76.47	27.59	7.74	29	2.07	11.321	7.59	19	402.3	0.91	6.9	8.7	10	402.34	568.394	1491.69	4813.2	4044.96
2016-07-20	2016	2016绿城	15	2016鲁能	14	425712016绿城2016鲁能	1	4	442 (100.0%)	442	2016绿城30	萨米尔	FW	1	1987-04-23	57.0333	47.93	95	95	1	5	5	17	75.71	7	71.43	65	76.92	37.14	8.8	70	2.51	9.731	7.164	2	33.1	0.08	6.1	7.5	7	33.0614	370.362	1057.94	3760.78	4508.4
2016-07-20	2016	2016绿城	15	2016鲁能	14	425712016绿城2016鲁能	1	4	442 (100.0%)	442	2016绿城26	谈杨	FW	0	1989-01-09	57.0333	47.93	60	95	0	1	1.58333	6.33333	80	12.6667	25	26.9167	88.24	45	2.37	31.6667	1.85	10.9836	7.91192	0	0	0	6.9	8.4	4.75	0	345.747	1408.64	4869.35	4359.83
2016-07-23	2016	2016泰达	10	2016绿城	15	425742016泰达2016绿城	1	3	442 (100.0%)	442	2016泰达10	蒙特罗	FW	1	1987-07-26	53.0333	47.41	98	98	1	10	10	21	67.69	9	44.44	52	61.54	40	16.22	65	1.94	9.427	6.23	1	30.2	0.07	5.7	7	5	30.2254	305.794	1016.07	3374.23	4700.86
2016-07-23	2016	2016泰达	10	2016绿城	15	425742016泰达2016绿城	1	3	442 (100.0%)	442	2016泰达9	迪亚涅	FW	0	1991-10-28	53.0333	47.41	98	98	1	3	3	13	50	15	26.67	20	55	42.31	7.08	26	1.88	9.064	5.964	5	80.8	0.18	5.5	6.7	9	80.7672	138.423	773.33	3262.75	4809.18
2016-07-31	2016	2016宏运	11	2016泰达	10	425822016宏运2016泰达	2	2	442 (100.0%)	442	2016宏运12	詹姆斯	FW	1	1980-02-02	52.8833	35.03	95	95	1	4	4	19	50	8	12.5	21	61.9	28.95	12.45	38	1.76	10.249	7.132	9	157.3	0.36	6.4	8.1	2	157.311	629.365	1380.66	4215.84	3866.29
2016-07-31	2016	2016宏运	11	2016泰达	10	425822016宏运2016泰达	2	2	442 (100.0%)	442	2016宏运37	乌贾	FW	0	1990-10-14	52.8833	35.03	95	95	1	5	5	11	62.07	12	16.67	23	60.87	37.93	10.45	29	1.83	8.642	5.868	5	78.1	0.19	5.4	6.7	2	78.1042	286.99	863.713	2965.97	4447.5
2016-08-13	2016	2016绿城	15	2016建业	13	425952016绿城2016建业	3	0	442 (100.0%)	442	2016绿城30	萨米尔	FW	1	1987-04-23	44.6833	52.11	94	96	0	7	7.14894	19.4043	58.7	8.17021	37.5	34.7234	67.65	15.22	14.2	46.9787	2.78	8.96987	5.68034	11.234	251.54	0.58	5.6	7.6	0	251.578	330.452	803.055	3077.83	4506.55
2016-08-13	2016	2016绿城	15	2016建业	13	425952016绿城2016建业	3	0	442 (100.0%)	442	2016绿城9	拉蒙	FW	1	1988-06-23	44.6833	52.11	96	96	1	5	5	17	59.52	15	40	30	56.67	45.24	12.82	42	1.83	8.73	5.397	9	212.1	0.51	5.4	7.2	8	212.052	390.599	715.638	3086.41	4325.37
2016-08-13	2016	2016申花	4	2016恒大	1	425952016申花2016恒大	2	1	442 (100.0%)	442	2016申花10	吉奥瓦尼·莫雷诺	FW	1	1986-07-01	48.4	41.36	95	95	1	5	5	12	77.36	12	33.33	43	69.77	33.96	9.99	53	2.04	9.365	6.06	3	54.1	0.13	5.9	7.6	6	54.0636	484.186	858.918	2893.19	5074.39
2016-08-13	2016	2016申花	4	2016恒大	1	425952016申花2016恒大	2	1	442 (100.0%)	442	2016申花17	马丁斯	FW	1	1984-10-28	48.4	41.36	95	95	1	2	2	15	44.44	6	16.67	17	64.71	33.33	6.7	27	2.52	8.944	5.805	6	163.8	0.39	5.6	7.2	6	163.825	248.56	504.296	3463.02	4564.31
2016-08-14	2016	2016宏运	11	2016华夏	7	425962016宏运2016华夏	0	0	442 (100.0%)	442	2016宏运12	詹姆斯	FW	1	1980-02-02	51.3833	49.71	94	94	1	8	8	24	54.72	6	66.67	42	59.52	30.19	9.97	53	2.64	10.933	7.69	10	247.3	0.6	6.9	9	7	247.258	747.155	1658.83	4341.91	3938.32
2016-08-14	2016	2016宏运	11	2016华夏	7	425962016宏运2016华夏	0	0	442 (100.0%)	442	2016宏运37	乌贾	FW	0	1990-10-14	51.3833	49.71	94	94	1	0	0	14	60	9	44.44	26	69.23	28.57	6.18	35	2.17	9.074	6.157	9	215	0.5	5.8	7.2	8	215.028	353.117	820.443	3012.15	4672.77
2016-08-20	2016	2016鲁能	14	2016泰达	10	426022016鲁能2016泰达	4	1	442 (100.0%)	442	2016鲁能18	帕皮斯·西塞	FW	1	1985-06-03	53.7667	46.95	94	94	1	6	6	14	64.1	8	37.5	34	64.71	43.59	10.1	39	1.79	10.647	7.213	16	354.9	0.85	6.7	8	8	354.944	730.74	1109.64	4129.21	4322.59
2016-08-20	2016	2016鲁能	14	2016泰达	10	426022016鲁能2016泰达	4	1	442 (100.0%)	442	2016鲁能7	佩莱	FW	1	1985-07-15	53.7667	46.95	94	94	1	6	6	23	56.6	16	56.25	39	61.54	45.28	10.14	53	1.51	11.022	7.316	7	114.4	0.28	7	8.2	13	114.408	498.824	1424.9	5143.85	3839.96
2016-08-20	2016	2016宏运	11	2016申花	4	426022016宏运2016申花	1	2	442 (100.0%)	442	2016宏运12	詹姆斯	FW	1	1980-02-02	44.8333	42.72	97	97	1	4	4	11	62.07	5	20	23	78.26	27.59	13.39	29	2.66	9.893	6.209	11	202.8	0.47	6.1	8.3	4	202.836	452.999	1068.19	3588.69	4580.47
2016-08-20	2016	2016宏运	11	2016申花	4	426022016宏运2016申花	1	2	442 (100.0%)	442	2016宏运37	乌贾	FW	0	1990-10-14	44.8333	42.72	97	97	1	3	3	17	46.88	12	25	23	56.52	40.63	5.47	32	1.91	8.795	5.345	2	20.8	0.05	5.4	7.2	6	20.7663	496.038	830.373	2526.97	4920.6
2016-09-18	2016	2016绿城	15	2016上港	3	426312016绿城2016上港	1	2	442 (100.0%)	442	2016绿城30	萨米尔	FW	1	1987-04-23	51.5333	49.35	95	95	1	12	12	18	60	6	50	37	56.76	28.89	8.24	45	2.44	8.924	6.37	6	106.3	0.25	5.6	7.4	0	106.291	434.113	875.903	3392.99	4114.91
2016-09-18	2016	2016绿城	15	2016上港	3	426312016绿城2016上港	1	2	442 (100.0%)	442	2016绿城9	拉蒙	FW	1	1988-06-23	51.5333	49.35	95	95	1	1	1	13	70.45	15	46.67	30	80	25	9.7	44	2.48	9.108	6.479	6	119.3	0.29	5.7	7.5	4	119.289	546.473	1127.73	3294.03	4020.63
2016-10-16	2016	2016国安	5	2016亚泰	12	426592016国安2016亚泰	1	2	442 (100.0%)	442	2016国安17	伊尔马兹	FW	1	1985-07-15	46.35	53.54	94	94	1	1	1	10	74.36	8	25	32	75	43.59	6.19	39	1.72	9.504	6.228	13	241.4	0.57	6	8.1	3	241.393	536.443	1312.81	3364.12	4048.87
2016-10-16	2016	2016国安	5	2016亚泰	12	426592016国安2016亚泰	1	2	442 (100.0%)	442	2016国安15	谢尔盖耶夫	FW	1	1993-04-30	46.35	53.54	94	94	1	6	6	14	57.58	9	44.44	25	64	39.39	7.17	33	1.64	10.986	7.217	5	60.8	0.15	7	9.4	6	60.763	544.038	1546.56	5052.85	3782.24
2016-10-16	2016	2016鲁能	14	2016华夏	7	426592016鲁能2016华夏	1	0	442 (100.0%)	442	2016鲁能7	佩莱	FW	1	1985-07-15	51.25	43.95	94	94	1	7	7	29	49.12	8	62.5	43	53.49	42.11	9.98	57	2.09	11.031	7.609	13	278.6	0.65	7	8.9	11	278.625	868.814	1607.5	3961.05	4314.7
2016-10-16	2016	2016鲁能	14	2016华夏	7	426592016鲁能2016华夏	1	0	442 (100.0%)	442	2016鲁能18	帕皮斯·西塞	FW	1	1985-06-03	51.25	43.95	94	94	1	8	8	20	60	9	33.33	37	70.27	22	12.48	50	2.16	11.326	7.762	11	224.5	0.53	7.2	9.1	5	224.474	1101.82	1753.2	3579.83	4666.26
2016-10-22	2016	2016鲁能	14	2016上港	3	426652016鲁能2016上港	1	4	442 (100.0%)	442	2016鲁能18	帕皮斯·西塞	FW	1	1985-06-03	56.35	52.11	95	95	1	0	0	17	67.92	6	16.67	38	84.21	39.62	4.18	53	1.77	10.739	7.907	8	197.5	0.47	6.8	8.4	5	197.507	858.155	1598.43	3249.09	4836.18
2016-10-22	2016	2016鲁能	14	2016上港	3	426652016鲁能2016上港	1	4	442 (100.0%)	442	2016鲁能7	佩莱	FW	1	1985-07-15	56.35	52.11	95	95	1	1	1	21	57.14	14	64.29	38	60.53	36.73	9.19	49	1.57	10.69	7.766	8	134.2	0.32	6.8	8.3	8	134.193	458.426	1656.88	4344.66	4095.97
2016-10-23	2016	2016宏运	11	2016亚泰	12	426662016宏运2016亚泰	0	1	442 (100.0%)	442	2016宏运12	詹姆斯	FW	1	1980-02-02	50.55	51.16	95	95	1	8	8	25	40.48	8	37.5	28	42.86	40.48	12.11	42	1.81	10.919	7.521	12	219.4	0.52	6.9	8.9	6	219.416	809.257	1777.39	4231.55	3880.96
2016-10-23	2016	2016宏运	11	2016亚泰	12	426662016宏运2016亚泰	0	1	442 (100.0%)	442	2016宏运37	乌贾	FW	0	1990-10-14	50.55	51.16	95	95	1	5	5	21	53.33	14	28.57	37	51.35	35.56	15.32	45	1.82	9.174	6.155	8	110.1	0.27	5.8	7.3	6	110.148	487.62	1081.69	3215.16	4279.38
2016-10-26	2016	2016鲁能	14	2016力帆	8	426692016鲁能2016力帆	1	1	442 (100.0%)	442	2016鲁能18	帕皮斯·西塞	FW	1	1985-06-03	58.8167	57.66	98	98	1	3	3	14	74.07	20	45	45	82.22	38.89	8.68	54	2.17	10.446	7.605	9	210	0.49	6.4	7.8	20	209.979	759.304	1316.37	3058.25	5102.08
2016-10-26	2016	2016鲁能	14	2016力帆	8	426692016鲁能2016力帆	1	1	442 (100.0%)	442	2016鲁能7	佩莱	FW	1	1985-07-15	58.8167	57.66	98	98	1	4	4	20	58.33	16	50	33	66.67	37.5	13.8	48	1.81	11.019	7.892	4	74.9	0.18	6.7	8.1	17	74.896	533.153	1431.29	4458.59	4521.34
2017-03-04	2017	2017鲁能	6	2017泰达	13	427982017鲁能2017泰达	2	0	442 (100.0%)	442	2017鲁能18	帕皮斯·西塞	FW	1	1985-06-03	53.5333	51.47	95	95	1	5	5	14	61.11	7	42.86	30	70	55.56	8.18	36	1.86	10.742	7.445	10	223	0.52	6.7	8.3	6	222.99	750.502	1637.8	3467.33	4663.07
2017-03-04	2017	2017鲁能	6	2017泰达	13	427982017鲁能2017泰达	2	0	442 (100.0%)	442	2017鲁能19	佩莱	FW	1	1985-07-15	53.5333	51.47	95	95	1	6	6	15	61.54	17	70.59	31	67.74	58.97	10.14	39	1.46	10.833	7.443	8	201.1	0.47	6.8	8.3	15	201.108	538	1466.93	4536.1	4090.52
2017-03-05	2017	2017力帆	10	2017富德	15	427992017力帆2017富德	0	0	442 (100.0%)	442	2017力帆33	南松	FW	0	1997-06-21	59.0667	65.04	90	94	0	9	9.4	11.4889	64.52	6.26667	50	22.9778	77.27	35.48	3.24	32.3778	1.97	12.713	9.90447	4.17778	53.3711	0.13	8.1	10.1	4.17778	53.4058	1011.27	2275.14	6238.69	3134.8
2017-03-05	2017	2017力帆	10	2017富德	15	427992017力帆2017富德	0	0	442 (100.0%)	442	2017力帆16	王维成	FW	0	1991-09-02	59.0667	65.04	94	94	1	6	6	12	73.33	3	100	41	73.17	37.78	12.56	45	2.16	11.12	8.637	2	53.2	0.13	7.1	8.8	0	53.2407	381.006	1908.48	5082.18	3694.99
2017-03-10	2017	2017鲁能	6	2017恒大	1	428042017鲁能2017恒大	2	1	442 (100.0%)	442	2017鲁能9	塔尔德利	FW	1	1985-05-10	56.2833	44.79	93	93	1	5	5	18	66.04	3	0	43	74.42	43.4	8.88	53	2.72	10.419	7.595	14	359	0.85	6.7	8.1	6	358.976	837.458	1338.39	3678.97	4204.95
2017-03-10	2017	2017鲁能	6	2017恒大	1	428042017鲁能2017恒大	2	1	442 (100.0%)	442	2017鲁能19	佩莱	FW	1	1985-07-15	56.2833	44.79	93	93	1	3	3	14	72.55	16	62.5	44	72.73	52.94	6.41	51	1.57	11.252	8.22	7	119.4	0.3	7.2	8.8	17	119.37	742.882	1844.82	4484.41	4060.13
2017-04-01	2017	2017恒大	1	2017上港	2	428262017恒大2017上港	3	2	442 (100.0%)	442	2017恒大11	高拉特	FW	1	1991-06-05	39.6167	46.49	92	92	1	4	4	19	56.82	7	42.86	36	61.11	40.91	9.75	44	2.02	10.956	6.508	16	301.3	0.74	7.1	9.9	5	301.348	859.122	1696.85	4452.14	3646.66
2017-04-01	2017	2017恒大	1	2017上港	2	428262017恒大2017上港	3	2	442 (100.0%)	442	2017恒大7	阿兰	FW	1	1989-07-10	39.6167	46.49	70	92	0	4	5.25714	13.1429	67.74	15.7714	66.67	31.5429	75	45.16	6.11	40.7429	2.29	8.28789	4.9404	10.5143	173.354	0.43	5.4	7.6	10.5143	173.296	561	1046.64	2520.8	3985.95
2017-04-02	2017	2017鲁能	6	2017亚泰	7	428272017鲁能2017亚泰	2	0	442 (100.0%)	442	2017鲁能18	帕皮斯·西塞	FW	1	1985-06-03	45.2833	43.14	95	95	1	8	8	24	51.02	9	55.56	35	62.86	32.65	5.15	49	1.82	10.447	6.542	10	176.8	0.43	6.6	8.7	9	176.776	736.129	1514.68	3382.78	4636.51
2017-04-02	2017	2017鲁能	6	2017亚泰	7	428272017鲁能2017亚泰	2	0	442 (100.0%)	442	2017鲁能19	佩莱	FW	1	1985-07-15	45.2833	43.14	95	95	1	1	1	17	56.41	14	64.29	31	67.74	61.54	8.19	39	1.64	10.604	6.528	4	68.9	0.16	6.7	8.6	17	68.9313	492.244	1576.53	4418.39	4048.21
2017-04-14	2017	2017力帆	10	2017恒丰	8	428392017力帆2017恒丰	2	1	442 (100.0%)	442	2017力帆16	王维成	FW	0	1991-09-02	48.1167	49.15	48	94	0	2	3.91667	13.7083	61.11	1.95833	100	29.375	60	38.89	10.41	35.25	2.17	11.0861	6.98733	5.875	123.767	0.3	7	10	1.95833	123.753	644.072	2140.67	4234.1	3943.48
2017-04-14	2017	2017力帆	10	2017恒丰	8	428392017力帆2017恒丰	2	1	442 (100.0%)	442	2017力帆27	卡尔德克	FW	1	1989-01-12	48.1167	49.15	94	94	1	5	5	24	36.84	17	41.18	24	45.83	36.84	9.45	38	2.05	9.083	5.95	3	61.3	0.15	5.8	7.4	13	61.3155	457.963	1097.79	3090.74	4375.34
2017-04-17	2017	2017宏运	16	2017富力	5	428422017宏运2017富力	1	4	442 (100.0%)	442	2017宏运18	杨旭	FW	0	1988-02-12	52.7333	41.44	94	94	1	10	10	23	61.02	7	57.14	47	63.83	38.98	12.62	59	2	11.52	8.075	6	154.3	0.36	7.3	9.2	7	154.293	982.897	1672.37	5073.19	3637.21
2017-04-17	2017	2017宏运	16	2017富力	5	428422017宏运2017富力	1	4	442 (100.0%)	442	2017宏运9	乌贾	FW	0	1990-10-14	52.7333	41.44	94	94	1	6	6	17	56.41	11	36.36	30	66.67	38.46	11.31	39	2.03	9.749	6.902	7	121.6	0.3	6.2	7.9	8	121.571	512.137	1298.45	3575.29	4241.71
2017-04-29	2017	2017国安	9	2017宏运	16	428542017国安2017宏运	4	2	442 (100.0%)	442	2017国安9	索里亚诺	FW	1	1985-09-24	47.1833	47.8	65	96	0	1	1.47692	8.86154	71.43	1.47692	0	23.6308	68.75	47.62	8.94	31.0154	1.9	11.0769	7.36985	4.43077	50.5108	0.12	6.8	9.1	2.95385	50.5116	806.874	1656.79	4687.48	3874.81
2017-04-29	2017	2017国安	9	2017宏运	16	428542017国安2017宏运	4	2	442 (100.0%)	442	2017国安19	于大宝	FW	0	1988-04-18	47.1833	47.8	96	96	1	5	5	10	60	5	20	12	75	16	7.23	25	2.04	9.763	6.099	10	154.7	0.37	6.1	7.8	0	154.652	595.499	928.659	3913.81	4170.74
2017-04-29	2017	2017苏宁	12	2017权健	3	428542017苏宁2017权健	2	2	442 (100.0%)	442	2017苏宁10	阿莱士·特谢拉	FW	1	1990-01-06	45.7167	44.12	95	95	1	3	3	15	61.54	8	25	30	66.67	43.59	5.91	39	2.28	8.61	5.209	15	336.1	0.77	5.4	6.8	1	336.089	520.479	722.619	2170.93	4859.85
2017-04-29	2017	2017苏宁	12	2017权健	3	428542017苏宁2017权健	2	2	442 (100.0%)	442	2017苏宁22	吴曦	FW	0	1989-02-19	45.7167	44.12	95	95	1	8	8	14	60	8	12.5	26	53.85	34.29	18.68	35	2.26	10.952	6.939	9	163.9	0.39	6.9	9.1	3	163.882	674.423	1942.57	3733.25	4438.24
2017-05-07	2017	2017鲁能	6	2017富力	5	428622017鲁能2017富力	3	0	442 (100.0%)	442	2017鲁能9	塔尔德利	FW	1	1985-05-10	55.6667	41.44	93	93	1	8	8	16	67.35	4	25	39	69.23	30.61	11.73	49	2.63	10.661	7.92	20	435.2	1.05	6.9	8.5	2	435.167	923.337	1326.81	3605.48	4370.04
2017-05-07	2017	2017鲁能	6	2017富力	5	428622017鲁能2017富力	3	0	442 (100.0%)	442	2017鲁能19	佩莱	FW	1	1985-07-15	55.6667	41.44	93	93	1	4	4	16	65.96	24	66.67	39	66.67	48.94	9.84	47	1.72	10.671	7.851	6	93.7	0.24	6.9	8.5	19	93.7084	826.146	1362.52	3956.82	4431.45
2017-05-13	2017	2017恒丰	8	2017权健	3	428682017恒丰2017权健	2	1	442 (100.0%)	442	2017恒丰9	奥伦加	FW	1	1994-03-26	42.8667	42.44	96	96	1	4	4	15	54.55	14	42.86	25	52	60.61	8.85	33	2.3	10.662	6.387	15	474.3	1.05	6.6	8.9	13	474.332	621.642	1322.42	3809.53	4433.74
2017-05-13	2017	2017恒丰	8	2017权健	3	428682017恒丰2017权健	2	1	442 (100.0%)	442	2017恒丰11	耶拉维奇	FW	1	1985-08-27	42.8667	42.44	95	96	0	2	2.02105	15.1579	54.55	15.1579	73.33	23.2421	56.52	57.58	11.47	33.3474	1.33	10.0517	6.1056	9.09474	205.339	0.46	6.3	8.5	14.1474	205.378	471.999	1014.13	4276.78	4083.91
2017-05-14	2017	2017苏宁	12	2017鲁能	6	428692017苏宁2017鲁能	2	1	442 (100.0%)	442	2017苏宁10	阿莱士·特谢拉	FW	1	1990-01-06	50.75	52.81	96	96	1	3	3	17	71.67	8	50	45	77.78	23.33	7.64	60	3.07	9.399	6.337	16	377.5	0.86	5.9	7.5	1	377.539	628.799	953.702	2576	4862.56
2017-05-14	2017	2017苏宁	12	2017鲁能	6	428692017苏宁2017鲁能	2	1	442 (100.0%)	442	2017苏宁9	罗杰·马丁内斯	FW	1	1994-06-23	50.75	52.81	96	96	1	4	4	12	61.29	8	12.5	20	60	22.58	10.35	31	2.58	8.977	5.942	8	198	0.46	5.6	7	3	197.999	434.135	919.779	2455.83	4968.96
2017-05-20	2017	2017鲁能	6	2017富德	15	428752017鲁能2017富德	1	1	442 (100.0%)	442	2017鲁能9	塔尔德利	FW	1	1985-05-10	54.4667	52.91	93	93	1	5	5	21	68.66	3	66.67	55	78.18	16.42	12.07	67	3.1	9.592	7.047	9	215.3	0.51	6.2	7.8	2	215.267	644.509	1281.39	3251.31	4199.46
2017-05-20	2017	2017鲁能	6	2017富德	15	428752017鲁能2017富德	1	1	442 (100.0%)	442	2017鲁能19	佩莱	FW	1	1985-07-15	54.4667	52.91	93	93	1	3	3	14	62.16	19	57.89	32	68.75	64.86	5.86	37	1.41	9.748	6.889	5	95.4	0.23	6.3	7.6	14	95.3532	541.242	1206.34	3435.08	4470.27
2017-05-27	2017	2017华夏	4	2017亚泰	7	428822017华夏2017亚泰	2	1	442 (100.0%)	442	2017华夏22	拉维奇	FW	1	1985-05-03	49.7833	52.32	97	97	1	0	0	13	79.37	3	66.67	52	80.77	23.81	11.41	63	2.97	10.98	7.301	16	345.3	0.79	6.8	8.8	0	345.332	774.622	1449.09	3560.15	4850.64
2017-05-27	2017	2017华夏	4	2017亚泰	7	428822017华夏2017亚泰	2	1	442 (100.0%)	442	2017华夏11	桂宏	FW	0	1995-01-18	49.7833	52.32	66	97	0	6	8.81818	13.2273	65.38	2.93939	50	26.4545	72.22	26.92	8.26	38.2121	2.23	12.5659	8.82847	14.697	220.602	0.5	7.7	9.7	1.4697	220.594	865.965	2371.33	5334.26	3774.47
2017-05-27	2017	2017恒丰	8	2017苏宁	12	428822017恒丰2017苏宁	2	2	442 (100.0%)	442	2017恒丰9	奥伦加	FW	1	1994-03-26	45.4	53.16	97	97	1	4	4	8	55.56	5	40	14	71.43	50	10.31	18	1.89	10.327	6.44	11	449.3	0.99	6.4	8.5	4	449.295	699.566	1300.28	3415.95	4461.43
2017-05-27	2017	2017恒丰	8	2017苏宁	12	428822017恒丰2017苏宁	2	2	442 (100.0%)	442	2017恒丰11	耶拉维奇	FW	1	1985-08-27	45.4	53.16	97	97	1	1	1	12	55.56	15	33.33	21	66.67	48.15	7.84	27	1.74	9.768	6.023	11	267	0.6	6	8	11	267.032	707.207	927.962	3220.16	4645.89
2017-06-03	2017	2017鲁能	6	2017权健	3	428892017鲁能2017权健	1	2	442 (100.0%)	442	2017鲁能18	帕皮斯·西塞	FW	1	1985-06-03	52.85	59.7	96	96	1	3	3	12	75.51	14	35.71	40	70	38.78	3.64	49	2.16	10.061	7.222	10	173.7	0.42	6.2	8.2	8	173.697	858.47	1181.02	3016.54	4831.51
2017-06-03	2017	2017鲁能	6	2017权健	3	428892017鲁能2017权健	1	2	442 (100.0%)	442	2017鲁能19	佩莱	FW	1	1985-07-15	52.85	59.7	96	96	1	8	8	19	64.15	17	64.71	45	62.22	52.83	10.89	53	1.66	10.58	7.288	5	112.3	0.26	6.6	8.3	21	112.31	457.564	1380.87	4074.01	4555.74
2017-06-24	2017	2017鲁能	6	2017恒丰	8	429102017鲁能2017恒丰	2	2	442 (100.0%)	442	2017鲁能18	帕皮斯·西塞	FW	1	1985-06-03	49.7	48.14	96	96	1	15	15	21	57.14	12	41.67	42	54.76	36.73	8.74	49	2.08	10.215	6.775	13	257.5	0.6	6.4	8.2	9	257.478	775.736	1252.31	3052.02	4877.33
2017-06-24	2017	2017鲁能	6	2017恒丰	8	429102017鲁能2017恒丰	2	2	442 (100.0%)	442	2017鲁能9	塔尔德利	FW	1	1985-05-10	49.7	48.14	96	96	1	8	8	18	72.73	4	50	61	67.21	45.45	8.12	66	2.21	9.245	6.282	10	185.5	0.42	5.8	7.6	5	185.457	697.077	1088.87	2884.9	4389.05
2017-06-24	2017	2017恒丰	8	2017鲁能	6	429102017恒丰2017鲁能	2	2	442 (100.0%)	442	2017恒丰10	切里	FW	1	1988-06-04	49.7	51.86	96	96	1	5	5	15	69.39	4	0	38	71.05	40.82	15.21	49	2.1	11.404	7.649	11	192	0.46	7.1	9.2	0	192.007	943.975	1902.97	4407.96	3957.14
2017-06-24	2017	2017恒丰	8	2017鲁能	6	429102017恒丰2017鲁能	2	2	442 (100.0%)	442	2017恒丰9	奥伦加	FW	1	1994-03-26	49.7	51.86	50	96	0	3	5.76	15.36	50	7.68	75	30.72	50	43.75	9.58	30.72	2	11.4067	7.1904	3.84	75.264	0.17	7.1	8.8	7.68	75.2574	767.588	1600.25	4518.44	4444.56
2017-06-24	2017	2017恒丰	8	2017鲁能	6	429102017恒丰2017鲁能	2	2	442 (100.0%)	442	2017恒丰11	耶拉维奇	FW	1	1985-08-27	49.7	51.86	96	96	1	3	3	11	59.26	18	44.44	21	61.9	59.26	8.13	27	1.37	10.771	6.982	4	67.7	0.16	6.7	8.4	8	67.7044	588.731	1270.16	4553.99	4290.31
2017-07-02	2017	2017恒丰	8	2017富德	15	429182017恒丰2017富德	1	2	442 (100.0%)	442	2017恒丰11	耶拉维奇	FW	1	1985-08-27	53.15	68.45	95	95	1	5	5	19	53.66	11	45.45	28	67.86	48.78	8.78	41	1.37	10.15	6.876	5	105	0.24	6.4	7.8	15	105.047	458.235	963.174	4074.95	4548.11
2017-07-02	2017	2017恒丰	8	2017富德	15	429182017恒丰2017富德	1	2	442 (100.0%)	442	2017恒丰9	奥伦加	FW	1	1994-03-26	53.15	68.45	95	95	1	4	4	10	68.75	11	72.73	25	72	34.38	6.26	32	1.66	10.926	7.609	5	85.9	0.21	6.9	8.6	9	85.8559	821.851	1494.22	4067.42	4456.24
2017-07-08	2017	2017恒丰	8	2017宏运	16	429242017恒丰2017宏运	1	0	442 (100.0%)	442	2017恒丰10	切里	FW	1	1988-06-04	50.35	51.52	102	102	1	6	6	13	78.69	7	28.57	48	81.25	49.18	9.32	61	1.77	11.654	7.922	11	173.2	0.39	6.8	9.4	1	173.178	756.505	1770.75	4937.02	4016.17
2017-07-08	2017	2017恒丰	8	2017宏运	16	429242017恒丰2017宏运	1	0	442 (100.0%)	442	2017恒丰11	耶拉维奇	FW	1	1985-08-27	50.35	51.52	102	102	1	3	3	16	46.67	10	60	22	54.55	50	8.73	30	1.4	10.487	6.74	4	94.2	0.21	6.1	8	6	94.2041	330.773	1210.36	4403.02	4448.95
2017-07-09	2017	2017鲁能	6	2017泰达	13	429252017鲁能2017泰达	2	0	442 (100.0%)	442	2017鲁能9	塔尔德利	FW	1	1985-05-10	46.6	43.92	97	97	1	0	0	11	75	4	25	37	72.97	40.91	14.76	44	2.61	8.9	5.619	10	291.9	0.65	5.5	7.2	1	291.881	642.196	990.046	2322	4653.75
2017-07-09	2017	2017鲁能	6	2017泰达	13	429252017鲁能2017泰达	2	0	442 (100.0%)	442	2017鲁能19	佩莱	FW	1	1985-07-15	46.6	43.92	97	97	1	6	6	19	59.57	19	52.63	39	58.97	40.43	10.14	47	2.04	10.083	5.961	3	56.4	0.14	6.2	7.7	9	56.4291	292.468	1065.95	3436.41	5231.84
2017-07-15	2017	2017宏运	16	2017建业	14	429312017宏运2017建业	1	2	442 (100.0%)	442	2017宏运11	胡延强	FW	0	1993-03-20	54.55	49.95	47	97	0	3	6.19149	14.4468	41.67	2.06383	100	18.5745	33.33	33.33	9.81	24.766	2.33	9.44615	6.01813	20.6383	535.564	1.21	5.8	7.2	2.06383	535.513	522.799	583.932	2948.18	4856.11
2017-07-15	2017	2017宏运	16	2017建业	14	429312017宏运2017建业	1	2	442 (100.0%)	442	2017宏运10	桑一非	FW	0	1989-02-18	54.55	49.95	97	97	1	5	5	13	72.34	5	40	38	78.95	31.91	11.39	47	2.02	10.821	7.751	5	105.1	0.25	6.7	8.5	2	105.051	440.268	1602.06	4229.82	4443.81
2017-07-15	2017	2017宏运	16	2017建业	14	429312017宏运2017建业	1	2	442 (100.0%)	442	2017宏运9	乌贾	FW	0	1990-10-14	54.55	49.95	97	97	1	8	8	17	59.52	17	58.82	34	61.76	52.38	12.97	42	1.55	9.747	6.693	6	128.5	0.28	6	7.4	12	128.457	447.623	1130.09	3077.56	4963.67
2017-07-15	2017	2017华夏	4	2017力帆	10	429312017华夏2017力帆	1	2	442 (100.0%)	442	2017华夏22	拉维奇	FW	1	1985-05-03	55.4167	67.06	96	96	1	9	9	35	66.67	3	100	89	65.17	27.62	16.44	105	2.63	9.734	6.908	7	123.3	0.29	6.1	7.5	2	123.279	607.979	1171.36	3147.27	4684.49
2017-07-15	2017	2017华夏	4	2017力帆	10	429312017华夏2017力帆	1	2	442 (100.0%)	442	2017华夏27	热尔维尼奥	FW	1	1987-05-27	55.4167	67.06	73	96	0	2	2.63014	11.8356	70	2.63014	0	32.8767	72	23.33	5.09	39.4521	2.8	9.37249	6.72132	9.20548	169.644	0.39	5.8	7.3	0	169.685	645.53	1195.23	2653.9	4708.57
2017-07-15	2017	2017华夏	4	2017力帆	10	429312017华夏2017力帆	1	2	442 (100.0%)	442	2017华夏9	董学升	FW	0	1989-05-22	55.4167	67.06	49	96	0	1	1.95918	0	100	5.87755	0	21.551	100	18.18	3.63	21.551	3.27	11.9471	9.10433	13.7143	204.343	0.48	7.4	9.4	0	204.387	810.273	1784.55	4919.56	4227.9
2017-08-09	2017	2017恒丰	8	2017申花	11	429562017恒丰2017申花	3	0	442 (100.0%)	442	2017恒丰40	卡斯特罗	FW	1	1981-06-27	50.3	57.72	98	98	1	3	3	10	79.17	0	0	39	87.18	31.25	6.6	48	2.23	10.135	6.614	5	88.8	0.21	6.2	8	6	88.7684	351.911	1231.47	3882.36	4580.26
2017-08-09	2017	2017恒丰	8	2017申花	11	429562017恒丰2017申花	3	0	442 (100.0%)	442	2017恒丰11	耶拉维奇	FW	1	1985-08-27	50.3	57.72	98	98	1	4	4	21	43.24	19	47.37	28	50	59.46	6.14	37	1.62	8.963	5.743	3	50	0.13	5.9	7.4	7	49.9572	302.951	715.699	3833.4	4060.53
2017-08-10	2017	2017宏运	16	2017恒大	1	429572017宏运2017恒大	0	3	442 (100.0%)	442	2017宏运40	贝卡门加	FW	1	1986-05-09	54.0667	35.16	94	94	1	2	2	13	50	12	33.33	23	52.17	53.85	8.86	26	1.88	9.221	6.614	2	43.4	0.11	5.9	7.3	8	43.4283	411.472	1155.81	3554.7	4055.11
2017-08-10	2017	2017宏运	16	2017恒大	1	429572017宏运2017恒大	0	3	442 (100.0%)	442	2017宏运9	乌贾	FW	0	1990-10-14	54.0667	35.16	94	94	1	4	4	14	57.58	7	57.14	27	51.85	51.52	14.35	33	1.7	9.174	6.657	6	152.5	0.36	5.9	7.4	9	152.469	394.595	959.53	3193.83	4473.43
2017-08-13	2017	2017恒丰	8	2017富力	5	429602017恒丰2017富力	2	0	442 (100.0%)	442	2017恒丰40	卡斯特罗	FW	1	1981-06-27	52.85	54.66	97	97	1	5	5	10	82.76	4	75	53	81.13	43.1	7.45	58	1.86	10.256	7.177	3	74.8	0.18	6.3	8.1	3	74.7532	566.8	1514.62	3435.02	4665.26
2017-08-13	2017	2017恒丰	8	2017富力	5	429602017恒丰2017富力	2	0	442 (100.0%)	442	2017恒丰11	耶拉维奇	FW	1	1985-08-27	52.85	54.66	97	97	1	2	2	13	56.67	15	66.67	24	58.33	60	8.65	30	1.47	9.623	6.545	7	131.2	0.31	5.9	7.4	13	131.157	367.845	883.332	3682.33	4558.14
2017-08-13	2017	2017宏运	16	2017国安	9	429602017宏运2017国安	0	4	442 (100.0%)	442	2017宏运11	胡延强	FW	0	1993-03-20	49.2833	35.27	94	94	1	5	5	10	56.52	3	100	20	40	26.09	6.33	23	2.43	9.722	6.288	12	229.9	0.54	6.2	7.7	1	229.924	417.473	969.882	3468.86	4636.3
2017-08-13	2017	2017宏运	16	2017国安	9	429602017宏运2017国安	0	4	442 (100.0%)	442	2017宏运40	贝卡门加	FW	1	1986-05-09	49.2833	35.27	94	94	1	7	7	13	61.76	16	50	31	61.29	50	7.06	34	1.97	9.092	6.071	1	35.9	0.09	5.8	7.4	12	35.9213	319.34	1054.9	3642.8	4039.26
2017-08-19	2017	2017恒丰	8	2017上港	2	429662017恒丰2017上港	2	1	442 (100.0%)	442	2017恒丰40	卡斯特罗	FW	1	1981-06-27	47.7833	49.81	96	96	1	6	6	13	63.89	1	0	28	71.43	38.89	9.6	36	1.94	9.703	6.322	11	182.1	0.43	6	7.9	3	182.112	632.65	1157.85	2901.95	4828.44
2017-08-19	2017	2017恒丰	8	2017上港	2	429662017恒丰2017上港	2	1	442 (100.0%)	442	2017恒丰11	耶拉维奇	FW	1	1985-08-27	47.7833	49.81	96	96	1	5	5	12	58.62	12	58.33	22	72.73	51.72	8.2	29	1.38	9.786	6.154	10	240.1	0.55	6.1	7.7	10	240.122	531.267	849.609	3561.71	4603.46
2017-08-20	2017	2017鲁能	6	2017富力	5	429672017鲁能2017富力	1	1	442 (100.0%)	442	2017鲁能18	帕皮斯·西塞	FW	1	1985-06-03	52.5	37.77	96	96	1	1	1	9	65.38	7	57.14	21	61.9	34.62	6.9	26	2.23	9.091	6.487	8	158.3	0.36	5.7	7.4	4	158.304	590.343	947.417	2365.81	5029.01
2017-08-20	2017	2017鲁能	6	2017富力	5	429672017鲁能2017富力	1	1	442 (100.0%)	442	2017鲁能19	佩莱	FW	1	1985-07-15	52.5	37.77	96	96	1	4	4	23	52.08	12	66.67	41	58.54	45.83	12.85	48	1.5	9.848	6.864	5	110.2	0.25	6.1	7.8	12	110.189	320.517	1160.56	3696.54	4560.16
2017-09-10	2017	2017宏运	16	2017力帆	10	429882017宏运2017力帆	0	2	442 (100.0%)	442	2017宏运39	鲍马尔	FW	1	1989-09-17	51.8833	52.64	95	95	1	2	2	21	61.82	4	0	48	60.42	45.45	9.67	55	2.31	9.836	6.999	4	70.6	0.17	6.2	8.1	3	70.634	366.122	1309.27	3677.61	4412.14
2017-09-10	2017	2017宏运	16	2017力帆	10	429882017宏运2017力帆	0	2	442 (100.0%)	442	2017宏运9	乌贾	FW	0	1990-10-14	51.8833	52.64	95	95	1	4	4	15	58.33	12	66.67	33	57.58	55.56	8.6	36	1.83	8.844	6.156	5	87.4	0.21	5.5	7.1	11	87.4132	545.784	1104.19	2498.66	4608.08
2017-09-10	2017	2017国安	9	2017富德	15	429882017国安2017富德	4	4	442（100%）	442	2017国安7	张池明	FW	0	1989-01-07	56.45	58.81	62	96	0	3	4.64516	18.5806	69.23	6.19355	50	49.5484	75	33.33	7.54	60.3871	2.03	11.0942	8.43097	12.3871	225.91	0.54	6.9	8.9	1.54839	225.92	832.88	2078.89	3957.85	3998.54
2017-09-10	2017	2017国安	9	2017富德	15	429882017国安2017富德	4	4	442（100%）	442	2017国安9	索里亚诺	FW	1	1985-09-24	56.45	58.81	92	96	0	5	5.21739	17.7391	67.31	5.21739	60	43.8261	69.05	30.77	8.18	54.2609	1.98	10.4901	7.39304	3.13043	47.1652	0.11	6.6	7.9	2.08696	47.151	607.711	1412.79	3896.64	4526.12
2017-09-16	2017	2017国安	9	2017富力	5	429942017国安2017富力	1	2	442 (100.0%)	442	2017国安9	索里亚诺	FW	1	1985-09-24	51.9667	54.86	94	94	1	3	3	18	72.22	4	25	30	76.67	25	8.75	36	2.31	8.755	5.994	6	106.6	0.32	7	10.2	1	106.597	923.587	1493.84	3130.93	3099.8
2017-09-16	2017	2017国安	9	2017富力	5	429942017国安2017富力	1	2	442 (100.0%)	442	2017国安无	朱建荣	FW	0	1991-07-12	51.9667	54.86	53	94	0	2	3.54717	12.4151	59.09	14.1887	25	65.6226	62.16	47.73	8.82	78.0377	1.89	16.45	10.2779	12.4151	224.713	0.32	6.3	8.3	7.09434	224.687	1048.12	2045.91	6360.66	6769.87
2017-09-16	2017	2017鲁能	6	2017富德	15	429942017鲁能2017富德	1	1	442 (100.0%)	442	2017鲁能18	帕皮斯·西塞	FW	1	1985-06-03	60.55	59.94	95	95	1	5	5	15	65.91	8	50	35	77.14	34.09	9.54	44	2.27	9.49	7.197	7	144.9	0.34	5.9	7.1	6	144.888	493.542	1081.76	2633.3	5136.91
2017-09-16	2017	2017鲁能	6	2017富德	15	429942017鲁能2017富德	1	1	442 (100.0%)	442	2017鲁能19	佩莱	FW	1	1985-07-15	60.55	59.94	95	95	1	3	3	19	57.78	15	46.67	36	61.11	53.33	8.17	45	1.6	10.264	7.446	4	90.8	0.21	6.4	7.4	9	90.7824	495.616	1123.96	3673.07	4880.94
2017-09-19	2017	2017鲁能	6	2017申花	11	429972017鲁能2017申花	0	0	442 (100.0%)	442	2017鲁能9	塔尔德利	FW	1	1985-05-10	50.5833	52.96	95	95	1	8	8	16	76.47	4	50	64	75	36.76	13.21	68	2.91	9.434	6.443	7	155.6	0.35	5.9	7.6	0	155.646	742.42	1046.38	2949.6	4540.02
2017-09-19	2017	2017鲁能	6	2017申花	11	429972017鲁能2017申花	0	0	442 (100.0%)	442	2017鲁能19	佩莱	FW	1	1985-07-15	50.5833	52.96	95	95	1	2	2	17	63.83	16	62.5	38	65.79	48.94	6.98	47	1.53	10.076	6.614	4	93.6	0.22	6.3	7.8	10	93.5809	363.405	1134.18	3528.64	4955.86
2017-09-23	2017	2017恒丰	8	2017苏宁	12	430012017恒丰2017苏宁	1	0	442 (100.0%)	442	2017恒丰40	卡斯特罗	FW	1	1981-06-27	53.1333	55.81	98	98	1	5	5	15	68.75	3	33.33	46	69.57	56.25	10.41	48	1.71	10.037	6.982	5	88.4	0.2	6.1	7.9	2	88.3975	483.46	1367.33	3498	4599.4
2017-09-23	2017	2017恒丰	8	2017苏宁	12	430012017恒丰2017苏宁	1	0	442 (100.0%)	442	2017恒丰11	耶拉维奇	FW	1	1985-08-27	53.1333	55.81	98	98	1	5	5	10	58.33	18	44.44	20	55	70.83	8.01	24	1.63	9.952	6.589	6	200.6	0.46	6	7.4	15	200.597	298.966	974.971	3812.79	4664.6
2017-10-15	2017	2017申花	11	2017泰达	13	430232017申花2017泰达	1	2	442 (100.0%)	442	2017申花17	马丁斯	FW	1	1984-10-28	48.5833	47.63	94	94	1	1	1	9	67.86	11	72.73	24	75	46.43	3.56	28	2.39	9.571	6.324	13	285	0.66	6.1	7.8	6	285.037	407.652	867.827	3851.68	4158.52
2017-10-15	2017	2017申花	11	2017泰达	13	430232017申花2017泰达	1	2	442 (100.0%)	442	2017申花32	特维斯	FW	1	1984-02-05	48.5833	47.63	94	94	1	3	3	13	78.69	4	50	55	76.36	32.79	10.39	61	2.61	9.398	6.423	8	161	0.39	6	7.9	1	161.004	521.684	1124.26	3544.8	4046.18
2017-10-15	2017	2017泰达	13	2017申花	11	430232017泰达2017申花	2	1	442 (100.0%)	442	2017泰达7	阿奇姆彭	FW	1	1993-10-16	48.5833	52.37	94	94	1	3	3	11	78.85	5	20	42	80.95	21.15	6.46	52	3.15	10.497	7.378	10	210.9	0.5	6.7	9.1	0	210.854	722.791	1401.06	4073.67	4088.76
2017-10-15	2017	2017泰达	13	2017申花	11	430232017泰达2017申花	2	1	442 (100.0%)	442	2017泰达9	迪亚涅	FW	0	1991-10-28	48.5833	52.37	94	94	1	1	1	18	51.35	27	59.26	25	64	40.54	8	37	1.65	9.338	6.111	4	108.8	0.27	5.9	7.5	13	108.779	453.427	1042.16	3259.75	4473.81
2017-10-21	2017	2017华夏	4	2017权健	3	430292017华夏2017权健	1	2	442 (100.0%)	442	2017华夏22	拉维奇	FW	1	1985-05-03	54.2333	50.92	99	99	1	10	10	21	68.66	9	44.44	59	66.1	49.25	11.09	67	2.33	10.237	7.19	7	114.1	0.25	6.2	8	4	114.095	663.721	1304.03	3266.32	4888.74
2017-10-21	2017	2017华夏	4	2017权健	3	430292017华夏2017权健	1	2	442 (100.0%)	442	2017华夏15	尹鸿博	FW	0	1989-10-30	54.2333	50.92	86	99	0	5	5.75581	12.6628	76.6	5.75581	20	44.8953	76.92	34.04	6.58	54.1047	1.89	11.7856	8.2124	16.1163	352.486	0.79	7.1	9.1	4.60465	352.449	913.257	1588.68	4668.68	4262.54
2017-10-22	2017	2017泰达	13	2017国安	9	430302017泰达2017国安	2	0	442 (100.0%)	442	2017泰达7	阿奇姆彭	FW	1	1993-10-16	44.6	44.26	81	95	0	8	9.38272	11.7284	54.55	2.34568	0	17.5926	66.67	13.64	8.25	25.8025	2.32	10.9578	7.14025	4.69136	50.5494	0.12	6.9	9.4	1.17284	50.5277	538.151	1713.96	4555.05	4100.29
2017-10-22	2017	2017泰达	13	2017国安	9	430302017泰达2017国安	2	0	442 (100.0%)	442	2017泰达9	迪亚涅	FW	0	1991-10-28	44.6	44.26	95	95	1	3	3	21	43.24	20	40	25	40	37.84	8.35	37	2.32	9.186	5.38	8	190.8	0.44	5.8	7.2	6	190.781	412.804	758.449	3380.11	4443.48
2017-10-29	2017	2017华夏	4	2017恒大	1	430372017华夏2017恒大	3	0	442 (100.0%)	442	2017华夏22	拉维奇	FW	1	1985-05-03	52.8167	47.05	89	96	0	3	3.23596	29.1236	60.87	6.47191	50	69.0337	54.69	34.78	11.32	74.427	2.36	9.67766	6.74049	7.55056	249.924	0.55	6	7.7	3.23596	249.891	414.529	1084.04	3092.58	4837.08
2017-10-29	2017	2017华夏	4	2017恒大	1	430372017华夏2017恒大	3	0	442 (100.0%)	442	2017华夏21	阿洛伊西奥.多斯桑托斯	FW	1	1988-06-19	52.8167	47.05	96	96	1	6	6	23	53.06	12	25	35	57.14	34.69	7.15	49	2.24	10.431	7.001	14	287.4	0.68	6.5	8	6	287.383	911.945	1585.57	3235.99	4410.6
2017-10-29	2017	2017恒丰	8	2017鲁能	6	430372017恒丰2017鲁能	3	0	442 (100.0%)	442	2017恒丰40	卡斯特罗	FW	1	1981-06-27	43.9333	48.84	92	94	0	9	9.19565	17.3696	58.54	1.02174	0	35.7609	54.29	51.22	8.63	41.8913	1.78	8.95657	5.65022	9.19565	184.935	0.46	5.7	7.7	0	184.974	579.123	919.549	2643.27	4629.86
2017-10-29	2017	2017恒丰	8	2017鲁能	6	430372017恒丰2017鲁能	3	0	442 (100.0%)	442	2017恒丰11	耶拉维奇	FW	1	1985-08-27	43.9333	48.84	94	94	1	5	5	21	34.38	16	50	24	41.67	53.13	8.71	32	1.56	8.716	5.287	7	139.7	0.33	5.5	7.2	10	139.742	493.038	701.619	2681.35	4700.64
2017-11-04	2017	2017华夏	4	2017鲁能	6	430432017华夏2017鲁能	4	5	442 (100.0%)	442	2017华夏22	拉维奇	FW	1	1985-05-03	49.1833	49.24	98	98	1	1	1	26	61.76	2	0	53	56.6	45.59	10.29	68	2.18	10.1	6.731	7	178.3	0.38	6.2	8.2	3	178.26	720.971	1524.06	3020.14	4656.73
2017-11-04	2017	2017华夏	4	2017鲁能	6	430432017华夏2017鲁能	4	5	442 (100.0%)	442	2017华夏21	阿洛伊西奥.多斯桑托斯	FW	1	1988-06-19	49.1833	49.24	98	98	1	5	5	16	62.79	8	50	33	63.64	39.53	4.85	43	2.16	9.506	6.221	11	210.3	0.48	5.8	7.6	1	210.345	650.266	1594.22	2742.61	4308.98
2017-11-04	2017	2017申花	11	2017宏运	16	430432017申花2017宏运	4	1	442 (100.0%)	442	2017申花15	朱建荣	FW	0	1991-07-12	2.35833	54.9	67	93	0	3	4.16418	16.6567	52	12.4925	55.56	27.7612	60	52	9.21	34.7015	1.44	10.8532	7.83699	9.71642	255.681	0.61	7	8.3	8.32836	255.746	533.137	1755.88	3979.02	4329.74
2017-11-04	2017	2017申花	11	2017宏运	16	430432017申花2017宏运	4	1	442 (100.0%)	442	2017申花32	特维斯	FW	1	1984-02-05	2.35833	54.9	84	93	0	2	2.21429	15.5	72	8.85714	37.5	50.9286	71.74	34	7.4	55.3571	2.44	10.127	7.44332	6.64286	143.264	0.34	6.5	8	1.10714	143.222	839.42	1337.8	4023.7	3782.51
2018-03-10	2018	2018鲁能	3	2018力帆	13	431692018鲁能2018力帆	2	0	442 (100.0%)	442	2018鲁能9	塔尔德利	FW	1	1985-05-10	45	38.81	96	96	1	3	3	19	65.45	3	66.67	45	71.11	36.36	11.03	55	2.25	9.726	6.142	14	305.8	0.7	6	8.2	1	305.811	966.047	1005.83	2982.02	4465.94
2018-03-10	2018	2018鲁能	3	2018力帆	13	431692018鲁能2018力帆	2	0	442 (100.0%)	442	2018鲁能19	佩莱	FW	1	1985-07-15	45	38.81	96	96	1	2	2	19	61.22	24	45.83	41	63.41	59.18	6.49	49	1.41	11.035	6.987	8	153.1	0.36	6.9	9.3	15	153.06	525.077	1644.01	4692.85	4020.38
2018-03-10	2018	2018人和	8	2018权健	9	431692018人和2018权健	2	1	442 (100.0%)	442	2018人和10	伊沃	FW	1	1986-10-02	51.2	36.81	90	96	0	15	16	20.2667	62	8.53333	25	45.8667	58.14	34	12.96	53.3333	2.54	12.384	9.07733	9.6	175.573	0.42	7.7	10.9	2.13333	175.62	1266.5	2647.23	4861.05	3434.1
2018-03-10	2018	2018人和	8	2018权健	9	431692018人和2018权健	2	1	442 (100.0%)	442	2018人和38	穆坎乔	FW	1	1988-11-12	51.2	36.81	96	96	1	6	6	17	52.78	9	44.44	22	59.09	27.78	8.04	36	2.81	11.847	8.44	7	146	0.35	7.4	9.9	2	146.026	719.967	2061.95	5328.28	3590.73
2018-03-11	2018	2018苏宁	5	2018国安	4	431702018苏宁2018国安	1	2	442(100.0%)	442	2018苏宁10	阿莱士·特谢拉	FW	1	1990-01-06	50.6833	45.3	98	98	1	13	13	20	65.52	10	50	46	60.87	34.48	7.58	58	2.55	10.376	7.251	12	240.5	0.57	6.3	8.6	3	240.482	898.861	1434.88	3565.83	4235.62
2018-03-11	2018	2018苏宁	5	2018国安	4	431702018苏宁2018国安	1	2	442(100.0%)	442	2018苏宁32	黄紫昌	FW	0	1997-04-04	50.6833	45.3	98	98	1	4	4	14	62.16	6	0	26	76.92	24.32	12.04	37	2.7	10.808	7.538	12	235	0.56	6.6	8.9	2	234.995	849.395	1738.71	3645.78	4339.57
2018-03-18	2018	2018恒丰	16	2018申花	7	431772018恒丰2018申花	0	1	442 (100.0%)	442	2018恒丰10	切里	FW	1	1988-06-04	49.5833	50.12	96	96	1	7	7	16	60	2	0	29	55.17	42.5	11.61	40	1.77	11.112	7.459	10	149.5	0.35	6.9	9	0	149.461	782.441	1710.34	4423.24	4046.79
2018-03-18	2018	2018恒丰	16	2018申花	7	431772018恒丰2018申花	0	1	442 (100.0%)	442	2018恒丰9	斯蒂夫	FW	1	1994-11-10	49.5833	50.12	96	96	1	1	1	12	55.56	10	20	22	50	40.74	10.18	27	1.85	9.599	6.393	2	55.7	0.13	5.9	7.7	5	55.7241	532.397	1197.05	3299.74	4514.28
2018-03-31	2018	2018申花	7	2018华夏	6	431902018申花2018华夏	4	2	442 (100.0%)	442	2018申花10	吉奥瓦尼·莫雷诺	FW	1	1986-07-01	58.3833	47.05	96	96	1	5	5	18	73.53	10	50	56	80.36	29.41	13.67	68	2.69	9.753	7.217	9	229.6	0.54	6.1	7.4	10	229.58	593.058	1224.78	2936.42	4769.36
2018-03-31	2018	2018申花	7	2018华夏	6	431902018申花2018华夏	4	2	442 (100.0%)	442	2018申花17	马丁斯	FW	1	1984-10-28	58.3833	47.05	96	96	1	3	3	16	61.9	11	27.27	30	80	30.95	10.64	42	2.38	10.199	7.681	13	239.6	0.56	6.4	7.9	2	239.56	648.387	880.843	4089.32	4340.41
2018-03-04	2018	2018恒丰	16	2018苏宁	5	431632018恒丰2018苏宁	1	3	442 (100.0%)	442	2018恒丰9	斯蒂夫	FW	1	1994-11-10	53	54.56	98	98	1	6	6	15	53.13	12	58.33	24	62.5	46.88	9.87	32	1.72	10.068	6.861	3	45.8	0.11	6.1	7.8	2	45.8293	376.399	1427	3751.39	4466.94
2018-03-04	2018	2018恒丰	16	2018苏宁	5	431632018恒丰2018苏宁	1	3	442 (100.0%)	442	2018恒丰11	耶拉维奇	FW	1	1985-08-27	53	54.56	98	98	1	1	1	13	43.48	14	42.86	17	52.94	56.52	7.64	23	1.48	9.453	6.326	2	37.7	0.08	5.8	7.2	8	37.6842	275.993	809.228	3597.84	4732.37
2018-03-04	2018	2018鲁能	3	2018国安	4	431632018鲁能2018国安	3	0	442 (100.0%)	442	2018鲁能9	塔尔德利	FW	1	1985-05-10	48.35	50.28	93	93	1	7	7	15	72.73	2	0	43	76.74	32.73	10.31	55	2.35	9.509	6.345	12	227.6	0.54	6.1	7.9	2	227.643	839.922	1058.47	3277.41	4105.87
2018-03-04	2018	2018鲁能	3	2018国安	4	431632018鲁能2018国安	3	0	442 (100.0%)	442	2018鲁能19	佩莱	FW	1	1985-07-15	48.35	50.28	93	93	1	6	6	21	61.11	22	59.09	48	64.58	66.67	7.6	54	1.43	10.949	7.281	6	92.5	0.23	7	9	18	92.5402	623.097	1721.19	4622.17	3890.33
2018-04-13	2018	2018华夏	6	2018上港	1	432032018华夏2018上港	0	2	442 (100.0%)	442	2018华夏22	拉维奇	FW	1	1985-05-03	57.1667	53.81	98	98	1	4	4	27	62.5	8	25	55	67.27	33.33	11.16	72	2.19	11.431	8.414	15	293.4	0.67	7	8.8	2	293.356	828.532	1754.85	4092.54	4461.74
2018-04-13	2018	2018华夏	6	2018上港	1	432032018华夏2018上港	0	2	442 (100.0%)	442	2018华夏27	热尔维尼奥	FW	1	1987-05-27	57.1667	53.81	66	98	0	2	2.9697	16.3333	70.27	1.48485	0	41.5758	75	27.03	7.17	54.9394	2.68	10.5112	7.76427	16.3333	337.209	0.74	6.4	8.1	0	337.247	932.394	1290.12	3180.5	4771.25
2018-04-13	2018	2018苏宁	5	2018权健	9	432032018苏宁2018权健	1	1	442 (100.0%)	442	2018苏宁38	博阿基耶	FW	1	1993-01-28	55.7667	55.23	97	97	1	6	6	14	65	4	75	28	71.43	27.5	10.68	40	1.95	10.218	7.493	5	88.9	0.2	6.3	8.1	6	88.9262	582.086	1473.62	4170.94	3902.36
2018-04-14	2018	2018恒丰	16	2018人和	8	432042018恒丰2018人和	1	2	442 (100.0%)	442	2018恒丰14	朱征宇	FW	0	1995-01-12	45.8167	54.86	98	98	1	2	2	11	47.62	13	46.15	17	52.94	38.1	4.68	21	1.86	9.475	6.074	10	176.2	0.41	5.8	8	2	176.25	647.931	1052.68	3255.63	4342.07
2018-04-14	2018	2018恒丰	16	2018人和	8	432042018恒丰2018人和	1	2	442 (100.0%)	442	2018恒丰9	斯蒂夫	FW	1	1994-11-10	45.8167	54.86	98	98	1	3	3	7	73.08	5	40	19	78.95	38.46	7.14	26	2.08	9.353	5.922	8	116.4	0.27	5.7	7.8	2	116.409	631.544	1235.94	3048.84	4320.55
2018-04-21	2018	2018鲁能	3	2018富力	10	432112018鲁能2018富力	4	2	442 (100.0%)	442	2018鲁能9	塔尔德利	FW	1	1985-05-10	56.25	50.72	98	98	1	5	5	14	79.71	0	0	59	84.75	34.78	10.04	69	2.42	10.306	7.416	10	258.2	0.57	6.3	7.9	0	258.172	883.467	1286.1	3201.92	4676.05
2018-04-21	2018	2018鲁能	3	2018富力	10	432112018鲁能2018富力	4	2	442 (100.0%)	442	2018鲁能19	佩莱	FW	1	1985-07-15	56.25	50.72	98	98	1	5	5	21	70	23	65.22	61	70.49	42.86	7.47	70	2.01	10.52	7.458	7	100.9	0.23	6.4	8	13	100.883	438.835	1346.9	4111.06	4522.81
2018-04-07	2018	2018华夏	6	2018亚泰	15	431972018华夏2018亚泰	2	1	442 (100.0%)	442	2018华夏22	拉维奇	FW	1	1985-05-03	51.5167	49.82	96	96	1	3	3	17	73.44	5	60	52	75	37.5	10.46	64	2.48	11.476	8.005	6	107.1	0.25	7.1	9.3	3	107.053	884.8	1812.47	4380.1	4291.29
2018-04-07	2018	2018华夏	6	2018亚泰	15	431972018华夏2018亚泰	2	1	442 (100.0%)	442	2018华夏11	桂宏	FW	0	1995-01-18	51.5167	49.82	82	96	0	4	4.68293	11.7073	58.33	11.7073	70	16.3902	92.86	20.83	7.59	28.0976	2.29	12.8991	9.43727	11.7073	203.824	0.49	8.1	10.3	3.5122	203.857	1152.44	2615.65	5409.17	3518.35
2018-04-08	2018	2018申花	7	2018人和	8	431982018申花2018人和	2	0	442 (100.0%)	442	2018申花10	吉奥瓦尼·莫雷诺	FW	1	1986-07-01	53.3167	43.56	97	97	1	5	5	18	72.31	15	53.33	52	78.85	43.08	10.79	65	2.18	9.822	6.577	10	211.1	0.47	6	7.4	15	211.081	440.178	1004.94	3050.89	5114.65
2018-04-08	2018	2018申花	7	2018人和	8	431982018申花2018人和	2	0	442 (100.0%)	442	2018申花11	罗梅罗	FW	1	1992-07-04	53.3167	43.56	89	97	0	9	9.80899	19.618	65.38	8.7191	37.5	40.3258	67.57	32.69	14.35	56.6742	2.19	11.3218	7.95618	4.35955	66.7011	0.16	7	9.2	4.35955	66.7382	641.048	1946.46	4569.63	4098.04
2018-05-12	2018	2018申花	7	2018力帆	13	432322018申花2018力帆	2	1	442 (100.0%)	442	2018申花18	高迪	FW	0	1990-01-06	52.4	48.08	84	97	0	1	1.15476	9.2381	57.89	3.46429	33.33	17.3214	73.33	63.16	6.13	21.9405	1.37	11.677	7.72536	9.2381	136.146	0.31	7.1	8.8	2.30952	136.149	582.234	1906.12	4580.3	4471.7
2018-05-12	2018	2018申花	7	2018力帆	13	432322018申花2018力帆	2	1	442 (100.0%)	442	2018申花10	吉奥瓦尼·莫雷诺	FW	1	1986-07-01	52.4	48.08	97	97	1	7	7	25	75.96	10	40	93	79.57	43.27	9.58	104	2.18	9.445	6.181	5	101.1	0.23	5.8	7.1	9	101.062	361.8	1050.24	2907.98	5023.8
2018-05-20	2018	2018苏宁	5	2018上港	1	432402018苏宁2018上港	0	2	442 (100.0%)	442	2018苏宁10	阿莱士·特谢拉	FW	1	1990-01-06	52.4333	48.25	94	94	1	6	6	14	72	9	55.56	40	82.5	26	7.05	50	2.66	9.809	7.033	8	168.1	0.39	6.2	8	1	168.142	763.041	1171.88	3201.53	4504.01
2018-05-20	2018	2018苏宁	5	2018上港	1	432402018苏宁2018上港	0	2	442 (100.0%)	442	2018苏宁38	博阿基耶	FW	1	1993-01-28	52.4333	48.25	94	94	1	3	3	8	80.49	15	53.33	30	80	43.9	16.46	41	1.8	10.47	7.354	7	150.1	0.35	6.6	8.4	5	150.097	553.377	1436.56	4377.35	3953.06
2018-07-17	2018	2018亚泰	15	2018力帆	13	432982018亚泰2018力帆	2	1	442 (100.0%)	442	2018亚泰11	阿德里安	FW	1	1986-11-06	49.6167	43.83	99	99	1	7	7	20	71.83	3	33.33	62	67.74	35.21	16.49	71	2.2	11.037	7.592	1	24.9	0.06	6.7	9.2	1	24.9289	456.711	1488.01	4778.99	4288.31
2018-07-17	2018	2018亚泰	15	2018力帆	13	432982018亚泰2018力帆	2	1	442 (100.0%)	442	2018亚泰9	伊哈洛	FW	1	1989-06-16	49.6167	43.83	99	99	1	1	1	10	62.96	9	33.33	20	75	44.44	7.61	27	1.78	9.181	6.158	11	222.5	0.51	5.5	7.4	1	222.486	498.428	957.199	2791.61	4711.69
2018-07-17	2018	2018鲁能	3	2018上港	1	432982018鲁能2018上港	1	1	442 (100.0%)	442	2018鲁能9	塔尔德利	FW	1	1985-05-10	51.8	39.7	96	96	1	7	7	18	70.49	6	16.67	54	70.37	37.7	10.24	61	2.51	9.488	6.419	7	150.4	0.34	5.9	7.4	4	150.434	562.679	1169.41	3016.9	4588.79
2018-07-17	2018	2018鲁能	3	2018上港	1	432982018鲁能2018上港	1	1	442 (100.0%)	442	2018鲁能19	佩莱	FW	1	1985-07-15	51.8	39.7	96	96	1	5	5	19	56.82	16	68.75	34	58.82	56.82	9.67	44	1.48	9.89	6.578	2	55.5	0.14	6.2	7.6	18	55.529	298.249	1110.58	3646.17	4779.57
2018-07-17	2018	2018苏宁	5	2018人和	8	432982018苏宁2018人和	0	0	442 (100.0%)	442	2018苏宁10	阿莱士·特谢拉	FW	1	1990-01-06	46.5333	61.51	98	98	1	2	2	15	67.39	6	50	36	72.22	15.22	9.58	46	3.37	9.563	6.17	13	270.4	0.6	5.8	8	2	270.394	757.083	930.617	2553.65	5051.33
2018-07-17	2018	2018苏宁	5	2018人和	8	432982018苏宁2018人和	0	0	442 (100.0%)	442	2018苏宁38	博阿基耶	FW	1	1993-01-28	46.5333	61.51	98	98	1	6	6	11	66.67	8	37.5	20	80	33.33	10.37	33	1.91	9.548	5.933	10	233.7	0.52	5.8	7.6	5	233.709	402.136	801.714	3465.45	4645.17
2018-07-18	2018	2018华夏	6	2018一方	11	432992018华夏2018一方	0	0	442 (100.0%)	442	2018华夏22	拉维奇	FW	1	1985-05-03	52.5667	51.28	98	98	1	1	1	19	62.75	6	33.33	45	60	27.45	15.56	51	3.59	9.873	6.88	9	169.7	0.38	6	7.9	1	169.737	753.789	1063.89	2973.48	4911.94
2018-07-18	2018	2018华夏	6	2018一方	11	432992018华夏2018一方	0	0	442 (100.0%)	442	2018华夏9	董学升	FW	0	1989-05-22	52.5667	51.28	79	98	0	4	4.96203	13.6456	47.62	3.72152	100	19.8481	56.25	47.62	7.32	26.0506	2.14	10.9313	7.90575	9.92405	204.932	0.48	6.6	8.7	4.96203	204.893	653.506	1700.84	3763.31	4609.19
2018-07-18	2018	2018申花	7	2018泰达	14	432992018申花2018泰达	1	0	442 (100.0%)	442	2018申花9	登巴巴	FW	1	1985-05-25	51.8667	53.63	96	96	1	5	5	9	74.29	8	62.5	24	83.33	37.14	4.85	35	1.74	8.563	5.842	4	75.5	0.17	5.3	6.8	8	75.4885	581.253	805.877	2466.9	4633.93
2018-07-21	2018	2018人和	8	2018一方	11	433022018人和2018一方	3	1	442 (100.0%)	442	2018人和39	马赫特.迪奥普	FW	1	1988-07-08	36.05	55.44	99	99	1	4	4	13	56.67	8	87.5	21	66.67	40	7.62	30	1.67	8.778	4.926	5	106.2	0.23	5.3	8.2	11	106.162	325.371	1163.27	2663.16	4520.4
2018-07-22	2018	2018恒丰	16	2018富力	10	433032018恒丰2018富力	1	1	442 (100.0%)	442	2018恒丰9	斯蒂夫	FW	1	1994-11-10	49.25	34.96	94	97	0	4	4.12766	7.2234	56.25	13.4149	38.46	13.4149	69.23	37.5	7.17	16.5106	2.5	10.346	6.98813	7.2234	209.479	0.47	6.4	8.7	5.15957	209.495	684.379	1241.59	3839.32	4370.79
2018-07-22	2018	2018恒丰	16	2018富力	10	433032018恒丰2018富力	1	1	442 (100.0%)	442	2018恒丰11	耶拉维奇	FW	1	1985-08-27	49.25	34.96	97	97	1	4	4	15	48.28	27	40.74	20	45	65.52	11.72	29	1.21	9.569	6.318	6	180.5	0.42	5.9	7.7	15	180.537	256.545	945.235	3781.16	4405.45
2018-07-22	2018	2018华夏	6	2018苏宁	5	433032018华夏2018苏宁	0	0	442 (100.0%)	442	2018华夏22	拉维奇	FW	1	1985-05-03	53.4833	51.67	94	94	1	3	3	21	59.62	3	66.67	40	55	32.69	13.09	52	2.67	10.037	7.057	5	57.7	0.14	6.4	7.9	0	57.6799	581.699	1327.83	3352.79	4716.63
2018-07-22	2018	2018华夏	6	2018苏宁	5	433032018华夏2018苏宁	0	0	442 (100.0%)	442	2018华夏9	董学升	FW	0	1989-05-22	53.4833	51.67	82	94	0	2	2.29268	10.3171	70.97	9.17073	50	28.6585	76	41.94	5.66	35.5366	1.97	10.6701	7.71488	10.3171	206.8	0.5	6.8	8.3	4.58537	206.796	479.523	1257.06	4142.87	4584
2018-07-28	2018	2018苏宁	5	2018鲁能	3	433092018苏宁2018鲁能	1	1	442 (100.0%)	442	2018苏宁9	埃德尔·西塔丁·马丁斯	FW	1	1986-11-15	53.85	60.62	66	96	0	3	4.36364	18.9091	60.61	11.6364	37.5	34.9091	70.83	21.21	9	48	2.3	10.7287	7.71927	10.1818	215.127	0.5	6.6	8.5	4.36364	215.117	754.464	1170.52	3723.96	4864.26
2018-07-28	2018	2018苏宁	5	2018鲁能	3	433092018苏宁2018鲁能	1	1	442 (100.0%)	442	2018苏宁38	博阿基耶	FW	1	1993-01-28	53.85	60.62	96	96	1	2	2	15	65.91	12	58.33	37	70.27	43.18	5.71	44	1.84	9.18	6.471	6	99.2	0.23	5.7	7.2	6	99.2264	564.356	926.828	2882.03	4708
2018-07-28	2018	2018人和	8	2018上港	1	433092018人和2018上港	1	5	442 (100.0%)	442	2018人和39	马赫特.迪奥普	FW	1	1988-07-08	42.2167	45.03	97	97	1	4	4	20	37.5	12	41.67	25	48	46.88	9.88	32	1.84	9.058	5.81	9	167.9	0.4	5.6	8.3	8	167.854	543.793	979.437	3281.06	4086.12
2018-07-28	2018	2018人和	8	2018上港	1	433092018人和2018上港	1	5	442 (100.0%)	442	2018人和38	穆坎乔	FW	1	1988-11-12	42.2167	45.03	97	97	1	2	2	12	57.14	3	100	23	56.52	32.14	12.58	28	2.11	10.574	6.976	7	123.9	0.29	6.5	9.9	4	123.918	529.468	1714.77	4301.5	3904.19
2018-08-01	2018	2018恒丰	16	2018力帆	13	433132018恒丰2018力帆	4	3	442 (100.0%)	442	2018恒丰9	斯蒂夫	FW	1	1994-11-10	44.9667	43.99	89	97	0	4	4.35955	14.1685	48	9.80899	33.33	13.0787	50	24	16.06	27.2472	2.64	9.81335	6.57311	14.1685	228.004	0.53	6.1	8.7	1.08989	228.055	626.103	1317.83	3499.77	4141.39
2018-08-01	2018	2018恒丰	16	2018力帆	13	433132018恒丰2018力帆	4	3	442 (100.0%)	442	2018恒丰11	耶拉维奇	FW	1	1985-08-27	44.9667	43.99	97	97	1	2	2	16	42.86	11	27.27	22	45.45	64.29	9.4	28	1.18	9.731	5.964	5	142.3	0.34	6	8	15	142.321	329.658	1049.29	3641.14	4568.87
2018-08-01	2018	2018鲁能	3	2018申花	7	433132018鲁能2018申花	3	1	442 (100.0%)	442	2018鲁能9	塔尔德利	FW	1	1985-05-10	60.0167	45.47	95	95	1	3	3	21	71.62	2	100	65	72.31	33.78	12.68	74	2.41	9.881	7.301	12	217.6	0.52	6.2	7.3	2	217.633	543.914	1087.67	3249.18	4782.64
2018-08-01	2018	2018鲁能	3	2018申花	7	433132018鲁能2018申花	3	1	442 (100.0%)	442	2018鲁能32	罗热·克鲁格·格德斯	FW	1	1996-10-02	60.0167	45.47	95	95	1	3	3	14	76.27	6	66.67	48	85.42	28.81	8.42	59	2.54	9.898	7.201	9	143.7	0.34	6.2	7.2	3	143.692	553.028	1078.25	3069.8	5052.91
2018-08-01	2018	2018申花	7	2018鲁能	3	433132018申花2018鲁能	1	3	442 (100.0%)	442	2018申花11	罗梅罗	FW	1	1992-07-04	60.0167	54.53	80	95	0	9	10.6875	23.75	74.36	8.3125	28.57	85.5	79.17	21.79	13.88	92.625	2.63	10.6922	8.21394	2.375	60.325	0.14	6.7	7.9	3.5625	60.3018	392.488	1091.01	4762.59	4386.34
2018-08-01	2018	2018申花	7	2018鲁能	3	433132018申花2018鲁能	1	3	442 (100.0%)	442	2018申花9	登巴巴	FW	1	1985-05-25	60.0167	54.53	95	95	1	1	1	21	66.67	7	28.57	48	83.33	36.51	7.57	63	2.06	8.994	6.836	7	107.6	0.26	5.7	6.8	7	107.571	677.514	955.377	2539.38	4714.53
2018-08-11	2018	2018鲁能	3	2018力帆	13	433232018鲁能2018力帆	2	0	442 (100.0%)	442	2018鲁能9	塔尔德利	FW	1	1985-05-10	55.0333	42.46	96	96	1	4	4	15	73.68	0	0	46	78.26	47.37	4.86	57	2	9.722	6.877	13	314	0.72	6	7.5	4	314.026	785.739	1103.93	2983.31	4534.98
2018-08-11	2018	2018鲁能	3	2018力帆	13	433232018鲁能2018力帆	2	0	442 (100.0%)	442	2018鲁能19	佩莱	FW	1	1985-07-15	55.0333	42.46	96	96	1	4	4	16	55.56	6	33.33	26	53.85	36.11	12.64	36	1.72	10.414	7.196	7	148.1	0.36	6.5	7.8	7	148.071	560.991	1195.84	3781.83	4727.46
2018-08-11	2018	2018华夏	6	2018恒丰	16	433232018华夏2018恒丰	1	0	442 (100.0%)	442	2018华夏25	阿尤布·艾尔·卡比	FW	1	1993-06-25	52.2333	56.26	97	97	1	8	8	17	65.31	10	40	37	75.68	34.69	6.66	49	1.94	10.758	7.334	8	173.2	0.39	6.6	8.4	4	173.235	718.084	1298.01	4016.13	4552.31
2018-08-11	2018	2018华夏	6	2018恒丰	16	433232018华夏2018恒丰	1	0	442 (100.0%)	442	2018华夏9	董学升	FW	0	1989-05-22	52.2333	56.26	91	97	0	1	1.06593	12.7912	58.62	12.7912	25	24.5165	60.87	27.59	12.22	30.9121	2.79	10.8523	7.44875	9.59341	175.559	0.41	6.7	8.3	5.32967	175.601	631.309	1400.51	4034.3	4610.22
2018-08-11	2018	2018恒丰	16	2018华夏	6	433232018恒丰2018华夏	0	1	442 (100.0%)	442	2018恒丰9	斯蒂夫	FW	1	1994-11-10	52.2333	43.74	97	97	1	2	2	10	47.37	8	25	8	62.5	15.79	16.79	19	1.89	9.832	6.913	9	200.3	0.45	6	7.9	2	200.338	565.144	1044.05	3441.06	4581.28
2018-08-11	2018	2018恒丰	16	2018华夏	6	433232018恒丰2018华夏	0	1	442 (100.0%)	442	2018恒丰11	耶拉维奇	FW	1	1985-08-27	52.2333	43.74	97	97	1	5	5	14	53.33	23	39.13	24	45.83	70	10.12	30	1.13	8.773	5.815	2	28.1	0.07	5.4	6.7	12	28.1187	234.743	653.547	3273.35	4583.24
2018-08-15	2018	2018鲁能	3	2018华夏	6	433272018鲁能2018华夏	3	1	442 (100.0%)	442	2018鲁能9	塔尔德利	FW	1	1985-05-10	56.3833	47.47	95	95	1	1	1	15	75	1	0	52	73.08	43.33	10.22	60	2.48	9.932	7.338	14	399.2	0.91	6.3	7.8	1	399.167	749.752	1156.61	3286.66	4340.21
2018-08-15	2018	2018鲁能	3	2018华夏	6	433272018鲁能2018华夏	3	1	442 (100.0%)	442	2018鲁能19	佩莱	FW	1	1985-07-15	56.3833	47.47	95	95	1	8	8	20	62.26	12	58.33	40	72.5	49.06	9.49	53	1.68	10.554	7.665	5	139.4	0.34	6.6	8.2	6	139.385	664.956	1310.28	3920.01	4519.14
2018-08-15	2018	2018苏宁	5	2018力帆	13	433272018苏宁2018力帆	0	0	442 (100.0%)	442	2018苏宁9	埃德尔·西塔丁·马丁斯	FW	1	1986-11-15	51.1167	53.31	100	100	1	2	2	9	59.09	6	16.67	17	58.82	31.82	11.93	22	2.18	10.549	7.343	9	242.4	0.54	6.3	8.6	0	242.388	648.053	1287.89	3381.76	4989.09
2018-08-15	2018	2018苏宁	5	2018力帆	13	433272018苏宁2018力帆	0	0	442 (100.0%)	442	2018苏宁38	博阿基耶	FW	1	1993-01-28	51.1167	53.31	92	100	0	4	4.34783	11.9565	69.44	17.3913	31.25	30.4348	71.43	47.22	5.71	39.1304	1.61	9.65326	6.50978	5.43478	76.8478	0.17	5.8	7.5	8.69565	76.8071	685.832	947.382	3234.56	4708.55
2018-08-15	2018	2018申花	7	2018恒丰	16	433272018申花2018恒丰	3	1	442 (100.0%)	442	2018申花11	罗梅罗	FW	1	1992-07-04	51.0833	54.41	96	96	1	3	3	18	66.67	7	14.29	42	78.57	25.93	12.19	54	2.41	10.079	6.967	4	67.4	0.15	6.2	8.2	2	67.4115	534.611	1185.71	3634.33	4657.25
2018-08-15	2018	2018申花	7	2018恒丰	16	433272018申花2018恒丰	3	1	442 (100.0%)	442	2018申花9	登巴巴	FW	1	1985-05-25	51.0833	54.41	96	96	1	5	5	18	59.09	16	68.75	33	66.67	40.91	9.25	44	2	8.24	5.797	8	141.2	0.33	5.1	6.8	6	141.183	507.238	1037.35	2010.22	4544.37
2018-08-18	2018	2018苏宁	5	2018泰达	14	433302018苏宁2018泰达	1	1	442 (100.0%)	442	2018苏宁10	阿莱士·特谢拉	FW	1	1990-01-06	61.55	42.99	96	96	1	5	5	12	70.73	5	60	32	75	24.39	13.26	41	2.17	10.282	7.971	14	290.8	0.68	6.4	7.8	0	290.799	454.898	1140.28	3469.8	4926.43
2018-08-18	2018	2018苏宁	5	2018泰达	14	433302018苏宁2018泰达	1	1	442 (100.0%)	442	2018苏宁9	埃德尔·西塔丁·马丁斯	FW	1	1986-11-15	61.55	42.99	96	96	1	4	4	14	61.11	10	60	27	66.67	36.11	7.44	36	1.72	10.542	8.302	11	227.3	0.53	6.6	8.1	3	227.301	688.915	1356.52	3535.85	4733.71
2018-08-24	2018	2018恒丰	16	2018权健	9	433362018恒丰2018权健	0	1	442 (100.0%)	442	2018恒丰9	斯蒂夫	FW	1	1994-11-10	50.1	44.08	98	98	1	1	1	9	57.14	2	50	14	78.57	33.33	10.23	21	2.24	9.693	6.801	5	91.2	0.22	5.9	8.1	2	91.1812	562.726	1449.57	3073.58	4515.62
2018-08-24	2018	2018恒丰	16	2018权健	9	433362018恒丰2018权健	0	1	442 (100.0%)	442	2018恒丰11	耶拉维奇	FW	1	1985-08-27	50.1	44.08	98	98	1	5	5	15	54.55	18	50	28	50	66.67	9.93	33	1.21	10.12	6.697	3	81.2	0.19	6.2	8	13	81.1596	223.276	1019.89	4339.2	4456.36
2018-08-25	2018	2018鲁能	3	2018恒大	2	433372018鲁能2018恒大	1	4	442 (100.0%)	442	2018鲁能9	塔尔德利	FW	1	1985-05-10	56.2	45.21	100	100	1	3	3	20	65.52	6	33.33	53	66.04	32.76	9.8	58	2.79	10.296	7.485	12	268.4	0.6	6.2	8	0	268.368	852.427	1260.43	3409.98	4504.43
2018-08-25	2018	2018鲁能	3	2018恒大	2	433372018鲁能2018恒大	1	4	442 (100.0%)	442	2018鲁能19	佩莱	FW	1	1985-07-15	56.2	45.21	100	100	1	5	5	22	61.4	13	46.15	45	68.89	42.11	4.86	57	2.12	10.189	7.331	5	95.6	0.22	6.1	7.8	15	95.5926	553.663	1291.53	3696.13	4552.1
2018-08-26	2018	2018苏宁	5	2018富力	10	433382018苏宁2018富力	2	0	442 (100.0%)	442	2018苏宁10	阿莱士·特谢拉	FW	1	1990-01-06	63.2333	56.05	97	97	1	2	2	13	83.33	3	0	65	92.31	15.38	9.5	78	2.63	9.715	7.59	11	232.5	0.54	6	7.2	2	232.538	630.255	847.81	2809.77	5195.13
2018-08-26	2018	2018苏宁	5	2018富力	10	433382018苏宁2018富力	2	0	442 (100.0%)	442	2018苏宁9	埃德尔·西塔丁·马丁斯	FW	1	1986-11-15	63.2333	56.05	97	97	1	3	3	11	70.27	8	25	30	80	35.14	6.1	37	2.49	9.731	7.591	5	128	0.28	6	7.2	0	128.033	503.377	1094.21	2872.36	5133.52
2018-08-05	2018	2018恒大	2	2018富力	10	433172018恒大2018富力	4	2	442 (100.0%)	442	2018恒大24	塔利斯卡	FW	1	1994-02-01	50.2167	52.87	95	95	1	5	5	18	67.27	5	60	42	78.57	41.82	9.85	55	1.89	9.32	6.582	5	102.3	0.24	5.9	7.9	10	102.301	594.032	1114.59	3097.94	4411.35
2018-08-05	2018	2018恒大	2	2018富力	10	433172018恒大2018富力	4	2	442 (100.0%)	442	2018恒大11	高拉特	FW	1	1991-06-05	50.2167	52.87	95	95	1	3	3	17	69.64	4	50	47	78.72	39.29	8.37	56	1.93	9.55	6.979	11	196.3	0.47	6	8.3	5	196.256	622.573	1278.22	3425.43	4027.34
2018-08-05	2018	2018恒大	2	2018富力	10	433172018恒大2018富力	4	2	442 (100.0%)	442	2018恒大11	高拉特	FW	1	1991-06-05	50.2167	52.87	81	95	0	12	14.0741	8.20988	87.27	5.8642	40	60.9877	84.62	27.27	12.41	64.5062	2.24	10.4172	7.55426	2.34568	65.3272	0.15	6.5	8.9	1.17284	65.3422	404.084	1399.4	4590.2	3958.65
2018-08-05	2018	2018鲁能	3	2018国安	4	433172018鲁能2018国安	1	1	442 (100.0%)	442	2018鲁能9	塔尔德利	FW	1	1985-05-10	54.85	36.9	96	96	1	1	1	16	73.77	5	60	54	66.67	40.98	11.2	61	2.39	9.317	6.433	12	342.6	0.77	5.8	7	0	342.614	559.693	812.896	2675.64	4925.83
2018-08-05	2018	2018鲁能	3	2018国安	4	433172018鲁能2018国安	1	1	442 (100.0%)	442	2018鲁能19	佩莱	FW	1	1985-07-15	54.85	36.9	96	96	1	3	3	13	69.77	15	53.33	35	77.14	46.51	8.52	43	1.72	10.101	7.161	3	47.2	0.11	6.3	7.8	12	47.1538	458.369	1097.17	3786.43	4712.05
2018-08-05	2018	2018恒丰	16	2018苏宁	5	433172018恒丰2018苏宁	1	3	442 (100.0%)	442	2018恒丰9	斯蒂夫	FW	1	1994-11-10	49.8	41.73	97	97	1	4	4	8	63.64	8	25	16	68.75	22.73	15.4	22	2.41	9.856	6.728	11	214.3	0.5	6	8.1	2	214.329	549.876	1061.01	3394.61	4636.1
2018-08-05	2018	2018恒丰	16	2018苏宁	5	433172018恒丰2018苏宁	1	3	442 (100.0%)	442	2018恒丰11	耶拉维奇	FW	1	1985-08-27	49.8	41.73	97	97	1	2	2	10	41.18	8	62.5	14	35.71	58.82	7.7	17	1.47	8.87	5.657	4	59.4	0.14	5.4	6.8	6	59.4494	399.541	622.239	2843.75	4944.84
2018-08-05	2018	2018华夏	6	2018泰达	14	433172018华夏2018泰达	1	2	442 (100.0%)	442	2018华夏25	阿尤布·艾尔·卡比	FW	1	1993-06-25	53.5167	49.26	96	96	1	2	2	10	50	15	13.33	17	58.82	45	3.99	20	2	10.508	7.291	11	224.5	0.53	6.6	8.2	0	224.493	588.117	1125.3	4126.89	4443.2
2018-08-05	2018	2018华夏	6	2018泰达	14	433172018华夏2018泰达	1	2	442 (100.0%)	442	2018华夏9	董学升	FW	0	1989-05-22	53.5167	49.26	80	96	0	1	1.2	9.6	66.67	10.8	33.33	22.8	73.68	20.83	5.82	28.8	2.79	10.3368	7.1076	6	108.24	0.25	6.4	7.9	4.8	108.22	507.879	1151.03	3977.07	4592.01
2018-09-15	2018	2018苏宁	5	2018申花	7	433582018苏宁2018申花	1	1	442 (100.0%)	442	2018苏宁10	阿莱士·特谢拉	FW	1	1990-01-06	53.2833	56.96	95	95	1	4	4	13	76.79	7	42.86	49	81.63	23.21	11.62	56	2.95	9.258	6.333	11	274	0.63	5.8	7.1	0	273.977	499.648	767.141	2537.71	5179.7
2018-09-15	2018	2018苏宁	5	2018申花	7	433582018苏宁2018申花	1	1	442 (100.0%)	442	2018苏宁9	埃德尔·西塔丁·马丁斯	FW	1	1986-11-15	53.2833	56.96	95	95	1	3	3	11	65.63	6	50	23	65.22	25	9.32	32	2.19	9.433	6.657	8	170.8	0.4	5.9	7.5	1	170.794	550.849	853.167	2818.16	5040.44
2018-09-16	2018	2018鲁能	3	2018富力	10	433592018鲁能2018富力	2	1	442 (100.0%)	442	2018鲁能9	塔尔德利	FW	1	1985-05-10	59.0833	42.29	95	95	1	8	8	11	84.72	4	75	65	86.15	33.33	13.07	72	2.97	9.679	7.553	21	578.8	1.33	6.1	7.7	2	578.782	826.026	1011.04	2811.74	4451.56
2018-09-16	2018	2018鲁能	3	2018富力	10	433592018鲁能2018富力	2	1	442 (100.0%)	442	2018鲁能19	佩莱	FW	1	1985-07-15	59.0833	42.29	95	95	1	5	5	23	59.65	19	78.95	47	68.09	47.37	7.29	57	2.14	11.081	8.303	4	92.8	0.21	7	8.4	10	92.7695	757.793	1591.39	4456.85	4181.77
2018-09-02	2018	2018苏宁	5	2018权健	9	433452018苏宁2018权健	1	1	442 (100.0%)	442	2018苏宁10	阿莱士·特谢拉	FW	1	1990-01-06	55.15	48.41	95	95	1	7	7	16	65.22	6	50	39	76.92	17.39	8.13	46	3.15	9.444	6.585	7	202.5	0.47	5.9	7.2	0	202.508	617.37	935.891	2225.26	5463.27
2018-09-02	2018	2018苏宁	5	2018权健	9	433452018苏宁2018权健	1	1	442 (100.0%)	442	2018苏宁9	埃德尔·西塔丁·马丁斯	FW	1	1986-11-15	55.15	48.41	93	95	0	2	2.04301	3.06452	91.18	4.08602	100	28.6022	89.29	47.06	5.5	34.7312	2.47	8.91366	6.20565	13.2796	280.301	0.64	5.6	6.8	4.08602	280.311	620.52	493.495	2230.86	5288.06
2018-09-02	2018	2018权健	9	2018苏宁	5	433452018权健2018苏宁	1	1	442 (100.0%)	442	2018权健10	帕托	FW	1	1989-09-02	55.15	51.59	95	95	1	5	5	29	50.85	4	50	44	45.45	28.81	12.28	59	2.56	8.477	6.15	4	57.3	0.13	5.3	6.7	3	57.299	453.841	905.857	2423.38	4636.21
2018-09-02	2018	2018权健	9	2018苏宁	5	433452018权健2018苏宁	1	1	442 (100.0%)	442	2018权健9	杨旭	FW	0	1988-02-12	55.15	51.59	95	95	1	2	2	9	60.87	15	33.33	21	66.67	65.22	5.88	23	1.3	9.934	6.957	11	235.2	0.57	6.3	7.6	6	235.217	563.024	1051.44	3431.35	4652.99
2018-09-22	2018	2018恒丰	16	2018国安	4	433652018恒丰2018国安	3	2	442 (100.0%)	442	2018恒丰11	耶拉维奇	FW	1	1985-08-27	47.35	34.93	99	99	1	3	3	18	47.06	15	66.67	26	50	64.71	8.97	34	1.41	9.985	6.33	8	210.6	0.48	6	8	12	210.561	471.028	1051.59	3914.27	4337.12
2018-09-22	2018	2018恒丰	16	2018国安	4	433652018恒丰2018国安	3	2	442 (100.0%)	442	2018恒丰9	斯蒂夫	FW	1	1994-11-10	47.35	34.93	99	99	1	6	6	12	62.5	3	66.67	22	63.64	34.38	14.38	32	2	9.709	6.578	5	78.4	0.18	5.8	8.3	2	78.3585	625.848	1086.24	3581.67	4336.42
2018-09-23	2018	2018人和	8	2018泰达	14	433662018人和2018泰达	2	2	442 (100.0%)	442	2018人和20	曹永竞	FW	0	1997-02-15	42.6	47.84	89	96	0	9	9.70787	16.1798	59.46	6.47191	66.67	33.4382	54.84	35.14	12.18	39.9101	2.86	10.4823	6.48485	9.70787	168.701	0.4	6.5	9.3	1.07865	168.73	796.812	1469.7	4025.09	4022.38
2018-09-23	2018	2018人和	8	2018泰达	14	433662018人和2018泰达	2	2	442 (100.0%)	442	2018人和39	马赫特.迪奥普	FW	1	1988-07-08	42.6	47.84	96	96	1	5	5	14	64.1	22	68.18	31	58.06	61.54	13.81	39	1.51	9.711	5.908	7	150.1	0.36	6	8.3	17	150.091	694.264	1163.63	3329.93	4373.24
2018-09-29	2018	2018苏宁	5	2018亚泰	15	433722018苏宁2018亚泰	5	2	442 (100.0%)	442	2018苏宁10	阿莱士·特谢拉	FW	1	1990-01-06	53.6167	42.61	97	97	1	6	6	16	58.97	7	57.14	31	67.74	41.03	7.61	39	2.03	10.457	7.186	10	224.3	0.51	6.5	8	3	224.338	779.75	1115.05	3695.89	4641.82
2018-09-29	2018	2018苏宁	5	2018亚泰	15	433722018苏宁2018亚泰	5	2	442 (100.0%)	442	2018苏宁9	埃德尔·西塔丁·马丁斯	FW	1	1986-11-15	53.6167	42.61	90	97	0	6	6.46667	20.4778	56.82	6.46667	33.33	37.7222	62.86	29.55	7.34	47.4222	2.18	10.7573	7.58432	11.8556	254.787	0.58	6.6	8.5	6.46667	254.757	754.794	1509.87	3689.8	4548.27
2018-09-30	2018	2018鲁能	3	2018人和	8	433732018鲁能2018人和	1	1	442 (100.0%)	442	2018鲁能9	塔尔德利	FW	1	1985-05-10	47.3667	57.93	96	96	1	2	2	9	83.02	3	66.67	49	81.63	45.28	9.74	53	2.74	8.722	5.764	16	271.3	0.65	5.4	7.3	1	271.317	736.275	1105.24	2127.56	4481.74
2018-09-30	2018	2018鲁能	3	2018人和	8	433732018鲁能2018人和	1	1	442 (100.0%)	442	2018鲁能32	罗热·克鲁格·格德斯	FW	1	1996-10-02	47.3667	57.93	96	96	1	7	7	14	72.55	1	100	44	72.73	29.41	11.2	51	2.55	9.168	5.935	4	86	0.19	5.7	7.5	5	86.0399	322.14	795.156	3658.38	4305.83
2018-10-20	2018	2018恒丰	16	2018一方	11	433932018恒丰2018一方	3	0	442 (100.0%)	442	2018恒丰9	斯蒂夫	FW	1	1994-11-10	42.5667	44.35	94	98	0	5	5.21277	5.21277	79.17	9.38298	44.44	19.8085	68.42	25	11.42	25.0213	3.08	9.75517	5.95715	11.4681	269.083	0.59	5.9	8.4	5.21277	269.079	588.84	1255.82	2973.17	4668.67
2018-10-20	2018	2018恒丰	16	2018一方	11	433932018恒丰2018一方	3	0	442 (100.0%)	442	2018恒丰11	耶拉维奇	FW	1	1985-08-27	42.5667	44.35	98	98	1	5	5	12	68.42	14	57.14	29	65.52	55.26	10.58	38	1.5	10.337	5.995	6	129.8	0.29	6.3	8.4	16	129.755	515.277	1248.31	3990.19	4453.2
2018-10-21	2018	2018苏宁	5	2018上港	1	433942018苏宁2018上港	0	0	442 (100.0%)	442	2018苏宁10	阿莱士·特谢拉	FW	1	1990-01-06	53.9833	44.03	95	95	1	6	6	12	68.42	7	57.14	30	60	28.95	6.07	38	2.45	9.621	6.82	15	336.2	0.78	6.1	7.6	1	336.193	737.641	1070.61	2676.37	4800.5
2018-10-21	2018	2018苏宁	5	2018上港	1	433942018苏宁2018上港	0	0	442 (100.0%)	442	2018苏宁9	埃德尔·西塔丁·马丁斯	FW	1	1986-11-15	53.9833	44.03	95	95	1	7	7	15	63.41	6	33.33	31	70.97	36.59	11.69	41	1.95	10.378	7.663	13	316.3	0.74	6.5	8.5	3	316.302	749.604	1375.67	3221.28	4714.77
2018-10-28	2018	2018鲁能	3	2018上港	1	434012018鲁能2018上港	2	4	442 (100.0%)	442	2018鲁能9	塔尔德利	FW	1	1985-05-10	51	46.3	94	97	0	4	4.12766	7.2234	87.04	2.06383	0	51.5957	82	37.04	10.31	55.7234	2.19	9.38217	6.64347	12.383	270.878	0.61	5.7	7.7	1.03191	270.869	681.011	1045.3	3042.64	4342.72
2018-10-28	2018	2018鲁能	3	2018上港	1	434012018鲁能2018上港	2	4	442 (100.0%)	442	2018鲁能19	佩莱	FW	1	1985-07-15	51	46.3	97	97	1	4	4	22	61.4	15	60	46	73.91	50.88	7.6	57	1.65	9.581	6.646	4	58.8	0.14	5.9	7.8	12	58.7799	431.782	1266.73	3501.31	4322.3
2018-10-06	2018	2018泰达	14	2018亚泰	15	433792018泰达2018亚泰	3	3	442 (100.0%)	442	2018泰达7	阿奇姆彭	FW	1	1993-10-16	46.5833	51.53	98	98	1	8	8	15	67.39	10	40	33	69.7	21.74	5.01	46	2.93	10.096	6.558	15	326	0.75	6.2	8.4	3	325.996	780.106	1102.27	3109.83	4778.05
2018-10-06	2018	2018泰达	14	2018亚泰	15	433792018泰达2018亚泰	3	3	442 (100.0%)	442	2018泰达9	乔纳森	FW	1	1990-03-29	46.5833	51.53	98	98	1	1	1	18	50	3	0	22	63.64	47.22	5.11	36	1.64	9.714	6.274	6	139.4	0.32	5.9	8.1	10	139.437	468.953	1170.84	3550.17	4384.59
2018-11-11	2018	2018鲁能	3	2018申花	7	434152018鲁能2018申花	2	2	442 (100.0%)	442	2018鲁能32	罗热·克鲁格·格德斯	FW	1	1996-10-02	47.05	53.28	95	95	1	2	2	11	74.42	6	0	38	71.05	27.91	7.95	43	2.37	9.252	6.185	15	346.1	0.81	5.8	7.9	1	346.09	453.612	916.888	3141.32	4393.89
2018-11-11	2018	2018鲁能	3	2018申花	7	434152018鲁能2018申花	2	2	442 (100.0%)	442	2018鲁能19	佩莱	FW	1	1985-07-15	47.05	53.28	95	95	1	4	4	15	72.22	10	80	45	80	55.56	4.72	54	1.56	9.711	6.401	5	107.1	0.25	6.1	8.2	3	107.119	517.261	1241.82	3700.18	4144.59
2018-11-02	2018	2018富力	10	2018恒丰	16	434062018富力2018恒丰	2	0	442 (100.0%)	442	2018富力7	扎哈维	FW	1	1987-07-25	52.2667	40.38	95	95	1	8	8	14	63.16	14	42.86	26	73.08	31.58	10.44	38	2.13	9.665	6.833	21	383.7	0.92	6.1	7.8	4	383.719	709.626	1227.03	2973.94	4370.23
2018-11-02	2018	2018富力	10	2018恒丰	16	434062018富力2018恒丰	2	0	442 (100.0%)	442	2018富力29	肖智	FW	0	1985-05-28	52.2667	40.38	95	95	1	5	5	14	58.82	15	73.33	28	57.14	52.94	11.53	34	1.56	10.601	7.114	3	87.1	0.2	6.6	8.2	13	87.1179	304.907	1223.76	5147.43	3837.37
2018-11-02	2018	2018鲁能	3	2018亚泰	15	434062018鲁能2018亚泰	2	0	442 (100.0%)	442	2018鲁能32	罗热·克鲁格·格德斯	FW	1	1996-10-02	54.9333	51	80	95	0	1	1.1875	15.4375	71.74	4.75	50	45.125	73.68	43.48	6.46	54.625	2.15	10.0439	7.0395	8.3125	226.694	0.52	6.3	7.5	5.9375	226.72	478.464	776.31	4026	4536.46
2018-11-02	2018	2018鲁能	3	2018亚泰	15	434062018鲁能2018亚泰	2	0	442 (100.0%)	442	2018鲁能19	佩莱	FW	1	1985-07-15	54.9333	51	95	95	1	2	2	16	62.79	15	33.33	39	69.23	51.16	8.7	43	1.84	10.333	7.297	5	116.5	0.26	6.5	8	10	116.533	460.195	1214.05	4221.88	4319.98
2018-11-02	2018	2018权健	9	2018国安	4	434062018权健2018国安	0	0	442 (100.0%)	442	2018权健10	帕托	FW	1	1989-09-02	53.9333	43.57	95	95	1	7	7	19	67.8	6	33.33	48	68.75	35.59	10.06	59	2.19	8.007	5.963	7	143.6	0.35	5	6.6	0	143.633	601.522	882.823	2242.88	4135.66
2018-11-02	2018	2018权健	9	2018国安	4	434062018权健2018国安	0	0	442 (100.0%)	442	2018权健9	杨旭	FW	0	1988-02-12	53.9333	43.57	95	95	1	4	4	11	45	6	66.67	15	46.67	55	10.62	20	1.3	9.773	6.755	6	106.1	0.26	6.2	7.5	7	106.135	542.322	1219.55	3538.58	4366.58
2018-11-07	2018	2018权健	9	2018亚泰	15	434112018权健2018亚泰	2	2	442 (100.0%)	442	2018权健10	帕托	FW	1	1989-09-02	54.6667	45.75	86	102	0	7	8.30233	29.6512	46.81	0	0	45.0698	57.89	46.81	11.46	55.7442	2.53	8.75421	6.45209	11.8605	247.647	0.54	5.1	6.8	0	247.606	496.003	923.693	2877.47	4208.85
2018-11-07	2018	2018权健	9	2018亚泰	15	434112018权健2018亚泰	2	2	442 (100.0%)	442	2018权健9	杨旭	FW	0	1988-02-12	54.6667	45.75	102	102	1	4	4	13	67.5	15	53.33	38	63.16	75	6.66	40	1.45	10.746	7.026	8	201.3	0.44	6.3	7.7	11	201.339	495.1	1554.6	4158.99	4335.75
2018-11-07	2018	2018人和	8	2018上港	1	434112018人和2018上港	1	2	442 (100.0%)	442	2018人和20	曹永竞	FW	0	1997-02-15	47.3167	44.15	70	95	0	5	6.78571	16.2857	62.5	2.71429	0	35.2857	69.23	40.63	6.61	43.4286	1.94	11.3539	8.056	12.2143	197.057	0.48	7.1	10.3	2.71429	197.072	806.446	2393.22	3895.36	4062.43
2018-11-07	2018	2018人和	8	2018上港	1	434112018人和2018上港	1	2	442 (100.0%)	442	2018人和39	马赫特.迪奥普	FW	1	1988-07-08	47.3167	44.15	95	95	1	5	5	15	50	12	33.33	24	54.17	46.67	7.63	30	1.73	9.841	6.697	7	113.4	0.27	6.2	8.5	5	113.43	631.013	1355.15	3495.46	4245.52
2018-11-07	2018	2018鲁能	3	2018苏宁	5	434112018鲁能2018苏宁	3	2	442 (100.0%)	442	2018鲁能32	罗热·克鲁格·格德斯	FW	1	1996-10-02	60.4167	54.96	95	95	1	4	4	17	74.24	9	22.22	55	76.36	33.33	7.01	66	2.35	10.295	7.752	8	129.4	0.3	6.5	7.7	5	129.412	389.309	1021.01	4473.28	4281.63
2018-11-07	2018	2018鲁能	3	2018苏宁	5	434112018鲁能2018苏宁	3	2	442 (100.0%)	442	2018鲁能19	佩莱	FW	1	1985-07-15	60.4167	54.96	95	95	1	7	7	18	68.42	17	41.18	52	65.38	57.89	5.35	57	1.74	11.097	8.252	8	90.5	0.22	7	8.2	8	90.5423	574.408	1314.11	5087.75	4029.86
2018-11-07	2018	2018苏宁	5	2018鲁能	3	434112018苏宁2018鲁能	2	3	442 (100.0%)	442	2018苏宁10	阿莱士·特谢拉	FW	1	1990-01-06	60.4167	45.04	95	95	1	2	2	12	73.33	2	50	36	83.33	11.11	6.93	45	2.87	9.855	7.576	8	199	0.46	6.2	7.5	1	198.972	574.816	1244.39	3257.98	4579.06
2018-11-07	2018	2018苏宁	5	2018鲁能	3	434112018苏宁2018鲁能	2	3	442 (100.0%)	442	2018苏宁9	埃德尔·西塔丁·马丁斯	FW	1	1986-11-15	60.4167	45.04	95	95	1	1	1	12	67.57	7	28.57	29	72.41	35.14	7	37	2.19	9.776	7.449	7	175	0.4	6.2	7.4	1	175.041	793.487	1024.86	2924.6	4857.81
2019-08-02	2019	2019华夏	11	2019国安	2	436792019华夏2019国安	0	2	442 (100.0%)	442	2019华夏22	拉维奇	FW	1	1985-05-03	50.8167	38.81	66	101	0	2	3.06061	13.7727	55	12.2424	37.5	21.4242	64.29	30	10.41	30.6061	2.3	11.211	8.37841	7.65152	164.661	0.36	6.6	8	0	164.648	542.594	1375.39	4023.04	5105.05
2019-08-02	2019	2019华夏	11	2019国安	2	436792019华夏2019国安	0	2	442 (100.0%)	442	2019华夏9	董学升	FW	0	1989-05-22	50.8167	38.81	101	101	1	5	5	11	57.69	15	33.33	22	54.55	53.85	8.67	26	1.54	10.907	7.855	10	221.6	0.48	6.5	8.7	6	221.573	558.994	1271.85	4388.34	4466.04
2019-03-30	2019	2019人和	16	2019国安	2	435542019人和2019国安	0	1	442 (100.0%)	442	2019人和9	马赫特.迪奥普	FW	1	1988-07-08	50.8167	41.55	96	96	1	9	9	20	55.56	22	72.73	39	51.28	57.78	13.19	45	1.42	9.893	6.868	4	49.1	0.12	6.2	8	18	49.1264	507.919	1587.21	3415.87	4332.99
2019-03-30	2019	2019人和	16	2019国安	2	435542019人和2019国安	0	1	442 (100.0%)	442	2019人和20	曹永竞	FW	0	1997-02-15	50.8167	41.55	63	96	0	4	6.09524	13.7143	60.87	9.14286	66.67	27.4286	72.22	21.74	9.88	35.0476	2.61	11.6343	7.73333	4.57143	91.8857	0.22	7.2	9.3	0	91.8331	752.38	1873.02	4719.1	4197.74
2019-07-07	2019	2019人和	16	2019鲁能	5	436532019人和2019鲁能	0	2	442 (100.0%)	442	2019人和9	马赫特.迪奥普	FW	1	1988-07-08	50.8167	51.86	98	98	1	4	4	10	70.59	19	42.11	27	74.07	58.82	9.68	34	1.53	9.56	7.26	4	74.5	0.17	5.8	7.4	8	74.517	616.568	1116.42	3251.42	4500.82
2019-07-07	2019	2019人和	16	2019鲁能	5	436532019人和2019鲁能	0	2	442 (100.0%)	442	2019人和7	阿尤布·蒂姆贝·马西卡	FW	1	1992-09-10	50.8167	51.86	98	98	1	6	6	17	71.67	8	62.5	49	69.39	30	9.51	60	2.27	9.946	7.629	6	151	0.34	6.1	7.8	1	151.031	480.562	1331.59	3819.38	4163.47
2019-11-23	2019	2019苏宁	4	2019人和	16	437922019苏宁2019人和	3	2	442 (100.0%)	442	2019苏宁10	阿莱士·特谢拉	FW	1	1990-01-06	50.8167	51.97	97	97	1	3	3	13	50	8	37.5	19	57.89	26.92	5.66	26	2.92	9.572	6.145	9	171.2	0.41	5.9	7.7	1	171.24	632.829	1120.89	2880.87	4766.06
2019-11-23	2019	2019苏宁	4	2019人和	16	437922019苏宁2019人和	3	2	442 (100.0%)	442	2019苏宁26	桑蒂尼	FW	1	1989-05-21	50.8167	51.97	97	97	1	12	12	25	56.9	18	61.11	49	55.1	62.07	6.44	58	1.48	11.45	7.472	7	137.2	0.32	7.1	9.4	14	137.18	609.503	1786.49	5056.38	3860.17
2019-03-30	2019	2019一方	9	2019恒大	1	435542019一方2019恒大	0	1	442 (100.0%)	442	2019一方10	卡拉斯科	FW	1	1993-09-04	50.8167	39.94	96	96	1	10	10	23	59.65	7	28.57	42	59.52	36.84		57	2.81	10.431	7.176	11	187.1	0.43	6.5	8.7	1	187.129	881.633	1217.1	3818.22	4326.42
2019-03-30	2019	2019一方	9	2019恒大	1	435542019一方2019恒大	0	1	442 (100.0%)	442	2019一方21	博阿滕	FW	1	1996-05-23	50.8167	39.94	96	96	1	2	2	10	65.52	16	31.25	23	73.91	41.38	8.82	29	2.03	10.041	6.961	5	100.3	0.22	6.2	8.5	6	100.269	840.105	1491.09	3479.18	4129.98
2019-04-07	2019	2019泰达	7	2019一方	9	435622019泰达2019一方	2	1	442 (100.0%)	442	2019泰达10	乔纳森	FW	1	1990-03-29	50.8167	53.9	90	95	0	7	7.38889	30.6111	39.58	5.27778	60	34.8333	54.55	39.58	16.51	50.6667	1.75	10.1238	6.49483	5.27778	123.711	0.29	6.3	7.8	10.5556	123.71	628.349	1101.61	3756.6	4513.62
2019-04-07	2019	2019泰达	7	2019一方	9	435622019泰达2019一方	2	1	442 (100.0%)	442	2019泰达9	桑德罗·瓦格纳	FW	1	1987-11-29	50.8167	53.9	95	95	1	12	12	19	66.67	22	63.64	48	70.83	42.11	11.4	57	1.86	11.01	6.944	3	90.2	0.22	6.9	8.5	14	90.2396	548.967	1798.48	4602.99	3969.45
2019-05-26	2019	2019申花	13	2019一方	9	436112019申花2019一方	0	1	442 (100.0%)	442	2019申花10	吉奥瓦尼·莫雷诺	FW	1	1986-07-01	50.8167	50.96	95	95	1	5	5	21	41.67	12	33.33	29	37.93	47.22	8.59	36	1.58	8.672	5.432	8	194.4	0.46	5.4	6.8	9	194.444	479.299	725.618	2377.78	4894.56
2019-05-26	2019	2019申花	13	2019一方	9	436112019申花2019一方	0	1	442 (100.0%)	442	2019申花11	罗梅罗	FW	1	1992-07-04	50.8167	50.96	95	95	1	10	10	24	63.08	5	60	54	66.67	33.85	15.93	65	2.58	10.663	7.172	8	166.4	0.39	6.7	9	2	166.401	649.244	1539.74	4539.35	3767.9
2019-04-19	2019	2019鲁能	5	2019恒大	1	435742019鲁能2019恒大	1	2	442 (100.0%)	442	2019鲁能21	刘彬彬	FW	0	1993-06-16	50.8167	47.54	87	99	0	7	7.96552	13.6552	73.33	7.96552	42.86	44.3793	66.67	26.67	10.1	51.2069	2.49	11.5272	7.89838	15.931	387.01	0.86	7	9.4	3.41379	387.02	896.078	1634.78	4466.41	4142.53
2019-04-19	2019	2019鲁能	5	2019恒大	1	435742019鲁能2019恒大	1	2	442 (100.0%)	442	2019鲁能9	佩莱	FW	1	1985-07-15	50.8167	47.54	99	99	1	5	5	21	52.27	12	41.67	34	58.82	43.18	7.45	44	1.7	10.283	6.687	8	142	0.32	6.2	8	15	142.001	413.924	1322.96	4060.56	4343.82
2019-06-22	2019	2019华夏	11	2019恒大	1	436382019华夏2019恒大	1	2	442 (100.0%)	442	2019华夏9	董学升	FW	0	1989-05-22	50.8167	51.93	97	97	1	3	3	6	81.25	7	42.86	29	86.21	31.25	8.24	32	2.69	10.709	7.838	9	229.3	0.52	6.6	8.9	3	229.311	659.79	1533.36	3958.1	4327.95
2019-06-22	2019	2019华夏	11	2019恒大	1	436382019华夏2019恒大	1	2	442 (100.0%)	442	2019华夏10	马尔考	FW	1	1994-06-17	50.8167	51.93	97	97	1	4	4	16	44.83	6	83.33	17	58.82	44.83	8.34	29	2.17	8.734	6.069	3	51.6	0.12	5.4	6.9	15	51.6063	340.501	885.093	2566.8	4890.31
2019-06-22	2019	2019华夏	11	2019恒大	1	436382019华夏2019恒大	1	2	442 (100.0%)	442	2019华夏22	拉维奇	FW	1	1985-05-03	50.8167	51.93	69	97	0	4	5.62319	16.8696	73.33	7.02899	0	50.6087	72.22	24.44	10.65	63.2609	2.91	9.56926	6.68457	11.2464	211.151	0.49	5.9	7.4	0	211.132	525.225	1129.57	2813.15	4889.66
2019-03-30	2019	2019华夏	11	2019上港	3	435542019华夏2019上港	1	2	442 (100.0%)	442	2019华夏9	董学升	FW	0	1989-05-22	50.8167	55.17	70	95	0	5	6.78571	12.2143	67.86	6.78571	40	28.5	80.95	39.29	5.93	38	1.71	11.0526	8.49843	10.8571	309.429	0.72	7	8.5	6.78571	309.374	540.614	1415.48	4443.79	4343.78
2019-03-30	2019	2019华夏	11	2019上港	3	435542019华夏2019上港	1	2	442 (100.0%)	442	2019华夏16	阿尤布·艾尔·卡比	FW	1	1993-06-25	50.8167	55.17	95	95	1	4	4	16	55.56	11	45.45	27	62.96	25	6.82	36	1.94	10.945	8.493	5	96.6	0.23	6.9	8.7	4	96.6223	883.339	1577.61	4594.28	3793.56
2019-04-20	2019	2019华夏	11	2019国安	2	435752019华夏2019国安	0	1	442 (100.0%)	442	2019华夏15	王秋明	FW	0	1993-01-09	50.8167	41.71	89	95	0	5	5.33708	7.47191	73.08	6.40449	50	24.5506	69.57	46.15	7.52	27.7528	2.04	11.8259	8.2682	7.47191	127.343	0.3	7.4	9.5	2.13483	127.377	779.712	2096.48	4778.4	4044.29
2019-04-20	2019	2019华夏	11	2019国安	2	435752019华夏2019国安	0	1	442 (100.0%)	442	2019华夏16	阿尤布·艾尔·卡比	FW	1	1993-06-25	50.8167	41.71	95	95	1	3	3	19	50	18	33.33	31	54.84	39.47	6.58	38	1.89	9.8	7.035	10	210.7	0.5	6.2	8.2	8	210.684	747.192	1245.65	3665.2	3931.54
2019-05-25	2019	2019苏宁	4	2019华夏	11	436102019苏宁2019华夏	2	3	442 (100.0%)	442	2019苏宁10	阿莱士·特谢拉	FW	1	1990-01-06	50.8167	55.48	99	99	1	3	3	17	59.52	5	80	32	71.88	21.43	7.82	42	2.88	9.499	6.658	15	279.5	0.62	5.7	7.5	2	279.469	562.176	1006.75	2631	5019.63
2019-05-25	2019	2019苏宁	4	2019华夏	11	436102019苏宁2019华夏	2	3	442 (100.0%)	442	2019苏宁9	埃德尔·西塔丁·马丁斯	FW	1	1986-11-15	50.8167	55.48	99	99	1	3	3	9	71.88	5	60	24	75	34.38	8.14	32	1.91	10.068	7.012	14	291.7	0.66	6.1	7.9	2	291.673	650.818	1211.22	2863.84	5050.78
2019-06-15	2019	2019华夏	11	2019一方	9	436312019华夏2019一方	1	0	442 (100.0%)	442	2019华夏9	董学升	FW	0	1989-05-22	50.8167	50.87	98	98	1	11	11	15	63.41	6	16.67	31	67.74	34.15	7.67	41	2	11.205	7.949	15	344.1	0.78	6.8	9	6	344.111	831.314	1769.55	3965.93	4293.96
2019-06-15	2019	2019华夏	11	2019一方	9	436312019华夏2019一方	1	0	442 (100.0%)	442	2019华夏10	马尔考	FW	1	1994-06-17	50.8167	50.87	98	98	1	6	6	16	50	15	53.33	24	54.17	43.75	13.64	32	2.66	9.749	6.749	11	297.8	0.67	6	7.6	11	297.774	619.255	976.309	3005.74	4849.83
2019-06-15	2019	2019华夏	11	2019一方	9	436312019华夏2019一方	1	0	442 (100.0%)	442	2019华夏22	拉维奇	FW	1	1985-05-03	50.8167	50.87	76	98	0	3	3.86842	25.7895	55.56	6.44737	0	49	55.26	26.67	14.59	58.0263	2.27	10.6046	7.19784	12.8947	212.892	0.48	6.4	8.1	3.86842	212.859	688.95	1370.27	3313.35	5019.02
2019-07-07	2019	2019华夏	11	2019佳兆业	15	436532019华夏2019佳兆业	1	1	442 (100.0%)	442	2019华夏9	董学升	FW	0	1989-05-22	50.8167	59.09	97	97	1	4	4	15	65.12	3	33.33	31	83.87	30.23	3.74	43	2.02	11.621	8.248	13	347.3	0.82	7.2	9.6	2	347.29	837.89	1910.63	4135.66	4389.05
2019-07-07	2019	2019华夏	11	2019佳兆业	15	436532019华夏2019佳兆业	1	1	442 (100.0%)	442	2019华夏10	马尔考	FW	1	1994-06-17	50.8167	59.09	89	97	0	4	4.35955	14.1685	56.67	16.3483	40	21.7978	60	50	8.82	32.6966	1.67	9.28584	6.45322	3.26966	38.909	0.09	5.7	7.4	8.7191	38.9152	490.519	1075.9	2946.36	4734.4
2019-07-21	2019	2019华夏	11	2019权健	14	436672019华夏2019权健	2	2	442 (100.0%)	442	2019华夏9	董学升	FW	0	1989-05-22	50.8167	52.65	98	98	1	4	4	6	84.21	5	20	31	90.32	34.21	7.06	38	2.08	10.261	6.657	10	230.6	0.54	6.2	8.7	1	230.552	623.291	1333.09	3264.47	4809.77
2019-07-21	2019	2019华夏	11	2019权健	14	436672019华夏2019权健	2	2	442 (100.0%)	442	2019华夏10	马尔考	FW	1	1994-06-17	50.8167	52.65	71	98	0	5	6.90141	24.8451	37.93	30.3662	50	26.2254	52.63	48.28	8.94	40.0282	1.55	8.85865	5.74749	5.52113	75.0873	0.17	5.4	7	11.0423	75.1452	607.808	803.338	2428.99	4943.51
2019-08-10	2019	2019华夏	11	2019鲁能	5	436872019华夏2019鲁能	0	3	442 (100.0%)	442	2019华夏9	董学升	FW	0	1989-05-22	50.8167	40.96	94	94	1	0	0	11	71.79	5	60	33	75.76	28.21	7.74	39	2.64	10.773	8.084	9	175	0.42	6.9	8.8	0	175.001	785.323	1594.06	3954.47	4264.65
2019-08-10	2019	2019华夏	11	2019鲁能	5	436872019华夏2019鲁能	0	3	442 (100.0%)	442	2019华夏10	马尔考	FW	1	1994-06-17	50.8167	40.96	81	94	0	3	3.48148	11.6049	52.38	16.2469	42.86	15.0864	53.85	47.62	10.92	24.3704	1.29	9.46731	6.83299	2.32099	49.9012	0.12	6	7.4	10.4444	49.8945	449.332	1076.63	3174.6	4716.84
2019-10-26	2019	2019华夏	11	2019富力	12	437642019华夏2019富力	2	1	442 (100.0%)	442	2019华夏9	董学升	FW	0	1989-05-22	50.8167	50.96	102	102	1	2	2	12	72.73	13	23.08	36	66.67	38.64	9.79	44	1.84	11.996	8.177	13	242.4	0.54	7	9.9	6	242.43	1052.19	2130.01	4162.52	4408.71
2019-10-26	2019	2019华夏	11	2019富力	12	437642019华夏2019富力	2	1	442 (100.0%)	442	2019华夏10	马尔考	FW	1	1994-06-17	50.8167	50.96	102	102	1	8	8	28	36.36	25	64	23	47.83	38.64	9.23	44	1.59	9.563	6.34	10	184.9	0.4	5.6	7.7	17	184.865	607.735	982.253	3051.08	4736.96
2019-04-20	2019	2019泰达	7	2019建业	8	435752019泰达2019建业	3	2	442 (100.0%)	442	2019泰达9	桑德罗·瓦格纳	FW	1	1987-11-29	50.8167	49.79	100	100	1	5	5	9	71.88	21	38.1	27	81.48	40.63	10.8	32	1.94	11.965	7.98	11	213.1	0.48	7.1	9.3	7	213.102	566.977	1940.98	5103.7	4140.02
2019-04-20	2019	2019泰达	7	2019建业	8	435752019泰达2019建业	3	2	442 (100.0%)	442	2019泰达7	阿奇姆彭	FW	1	1993-10-16	50.8167	49.79	100	100	1	9	9	23	53.06	11	18.18	37	54.05	28.57	4.7	49	2.51	11.137	7.664	11	283.5	0.62	6.6	8.9	3	283.46	725.129	1655.64	3964.31	4508.46
2019-09-14	2019	2019华夏	11	2019建业	8	437222019华夏2019建业	1	4	442 (100.0%)	442	2019华夏22	拉维奇	FW	1	1985-05-03	50.8167	59.72	48	96	0	2	4	20	54.55	4	0	36	55.56	54.55	8.12	44	1.59	10.562	6.828	8	144	0.34	6.5	8.3	4	143.956	458.712	1393.56	3691	4875.22
2019-09-14	2019	2019华夏	11	2019建业	8	437222019华夏2019建业	1	4	442 (100.0%)	442	2019华夏9	董学升	FW	0	1989-05-22	50.8167	59.72	96	96	1	5	5	14	60	10	40	30	63.33	37.14	3.98	35	1.97	10.854	7.269	8	143.3	0.34	6.7	9.3	5	143.289	762.871	1810.23	3793.83	4343.46
2019-09-14	2019	2019华夏	11	2019建业	8	437222019华夏2019建业	1	4	442 (100.0%)	442	2019华夏10	马尔考	FW	1	1994-06-17	50.8167	59.72	48	96	0	2	4	12	68.42	12	16.67	24	66.67	36.84	7.52	38	2.42	9.562	6.02	12	234.8	0.56	5.9	8.2	0	234.709	579.897	1048.19	2989.77	4709.65
2019-11-22	2019	2019权健	14	2019建业	8	437912019权健2019建业	1	2	442 (100.0%)	442	2019权健9	杨旭	FW	0	1988-02-12	50.8167	46.43	97	97	1	3	3	11	62.07	17	29.41	25	64	41.38	8.19	29	1.9	10.326	6.617	6	79.7	0.19	6.4	8.3	4	79.6749	569.325	1468.72	4299.02	3909
2019-11-22	2019	2019权健	14	2019建业	8	437912019权健2019建业	1	2	442 (100.0%)	442	2019权健7	阿兰	FW	1	1989-07-10	50.8167	46.43	66	97	0	2	2.93939	17.6364	55.56	14.697	40	29.3939	55	44.44	11.48	39.6818	2.22	9.10036	6.11541	10.2879	228.097	0.52	5.6	7.4	7.34848	228.108	632.645	1179.53	2882.1	4178.55
2019-03-03	2019	2019苏宁	4	2019泰达	7	435272019苏宁2019泰达	3	2	442 (100.0%)	442	2019苏宁10	阿莱士·特谢拉	FW	1	1990-01-06	50.8167	53.27	97	97	1	3	3	7	83.72	6	50	36	83.33	30.23	4.87	43	2.65	9.673	6.451	14	262.7	0.61	6	7.9	2	262.74	665.613	1104.04	3084.86	4555.87
2019-03-03	2019	2019苏宁	4	2019泰达	7	435272019苏宁2019泰达	3	2	442 (100.0%)	442	2019苏宁9	埃德尔·西塔丁·马丁斯	FW	1	1986-11-15	50.8167	53.27	97	97	1	4	4	14	64.1	3	66.67	30	70	33.33	5.63	39	2.26	10.234	7.081	8	181.2	0.43	6.3	8.6	3	181.168	708.104	1630.43	3257.69	4456.86
2019-03-31	2019	2019苏宁	4	2019卓尔	6	435552019苏宁2019卓尔	2	1	442 (100.0%)	442	2019苏宁10	阿莱士·特谢拉	FW	1	1990-01-06	50.8167	50.51	96	96	1	1	1	4	87.88	8	25	29	82.76	24.24	6.42	33	2.85	10.398	7.976	11	220.5	0.52	6.5	8.3	2	220.471	652.589	1288.1	4043.17	4193.88
2019-03-31	2019	2019苏宁	4	2019卓尔	6	435552019苏宁2019卓尔	2	1	442 (100.0%)	442	2019苏宁9	埃德尔·西塔丁·马丁斯	FW	1	1986-11-15	50.8167	50.51	94	96	0	1	1.02128	12.2553	63.64	6.12766	66.67	24.5106	66.67	27.27	12.18	33.7021	2.39	10.7326	8.27234	6.12766	101.515	0.23	6.7	8.6	2.04255	101.5	862.88	1589.29	3755.68	4423.41
2019-04-21	2019	2019苏宁	4	2019富力	12	435762019苏宁2019富力	5	1	442 (100.0%)	442	2019苏宁10	阿莱士·特谢拉	FW	1	1990-01-06	50.8167	45.14	95	95	1	6	6	21	62.5	8	50	47	72.34	26.79	10.04	56	2.86	9.482	6.987	10	229	0.52	6	7.2	0	229.033	777.243	914.222	2730.62	4831.19
2019-04-21	2019	2019苏宁	4	2019富力	12	435762019苏宁2019富力	5	1	442 (100.0%)	442	2019苏宁9	埃德尔·西塔丁·马丁斯	FW	1	1986-11-15	50.8167	45.14	95	95	1	5	5	14	65.85	4	75	34	64.71	31.71	11.65	41	2.05	9.88	7.467	10	238.3	0.55	6.2	7.7	0	238.321	844.715	1214.75	3035.24	4547.45
2019-05-05	2019	2019苏宁	4	2019一方	9	435902019苏宁2019一方	1	1	442 (100.0%)	442	2019苏宁10	阿莱士·特谢拉	FW	1	1990-01-06	50.8167	47.21	98	98	1	2	2	12	67.57	7	14.29	30	76.67	29.73	9.03	37	3.03	9.696	6.797	13	322.9	0.74	5.9	7.5	2	322.894	649.867	1003.19	2959.69	4760.45
2019-05-05	2019	2019苏宁	4	2019一方	9	435902019苏宁2019一方	1	1	442 (100.0%)	442	2019苏宁9	埃德尔·西塔丁·马丁斯	FW	1	1986-11-15	50.8167	47.21	98	98	1	0	0	10	64.29	1	100	21	71.43	39.29	9.55	28	2.14	10.128	7.172	11	306.9	0.68	6.2	8	0	306.861	584.625	1189.73	3142.6	4904.51
2019-05-18	2019	2019苏宁	4	2019力帆	10	436032019苏宁2019力帆	3	1	442 (100.0%)	442	2019苏宁10	阿莱士·特谢拉	FW	1	1990-01-06	50.8167	54.39	99	99	1	3	3	4	84.62	7	71.43	20	85	26.92	8.27	26	2.58	10.124	6.622	13	346	0.78	6.1	8	2	345.954	823.872	1073.94	2966.55	4914.1
2019-05-18	2019	2019苏宁	4	2019力帆	10	436032019苏宁2019力帆	3	1	442 (100.0%)	442	2019苏宁9	埃德尔·西塔丁·马丁斯	FW	1	1986-11-15	50.8167	54.39	99	99	1	5	5	16	66.67	7	57.14	40	70	20.83	13.14	48	2.58	9.882	6.462	16	368.4	0.82	5.9	7.8	3	368.35	627.179	1009.32	2760.57	5116.27
2019-07-21	2019	2019苏宁	4	2019国安	2	436672019苏宁2019国安	1	0	442 (100.0%)	442	2019苏宁10	阿莱士·特谢拉	FW	1	1990-01-06	50.8167	36.42	102	102	1	6	6	13	55.17	8	37.5	19	52.63	31.03	10.05	29	2.52	9.205	6.079	12	320.8	0.67	5.4	7.6	2	320.846	631.048	621.969	2335.36	5295.49
2019-07-21	2019	2019苏宁	4	2019国安	2	436672019苏宁2019国安	1	0	442 (100.0%)	442	2019苏宁9	埃德尔·西塔丁·马丁斯	FW	1	1986-11-15	50.8167	36.42	102	102	1	6	6	13	56.67	6	16.67	22	59.09	20	11.98	30	2.8	9.755	6.491	15	467.3	1.02	5.7	8.1	3	467.338	595.556	860.411	2790.31	5041.27
2019-09-13	2019	2019苏宁	4	2019恒大	1	437212019苏宁2019恒大	3	1	442 (100.0%)	442	2019苏宁10	阿莱士·特谢拉	FW	1	1990-01-06	50.8167	42.76	100	100	1	3	3	12	66.67	7	100	23	78.26	19.44	8.85	36	2.97	9.39	6.412	11	253.3	0.57	5.6	7.5	0	253.291	668.023	1012.18	2262.64	5193.92
2019-09-13	2019	2019苏宁	4	2019恒大	1	437212019苏宁2019恒大	3	1	442 (100.0%)	442	2019苏宁9	埃德尔·西塔丁·马丁斯	FW	1	1986-11-15	50.8167	42.76	86	100	0	3	3.48837	13.9535	64.71	3.48837	0	26.7442	65.22	11.76	10.18	39.5349	2.85	10.2279	7.22907	11.6279	172.907	0.39	6.1	8.2	0	172.953	800.171	1269.82	3123.63	4861.65
2019-10-20	2019	2019苏宁	4	2019华夏	11	437582019苏宁2019华夏	4	1	442 (100.0%)	442	2019苏宁10	阿莱士·特谢拉	FW	1	1990-01-06	50.8167	57	93	93	1	3	3	12	72.09	7	28.57	39	74.36	32.56	7.79	43	2.58	9.095	6.825	10	226.2	0.55	5.9	7.7	0	226.22	598.502	893.74	2917.2	4459.81
2019-10-20	2019	2019苏宁	4	2019华夏	11	437582019苏宁2019华夏	4	1	442 (100.0%)	442	2019苏宁26	桑蒂尼	FW	1	1989-05-21	50.8167	57	93	93	1	2	2	12	69.23	14	35.71	34	73.53	48.72	7.55	39	1.62	10.99	8.159	2	42.8	0.1	7.1	9.2	5	42.8287	576.93	1657.63	5047.25	3665.66
2019-10-27	2019	2019苏宁	4	2019鲁能	5	437652019苏宁2019鲁能	1	1	442 (100%)	442	2019苏宁10	阿莱士·特谢拉	FW	1	1990-01-06	50.8167	61.5	96	96	1	8	8	18	75.68	9	88.89	58	84.48	9.46	5.35	74	2.69	9.922	7.463	10	190.3	0.44	6.2	7.4	1	190.251	577.331	1011.65	3099.03	5043.28
2019-10-27	2019	2019苏宁	4	2019鲁能	5	437652019苏宁2019鲁能	1	1	442 (100%)	442	2019苏宁26	桑蒂尼	FW	1	1989-05-21	50.8167	61.5	96	96	1	4	4	8	73.33	12	25	28	75	60	5.81	30	1.47	11.573	8.903	5	115.3	0.27	7.2	8.9	4	115.326	508.03	1623.61	5605.78	3720.58
2019-12-01	2019	2019苏宁	4	2019权健	14	438002019苏宁2019权健	2	0	442 (100.0%)	442	2019苏宁10	阿莱士·特谢拉	FW	1	1990-01-06	50.8167	56.02	93	93	1	5	5	17	76.06	10	50	54	85.19	35.21	5.51	71	2.32	8.808	6.418	7	131.8	0.32	5.7	7.2	0	131.784	519.111	901.987	2693.27	4561.43
2019-12-01	2019	2019苏宁	4	2019权健	14	438002019苏宁2019权健	2	0	442 (100.0%)	442	2019苏宁26	桑蒂尼	FW	1	1989-05-21	50.8167	56.02	93	93	1	4	4	13	65.79	13	61.54	35	68.57	71.05	3.66	38	1.42	10.888	8.01	3	74.3	0.18	7	9	8	74.3409	392.045	1538.92	5327.3	3555.06
2019-03-01	2019	2019人和	16	2019鲁能	5	435252019人和2019鲁能	0	1	442 (100.0%)	442	2019人和10	阿卢科	FW	1	1989-02-19	50.8167	45.44	85	97	0	3	3.42353	19.4	57.5	4.56471	0	30.8118	70.37	27.5	8.63	45.6471	2.77	10.3893	7.58654	10.2706	238.506	0.55	6.4	8.5	3.42353	238.488	678.237	1441.42	3716.6	4314.06
2019-03-01	2019	2019人和	16	2019鲁能	5	435252019人和2019鲁能	0	1	442 (100.0%)	442	2019人和9	马赫特.迪奥普	FW	1	1988-07-08	50.8167	45.44	97	97	1	9	9	18	56.1	12	50	33	54.55	60.98	8.05	41	1.71	9.944	6.718	5	122.8	0.28	6.1	7.6	15	122.824	422.938	1352.91	3180.97	4864.33
2019-03-09	2019	2019鲁能	5	2019建业	8	435332019鲁能2019建业	2	2	442 (100.0%)	442	2019鲁能23	罗热·克鲁格·格德斯	FW	1	1996-10-02	50.8167	48.72	97	97	1	6	6	14	68.18	3	66.67	36	75	22.73	7.22	44	2.45	9.761	6.879	10	269.4	0.61	6	7.7	1	269.386	496.569	959.764	3613.39	4421.51
2019-03-09	2019	2019鲁能	5	2019建业	8	435332019鲁能2019建业	2	2	442 (100.0%)	442	2019鲁能9	佩莱	FW	1	1985-07-15	50.8167	48.72	97	97	1	4	4	17	66.67	16	93.75	44	63.64	52.94	7.76	51	1.59	9.936	6.91	5	68.4	0.16	6.1	7.8	15	68.4393	396.168	1157.96	3915.95	4397.09
2019-04-28	2019	2019鲁能	5	2019卓尔	6	435832019鲁能2019卓尔	3	0	442 (100.0%)	442	2019鲁能9	佩莱	FW	1	1985-07-15	50.8167	42.34	97	97	1	9	9	26	50.94	12	58.33	41	63.41	45.28	10.11	53	1.64	11.324	8.839	5	112.1	0.26	7	8.3	7	112.109	619.219	1654.96	4725.76	4212.1
2019-09-13	2019	2019鲁能	5	2019上港	3	437212019鲁能2019上港	3	1	442 (100.0%)	442	2019鲁能9	佩莱	FW	1	1985-07-15	50.8167	35.71	98	98	1	6	6	10	78.26	11	63.64	41	80.49	45.65	10.3	46	1.67	11.178	7.893	6	123.5	0.28	6.8	8.2	8	123.458	399.063	1602.83	4786.97	4265.19
2019-09-13	2019	2019鲁能	5	2019上港	3	437212019鲁能2019上港	3	1	442 (100.0%)	442	2019鲁能36	段刘愚	FW	0	1998-07-24	50.8167	35.71	98	98	1	8	8	20	59.18	8	37.5	45	55.56	42.86	7.73	49	1.92	12.575	9.394	7	94.1	0.22	7.6	9.7	2	94.0874	983.118	1856.91	5731.5	3909.2
2019-09-21	2019	2019鲁能	5	2019申花	13	437292019鲁能2019申花	2	2	442 (100.0%)	442	2019鲁能23	罗热·克鲁格·格德斯	FW	1	1996-10-02	50.8167	54.49	67	97	0	1	1.44776	10.1343	73.08	7.23881	80	30.403	85.71	34.62	7.3	37.6418	2.19	9.53206	6.40055	13.0299	273.772	0.64	5.8	7.5	4.34328	273.725	529.952	679.992	3237.7	4810.87
2019-09-21	2019	2019鲁能	5	2019申花	13	437292019鲁能2019申花	2	2	442 (100.0%)	442	2019鲁能9	佩莱	FW	1	1985-07-15	50.8167	54.49	97	97	1	4	4	13	71.74	20	65	40	72.5	54.35	6.25	46	1.63	9.273	6.145	8	117.7	0.28	5.7	7.2	12	117.698	460.291	824.141	3267.51	4603.56
2019-11-22	2019	2019鲁能	5	2019力帆	10	437912019鲁能2019力帆	2	0	442 (100.0%)	442	2019鲁能23	罗热·克鲁格·格德斯	FW	1	1996-10-02	50.8167	54	95	95	1	7	7	16	71.43	0	0	46	76.09	23.21	7.5	56	2.48	10.211	7.13	13	268.5	0.63	6.4	7.7	1	268.545	656.297	940.307	3652.01	4693.69
2019-11-22	2019	2019鲁能	5	2019力帆	10	437912019鲁能2019力帆	2	0	442 (100.0%)	442	2019鲁能9	佩莱	FW	1	1985-07-15	50.8167	54	95	95	1	5	5	17	67.31	7	57.14	45	73.33	51.92	9.44	52	1.52	10.429	7.153	6	131.2	0.32	6.6	7.7	9	131.186	556.798	1179.45	4093.45	4468.61
2019-03-10	2019	2019华夏	11	2019申花	13	435342019华夏2019申花	2	1	442 (100.0%)	442	2019华夏9	董学升	FW	0	1989-05-22	50.8167	47.39	97	97	1	4	4	13	51.85	12	33.33	21	61.9	33.33	9.89	27	1.93	11.67	8.044	12	272	0.63	7.2	9.4	4	272.018	914.25	1895.28	4152.45	4436.19
2019-03-10	2019	2019华夏	11	2019申花	13	435342019华夏2019申花	2	1	442 (100.0%)	442	2019华夏16	阿尤布·艾尔·卡比	FW	1	1993-06-25	50.8167	47.39	97	97	1	8	8	18	57.14	11	45.45	31	64.52	40.48	5.55	42	2.05	11.279	7.894	22	452.9	1.04	6.9	9.2	3	452.9	825.745	1457.46	4659.19	3883.92
2019-06-01	2019	2019申花	13	2019力帆	10	436172019申花2019力帆	0	0	442 (100.0%)	442	2019申花10	吉奥瓦尼·莫雷诺	FW	1	1986-07-01	50.8167	59.3	96	96	1	5	5	19	59.57	7	57.14	38	71.05	31.91	15.17	47	2.47	9.008	6.282	1	12.6	0.03	5.6	6.7	9	12.633	310.925	906.896	3570.25	4207.19
2019-06-01	2019	2019申花	13	2019力帆	10	436172019申花2019力帆	0	0	442 (100.0%)	442	2019申花11	罗梅罗	FW	1	1992-07-04	50.8167	59.3	96	96	1	6	6	19	67.24	9	11.11	48	64.58	36.21	15.87	58	2.57	11.612	8.461	15	249.3	0.58	7.2	9	2	249.259	937.865	1853.07	5241.93	3329.68
2019-07-27	2019	2019申花	13	2019富力	12	436732019申花2019富力	5	3	442 (100.0%)	442	2019申花20	战怡麟	FW	1	1989-09-20	50.8167	43.15	97	97	1	6	6	15	69.39	19	57.89	42	78.57	59.18	6.72	49	1.51	9.811	6.856	2	27.3	0.07	6.1	7.7	10	27.3443	377.93	944.525	3489.98	4971.64
2019-07-27	2019	2019申花	13	2019富力	12	436732019申花2019富力	5	3	442 (100.0%)	442	2019申花10	吉奥瓦尼·莫雷诺	FW	1	1986-07-01	50.8167	43.15	81	97	0	2	2.39506	13.1728	67.65	7.18519	33.33	31.1358	73.08	50	6.87	40.716	1.91	8.39469	5.60205	3.59259	66.1037	0.15	5.1	6.6	7.18519	66.1156	396.708	693.648	2308.84	4929.59
2019-08-02	2019	2019申花	13	2019卓尔	6	436792019申花2019卓尔	2	2	442 (100.0%)	442	2019申花20	战怡麟	FW	1	1989-09-20	50.8167	48.55	104	104	1	2	2	18	45.45	13	61.54	28	50	69.7	10.38	33	1.33	9.633	6.333	2	28.9	0.07	5.5	7.7	13	28.9226	409.244	1082.7	3322.78	4789.21
2019-08-02	2019	2019申花	13	2019卓尔	6	436792019申花2019卓尔	2	2	442 (100.0%)	442	2019申花10	吉奥瓦尼·莫雷诺	FW	1	1986-07-01	50.8167	48.55	104	104	1	6	6	18	61.7	13	38.46	34	64.71	38.3	13.36	47	1.98	8.924	5.62	7	136.1	0.29	5.1	6.8	9	136.094	402.406	693.788	2396.03	5295.43
2019-09-15	2019	2019申花	13	2019泰达	7	437232019申花2019泰达	0	3	442 (100.0%)	442	2019申花10	吉奥瓦尼·莫雷诺	FW	1	1986-07-01	50.8167	55.04	96	96	1	7	7	14	72	7	42.86	44	68.18	38	12.89	50	2.28	9.094	6.273	5	85.7	0.2	5.6	7.3	3	85.7373	527.523	1066.15	2794.14	4620.41
2019-09-15	2019	2019申花	13	2019泰达	7	437232019申花2019泰达	0	3	442 (100.0%)	442	2019申花20	战怡麟	FW	1	1989-09-20	50.8167	55.04	96	96	1	1	1	8	60	17	52.94	18	50	70	10.14	20	1.25	8.855	6.025	8	148.1	0.35	5.5	7	8	148.055	424.249	876.044	2559.42	4847.46
2019-03-09	2019	2019苏宁	4	2019上港	3	435332019苏宁2019上港	2	3	442 (100.0%)	442	2019苏宁10	阿莱士·特谢拉	FW	1	1990-01-06	50.8167	53.56	98	98	1	11	11	10	83.61	6	16.67	52	88.46	13.11	7.45	61	3.11	10.746	8.114	16	339.6	0.76	6.5	8.3	1	339.648	844.584	1442.17	3564.51	4555.47
2019-03-09	2019	2019苏宁	4	2019上港	3	435332019苏宁2019上港	2	3	442 (100.0%)	442	2019苏宁9	埃德尔·西塔丁·马丁斯	FW	1	1986-11-15	50.8167	53.56	98	98	1	4	4	16	60	4	75	34	64.71	55	5.97	40	1.63	10.649	7.913	11	250.7	0.57	6.5	8.1	1	250.725	704.407	1403.66	3616.99	4673.26
2019-03-09	2019	2019苏宁	4	2019上港	3	435332019苏宁2019上港	2	3	442 (100.0%)	442	2019苏宁11	谢鹏飞	FW	0	1993-06-29	50.8167	53.56	51	98	0	6	11.5294	15.3725	65.22	11.5294	33.33	38.4314	75	43.48	7.69	44.1961	2.13	12.0886	8.33	9.60784	240.58	0.53	7.3	9.4	1.92157	240.556	824.587	2272.34	4338.12	4413.91
2019-04-13	2019	2019苏宁	4	2019佳兆业	15	435682019苏宁2019佳兆业	2	0	442 (100.0%)	442	2019苏宁10	阿莱士·特谢拉	FW	1	1990-01-06	50.8167	44.52	96	96	1	4	4	13	60.61	8	0	24	62.5	30.3	9.3	33	2.61	9.869	6.314	12	254.4	0.58	6.1	7.7	0	254.433	626.838	921.97	2890.74	5175.21
2019-04-13	2019	2019苏宁	4	2019佳兆业	15	435682019苏宁2019佳兆业	2	0	442 (100.0%)	442	2019苏宁9	埃德尔·西塔丁·马丁斯	FW	1	1986-11-15	50.8167	44.52	96	96	1	8	8	14	58.82	3	100	26	61.54	35.29	14.76	34	2.44	10.04	6.66	16	401.4	0.89	6.2	8.1	3	401.437	711.46	1054.13	2802.98	5070.11
2019-05-10	2019	2019泰达	7	2019申花	13	435952019泰达2019申花	1	1	442 (100.0%)	442	2019泰达9	桑德罗·瓦格纳	FW	1	1987-11-29	50.8167	59.34	99	99	1	9	9	18	61.7	23	56.52	38	63.16	46.81	10.57	47	1.98	11.091	7.624	0	0	0	6.7	8.5	10	0	389.35	1807.27	4449.4	4444.56
2019-05-10	2019	2019泰达	7	2019申花	13	435952019泰达2019申花	1	1	442 (100.0%)	442	2019泰达10	乔纳森	FW	1	1990-03-29	50.8167	59.34	99	99	1	5	5	9	76.32	12	41.67	30	73.33	31.58	10.17	38	1.89	10.212	7.064	9	181.8	0.42	6.1	7.8	6	181.827	522.078	1237.06	3524.07	4746.8
2019-06-02	2019	2019泰达	7	2019国安	2	436182019泰达2019国安	1	2	442 (100.0%)	442	2019泰达7	阿奇姆彭	FW	1	1993-10-16	50.8167	38.98	97	97	1	6	6	19	56.82	6	16.67	31	61.29	25	11.59	44	2.66	10.265	7.664	10	270.6	0.6	6.3	8.1	2	270.598	730.483	1038.66	3617.16	4608.22
2019-06-02	2019	2019泰达	7	2019国安	2	436182019泰达2019国安	1	2	442 (100.0%)	442	2019泰达10	乔纳森	FW	1	1990-03-29	50.8167	38.98	97	97	1	3	3	20	56.52	9	77.78	34	55.88	39.13	10.12	46	1.8	9.782	6.993	9	191.4	0.44	6	7.4	9	191.425	580.968	988.286	3213.25	4808
2019-07-11	2019	2019泰达	7	2019恒大	1	436572019泰达2019恒大	0	3	442 (100.0%)	442	2019泰达9	桑德罗·瓦格纳	FW	1	1987-11-29	50.8167	46.72	97	97	1	3	3	12	75	15	53.33	40	72.5	52.08	11.12	48	1.77	10.633	7.644	9	187.3	0.44	6.6	8.5	9	187.289	616.813	1557.17	4025.48	4246.31
2019-07-11	2019	2019泰达	7	2019恒大	1	436572019泰达2019恒大	0	3	442 (100.0%)	442	2019泰达10	乔纳森	FW	1	1990-03-29	50.8167	46.72	97	97	1	4	4	13	60.61	3	33.33	20	75	33.33	11.04	33	2.15	10.047	6.93	15	257.2	0.58	6.2	7.7	3	257.224	590.9	994.425	3409.47	4794.71
2019-04-06	2019	2019权健	14	2019华夏	11	435612019权健2019华夏	0	0	442 (100.0%)	442	2019权健7	阿兰	FW	1	1989-07-10	50.8167	47.81	94	94	1	1	1	9	70.97	8	37.5	21	80.95	12.9	12.09	31	2.97	9.292	6.846	4	111.6	0.26	5.9	7.1	7	111.583	622.61	1094.13	3326.04	4137.33
2019-04-06	2019	2019权健	14	2019华夏	11	435612019权健2019华夏	0	0	442 (100.0%)	442	2019权健9	杨旭	FW	0	1988-02-12	50.8167	47.81	93	94	0	5	5.05376	17.1828	59.52	11.1183	36.36	29.3118	58.62	38.1	7.94	42.4516	1.93	10.2339	7.48968	6.06452	141	0.35	6.5	7.8	8.08602	141.042	638.687	1317.28	4284.49	3852.01
2019-04-06	2019	2019华夏	11	2019权健	14	435612019华夏2019权健	0	0	442 (100.0%)	442	2019华夏10	马尔考	FW	1	1994-06-17	50.8167	52.19	61	94	0	4	6.16393	13.8689	47.06	13.8689	22.22	20.0328	46.15	52.94	8.8	26.1967	1.59	10.7083	8.22731	6.16393	110.334	0.27	6.7	8.1	9.2459	110.356	644.316	1141.9	4356.31	4455.85
2019-04-06	2019	2019华夏	11	2019权健	14	435612019华夏2019权健	0	0	442 (100.0%)	442	2019华夏16	阿尤布·艾尔·卡比	FW	1	1993-06-25	50.8167	52.19	94	94	1	3	3	9	75.68	10	40	31	83.87	32.43	4.57	37	2.24	10.592	7.944	8	134.4	0.32	6.7	8.3	2	134.381	643.728	1450.87	4547.44	3815.58
2019-05-04	2019	2019泰达	7	2019卓尔	6	435892019泰达2019卓尔	1	1	442 (100.0%)	442	2019泰达10	乔纳森	FW	1	1990-03-29	50.8167	53.92	91	97	0	1	1.06593	12.7912	63.64	6.3956	33.33	30.9121	58.62	42.42	9.72	35.1758	1.97	10.6583	7.18653	7.46154	127.273	0.3	6.5	8.2	3.1978	127.241	864.469	1129.96	3779.13	4757.84
2019-05-04	2019	2019泰达	7	2019卓尔	6	435892019泰达2019卓尔	1	1	442 (100.0%)	442	2019泰达9	桑德罗·瓦格纳	FW	1	1987-11-29	50.8167	53.92	97	97	1	8	8	20	55.56	18	61.11	38	57.89	44.44	8.25	45	1.76	11.565	7.914	3	64.4	0.15	7.1	9.2	15	64.351	637.119	1835.68	4917.89	4110.12
2019-03-09	2019	2019国安	2	2019力帆	10	435332019国安2019力帆	4	0	442 (100.0%)	442	2019国安17	巴坎布	FW	1	1991-04-11	50.8167	58.66	93	93	1	0	0	11	65.63	5	20	24	62.5	34.38	7.06	32	1.91	10.498	7.363	10	179.2	0.42	6.7	8.9	1	179.232	718.017	1525.27	3861.66	4213.85
2019-03-09	2019	2019国安	2	2019力帆	10	435332019国安2019力帆	4	0	442 (100.0%)	442	2019国安9	张玉宁	FW	0	1997-01-05	50.8167	58.66	87	93	0	7	7.48276	16.0345	68.75	14.9655	71.43	45.9655	72.09	54.17	6.36	51.3103	1.81	10.7987	7.62921	12.8276	200.003	0.47	6.9	9	5.34483	199.96	756.116	1868.18	4133.36	3841.39
2019-04-13	2019	2019华夏	11	2019力帆	10	435682019华夏2019力帆	1	2	442 (100.0%)	442	2019华夏9	董学升	FW	0	1989-05-22	50.8167	50.75	97	97	1	3	3	11	70.27	10	70	29	72.41	40.54	6.23	37	1.78	10.126	6.627	13	309.5	0.68	6.3	8.4	7	309.532	562.143	1255.39	3255.87	4743.48
2019-04-13	2019	2019华夏	11	2019力帆	10	435682019华夏2019力帆	1	2	442 (100.0%)	442	2019华夏16	阿尤布·艾尔·卡比	FW	1	1993-06-25	50.8167	50.75	97	97	1	1	1	12	62.5	10	40	27	70.37	25	8.49	32	2.5	9.496	6.315	19	440.8	1	5.9	8	5	440.847	648.386	1003.03	3133.68	4269.95
2019-09-20	2019	2019苏宁	4	2019力帆	10	437282019苏宁2019力帆	2	1	442 (100.0%)	442	2019苏宁10	阿莱士·特谢拉	FW	1	1990-01-06	50.8167	50.59	98	98	1	6	6	11	64.52	5	20	18	72.22	19.35	6.86	31	3.19	9.293	5.623	13	300.2	0.69	5.7	7.5	1	300.233	578.284	808.195	2563.13	5043.02
2019-09-20	2019	2019苏宁	4	2019力帆	10	437282019苏宁2019力帆	2	1	442 (100.0%)	442	2019苏宁26	桑蒂尼	FW	1	1989-05-21	50.8167	50.59	98	98	1	7	7	13	69.05	15	73.33	39	74.36	57.14	6.73	42	1.48	10.945	6.9	6	84.7	0.2	6.7	9.2	18	84.7197	517.458	1561.29	4944.72	3836.48
2019-11-27	2019	2019力帆	10	2019卓尔	6	437962019力帆2019卓尔	0	1	442 (100.0%)	442	2019力帆9	阿德里安	FW	1	1986-11-06	50.8167	62.15	98	98	1	5	5	22	75.82	5	40	83	68.67	30.77	13.15	91	2.34	10.867	7.881	7	115.8	0.27	6.6	8.8	1	115.772	857.137	1886.09	4482.48	3525.3
2019-11-27	2019	2019力帆	10	2019卓尔	6	437962019力帆2019卓尔	0	1	442 (100.0%)	442	2019力帆27	卡尔德克	FW	1	1989-01-12	50.8167	62.15	98	98	1	2	2	9	70	10	50	23	73.91	36.67	8.66	30	1.9	9.231	6.303	1	12.9	0.03	5.6	7	11	12.9004	419.445	1077.56	3495.23	4225.98
2020-07-25	2020	2020申花	7	2020恒大	2	440372020申花2020恒大	0	2	442 (100.0%)	442	2020申花20	金信煜	FW	1	1988-04-14	2.00764	43.64	96	96	1	4	4	12	47.83	13	69.23	16	50	60.87	7.86	23	1.13	9.511	6.494	2	31.4	0.07	5.9	8.1	9	31.3525	411.199	1232.95	3445.01	0
2020-07-25	2020	2020申花	7	2020恒大	2	440372020申花2020恒大	0	2	442 (100.0%)	442	2020申花9	杨旭	FW	0	1988-02-12	2.00764	43.64	64	96	0	2	3	6	82.61	12	37.5	31.5	85.71	30.43	6.77	34.5	2.35	10.551	7.0695	7.5	107.1	0.25	6.6	8.9	7.5	107.03	582.011	1571.02	4559.69	0
2020-07-27	2020	2020泰达	10	2020上港	4	440392020泰达2020上港	1	3	442 (100.0%)	442	2020泰达7	阿奇姆彭	FW	1	1993-10-16	2.24861	35.44	85	96	0	3	3.38824	18.0706	54.29	5.64706	60	25.9765	73.91	28.57	5.02	39.5294	2.4	9.25892	6.59012	13.5529	278.513	0.66	5.7	7.4	3.38824	278.511	421.527	782.618	2938.93	0
2020-07-27	2020	2020泰达	10	2020上港	4	440392020泰达2020上港	1	3	442 (100.0%)	442	2020泰达8	肖智	FW	0	1985-05-28	2.24861	35.44	77	96	0	6	7.48052	16.2078	56.67	14.961	58.33	29.9221	70.83	63.33	7.16	37.4026	1.37	10.3892	7.26857	0	0	0	6.5	8.2	14.961	0	335.632	1081.38	4630.3	0
2020-08-12	2020	2020华夏	8	2020国安	3	440552020华夏2020国安	1	3	442 (100.0%)	442	2020华夏9	董学升	FW	0	1989-05-22	2.07639	53.13	98	98	1	5	5	9	80	5	60	39	87.18	28.89	6.74	45	2.24	10.841	7.563	10	214	0.5	6.6	9.1	3	213.957	866.164	1962.3	3430.4	0
2020-08-12	2020	2020华夏	8	2020国安	3	440552020华夏2020国安	1	3	442 (100.0%)	442	2020华夏16	高拉特	FW	0	1991-06-05	2.07639	53.13	98	98	1	3	3	8	86.89	2	0	52	90.38	37.7	8.8	61	1.98	9.925	7.18	4	87.4	0.2	6	8.6	5	87.4345	530.917	1894.46	3436.62	0
2020-08-10	2020	2020申花	7	2020一方	12	440532020申花2020一方	2	2	442 (100.0%)	442	2020申花17	马丁斯	FW	1	1984-10-28	2.07986	42.41	59	96	0	4	6.50847	11.3898	73.08	8.13559	40	35.7966	77.27	30.77	7.37	42.3051	2.77	11.1669	8.00542	4.88136	84.122	0.19	6.9	8.6	3.25424	84.0853	697.351	1502.58	4702.27	0
2020-08-10	2020	2020申花	7	2020一方	12	440532020申花2020一方	2	2	442 (100.0%)	442	2020申花20	金信煜	FW	1	1988-04-14	2.07986	42.41	64	96	0	3	4.5	15	60	9	66.67	31.5	61.9	64	10.71	37.5	1.4	10.2135	6.918	1.5	45.3	0.1	6.3	7.5	10.5	45.3271	448.996	1449.93	3760.43	0
2020-08-16	2020	2020国安	3	2020黄海	14	440592020国安2020黄海	3	3	442 (100.0%)	442	2020国安19	阿兰	FW	1	1989-07-10	2.04931	67.6	81	97	0	0	0	8.38272	81.08	2.39506	50	34.7284	86.21	32.43	6.26	44.3086	2.41	8.9264	5.89784	7.18519	112.688	0.26	5.5	7.3	1.19753	112.696	355.115	825.021	3102.99	0
2020-08-16	2020	2020国安	3	2020黄海	14	440592020国安2020黄海	3	3	442 (100.0%)	442	2020国安9	张玉宁	FW	0	1997-01-05	2.04931	67.6	71	97	0	2	2.73239	16.3944	58.62	6.83099	40	31.4225	60.87	20.69	8.54	39.6197	2.55	10.9337	7.09739	6.83099	95.907	0.22	6.7	8.9	1.3662	95.9496	524.959	1409.59	4674.33	0
2020-08-17	2020	2020力帆	6	2020卓尔	15	440602020力帆2020卓尔	0	2	442(100.0%)	442	2020力帆13	尹聪耀	FW	0	1997-03-04	2.28264	54.61	48	98	0	0	0	14.2917	56.25	6.125	66.67	24.5	58.33	31.25	10.71	32.6667	1.81	10.4554	7.82571	6.125	159.863	0.37	6.4	8.1	4.08333	159.782	473.319	1283.85	3907.12	0
2020-08-17	2020	2020力帆	6	2020卓尔	15	440602020力帆2020卓尔	0	2	442(100.0%)	442	2020力帆9	阿德里安	FW	1	1986-11-06	2.28264	54.61	81	98	0	7	8.46914	27.8272	68.49	8.46914	42.86	78.642	72.31	34.25	10.37	88.321	2.86	10.6772	7.62706	1.20988	14.1556	0.03	6.5	8.4	7.25926	14.104	730.103	1579.35	3982.28	0
2020-08-16	2020	2020一方	12	2020富力	11	440592020一方2020富力	0	1	442 (100.0%)	442	2020一方10	萨姆·拉尔森	FW	1	1993-04-10	2.61944	46.03	59	100	0	2	3.38983	10.1695	79.31	0	0	45.7627	81.48	37.93	7.61	49.1525	2.45	11.8271	9.21695	11.8644	268.644	0.6	7	8.3	1.69492	268.584	692.91	1504.35	4797.74	0
2020-08-16	2020	2020一方	12	2020富力	11	440592020一方2020富力	0	1	442 (100.0%)	442	2020一方9	龙东	FW	1	1989-09-16	2.61944	46.03	100	100	1	2	2	10	64.29	4	50	24	70.83	42.86	5.03	28	2.07	10.994	8.606	10	199.7	0.45	6.6	8.2	7	199.693	424.855	1458.82	4241.06	0
2020-08-20	2020	2020苏宁	1	2020恒大	2	440632020苏宁2020恒大	1	2	442 (100.0%)	442	2020苏宁23	埃德尔·西塔丁·马丁斯	FW	1	1986-11-15	2.11597	50.95	99	99	1	6	6	15	64.29	6	100	31	67.74	23.81	8.92	42	2.45	9.35	6.434	7	131	0.3	5.7	7.6	3	131.016	654.494	988.365	2876.41	0
2020-08-20	2020	2020苏宁	1	2020恒大	2	440632020苏宁2020恒大	1	2	442 (100.0%)	442	2020苏宁26	桑蒂尼	FW	1	1989-05-21	2.11597	50.95	48	99	0	3	6.1875	16.5	38.46	16.5	25	20.625	40	53.85	8.94	26.8125	1.31	11.484	8.28094	6.1875	114.469	0.25	6.8	9.7	12.375	114.572	437.612	2089.5	5201.45	0
2020-08-20	2020	2020苏宁	1	2020恒大	2	440632020苏宁2020恒大	1	2	442 (100.0%)	442	2020苏宁10	阿莱士·特谢拉	FW	0	1990-01-06	2.11597	50.95	50	99	0	1	1.98	9.9	80.77	3.96	50	43.56	90.91	30.77	6.34	51.48	2.35	9.7713	6.77358	7.92	191.862	0.41	5.9	7.9	1.98	191.919	720.518	1018.04	2807.25	0
2020-08-21	2020	2020华夏	8	2020卓尔	15	440642020华夏2020卓尔	3	1	442 (100.0%)	442	2020华夏10	马尔考	FW	1	1994-06-17	2.11667	52.14	97	97	1	5	5	20	54.55	8	75	33	60.61	29.55	7.01	44	2.82	8.873	6.117	9	168.8	0.38	5.5	7.2	15	168.805	526.846	920.787	2412.24	0
2020-08-21	2020	2020华夏	8	2020卓尔	15	440642020华夏2020卓尔	3	1	442 (100.0%)	442	2020华夏16	高拉特	FW	0	1991-06-05	2.11667	52.14	97	97	1	4	4	10	83.61	2	0	54	88.89	42.62	9.06	61	2.28	9.863	7.115	3	106.9	0.23	6.1	8.4	3	106.865	514.983	1665.95	3544.26	0
2020-08-22	2020	2020黄海	14	2020泰达	10	440652020黄海2020泰达	2	0	442 (100.0%)	442	2020黄海27	朱建荣	FW	0	1991-07-12	2.37639	51.99	81	96	0	1	1.18519	8.2963	53.33	10.6667	44.44	15.4074	46.15	53.33	12.01	17.7778	1.8	9.82044	6.88948	7.11111	147.793	0.35	6.1	7.2	8.2963	147.814	413.712	924.671	3157.48	0
2020-08-22	2020	2020黄海	14	2020泰达	10	440652020黄海2020泰达	2	0	442 (100.0%)	442	2020黄海10	亚历山德里尼	FW	1	1989-04-03	2.37639	51.99	96	96	1	4	4	23	62.9	4	25	50	66	33.87	8.49	62	2.74	10.791	7.899	4	85.4	0.2	6.7	8.3	2	85.3596	577.753	1364.78	4188.55	0
2020-08-25	2020	2020一方	12	2020恒大	2	440682020一方2020恒大	2	2	442 (100.0%)	442	2020一方9	龙东	FW	1	1989-09-16	2.525	41.32	96	96	1	3	3	15	71.7	9	66.67	41	78.05	35.85	8.78	53	1.98	11.445	8.807	9	174.6	0.4	7.1	8.7	9	174.642	646.446	1512.05	4655.75	0
2020-08-25	2020	2020一方	12	2020恒大	2	440682020一方2020恒大	2	2	442 (100.0%)	442	2020一方10	萨姆·拉尔森	FW	1	1993-04-10	2.525	41.32	96	96	1	13	13	19	64.15	4	75	44	70.45	39.62	7.06	53	2.55	11.145	8.578	19	364.9	0.86	6.9	8.5	4	364.871	804.433	1294.11	4285.02	0
2020-08-29	2020	2020一方	12	2020鲁能	5	440722020一方2020鲁能	1	0	442 (100.0%)	442	2020一方10	萨姆·拉尔森	FW	1	1993-04-10	2.29722	44.41	96	96	1	10	10	18	60.87	6	16.67	33	69.7	34.78	8.35	46	2.24	10.237	7.47	7	173	0.41	6.4	8.1	0	173.032	591.796	1373.74	3711.52	0
2020-08-29	2020	2020一方	12	2020鲁能	5	440722020一方2020鲁能	1	0	442 (100.0%)	442	2020一方9	龙东	FW	1	1989-09-16	2.29722	44.41	96	96	1	4	4	22	53.19	20	40	37	59.46	48.94	7.75	47	1.7	10.68	7.778	8	225.6	0.5	6.7	8.5	15	225.593	547.495	1361	4117.07	0
2020-08-31	2020	2020泰达	10	2020上港	4	440742020泰达2020上港	1	4	442 (100.0%)	442	2020泰达7	阿奇姆彭	FW	1	1993-10-16	2.14236	40.65	98	98	1	3	3	8	75	4	0	29	75.86	46.88	8.25	32	2.09	9.841	6.855	10	315.4	0.7	6	8	0	315.423	456.101	1143.85	3134.32	0
2020-08-31	2020	2020泰达	10	2020上港	4	440742020泰达2020上港	1	4	442 (100.0%)	442	2020泰达8	肖智	FW	0	1985-05-28	2.14236	40.65	83	98	0	5	5.90361	8.26506	66.67	9.44578	50	21.253	77.78	42.86	2.31	24.7952	1.76	10.0267	6.9828	3.54217	42.506	0.1	6.1	8.4	5.90361	42.451	527.325	1270.19	3876.58	0
2020-08-30	2020	2020申花	7	2020恒大	2	440732020申花2020恒大	1	4	442 (100.0%)	442	2020申花21	朱宝杰	FW	0	1989-08-11	2.09514	29.84	61	94	0	3	4.62295	7.70492	70.59	7.70492	60	21.5738	71.43	29.41	11.71	26.1967	1.94	10.6559	7.72495	7.70492	160.879	0.37	6.8	9	1.54098	160.868	761.734	1519.9	4079.32	0
2020-08-30	2020	2020申花	7	2020恒大	2	440732020申花2020恒大	1	4	442 (100.0%)	442	2020申花9	杨旭	FW	0	1988-02-12	2.09514	29.84	73	94	0	0	0	10.3014	68	12.8767	20	25.7534	75	60	6.03	32.1918	1.4	9.56611	6.61734	5.15068	101.597	0.25	6.1	8	6.43836	101.661	606.342	1051.81	4021.83	0
2020-09-06	2020	2020力帆	6	2020泰达	10	440802020力帆2020泰达	2	1	442 (100.0%)	442	2020力帆27	卡尔德克	FW	1	1989-01-12	1.84167	43.91	95	95	1	8	8	17	61.36	17	47.06	30	70	45.45	7.95	44	1.91	9.487	6.001	4	65.6	0.16	6	8.1	15	65.5717	539.328	1214.15	3417.91	0
2020-09-06	2020	2020力帆	6	2020泰达	10	440802020力帆2020泰达	2	1	442 (100.0%)	442	2020力帆7	冯劲	FW	0	1993-08-14	1.84167	43.91	75	95	0	3	3.8	8.86667	58.82	5.06667	50	16.4667	69.23	29.41	1.91	21.5333	2.88	10.5463	7.1782	15.2	341.747	0.79	6.6	9	2.53333	341.718	713.846	1333.04	4163.61	0
2020-09-10	2020	2020黄海	14	2020上港	4	440842020黄海2020上港	1	2	442 (100.0%)	442	2020黄海10	亚历山德里尼	FW	1	1989-04-03	1.93542	55.06	102	102	1	10	10	34	50.72	0	0	53	58.49	31.88	16.28	69	2.65	10.307	6.575	6	75.5	0.18	6	8.5	1	75.5028	666.773	1460.49	3479.7	0
2020-09-10	2020	2020黄海	14	2020上港	4	440842020黄海2020上港	1	2	442 (100.0%)	442	2020黄海11	巴力·买买提伊力	FW	1	1989-10-27	1.93542	55.06	50	102	0	5	10.2	10.2	68.75	12.24	50	30.6	73.33	31.25	7.36	32.64	2.38	10.3612	6.64224	16.32	352.92	0.76	6.1	8.1	4.08	352.865	811.287	1001.69	3066.73	0
2020-09-10	2020	2020黄海	14	2020上港	4	440842020黄海2020上港	1	2	442 (100.0%)	442	2020黄海27	朱建荣	FW	0	1991-07-12	1.93542	55.06	52	102	0	1	1.96154	13.7308	50	17.6538	22.22	23.5385	50	28.57	6.95	27.4615	2.14	8.57388	5.19612	13.7308	319.338	0.7	5	7.1	5.88462	319.244	355.033	814.25	2170.94	0
2020-09-08	2020	2020一方	12	2020苏宁	1	440822020一方2020苏宁	1	1	442 (100.0%)	442	2020一方10	萨姆·拉尔森	FW	1	1993-04-10	2.41806	41.46	95	95	1	9	9	8	77.14	3	0	30	76.67	37.14	6.05	35	2.11	11.784	8.665	12	236.8	0.56	7.4	9	0	236.786	827.055	2069.98	4332.32	0
2020-09-08	2020	2020一方	12	2020苏宁	1	440822020一方2020苏宁	1	1	442 (100.0%)	442	2020一方9	龙东	FW	1	1989-09-16	2.41806	41.46	95	95	1	8	8	15	68.09	15	60	41	68.29	55.32	8.36	47	1.87	11.847	8.677	10	278.2	0.64	7.4	9	15	278.229	699.856	1407.87	5112.27	0
2020-09-15	2020	2020华夏	8	2020国安	3	440892020华夏2020国安	3	3	442 (100.0%)	442	2020华夏16	高拉特	FW	0	1991-06-05	2.12639	37.57	100	100	1	2	2	8	78.95	4	75	33	81.82	42.11	7.85	38	1.92	9.603	6.993	5	78.3	0.17	5.7	8.2	5	78.3391	545.849	1613.32	3304.68	0
2020-09-15	2020	2020华夏	8	2020国安	3	440892020华夏2020国安	3	3	442 (100.0%)	442	2020华夏10	马尔考	FW	1	1994-06-17	2.12639	37.57	100	100	1	1	1	17	41.38	7	71.43	18	50	37.93	9.77	29	2.21	8.959	6.369	13	282.8	0.64	5.3	7.5	8	282.786	525.525	945.866	2462.3	0
2020-09-16	2020	2020黄海	14	2020力帆	6	440902020黄海2020力帆	0	3	442 (100.0%)	442	2020黄海10	亚历山德里尼	FW	1	1989-04-03	1.78403	57.03	96	96	1	6	6	17	67.92	3	66.67	42	76.19	45.28	10.35	53	2.15	9.708	6.193	3	81.5	0.19	6	8.7	2	81.4918	426.178	1306.36	3763.63	0
2020-09-16	2020	2020黄海	14	2020力帆	6	440902020黄海2020力帆	0	3	442 (100.0%)	442	2020黄海27	朱建荣	FW	0	1991-07-12	1.78403	57.03	96	96	1	1	1	8	57.89	8	75	15	46.67	42.11	13.01	19	1.89	8.229	4.989	9	150.5	0.36	5.1	7	7	150.496	405.444	692.676	2061.27	0
2020-09-16	2020	2020力帆	6	2020黄海	14	440902020力帆2020黄海	3	0	442 (100.0%)	442	2020力帆27	卡尔德克	FW	1	1989-01-12	1.78403	42.97	90	96	0	3	3.2	8.53333	61.9	7.46667	42.86	18.1333	64.71	57.14	5.6	22.4	1.38	8.9536	5.6352	5.33333	135.893	0.32	5.6	7.9	11.7333	135.854	405.225	1257.02	2785.63	0
2020-09-16	2020	2020力帆	6	2020黄海	14	440902020力帆2020黄海	3	0	442 (100.0%)	442	2020力帆7	冯劲	FW	0	1993-08-14	1.78403	42.97	55	96	0	3	5.23636	12.2182	41.67	1.74545	0	15.7091	33.33	41.67	3.01	20.9455	2.92	9.53716	6.15971	17.4545	345.775	0.81	6	8.7	1.74545	345.856	645.391	1163.24	3220.52	0
2020-09-16	2020	2020永昌	16	2020泰达	10	440902020永昌2020泰达	1	1	442 (100.0%)	442	2020永昌9	奥斯卡（永昌）	FW	1	1999-08-17	2.08403	47.41	61	94	0	1	1.54098	10.7869	46.15	6.16393	50	9.2459	50	30.77	6.94	20.0328	2.15	10.3909	7.09161	6.16393	90.7639	0.22	6.6	8	7.70492	90.8362	474.103	1132.44	4800.42	0
2020-09-16	2020	2020永昌	16	2020泰达	10	440902020永昌2020泰达	1	1	442 (100.0%)	442	2020永昌10	马修斯	FW	0	1983-01-15	2.08403	47.41	94	94	1	6	6	32	43.86	16	56.25	47	36.17	54.39	14.05	57	1.68	9.295	6.343	14	361.4	0.85	5.9	7.6	5	361.435	631.596	867.284	2578.15	0
2020-09-14	2020	2020一方	12	2020申花	7	440882020一方2020申花	1	1	442 (100.0%)	442	2020一方10	萨姆·拉尔森	FW	1	1993-04-10	2.42014	48.08	95	95	1	11	11	12	78.95	10	40	48	87.5	38.6	6.95	57	2.39	10.629	7.86	10	222.1	0.52	6.7	8.1	5	222.098	539.02	1601.95	3499.22	0
2020-09-14	2020	2020一方	12	2020申花	7	440882020一方2020申花	1	1	442 (100.0%)	442	2020一方9	龙东	FW	1	1989-09-16	2.42014	48.08	95	95	1	8	8	24	66.2	11	45.45	51	74.51	40.85	5.01	71	1.94	11.478	8.388	6	124.1	0.29	7.2	8.7	11	124.066	615.666	1488.52	4659.96	0
2020-09-22	2020	2020力帆	6	2020卓尔	15	440962020力帆2020卓尔	1	0	442 (100.0%)	442	2020力帆27	卡尔德克	FW	1	1989-01-12	2.07292	44.18	97	97	1	8	8	18	53.85	17	76.47	32	53.13	53.85	9.67	39	1.54	9.958	6.732	8	184.3	0.42	6.1	8.1	17	184.292	606.911	1375.69	3322.86	0
2020-09-22	2020	2020力帆	6	2020卓尔	15	440962020力帆2020卓尔	1	0	442 (100.0%)	442	2020力帆9	阿德里安	FW	1	1986-11-06	2.07292	44.18	97	97	1	9	9	19	71.21	3	33.33	55	74.55	46.97	7.87	66	2	11.191	7.455	3	107.6	0.23	6.9	9	3	107.62	538.96	1574.44	4626.08	0
2020-09-22	2020	2020泰达	10	2020华夏	8	440962020泰达2020华夏	0	1	442 (100.0%)	442	2020泰达9	桑德罗·利马	FW	1	1990-10-28	2.08681	39.84	94	94	1	4	4	22	54.17	12	75	40	60	33.33	9.59	48	2.35	10.948	7.781	14	294.3	0.69	7	9.3	11	294.297	928.197	1613.06	3964.04	0
2020-09-22	2020	2020泰达	10	2020华夏	8	440962020泰达2020华夏	0	1	442 (100.0%)	442	2020泰达7	阿奇姆彭	FW	1	1993-10-16	2.08681	39.84	94	94	1	4	4	12	70	7	57.14	33	69.7	35	6.01	40	2.35	9.969	7.164	12	267.3	0.65	6.3	8.6	1	267.331	478.807	1041.89	3900.69	0
2020-09-24	2020	2020一方	12	2020佳兆业	13	440982020一方2020佳兆业	1	3	442 (100.0%)	442	2020一方9	龙东	FW	1	1989-09-16	2.10069	56.12	99	99	1	3	3	10	72.97	8	25	29	62.07	48.65	6.87	37	1.51	10.583	6.953	4	69.5	0.16	6.4	8.3	9	69.5187	400.051	1476.95	3788.57	0
2020-09-24	2020	2020一方	12	2020佳兆业	13	440982020一方2020佳兆业	1	3	442 (100.0%)	442	2020一方10	萨姆·拉尔森	FW	1	1993-04-10	2.10069	56.12	99	99	1	5	5	12	72.09	9	55.56	33	84.85	27.91	7.2	43	2.6	9.987	6.856	2	66.1	0.14	6	8.2	2	66.1295	521.687	1408.82	3641.19	0
2020-09-24	2020	2020佳兆业	13	2020一方	12	440982020佳兆业2020一方	3	1	442 (100.0%)	442	2020佳兆业29	郜林	FW	0	1986-02-14	2.10069	43.88	99	99	1	8	8	24	44.19	12	58.33	37	40.54	39.53	13.09	43	2.28	10.874	7.34	12	284.6	0.63	6.5	8.7	13	284.566	602.123	1575.93	3904.75	0
2020-09-24	2020	2020佳兆业	13	2020一方	12	440982020佳兆业2020一方	3	1	442 (100.0%)	442	2020佳兆业9	普雷西亚多	FW	1	1994-06-01	2.10069	43.88	99	99	1	6	6	16	52.94	10	70	23	78.26	35.29	3.23	34	1.91	10.365	7.185	17	397.7	0.88	6.2	8.5	9	397.662	510.433	1118.92	4406.8	0
2020-09-25	2020	2020永昌	16	2020力帆	6	440992020永昌2020力帆	1	4	442 (100.0%)	442	2020永昌21	陈蒲	FW	0	1997-01-15	1.95833	57	97	97	1	1	1	11	60.71	5	60	27	51.85	53.57	11.47	28	1.61	10.784	7.13	9	157.4	0.37	6.6	9.1	2	157.407	700.749	1453.6	4717.21	0
2020-09-25	2020	2020永昌	16	2020力帆	6	440992020永昌2020力帆	1	4	442 (100.0%)	442	2020永昌15	王鹏（）	FW	0	1993-01-24	1.95833	57	97	97	1	4	4	10	86.11	8	12.5	70	84.29	37.5	14.62	72	2.03	9.874	6.678	4	85.4	0.2	6.1	8.5	1	85.406	223.284	1273.55	3960.83	0
2020-09-28	2020	2020黄海	14	2020华夏	8	441022020黄海2020华夏	1	3	442 (100.0%)	442	2020黄海11	巴力·买买提伊力	FW	1	1989-10-27	2.57917	41.74	94	94	1	4	4	11	71.05	5	20	30	83.33	23.68	8.14	38	3.34	10.079	8.036	13	239.2	0.58	6.4	7.8	3	239.221	650.564	1008.32	3638.2	0
2020-09-28	2020	2020黄海	14	2020华夏	8	441022020黄海2020华夏	1	3	442 (100.0%)	442	2020黄海20	王飞（大）	FW	0	1989-06-06	2.57917	41.74	65	94	0	2	2.89231	14.4615	54.55	4.33846	66.67	18.8	61.54	4.55	16.62	31.8154	3.45	9.64874	7.90612	8.67692	204.631	0.49	6.1	7.1	4.33846	204.696	513.209	950.055	3160.9	0
2020-09-28	2020	2020力帆	6	2020上港	4	441022020力帆2020上港	1	0	442 (100.0%)	442	2020力帆22	马尔西尼奥	FW	1	1995-05-16	2.12569	45.34	66	98	0	3	4.45455	11.8788	55.56	4.45455	66.67	20.7879	50	27.78	7.97	26.7273	2.94	10.5424	7.7717	17.8182	465.055	1.02	6.4	8.9	2.9697	465.052	776.303	1576.23	3510.36	0
2020-09-28	2020	2020力帆	6	2020上港	4	441022020力帆2020上港	1	0	442 (100.0%)	442	2020力帆10	西里诺	FW	1	1992-01-22	2.12569	45.34	98	98	1	10	10	19	66.07	11	54.55	49	63.27	35.71	8.59	56	2.23	9.73	6.763	6	119.5	0.27	5.9	8	8	119.543	627.159	1219.84	3655.07	0
2020-09-28	2020	2020泰达	10	2020卓尔	15	441022020泰达2020卓尔	0	0	442 (100.0%)	442	2020泰达26	车世伟	FW	0	1996-10-30	2.19722	43.78	94	97	0	6	6.19149	14.4468	65	5.15957	60	36.117	68.57	35	5.25	41.2766	2.15	11.7019	8.38328	7.2234	149.215	0.36	7.2	9.7	5.15957	149.199	644.016	2110.01	4569.53	0
2020-09-28	2020	2020泰达	10	2020卓尔	15	441022020泰达2020卓尔	0	0	442 (100.0%)	442	2020泰达7	阿奇姆彭	FW	1	1993-10-16	2.19722	43.78	97	97	1	0	0	12	66.67	6	83.33	29	75.86	36.11	4.65	36	2.14	9.821	7.161	12	297.5	0.66	6	8.1	3	297.507	578.612	828.968	3689.3	0
2020-10-19	2020	2020力帆	6	2020苏宁	1	441232020力帆2020苏宁	1	1	442 (100.0%)	442	2020力帆27	卡尔德克	FW	1	1989-01-12	2.04514	50.08	96	96	1	2	2	16	55.56	6	16.67	29	51.72	52.78	8.8	36	1.81	9.262	6.277	7	152	0.36	5.8	7.7	11	151.965	434.41	1144.41	3460.26	0
2020-10-19	2020	2020力帆	6	2020苏宁	1	441232020力帆2020苏宁	1	1	442 (100.0%)	442	2020力帆22	马尔西尼奥	FW	1	1995-05-16	2.04514	50.08	96	96	1	3	3	12	61.29	7	42.86	26	50	32.26	11.23	31	3	10.681	7.33	17	414.7	0.94	6.7	9	4	414.725	931.934	1520.83	3710.28	0
2020-10-19	2020	2020苏宁	1	2020力帆	6	441232020苏宁2020力帆	1	1	442 (100.0%)	442	2020苏宁23	埃德尔·西塔丁·马丁斯	FW	1	1986-11-15	2.04514	49.92	96	96	1	2	2	14	70.83	4	75	39	61.54	29.17	13.53	48	2.81	9.312	6.311	9	179.7	0.43	5.8	7.7	3	179.696	693.556	1030.76	2538.13	0
2020-10-19	2020	2020苏宁	1	2020力帆	6	441232020苏宁2020力帆	1	1	442 (100.0%)	442	2020苏宁10	阿莱士·特谢拉	FW	0	1990-01-06	2.04514	49.92	96	96	1	7	7	14	64.1	10	30	31	77.42	35.9	6.74	39	2.41	9.022	6.03	8	173.9	0.4	5.6	7.4	5	173.856	465.27	1035.96	2504.1	0
2020-10-17	2020	2020一方	12	2020永昌	16	441212020一方2020永昌	1	2	442 (100.0%)	442	2020一方10	萨姆·拉尔森	FW	1	1993-04-10	2.44444	50.16	96	96	1	6	6	19	70.77	9	66.67	57	73.68	36.92	5.5	65	2.12	10.633	7.994	2	21.1	0.05	6.6	8.2	2	21.1013	820.391	1372.28	4143.11	0
2020-10-17	2020	2020一方	12	2020永昌	16	441212020一方2020永昌	1	2	442 (100.0%)	442	2020一方9	龙东	FW	1	1989-09-16	2.44444	50.16	96	96	1	5	5	10	70.59	8	50	27	81.48	52.94	4.73	34	1.82	10.8	8.161	7	122.8	0.28	6.7	8.3	9	122.754	728.38	1221.8	4262.41	0
2020-10-23	2020	2020申花	7	2020上港	4	441272020申花2020上港	1	1	442 (100.0%)	442	2020申花21	朱宝杰	FW	0	1989-08-11	2.45972	48.64	60	129	0	4	8.6	21.5	54.55	12.9	33.33	43	60	22.73	14.47	47.3	3.45	14.0159	8.71395	15.05	350.665	0.6	6.5	9.5	0	350.712	974.246	1409.96	4825.24	0
2020-10-23	2020	2020申花	7	2020上港	4	441272020申花2020上港	1	1	442 (100.0%)	442	2020申花3	毕津浩	FW	0	1991-01-05	2.45972	48.64	60	129	0	4	8.6	19.35	62.5	38.7	44.44	38.7	61.11	62.5	7.05	51.6	1.46	13.0183	8.0152	6.45	155.875	0.25	6	8.7	12.9	155.773	799.665	1433.35	4507.76	0
2020-10-24	2020	2020苏宁	1	2020力帆	6	441282020苏宁2020力帆	1	0	442 (100.0%)	442	2020苏宁23	埃德尔·西塔丁·马丁斯	FW	1	1986-11-15	1.85417	57.27	95	95	1	6	6	13	75.47	3	0	45	68.89	24.53	9.2	53	2.75	9.686	6.294	12	314.7	0.73	6.1	8.5	3	314.677	746.227	1142.6	2853.28	0
2020-10-24	2020	2020苏宁	1	2020力帆	6	441282020苏宁2020力帆	1	0	442 (100.0%)	442	2020苏宁26	桑蒂尼	FW	1	1989-05-21	1.85417	57.27	95	95	1	5	5	18	66.04	24	70.83	44	65.91	64.15	3.93	53	1.72	10.948	7.003	5	104.5	0.25	6.9	9.4	16	104.511	745.842	1385.79	4724.53	0
2020-10-22	2020	2020永昌	16	2020一方	12	441262020永昌2020一方	0	2	442 (100.0%)	442	2020永昌10	马修斯	FW	0	1983-01-15	2.18889	46.19	96	96	1	12	12	34	52.78	11	63.64	51	47.06	48.61	7.81	72	1.97	10.146	6.937	10	226.3	0.51	6.3	7.9	4	226.253	728.99	1270.79	3315.09	0
2020-10-22	2020	2020永昌	16	2020一方	12	441262020永昌2020一方	0	2	442 (100.0%)	442	2020永昌11	穆里奇	FW	1	1986-06-16	2.18889	46.19	96	96	1	6	6	12	66.67	3	33.33	31	67.74	30.56	10	36	1.89	9.883	6.7	9	155.5	0.37	6.2	7.7	3	155.491	551.669	1105.95	3379.55	0
2020-10-22	2020	2020一方	12	2020永昌	16	441262020一方2020永昌	2	0	442 (100.0%)	442	2020一方9	龙东	FW	1	1989-09-16	2.18889	53.81	96	96	1	14	14	26	54.39	25	56	43	51.16	42.11	8.06	57	1.88	12.002	8.3	18	401.5	0.93	7.5	9.5	20	401.545	888.874	1631.78	4813.99	0
2020-10-22	2020	2020一方	12	2020永昌	16	441262020一方2020永昌	2	0	442 (100.0%)	442	2020一方31	郑龙	FW	0	1988-04-15	2.18889	53.81	77	96	0	6	7.48052	24.9351	55.56	14.961	50	46.1299	62.16	35.56	8.6	56.1039	2.04	11.5711	7.98545	12.4675	258.701	0.6	7.2	9.1	2.49351	258.681	692.664	1989.89	4402.47	0
2020-10-31	2020	2020鲁能	5	2020华夏	8	441352020鲁能2020华夏	6	3	442 (100.0%)	442	2020鲁能23	罗热·克鲁格·格德斯	FW	1	1996-10-02	3.26111	47.02	125	125	1	11	11	21	74.7	5	40	67	76.12	25.3	6.14	83	3.07	13.261	10.487	21	458	0.82	6.4	8	7	343.943	674.492	1522.62	3790.35	0
2020-10-31	2020	2020鲁能	5	2020华夏	8	441352020鲁能2020华夏	6	3	442 (100.0%)	442	2020鲁能10	莫伊塞斯·利马·马加良斯	FW	1	1988-03-17	3.26111	47.02	125	125	1	6	6	18	75.68	4	25	64	78.13	41.89	13.51	74	1.93	14.934	11.953	10	180.4	0.33	7.2	9.2	4	158.401	1294.08	2215.11	4720.91	0
2020-11-06	2020	2020力帆	6	2020鲁能	5	441412020力帆2020鲁能	4	3	442 (100.0%)	442	2020力帆27	卡尔德克	FW	1	1989-01-12	2.44167	47.46	46	95	0	0	0	12.3913	64.71	12.3913	66.67	26.8478	76.92	35.29	8.34	35.1087	2.53	9.53717	7.66815	0	0	0	6	7	12.3913	0	302.345	1238.48	3407.22	0
2020-11-06	2020	2020力帆	6	2020鲁能	5	441412020力帆2020鲁能	4	3	442 (100.0%)	442	2020力帆22	马尔西尼奥	FW	1	1995-05-16	2.44167	47.46	94	95	0	5	5.05319	12.1277	64.71	10.1064	40	20.2128	80	17.65	8.53	34.3617	3.41	9.88606	7.52622	18.1915	412.947	0.96	6.2	7.7	6.06383	412.975	617.997	1148.67	3453.61	0
2020-11-06	2020	2020力帆	6	2020鲁能	5	441412020力帆2020鲁能	4	3	442 (100.0%)	442	2020力帆13	尹聪耀	FW	0	1997-03-04	2.44167	47.46	49	95	0	4	7.7551	13.5714	63.16	5.81633	33.33	34.898	61.11	31.58	13.17	36.8367	2.16	10.7176	7.65041	9.69388	216.173	0.52	6.7	8.8	3.87755	216.145	570.272	1377.06	4576.2	0
2020-11-06	2020	2020黄海	14	2020佳兆业	13	441412020黄海2020佳兆业	0	2	442 (100.0%)	442	2020黄海20	王飞（大）	FW	0	1989-06-06	1.97153	52.27	46	94	0	1	2.04348	6.13043	66.67	10.2174	0	12.2609	66.67	22.22	6.71	18.3913	2.67	10.4422	7.13378	6.13043	124.243	0.3	6.6	8.3	4.08696	124.223	510.786	1463.05	4034.56	0
2020-11-06	2020	2020黄海	14	2020佳兆业	13	441412020黄海2020佳兆业	0	2	442 (100.0%)	442	2020黄海11	巴力·买买提伊力	FW	1	1989-10-27	1.97153	52.27	94	94	1	3	3	13	50	3	33.33	21	61.9	42.31	10	26	2	10.307	6.924	14	235.7	0.58	6.6	8.8	2	235.727	777.036	1345.24	3525.8	0
2020-11-06	2020	2020黄海	14	2020佳兆业	13	441412020黄海2020佳兆业	0	2	442 (100.0%)	442	2020黄海24	拉多尼奇	FW	1	1990-07-23	1.97153	52.27	48	94	0	2	3.91667	7.83333	66.67	1.95833	0	23.5	66.67	58.33	4.73	23.5	3.08	9.24529	5.71246	13.7083	383.442	0.92	5.9	7.9	1.95833	383.524	767.475	1075.86	3038.58	0
2020-11-11	2020	2020上港	4	2020国安	3	441462020上港2020国安	1	1	442 (100.0%)	442	2020上港10	胡尔克	FW	1	1986-07-25	2.32431	49.41	95	95	1	4	4	21	64.41	3	33.33	43	69.77	32.2	12.4	59	2.41	10.373	7.683	11	255.5	0.6	6.5	8.3	4	255.463	660.258	1407.33	3962.39	0
2020-11-11	2020	2020上港	4	2020国安	3	441462020上港2020国安	1	1	442 (100.0%)	442	2020上港14	李圣龙	FW	0	1992-07-30	2.32431	49.41	95	95	1	4	4	7	75	9	33.33	24	79.17	50	5.31	28	2.14	11.433	8.674	8	146.2	0.34	7.1	9.3	4	146.22	999.323	2004.64	4869.66	0
2020-11-12	2020	2020苏宁	1	2020恒大	2	441472020苏宁2020恒大	2	1	442 (100.0%)	442	2020苏宁23	埃德尔·西塔丁·马丁斯	FW	1	1986-11-15	1.89236	38.39	85	101	0	6	7.12941	16.6353	51.72	7.12941	0	21.3882	61.11	44.83	7.52	34.4588	1.83	10.7321	7.16031	10.6941	338.647	0.71	6.4	9	1.18824	338.617	670.15	1318	3974.87	0
2020-11-12	2020	2020苏宁	1	2020恒大	2	441472020苏宁2020恒大	2	1	442 (100.0%)	442	2020苏宁10	阿莱士·特谢拉	FW	0	1990-01-06	1.89236	38.39	101	101	1	6	6	8	71.43	9	33.33	18	77.78	21.43	5.46	28	3.79	9.568	6.092	11	247	0.54	5.7	8	2	247.019	653.682	852.414	2881.41	0
2020-11-10	2020	2020力帆	6	2020鲁能	5	441452020力帆2020鲁能	1	2	442 (100.0%)	442	2020力帆27	卡尔德克	FW	1	1989-01-12	3.13681	49.6	125	125	1	7	7	15	69.39	15	46.67	36	72.22	20.41	8.31	49	3.02	11.274	8.366	7	132.6	0.24	5.4	6.7	6	19.8801	281.824	578.696	1818.65	0
2020-11-10	2020	2020力帆	6	2020鲁能	5	441452020力帆2020鲁能	1	2	442 (100.0%)	442	2020力帆22	马尔西尼奥	FW	1	1995-05-16	3.13681	49.6	125	125	1	6	6	20	55.56	12	33.33	28	64.29	28.89	8.28	45	3.11	12.055	9.056	15	276.4	0.5	5.8	7.2	3	76.1167	246.894	544.874	1223.03	0
2021-04-23	2021	2021华夏	8	2021卓尔	14	443092021华夏2021卓尔	1	1	442 (100.0%)	442	2021华夏8	保利尼奥.恩里克.桑托斯	FW	1	1994-07-10	2.09514	49.9	94	94	1	7	7	15	70.59	5	20	44	70.45	29.41	13.43	51	3.24	10.927	7.795	6	114.3	0.27	6.9	9.3	4	114.318	695.68	1568.29	4593.74	0
2021-04-23	2021	2021华夏	8	2021卓尔	14	443092021华夏2021卓尔	1	1	442 (100.0%)	442	2021华夏38	张威	FW	0	2000-05-16	2.09514	49.9	46	94	0	3	6.13043	6.13043	62.5	12.2609	16.67	10.2174	80	25	3.29	16.3478	1.75	11.8665	8.54174	12.2609	193.313	0.48	7.6	10.2	6.13043	193.335	756.779	2094.48	5070.32	0
2021-04-23	2021	2021华夏	8	2021卓尔	14	443092021华夏2021卓尔	1	1	442 (100.0%)	442	2021华夏13	尹鸿博	FW	0	1989-10-30	2.09514	49.9	48	94	0	4	7.83333	15.6667	60	3.91667	50	25.4583	84.62	10	12.68	39.1667	1.75	10.6337	7.04608	13.7083	231.475	0.56	6.7	8.4	3.91667	231.403	697.721	1440.14	3877.61	0
2021-04-23	2021	2021卓尔	14	2021华夏	8	443092021卓尔2021华夏	1	1	442 (100.0%)	442	2021卓尔11	黄紫昌	FW	0	1997-04-04	2.09514	50.1	94	94	1	6	6	12	63.64	8	50	21	90.48	42.42	4.46	33	2.03	10.389	7.205	11	202.3	0.49	6.6	8.6	8	202.296	649.053	1262.22	3853.19	0
2021-04-23	2021	2021卓尔	14	2021华夏	8	443092021卓尔2021华夏	1	1	442 (100.0%)	442	2021卓尔13	董学升	FW	0	1989-05-22	2.09514	50.1	54	94	0	0	0	13.9259	33.33	10.4444	33.33	17.4074	40	41.67	5.27	20.8889	1.5	11.1634	7.7167	10.4444	279.389	0.66	7	8.9	0	279.335	707.035	1522.96	4383.45	0
2021-04-20	2021	2021鲁能	1	2021力帆	13	443062021鲁能2021力帆	2	0	442 (100.0%)	442	2021鲁能33	金敬道	FW	0	1992-11-18	2.25417	75.02	93	93	1	5	5	12	83.33	1	100	69	73.91	30.56	6.39	72	2.31	12.082	8.669	15	329.4	0.79	7.7	9.6	2	329.402	1170.96	1786.48	5037.96	0
2021-04-20	2021	2021鲁能	1	2021力帆	13	443062021鲁能2021力帆	2	0	442 (100.0%)	442	2021鲁能7	郭田雨	FW	0	1999-03-05	2.25417	75.02	87	93	0	1	1.06897	6.41379	60	8.55172	25	11.7586	72.73	26.67	6.5	16.0345	2.33	10.3722	7.4261	3.2069	62	0.15	6.7	8.1	2.13793	62.0236	440.767	1127.32	4247.82	0
2021-04-20	2021	2021鲁能	1	2021力帆	13	443062021鲁能2021力帆	2	0	442 (100.0%)	442	2021鲁能9	莱昂纳多·纳西门托·洛佩斯·德·索萨	FW	1	1997-05-28	2.25417	75.02	47	93	0	0	0	9.89362	44.44	0	0	7.91489	75	33.33	5.54	17.8085	1.56	10.1113	6.9374	15.8298	364.679	0.88	6.5	7.9	1.97872	364.592	460.605	1005.2	3618.93	0
2021-04-21	2021	2021黄海	16	2021永昌	11	443072021黄海2021永昌	2	1	442 (100.0%)	442	2021黄海9	拉多尼奇	FW	1	1990-07-23	2.19583	34.14	95	96	0	9	9.09474	15.1579	53.13	11.1158	36.36	20.2105	60	28.13	11.76	32.3368	3.06	9.90013	6.79882	7.07368	117.019	0.28	6.2	7.8	8.08421	117.067	538.732	1152.55	3712.83	0
2021-04-21	2021	2021黄海	16	2021永昌	11	443072021黄海2021永昌	2	1	442 (100.0%)	442	2021黄海27	朱建荣	FW	0	1991-07-12	2.19583	34.14	55	96	0	3	5.23636	10.4727	68.42	13.9636	50	24.4364	64.29	26.32	13.72	33.1636	1.95	9.47258	6.35345	5.23636	131.782	0.32	5.9	7.5	10.4727	131.782	469.63	896.039	3042.35	0
2021-04-23	2021	2021申花	9	2021国安	5	443092021申花2021国安	2	1	442 (100.0%)	442	2021申花10	吉奥瓦尼·莫雷诺	FW	1	1986-07-01	2.14028	34.32	96	96	1	7	7	23	54.9	14	71.43	37	70.27	41.18	7.62	51	1.75	9.715	6.562	10	199.2	0.46	6.1	7.7	18	199.236	435.861	975.315	3446.29	0
2021-04-23	2021	2021申花	9	2021国安	5	443092021申花2021国安	2	1	442 (100.0%)	442	2021申花20	金信煜	FW	1	1988-04-14	2.14028	34.32	67	96	0	2	2.86567	7.16418	70.59	17.194	75	20.0597	71.43	64.71	6.68	24.3582	1.35	10.3436	7.34901	1.43284	58.4597	0.12	6.4	7.9	8.59701	58.4724	386.308	1481.59	3843.49	0
2021-04-29	2021	2021申花	9	2021卓尔	14	443152021申花2021卓尔	3	1	442 (100.0%)	442	2021申花20	金信煜	FW	1	1988-04-14	1.89722	51.97	96	96	1	1	1	9	66.67	11	81.82	23	78.26	66.67	11.62	27	1.3	10.112	6.264	6	153	0.37	6.3	8.3	14	152.972	437.871	1217.03	3561.06	0
2021-04-29	2021	2021申花	9	2021卓尔	14	443152021申花2021卓尔	3	1	442 (100.0%)	442	2021申花10	吉奥瓦尼·莫雷诺	FW	1	1986-07-01	1.89722	51.97	74	96	0	5	6.48649	16.8649	69.77	3.89189	33.33	44.1081	76.47	23.26	8.66	55.7838	2.53	9.43135	5.79114	7.78378	171.243	0.39	5.9	7.5	12.973	171.223	480.752	1095.26	2547.85	0
2021-04-27	2021	2021永昌	11	2021建业	10	443132021永昌2021建业	0	0	442(100.0%)	442	2021永昌9	迪奥曼德	FW	1	1990-02-14	2.14583	54.53	77	97	0	8	10.0779	21.4156	43.33	10.0779	62.5	21.4156	58.82	43.33	6.14	37.7922	1.57	9.93305	6.88448	12.5974	209.243	0.5	6.1	7.9	6.2987	209.27	544.475	1393.86	3588.99	0
2021-04-27	2021	2021永昌	11	2021建业	10	443132021永昌2021建业	0	0	442(100.0%)	442	2021永昌10	穆里奇	FW	1	1986-06-16	2.14583	54.53	97	97	1	6	6	10	72.22	3	0	25	76	36.11	12.18	36	2.17	9.185	6.482	10	229.2	0.52	5.7	7.6	0	229.168	635.472	858.257	3038.42	0
2021-05-04	2021	2021卓尔	14	2021亚泰	4	443202021卓尔2021亚泰	0	0	442 (100.0%)	442	2021卓尔18	方昊	FW	0	2000-01-03	2.35208	43.29	58	95	0	5	8.18966	9.82759	45.45	6.55172	50	14.7414	55.56	45.45	6.61	18.0172	1.82	10.9103	8.13724	18.0172	417.181	0.97	6.9	8.7	1.63793	417.179	636.288	1585.9	4211.33	0
2021-05-04	2021	2021卓尔	14	2021亚泰	4	443202021卓尔2021亚泰	0	0	442 (100.0%)	442	2021卓尔39	阿金	FW	1	1988-04-15	2.35208	43.29	76	95	0	8	10	22.5	40	13.75	63.64	35	32.14	63.33	9.71	37.5	1.87	10.2088	7.15625	8.75	167.25	0.4	6.4	7.8	16.25	167.242	582	1069.5	4003.37	0
2021-05-11	2021	2021一方	15	2021泰达	12	443272021一方2021泰达	1	0	442 (100.0%)	442	2021一方31	郑龙	FW	0	1988-04-15	2.35347	50.3	96	96	1	7	7	19	62.75	9	44.44	45	64.44	50.98	8.76	51	1.94	11.671	8.48	2	24.4	0.06	7.3	9	3	24.3969	825.979	1817.08	4894.73	0
2021-05-11	2021	2021一方	15	2021泰达	12	443272021一方2021泰达	1	0	442 (100.0%)	442	2021一方9	单欢欢	FW	0	1999-01-24	2.35347	50.3	76	96	0	4	5.05263	7.57895	62.5	16.4211	46.15	13.8947	81.82	37.5	6.07	20.2105	1.63	9.91579	7.20505	1.26316	35.7474	0.08	6.2	7.6	7.57895	35.7396	427.665	879.571	4122.44	0
2021-05-11	2021	2021泰达	12	2021一方	15	443272021泰达2021一方	0	1	442(100.0%)	442	2021泰达29	巴顿	FW	0	1995-09-16	2.35347	49.7	96	96	1	5	5	14	61.11	8	25	26	65.38	22.22	11.96	36	2.92	10.789	8.17	14	272.3	0.62	6.7	8.7	3	272.255	713.412	1732.93	3813.71	0
2021-05-11	2021	2021泰达	12	2021一方	15	443272021泰达2021一方	0	1	442(100.0%)	442	2021泰达11	谢维军	FW	0	1997-11-14	2.35347	49.7	63	96	0	3	4.57143	15.2381	33.33	15.2381	40	10.6667	71.43	33.33	7.18	22.8571	1.47	11.0796	7.89638	10.6667	203.581	0.47	6.9	8.5	10.6667	203.531	796.233	1368.22	4366.76	0
2021-05-10	2021	2021国安	5	2021卓尔	14	443262021国安2021卓尔	2	0	442 (100.0%)	442	2021国安10	张稀哲	FW	0	1991-01-23	2.375	52.99	89	96	0	6	6.47191	8.62921	86.67	2.1573	0	62.5618	84.48	41.67	8.75	64.7191	2.2	9.9689	7.2356	2.1573	57.6	0.14	6.2	7.6	0	57.6155	479.763	983.665	3967.28	0
2021-05-10	2021	2021国安	5	2021卓尔	14	443262021国安2021卓尔	2	0	442 (100.0%)	442	2021国安9	张玉宁	FW	0	1997-01-05	2.375	52.99	73	96	0	4	5.26027	17.0959	48	7.89041	33.33	19.726	60	16	10.19	32.8767	2.4	11.4924	8.33885	14.4658	243.025	0.55	7.2	8.7	5.26027	242.971	834.092	1478.01	4647.15	0
2021-05-10	2021	2021国安	5	2021卓尔	14	443262021国安2021卓尔	2	0	442 (100.0%)	442	2021国安17	巴坎布	FW	1	1991-04-11	2.375	52.99	94	96	0	6	6.12766	12.2553	64.71	10.2128	60	21.4468	85.71	26.47	13.04	34.7234	1.85	10.0136	7.14587	9.19149	198.23	0.47	6.2	7.5	9.19149	198.181	595.89	1269.1	3191.09	0
2021-05-15	2021	2021黄海	16	2021力帆	13	443312021黄海2021力帆	1	0	442 (100.0%)	442	2021黄海9	拉多尼奇	FW	1	1990-07-23	2.15972	51.73	98	98	1	2	2	9	64	6	33.33	22	68.18	32	5.58	25	2.92	9.606	6.383	6	119	0.27	5.9	7.4	5	118.983	619.794	1278.43	3071.02	0
2021-05-15	2021	2021黄海	16	2021力帆	13	443312021黄海2021力帆	1	0	442 (100.0%)	442	2021黄海27	朱建荣	FW	0	1991-07-12	2.15972	51.73	62	98	0	3	4.74194	17.3871	38.89	15.8065	40	17.3871	36.36	38.89	12.49	28.4516	1.44	9.3669	6.1329	0	0	0	5.7	6.7	7.90323	0	464.737	738.146	2885.75	0
2021-05-17	2021	2021申花	9	2021亚泰	4	443332021申花2021亚泰	0	1	442 (100.0%)	442	2021申花20	金信煜	FW	1	1988-04-14	2.08958	55.86	95	95	1	4	4	6	80	10	70	26	84.62	66.67	3.36	30	1.2	9.643	6.426	2	26.6	0.06	6.1	7.7	6	26.5891	290.246	1111.25	3461.93	0
2021-05-17	2021	2021申花	9	2021亚泰	4	443332021申花2021亚泰	0	1	442 (100.0%)	442	2021申花10	吉奥瓦尼·莫雷诺	FW	1	1986-07-01	2.08958	55.86	56	95	0	4	6.78571	16.9643	71.43	5.08929	33.33	45.8036	85.19	25.71	6.13	59.375	2.31	9.5458	6.75348	6.78571	171.17	0.39	5.9	7.5	8.48214	171.172	238.344	1199.88	3446.35	0
