# Supplementary material for: Non-linear trends using the generalized additive models in physical and technical performances of the Chinese Super League players
Source: PLoS One. 2024 Jul 26;19(7):e0307843. doi: 10.1371/journal.pone.0307843 (PMC11280146; doi:10.1371/journal.pone.0307843)
Supplement: S1 File — It includes detailed datasets used in the analysis of non-linear trends in physical and technical performance indicators of players across different positions and formations in the Chinese Super League from the 2015 to 2021 seasons. (ZIP) [file pone.0307843.s001.zip › Datta/μ£¬σæ╜σÉìμûçΣ╗╢σñ╣/FW4141.xlsx]

## Sheet: Sheet1
MatchDate	Season	球队名字	球队排名	对手名字	对手排名		GoalsScored	GoalsAgainst	阵型2	formation	球队	PlayerID	场上确切位置	ForeignorNot	确切出生日期	MinBallinPlay	BallPoss%	MinPlayed	全场时间	FullMatchorNo	GainofPoss	Gain_of_Possession	Loss_of_Possession	Ball_Retention	Challenge	Challenge_Success_Rate	Pass	Pass_Success_Rate	FirstTimePassofIndposs%	AvgLengthFwdPass	标准化IndPoss	TouchesperIndPoss	Distance_Covered	Distance_Covered_Ball_In_Play	Number_of_Sprint	标准化DistanceSprint	TimeinSprint	AvgSpeed	AvgSpeedBallinPlay	标准化NoJump	Sprint	High_Speed_Running	Middle_speed_running	Low_Speed_Running	标准化Walking&Jogging&Standing
2015-07-12	2015	2015绿城	11	2015国安	4	421972015绿城2015国安	0	4	4141 (100.0%)	4141	2015绿城9	拉蒙	FW	1	1988-06-23	59.8333	35.14	96	96	1	3	3	17	59.52	12	50	34	67.65	33.33	13.09	42	2.12	9.996	7.498	0	0	0	6.2	7.5	7	0	570.029	1247.92	3441.93	4735.87
2015-07-04	2015	2015苏宁	9	2015人和	15	421892015苏宁2015人和	1	0	4141(100.0%)	4141	2015苏宁10	卡尔坦森	FW	1	1990-03-11	60.5333	50.49	97	97	1	0	0	10	65.52	12	41.67	24	75	44.83	5.13	29	1.48	10.856	8.138	13	246.5	0.56	7.4	8.9	1	246.488	717.33	1544.7	4937.42	3409.8
2015-07-04	2015	2015宏运	14	2015鲁能	3	421892015宏运2015鲁能	0	2	4141(100.0%)	4141	2015宏运34	邱卡	FW	1	1990-03-19	45.3167	41.94	96	96	1	2	2	14	56.25	11	45.45	21	66.67	31.25	10.31	32	1.97	9.062	5.374	6	108	0.25	5.7	7.1	8	108.014	259.293	1026.2	3004.19	4663.95
2015-08-11	2015	2015绿城	11	2015申花	6	422272015绿城2015申花	4	1	4141(100.0%)	4141	2015绿城9	拉蒙	FW	1	1988-06-23	60.5833	47.32	94	94	1	6	6	18	59.09	17	58.82	35	71.43	29.55	10	44	2.23	9.346	7.072	8	265.1	0.6	5.9	7	5	265.087	686.779	1105.26	3296.2	3993.14
2015-08-11	2015	2015亚泰	8	2015富力	12	422272015亚泰2015富力	2	2	4141 (100.0%)	4141	2015亚泰9	马塞洛·莫雷诺	FW	1	1987-06-18	54.4167	33.07	96	96	1	4	4	13	63.89	10	60	27	81.48	27.78	9.69	36	2.17	10.251	6.98	8	172.8	0.41	6.4	7.7	5	172.791	407.007	1068.38	3934.07	4668.48
2015-08-11	2015	2015宏运	14	2015申鑫	16	422272015宏运2015申鑫	1	2	4141(100.0%)	4141	2015宏运34	邱卡	FW	1	1990-03-19	49.1833	53.57	97	97	1	8	8	15	62.5	12	50	25	72	32.5	6.48	40	2.02	9.216	5.942	3	76.4	0.18	5.7	7.2	9	76.4454	410.587	920.026	2963.61	4845.7
2015-08-11	2015	2015宏运	14	2015申鑫	16	422272015宏运2015申鑫	1	2	4141(100.0%)	4141	2015宏运14	保罗·恩里克	FW	1	1989-03-13	49.1833	53.57	71	97	0	3	4.09859	19.1268	51.72	8.19718	66.67	20.493	60	17.24	10.4	39.6197	2.03	9.57021	6.32276	4.09859	75.8239	0.18	5.9	8	6.83099	75.7773	520.279	951.462	3717.24	4305.99
2015-08-23	2015	2015泰达	13	2015宏运	14	422392015泰达2015宏运	0	0	4141 (100.0%)	4141	2015泰达9	巴尔克斯	FW	1	1984-04-11	48.3333	55.15	96	96	1	5	5	25	60.94	3	0	48	66.67	32.81	14.53	64	2.19	9.596	5.792	6	104.3	0.23	5.9	7.2	5	104.259	437.746	1126.27	3567.92	4359.51
2015-09-19	2015	2015上港	2	2015人和	15	422662015上港2015人和	3	1	4141 (100.0%)	4141	2015上港9	海森	FW	1	1982-03-09	55.5167	52.83	95	95	1	3	3	14	63.16	15	73.33	33	60.61	60.53	9.5	38	1.5	9.536	6.431	3	51.9	0.13	6	6.9	14	51.8516	512.841	1016.83	3209.58	4745.12
2015-09-27	2015	2015绿城	11	2015亚泰	8	422742015绿城2015亚泰	0	1	4141 (100.0%)	4141	2015绿城9	拉蒙	FW	1	1988-06-23	58.8333	49.44	96	96	1	4	4	17	58.54	22	31.82	36	55.56	48.78	12.5	41	1.68	8.672	6.293	3	27.9	0.07	5.4	6.4	9	27.8674	418.505	1109.24	2840.52	4275.51
2015-09-27	2015	2015苏宁	9	2015力帆	10	422742015苏宁2015力帆	1	2	4141 (100.0%)	4141	2015苏宁10	卡尔坦森	FW	1	1990-03-11	55.4167	59.78	96	96	1	1	1	6	76	9	22.22	14	85.71	24	7.51	25	1.44	10.929	7.993	7	114.9	0.27	6.8	8.7	2	114.908	428.198	1580.19	5156.69	3648.68
2015-10-18	2015	2015绿城	11	2015宏运	14	422952015绿城2015宏运	0	0	4141 (100.0%)	4141	2015绿城9	拉蒙	FW	1	1988-06-23	59.2333	55.39	97	97	1	1	1	16	66.67	4	75	42	66.67	43.75	9.43	48	1.88	9.633	7.129	2	37.9	0.09	5.9	7.2	1	37.8889	517.723	1293.95	3576.51	4206.8
2015-10-25	2015	2015绿城	11	2015苏宁	9	423022015绿城2015苏宁	1	1	4141 (100.0%)	4141	2015绿城10	阿甘	FW	1	1987-09-20	61.85	49.83	94	94	1	4	4	19	64.15	5	20	39	74.36	30.19	3.92	53	2.28	10.065	7.866	16	335.8	0.79	6.5	7.8	6	335.773	655.736	1286.9	3520.85	4265.69
2016-03-05	2016	2016苏宁	2	2016鲁能	14	424342016苏宁2016鲁能	3	0	4141 (100.0%)	4141	2016苏宁9	若	FW	1	1987-03-20	59.7	35.41	89	94	0	1	1.05618	9.50562	76.92	15.8427	46.67	33.7978	78.13	46.15	4.81	41.191	1.51	9.86366	7.2211	5.2809	99.1753	0.24	6.3	7.2	8.44944	99.2267	517.364	1118.03	3793.39	4335.4
2016-04-16	2016	2016苏宁	2	2016申花	4	424762016苏宁2016申花	2	0	4141 (100.0%)	4141	2016苏宁16	萨米尔	FW	1	1987-04-23	45.75	59.53	77	96	0	4	4.98701	16.2078	72.92	3.74026	66.67	48.6234	82.05	27.08	8.76	59.8442	2.48	9.8481	6.48312	7.48052	132.281	0.32	6.1	8.3	2.49351	132.237	467.28	1337.37	3548.78	4362.03
2016-04-23	2016	2016国安	5	2016宏运	11	424832016国安2016宏运	0	0	4141 (100.0%)	4141	2016国安17	伊尔马兹	FW	1	1985-07-15	47.0333	57.91	88	96	0	0	0	9.81818	55	7.63636	28.57	8.72727	87.5	10	2.23	21.8182	1.95	9.49418	6.06545	6.54545	91.0909	0.21	5.9	7.6	1.09091	91.1343	433.645	1046.05	3569.67	4353.94
2016-04-23	2016	2016苏宁	2	2016富力	6	424832016苏宁2016富力	1	1	4141 (100.0%)	4141	2016苏宁16	萨米尔	FW	1	1987-04-23	51.35	47.65	95	95	1	8	8	16	73.77	2	0	55	81.82	24.59	12.17	61	2.64	9.438	6.412	7	160.6	0.37	5.9	7.5	3	160.569	461.205	834.187	3439.21	4542.55
2016-04-08	2016	2016富力	6	2016富德	9	424682016富力2016富德	0	0	4141 (100.0%)	4141	2016富力9	吉安努	FW	1	1990-01-25	63	60.22	72	94	0	4	5.22222	11.75	70	6.52778	40	30.0278	82.61	23.33	5.4	39.1667	2.57	10.7982	8.55531	2.61111	49.6111	0.11	6.8	7.8	1.30556	49.5906	612.65	1392.21	4179.93	4563.78
2016-04-08	2016	2016富力	6	2016富德	9	424682016富力2016富德	0	0	4141 (100.0%)	4141	2016富力29	肖智	FW	0	1985-05-28	63	60.22	48	94	0	3	5.875	17.625	47.06	17.625	66.67	31.3333	43.75	58.82	10.44	33.2917	1.88	10.4653	7.59833	5.875	148.05	0.35	6.7	7.8	15.6667	148.019	652.106	1291.35	4142.97	4230.43
2016-04-08	2016	2016富德	9	2016富力	6	424682016富德2016富力	0	0	4141 (100.0%)	4141	2016富德18	河太均	FW	1	1987-11-02	63	39.78	94	94	1	3	3	8	73.33	9	55.56	22	77.27	40	5.4	30	2.03	9.33	7.093	10	177.3	0.43	5.9	6.8	7	177.289	433.067	834.767	3060.54	4824.72
2016-05-21	2016	2016苏宁	2	2016泰达	10	425112016苏宁2016泰达	0	1	4141 (100.0%)	4141	2016苏宁9	若	FW	1	1987-03-20	56.65	63.01	95	95	1	1	1	13	65.79	11	54.55	30	83.33	36.84	5.06	38	1.74	8.808	6.144	3	60.8	0.15	5.6	6.5	7	60.7645	327.097	752.906	2981.42	4685.83
2016-07-23	2016	2016富德	9	2016富力	6	425742016富德2016富力	3	1	4141 (100.0%)	4141	2016富德9	金承大	FW	1	1991-04-01	61.2	36.26	95	95	1	6	6	14	72	3	66.67	43	74.42	36	7.49	50	2.34	12.097	9.326	22	458.6	1.07	7.6	9.1	8	458.61	968.665	1258.04	5326.92	4085.22
2016-07-30	2016	2016富德	9	2016鲁能	14	425812016富德2016鲁能	2	1	4141 (100.0%)	4141	2016富德9	金承大	FW	1	1991-04-01	57.1167	45.28	95	95	1	3	3	9	77.5	12	25	36	80.56	37.5	6.19	40	2	11.562	8.495	14	299.3	0.71	7.3	8.9	1	299.342	675.388	1482.73	4829.34	4275.54
2016-07-09	2016	2016富德	9	2016申花	4	425602016富德2016申花	2	0	4141 (100.0%)	4141	2016富德9	金承大	FW	1	1991-04-01	52.1	41.53	70	97	0	6	8.31429	15.2429	65.63	6.92857	20	26.3286	94.74	34.38	4.58	44.3429	2	11.0441	7.79326	24.9429	494.561	1.14	6.8	9.2	6.92857	494.549	763.037	1172.1	4268.56	4345.56
2016-09-10	2016	2016泰达	10	2016建业	13	426232016泰达2016建业	2	1	4141 (100.0%)	4141	2016泰达9	迪亚涅	FW	0	1991-10-28	54.1	56.96	94	94	1	4	4	13	63.89	14	50	31	51.61	52.78	10.75	36	2.06	9.688	6.398	6	85.9	0.2	6.1	7.1	9	85.9379	283.724	1112.19	3905.94	4299.93
2016-09-16	2016	2016亚泰	12	2016富力	6	426292016亚泰2016富力	3	1	4141 (100.0%)	4141	2016亚泰10	马塞洛·莫雷诺	FW	1	1987-06-18	54.45	39.45	97	97	1	7	7	18	57.14	17	41.18	32	68.75	33.33	10.28	42	2.4	11.111	7.998	14	279	0.65	6.8	8.8	11	278.983	611.427	1506.06	4843.15	3871.74
2016-09-18	2016	2016上港	3	2016绿城	15	426312016上港2016绿城	2	1	4141 (100.0%)	4141	2016上港8	胡尔克	FW	1	1986-07-25	51.5333	50.65	95	95	1	6	6	20	63.64	10	70	34	73.53	32.73	8.89	55	2.6	9.164	6.25	10	224.6	0.52	5.8	7.3	3	224.611	324.474	985.857	3198.8	4430.63
2016-10-15	2016	2016富德	9	2016泰达	10	426582016富德2016泰达	1	2	4141 (100.0%)	4141	2016富德9	金承大	FW	1	1991-04-01	58.2667	50.47	94	94	1	3	3	9	70.97	6	16.67	24	70.83	38.71	5.76	31	1.87	11.514	8.39	10	230.2	0.52	7.3	8.6	3	230.155	592.011	1625.91	4779.52	4286.48
2016-10-22	2016	2016华夏	7	2016泰达	10	426652016华夏2016泰达	5	0	4141 (100.0%)	4141	2016华夏31	阿洛伊西奥.多斯桑托斯	FW	1	1988-06-19	54.7667	56.57	96	96	1	7	7	15	71.15	7	28.57	39	84.62	30.77	5.8	52	1.88	11.033	7.505	10	182.2	0.44	6.9	8.3	5	182.181	866.804	1847.36	4095.58	4041.4
2016-10-26	2016	2016华夏	7	2016绿城	15	426692016华夏2016绿城	0	0	4141 (100.0%)	4141	2016华夏31	阿洛伊西奥.多斯桑托斯	FW	1	1988-06-19	51.7333	59.79	94	94	1	2	2	15	72.73	13	38.46	36	72.22	29.09	9.81	55	2.24	10.151	6.827	15	359.3	0.86	6.4	8	2	359.332	701.797	1163.64	3193.95	4732.58
2016-10-26	2016	2016富德	9	2016永昌	16	426692016富德2016永昌	2	0	4141 (100.0%)	4141	2016富德18	河太均	FW	1	1987-11-02	57.9833	38.05	96	96	1	2	2	18	52.63	13	38.46	27	62.96	52.63	6.69	38	1.53	10.24	7.407	12	248.2	0.6	6.4	7.7	11	248.171	617.846	925.142	4062.29	4386.66
2016-10-30	2016	2016亚泰	12	2016申花	4	426732016亚泰2016申花	1	0	4141 (100.0%)	4141	2016亚泰10	马塞洛·莫雷诺	FW	1	1987-06-18	40.1	49.19	94	94	1	4	4	12	72.09	11	54.55	29	75.86	39.53	6.21	43	2	9.917	6.27	8	146.4	0.34	6.3	8.2	9	146.417	445.186	1184.55	4130.37	4010.8
2016-10-30	2016	2016富德	9	2016绿城	15	426732016富德2016绿城	2	2	4141 (100.0%)	4141	2016富德18	河太均	FW	1	1987-11-02	62.1333	47.58	82	97	0	1	1.18293	8.28049	61.11	11.8293	40	14.1951	66.67	38.89	3.34	21.2927	2	9.35813	7.29511	5.91463	131.66	0.3	5.8	6.9	5.91463	131.67	395.204	860.302	3897.81	4073.69
2017-04-01	2017	2017华夏	4	2017恒丰	8	428262017华夏2017恒丰	1	0	4141 (100.0%)	4141	2017华夏21	阿洛伊西奥.多斯桑托斯	FW	1	1988-06-19	48.5167	63.67	94	94	1	6	6	27	50.91	9	44.44	39	58.97	27.27	4.12	55	2.02	10.568	7.19	16	290.6	0.7	6.7	8.9	6	290.649	1108.56	1612.87	3379.64	4176.74
2017-04-01	2017	2017华夏	4	2017恒丰	8	428262017华夏2017恒丰	1	0	4141 (100.0%)	4141	2017华夏9	董学升	FW	0	1989-05-22	48.5167	63.67	52	94	0	4	7.23077	10.8462	75	1.80769	0	30.7308	88.24	33.33	6.04	43.3846	1.92	12.1459	8.11835	10.8462	183.119	0.44	7.7	9.9	1.80769	183.038	1058.64	1876.88	4818.04	4208.72
2017-04-08	2017	2017泰达	13	2017恒丰	8	428332017泰达2017恒丰	0	0	4141 (100.0%)	4141	2017泰达9	迪亚涅	FW	0	1991-10-28	44.1833	46.96	65	94	0	1	1.44615	13.0154	52.63	15.9077	36.36	18.8	69.23	42.11	10.17	27.4769	2.16	9.01966	5.68772	5.78462	77.08	0.19	5.7	7.1	5.78462	77.0827	291.072	825.447	2995.44	4830.32
2017-04-21	2017	2017权健	3	2017国安	9	428462017权健2017国安	1	1	4141 (100.0%)	4141	2017权健10	帕托	FW	1	1989-09-02	50.1	39.57	95	95	1	5	5	19	58.7	8	50	33	57.58	43.48	8.63	46	1.72	9.704	6.87	10	193.2	0.46	6.1	8.2	2	193.174	829.423	1536.34	3083.83	4061.06
2017-04-23	2017	2017亚泰	7	2017建业	14	428482017亚泰2017建业	1	0	4141 (100.0%)	4141	2017亚泰7	马里尼奥	FW	1	1990-05-29	40.4333	57.29	97	97	1	4	4	20	58.33	8	12.5	33	60.61	33.33	14.23	48	2.35	10.43	6.228	18	509.1	1.13	6.4	9.2	2	509.098	977.198	1521.23	3392.01	4030.6
2017-04-23	2017	2017亚泰	7	2017建业	14	428482017亚泰2017建业	1	0	4141 (100.0%)	4141	2017亚泰29	谭龙	FW	0	1988-04-01	40.4333	57.29	97	97	1	8	8	9	67.86	14	50	17	52.94	32.14	9.75	28	2	10.984	6.378	14	354.4	0.8	6.8	9.5	8	354.351	924.474	1272.63	3992.44	4440.52
2017-04-29	2017	2017富德	15	2017亚泰	7	428542017富德2017亚泰	1	0	4141 (100.0%)	4141	2017富德9	金承大	FW	1	1991-04-01	51.4833	42.94	93	95	0	2	2.04301	10.2151	74.36	9.19355	0	31.6667	67.74	43.59	4.95	39.8387	1.87	11.3714	8.0321	17.3656	469.28	1.07	7.2	9.3	2.04301	469.319	710.888	1509.18	4333.19	4348.8
2017-05-27	2017	2017权健	3	2017泰达	13	428822017权健2017泰达	3	0	4141 (100.0%)	4141	2017权健10	帕托	FW	1	1989-09-02	48.1667	44.59	95	95	1	1	1	19	53.66	7	57.14	29	58.62	36.59	14.22	41	2	8.947	5.888	8	244	0.55	5.6	7.3	2	244.002	416.174	1164.9	2979.08	4142.64
2017-06-03	2017	2017恒大	1	2017富德	15	428892017恒大2017富德	3	1	4141 (100.0%)	4141	2017恒大7	阿兰	FW	1	1989-07-10	58.6833	53.97	66	94	0	1	1.42424	17.0909	64.71	7.12121	40	41.303	68.97	55.88	8.2	48.4242	2.29	10.6875	7.88318	5.69697	89.8697	0.21	6.7	7.8	2.84848	89.9087	707.264	1645.84	3742.54	4501.99
2017-06-17	2017	2017权健	3	2017华夏	4	429032017权健2017华夏	0	1	4141 (100.0%)	4141	2017权健10	帕托	FW	1	1989-09-02	51.1833	46.35	95	95	1	7	7	15	48.28	3	0	17	70.59	24.14	8.68	29	1.97	8.741	6.101	4	108	0.24	5.5	7.2	2	108.043	677.22	1144.49	2509.93	4301
2017-06-18	2017	2017宏运	16	2017鲁能	6	429042017宏运2017鲁能	0	3	4141(100.0%)	4141	2017宏运9	乌贾	FW	0	1990-10-14	56.9667	37.17	94	94	1	6	6	18	51.35	6	50	31	54.84	48.65	12.39	37	1.78	9.573	7.08	3	51.3	0.12	6.1	7.5	6	51.3363	621.079	1237.74	3267.46	4395.64
2017-06-30	2017	2017申花	11	2017宏运	16	429162017申花2017宏运	8	1	4141 (100.0%)	4141	2017申花17	马丁斯	FW	1	1984-10-28	53.6833	54.55	93	93	1	2	2	13	59.38	1	0	23	69.57	31.25	5.37	32	2.53	8.9	6.291	7	160.8	0.4	5.7	7	1	160.757	406.433	1023.05	3037.47	4272.64
2017-07-02	2017	2017权健	3	2017恒大	1	429182017权健2017恒大	4	3	4141 (100.0%)	4141	2017权健10	帕托	FW	1	1989-09-02	44.35	39.93	98	98	1	4	4	20	42.86	5	20	20	35	34.29	15.79	35	2.31	8.655	5.245	6	149	0.34	5.3	7.1	6	148.969	511.379	935.675	2512.37	4546.37
2017-07-07	2017	2017权健	3	2017富力	5	429232017权健2017富力	2	1	4141 (100.0%)	4141	2017权健39	王永珀	FW	0	1987-01-19	48.4333	38.9	95	95	1	4	4	15	64.29	7	42.86	35	62.86	38.1	16.14	42	1.83	9.604	6.338	4	59.9	0.15	6	7.8	4	59.9005	402.763	1092.11	3627.1	4422.18
2017-08-05	2017	2017亚泰	7	2017申花	11	429522017亚泰2017申花	1	1	4141 (100.0%)	4141	2017亚泰9	伊哈洛	FW	1	1989-06-16	48.8167	45.41	97	97	1	3	3	14	65.85	8	50	28	75	26.83	16.24	41	2.24	8.414	5.192	5	83.3	0.19	5.2	6.4	2	83.2524	294.18	899.93	3018.64	4118.48
2017-08-06	2017	2017权健	3	2017上港	2	429532017权健2017上港	0	0	4141 (100.0%)	4141	2017权健10	帕托	FW	1	1989-09-02	42.2333	48.19	95	95	1	3	3	21	55.32	6	66.67	35	60	38.3	15.02	47	2.19	8.102	4.981	5	129.6	0.31	5.1	7.1	5	129.614	404.135	848.822	2071.04	4648.85
2017-08-10	2017	2017权健	3	2017国安	9	429572017权健2017国安	2	2	4141 (100.0%)	4141	2017权健10	帕托	FW	1	1989-09-02	44.7833	45.82	94	94	1	2	2	18	51.35	6	16.67	21	42.86	27.03	13.39	37	2.22	7.996	4.957	4	139.1	0.33	5.1	6.6	1	139.087	442.345	714.049	2068.32	4632.24
2017-08-13	2017	2017富德	15	2017亚泰	7	429602017富德2017亚泰	1	1	4141 (100.0%)	4141	2017富德10	斯蒂夫	FW	1	1994-11-10	48.1667	44.14	75	96	0	1	1.28	11.52	43.75	8.96	42.86	15.36	50	68.75	8.58	20.48	1.19	9.54112	6.30784	14.08	477.952	1.08	5.9	8.2	7.68	477.962	472.497	1027	3368.96	4194.85
2017-08-19	2017	2017富德	15	2017苏宁	12	429662017富德2017苏宁	0	4	4141(100.0%)	4141	2017富德10	斯蒂夫	FW	1	1994-11-10	56.4333	56.21	95	95	1	2	2	10	74.36	6	66.67	31	74.19	43.59	4.98	39	1.9	9.512	6.941	11	178	0.41	6	7.4	1	178.023	654.144	998.764	2965	4716.17
2017-09-08	2017	2017亚泰	7	2017恒大	1	429862017亚泰2017恒大	1	3	4141 (100.0%)	4141	2017亚泰9	伊哈洛	FW	1	1989-06-16	54.4667	51.36	95	95	1	1	1	10	71.43	4	50	23	82.61	34.29	10.88	35	2.43	8.433	6.153	3	52.2	0.12	5.3	6.8	3	52.2322	321.254	736.608	2816.4	4506.15
2017-09-10	2017	2017富德	15	2017国安	9	429882017富德2017国安	4	4	4141 (100.0%)	4141	2017富德10	斯蒂夫	FW	1	1994-11-10	56.45	41.19	96	96	1	4	4	10	69.7	13	46.15	25	68	42.42	4.29	33	1.79	10.077	7.033	17	327.5	0.78	6.3	7.5	4	327.464	599.552	1188.17	3435.68	4526.2
2017-09-23	2017	2017富德	15	2017宏运	16	430012017富德2017宏运	1	0	4141 (100.0%)	4141	2017富德10	斯蒂夫	FW	1	1994-11-10	55.8333	53.98	95	95	1	1	1	8	73.33	6	0	25	76	50	7.16	30	1.9	9.81	7.145	7	140.6	0.33	6.2	7.7	0	140.611	601.305	1195.25	3319.74	4553.41
2017-10-13	2017	2017富德	15	2017恒大	1	430212017富德2017恒大	3	4	4141 (100.0%)	4141	2017富德10	斯蒂夫	FW	1	1994-11-10	54	41.8	99	99	1	1	1	16	48.39	9	22.22	21	61.9	41.94	8.81	31	2.35	9.487	6.611	9	201.3	0.45	5.7	7.3	0	201.257	703.714	1100.64	2667.11	4813.9
2017-10-14	2017	2017权健	3	2017鲁能	6	430222017权健2017鲁能	0	0	4141 (100.0%)	4141	2017权健37	莫德斯特	FW	1	1988-04-14	49.9	41.66	95	95	1	3	3	15	40	16	43.75	19	42.11	60	7.53	25	1.36	9.174	6	12	244.3	0.58	5.7	7.2	8	244.278	545.547	879.748	2955.55	4548.58
2017-10-21	2017	2017富德	15	2017建业	14	430292017富德2017建业	1	2	4141 (100.0%)	4141	2017富德10	斯蒂夫	FW	1	1994-11-10	62.1	61.49	95	95	1	3	3	11	66.67	6	50	29	72.41	45.45	6.96	33	1.67	9.063	6.572	3	36	0.09	5.7	6.3	2	36.0447	362.1	1060.4	3627.75	3976.27
2018-03-17	2018	2018力帆	13	2018苏宁	5	431762018力帆2018苏宁	4	1	4141 (100.0%)	4141	2018力帆24	刘卫东	FW	0	1987-01-29	51.25	47.82	76	96	0	5	6.31579	10.1053	68	8.84211	28.57	21.4737	88.24	20	3.93	31.5789	2.36	10.8	7.14442	5.05263	92.7158	0.22	6.7	8.5	2.52632	92.7753	649.57	1462.26	4315.38	4280.58
2018-03-04	2018	2018苏宁	5	2018恒丰	16	431632018苏宁2018恒丰	3	1	4141 (100.0%)	4141	2018苏宁32	黄紫昌	FW	0	1997-04-04	53	45.44	80	98	0	4	4.9	18.375	40	18.375	33.33	23.275	36.84	40	10.74	30.625	2	10.4137	7.05968	13.475	306.005	0.68	6.3	8.1	6.125	306.001	661.93	1031.58	3974.66	4440.12
2018-03-09	2018	2018亚泰	15	2018恒大	2	431682018亚泰2018恒大	0	5	4141 (100.0%)	4141	2018亚泰9	伊哈洛	FW	1	1989-06-16	48.1167	47.41	94	94	1	1	1	11	63.33	6	66.67	20	75	26.67	6.65	30	2.43	9.427	6.601	11	187	0.45	6	8.2	2	187.021	731.197	1078.29	3210.02	4220.45
2018-04-14	2018	2018泰达	14	2018富力	10	432042018泰达2018富力	2	1	4141 (100.0%)	4141	2018泰达7	阿奇姆彭	FW	1	1993-10-16	57.2333	44.53	89	96	0	2	2.1573	16.1798	66.67	20.4944	21.05	36.6742	70.59	31.11	4.88	48.5393	2.93	10.5514	7.92378	6.47191	119.73	0.27	6.5	8.2	2.1573	119.78	751.789	1154.66	3841.23	4683.74
2018-04-28	2018	2018华夏	6	2018权健	9	432182018华夏2018权健	3	0	4141 (100.0%)	4141	2018华夏22	拉维奇	FW	1	1985-05-03	50.5167	52.99	97	97	1	5	5	14	73.08	8	12.5	42	73.81	38.46	8.42	52	2.13	10.573	7.192	3	47	0.11	6.5	8.5	6	47.0447	731.154	1701.39	3607.12	4486.18
2018-05-12	2018	2018华夏	6	2018恒大	2	432322018华夏2018恒大	2	2	4141 (100.0%)	4141	2018华夏22	拉维奇	FW	1	1985-05-03	55.85	52.2	95	95	1	2	2	17	77.03	7	42.86	63	74.6	36.49	8.57	74	2.65	10.085	7.324	10	174	0.42	6.4	7.9	5	174.02	582.267	1264.86	3416.55	4646.87
2018-05-12	2018	2018权健	9	2018鲁能	3	432322018权健2018鲁能	1	1	4141 (100.0%)	4141	2018权健9	杨旭	FW	0	1988-02-12	48.2833	44.54	99	99	1	3	3	11	64.52	19	31.58	27	70.37	61.29	7.81	31	1.39	10.48	6.809	10	212.6	0.5	6.3	8.5	6	212.64	707.184	1308.53	4156.96	4094.48
2018-05-19	2018	2018华夏	6	2018力帆	13	432392018华夏2018力帆	2	1	4141 (100.0%)	4141	2018华夏22	拉维奇	FW	1	1985-05-03	51.25	52.39	95	95	1	4	4	19	69.35	10	30	55	65.45	43.55	12	62	2.55	10.525	7.34	13	305.9	0.72	6.6	8.6	2	305.913	775.468	1609.85	3488.48	4345.13
2018-07-21	2018	2018亚泰	15	2018鲁能	3	433022018亚泰2018鲁能	1	2	4141 (100.0%)	4141	2018亚泰9	伊哈洛	FW	1	1989-06-16	53.55	53.95	97	97	1	2	2	13	59.38	7	28.57	25	56	50	5.47	32	2.69	8.665	5.994	7	163.1	0.37	5.4	6.7	2	163.066	257.295	916.053	2557.27	4771.09
2018-08-01	2018	2018亚泰	15	2018一方	11	433132018亚泰2018一方	3	0	4141 (100.0%)	4141	2018亚泰9	伊哈洛	FW	1	1989-06-16	54.4	57.7	74	102	0	1	1.37838	13.7838	56.52	2.75676	0	17.9189	76.92	21.74	11.13	31.7027	2.65	9.18138	6.04005	8.27027	167.473	0.36	5.4	7.2	0	167.469	562.435	880.889	3088.67	4481.43
2018-11-02	2018	2018亚泰	15	2018鲁能	3	434062018亚泰2018鲁能	0	2	4141 (100.0%)	4141	2018亚泰9	伊哈洛	FW	1	1989-06-16	54.9333	49	95	95	1	0	0	9	70	3	33.33	21	76.19	33.33	6.21	30	2.33	9.012	6.645	12	251.9	0.59	5.7	7.3	0	251.855	646.646	929.547	2923.25	4260.88
2018-11-03	2018	2018泰达	14	2018力帆	13	434072018泰达2018力帆	1	1	4141 (100.0%)	4141	2018泰达9	乔纳森	FW	1	1990-03-29	56.8833	63.72	95	98	0	6	6.18947	19.6	57.78	13.4105	53.85	39.2	60.53	62.22	9.17	46.4211	1.29	10.8646	7.43459	7.22105	163.608	0.37	6.6	7.9	11.3474	163.566	446.717	1401.96	4381.5	4470.57
2019-07-28	2019	2019恒大	1	2019人和	16	436742019恒大2019人和	3	0	4141 (100.0%)	4141	2019恒大18	埃尔克森	FW	0	1989-07-13	50.8167	60.34	97	97	1	3	3	8	70.37	8	62.5	20	75	25.93	10.99	27	2.7	9.377	7.096	7	134.4	0.31	5.8	7.2	1	134.354	663.292	1039.11	2668.91	4871.81
2019-07-28	2019	2019人和	16	2019恒大	1	436742019人和2019恒大	0	3	4141 (100.0%)	4141	2019人和16	向汉天	FW	0	1995-11-21	50.8167	39.66	97	97	1	2	2	6	78.57	13	23.08	22	86.36	39.29	2.15	28	2.21	11.163	8.465	10	156.8	0.37	6.9	8.6	4	156.797	511.966	1353.9	4956.8	4183.93
2019-08-15	2019	2019力帆	10	2019恒大	1	436922019力帆2019恒大	1	1	4141 (100.0%)	4141	2019力帆9	阿德里安	FW	1	1986-11-06	50.8167	38.29	99	99	1	5	5	22	61.4	10	70	51	60.78	43.86	10.76	57	2.54	10.822	7.53	10	194.1	0.45	6.5	8.6	7	194.051	618.751	1443.01	4025.75	4540.72
2019-07-21	2019	2019权健	14	2019华夏	11	436672019权健2019华夏	2	2	4141 (100.0%)	4141	2019权健7	阿兰	FW	1	1989-07-10	50.8167	47.35	84	98	0	1	1.16667	14	47.83	10.5	11.11	16.3333	64.29	26.09	11.7	26.8333	2.52	9.13033	5.72833	3.5	40.1333	0.1	5.6	7.1	3.5	40.1372	507.554	881.917	2748.93	4951.95
2019-08-10	2019	2019鲁能	5	2019华夏	11	436872019鲁能2019华夏	3	0	4141 (100.0%)	4141	2019鲁能23	罗热·克鲁格·格德斯	FW	1	1996-10-02	50.8167	59.04	94	94	1	2	2	13	71.11	8	50	35	82.86	28.89	6.74	45	2.38	9.069	6.552	20	435.2	1.04	5.8	7.2	0	435.215	499.709	716.088	2622.77	4795.42
2019-07-17	2019	2019权健	14	2019鲁能	5	436632019权健2019鲁能	1	2	4141 (100.0%)	4141	2019权健9	杨旭	FW	0	1988-02-12	50.8167	51.58	94	94	1	3	3	12	64.71	11	63.64	30	63.33	44.12	8.52	34	1.91	9.473	6.581	5	140.7	0.35	6	7.5	4	140.685	455.843	1021.53	3632.89	4222.29
2019-08-03	2019	2019权健	14	2019上港	3	436802019权健2019上港	0	0	4141 (100.0%)	4141	2019权健11	雷纳迪尼奥	FW	1	1988-10-04	50.8167	38.44	65	99	0	2	3.04615	4.56923	76.92	4.56923	66.67	18.2769	75	46.15	7.05	19.8	3	10.0889	7.90477	7.61538	134.792	0.29	6.1	7.7	1.52308	134.773	379.58	850.594	4458.38	4265.93
2019-07-11	2019	2019恒大	1	2019泰达	7	436572019恒大2019泰达	3	0	4141 (100.0%)	4141	2019恒大18	埃尔克森	FW	0	1989-07-13	50.8167	53.28	97	97	1	2	2	14	63.16	19	47.37	31	70.97	47.37	8.12	38	1.74	10.133	7.124	10	168.6	0.38	6.3	7.9	5	168.58	594.058	1278.94	3365.62	4725.34
2019-07-20	2019	2019泰达	7	2019一方	9	436662019泰达2019一方	3	3	4141 (100.0%)	4141	2019泰达9	桑德罗·瓦格纳	FW	1	1987-11-29	50.8167	53.08	97	97	1	6	6	16	58.97	7	71.43	33	60.61	48.72	10.74	39	1.77	10.535	6.551	5	69.3	0.16	6.5	8.4	11	69.2513	568.465	1466.17	3641.43	4789.92
2019-05-05	2019	2019力帆	10	2019权健	14	435902019力帆2019权健	3	3	4141 (100.0%)	4141	2019力帆27	卡尔德克	FW	1	1989-01-12	50.8167	50	98	98	1	6	6	20	53.49	21	61.9	36	58.33	55.81	8.73	43	1.74	10.337	7.497	3	61.4	0.14	6.3	8	15	61.4351	508.828	1457.74	4081.56	4227.18
2019-07-05	2019	2019恒大	1	2019权健	14	436512019恒大2019权健	3	1	4141 (100.0%)	4141	2019恒大15	严鼎皓	FW	0	1998-04-06	50.8167	56.69	83	95	0	10	11.4458	9.15663	80.49	5.72289	40	41.2048	75	43.9	10.1	46.9277	1.66	11.7937	8.27988	4.57831	118.464	0.28	7.4	9.6	2.28916	118.455	496.656	1757.82	5660.57	3760.01
2019-07-05	2019	2019恒大	1	2019权健	14	436512019恒大2019权健	3	1	4141 (100.0%)	4141	2019恒大7	韦世豪	FW	0	1995-04-08	50.8167	56.69	95	95	1	4	4	13	66.67	10	40	30	73.33	33.33	11	39	2.41	9.276	6.471	13	327.7	0.76	5.8	7.4	4	327.735	595.504	822.906	3338.48	4191.14
2019-07-05	2019	2019恒大	1	2019权健	14	436512019恒大2019权健	3	1	4141 (100.0%)	4141	2019恒大17	杨立瑜	FW	0	1997-02-13	50.8167	56.69	86	95	0	0	0	9.94186	64	11.0465	50	23.1977	71.43	44	9.36	27.6163	2.08	10.0733	6.94052	11.0465	207.453	0.48	6.3	8	1.10465	207.403	816.746	1305.57	3143.85	4600.03
2019-07-28	2019	2019权健	14	2019泰达	7	436742019权健2019泰达	1	0	4141 (100.0%)	4141	2019权健7	阿兰	FW	1	1989-07-10	50.8167	43.69	79	97	0	4	4.91139	13.5063	52.17	8.59494	28.57	17.1899	64.29	34.78	6.26	28.2405	2.35	8.3862	5.35096	2.4557	29.9595	0.07	5.1	6.8	7.36709	29.9089	331.41	853.095	2705.28	4466.12
2019-08-15	2019	2019权健	14	2019申花	13	436922019权健2019申花	2	2	4141 (100.0%)	4141	2019权健11	雷纳迪尼奥	FW	1	1988-10-04	50.8167	49.47	98	98	1	6	6	13	62.86	10	40	23	73.91	25.71	5.9	35	2.37	8.732	5.636	2	42	0.1	5.3	7.5	4	42.0177	251.752	752.046	3600.67	4085.48
2019-08-15	2019	2019权健	14	2019申花	13	436922019权健2019申花	2	2	4141 (100.0%)	4141	2019权健9	杨旭	FW	0	1988-02-12	50.8167	49.47	49	98	0	1	2	16	46.67	22	63.64	24	50	66.67	9.45	30	1.67	9.144	4.926	2	22.2	0.05	5.6	7	18	22.1067	363.393	1082.41	3135.9	4540.6
2019-12-01	2019	2019卓尔	6	2019华夏	11	438002019卓尔2019华夏	1	2	4141 (100.0%)	4141	2019卓尔33	常飞亚	FW	0	1993-02-03	50.8167	62.41	94	94	1	2	2	10	72.97	8	12.5	27	74.07	24.32	6.54	37	2.35	11.397	8.738	15	367.5	0.86	7.2	8.8	1	367.46	966.68	1608.5	4078.31	4375.57
2019-08-11	2019	2019权健	14	2019力帆	10	436882019权健2019力帆	1	1	4141 (100.0%)	4141	2019权健7	阿兰	FW	1	1989-07-10	50.8167	49.95	48	98	0	2	4.08333	12.25	57.14	10.2083	40	22.4583	72.73	64.29	3.88	28.5833	2.14	9.03438	5.63092	10.2083	217.233	0.48	5.5	7.4	4.08333	217.27	578.271	833.401	2849.8	4556.64
2019-08-11	2019	2019权健	14	2019力帆	10	436882019权健2019力帆	1	1	4141 (100.0%)	4141	2019权健9	杨旭	FW	0	1988-02-12	50.8167	49.95	50	98	0	2	3.92	17.64	47.06	7.84	50	25.48	61.54	41.18	5.53	33.32	1.59	10.0587	6.30728	11.76	279.496	0.64	6.2	7.9	13.72	279.416	583.68	1059.53	3786.79	4348.86
2019-09-20	2019	2019力帆	10	2019苏宁	4	437282019力帆2019苏宁	1	2	4141 (100.0%)	4141	2019力帆27	卡尔德克	FW	1	1989-01-12	50.8167	49.41	98	98	1	4	4	14	53.33	17	64.71	27	55.56	60	9.96	30	1.67	8.908	5.445	2	66.8	0.15	5.4	7.3	19	66.7782	300.998	889.555	3199.29	4451.07
2020-07-25	2020	2020恒大	2	2020申花	7	440372020恒大2020申花	2	0	4141 (100.0%)	4141	2020恒大9	埃尔克森	FW	1	1989-07-13	2.00764	56.36	96	96	1	6	6	12	63.64	8	25	21	76.19	33.33	6.93	33	1.82	9.579	6.283	8	175.5	0.4	6	7.8	3	175.533	700.331	1099.66	2895.22	0
2020-07-25	2020	2020卓尔	15	2020黄海	14	440372020卓尔2020黄海	2	0	4141 (100.0%)	4141	2020卓尔19	胡靖航	FW	0	1997-03-23	2.06181	47.26	72	95	0	2	2.63889	5.27778	73.33	3.95833	33.33	13.1944	70	33.33	3.98	19.7917	1.53	10.8709	7.53667	3.95833	82.2014	0.19	6.8	9.3	2.63889	82.1508	575.316	1382.27	4871.89	0
2020-08-01	2020	2020卓尔	15	2020国安	3	440442020卓尔2020国安	0	1	4141 (100.0%)	4141	2020卓尔10	巴普蒂斯唐	FW	1	1992-08-26	2.38194	41.82	95	95	1	8	8	15	40	7	0	19	52.63	52	3.62	25	1.64	10.326	7.727	5	104.4	0.24	6.5	8.1	5	104.413	558.185	1301.85	4026.84	0
2020-07-30	2020	2020恒大	2	2020富力	11	440422020恒大2020富力	5	0	4141 (100.0%)	4141	2020恒大7	韦世豪	FW	0	1995-04-08	2.50556	48.77	65	96	0	0	0	13.2923	40	8.86154	16.67	14.7692	50	46.67	7.42	22.1538	1.93	9.29723	7.08332	5.90769	80.1969	0.19	5.8	7.1	5.90769	80.211	512.385	848.133	3406.06	0
2020-07-30	2020	2020佳兆业	13	2020申花	7	440422020佳兆业2020申花	2	3	4141 (100.0%)	4141	2020佳兆业9	普雷西亚多	FW	1	1994-06-01	1.86111	65.77	99	99	1	2	2	11	65.63	12	41.67	23	82.61	40.63	4.79	32	1.69	8.753	5.582	3	70.9	0.16	5.3	7.5	5	70.8938	293.919	701.03	3533.66	0
2020-08-04	2020	2020佳兆业	13	2020恒大	2	440472020佳兆业2020恒大	1	3	4141 (100.0%)	4141	2020佳兆业12	马里	FW	0	1993-03-09	2.09028	53	97	97	1	0	0	6	70	5	20	15	86.67	30	5.87	20	2.2	9.855	6.94	4	73.5	0.17	6.1	8.3	2	73.5497	599.32	1349.19	3773.08	0
2020-08-07	2020	2020卓尔	15	2020永昌	16	440502020卓尔2020永昌	2	1	4141 (100.0%)	4141	2020卓尔19	胡靖航	FW	0	1997-03-23	1.98264	60.4	75	97	0	3	3.88	10.3467	57.89	12.9333	40	20.6933	56.25	26.32	3.3	24.5733	2.47	10.2587	7.03315	9.05333	191.543	0.43	6.3	8.6	5.17333	191.57	383.144	955.902	4355.73	0
2020-08-09	2020	2020恒大	2	2020鲁能	5	440522020恒大2020鲁能	0	1	4141 (100.0%)	4141	2020恒大7	韦世豪	FW	0	1995-04-08	2.26875	60.71	89	95	0	0	0	7.47191	82.5	3.20225	33.33	36.2921	79.41	22.5	4.73	42.6966	2.75	9.21607	6.72152	4.26966	67.3539	0.16	5.8	7.4	2.13483	67.367	444.291	1020.25	3651.68	0
2020-08-14	2020	2020恒大	2	2020建业	9	440572020恒大2020建业	3	1	4141 (100.0%)	4141	2020恒大9	埃尔克森	FW	1	1989-07-13	2.12361	60.12	74	97	0	2	2.62162	20.973	48.39	10.4865	87.5	26.2162	65	38.71	6.03	40.6351	2.06	10.2138	7.29335	6.55405	81.2703	0.2	6.3	7.9	6.55405	81.2064	665.011	1139.56	3622.07	0
2020-08-21	2020	2020卓尔	15	2020华夏	8	440642020卓尔2020华夏	1	3	4141 (100.0%)	4141	2020卓尔19	胡靖航	FW	0	1997-03-23	2.11667	47.86	88	97	0	4	4.40909	8.81818	69.23	4.40909	0	25.3523	65.22	30.77	7.55	28.6591	2.46	10.3029	7.45798	2.20455	55.2239	0.13	6.3	8.5	2.20455	55.2001	367.353	1096.38	4716.92	0
2020-08-25	2020	2020恒大	2	2020一方	12	440682020恒大2020一方	2	2	4141 (100.0%)	4141	2020恒大9	埃尔克森	FW	1	1989-07-13	2.525	58.68	96	96	1	7	7	11	67.65	7	57.14	29	72.41	55.88	9.43	34	1.68	10.3	7.633	10	177.8	0.42	6.4	7.6	4	177.763	782.957	1266.21	2961.61	0
2020-08-30	2020	2020恒大	2	2020申花	7	440732020恒大2020申花	4	1	4141 (100.0%)	4141	2020恒大26	塔利斯卡	FW	1	1994-02-01	2.09514	70.16	94	94	1	2	2	10	79.59	5	40	37	89.19	30.61	8.86	49	2.08	9.475	6.613	12	344.1	0.81	6	7.9	3	344.055	552.003	1109.31	2886.75	0
2020-09-09	2020	2020恒大	2	2020佳兆业	13	440832020恒大2020佳兆业	2	0	4141 (100.0%)	4141	2020恒大26	塔利斯卡	FW	1	1994-02-01	2.32222	50.08	79	95	0	2	2.40506	15.6329	58.06	10.8228	22.22	28.8608	70.83	45.16	10.99	37.2785	2.03	10.1626	7.32823	16.8354	374.468	0.87	6.4	8	1.20253	374.494	740.933	1228.9	3106.79	0
2020-09-14	2020	2020申花	7	2020一方	12	440882020申花2020一方	1	1	4141 (100.0%)	4141	2020申花9	杨旭	FW	0	1988-02-12	2.42014	51.92	95	95	1	5	5	16	52.94	8	87.5	26	69.23	41.18	8.87	34	1.79	10.736	7.979	9	158.7	0.39	6.7	8.2	10	158.664	777.145	1482.49	4062.23	0
2020-09-24	2020	2020申花	7	2020富力	11	440982020申花2020富力	2	0	4141 (100.0%)	4141	2020申花3	毕津浩	FW	0	1991-01-05	2.56042	44.47	65	98	0	3	4.52308	12.0615	55.56	10.5538	42.86	22.6154	66.67	61.11	7.47	27.1385	1.33	11.8052	9.04012	7.53846	175.194	0.39	7.2	8.7	7.53846	175.208	607.209	1633.44	5113.37	0
2020-09-27	2020	2020恒大	2	2020一方	12	441012020恒大2020一方	1	0	4141 (100.0%)	4141	2020恒大26	塔利斯卡	FW	1	1994-02-01	2.4625	58.28	83	94	0	4	4.53012	23.7831	60.38	2.26506	50	44.1687	82.05	32.08	8.35	60.0241	2.13	9.67181	7.32973	10.1928	180.752	0.45	6.2	7.4	4.53012	180.741	657.915	1180.45	2829.9	0
2020-10-16	2020	2020恒大	2	2020华夏	8	441202020恒大2020华夏	3	1	4141 (100.0%)	4141	2020恒大26	塔利斯卡	FW	1	1994-02-01	2.05556	63.67	47	96	0	1	2.04255	16.3404	71.43	6.12766	0	44.9362	81.82	39.29	12.91	57.1915	2.04	10.2087	7.59626	4.08511	143.183	0.31	6.3	7.9	0	143.124	430.04	1136	3841.03	0
2020-10-22	2020	2020鲁能	5	2020国安	3	441262020鲁能2020国安	1	2	4141 (100.0%)	4141	2020鲁能23	罗热·克鲁格·格德斯	FW	1	1996-10-02	2.125	39.84	101	101	1	7	7	12	50	5	40	18	55.56	29.17	8.49	24	2.42	10.174	6.811	12	195.9	0.45	6	8	2	195.929	554.789	1277.13	3726.76	0
2020-10-24	2020	2020黄海	14	2020富力	11	441282020黄海2020富力	1	2	4141 (100.0%)	4141	2020黄海27	朱建荣	FW	0	1991-07-12	2.13194	40.31	86	97	0	4	4.51163	14.6628	48	14.6628	38.46	22.5581	60	52	7.66	28.1977	1.44	10.264	7.32688	10.1512	203.926	0.45	6.3	8.1	13.5349	203.882	634.21	1266.62	3350.01	0
2020-10-21	2020	2020恒大	2	2020华夏	8	441252020恒大2020华夏	5	0	4141 (100.0%)	4141	2020恒大26	塔利斯卡	FW	1	1994-02-01	2.52986	56.32	93	93	1	0	0	11	82.26	4	50	55	87.27	22.58	12.84	62	2.35	10.157	7.827	8	154.5	0.39	6.5	7.7	5	154.498	672.11	1424.05	3454.29	0
2020-11-06	2020	2020申花	7	2020华夏	8	441412020申花2020华夏	4	1	4141 (100.0%)	4141	2020申花31	米勒·博拉尼奥斯	FW	1	1990-06-01	2.19028	41.37	81	96	0	1	1.18519	10.6667	75.68	14.2222	33.33	36.7407	80.65	18.92	7.43	43.8519	2.54	9.26815	6.39052	5.92593	150.281	0.35	5.7	7.6	3.55556	150.271	317.906	1053.51	3627.11	0
2020-11-10	2020	2020申花	7	2020华夏	8	441452020申花2020华夏	1	0	4141 (100.0%)	4141	2020申花34	吕品	FW	0	1995-05-03	2.04861	42.35	62	95	0	4	6.12903	16.8548	47.62	10.7258	42.86	29.1129	42.11	38.1	7.78	32.1774	2.14	10.5128	7.63524	12.2581	202.258	0.47	6.5	8.3	1.53226	202.319	741.737	1426.27	3348.01	0
2021-05-10	2021	2021华夏	8	2021申花	9	443262021华夏2021申花	1	1	4141 (100.0%)	4141	2021华夏8	保利尼奥.恩里克.桑托斯	FW	1	1994-07-10	2.10417	43.74	60	102	0	6	10.2	25.5	62.5	8.5	20	45.9	81.48	27.5	7.8	68	2.6	11.8269	8.4524	20.4	406.3	0.92	6.9	9.1	3.4	406.235	820.326	1862.1	4570.31	0
