# Supplementary material for: Non-linear trends using the generalized additive models in physical and technical performances of the Chinese Super League players
Source: PLoS One. 2024 Jul 26;19(7):e0307843. doi: 10.1371/journal.pone.0307843 (PMC11280146; doi:10.1371/journal.pone.0307843)
Supplement: S1 File — It includes detailed datasets used in the analysis of non-linear trends in physical and technical performance indicators of players across different positions and formations in the Chinese Super League from the 2015 to 2021 seasons. (ZIP) [file pone.0307843.s001.zip › Datta/μ£¬σæ╜σÉìμûçΣ╗╢σñ╣/FW343.xlsx]

## Sheet: Sheet1
MatchDate	Season	球队名字	球队排名	对手名字	对手排名		GoalsScored	GoalsAgainst	阵型2	formation	球队	PlayerID	场上确切位置	ForeignorNot	确切出生日期	MinBallinPlay	BallPoss%	MinPlayed	全场时间	FullMatchorNo	GainofPoss	Gain_of_Possession	Loss_of_Possession	Ball_Retention	Challenge	Challenge_Success_Rate	Pass	Pass_Success_Rate	FirstTimePassofIndposs%	AvgLengthFwdPass	标准化IndPoss	TouchesperIndPoss	Distance_Covered	Distance_Covered_Ball_In_Play	Number_of_Sprint	标准化DistanceSprint	TimeinSprint	AvgSpeed	AvgSpeedBallinPlay	标准化NoJump	Sprint	High_Speed_Running	Middle_speed_running	Low_Speed_Running	标准化Walking&Jogging&Standing
2015-07-15	2015	2015力帆	10	2015绿城	11	422002015力帆2015绿城	3	1	343 (100.0%)	343	2015力帆8	刘卫东	FW	0	1987-01-29	60.8667	38.5	96	96	1	4	4	7	75.86	5	0	24	87.5	34.48	6.05	29	2.24	12.786	9.446	10	277.3	0.64	7.9	9.3	1	277.27	739.537	2136.11	5642.12	3991.19
2015-07-15	2015	2015力帆	10	2015绿城	11	422002015力帆2015绿城	3	1	343 (100.0%)	343	2015力帆32	费尔南多.恩里克	FW	1	1993-03-16	60.8667	38.5	63	96	0	7	10.6667	15.2381	64.29	4.57143	0	32	71.43	10.71	7.78	42.6667	3.25	11.1573	8.57752	10.6667	256.457	0.58	6.9	8.3	1.52381	256.421	692.888	1512.72	4386.84	4308.28
2015-07-15	2015	2015力帆	10	2015绿城	11	422002015力帆2015绿城	3	1	343 (100.0%)	343	2015力帆33	吉利奥蒂	FW	1	1987-05-20	60.8667	38.5	72	96	0	6	8	17.3333	51.85	18.6667	64.29	26.6667	60	25.93	9.15	36	2.44	11.7413	8.724	8	172.667	0.41	7.3	8.4	5.33333	172.635	531.197	1895.42	4891.94	4250.45
2015-08-16	2015	2015人和	15	2015建业	5	422322015人和2015建业	2	0	343 (100.0%)	343	2015人和30	冯仁亮	FW	0	1988-05-12	49.5333	52.45	88	95	0	4	4.31818	14.0341	67.5	3.23864	33.33	29.1477	77.78	22.5	3.71	43.1818	2.15	10.2837	6.4125	4.31818	122.097	0.29	6.5	7.7	2.15909	122.069	525.317	915.193	4325.17	4395.71
2015-08-16	2015	2015人和	15	2015建业	5	422322015人和2015建业	2	0	343 (100.0%)	343	2015人和9	米西莫维奇	FW	1	1982-06-05	49.5333	52.45	95	95	1	4	4	16	71.43	5	60	46	76.09	28.57	11.63	56	2.86	9.727	6.178	3	37.3	0.09	6.1	7.5	10	37.3166	354.228	1112.5	3545.76	4676.7
2015-08-16	2015	2015人和	15	2015建业	5	422322015人和2015建业	2	0	343 (100.0%)	343	2015人和17	尤里	FW	1	1991-09-26	49.5333	52.45	95	95	1	8	8	17	48.48	12	41.67	24	45.83	45.45	11.26	33	1.91	10.504	6.569	9	160.2	0.37	6.6	8	9	160.164	565.617	1397.63	4536.58	3844.2
2015-08-22	2015	2015鲁能	3	2015建业	5	422382015鲁能2015建业	0	1	343 (100.0%)	343	2015鲁能21	阿洛伊西奥.多斯桑托斯	FW	1	1988-06-19	44.8167	59.62	97	97	1	3	3	19	60.42	6	33.33	35	62.86	39.58	9.63	48	1.79	9.609	5.923	8	155.3	0.36	5.9	7.9	3	155.293	632.278	1260.54	3186.1	4375.23
2015-08-22	2015	2015鲁能	3	2015建业	5	422382015鲁能2015建业	0	1	343 (100.0%)	343	2015鲁能9	塔尔德利	FW	1	1985-05-10	44.8167	59.62	66	97	0	5	7.34848	13.2273	68.97	1.4697	0	32.3333	86.36	27.59	13.31	42.6212	2.62	9.20324	5.63923	2.93939	38.8	0.08	5.7	8.3	1.4697	38.748	587.245	1187.1	3431.25	3958.73
2015-08-22	2015	2015鲁能	3	2015建业	5	422382015鲁能2015建业	0	1	343 (100.0%)	343	2015鲁能19	杨旭	FW	0	1988-02-12	44.8167	59.62	73	97	0	6	7.9726	15.9452	52	18.6027	50	25.2466	57.89	56	12.55	33.2192	1.36	9.34655	5.32304	2.65753	44.3808	0.1	5.7	7.8	11.9589	44.4333	398.517	1342.83	3733.49	3826.77
2015-09-27	2015	2015富力	12	2015泰达	13	422742015富力2015泰达	1	0	343 (100.0%)	343	2015富力31	雷纳迪尼奥	FW	1	1988-10-04	54.75	49.37	80	95	0	6	7.125	21.375	67.86	1.1875	0	52.25	72.73	25	6.25	66.5	2.52	10.1828	7.01694	11.875	228.356	0.56	6.4	7.9	0	228.401	459.333	920.653	4237.44	4337.32
2015-09-27	2015	2015富力	12	2015泰达	13	422742015富力2015泰达	1	0	343 (100.0%)	343	2015富力23	卢琳	FW	0	1985-02-03	54.75	49.37	86	95	0	6	6.62791	12.1512	71.79	3.31395	66.67	35.3488	68.75	38.46	12.72	43.0814	2.38	11.6143	8.22302	9.94186	178.291	0.44	7.3	9.1	2.2093	178.319	764.634	2065.98	4675.69	3929.95
2015-09-27	2015	2015富力	12	2015泰达	13	422742015富力2015泰达	1	0	343 (100.0%)	343	2015富力22	博基拉	FW	1	1988-11-14	54.75	49.37	95	95	1	4	4	14	44	10	0	15	60	24	10.72	25	1.96	9.448	6.465	13	268.6	0.64	5.9	7.1	5	268.596	705.03	785.539	2921.82	4767.37
2015-10-18	2015	2015力帆	10	2015申鑫	16	422952015力帆2015申鑫	2	0	343 (100.0%)	343	2015力帆11	吴庆	FW	0	1981-07-04	57.6167	55.67	93	93	1	3	3	13	64.86	3	66.67	24	79.17	21.62	9.9	37	2.11	11.987	9.15	6	119.1	0.29	7.7	9.5	1	119.112	915.796	2420.28	4708.24	3823.68
2015-10-18	2015	2015力帆	10	2015申鑫	16	422952015力帆2015申鑫	2	0	343 (100.0%)	343	2015力帆32	费尔南多.恩里克	FW	1	1993-03-16	57.6167	55.67	69	93	0	6	8.08696	24.2609	56.1	8.08696	16.67	44.4783	57.58	4.88	10.3	55.2609	3	10.2435	7.52357	14.8261	284.122	0.68	6.6	8.2	1.34783	284.082	901.385	1265.94	4249.3	3542.17
2015-10-18	2015	2015力帆	10	2015申鑫	16	422952015力帆2015申鑫	2	0	343 (100.0%)	343	2015力帆33	吉利奥蒂	FW	1	1987-05-20	57.6167	55.67	90	93	0	3	3.1	20.6667	51.22	8.26667	50	27.9	66.67	41.46	9.33	42.3667	1.59	10.6929	7.88743	9.3	191.683	0.47	6.8	8.1	3.1	191.697	669.777	1354.81	4030.76	4446.08
2016-04-09	2016	2016永昌	16	2016力帆	8	424692016永昌2016力帆	1	1	343 (100.0%)	343	2016永昌7	毛剑卿	FW	0	1986-08-08	53.5167	44.01	98	98	1	7	7	10	76.19	5	60	33	84.85	45.24	7.14	42	2.17	9.89	6.723	13	291	0.66	6	7.5	4	291.031	644.549	704.722	3382.7	4867.45
2016-04-09	2016	2016永昌	16	2016力帆	8	424692016永昌2016力帆	1	1	343 (100.0%)	343	2016永昌19	穆伦加	FW	1	1984-02-12	53.5167	44.01	98	98	1	3	3	17	34.62	15	66.67	14	42.86	34.62	10.06	26	1.69	10.239	7.053	3	47.7	0.11	6.3	7.9	14	47.6833	651.142	1136.79	4064.15	4339.06
2016-04-09	2016	2016永昌	16	2016力帆	8	424692016永昌2016力帆	1	1	343 (100.0%)	343	2016永昌30	毛里西奥	FW	1	1991-06-25	53.5167	44.01	72	98	0	8	10.8889	31.3056	55.77	9.52778	28.57	51.7222	65.79	23.08	10.45	70.7778	2.65	11.0781	8.07956	9.52778	162.653	0.31	5.9	7.5	2.72222	162.666	697.453	1563.45	3930.37	4723.66
2016-05-29	2016	2016永昌	16	2016亚泰	12	425192016永昌2016亚泰	0	1	343 (100.0%)	343	2016永昌7	毛剑卿	FW	0	1986-08-08	48.6667	58.82	86	98	0	1	1.13953	12.5349	52.17	3.4186	66.67	19.3721	58.82	21.74	10.48	26.2093	3	9.9527	6.07942	5.69767	187.795	0.42	6	7.4	0	187.813	285.563	1035.77	3648.76	4794.64
2016-05-29	2016	2016永昌	16	2016亚泰	12	425192016永昌2016亚泰	0	1	343 (100.0%)	343	2016永昌30	毛里西奥	FW	1	1991-06-25	48.6667	58.82	98	98	1	2	2	10	60	9	33.33	18	66.67	28	10.18	25	2.16	10.257	6.638	6	135.2	0.32	6.3	8.2	2	135.25	449.307	1325.35	4331.5	4015.63
2016-05-29	2016	2016永昌	16	2016亚泰	12	425192016永昌2016亚泰	0	1	343 (100.0%)	343	2016永昌19	穆伦加	FW	1	1984-02-12	48.6667	58.82	98	98	1	6	6	15	46.43	17	41.18	18	50	64.29	6.75	28	1.11	10.58	6.475	3	44.2	0.11	6.5	8	11	44.2154	239.828	1147.33	4600.64	4547.94
2016-06-19	2016	2016永昌	16	2016建业	13	425402016永昌2016建业	1	0	343 (100.0%)	343	2016永昌7	毛剑卿	FW	0	1986-08-08	49.8	50.74	79	98	0	5	6.20253	18.6076	54.55	12.4051	10	29.7722	58.33	42.42	9.18	40.9367	2.03	10.4835	6.93939	6.20253	144.891	0.34	6.3	7.9	2.48101	144.867	685.833	1168.03	3115.04	5369.13
2016-06-19	2016	2016永昌	16	2016建业	13	425402016永昌2016建业	1	0	343 (100.0%)	343	2016永昌30	毛里西奥	FW	1	1991-06-25	49.8	50.74	94	98	0	4	4.17021	11.4681	73.17	9.38298	22.22	36.4894	71.43	26.83	11.79	42.7447	2.68	9.62485	6.41691	9.38298	169.728	0.39	5.9	7.6	3.12766	169.709	852.229	1108.56	3148.14	4346.45
2016-06-19	2016	2016永昌	16	2016建业	13	425402016永昌2016建业	1	0	343 (100.0%)	343	2016永昌19	穆伦加	FW	1	1984-02-12	49.8	50.74	98	98	1	9	9	18	57.14	15	53.33	32	56.25	45.24	5.46	42	1.71	10.16	6.346	6	95	0.22	6.2	7.6	11	95.0418	513.328	952.746	3886.99	4712.07
2016-07-16	2016	2016富力	6	2016泰达	10	425672016富力2016泰达	3	2	343 (100.0%)	343	2016富力31	雷纳迪尼奥	FW	1	1988-10-04	55.65	61.06	65	97	0	5	7.46154	17.9077	75.51	4.47692	33.33	59.6923	80	18.37	10.06	73.1231	3.06	10.6416	7.79134	2.98462	44.1723	0.1	6.5	7.6	5.96923	44.1724	447.207	1036.92	4297.35	4815.4
2016-07-16	2016	2016富力	6	2016泰达	10	425672016富力2016泰达	3	2	343 (100.0%)	343	2016富力25	扎哈维	FW	1	1987-07-25	55.65	61.06	97	97	1	2	2	18	76.32	3	0	59	84.75	15.79	7.18	76	2.93	10.075	7.238	14	241.2	0.56	6.2	7.8	1	241.194	694.994	1189.18	3285.11	4664.64
2016-07-16	2016	2016富力	6	2016泰达	10	425672016富力2016泰达	3	2	343 (100.0%)	343	2016富力29	肖智	FW	0	1985-05-28	55.65	61.06	65	97	0	0	0	8.95385	73.91	7.46154	80	29.8462	80	39.13	3.07	34.3231	1.83	11.4221	8.22112	7.46154	215.788	0.5	7	8	5.96923	215.858	657.739	1409.56	4439.77	4699.27
2016-07-23	2016	2016富力	6	2016富德	9	425742016富力2016富德	1	3	343 (100.0%)	343	2016富力31	雷纳迪尼奥	FW	1	1988-10-04	61.2	63.74	95	95	1	4	4	20	75.31	5	60	75	78.67	17.28	8.82	81	2.6	10.509	8.151	4	65.4	0.15	6.6	8	3	65.3694	457.941	1207.16	4672.4	4105.76
2016-07-23	2016	2016富力	6	2016富德	9	425742016富力2016富德	1	3	343 (100.0%)	343	2016富力23	卢琳	FW	0	1985-02-03	61.2	63.74	85	95	0	9	10.0588	19	77.03	3.35294	66.67	70.4118	77.78	32.43	9.13	82.7059	2.24	11.6884	9.139	2.23529	31.9647	0.08	7.4	9	0	31.9654	454.018	1976.92	5659.26	3565.79
2016-07-23	2016	2016富力	6	2016富德	9	425742016富力2016富德	1	3	343 (100.0%)	343	2016富力9	吉安努	FW	1	1990-01-25	61.2	63.74	46	95	0	3	6.19565	14.4565	63.16	18.587	44.44	24.7826	91.67	47.37	5.76	39.2391	1.32	10.702	8.07913	4.13043	77.8587	0.19	6.7	8.1	6.19565	77.7753	441.062	1594.71	3890.73	4697.63
2016-07-23	2016	2016富力	6	2016富德	9	425742016富力2016富德	1	3	343 (100.0%)	343	2016富力25	扎哈维	FW	1	1987-07-25	61.2	63.74	49	95	0	3	5.81633	17.449	76.92	3.87755	50	63.9796	75.76	12.82	12.22	75.6122	2.79	10.3182	8.42592	1.93878	50.4082	0.12	6.5	8.1	0	50.3416	977.125	1395.54	3780.38	4114.56
2016-07-23	2016	2016富力	6	2016富德	9	425742016富力2016富德	1	3	343 (100.0%)	343	2016富力29	肖智	FW	0	1985-05-28	61.2	63.74	49	95	0	3	5.81633	19.3878	60	9.69388	80	36.8367	73.68	32	5.03	48.4694	1.6	11.1712	8.64306	9.69388	182.051	0.45	7	8.3	7.7551	181.988	463.701	1859.94	4696.34	3969.21
2016-10-16	2016	2016富力	6	2016绿城	15	426592016富力2016绿城	5	2	343 (100.0%)	343	2016富力31	雷纳迪尼奥	FW	1	1988-10-04	57.2333	63.54	94	94	1	6	6	14	72	8	50	41	78.05	32	8.31	50	2.68	9.83	7.128	8	203.9	0.46	6.2	7.5	1	203.892	604.691	945.532	3645.84	4429.64
2016-10-16	2016	2016富力	6	2016绿城	15	426592016富力2016绿城	5	2	343 (100.0%)	343	2016富力9	吉安努	FW	1	1990-01-25	57.2333	63.54	72	94	0	4	5.22222	5.22222	76.47	10.4444	25	19.5833	80	52.94	7.8	22.1944	2	9.79558	7.03564	11.75	263.983	0.62	6.2	7.7	1.30556	263.943	448.012	1148.45	3606.07	4329.63
2016-10-16	2016	2016富力	6	2016绿城	15	426592016富力2016绿城	5	2	343 (100.0%)	343	2016富力25	扎哈维	FW	1	1987-07-25	57.2333	63.54	94	94	1	4	4	23	63.49	6	16.67	48	75	30.16	9.83	63	2.24	9.15	6.934	10	225.2	0.53	5.8	7.3	2	225.159	510.719	1157.7	2997.08	4259.78
2017-03-04	2017	2017富力	5	2017权健	3	427982017富力2017权健	2	0	343 (100.0%)	343	2017富力10	雷纳迪尼奥	FW	1	1988-10-04	54.3	50.9	95	95	1	7	7	10	80	12	25	38	76.32	30	10.13	50	2.6	10.3	7.288	13	237.8	0.56	6.5	8.1	3	237.772	682.793	1041.16	3790.54	4547.79
2017-03-04	2017	2017富力	5	2017权健	3	427982017富力2017权健	2	0	343 (100.0%)	343	2017富力7	扎哈维	FW	1	1987-07-25	54.3	50.9	95	95	1	2	2	15	58.33	5	0	26	61.54	33.33	10.47	36	2.28	10.016	7.36	12	218.3	0.52	6.3	8.1	0	218.271	709.684	1377.44	3315.22	4395.09
2017-03-04	2017	2017富力	5	2017权健	3	427982017富力2017权健	2	0	343 (100.0%)	343	2017富力29	肖智	FW	0	1985-05-28	54.3	50.9	84	95	0	4	4.52381	14.7024	70.45	29.4048	38.46	39.5833	60	43.18	6.87	49.7619	1.48	11.3163	7.95625	2.2619	43.6548	0.11	7.1	8.4	14.7024	43.6251	525.683	1476.65	5164.77	4105.59
2017-04-08	2017	2017富力	5	2017恒大	1	428332017富力2017恒大	2	2	343 (100.0%)	343	2017富力10	雷纳迪尼奥	FW	1	1988-10-04	53.45	48.37	88	95	0	3	3.23864	10.7955	73.68	4.31818	0	29.1477	74.07	23.68	8.49	41.0227	2.71	10.056	7.15091	11.875	323.108	0.76	6.3	7.9	1.07955	323.093	591.711	1172.96	3496.2	4472.06
2017-04-08	2017	2017富力	5	2017恒大	1	428332017富力2017恒大	2	2	343 (100.0%)	343	2017富力7	扎哈维	FW	1	1987-07-25	53.45	48.37	95	95	1	3	3	16	68	3	0	39	79.49	30	9.09	50	2.62	9.944	7.199	14	252.2	0.6	6.2	8.1	0	252.208	723.515	1269.88	3424.56	4273.44
2017-04-08	2017	2017富力	5	2017恒大	1	428332017富力2017恒大	2	2	343 (100.0%)	343	2017富力29	肖智	FW	0	1985-05-28	53.45	48.37	79	95	0	3	3.60759	12.0253	64.29	16.8354	21.43	27.6582	78.26	46.43	4.18	33.6709	1.86	10.6232	7.5531	4.81013	113.88	0.26	6.7	8.4	6.01266	113.935	746.986	1389.82	4042.53	4329.74
2017-04-28	2017	2017富力	5	2017恒丰	8	428532017富力2017恒丰	1	3	343 (100.0%)	343	2017富力9	吉安努	FW	1	1990-01-25	51.3833	65.46	72	98	0	6	8.16667	13.6111	62.96	9.52778	42.86	31.3056	69.57	25.93	6.04	36.75	2.74	10.2151	7.33503	10.8889	219.275	0.5	6.2	8	4.08333	219.259	692.996	1159.2	3710.02	4434.22
2017-04-28	2017	2017富力	5	2017恒丰	8	428532017富力2017恒丰	1	3	343 (100.0%)	343	2017富力7	扎哈维	FW	1	1987-07-25	51.3833	65.46	98	98	1	1	1	14	75.86	5	20	47	78.72	17.24	14.33	58	2.74	10.314	7.129	7	156.2	0.37	6.3	8.3	0	156.159	602.97	1611.26	3297.72	4645.57
2017-04-28	2017	2017富力	5	2017恒丰	8	428532017富力2017恒丰	1	3	343 (100.0%)	343	2017富力29	肖智	FW	0	1985-05-28	51.3833	65.46	54	98	0	0	0	16.3333	60.87	12.7037	57.14	32.6667	72.22	30.43	3.57	41.7407	2.13	10.408	7.54963	7.25926	121.048	0.28	6.4	8.2	10.8889	121.073	787.589	1388.44	3955.12	4155.77
2017-06-24	2017	2017富力	5	2017泰达	13	429102017富力2017泰达	2	1	343 (100.0%)	343	2017富力10	雷纳迪尼奥	FW	1	1988-10-04	56.6	56.78	90	96	0	4	4.26667	12.8	77.36	5.33333	40	43.7333	87.8	33.96	6.83	56.5333	2.25	9.9968	7.34933	6.4	108.053	0.26	6.2	7.6	3.2	108.066	346.03	985.745	4029.42	4527.79
2017-06-24	2017	2017富力	5	2017泰达	13	429102017富力2017泰达	2	1	343 (100.0%)	343	2017富力7	扎哈维	FW	1	1987-07-25	56.6	56.78	96	96	1	6	6	19	62	5	40	41	65.85	32	12.86	50	2.36	10.628	7.662	8	169.3	0.39	6.6	8.1	3	169.34	762.102	1354.68	3797.78	4543.84
2017-06-24	2017	2017富力	5	2017泰达	13	429102017富力2017泰达	2	1	343 (100.0%)	343	2017富力29	肖智	FW	0	1985-05-28	56.6	56.78	96	96	1	6	6	15	50	15	40	25	56	53.33	5.41	30	1.53	10.837	7.835	6	89.9	0.22	6.8	8.3	8	89.8688	514.802	1460.56	4258.22	4513.95
2017-08-10	2017	2017上港	2	2017华夏	4	429572017上港2017华夏	2	2	343 (100.0%)	343	2017上港9	埃尔克森	FW	1	1989-07-13	44.4167	53.1	97	97	1	4	4	9	67.86	12	33.33	23	78.26	35.71	7.97	28	2.29	10.245	6.561	13	270.6	0.62	6.3	8.9	6	270.618	635.676	1675.51	3127.82	4535.09
2017-08-10	2017	2017上港	2	2017华夏	4	429572017上港2017华夏	2	2	343 (100.0%)	343	2017上港10	胡尔克	FW	1	1986-07-25	44.4167	53.1	97	97	1	6	6	23	64.06	8	37.5	48	68.75	37.5	9.01	64	2.45	8.626	5.055	6	126.4	0.28	5.3	6.8	2	126.359	326.869	815.828	2250.34	5106.87
2017-08-10	2017	2017上港	2	2017华夏	4	429572017上港2017华夏	2	2	343 (100.0%)	343	2017上港7	武磊	FW	0	1991-11-19	44.4167	53.1	97	97	1	5	5	10	66.67	9	44.44	23	69.57	33.33	9.98	30	1.93	9.763	6.263	14	344.5	0.78	6	8.5	3	344.505	613.167	1064.1	3493.35	4247.92
2017-08-14	2017	2017泰达	13	2017华夏	4	429612017泰达2017华夏	0	2	343 (100.0%)	343	2017泰达8	胡人天	FW	0	1991-01-21	50.5833	50.86	94	94	1	5	5	8	78.95	10	20	34	73.53	23.68	7.79	38	2.68	10.346	7.044	9	193.9	0.46	6.6	8.4	0	193.89	798.826	1265.72	3658.86	4429.02
2017-08-14	2017	2017泰达	13	2017华夏	4	429612017泰达2017华夏	0	2	343 (100.0%)	343	2017泰达11	李源一	FW	0	1993-08-28	50.5833	50.86	48	94	0	3	5.875	5.875	86.96	5.875	66.67	31.3333	87.5	26.09	6.83	45.0417	2.04	10.622	7.08525	19.5833	345.058	0.81	6.7	9.3	3.91667	344.987	802.524	1404.47	3683.19	4386.71
2017-08-14	2017	2017泰达	13	2017华夏	4	429612017泰达2017华夏	0	2	343 (100.0%)	343	2017泰达9	迪亚涅	FW	0	1991-10-28	50.5833	50.86	94	94	1	2	2	21	48.78	15	53.33	32	53.13	53.66	8.47	41	1.56	9.243	6.052	8	121.5	0.29	5.9	7.2	13	121.514	325.939	870.413	3499.13	4425.87
2017-08-20	2017	2017富力	5	2017鲁能	6	429672017富力2017鲁能	1	1	343 (100.0%)	343	2017富力10	雷纳迪尼奥	FW	1	1988-10-04	52.5	62.23	96	96	1	5	5	16	76.12	4	25	56	76.79	13.43	10.09	67	3.24	9.262	6.303	3	104.6	0.24	5.8	7.2	1	104.648	436.617	751.801	3072.26	4896.44
2017-08-20	2017	2017富力	5	2017鲁能	6	429672017富力2017鲁能	1	1	343 (100.0%)	343	2017富力7	扎哈维	FW	1	1987-07-25	52.5	62.23	96	96	1	3	3	19	74.32	5	60	60	76.67	29.73	10.5	74	2.42	9.876	6.913	11	221	0.53	6.2	7.9	1	221.016	618.623	1337.68	3139.39	4558.97
2017-08-20	2017	2017富力	5	2017鲁能	6	429672017富力2017鲁能	1	1	343 (100.0%)	343	2017富力29	肖智	FW	0	1985-05-28	52.5	62.23	84	96	0	6	6.85714	9.14286	68	9.14286	62.5	24	71.43	60	6.3	28.5714	1.4	9.8	6.816	4.57143	85.0286	0.2	6.1	7.9	5.71429	84.9883	533.644	1107.54	3630.21	4443.17
2018-04-13	2018	2018权健	9	2018苏宁	5	432032018权健2018苏宁	1	1	343 (100.0%)	343	2018权健38	孙可	FW	0	1989-08-26	55.7667	44.77	91	97	0	5	5.32967	10.6593	71.43	4.26374	25	30.9121	58.62	34.29	13.75	37.3077	2.51	12.0195	8.93253	6.3956	140.916	0.33	7.4	9.5	0	140.898	935.471	2034.87	4886.08	4021.76
2018-04-13	2018	2018权健	9	2018苏宁	5	432032018权健2018苏宁	1	1	343 (100.0%)	343	2018权健39	王永珀	FW	0	1987-01-19	55.7667	44.77	59	97	0	5	8.22034	18.0847	71.05	3.28814	100	54.2542	69.7	42.11	12.08	62.4746	2.08	10.5598	7.76986	3.28814	88.2864	0.21	6.5	8.2	1.64407	88.2234	536.535	1270.17	4830.17	3835.46
2018-04-13	2018	2018权健	9	2018苏宁	5	432032018权健2018苏宁	1	1	343 (100.0%)	343	2018权健27	莫德斯特	FW	1	1988-04-14	55.7667	44.77	97	97	1	2	2	13	38.1	17	41.18	14	42.86	52.38	8.49	21	1.29	9.535	7.111	12	203.8	0.47	5.9	7.6	9	203.845	472.565	1038.99	3591.56	4228.33
2018-07-22	2018	2018富力	10	2018恒丰	16	433032018富力2018恒丰	1	1	343(100.0%)	343	2018富力10	雷纳迪尼奥	FW	1	1988-10-04	49.25	65.04	97	97	1	3	3	15	77.27	4	25	51	80.39	30.3	8.18	66	2.94	9.162	6.14	1	10.5	0.02	5.6	7.5	2	10.4854	198.43	1027.51	3634.39	4291.49
2018-07-22	2018	2018富力	10	2018恒丰	16	433032018富力2018恒丰	1	1	343(100.0%)	343	2018富力7	扎哈维	FW	1	1987-07-25	49.25	65.04	97	97	1	1	1	18	60.87	8	62.5	35	71.43	21.74	12.92	46	2.93	9.251	6.366	10	199.4	0.47	5.7	7.8	0	199.405	472.858	1071.49	2837.59	4669.62
2018-07-22	2018	2018富力	10	2018恒丰	16	433032018富力2018恒丰	1	1	343(100.0%)	343	2018富力29	肖智	FW	0	1985-05-28	49.25	65.04	97	97	1	2	2	9	70	7	57.14	27	70.37	63.33	5.84	30	1.43	9.315	6.009	3	82.3	0.19	5.7	7.3	8	82.323	338.911	976.749	3302.5	4614.42
2018-08-10	2018	2018富力	10	2018一方	11	433222018富力2018一方	0	3	343(100.0%)	343	2018富力10	雷纳迪尼奥	FW	1	1988-10-04	53.5833	57.61	94	94	1	5	5	20	72.97	2	0	63	76.19	24.32	12.71	74	3.26	9.36	6.875	5	112.4	0.27	5.9	7.7	0	112.41	401.788	954.377	3440.68	4450.46
2018-08-10	2018	2018富力	10	2018一方	11	433222018富力2018一方	0	3	343(100.0%)	343	2018富力9	常飞亚	FW	0	1993-02-03	53.5833	57.61	57	94	0	5	8.24561	8.24561	72.22	4.94737	66.67	23.0877	92.86	38.89	7.28	29.6842	1.89	11.7764	8.77828	14.8421	272.435	0.65	7.5	9.1	0	272.396	877.255	1611.25	4424.34	4590.73
2018-08-10	2018	2018富力	10	2018一方	11	433222018富力2018一方	0	3	343(100.0%)	343	2018富力7	扎哈维	FW	1	1987-07-25	53.5833	57.61	94	94	1	1	1	14	70.21	6	16.67	39	76.92	34.04	12.84	47	2.49	8.961	6.66	5	68.1	0.17	5.7	7.5	3	68.0788	691.758	1065.25	2736.3	4399.84
2018-08-26	2018	2018富力	10	2018苏宁	5	433382018富力2018苏宁	0	2	343 (100.0%)	343	2018富力10	雷纳迪尼奥	FW	1	1988-10-04	63.2333	43.95	97	97	1	6	6	17	66.67	4	50	44	72.73	27.45	5.94	51	2.39	9.161	7.129	6	112.1	0.25	5.7	6.8	0	112.054	342.547	974.347	3069.27	4662.97
2018-08-26	2018	2018富力	10	2018苏宁	5	433382018富力2018苏宁	0	2	343 (100.0%)	343	2018富力9	常飞亚	FW	0	1993-02-03	63.2333	43.95	82	97	0	5	5.91463	10.6463	65.38	7.09756	0	26.0244	63.64	38.46	6.86	30.7561	2.35	10.9823	8.50998	7.09756	132.843	0.3	6.7	7.7	1.18293	132.799	640.594	1244.62	3553.31	5410.84
2018-08-26	2018	2018富力	10	2018苏宁	5	433382018富力2018苏宁	0	2	343 (100.0%)	343	2018富力7	扎哈维	FW	1	1987-07-25	63.2333	43.95	97	97	1	3	3	6	84.21	8	37.5	35	82.86	34.21	8.87	38	2.45	9.258	7.661	10	157.4	0.38	5.7	7.3	2	157.38	794.93	1092.43	2789.97	4423.39
2018-08-04	2018	2018力帆	13	2018人和	8	433162018力帆2018人和	1	1	343 (100.0%)	343	2018力帆34	塞巴	FW	1	1992-06-08	45.8833	42.78	96	96	1	12	12	20	54.55	6	50	36	52.78	40.91	8.52	44	2.07	9.834	6.254	9	227.5	0.52	6.1	8.2	4	227.456	553.848	854.457	3992.55	4205.91
2018-08-04	2018	2018力帆	13	2018人和	8	433162018力帆2018人和	1	1	343 (100.0%)	343	2018力帆30	费尔南迪尼奥	FW	1	1985-11-25	45.8833	42.78	96	96	1	9	9	18	52.63	9	44.44	33	45.45	55.26	12.04	38	2.26	9.431	6.008	6	182.8	0.42	5.9	7.9	3	182.844	347.711	996.488	4039.59	3864.22
2018-08-04	2018	2018力帆	13	2018人和	8	433162018力帆2018人和	1	1	343 (100.0%)	343	2018力帆27	卡尔德克	FW	1	1989-01-12	45.8833	42.78	96	96	1	1	1	17	57.5	11	63.64	35	57.14	57.5	8.01	40	1.38	8.59	5.518	5	81.6	0.19	5.4	7.2	14	81.5984	471.953	943.103	2945.09	4148.45
2018-08-04	2018	2018建业	12	2018权健	9	433162018建业2018权健	2	1	343 (100.0%)	343	2018建业10	巴索戈	FW	1	1995-10-18	54.9333	42.08	84	100	0	5	5.95238	20.2381	54.05	4.7619	25	30.9524	69.23	24.32	189.74	44.0476	3.84	9.29643	6.56548	15.4762	355.714	0.8	5.6	7	1.19048	355.66	469.091	817.781	2655.72	4998.39
2018-08-04	2018	2018建业	12	2018权健	9	433162018建业2018权健	2	1	343 (100.0%)	343	2018建业29	伊沃	FW	1	1986-10-02	54.9333	42.08	100	100	1	11	11	13	84.52	2	0	78	80.77	20.24	12.4	84	3.24	11.793	8.568	9	177.6	0.39	7.1	9.4	2	177.555	998.095	1873.41	4369.42	4374.87
2018-08-04	2018	2018建业	12	2018权健	9	433162018建业2018权健	2	1	343 (100.0%)	343	2018建业9	里卡多·瓦兹·特	FW	1	1986-10-01	54.9333	42.08	100	100	1	5	5	13	60.61	24	54.17	26	73.08	66.67	7.78	33	1.33	9.658	6.737	4	104.8	0.24	5.8	7.4	15	104.822	432.252	949.102	3872.21	4299.43
2018-08-05	2018	2018富力	10	2018恒大	2	433172018富力2018恒大	2	4	343 (100.0%)	343	2018富力10	雷纳迪尼奥	FW	1	1988-10-04	50.2167	47.13	95	95	1	4	4	13	64.86	2	0	24	66.67	37.84	11.38	37	2.35	8.773	6.016	3	85.3	0.21	5.5	7.2	0	85.2924	277.918	852.796	3111.27	4446.21
2018-08-05	2018	2018富力	10	2018恒大	2	433172018富力2018恒大	2	4	343 (100.0%)	343	2018富力7	扎哈维	FW	1	1987-07-25	50.2167	47.13	95	95	1	0	0	17	65.31	8	75	29	93.1	26.53	9.15	49	2.18	8.912	6.332	7	138.9	0.33	5.6	7.6	3	138.924	580.317	1030.65	2809.14	4353.01
2018-08-05	2018	2018富力	10	2018恒大	2	433172018富力2018恒大	2	4	343 (100.0%)	343	2018富力29	肖智	FW	0	1985-05-28	50.2167	47.13	95	95	1	3	3	16	52.94	11	36.36	30	56.67	58.82	7.85	34	1.47	9.547	6.492	3	37.8	0.09	6	7.8	8	37.8415	324.305	1070.93	3827.45	4286.58
2018-09-16	2018	2018富力	10	2018鲁能	3	433592018富力2018鲁能	1	2	343 (100.0%)	343	2018富力10	雷纳迪尼奥	FW	1	1988-10-04	59.0833	57.71	95	95	1	7	7	23	68.92	6	66.67	63	69.84	33.78	10.7	74	2.92	9.166	6.88	5	127.7	0.29	5.8	7	2	127.665	453.405	905.242	3098.69	4580.61
2018-09-16	2018	2018富力	10	2018鲁能	3	433592018富力2018鲁能	1	2	343 (100.0%)	343	2018富力32	陈志钊	FW	0	1988-03-14	59.0833	57.71	87	95	0	6	6.55172	13.1034	78.57	2.18391	50	54.5977	84	42.86	10.51	61.1494	2.2	11.8084	9.34603	7.64368	164.776	0.39	7.4	9.3	1.09195	164.794	619.272	2027.85	5322.97	3673.49
2018-09-16	2018	2018富力	10	2018鲁能	3	433592018富力2018鲁能	1	2	343 (100.0%)	343	2018富力29	肖智	FW	0	1985-05-28	59.0833	57.71	95	95	1	1	1	7	70.83	11	45.45	16	75	29.17	6.24	24	1.71	10.179	7.605	5	68.2	0.16	6.4	7.7	3	68.1817	414.707	1225.73	4203.24	4266.97
2018-09-23	2018	2018富力	10	2018力帆	13	433662018富力2018力帆	1	1	343 (100.0%)	343	2018富力35	李提香	FW	0	1989-09-01	58.7667	58.28	96	96	1	10	10	6	91.04	2	50	63	90.48	25.37	15.35	67	2.12	9.264	6.984	5	89.5	0.22	5.7	7.1	0	89.459	476.928	931.654	3102.78	4662.88
2018-09-23	2018	2018富力	10	2018力帆	13	433662018富力2018力帆	1	1	343 (100.0%)	343	2018富力36	黄政宇	FW	0	1997-01-24	58.7667	58.28	96	96	1	9	9	6	90.48	5	20	62	88.71	23.81	11.67	63	2.05	9.17	6.99	7	110.7	0.26	5.7	7.1	3	110.739	321.433	700.193	3369.89	4667.7
2018-09-23	2018	2018富力	10	2018力帆	13	433662018富力2018力帆	1	1	343 (100.0%)	343	2018富力18	戈腾	FW	0	1990-02-20	58.7667	58.28	96	96	1	16	16	3	94.55	4	50	55	94.55	25.45	19.08	55	1.91	8.987	6.605	6	103.5	0.24	5.6	6.7	3	103.469	397.557	551.36	3005.85	4928.4
2019-05-12	2019	2019佳兆业	15	2019国安	2	435972019佳兆业2019国安	0	3	343 (100.0%)	343	2019佳兆业32	陈阜俊	FW	0	1997-11-08	50.8167	42.7	47	94	0	4	8	20	44.44	10	40	26	53.85	50	6.05	36	1.22	11.008	8.452	12	213.8	0.53	6.9	8.6	0	213.773	1022.19	1820.19	3751.68	4201.1
2019-05-12	2019	2019佳兆业	15	2019国安	2	435972019佳兆业2019国安	0	3	343 (100.0%)	343	2019佳兆业7	卡马拉	FW	1	1989-10-15	50.8167	42.7	94	94	1	7	7	11	64.52	20	40	24	70.83	54.84	4.44	31	1.45	10.979	8.633	6	141.6	0.35	6.9	8.7	7	141.596	658.65	1844.94	4532.64	3800.79
2019-05-12	2019	2019佳兆业	15	2019国安	2	435972019佳兆业2019国安	0	3	343 (100.0%)	343	2019佳兆业31	李源一	FW	0	1993-08-28	50.8167	42.7	94	94	1	3	3	14	62.16	8	62.5	30	73.33	40.54	7.38	37	2.05	10.536	8.074	10	138.6	0.33	6.7	8.1	0	138.636	693.313	1499.51	3704.23	4500.47
2019-11-23	2019	2019人和	16	2019苏宁	4	437922019人和2019苏宁	2	3	343 (100.0%)	343	2019人和22	马努	FW	1	1993-08-13	50.8167	48.03	97	97	1	7	7	9	74.29	4	25	24	66.67	34.29	7.53	35	2.14	9.235	6.023	11	231	0.53	5.7	7.6	0	231.049	560.819	1227.28	2752.05	4464.26
2019-11-23	2019	2019人和	16	2019苏宁	4	437922019人和2019苏宁	2	3	343 (100.0%)	343	2019人和6	张文钊	FW	0	1987-05-28	50.8167	48.03	60	97	0	1	1.61667	21.0167	50	1.61667	0	32.3333	55	30.77	12.62	42.0333	2.38	9.894	6.81748	6.46667	79.055	0.19	6	7.6	0	78.9754	727.379	1211.77	3039.9	4836.36
2019-11-23	2019	2019人和	16	2019苏宁	4	437922019人和2019苏宁	2	3	343 (100.0%)	343	2019人和9	马赫特.迪奥普	FW	1	1988-07-08	50.8167	48.03	97	97	1	7	7	20	57.45	13	53.85	37	59.46	55.32	7.9	47	1.49	9.224	6.007	7	177.6	0.41	5.7	7.6	11	177.625	285.202	1053.79	3219.5	4488.22
2019-12-01	2019	2019富力	12	2019建业	8	438002019富力2019建业	0	1	343(100.0%)	343	2019富力29	肖智	FW	0	1985-05-28	50.8167	58.39	67	95	0	6	8.50746	12.7612	70.97	12.7612	33.33	35.4478	68	25.81	5.65	43.9552	1.84	11.8863	8.91157	2.83582	28.2164	0.07	7.5	9.2	4.25373	28.2385	521.91	2151.3	5449.95	3734.66
2019-12-01	2019	2019富力	12	2019建业	8	438002019富力2019建业	0	1	343(100.0%)	343	2019富力7	扎哈维	FW	1	1987-07-25	50.8167	58.39	95	95	1	2	2	12	73.33	1	0	36	88.89	24.44	12.1	45	2.36	10.01	7.854	9	172.5	0.41	6.3	8	0	172.536	708.082	1419.34	3481.83	4227.81
2019-12-01	2019	2019富力	12	2019建业	8	438002019富力2019建业	0	1	343(100.0%)	343	2019富力10	萨巴	FW	1	1992-11-18	50.8167	58.39	95	95	1	3	3	25	65.28	1	0	65	66.15	30.56	8.22	72	2.51	9.361	7.113	13	253.1	0.59	5.9	7.3	0	253.057	796.049	1090.83	2772.16	4448.94
2019-03-01	2019	2019上港	3	2019申花	13	435252019上港2019申花	4	0	343 (100.0%)	343	2019上港8	奥斯卡	FW	1	1991-09-09	50.8167	51.85	97	97	1	5	5	21	73.08	3	0	73	71.23	56.41	15.65	78	1.99	9.284	6.254	7	182.6	0.41	5.7	8.5	5	182.607	620.321	1273.44	3631.48	3576.38
2019-03-01	2019	2019上港	3	2019申花	13	435252019上港2019申花	4	0	343 (100.0%)	343	2019上港11	吕文君	FW	0	1989-03-11	50.8167	51.85	91	97	0	4	4.26374	15.989	57.14	6.3956	33.33	27.7143	53.85	51.43	6.9	37.3077	1.37	9.93344	6.50007	8.52747	154.88	0.36	6.1	8.8	5.32967	154.932	865.994	1319.12	3805.36	3787.55
2019-03-01	2019	2019上港	3	2019申花	13	435252019上港2019申花	4	0	343 (100.0%)	343	2019上港9	埃尔克森	FW	0	1989-07-13	50.8167	51.85	97	97	1	3	3	12	72.73	9	33.33	34	79.41	38.64	6.06	44	1.84	9.669	6.334	8	129.9	0.3	6	8.6	7	129.915	626.397	1441.77	3351.83	4118.6
2019-09-15	2019	2019泰达	7	2019申花	13	437232019泰达2019申花	3	0	343 (100%)	343	2019泰达9	桑德罗·瓦格纳	FW	1	1987-11-29	50.8167	44.96	87	96	0	6	6.62069	19.8621	60.87	14.3448	38.46	36.4138	63.64	21.74	9.72	50.7586	2.37	10.3283	6.7851	5.51724	86.2897	0.21	6.4	7.9	7.72414	86.3184	539.427	1414.75	3648.98	4638.46
2019-09-15	2019	2019泰达	7	2019申花	13	437232019泰达2019申花	3	0	343 (100%)	343	2019泰达7	阿奇姆彭	FW	1	1993-10-16	50.8167	44.96	91	96	0	4	4.21978	8.43956	75.76	4.21978	50	20.044	78.95	21.21	7.95	34.8132	2.58	9.62215	6.43411	12.6593	214.048	0.49	6	7.5	0	214.05	695.79	891.281	2794.93	5026.21
2019-09-15	2019	2019泰达	7	2019申花	13	437232019泰达2019申花	3	0	343 (100%)	343	2019泰达14	荣昊	FW	0	1987-04-07	50.8167	44.96	96	96	1	6	6	12	64.71	5	40	27	66.67	38.24	13.89	34	1.88	10.461	6.962	10	195.2	0.45	6.5	8.1	2	195.25	594.129	1365.16	3575.35	4731.02
2019-05-04	2019	2019富力	12	2019上港	3	435892019富力2019上港	0	2	343 (100.0%)	343	2019富力9	桂宏	FW	0	1995-01-18	50.8167	50.25	80	95	0	7	8.3125	15.4375	63.89	14.25	16.67	32.0625	74.07	27.78	9.27	42.75	2.33	11.0093	8.62956	10.6875	194.869	0.46	6.9	8.8	1.1875	194.868	562.266	1830.28	4449.11	3972.79
2019-05-04	2019	2019富力	12	2019上港	3	435892019富力2019上港	0	2	343 (100.0%)	343	2019富力7	扎哈维	FW	1	1987-07-25	50.8167	50.25	95	95	1	3	3	13	79.03	6	83.33	48	87.5	32.26	7.78	62	2.37	9.493	7.412	16	326.8	0.76	6	7.7	1	326.846	705.5	1374.59	2773.85	4312.15
2019-05-04	2019	2019富力	12	2019上港	3	435892019富力2019上港	0	2	343 (100.0%)	343	2019富力13	叶楚贵	FW	0	1994-09-08	50.8167	50.25	86	95	0	5	5.52326	8.83721	80.95	5.52326	60	39.7674	80.56	28.57	6.47	46.3953	2.5	10.6058	8.12913	9.94186	172.105	0.41	6.7	8.5	1.10465	172.06	726.7	1793.74	3659	4254.13
2019-10-20	2019	2019泰达	7	2019人和	16	437582019泰达2019人和	1	0	343 (100.0%)	343	2019泰达9	桑德罗·瓦格纳	FW	1	1987-11-29	50.8167	64.26	96	96	1	8	8	25	56.14	9	88.89	46	54.35	40.35	8.44	57	1.75	10.417	6.541	3	41.7	0.1	6.5	8.2	13	41.7319	554.157	1624.45	3682.39	4514
2019-10-20	2019	2019泰达	7	2019人和	16	437582019泰达2019人和	1	0	343 (100.0%)	343	2019泰达7	阿奇姆彭	FW	1	1993-10-16	50.8167	64.26	78	96	0	2	2.46154	6.15385	84.85	8.61538	14.29	33.2308	77.78	36.36	3.73	40.6154	2.06	9.91877	6.66831	13.5385	300.677	0.68	6.2	8.2	0	300.7	834.529	995.559	3081.44	4707.1
2019-10-20	2019	2019泰达	7	2019人和	16	437582019泰达2019人和	1	0	343 (100.0%)	343	2019泰达14	荣昊	FW	0	1987-04-07	50.8167	64.26	96	96	1	9	9	11	78.43	4	75	46	82.61	41.18	8.16	51	1.94	10.123	6.738	8	215.7	0.5	6.3	8.5	4	215.749	784.596	1445.73	3122.4	4554.65
2019-09-15	2019	2019卓尔	6	2019一方	9	437232019卓尔2019一方	1	0	343 (100.0%)	343	2019卓尔17	埃弗拉·夸西	FW	1	1994-09-25	50.8167	54.5	96	96	1	2	2	12	65.71	6	33.33	24	79.17	22.86	4.82	35	2.43	10.381	8.148	14	276	0.63	6.4	7.8	0	275.996	667.353	1134.52	4197.54	4105.54
2019-09-15	2019	2019卓尔	6	2019一方	9	437232019卓尔2019一方	1	0	343 (100.0%)	343	2019卓尔26	刘云	FW	0	1995-01-07	50.8167	54.5	96	96	1	5	5	16	67.35	7	42.86	41	68.29	32.65	11.19	49	2.16	11.741	9.197	8	145.7	0.35	7.3	8.8	3	145.67	839.666	1763.77	5135.37	3856.88
2019-09-15	2019	2019卓尔	6	2019一方	9	437232019卓尔2019一方	1	0	343 (100.0%)	343	2019卓尔10	巴普蒂斯唐	FW	1	1992-08-26	50.8167	54.5	89	96	0	2	2.1573	11.8652	56	10.7865	40	20.4944	63.16	40	4.13	26.9663	2.04	10.7315	8.2916	8.62921	191.892	0.46	6.7	7.8	6.47191	191.869	482.426	1119.11	4050.83	4887.18
2020-09-27	2020	2020富力	11	2020鲁能	5	441012020富力2020鲁能	0	0	343 (100.0%)	343	2020富力13	叶楚贵	FW	0	1994-09-08	2.45347	37.54	81	93	0	6	6.88889	11.4815	72.97	9.18519	25	34.4444	83.33	35.14	5.51	42.4815	3.05	10.6537	8.08756	9.18519	191.396	0.46	6.8	8.2	5.74074	191.34	592.969	1184.51	4378.02	0
2020-09-27	2020	2020富力	11	2020鲁能	5	441012020富力2020鲁能	0	0	343 (100.0%)	343	2020富力37	温永骏	FW	0	2003-05-23	2.45347	37.54	63	93	0	2	2.95238	4.42857	78.57	5.90476	25	17.7143	66.67	35.71	3.11	20.6667	3.07	11.132	8.56486	23.619	448.762	1.08	7.1	8.5	0	448.697	648.346	1562.06	4396.02	0
2020-09-27	2020	2020富力	11	2020鲁能	5	441012020富力2020鲁能	0	0	343 (100.0%)	343	2020富力28	伍承儒	FW	0	2000-09-15	2.45347	37.54	63	93	0	4	5.90476	7.38095	68.75	1.47619	0	19.1905	69.23	43.75	7.72	23.619	2	11.2988	8.73462	11.8095	300.405	0.71	7.3	8.6	1.47619	300.437	961.163	1694.73	3946.78	0
2021-04-22	2021	2021亚泰	4	2021一方	15	443082021亚泰2021一方	2	1	343 (100.0%)	343	2021亚泰9	儒尼奥尔	FW	1	1986-12-30	2.46181	57.63	96	96	1	4	4	11	64.52	6	33.33	24	70.83	25.81	11.46	31	2.55	10.151	7.29	13	242.8	0.58	6.4	7.4	1	242.767	746.247	1263.89	2860.19	0
2021-04-22	2021	2021亚泰	4	2021一方	15	443082021亚泰2021一方	2	1	343 (100.0%)	343	2021亚泰11	埃里克	FW	1	1994-07-18	2.46181	57.63	82	96	0	3	3.5122	16.3902	61.11	1.17073	100	32.7805	64.29	19.44	8.57	42.1463	3	11.9391	8.99239	21.0732	396.059	0.94	7.5	9	1.17073	396.096	1103.41	1957.84	4215.12	0
2021-04-22	2021	2021亚泰	4	2021一方	15	443082021亚泰2021一方	2	1	343 (100.0%)	343	2021亚泰29	谭龙	FW	0	1988-04-01	2.46181	57.63	82	96	0	6	7.02439	12.878	52.17	3.5122	33.33	15.2195	53.85	26.09	12.35	26.9268	1.87	11.6312	8.93854	21.0732	422.634	0.99	7.3	9	4.68293	422.676	879.372	1730.73	4355.62	0
2021-04-29	2021	2021亚泰	4	2021泰达	12	443152021亚泰2021泰达	0	0	343 (100.0%)	343	2021亚泰9	儒尼奥尔	FW	1	1986-12-30	2.36667	61.13	95	95	1	2	2	8	57.89	4	0	13	61.54	15.79	10.05	19	3.11	10.325	7.5	14	297.2	0.72	6.5	7.8	0	297.197	544.079	1285.62	3444.75	0
2021-05-03	2021	2021富力	7	2021黄海	16	443192021富力2021黄海	1	0	343 (100.0%)	343	2021富力32	陈志钊	FW	0	1988-03-14	2.66111	62.45	71	94	0	10	13.2394	14.5634	60.71	7.94366	16.67	23.831	77.78	42.86	6.39	37.0704	2	11.3568	9.37485	6.61972	101.811	0.26	7.2	8.5	5.29577	101.877	500.541	1522	5417.54	0
2021-05-03	2021	2021富力	7	2021黄海	16	443192021富力2021黄海	1	0	343 (100.0%)	343	2021富力12	吉列尔梅	FW	1	1991-05-21	2.66111	62.45	94	94	1	5	5	13	83.95	2	50	74	82.43	28.4	11.26	81	2.77	11.249	8.931	10	179.4	0.44	7.2	8.4	1	179.416	459.617	1555.45	4892.08	0
2021-05-03	2021	2021富力	7	2021黄海	16	443192021富力2021黄海	1	0	343 (100.0%)	343	2021富力11	叶楚贵	FW	0	1994-09-08	2.66111	62.45	93	94	0	0	0	5.05376	81.48	3.03226	0	25.2688	88	29.63	4.49	27.2903	2.89	11.1678	8.76929	9.09677	189.314	0.46	7.1	8.2	2.02151	189.324	482.102	1488.9	4637.08	0
2021-05-05	2021	2021申花	9	2021上港	2	443212021申花2021上港	1	1	343 (100.0%)	343	2021申花20	金信煜	FW	1	1988-04-14	2.12569	31.91	57	95	0	3	5	13.3333	33.33	11.6667	57.14	16.6667	40	66.67	16	20	1.25	11.5083	8.11167	1.66667	31.8333	0.08	7.1	8.7	10	31.8356	592.021	1696.35	4661.04	0
2021-05-05	2021	2021申花	9	2021上港	2	443212021申花2021上港	1	1	343 (100.0%)	343	2021申花9	阿德里安	FW	1	1986-11-06	2.12569	31.91	58	95	0	6	9.82759	13.1034	63.64	4.91379	33.33	27.8448	76.47	36.36	6.21	36.0345	2.05	12.0699	8.9775	19.6552	438.147	1.01	7.6	9.8	4.91379	438.078	1100.33	1886.56	4713.06	0
2021-05-05	2021	2021申花	9	2021上港	2	443212021申花2021上港	1	1	343 (100.0%)	343	2021申花10	吉奥瓦尼·莫雷诺	FW	1	1986-07-01	2.12569	31.91	95	95	1	11	11	18	60.87	13	53.85	31	77.42	28.26	13.16	46	2.35	9.431	6.346	10	281.5	0.65	5.9	7.4	13	281.489	359.007	882.158	3131.5	0
