# Supplementary material for: Non-linear trends using the generalized additive models in physical and technical performances of the Chinese Super League players
Source: PLoS One. 2024 Jul 26;19(7):e0307843. doi: 10.1371/journal.pone.0307843 (PMC11280146; doi:10.1371/journal.pone.0307843)
Supplement: S1 File — It includes detailed datasets used in the analysis of non-linear trends in physical and technical performance indicators of players across different positions and formations in the Chinese Super League from the 2015 to 2021 seasons. (ZIP) [file pone.0307843.s001.zip › Datta/μ£¬σæ╜σÉìμûçΣ╗╢σñ╣/FW352.xlsx]

## Sheet: Sheet1
MatchDate	Season	球队名字	球队排名	对手名字	对手排名		GoalsScored	GoalsAgainst	阵型2	formation	球队	PlayerID	场上确切位置	ForeignorNot	确切出生日期	MinBallinPlay	BallPoss%	MinPlayed	全场时间	FullMatchorNo	GainofPoss	Gain_of_Possession	Loss_of_Possession	Ball_Retention	Challenge	Challenge_Success_Rate	Pass	Pass_Success_Rate	FirstTimePassofIndposs%	AvgLengthFwdPass	标准化IndPoss	TouchesperIndPoss	Distance_Covered	Distance_Covered_Ball_In_Play	Number_of_Sprint	标准化DistanceSprint	TimeinSprint	AvgSpeed	AvgSpeedBallinPlay	标准化NoJump	Sprint	High_Speed_Running	Middle_speed_running	Low_Speed_Running	标准化Walking&Jogging&Standing
2015-07-11	2015	2015建业	5	2015力帆	10	421962015建业2015力帆	1	1	532 (100.0%)	352	2015建业18	徐洋	FW	0	1987-06-18	45.5	46.27	79	98	0	3	3.72152	7.44304	72.73	11.1646	22.22	24.8101	80	45.45	6.46	27.2911	1.68	9.86451	6.1678	9.92405	184.339	0.43	6	8.6	3.72152	184.322	486.115	1564.23	3512.21	4117.48
2015-07-11	2015	2015建业	5	2015力帆	10	421962015建业2015力帆	1	1	532 (100.0%)	352	2015建业9	哈维尔.帕蒂尼奥	FW	1	1988-02-14	45.5	46.27	98	98	1	3	3	9	75	15	33.33	28	67.86	38.89	6.49	36	2.17	9.833	6.033	7	166.5	0.38	6	8	6	166.521	592.391	969.936	3249.61	4854.58
2015-07-15	2015	2015建业	5	2015恒大	1	422002015建业2015恒大	1	1	532 (100.0%)	352	2015建业9	哈维尔.帕蒂尼奥	FW	1	1988-02-14	58.75	57.92	47	94	0	0	0	10	64.29	6	66.67	22	72.73	21.43	5.54	28	2.5	10.024	7.996	14	268.6	0.63	6.4	7.2	4	268.635	517.301	1035.79	3558	4644.25
2015-07-15	2015	2015建业	5	2015恒大	1	422002015建业2015恒大	1	1	532 (100.0%)	352	2015建业20	扎恰拉	FW	1	1990-03-27	58.75	57.92	47	94	0	2	4	10	61.54	8	50	22	72.73	46.15	8.04	26	2.15	11.29	7.474	2	42.8	0.1	7.2	8.9	4	42.8872	594.159	1377.45	5056.48	4218.23
2015-07-15	2015	2015建业	5	2015恒大	1	422002015建业2015恒大	1	1	532 (100.0%)	352	2015建业33	毕津浩	FW	0	1991-01-05	58.75	57.92	94	94	1	5	5	6	86.36	7	42.86	43	83.72	38.64	6.55	44	1.95	8.714	6.453	6	90.5	0.23	5.5	6.6	5	90.464	255.72	676.258	3417.99	4273.16
2015-07-15	2015	2015永昌	7	2015苏宁	9	422002015永昌2015苏宁	2	1	352 (100.0%)	352	2015永昌19	穆伦加	FW	1	1984-02-12	48.6667	48.22	71	95	0	5	6.69014	21.4085	50	22.7465	64.71	30.7746	56.52	34.38	6.2	42.8169	2.16	9.99239	6.61655	5.35211	97.2746	0.24	6.3	7.8	13.3803	97.3104	240.065	1068.54	4068.91	4518.2
2015-07-15	2015	2015永昌	7	2015苏宁	9	422002015永昌2015苏宁	2	1	352 (100.0%)	352	2015永昌9	隆东	FW	0	1986-03-26	48.6667	48.22	95	95	1	6	6	11	75.56	11	63.64	39	74.36	40	7.24	45	2.31	10.934	7.659	6	94.5	0.22	6.8	9.4	16	94.4799	677.424	1885.62	4031.19	4245.76
2015-07-19	2015	2015永昌	7	2015申鑫	16	422042015永昌2015申鑫	0	0	532 (100.0%)	352	2015永昌19	穆伦加	FW	1	1984-02-12	57.45	59.69	69	94	0	2	2.72464	17.7101	43.48	23.1594	41.18	27.2464	45	65.22	4.61	31.3333	1.22	10.107	6.98325	2.72464	31.742	0.08	6.4	7.3	12.2609	31.7763	344.233	974.202	3979.18	4777.72
2015-07-19	2015	2015永昌	7	2015申鑫	16	422042015永昌2015申鑫	0	0	532 (100.0%)	352	2015永昌9	隆东	FW	0	1986-03-26	57.45	59.69	93	94	0	1	1.01075	13.1398	69.05	18.1935	44.44	37.3978	64.86	38.1	5.67	42.4516	1.69	11.5569	8.63284	8.08602	210.54	0.51	7.3	9	6.06452	210.532	591.547	1820.94	4648.85	4284.97
2015-07-19	2015	2015建业	5	2015绿城	11	422042015建业2015绿城	0	0	532 (100.0%)	352	2015建业10	伊沃	FW	1	1986-10-02	56.1333	57.27	95	95	1	8	8	17	81.52	1	0	79	86.08	25	13	92	2.89	10.22	7.61	6	120.9	0.29	6.4	8.1	0	120.871	574.352	1299.39	3866.23	4358.89
2015-07-19	2015	2015建业	5	2015绿城	11	422042015建业2015绿城	0	0	532 (100.0%)	352	2015建业9	哈维尔.帕蒂尼奥	FW	1	1988-02-14	56.1333	57.27	95	95	1	4	4	12	60	10	40	26	65.38	33.33	6.01	30	2.2	9.418	6.644	4	83.9	0.2	5.9	7.1	3	83.8939	437.888	835.391	3662.91	4397.98
2015-07-19	2015	2015绿城	11	2015建业	5	422042015绿城2015建业	0	0	532 (100.0%)	352	2015绿城10	阿甘	FW	1	1987-09-20	56.1333	42.73	95	95	1	4	4	7	82.93	6	66.67	27	81.48	19.51	7.68	41	2.76	10.582	7.748	10	210.1	0.48	6.7	8.3	3	210.099	574.843	1295.17	4049.68	4452.48
2015-07-19	2015	2015绿城	11	2015建业	5	422042015绿城2015建业	0	0	532 (100.0%)	352	2015绿城9	拉蒙	FW	1	1988-06-23	56.1333	42.73	95	95	1	5	5	11	76.6	11	54.55	36	91.67	23.4	6.93	47	2.09	8.912	6.439	4	74.6	0.19	5.6	6.9	4	74.6056	350.282	1138.87	2881.76	4466.88
2015-07-25	2015	2015永昌	7	2015富力	12	422102015永昌2015富力	1	0	532 (100.0%)	352	2015永昌19	穆伦加	FW	1	1984-02-12	60.05	49.77	97	97	1	4	4	10	67.74	14	42.86	26	65.38	54.84	4.61	31	1.71	10.226	7.482	3	26.9	0.06	6.4	7.5	11	26.9177	622.401	1080	3720.54	4776.09
2015-07-25	2015	2015永昌	7	2015富力	12	422102015永昌2015富力	1	0	532 (100.0%)	352	2015永昌9	隆东	FW	0	1986-03-26	60.05	49.77	64	97	0	3	4.54688	13.6406	68.97	12.125	50	33.3438	77.27	37.93	4.78	43.9531	2.03	11.8143	9.19681	7.57812	197.637	0.45	7.3	9.2	6.0625	197.713	550.867	2214.04	4706.88	4145.56
2015-07-27	2015	2015建业	5	2015申花	6	422122015建业2015申花	0	1	532 (100.0%)	352	2015建业9	哈维尔.帕蒂尼奥	FW	1	1988-02-14	44.85	47.57	98	98	1	6	6	16	55.56	13	30.77	30	56.67	44.44	8.39	36	2.19	9.358	5.513	6	126.4	0.29	5.7	7.4	8	126.356	440.584	757.146	3240.3	4794.07
2015-07-27	2015	2015建业	5	2015申花	6	422122015建业2015申花	0	1	532 (100.0%)	352	2015建业11	雷永驰	FW	0	1989-01-02	44.85	47.57	69	98	0	3	4.26087	7.10145	68.75	7.10145	0	18.4638	53.85	25	15.87	22.7246	2.5	10.4221	5.85728	8.52174	197.278	0.45	6.3	8.5	4.26087	197.318	480.679	1139.28	3715.14	4889.25
2015-08-12	2015	2015永昌	7	2015泰达	13	422282015永昌2015泰达	1	1	352 (100.0%)	352	2015永昌19	穆伦加	FW	1	1984-02-12	60.1	43.14	96	96	1	4	4	16	52.94	9	55.56	28	53.57	47.06	10.36	34	1.94	10.394	7.531	9	201	0.47	6.5	7.5	18	201.02	366.177	1345.09	3983.53	4497.88
2015-08-12	2015	2015永昌	7	2015泰达	13	422282015永昌2015泰达	1	1	352 (100.0%)	352	2015永昌9	隆东	FW	0	1986-03-26	60.1	43.14	61	96	0	2	3.14754	6.29508	76.47	6.29508	25	22.0328	71.43	35.29	11.26	26.7541	2.59	12.5492	9.70387	9.44262	142.111	0.33	7.9	9.4	0	142.115	664.19	2461.09	5411.59	3870.81
2015-08-12	2015	2015建业	5	2015上港	2	422282015建业2015上港	2	2	532 (100.0%)	352	2015建业20	扎恰拉	FW	1	1990-03-27	44.7667	45.17	84	98	0	4	4.66667	12.8333	62.07	4.66667	50	23.3333	60	24.14	9.22	33.8333	2.41	10.7205	6.47383	8.16667	171.617	0.39	6.5	9.1	5.83333	171.631	794.692	1398.05	3925.04	4431.27
2015-08-12	2015	2015建业	5	2015上港	2	422282015建业2015上港	2	2	532 (100.0%)	352	2015建业33	毕津浩	FW	0	1991-01-05	44.7667	45.17	98	98	1	6	6	15	37.5	14	57.14	19	42.11	62.5	14.29	24	1.25	10.244	5.963	5	90.8	0.21	6.2	8	13	90.7947	425.233	1149.67	4053.89	4524.82
2015-08-16	2015	2015建业	5	2015人和	15	422322015建业2015人和	0	2	532 (100.0%)	352	2015建业20	扎恰拉	FW	1	1990-03-27	49.5333	47.55	95	95	1	4	4	10	58.33	4	25	16	56.25	41.67	2.17	24	1.42	10.115	6.821	7	107.4	0.25	6.3	8.3	1	107.385	472.378	1548.33	3830.39	4156.16
2015-09-13	2015	2015力帆	10	2015亚泰	8	422602015力帆2015亚泰	1	2	532 (100.0%)	352	2015力帆32	费尔南多.恩里克	FW	1	1993-03-16	49.1	49.57	86	96	0	4	4.46512	15.6279	66.67	6.69767	50	31.2558	71.43	19.05	7.07	46.8837	3.07	9.81991	6.9667	16.7442	344.149	0.81	6.1	8.3	7.81395	344.201	678.541	1375.29	3504.63	3917.73
2015-09-13	2015	2015力帆	10	2015亚泰	8	422602015力帆2015亚泰	1	2	532 (100.0%)	352	2015力帆33	吉利奥蒂	FW	1	1987-05-20	49.1	49.57	96	96	1	2	2	9	65.38	5	40	21	71.43	42.31	7.25	26	1.85	10.136	6.862	3	64.1	0.15	6.3	8.4	1	64.0747	398.922	1635.23	3865.52	4172.69
2015-09-13	2015	2015永昌	7	2015建业	5	422602015永昌2015建业	0	1	532 (100.0%)	352	2015永昌19	穆伦加	FW	1	1984-02-12	58.6	49.3	96	96	1	4	4	10	61.54	14	42.86	18	77.78	30.77	5.02	26	1.88	9.87	7.008	7	162.1	0.38	6.2	7.2	7	162.081	341.846	1054.94	3576.31	4735.07
2015-09-13	2015	2015永昌	7	2015建业	5	422602015永昌2015建业	0	1	532 (100.0%)	352	2015永昌24	古德约翰森	FW	1	1978-09-15	58.6	49.3	96	96	1	4	4	6	80.65	5	40	24	87.5	32.26	9.83	31	2.29	10.78	8.245	4	78.5	0.18	6.7	8.5	3	78.5184	611.276	1451.45	4274.72	4363.86
2015-09-19	2015	2015永昌	7	2015绿城	11	422662015永昌2015绿城	1	1	532 (100.0%)	352	2015永昌19	穆伦加	FW	1	1984-02-12	59.8333	44.63	96	96	1	2	2	10	65.52	24	50	23	69.57	31.03	8.65	29	2.07	10.589	7.84	0	0	0	6.6	7.9	7	0	455.263	1455.94	4522.53	4155.62
2015-09-19	2015	2015永昌	7	2015绿城	11	422662015永昌2015绿城	1	1	532 (100.0%)	352	2015永昌9	隆东	FW	0	1986-03-26	59.8333	44.63	89	96	0	6	6.47191	19.4157	64.71	14.0225	76.92	40.9888	68.42	43.14	8.87	55.0112	1.8	11.5178	8.66912	10.7865	207.64	0.48	7.2	8.8	11.8652	207.614	840.527	2117.05	4442.77	3910.29
2015-09-20	2015	2015建业	5	2015亚泰	8	422672015建业2015亚泰	0	0	532 (100.0%)	352	2015建业11	雷永驰	FW	0	1989-01-02	46.5333	47.82	73	95	0	4	5.20548	16.9178	45.83	13.0137	30	20.8219	37.5	37.5	7.14	31.2329	1.83	10.5307	6.71637	9.10959	228.651	0.52	6.6	8.7	7.80822	228.716	442.312	1347.64	4390.66	4121.27
2015-09-20	2015	2015建业	5	2015亚泰	8	422672015建业2015亚泰	0	0	532 (100.0%)	352	2015建业7	肖智	FW	0	1985-05-28	46.5333	47.82	58	95	0	3	4.91379	9.82759	68.42	32.7586	30	27.8448	70.59	52.63	3.02	31.1207	1.47	11.133	7.15612	8.18966	120.879	0.3	7	9.2	16.3793	120.903	496.987	1794.15	4983.48	3737.16
2015-09-27	2015	2015建业	5	2015宏运	14	422742015建业2015宏运	1	0	532 (100.0%)	352	2015建业20	扎恰拉	FW	1	1990-03-27	56.5667	42.52	96	96	1	8	8	8	75	10	60	23	78.26	28.13	6.39	32	1.81	11.405	8.159	8	124.9	0.29	7.1	8.7	3	124.868	713.392	1749.23	4910.82	3907.17
2015-09-27	2015	2015建业	5	2015宏运	14	422742015建业2015宏运	1	0	532 (100.0%)	352	2015建业7	肖智	FW	0	1985-05-28	56.5667	42.52	46	96	0	2	4.17391	16.6957	57.89	14.6087	42.86	29.2174	64.29	31.58	3.5	39.6522	1.79	13.705	10.3889	10.4348	183.235	0.43	8.4	10.1	6.26087	183.312	1151.51	2622.54	6614.58	3132.63
2015-10-17	2015	2015建业	5	2015苏宁	9	422942015建业2015苏宁	1	1	532 (100.0%)	352	2015建业9	哈维尔.帕蒂尼奥	FW	1	1988-02-14	54.5333	45.25	96	96	1	6	6	15	61.54	16	50	33	54.55	56.41	7.04	39	1.51	10.715	7.487	4	80.5	0.19	6.6	8.2	7	80.5167	662.632	1294.13	4460.06	4217.48
2015-10-17	2015	2015建业	5	2015苏宁	9	422942015建业2015苏宁	1	1	532 (100.0%)	352	2015建业35	梁雨	FW	0	1994-04-20	54.5333	45.25	83	96	0	2	2.31325	4.62651	84.62	9.25301	50	24.2892	85.71	30.77	5.8	30.0723	1.96	11.5709	7.96106	11.5663	190.381	0.46	7.2	8.9	3.46988	190.355	827.663	1526.95	4642.72	4383.49
2015-10-25	2015	2015富力	12	2015力帆	10	423022015富力2015力帆	2	0	532 (100.0%)	352	2015富力23	卢琳	FW	0	1985-02-03	50.95	50.71	88	94	0	1	1.06818	4.27273	87.88	4.27273	25	28.8409	77.78	45.45	8.67	35.25	1.94	10.8303	7.48155	7.47727	109.382	0.26	6.9	9	0	109.335	905.648	1521.82	4232.81	4060.69
2015-10-25	2015	2015富力	12	2015力帆	10	423022015富力2015力帆	2	0	532 (100.0%)	352	2015富力22	博基拉	FW	1	1988-11-14	50.95	50.71	94	94	1	6	6	17	34.62	10	10	31	54.55	23.08	13.73	26	2	9.048	6.092	14	287.3	0.69	5.7	7.2	5	287.284	570.736	867.46	2686.23	4636.39
2015-10-25	2015	2015建业	5	2015申鑫	16	423022015建业2015申鑫	2	1	532 (100.0%)	352	2015建业9	哈维尔.帕蒂尼奥	FW	1	1988-02-14	57.9167	55.88	97	97	1	2	2	18	57.14	11	63.64	32	68.75	30.95	6.01	42	1.86	10.365	7.591	4	90.8	0.21	6.4	7.9	7	90.8309	604.696	1340.02	3891.01	4438.68
2015-10-25	2015	2015建业	5	2015申鑫	16	423022015建业2015申鑫	2	1	532 (100.0%)	352	2015建业35	梁雨	FW	0	1994-04-20	57.9167	55.88	86	97	0	2	2.25581	11.2791	79.17	9.02326	25	43.9884	84.62	22.92	3.26	54.1395	1.9	11.1189	8.1762	6.76744	116.964	0.27	6.8	8.3	5.63953	116.963	748.207	1313.09	4657.86	4282.86
2015-10-31	2015	2015建业	5	2015富力	12	423082015建业2015富力	1	0	532 (100.0%)	352	2015建业9	哈维尔.帕蒂尼奥	FW	1	1988-02-14	49.2	50.89	95	95	1	9	9	17	48.48	12	66.67	25	56	36.36	9.01	33	2.15	9.14	6.123	12	207.6	0.5	5.7	7.5	7	207.575	606.588	871.744	3159.04	4295.39
2015-10-31	2015	2015建业	5	2015富力	12	423082015建业2015富力	1	0	532 (100.0%)	352	2015建业10	伊沃	FW	1	1986-10-02	49.2	50.89	95	95	1	9	9	21	75	10	50	74	79.73	30.95	11.22	84	2.56	10.185	6.952	12	205.3	0.48	6.4	8.5	3	205.276	696.213	1309.47	3919.58	4054.62
2016-03-12	2016	2016亚泰	12	2016恒大	1	424412016亚泰2016恒大	0	3	532 (100.0%)	352	2016亚泰20	杜震宇	FW	0	1983-02-01	61.0167	39.85	62	96	0	4	6.19355	18.5806	63.64	3.09677	0	40.2581	65.38	45.45	11.38	51.0968	2.06	11.8963	9.05497	7.74194	95.3806	0.23	7.4	9.1	0	95.4188	799.93	2051.57	4951.54	3997.76
2016-03-12	2016	2016亚泰	12	2016恒大	1	424412016亚泰2016恒大	0	3	532 (100.0%)	352	2016亚泰10	马塞洛·莫雷诺	FW	1	1987-06-18	61.0167	39.85	96	96	1	1	1	9	68.97	14	21.43	23	82.61	31.03	3.75	29	2.14	11.972	8.925	9	138.1	0.34	7.5	8.8	3	138.144	754.134	1569.4	5232.63	4277.96
2016-03-13	2016	2016永昌	16	2016绿城	15	424422016永昌2016绿城	1	0	532 (100.0%)	352	2016永昌30	毛里西奥	FW	1	1991-06-25	56.3	38.1	93	94	0	4	4.04301	16.172	51.52	14.1505	64.29	25.2688	64	27.27	10.94	33.3548	2.88	9.95591	7.238	8.08602	160.204	0.39	6.3	7.7	4.04301	160.202	683.166	1262.19	3707.61	4142.97
2016-03-13	2016	2016永昌	16	2016绿城	15	424422016永昌2016绿城	1	0	532 (100.0%)	352	2016永昌19	穆伦加	FW	1	1984-02-12	56.3	38.1	94	94	1	5	5	20	53.49	17	82.35	32	59.38	44.19	5.22	43	1.72	10.577	7.373	2	47.2	0.11	6.7	7.9	17	47.2403	430.456	1499.47	4438.56	4160.95
2016-04-15	2016	2016建业	13	2016恒大	1	424752016建业2016恒大	1	2	532 (100.0%)	352	2016建业9	哈维尔.帕蒂尼奥	FW	1	1988-02-14	45.35	32.65	94	94	1	5	5	12	65.71	13	38.46	23	65.22	25.71	3.73	35	1.94	10.17	6.304	8	186.7	0.44	6.5	8.4	10	186.675	527.315	1199.56	3825.77	4430.96
2016-04-15	2016	2016建业	13	2016恒大	1	424752016建业2016恒大	1	2	532 (100.0%)	352	2016建业10	伊沃	FW	1	1986-10-02	45.35	32.65	94	94	1	9	9	16	65.22	3	0	33	60.61	30.43	11.82	46	2.41	10.49	6.672	9	162.7	0.39	6.7	8.8	0	162.651	596.907	1276.63	4289.48	4164.32
2016-04-02	2016	2016建业	13	2016宏运	11	424622016建业2016宏运	1	1	352 (100.0%)	352	2016建业9	哈维尔.帕蒂尼奥	FW	1	1988-02-14	47.65	49.47	58	96	0	2	3.31034	11.5862	63.41	19.8621	58.33	56.2759	61.76	48.78	12.69	67.8621	1.95	17.9189	11.3959	19.8621	459.972	0.63	6.8	8.7	18.2069	460.043	937.608	2875.48	7023.45	6622.26
2016-04-02	2016	2016建业	13	2016宏运	11	424622016建业2016宏运	1	1	352 (100.0%)	352	2016建业10	伊沃	FW	1	1986-10-02	47.65	49.47	96	96	1	9	9	22	66.67	4	75	21	71.43	29.17	14.79	24	2.08	10.187	7.083	14	328.4	0.78	6.4	8	1	328.436	568.16	1290.76	3919.45	4079.89
2016-04-23	2016	2016建业	13	2016富德	9	424832016建业2016富德	2	1	532 (100.0%)	352	2016建业9	哈维尔.帕蒂尼奥	FW	1	1988-02-14	55.9167	46.61	80	97	0	5	6.0625	26.675	46.34	20.6125	41.18	33.95	50	43.9	6.35	49.7125	1.71	10.9853	7.76485	14.55	372.116	0.86	6.8	8.6	6.0625	372.095	891.327	1429.67	3918.52	4374.19
2016-04-23	2016	2016建业	13	2016富德	9	424832016建业2016富德	2	1	532 (100.0%)	352	2016建业10	伊沃	FW	1	1986-10-02	55.9167	46.61	97	97	1	15	15	32	64.44	15	40	72	65.28	27.78	13.84	90	2.5	11.778	8.713	15	303	0.71	7.3	9.4	6	303.001	886.314	2046.56	4518.82	4023.75
2016-04-30	2016	2016建业	13	2016绿城	15	424902016建业2016绿城	1	0	532 (100.0%)	352	2016建业9	哈维尔.帕蒂尼奥	FW	1	1988-02-14	44.9333	49.37	73	94	0	1	1.28767	19.3151	58.33	16.7397	61.54	34.7671	59.26	36.11	4.99	46.3562	1.81	10.1443	6.24263	6.43836	127.222	0.31	6.5	8.2	16.7397	127.198	522.313	975.675	4064.4	4454.17
2016-04-30	2016	2016建业	13	2016绿城	15	424902016建业2016绿城	1	0	532 (100.0%)	352	2016建业10	伊沃	FW	1	1986-10-02	44.9333	49.37	94	94	1	8	8	18	73.53	6	16.67	56	69.64	39.71	14.08	68	2.37	10.617	6.79	4	95.4	0.23	6.7	9.1	1	95.4124	716.114	1700.91	4166.7	3937.86
2016-05-14	2016	2016建业	13	2016泰达	10	425042016建业2016泰达	0	0	532 (100.0%)	352	2016建业9	哈维尔.帕蒂尼奥	FW	1	1988-02-14	51.8833	52.32	94	94	1	4	4	18	64	14	64.29	38	73.68	24	5.11	50	2.24	10.784	7.375	13	260.1	0.62	6.9	8.5	12	260.123	761.702	1434.3	4033.91	4293.85
2016-05-14	2016	2016建业	13	2016泰达	10	425042016建业2016泰达	0	0	532 (100.0%)	352	2016建业20	奥斯曼·索	FW	1	1990-04-22	51.8833	52.32	94	94	1	6	6	19	54.76	19	31.58	34	61.76	42.86	8.18	42	2.12	10.727	7.165	5	88	0.21	6.8	8.3	7	88.0342	689.217	1331.09	4486.6	4131.81
2016-05-21	2016	2016建业	13	2016鲁能	14	425112016建业2016鲁能	0	0	532 (100.0%)	352	2016建业25	陈灏	FW	0	1993-01-28	52.9667	38.75	49	95	0	2	3.87755	7.7551	60	19.3878	60	15.5102	50	60	12.32	19.3878	1.7	10.5469	6.69459	0	0	0	6.7	8	17.449	0	419.428	1490.88	4634.39	4003.06
2016-05-21	2016	2016建业	13	2016鲁能	14	425112016建业2016鲁能	0	0	532 (100.0%)	352	2016建业9	哈维尔.帕蒂尼奥	FW	1	1988-02-14	52.9667	38.75	95	95	1	5	5	7	79.41	15	26.67	24	91.67	23.53	8.23	34	2.56	11.009	7.445	12	253.9	0.6	6.9	8.4	6	253.878	738.2	1495.61	4393.89	4127.82
2016-05-21	2016	2016建业	13	2016鲁能	14	425112016建业2016鲁能	0	0	532 (100.0%)	352	2016建业10	伊沃	FW	1	1986-10-02	52.9667	38.75	70	95	0	8	10.8571	25.7857	62	8.14286	16.67	55.6429	58.54	30	16.57	67.8571	2.52	11.3878	8.00986	6.78571	131.779	0.31	7.1	9	1.35714	131.75	721.899	1705.2	4774.46	4054.58
2016-05-07	2016	2016富力	6	2016力帆	8	424972016富力2016力帆	2	0	532 (100.0%)	352	2016富力9	吉安努	FW	1	1990-01-25	53.85	59.3	90	95	0	3	3.16667	13.7222	67.5	10.5556	40	30.6111	75.86	27.5	5.47	42.2222	2.27	10.8078	7.63483	6.33333	99.5389	0.24	6.8	8.4	2.11111	99.5227	759.012	1359.97	4012.7	4576.59
2016-05-07	2016	2016富力	6	2016力帆	8	424972016富力2016力帆	2	0	532 (100.0%)	352	2016富力29	肖智	FW	0	1985-05-28	53.85	59.3	80	95	0	1	1.1875	13.0625	66.67	14.25	50	28.5	83.33	30.3	3.06	39.1875	2.15	10.3146	7.20219	5.9375	119.819	0.29	6.5	7.9	2.375	119.763	493.084	988.925	4203.32	4509.18
2016-06-11	2016	2016建业	13	2016申花	4	425322016建业2016申花	1	1	532 (100.0%)	352	2016建业10	伊沃	FW	1	1986-10-02	36.5	43.69	94	94	1	5	5	13	74	7	57.14	42	66.67	50	13.53	50	1.88	9.74	5.777	13	235.1	0.56	6.2	9.5	3	235.089	680.571	1590.37	3438.79	3794.92
2016-06-11	2016	2016建业	13	2016申花	4	425322016建业2016申花	1	1	532 (100.0%)	352	2016建业9	哈维尔.帕蒂尼奥	FW	1	1988-02-14	36.5	43.69	70	94	0	0	0	16.1143	63.64	17.4571	53.85	32.2286	66.67	36.36	5.95	44.3143	1.82	9.15157	4.77386	4.02857	67.8143	0.17	5.9	8.1	8.05714	67.823	362.4	1166.58	3284.39	4270.64
2016-06-15	2016	2016建业	13	2016富德	9	425362016建业2016富德	1	0	532 (100.0%)	352	2016建业10	伊沃	FW	1	1986-10-02	50.65	46.06	95	95	1	4	4	23	69.74	6	50	70	70	34.21	12.92	76	2.79	11.555	8.291	14	216	0.52	7.2	9.8	4	216.022	922.688	2167.98	4715.44	3532.8
2016-06-15	2016	2016建业	13	2016富德	9	425362016建业2016富德	1	0	532 (100.0%)	352	2016建业20	奥斯曼·索	FW	1	1990-04-22	50.65	46.06	49	95	0	1	1.93878	21.3265	31.25	19.3878	60	17.449	44.44	43.75	10.41	31.0204	1.94	10.7893	6.7799	9.69388	202.408	0.47	6.7	9.4	17.449	202.347	726.961	1648.88	4513.55	3697.06
2016-06-15	2016	2016建业	13	2016富德	9	425362016建业2016富德	1	0	532 (100.0%)	352	2016建业9	哈维尔.帕蒂尼奥	FW	1	1988-02-14	50.65	46.06	46	95	0	4	8.26087	18.587	62.5	16.5217	50	30.9783	80	20.83	5.14	49.5652	2.25	10.6028	7.65989	6.19565	153.859	0.34	6.7	7.8	8.26087	153.849	475.867	1598.11	3902.4	4472.02
2016-06-15	2016	2016富力	6	2016苏宁	2	425362016富力2016苏宁	1	1	532 (100.0%)	352	2016富力9	吉安努	FW	1	1990-01-25	54.3667	44.62	94	94	1	6	6	8	68	12	58.33	19	73.68	24	8.97	25	2	11.359	8.288	9	163.3	0.39	7.2	9.1	1	163.286	1002.58	2095.59	4127	3970.79
2016-06-15	2016	2016富力	6	2016苏宁	2	425362016富力2016苏宁	1	1	532 (100.0%)	352	2016富力29	肖智	FW	0	1985-05-28	54.3667	44.62	90	94	0	3	3.13333	13.5778	69.05	15.6667	60	35.5111	67.65	40.48	8.46	43.8667	1.83	10.8016	7.73933	5.22222	102.564	0.24	6.9	8.4	10.4444	102.57	582.38	1550.68	4842.96	3723.09
2016-06-19	2016	2016建业	13	2016永昌	16	425402016建业2016永昌	0	1	532 (100.0%)	352	2016建业10	伊沃	FW	1	1986-10-02	49.8	49.26	98	98	1	4	4	15	78.57	6	33.33	63	79.37	24.29	15.47	70	3.33	10.918	7.485	11	240.8	0.55	6.7	9	0	240.807	710.393	1703.36	4083.08	4179.91
2016-06-19	2016	2016建业	13	2016永昌	16	425402016建业2016永昌	0	1	532 (100.0%)	352	2016建业20	奥斯曼·索	FW	1	1990-04-22	49.8	49.26	98	98	1	2	2	17	54.05	29	37.93	30	63.33	45.95	10	37	2.19	9.942	6.626	4	92.3	0.21	6.1	8	13	92.3202	443.477	926.137	4046.29	4433.88
2016-06-19	2016	2016建业	13	2016永昌	16	425402016建业2016永昌	0	1	532 (100.0%)	352	2016建业18	梁雨	FW	0	1994-04-20	49.8	49.26	62	98	0	4	6.32258	15.8065	70.59	12.6452	62.5	41.0968	76.92	14.71	5.93	53.7419	2.65	11.6225	7.38952	7.90323	168.023	0.39	7.1	9	4.74194	167.974	664.588	1616.7	4741.78	4431.77
2016-06-19	2016	2016力帆	8	2016苏宁	2	425402016力帆2016苏宁	1	2	352 (100.0%)	352	2016力帆6	王栋	FW	0	1981-09-10	54.3833	29.54	95	95	1	2	2	7	74.07	11	27.27	22	86.36	48.15	6.23	27	2.07	10.538	7.42	9	155.5	0.37	6.6	8.2	4	155.506	429.748	1346.42	4536.9	4069.7
2016-06-19	2016	2016力帆	8	2016苏宁	2	425402016力帆2016苏宁	1	2	352 (100.0%)	352	2016力帆33	吉利奥蒂	FW	1	1987-05-20	54.3833	29.54	95	95	1	2	2	16	42.86	13	46.15	23	43.48	60.71	11.11	28	1.5	10.349	7.21	11	223.1	0.52	6.5	8	11	223.088	472.274	1547.56	3815.65	4290.51
2016-06-19	2016	2016富力	6	2016国安	5	425402016富力2016国安	1	1	532 (100.0%)	352	2016富力9	吉安努	FW	1	1990-01-25	61.9333	52.95	79	96	0	3	3.64557	9.72152	70.37	2.43038	100	25.519	76.19	37.04	7.21	32.8101	2.44	10.2003	7.968	4.86076	111.433	0.28	6.3	7.6	0	111.406	435.688	1261.25	3936.96	4455.6
2016-06-19	2016	2016富力	6	2016国安	5	425402016富力2016国安	1	1	532 (100.0%)	352	2016富力29	肖智	FW	0	1985-05-28	61.9333	52.95	96	96	1	2	2	6	75	10	50	19	68.42	41.67	3.53	24	1.92	8.938	6.754	1	28	0.07	5.5	6.5	7	27.9516	192.729	749.72	3313.35	4653.8
2016-07-16	2016	2016建业	13	2016力帆	8	425672016建业2016力帆	0	3	532 (100.0%)	352	2016建业8	尹鸿博	FW	0	1989-10-30	48.1333	53.67	98	98	1	5	5	10	80.39	4	25	45	84.44	27.45	12.24	51	2.08	10.81	7.008	8	166.3	0.39	6.6	8.7	3	166.285	736.291	1363.61	4158.73	4384.78
2016-07-16	2016	2016建业	13	2016力帆	8	425672016建业2016力帆	0	3	532 (100.0%)	352	2016建业9	哈维尔.帕蒂尼奥	FW	1	1988-02-14	48.1333	53.67	98	98	1	2	2	7	78.79	15	46.67	28	75	48.48	5.76	33	1.94	9.296	5.967	4	46.2	0.11	5.7	7.5	7	46.1789	598.721	899.529	3270.7	4480.98
2016-07-16	2016	2016建业	13	2016力帆	8	425672016建业2016力帆	0	3	532 (100.0%)	352	2016建业29	韩家宝	FW	0	1990-04-16	48.1333	53.67	50	98	0	0	0	9.8	54.55	17.64	44.44	13.72	57.14	36.36	5.31	21.56	1.64	10.4056	7.28532	3.92	78.988	0.19	6.3	8.6	3.92	78.9755	528.049	1551.61	4026.02	4221.73
2016-07-02	2016	2016建业	13	2016国安	5	425532016建业2016国安	1	0	532 (100.0%)	352	2016建业20	奥斯曼·索	FW	1	1990-04-22	47.3167	47.83	56	95	0	2	3.39286	13.5714	52.94	11.875	14.29	20.3571	58.33	47.06	5.35	28.8393	1.94	10.7435	7.38455	5.08929	125.875	0.3	6.7	8.7	6.78571	125.893	523.929	1403.57	4493.39	4196.47
2016-07-02	2016	2016建业	13	2016国安	5	425532016建业2016国安	1	0	532 (100.0%)	352	2016建业18	梁雨	FW	0	1994-04-20	47.3167	47.83	47	95	0	2	4.04255	8.08511	76.47	8.08511	50	28.2979	71.43	29.41	4.41	34.3617	2.24	10.7613	6.92691	4.04255	47.5	0.11	6.8	8	6.06383	47.4725	386.182	1230.75	4527.29	4569.7
2016-07-31	2016	2016富力	6	2016上港	3	425822016富力2016上港	3	3	532 (100.0%)	352	2016富力31	雷纳迪尼奥	FW	1	1988-10-04	55.15	62.99	95	95	1	7	7	16	78.08	6	50	63	80.95	21.92	9.03	73	2.71	9.977	6.879	4	80.5	0.18	6.2	7.5	2	80.5204	222.493	807.278	4252.15	4614.69
2016-07-31	2016	2016富力	6	2016上港	3	425822016富力2016上港	3	3	532 (100.0%)	352	2016富力25	扎哈维	FW	1	1987-07-25	55.15	62.99	95	95	1	1	1	22	65.08	10	20	48	79.17	25.4	7.68	63	2.32	9.946	6.973	8	176.5	0.41	6.2	7.6	2	176.466	519.607	1117	3344.54	4788.74
2016-08-13	2016	2016建业	13	2016绿城	15	425952016建业2016绿城	0	3	532 (100.0%)	352	2016建业10	伊沃	FW	1	1986-10-02	44.6833	47.89	96	96	1	5	5	17	75	1	0	62	70.97	41.18	17.05	68	2.47	9.747	6.394	8	153.4	0.36	6.1	8.6	1	153.409	667.666	1355.33	3458.09	4112.16
2016-08-13	2016	2016建业	13	2016绿城	15	425952016建业2016绿城	0	3	532 (100.0%)	352	2016建业20	奥斯曼·索	FW	1	1990-04-22	44.6833	47.89	96	96	1	4	4	15	53.13	16	50	22	68.18	50	6.98	32	1.63	10.101	6.217	4	86.2	0.2	6.3	8.3	13	86.207	494.288	905.139	4315.11	4300.71
2016-08-21	2016	2016建业	13	2016华夏	7	426032016建业2016华夏	1	0	532 (100.0%)	352	2016建业25	陈灏	FW	0	1993-01-28	52.15	42.55	85	96	0	3	3.38824	12.4235	70.27	16.9412	40	37.2706	60.61	37.84	7.21	41.7882	2	10.2833	7.14805	5.64706	71.8306	0.17	6.4	8	9.03529	71.7797	270.579	1068.72	4772.52	4099.26
2016-08-21	2016	2016建业	13	2016华夏	7	426032016建业2016华夏	1	0	532 (100.0%)	352	2016建业9	哈维尔.帕蒂尼奥	FW	1	1988-02-14	52.15	42.55	90	96	0	5	5.33333	12.8	55.56	8.53333	25	17.0667	68.75	18.52	10.62	28.8	2.15	10.0416	6.8544	2.13333	30.08	0.07	6.2	7.7	2.13333	30.1326	367.529	1181.24	4265.19	4197.52
2016-08-21	2016	2016富力	6	2016力帆	8	426032016富力2016力帆	5	4	532 (100.0%)	352	2016富力25	扎哈维	FW	1	1987-07-25	59.0333	55	96	96	1	2	2	17	69.64	7	28.57	44	84.09	21.43	9.69	56	2.98	9.486	7.127	2	27.9	0.07	5.9	7.3	1	27.9394	388.994	1020.5	3538.56	4509.74
2016-08-21	2016	2016富力	6	2016力帆	8	426032016富力2016力帆	5	4	532 (100.0%)	352	2016富力29	肖智	FW	0	1985-05-28	59.0333	55	87	96	0	2	2.2069	8.82759	63.64	2.2069	50	17.6552	81.25	50	4.9	24.2759	1.32	10.187	7.67007	5.51724	104.166	0.25	6.4	7.6	4.41379	104.189	314.351	1023.17	4364.77	4381.01
2016-09-11	2016	2016富力	6	2016申花	4	426242016富力2016申花	1	1	532 (100.0%)	352	2016富力25	扎哈维	FW	1	1987-07-25	57.5667	54.72	94	94	1	2	2	16	70.91	9	44.44	43	76.74	36.36	6.15	55	2.6	9.874	7.538	12	266.6	0.63	6.3	7.9	1	266.589	722.023	1220.39	3230.02	4435.11
2016-09-11	2016	2016富力	6	2016申花	4	426242016富力2016申花	1	1	532 (100.0%)	352	2016富力29	肖智	FW	0	1985-05-28	57.5667	54.72	64	94	0	1	1.46875	13.2188	59.09	7.34375	40	26.4375	72.22	36.36	6.35	32.3125	1.95	11.2638	8.25878	8.8125	138.944	0.34	7.2	8.5	4.40625	138.936	645.104	1555.31	4553.97	4370.05
2016-09-18	2016	2016建业	13	2016鲁能	14	426312016建业2016鲁能	2	1	532 (100.0%)	352	2016建业25	陈灏	FW	0	1993-01-28	50.3	50.51	96	96	1	7	7	10	73.68	13	69.23	35	68.57	42.11	12.96	38	1.84	10.543	6.702	4	89.1	0.21	6.5	8	12	89.1121	401.55	1228.94	4614.15	4209.36
2016-09-18	2016	2016建业	13	2016鲁能	14	426312016建业2016鲁能	2	1	532 (100.0%)	352	2016建业20	奥斯曼·索	FW	1	1990-04-22	50.3	50.51	76	96	0	4	5.05263	17.6842	50	10.1053	37.5	21.4737	47.06	32.14	9.38	35.3684	1.96	10.5676	6.86905	11.3684	253.389	0.6	6.5	8.3	11.3684	253.355	564.964	1106.9	4318.86	4324.13
2016-09-18	2016	2016建业	13	2016鲁能	14	426312016建业2016鲁能	2	1	532 (100.0%)	352	2016建业9	哈维尔.帕蒂尼奥	FW	1	1988-02-14	50.3	50.51	96	96	1	2	2	12	64.71	8	37.5	23	78.26	35.29	8	34	1.97	10.838	7.15	10	165.6	0.39	6.7	8.5	5	165.572	660.159	1614.27	4172.17	4225.48
2016-09-25	2016	2016富力	6	2016建业	13	426382016富力2016建业	2	0	532 (100.0%)	352	2016富力31	雷纳迪尼奥	FW	1	1988-10-04	55.1	62.82	95	95	1	3	3	16	77.14	7	57.14	56	75	18.57	10.55	70	2.41	9.824	6.89	11	231.7	0.54	6.2	7.5	0	231.693	353.69	832.904	3522.35	4882.95
2016-09-25	2016	2016富力	6	2016建业	13	426382016富力2016建业	2	0	532 (100.0%)	352	2016富力9	吉安努	FW	1	1990-01-25	55.1	62.82	84	95	0	6	6.78571	10.1786	60.87	11.3095	10	14.7024	92.31	26.09	0.67	26.0119	2.26	9.95125	7.06732	5.65476	90.9286	0.22	6.2	7.7	1.13095	90.9341	549.279	1154.53	3412.44	4744.03
2016-10-15	2016	2016苏宁	2	2016上港	3	426582016苏宁2016上港	2	1	352 (100.0%)	352	2016苏宁10	阿莱士·特谢拉	FW	1	1990-01-06	43.8333	47.35	97	97	1	6	6	18	67.86	8	62.5	35	80	26.79	8.68	56	2.23	9.476	5.883	19	380.7	0.82	5.8	8.1	2	380.684	600.968	1216.56	3211.38	4066.4
2016-10-15	2016	2016苏宁	2	2016上港	3	426582016苏宁2016上港	2	1	352 (100.0%)	352	2016苏宁38	罗杰·马丁内斯	FW	1	1994-06-23	43.8333	47.35	97	97	1	4	4	21	43.24	7	28.57	21	52.38	21.62	10.83	37	3.08	8.953	5.379	7	148.7	0.34	5.5	7.4	3	148.679	548.764	735.497	2983.98	4535.92
2016-10-22	2016	2016苏宁	2	2016力帆	8	426652016苏宁2016力帆	2	2	532 (100.0%)	352	2016苏宁10	阿莱士·特谢拉	FW	1	1990-01-06	47.9333	49.49	94	94	1	2	2	12	77.78	10	20	42	78.57	33.33	7.76	54	2.7	9.012	5.802	17	382.7	0.91	5.7	7.3	1	382.729	394.534	729.128	2611.56	4893.58
2016-10-22	2016	2016苏宁	2	2016力帆	8	426652016苏宁2016力帆	2	2	532 (100.0%)	352	2016苏宁38	罗杰·马丁内斯	FW	1	1994-06-23	47.9333	49.49	94	94	1	3	3	14	53.33	7	57.14	21	52.38	20	9.84	30	3.1	8.692	5.605	7	176	0.43	5.5	7	27	176.033	287.834	844.267	2444.63	4938.93
2016-10-23	2016	2016建业	13	2016永昌	16	426662016建业2016永昌	0	2	532 (100.0%)	352	2016建业20	奥斯曼·索	FW	1	1990-04-22	47.4	54.02	95	95	1	5	5	11	76.09	19	68.42	33	66.67	41.3	14.45	46	2	10.293	6.564	6	90.7	0.22	6.5	8.3	16	90.6769	519.466	1147.88	4306.12	4228.49
2016-10-23	2016	2016建业	13	2016永昌	16	426662016建业2016永昌	0	2	532 (100.0%)	352	2016建业9	哈维尔.帕蒂尼奥	FW	1	1988-02-14	47.4	54.02	95	95	1	6	6	16	61.9	7	42.86	30	76.67	38.1	4.76	42	1.74	10.009	6.344	4	69.1	0.16	6.3	8	6	69.053	549.269	1257.17	4008.75	4124.76
2016-10-26	2016	2016建业	13	2016亚泰	12	426692016建业2016亚泰	1	2	532 (100.0%)	352	2016建业9	哈维尔.帕蒂尼奥	FW	1	1988-02-14	43.8667	50.12	97	97	1	6	6	11	71.05	6	16.67	31	67.74	31.58	7.55	38	2.16	10.626	6.464	7	123.5	0.29	6.6	8.9	4	123.468	824.8	1288.71	4309.94	4078.79
2016-10-26	2016	2016建业	13	2016亚泰	12	426692016建业2016亚泰	1	2	532 (100.0%)	352	2016建业20	奥斯曼·索	FW	1	1990-04-22	43.8667	50.12	97	97	1	3	3	12	66.67	20	35	29	72.41	38.89	7.55	36	1.92	10.146	6.302	4	57.9	0.14	6.3	8.6	9	57.9279	445.146	1364.67	4140.73	4137.57
2016-10-26	2016	2016苏宁	2	2016恒大	1	426692016苏宁2016恒大	2	0	352 (100.0%)	352	2016苏宁10	阿莱士·特谢拉	FW	1	1990-01-06	44.0833	44.65	96	96	1	5	5	13	72.92	15	26.67	36	66.67	45.83	8.37	48	2.25	10.138	5.949	9	210.5	0.5	6.3	8.1	7	210.52	545.153	1134.37	3722.7	4524.82
2016-10-26	2016	2016苏宁	2	2016恒大	1	426692016苏宁2016恒大	2	0	352 (100.0%)	352	2016苏宁38	罗杰·马丁内斯	FW	1	1994-06-23	44.0833	44.65	67	96	0	3	4.29851	14.3284	62.96	10.0299	28.57	18.6269	61.54	33.33	9.84	38.6866	2.44	8.44513	4.80716	1.43284	16.6209	0.04	5.2	6.9	12.8955	16.6239	414.02	1058.72	2575.38	4380.13
2016-10-30	2016	2016苏宁	2	2016宏运	11	426732016苏宁2016宏运	0	1	352 (100.0%)	352	2016苏宁33	顾文祥	FW	0	1991-02-08	57.1667	59.76	68	95	0	2	2.79412	16.7647	52	18.1618	30.77	26.5441	52.63	36	10.84	34.9265	2.2	13.0332	10.4542	13.9706	231.353	0.55	8.1	9.6	2.79412	231.371	1075.15	2325.75	5674.5	3726.25
2016-10-30	2016	2016苏宁	2	2016宏运	11	426732016苏宁2016宏运	0	1	352 (100.0%)	352	2016苏宁24	吉翔	FW	0	1990-03-01	57.1667	59.76	95	95	1	3	3	11	73.17	7	57.14	35	80	46.34	5.95	41	1.85	12.325	9.305	9	189.9	0.44	7.8	9.8	5	189.86	840.939	2225.48	5658.79	3409.58
2016-10-30	2016	2016富力	6	2016永昌	16	426732016富力2016永昌	2	3	532 (100.0%)	352	2016富力31	雷纳迪尼奥	FW	1	1988-10-04	52.4333	51.41	94	94	1	11	11	17	76.06	9	55.56	62	80.65	32.39	8.02	71	2.25	9.534	6.72	8	163.8	0.39	6.1	7.7	10	163.805	629.359	1224.64	3092.57	4423.51
2016-10-30	2016	2016富力	6	2016永昌	16	426732016富力2016永昌	2	3	532 (100.0%)	352	2016富力25	扎哈维	FW	1	1987-07-25	52.4333	51.41	94	94	1	3	3	6	85.71	3	0	41	80.49	35.71	7.67	42	2.52	9.09	6.804	5	68.6	0.17	5.8	7.8	0	68.5916	785.932	1117.2	3140.73	3977.31
2016-10-30	2016	2016建业	13	2016国安	5	426732016建业2016国安	1	3	532 (100.0%)	352	2016建业25	陈灏	FW	0	1993-01-28	54.7167	47.32	66	94	0	1	1.42424	4.27273	79.01	7.12121	80	108.242	80.26	24.69	13.71	115.364	2.33	16.168	12.2157	8.54545	103.258	0.17	7.2	9.4	1.42424	103.229	1070.8	2477.99	7423.28	5092.72
2016-10-30	2016	2016建业	13	2016国安	5	426732016建业2016国安	1	3	532 (100.0%)	352	2016建业10	伊沃	FW	1	1986-10-02	54.7167	47.32	94	94	1	8	8	19	84.21	5	40	18	88.89	57.89	8.7	19	1.63	7.681	5.295	2	40.7	0.13	6.9	8.5	4	40.683	439.43	1090.17	3340.67	2769.99
2016-10-30	2016	2016建业	13	2016国安	5	426732016建业2016国安	1	3	532 (100.0%)	352	2016建业9	哈维尔.帕蒂尼奥	FW	1	1988-02-14	54.7167	47.32	94	94	1	1	1	12	65	1	100	17	70.59	40	12.78	20	2.15	11.024	8.099	5	122.9	0.29	7	8.7	7	122.87	588.556	1810.26	4692.36	3810.12
2017-03-05	2017	2017富德	15	2017力帆	10	427992017富德2017力帆	0	0	532 (100.0%)	352	2017富德9	金承大	FW	1	1991-04-01	59.0667	34.96	94	94	1	4	4	9	65.38	10	0	24	70.83	26.92	6.64	26	2.5	11.955	9.332	14	373.3	0.87	7.6	9.5	3	373.335	613.176	2047.98	5186.22	3734.11
2017-03-10	2017	2017富德	15	2017上港	2	428042017富德2017上港	0	2	532 (100.0%)	352	2017富德10	斯蒂夫	FW	1	1994-11-10	62.5167	35.75	95	95	1	6	6	15	66.67	8	12.5	35	74.29	40	5.39	45	2.09	11.629	9.03	7	147.2	0.35	7.3	8.7	4	147.248	717.574	1863.27	4584.59	4315.97
2017-03-12	2017	2017建业	14	2017宏运	16	428062017建业2017宏运	1	1	532 (100.0%)	352	2017建业7	胡靖航	FW	0	1997-03-23	50.8833	56.95	76	94	0	1	1.23684	3.71053	87.5	8.65789	0	25.9737	85.71	33.33	7.77	29.6842	2.21	11.9306	8.42042	14.8421	290.658	0.68	7.5	9.7	1.23684	290.632	985.774	1581.18	5430.33	3642.74
2017-03-12	2017	2017建业	14	2017宏运	16	428062017建业2017宏运	1	1	532 (100.0%)	352	2017建业10	巴索戈	FW	1	1995-10-18	50.8833	56.95	94	94	1	1	1	16	65.96	6	16.67	34	58.82	21.28	8.38	47	3.17	9.368	6.536	15	458.5	1.06	6	7.7	2	458.456	548.061	926.603	2999.22	4435.2
2017-04-01	2017	2017富力	5	2017富德	15	428262017富力2017富德	1	0	532 (100.0%)	352	2017富力7	扎哈维	FW	1	1987-07-25	58.95	53.3	96	96	1	3	3	14	76.67	3	33.33	49	81.63	23.33	9.09	60	2.93	10.402	8.048	9	225	0.51	6.5	8.2	1	224.953	789.751	1506.21	3763.63	4117.63
2017-04-01	2017	2017富力	5	2017富德	15	428262017富力2017富德	1	0	532 (100.0%)	352	2017富力29	肖智	FW	0	1985-05-28	58.95	53.3	96	96	1	4	4	16	56.76	17	64.71	29	62.07	43.24	5.52	37	1.97	11.608	8.608	6	95.7	0.23	7.2	8.8	13	95.7084	851.419	1840.7	4697.1	4123.15
2017-04-01	2017	2017建业	14	2017权健	3	428262017建业2017权健	0	1	532 (100.0%)	352	2017建业7	胡靖航	FW	0	1997-03-23	48.6333	43.09	95	95	1	3	3	12	60	6	0	23	73.91	40	5.66	30	2.33	12.147	8.522	6	129.3	0.31	7.6	10.5	4	129.316	858.705	2251.26	5539.85	3368.06
2017-04-01	2017	2017建业	14	2017权健	3	428262017建业2017权健	0	1	532 (100.0%)	352	2017建业9	哈维尔.帕蒂尼奥	FW	1	1988-02-14	48.6333	43.09	95	95	1	5	5	12	66.67	17	47.06	28	71.43	38.89	6.71	36	2.22	9.751	6.608	8	149.2	0.36	6.1	8.2	10	149.226	555.259	1192.62	3944.78	3909.42
2017-04-21	2017	2017苏宁	12	2017富力	5	428462017苏宁2017富力	1	2	532 (100.0%)	352	2017苏宁10	阿莱士·特谢拉	FW	1	1990-01-06	53.9333	42.61	97	97	1	4	4	12	71.43	6	33.33	32	65.63	33.33	6.63	42	2.43	9.92	6.648	10	214.4	0.49	6.1	7.4	2	214.397	541.017	984.685	3066.9	5112.94
2017-05-07	2017	2017建业	14	2017力帆	10	428622017建业2017力帆	3	2	352 (100.0%)	352	2017建业7	胡靖航	FW	0	1997-03-23	56.1833	40.94	87	97	0	9	10.0345	14.4943	58.06	7.8046	28.57	27.8736	64	41.94	7.68	34.5632	2.1	12.7248	9.32872	8.91954	132.678	0.32	7.9	10	0	132.658	732.704	2205.43	6228.73	3425.79
2017-05-07	2017	2017建业	14	2017力帆	10	428622017建业2017力帆	3	2	352 (100.0%)	352	2017建业10	巴索戈	FW	1	1995-10-18	56.1833	40.94	97	97	1	5	5	18	59.09	4	25	34	64.71	22.73	6.82	44	3.64	10.409	7.52	22	475.6	1.1	6.4	8	0	475.627	812.59	948.694	3486.37	4685.93
2017-05-26	2017	2017申花	11	2017富力	5	428812017申花2017富力	0	0	532 (100.0%)	352	2017申花10	吉奥瓦尼·莫雷诺	FW	1	1986-07-01	55.6833	34.12	96	96	1	2	2	17	63.83	8	50	33	63.64	42.55	8.89	47	1.94	9.164	6.444	11	272.3	0.64	5.7	6.9	11	272.257	403.588	860.717	2906.25	4721.16
2017-05-26	2017	2017申花	11	2017富力	5	428812017申花2017富力	0	0	532 (100.0%)	352	2017申花32	特维斯	FW	1	1984-02-05	55.6833	34.12	96	96	1	6	6	23	57.41	1	0	39	61.54	38.89	11.54	54	2.72	8.805	6.39	8	189.3	0.45	5.5	6.9	1	189.287	606.03	891.864	2724.77	4392.81
2017-06-02	2017	2017建业	14	2017富力	5	428882017建业2017富力	1	1	532 (100.0%)	352	2017建业10	巴索戈	FW	1	1995-10-18	50.7833	42	96	96	1	4	4	26	52.73	7	14.29	42	59.52	34.55	11.17	55	2.82	9.441	6.629	17	387.5	0.89	5.9	7.8	2	387.546	554.879	764.84	3361.45	4372.01
2017-06-02	2017	2017建业	14	2017富力	5	428882017建业2017富力	1	1	532 (100.0%)	352	2017建业9	哈维尔.帕蒂尼奥	FW	1	1988-02-14	50.7833	42	96	96	1	5	5	12	72.09	13	38.46	30	70	34.88	7.48	43	1.95	9.862	6.8	9	166.1	0.39	6.2	8	3	166.073	678.105	1041.25	3429.9	4546.96
2017-06-26	2017	2017苏宁	12	2017国安	9	429122017苏宁2017国安	0	0	532 (100.0%)	352	2017苏宁10	阿莱士·特谢拉	FW	1	1990-01-06	49.65	40.15	95	95	1	4	4	10	64.29	7	28.57	20	55	35.71	8.16	28	2.14	10.193	6.92	7	147.7	0.36	6.4	8.4	0	147.695	633.38	1084.62	3901.45	4425.94
2017-06-26	2017	2017苏宁	12	2017国安	9	429122017苏宁2017国安	0	0	532 (100.0%)	352	2017苏宁16	高天意	FW	0	1998-07-01	49.65	40.15	69	95	0	2	2.75362	20.6522	34.78	15.1449	27.27	22.029	43.75	34.78	10.62	31.6667	2.09	11.1549	8.05022	4.13043	50.6667	0.12	7	9.4	6.88406	50.7139	782.788	1859.45	4343.48	4118.51
2017-07-01	2017	2017苏宁	12	2017上港	2	429172017苏宁2017上港	0	1	352 (100.0%)	352	2017苏宁10	阿莱士·特谢拉	FW	1	1990-01-06	52.15	57.61	99	99	1	5	5	12	69.23	9	44.44	31	70.97	25.64	9.82	39	2.54	10.062	6.747	12	269.3	0.62	6.1	7.8	1	269.276	663.767	1055.78	3096.39	4976.88
2017-07-01	2017	2017苏宁	12	2017上港	2	429172017苏宁2017上港	0	1	352 (100.0%)	352	2017苏宁16	高天意	FW	0	1998-07-01	52.15	57.61	46	99	0	3	6.45652	23.6739	57.69	12.913	16.67	38.7391	66.67	38.46	8.02	55.9565	1.92	11.428	7.5692	12.913	196.924	0.44	6.9	9	2.15217	196.892	807.185	1385.73	4143.6	4893.64
2017-07-01	2017	2017苏宁	12	2017上港	2	429172017苏宁2017上港	0	1	352 (100.0%)	352	2017苏宁31	高迪	FW	0	1990-01-06	52.15	57.61	52	99	0	3	5.71154	11.4231	60	9.51923	20	24.75	53.85	53.33	7.1	28.5577	1.53	10.791	7.41167	7.61538	122.037	0.29	6.4	8.1	3.80769	122.126	539.655	1053.31	3949.99	5125.03
2017-07-01	2017	2017泰达	13	2017建业	14	429172017泰达2017建业	0	0	532 (100.0%)	352	2017泰达39	伊德耶	FW	1	1998-10-10	50.8333	61.13	95	95	1	6	6	12	65.71	7	28.57	28	71.43	22.86	6.97	35	2.57	9.446	6.259	11	244.5	0.57	6	7.4	6	244.462	444.618	837.515	2957.52	4961.98
2017-07-01	2017	2017泰达	13	2017建业	14	429172017泰达2017建业	0	0	532 (100.0%)	352	2017泰达9	迪亚涅	FW	0	1991-10-28	50.8333	61.13	95	95	1	1	1	12	42.86	8	37.5	18	50	57.14	6.85	21	1.9	8.76	5.728	4	83.7	0.19	5.5	6.8	7	83.7344	286.858	654.428	3091.31	4643.33
2017-07-01	2017	2017力帆	10	2017富力	5	429172017力帆2017富力	4	3	532 (100.0%)	352	2017力帆32	费尔南多.恩里克	FW	1	1993-03-16	55.15	29.51	97	97	1	4	4	12	69.23	4	25	27	85.19	25.64	11.46	39	3.18	9.372	6.629	11	350	0.76	5.8	7.2	2	350.006	475.335	918.318	3152.43	4476.27
2017-07-01	2017	2017力帆	10	2017富力	5	429172017力帆2017富力	4	3	532 (100.0%)	352	2017力帆27	卡尔德克	FW	1	1989-01-12	55.15	29.51	97	97	1	5	5	14	51.72	17	47.06	22	59.09	44.83	8.24	29	1.62	9.35	6.545	4	67.1	0.15	5.8	7.1	9	67.0902	549.84	1173.93	3483.35	4076.04
2017-07-08	2017	2017力帆	10	2017富德	15	429242017力帆2017富德	4	0	532 (100.0%)	352	2017力帆32	费尔南多.恩里克	FW	1	1993-03-16	51.8	48.03	89	94	0	8	8.44944	14.7865	70.21	3.16854	100	35.9101	73.53	23.4	8.81	49.6404	3.02	9.30072	6.3487	14.7865	378.429	0.89	5.9	7.5	3.16854	378.435	508.738	961.381	3314.04	4137.84
2017-07-08	2017	2017力帆	10	2017富德	15	429242017力帆2017富德	4	0	532 (100.0%)	352	2017力帆27	卡尔德克	FW	1	1989-01-12	51.8	48.03	94	94	1	3	3	14	61.11	10	40	28	64.29	27.78	5.93	36	2.5	9.292	6.256	6	97.9	0.24	5.9	7.2	4	97.9365	400.508	1242.11	3409.75	4141.57
2017-07-14	2017	2017苏宁	12	2017泰达	13	429302017苏宁2017泰达	1	1	352 (100.0%)	352	2017苏宁10	阿莱士·特谢拉	FW	1	1990-01-06	43.3833	51.32	46	97	0	3	6.32609	12.6522	50	10.5435	40	14.7609	42.86	8.33	4.3	25.3043	3.33	9.92563	5.91911	10.5435	190.626	0.43	6	8.1	0	190.633	701.051	867.341	3059.25	5108.18
2017-07-14	2017	2017苏宁	12	2017泰达	13	429302017苏宁2017泰达	1	1	352 (100.0%)	352	2017苏宁24	吉翔	FW	0	1990-03-01	43.3833	51.32	50	97	0	2	3.88	25.22	48	7.76	25	38.8	45	48	17.27	48.5	1.76	10.3499	6.43498	3.88	47.53	0.11	6.3	8.8	3.88	47.464	528.468	1598.88	3858.7	4315.56
2017-07-14	2017	2017苏宁	12	2017泰达	13	429302017苏宁2017泰达	1	1	352 (100.0%)	352	2017苏宁11	谢鹏飞	FW	0	1993-06-29	43.3833	51.32	84	97	0	6	6.92857	18.4762	65.22	4.61905	25	49.6548	67.44	50	14.36	53.119	1.93	10.7912	6.55327	4.61905	107.277	0.25	6.7	9.1	2.30952	107.224	546.452	1563.01	4259.53	4314.63
2017-07-14	2017	2017苏宁	12	2017泰达	13	429302017苏宁2017泰达	1	1	352 (100.0%)	352	2017苏宁9	罗杰·马丁内斯	FW	1	1994-06-23	43.3833	51.32	97	97	1	4	4	12	50	9	66.67	17	52.94	45.83	11.79	24	1.88	8.43	5.027	8	153.9	0.35	5.2	6.9	4	153.924	319.692	554.58	2369.03	5032.62
2017-07-15	2017	2017富德	15	2017上港	2	429312017富德2017上港	1	3	532 (100.0%)	352	2017富德10	斯蒂夫	FW	1	1994-11-10	56.8667	46.91	98	98	1	3	3	9	72.73	8	0	21	85.71	27.27	9.49	33	2.73	10.049	7.321	9	138.2	0.33	6.1	7.7	0	138.249	694.806	1230.05	3219.33	4766.62
2017-07-15	2017	2017富德	15	2017上港	2	429312017富德2017上港	1	3	532 (100.0%)	352	2017富德39	黄一秀	FW	1	1987-08-08	56.8667	46.91	98	98	1	7	7	7	84.78	5	20	37	94.59	28.26	5.17	46	3.2	10.659	7.641	12	264.1	0.6	6.5	8.1	1	264.063	490.987	1335.42	3388.61	5180.41
2017-07-15	2017	2017力帆	10	2017华夏	4	429312017力帆2017华夏	2	1	532 (100.0%)	352	2017力帆32	费尔南多.恩里克	FW	1	1993-03-16	55.4167	32.94	96	96	1	6	6	19	56.82	7	14.29	28	57.14	29.55	12.49	44	3.05	9.909	7.265	16	408.3	0.93	6.2	7.9	2	408.345	704.756	1021.02	3141.07	4633.98
2017-07-15	2017	2017力帆	10	2017华夏	4	429312017力帆2017华夏	2	1	532 (100.0%)	352	2017力帆27	卡尔德克	FW	1	1989-01-12	55.4167	32.94	96	96	1	6	6	19	53.66	19	63.16	29	58.62	36.59	5.41	41	2.1	9.624	6.669	15	285.5	0.66	6	7.2	18	285.538	597.149	961.181	3365.05	4415.29
2017-07-22	2017	2017力帆	10	2017泰达	13	429382017力帆2017泰达	2	1	532 (100.0%)	352	2017力帆32	费尔南多.恩里克	FW	1	1993-03-16	48.5	41.25	95	95	1	4	4	9	77.5	4	25	32	75	25	10.65	40	3.3	9.039	5.931	9	288.4	0.63	5.7	7.3	1	288.415	395.342	928.979	2916.36	4509.48
2017-07-22	2017	2017力帆	10	2017泰达	13	429382017力帆2017泰达	2	1	532 (100.0%)	352	2017力帆27	卡尔德克	FW	1	1989-01-12	48.5	41.25	95	95	1	3	3	10	64.29	7	85.71	21	66.67	35.71	5.11	28	2.11	8.933	5.632	4	89.7	0.22	5.6	7	8	89.72	455.291	895.345	3186.61	4306.17
2017-07-22	2017	2017苏宁	12	2017宏运	16	429382017苏宁2017宏运	4	0	352 (100.0%)	352	2017苏宁9	罗杰·马丁内斯	FW	1	1994-06-23	45.5	49.85	95	95	1	7	7	23	48.89	9	55.56	28	64.29	31.11	7.35	45	2.22	8.759	5.224	10	236.4	0.54	5.5	6.9	4	236.358	532.488	735.33	1799.57	5455.75
2017-07-22	2017	2017苏宁	12	2017宏运	16	429382017苏宁2017宏运	4	0	352 (100.0%)	352	2017苏宁38	穆康约	FW	1	1988-11-12	45.5	49.85	95	95	1	5	5	11	74.42	9	33.33	31	80.65	39.53	9.68	43	2.44	10.605	6.618	9	183.5	0.42	6.6	8.7	2	183.523	492.173	1321.53	3919.32	4688.53
2017-08-05	2017	2017苏宁	12	2017建业	14	429522017苏宁2017建业	2	2	532 (100.0%)	352	2017苏宁10	阿莱士·特谢拉	FW	1	1990-01-06	52.2833	52.68	96	96	1	5	5	17	54.05	3	66.67	23	65.22	21.62	8.7	37	3.11	9.337	6.313	11	236.4	0.55	5.8	7.2	2	236.448	522.925	762.678	2589.5	5225.61
2017-08-05	2017	2017苏宁	12	2017建业	14	429522017苏宁2017建业	2	2	532 (100.0%)	352	2017苏宁38	穆康约	FW	1	1988-11-12	52.2833	52.68	96	96	1	3	3	13	66.67	3	33.33	33	72.73	38.46	9.2	39	3.13	9.935	6.964	10	274.9	0.63	6.2	8	5	274.896	473.505	862.095	3526.69	4797.86
2017-08-09	2017	2017力帆	10	2017鲁能	6	429562017力帆2017鲁能	1	0	532 (100.0%)	352	2017力帆32	费尔南多.恩里克	FW	1	1993-03-16	53.4667	41.5	98	98	1	9	9	25	54.55	4	25	36	52.78	29.09	12.76	55	2.91	9.402	6.721	13	268.6	0.61	5.7	7.5	4	268.571	743.429	708.22	2976.04	4706.08
2017-08-09	2017	2017力帆	10	2017鲁能	6	429562017力帆2017鲁能	1	0	532 (100.0%)	352	2017力帆27	卡尔德克	FW	1	1989-01-12	53.4667	41.5	98	98	1	4	4	11	66.67	12	58.33	26	76.92	48.48	4.78	33	1.64	9.355	6.197	4	76.2	0.17	5.7	7	9	76.248	510.791	1007.33	3468.45	4292.23
2017-08-19	2017	2017苏宁	12	2017富德	15	429662017苏宁2017富德	4	0	532 (100.0%)	352	2017苏宁38	穆康约	FW	1	1988-11-12	56.4333	43.79	95	95	1	8	8	18	60	13	61.54	39	64.1	44.44	7.19	45	1.96	11.658	8.545	17	343	0.81	7.4	9.1	7	342.999	822.33	1722.66	4608.76	4161.05
2017-08-19	2017	2017苏宁	12	2017富德	15	429662017苏宁2017富德	4	0	532 (100.0%)	352	2017苏宁9	罗杰·马丁内斯	FW	1	1994-06-23	56.4333	43.79	91	95	0	8	8.35165	19.8352	51.28	9.3956	33.33	22.967	63.64	23.08	8.89	40.7143	2.59	9.51984	6.54769	10.4396	186.451	0.45	6	7	3.13187	186.454	632.359	1023.17	2622.94	5055.36
2017-08-20	2017	2017力帆	10	2017建业	14	429672017力帆2017建业	0	0	532 (100.0%)	352	2017力帆7	冯劲	FW	0	1993-08-14	48.3167	50.56	51	94	0	3	5.52941	11.0588	66.67	9.21569	0	20.2745	72.73	22.22	8.38	33.1765	2.78	10.1925	6.68875	11.0588	314.255	0.71	6.5	8.6	1.84314	314.265	480.578	1208.9	3783.77	4405.8
2017-08-20	2017	2017力帆	10	2017建业	14	429672017力帆2017建业	0	0	532 (100.0%)	352	2017力帆27	卡尔德克	FW	1	1989-01-12	48.3167	50.56	94	94	1	5	5	16	50	12	41.67	23	52.17	37.5	9.25	32	2.34	9.241	5.877	5	94.9	0.22	5.9	7.3	9	94.9104	379.64	1036.48	3208.89	4520.8
2017-09-10	2017	2017力帆	10	2017宏运	16	429882017力帆2017宏运	2	0	532 (100.0%)	352	2017力帆32	费尔南多.恩里克	FW	1	1993-03-16	51.8833	47.36	95	95	1	6	6	15	66.67	2	50	32	75	22.22	15.5	45	3.33	8.991	6.27	15	391.3	0.89	5.6	7.2	1	391.292	565.329	927.621	2513.31	4593.88
2017-09-10	2017	2017力帆	10	2017宏运	16	429882017力帆2017宏运	2	0	532 (100.0%)	352	2017力帆27	卡尔德克	FW	1	1989-01-12	51.8833	47.36	95	95	1	7	7	20	39.39	9	66.67	21	47.62	36.36	8.01	33	2.06	9.51	6.363	6	101.8	0.25	6	7.4	11	101.796	480.917	1189.26	3356.43	4381.18
2017-09-10	2017	2017建业	14	2017申花	11	429882017建业2017申花	2	1	532 (100.0%)	352	2017建业10	巴索戈	FW	1	1995-10-18	51.7667	40.03	93	95	0	8	8.17204	17.3656	63.04	5.10753	20	33.7097	72.73	15.22	7.89	46.9892	3.35	8.66952	6.01565	10.2151	324.941	0.74	5.4	6.9	2.04301	324.926	550.257	655.222	2253.5	4885.72
2017-09-10	2017	2017建业	14	2017申花	11	429882017建业2017申花	2	1	532 (100.0%)	352	2017建业38	里卡多·瓦兹·特	FW	1	1986-10-01	51.7667	40.03	95	95	1	5	5	20	59.18	23	43.48	42	66.67	53.06	7.25	49	1.88	9.283	6.197	5	145.7	0.33	5.8	7.2	12	145.698	517.899	862.698	3036.81	4720.37
2017-09-17	2017	2017苏宁	12	2017恒大	1	429952017苏宁2017恒大	2	2	352 (100.0%)	352	2017苏宁9	罗杰·马丁内斯	FW	1	1994-06-23	50.4167	45.13	94	94	1	5	5	16	58.97	17	29.41	20	75	25.64	8.36	39	2.67	8.695	5.816	13	195.7	0.45	5.5	6.9	2	195.727	441.569	725.626	2315.42	5016.22
2017-09-17	2017	2017苏宁	12	2017恒大	1	429952017苏宁2017恒大	2	2	352 (100.0%)	352	2017苏宁38	穆康约	FW	1	1988-11-12	50.4167	45.13	94	94	1	8	8	18	66.67	14	42.86	44	70.45	35.19	9.75	54	1.96	10.82	7.426	5	113.7	0.27	6.8	8.8	8	113.715	561.632	1371.3	4599.47	4173.84
2017-10-14	2017	2017苏宁	12	2017华夏	4	430222017苏宁2017华夏	2	3	532 (100.0%)	352	2017苏宁10	阿莱士·特谢拉	FW	1	1990-01-06	53.2	45.1	90	96	0	2	2.13333	7.46667	70.83	9.6	33.33	20.2667	84.21	12.5	3.18	25.6	2.79	10.4907	7.3792	14.9333	350.827	0.82	6.5	8.4	0	350.797	568.485	1394.8	3709.34	4467.54
2017-10-14	2017	2017苏宁	12	2017华夏	4	430222017苏宁2017华夏	2	3	532 (100.0%)	352	2017苏宁9	罗杰·马丁内斯	FW	1	1994-06-23	53.2	45.1	96	96	1	5	5	23	45.24	8	62.5	30	50	28.57	9.76	42	2.38	9.119	6.366	4	103.9	0.24	5.7	7.2	6	103.917	532.826	1017.35	2632.25	4832.32
2017-10-15	2017	2017建业	14	2017富力	5	430232017建业2017富力	2	3	352 (100.0%)	352	2017建业10	巴索戈	FW	1	1995-10-18	56.1667	40.42	96	96	1	8	8	26	50	3	100	38	44.74	23.08	9.35	52	3.02	9.075	6.463	7	170.1	0.39	5.6	6.9	2	170.089	655.463	844.994	2653.01	4751.22
2017-10-15	2017	2017建业	14	2017富力	5	430232017建业2017富力	2	3	352 (100.0%)	352	2017建业38	里卡多·瓦兹·特	FW	1	1986-10-01	56.1667	40.42	93	96	0	2	2.06452	11.3548	63.33	12.3871	58.33	26.8387	61.54	60	5.92	30.9677	1.43	9.77445	6.83665	4.12903	70.0903	0.17	6.1	7.3	9.29032	70.0532	470.4	1111.53	3636.57	4485.58
2018-05-05	2018	2018富力	10	2018申花	7	432252018富力2018申花	4	2	532 (100.0%)	352	2018富力7	扎哈维	FW	1	1987-07-25	53.4833	52.68	95	95	1	4	4	16	76.12	6	33.33	56	85.71	17.91	8.47	67	2.72	9.718	7.201	9	180.9	0.43	6.1	8.1	1	180.874	693.02	1415.07	3173.34	4255.71
2018-05-05	2018	2018富力	10	2018申花	7	432252018富力2018申花	4	2	532 (100.0%)	352	2018富力29	肖智	FW	0	1985-05-28	53.4833	52.68	89	95	0	2	2.13483	10.6742	62.96	11.7416	54.55	23.4831	68.18	48.15	3.89	28.8202	1.41	10.3518	7.43775	6.40449	139.511	0.32	6.5	8.2	7.47191	139.464	542.005	1467.27	3853.71	4349.4
2018-05-05	2018	2018建业	12	2018华夏	6	432252018建业2018华夏	1	0	352 (100.0%)	352	2018建业10	巴索戈	FW	1	1995-10-18	54.5667	33.69	48	98	0	1	2.04167	16.3333	46.67	6.125	33.33	20.4167	40	33.33	7.38	30.625	2.8	9.996	7.16217	22.4583	566.971	1.27	6	7.4	2.04167	567.02	622.335	805.658	3223.56	4776.6
2018-05-05	2018	2018建业	12	2018华夏	6	432252018建业2018华夏	1	0	352 (100.0%)	352	2018建业9	里卡多·瓦兹·特	FW	1	1986-10-01	54.5667	33.69	98	98	1	8	8	17	56.41	15	40	31	54.84	48.72	10.73	39	2	11.164	7.876	11	275.1	0.63	6.8	8.7	9	275.089	724.152	1648.77	4173.19	4342.92
2018-05-05	2018	2018建业	12	2018华夏	6	432252018建业2018华夏	1	0	352 (100.0%)	352	2018建业7	杜长杰	FW	0	1997-12-20	54.5667	33.69	50	98	0	2	3.92	13.72	36.36	3.92	0	15.68	37.5	36.36	8.77	21.56	2.18	11.8384	8.32608	15.68	362.208	0.8	7.2	9.7	1.96	362.246	1194.49	1866.68	4241.48	4173.27
2018-08-15	2018	2018力帆	13	2018苏宁	5	433272018力帆2018苏宁	0	0	532 (100.0%)	352	2018力帆27	卡尔德克	FW	1	1989-01-12	51.1167	46.69	100	100	1	3	3	10	67.74	14	57.14	26	57.69	61.29	12	31	1.48	9.412	6.482	6	118.4	0.27	5.6	7.6	10	118.431	550.418	975.227	3318.21	4449.68
2018-08-15	2018	2018力帆	13	2018苏宁	5	433272018力帆2018苏宁	0	0	532 (100.0%)	352	2018力帆34	塞巴	FW	1	1992-06-08	51.1167	46.69	97	100	0	1	1.03093	10.3093	66.67	8.24742	25	24.7423	70.83	33.33	9.36	30.9278	2.17	9.70309	6.59897	5.15464	110	0.24	5.8	7.7	5.15464	110.051	324.919	979.724	3961.08	4326.91
2018-08-25	2018	2018建业	12	2018上港	1	433372018建业2018上港	1	2	532 (100.0%)	352	2018建业10	巴索戈	FW	1	1995-10-18	53.6	40.47	97	97	1	1	1	12	60	4	25	25	64	16.67	10.63	30	2.97	8.537	6.109	9	223.2	0.51	5.3	6.8	0	223.249	467.388	718.234	2461.2	4666.68
2018-08-25	2018	2018建业	12	2018上港	1	433372018建业2018上港	1	2	532 (100.0%)	352	2018建业9	里卡多·瓦兹·特	FW	1	1986-10-01	53.6	40.47	97	97	1	2	2	14	54.84	15	40	26	61.54	54.84	9.65	31	1.55	9.737	6.818	7	151.8	0.37	6	7.6	11	151.788	506.516	1018.52	3509.02	4550.93
2018-08-05	2018	2018国安	4	2018鲁能	3	433172018国安2018鲁能	1	1	352 (100.0%)	352	2018国安19	于大宝	FW	0	1988-04-18	54.85	63.1	96	96	1	3	3	8	81.4	6	16.67	37	81.08	30.23	6.07	43	2.12	9.638	6.766	7	119.6	0.28	6	7.4	1	119.625	437.512	864.39	3691.2	4525.76
2018-08-05	2018	2018国安	4	2018鲁能	3	433172018国安2018鲁能	1	1	352 (100.0%)	352	2018国安17	巴坎布	FW	1	1991-04-11	54.85	63.1	93	96	0	6	6.19355	18.5806	62.5	4.12903	75	34.0645	75.76	33.33	4.41	49.5484	2.1	9.93135	7.00697	6.19355	124.903	0.29	6.2	7.7	2.06452	124.928	631.878	1247.43	3026.5	4900.31
2018-09-02	2018	2018亚泰	15	2018建业	12	433452018亚泰2018建业	1	1	532 (100.0%)	352	2018亚泰9	伊哈洛	FW	1	1989-06-16	48.9333	45.06	96	96	1	1	1	13	55.17	10	30	23	56.52	55.17	8	29	1.86	8.597	5.521	7	159.8	0.36	5.3	6.8	5	159.811	435.805	815.949	2589.66	4595.42
2018-09-02	2018	2018亚泰	15	2018建业	12	433452018亚泰2018建业	1	1	532 (100.0%)	352	2018亚泰29	谭龙	FW	0	1988-04-01	48.9333	45.06	96	96	1	8	8	15	53.13	12	25	27	44.44	68.75	11.79	32	1.47	10.879	7.358	10	241.2	0.54	6.7	9	8	241.216	846.146	1267.53	4176.85	4347.74
2018-09-23	2018	2018力帆	13	2018富力	10	433662018力帆2018富力	1	1	352 (100.0%)	352	2018力帆32	费尔南多.恩里克	FW	1	1993-03-16	58.7667	41.72	93	96	0	2	2.06452	20.6452	54.55	7.22581	42.86	34.0645	48.48	31.82	10.17	45.4194	2.91	9.04465	6.9151	9.29032	202.116	0.47	5.6	7.1	1.03226	202.127	551.382	641.969	2705.78	4943.06
2018-09-23	2018	2018力帆	13	2018富力	10	433662018力帆2018富力	1	1	352 (100.0%)	352	2018力帆27	卡尔德克	FW	1	1989-01-12	58.7667	41.72	96	96	1	6	6	15	62.5	8	87.5	36	66.67	62.5	10	40	1.65	9.357	7.016	6	111.4	0.27	5.8	7.2	12	111.388	472.834	957.743	3350.87	4464.34
2018-10-21	2018	2018建业	12	2018富力	10	433942018建业2018富力	2	0	532 (100.0%)	352	2018建业37	费尔南多·卡兰加	FW	1	1991-04-14	56.5	35.87	95	95	1	5	5	18	55	9	22.22	29	51.72	30	7.61	40	2.15	11.39	8.614	20	453.3	1.03	7.1	9.1	4	453.277	989.735	1582.39	4198.53	4166.31
2018-10-21	2018	2018建业	12	2018富力	10	433942018建业2018富力	2	0	532 (100.0%)	352	2018建业9	里卡多·瓦兹·特	FW	1	1986-10-01	56.5	35.87	95	95	1	11	11	19	58.7	8	62.5	36	69.44	39.13	9.34	46	1.8	10.332	7.793	10	159.8	0.38	6.5	8.3	7	159.844	927.873	1501.39	3576.52	4166.04
2018-10-28	2018	2018建业	12	2018国安	4	434012018建业2018国安	2	0	532 (100.0%)	352	2018建业10	巴索戈	FW	1	1995-10-18	52.7667	35.53	91	99	0	4	4.35165	16.3187	59.46	8.7033	25	29.3736	70.37	29.73	8.33	40.2527	2.73	9.68242	6.70807	19.5824	422.98	0.95	5.8	7.6	4.35165	423.034	686.778	960.667	3057.05	4555.29
2018-10-28	2018	2018建业	12	2018国安	4	434012018建业2018国安	2	0	532 (100.0%)	352	2018建业37	费尔南多·卡兰加	FW	1	1991-04-14	52.7667	35.53	99	99	1	5	5	26	44.68	16	50	32	50	38.3	9.62	47	1.6	11.005	7.614	10	176.7	0.39	6.7	8.7	10	176.709	735.966	1684.69	4146.27	4260.93
2018-11-07	2018	2018建业	12	2018恒丰	16	434112018建业2018恒丰	4	0	532 (100.0%)	352	2018建业10	巴索戈	FW	1	1995-10-18	57.4167	40.98	95	95	1	5	5	19	65.45	5	40	42	69.05	34.55	8.67	55	2.15	9.41	6.894	10	247.9	0.58	5.9	7.2	2	247.935	646.099	1004.56	3104.23	4406.99
2018-11-07	2018	2018建业	12	2018恒丰	16	434112018建业2018恒丰	4	0	532 (100.0%)	352	2018建业9	里卡多·瓦兹·特	FW	1	1986-10-01	57.4167	40.98	85	95	0	4	4.47059	12.2941	70.27	11.1765	70	38	73.53	62.16	9.11	41.3529	1.65	10.0734	7.54971	7.82353	202.965	0.49	6.4	7.7	10.0588	202.948	709.224	1185.38	3681.57	4294.03
2019-04-20	2019	2019佳兆业	15	2019人和	16	435752019佳兆业2019人和	2	2	532 (100.0%)	352	2019佳兆业9	普雷西亚多	FW	1	1994-06-01	50.8167	48.94	95	95	1	7	7	20	61.54	18	77.78	36	61.11	23.08	5.78	52	2.02	9.772	6.278	9	222.5	0.52	6.2	8.4	6	222.499	450.219	1129.5	3957.28	4012.14
2019-04-20	2019	2019佳兆业	15	2019人和	16	435752019佳兆业2019人和	2	2	532 (100.0%)	352	2019佳兆业7	卡马拉	FW	1	1989-10-15	50.8167	48.94	93	95	0	8	8.17204	12.2581	60	13.2796	30.77	23.4946	60.87	50	6.3	30.6452	1.83	10.6216	6.94522	14.3011	267.532	0.64	6.7	9.3	9.19355	267.546	872.49	1673.87	3727.37	4080.68
2019-05-05	2019	2019建业	8	2019人和	16	435902019建业2019人和	2	1	532 (100.0%)	352	2019建业14	奥汗德扎	FW	1	1991-09-28	50.8167	44.66	99	99	1	6	6	13	68.29	9	33.33	27	70.37	12.2	5.55	41	3.34	9.606	6.851	9	189.5	0.43	5.8	8	2	189.549	517.409	1162.66	3457.71	4278.2
2019-05-05	2019	2019建业	8	2019人和	16	435902019建业2019人和	2	1	532 (100.0%)	352	2019建业10	巴索戈	FW	1	1995-10-18	50.8167	44.66	90	99	0	7	7.7	18.7	52.78	7.7	14.29	28.6	61.54	30.56	8.93	39.6	2.42	9.2048	6.5626	15.4	303.27	0.67	5.6	7.6	1.1	303.249	847.105	1008.51	2622.38	4423.49
2019-12-01	2019	2019一方	9	2019人和	16	438002019一方2019人和	2	0	532 (100.0%)	352	2019一方9	龙东	FW	1	1989-09-16	50.8167	50.04	96	96	1	8	8	21	60.38	3	33.33	42	69.05	43.4	7.62	53	1.79	10.528	7.712	9	182.7	0.42	6.5	8.8	1	182.719	665.1	1531.49	4050.98	4098.04
2019-12-01	2019	2019一方	9	2019人和	16	438002019一方2019人和	2	0	532 (100.0%)	352	2019一方21	博阿滕	FW	1	1996-05-23	50.8167	50.04	83	96	0	3	3.46988	11.5663	64.29	9.25301	75	20.8193	72.22	25	0.81	32.3855	1.96	9.45195	6.86689	9.25301	166.092	0.38	5.8	7.9	3.46988	166.051	584.743	1205.53	3593.41	3902.72
2019-04-12	2019	2019申花	13	2019富力	12	435672019申花2019富力	1	2	352 (100.0%)	352	2019申花11	罗梅罗	FW	1	1992-07-04	50.8167	41.85	100	100	1	9	9	18	71.43	4	50	55	70.91	38.1	13.26	63	2.46	11.579	8.486	4	116.5	0.25	6.9	9.1	1	116.53	494.675	1838.52	5458.57	3670.67
2019-04-12	2019	2019申花	13	2019富力	12	435672019申花2019富力	1	2	352 (100.0%)	352	2019申花9	伊哈洛	FW	1	1989-06-16	50.8167	41.85	100	100	1	1	1	22	46.34	12	41.67	25	64	36.59	5.62	41	1.56	9.09	6.459	6	125.5	0.28	5.4	7	7	125.523	511.954	975.818	2981.91	4494.31
2019-10-27	2019	2019建业	8	2019恒大	1	437652019建业2019恒大	2	2	532 (100.0%)	352	2019建业37	费尔南多·卡兰加	FW	1	1991-04-14	50.8167	39.87	98	98	1	4	4	18	56.1	18	50	31	45.16	46.34	11.47	41	1.68	10.319	6.505	15	329.7	0.75	6.3	8.3	12	329.731	471.471	1122.09	3775.01	4620.59
2019-10-27	2019	2019建业	8	2019恒大	1	437652019建业2019恒大	2	2	532 (100.0%)	352	2019建业10	巴索戈	FW	1	1995-10-18	50.8167	39.87	98	98	1	3	3	13	60.61	11	18.18	22	77.27	27.27	6.8	33	3.12	9.175	5.971	14	379.5	0.83	5.6	7.6	3	379.538	482.762	991.563	2670.6	4650.39
2019-11-23	2019	2019恒大	1	2019上港	3	437922019恒大2019上港	2	0	532 (100.0%)	352	2019恒大7	韦世豪	FW	0	1995-04-08	50.8167	46.11	68	97	0	1	1.42647	14.2647	66.67	2.85294	50	34.2353	62.5	50	6.36	42.7941	2.03	10.001	6.55178	7.13235	138.51	0.33	6.2	8.1	4.27941	138.513	601.307	1302.94	3927.29	4030.74
2019-11-23	2019	2019恒大	1	2019上港	3	437922019恒大2019上港	2	0	532 (100.0%)	352	2019恒大9	塔利斯卡	FW	1	1994-02-01	50.8167	46.11	97	97	1	5	5	18	64	7	71.43	33	66.67	38	9.16	50	1.88	8.851	5.784	12	322.4	0.73	5.4	7.8	4	322.419	556.571	1014.33	2516.49	4441.11
2019-12-01	2019	2019恒大	1	2019申花	13	438002019恒大2019申花	3	0	532 (100.0%)	352	2019恒大7	韦世豪	FW	0	1995-04-08	50.8167	61.85	66	95	0	2	2.87879	12.9545	70.97	10.0758	57.14	30.2273	66.67	51.61	8.4	44.6212	1.71	10.0211	6.365	15.8333	347.326	0.82	6.3	8.1	5.75758	347.271	600.203	1058.94	3526.14	4488.75
2019-12-01	2019	2019恒大	1	2019申花	13	438002019恒大2019申花	3	0	532 (100.0%)	352	2019恒大9	塔利斯卡	FW	1	1994-02-01	50.8167	61.85	79	95	0	5	6.01266	16.8354	67.44	12.0253	30	39.6835	69.7	46.51	11.48	51.7089	2.16	9.33766	6.29044	7.21519	185.07	0.42	5.8	7.6	6.01266	185.095	666.951	810.801	2804.11	4870.25
2019-05-11	2019	2019建业	8	2019华夏	11	435962019建业2019华夏	3	2	532 (100.0%)	352	2019建业14	奥汗德扎	FW	1	1991-09-28	50.8167	40.24	97	97	1	6	6	25	47.92	23	39.13	26	46.15	35.42	10.39	48	2.06	10.058	7.065	9	142.5	0.32	6.2	8.3	7	142.46	703.369	1171.83	3802.7	4237.18
2019-05-11	2019	2019建业	8	2019华夏	11	435962019建业2019华夏	3	2	532 (100.0%)	352	2019建业10	巴索戈	FW	1	1995-10-18	50.8167	40.24	97	97	1	4	4	17	57.5	6	33.33	32	56.25	30	11.01	40	2.58	9.489	6.495	15	431.8	0.95	5.8	7.6	4	431.795	570.133	976.139	2932.89	4578.37
2019-07-07	2019	2019佳兆业	15	2019华夏	11	436532019佳兆业2019华夏	1	1	532 (100.0%)	352	2019佳兆业9	普雷西亚多	FW	1	1994-06-01	50.8167	40.91	47	97	0	0	0	14.4468	41.67	8.25532	50	24.766	41.67	91.67	8.21	24.766	1.17	10.5441	7.62585	2.06383	33.8468	0.08	6.5	8.1	10.3191	33.9491	460.536	1452.41	4494.84	4102.04
2019-07-07	2019	2019佳兆业	15	2019华夏	11	436532019佳兆业2019华夏	1	1	532 (100.0%)	352	2019佳兆业12	王成快	FW	1	1995-01-23	50.8167	40.91	97	97	1	7	7	19	44.12	19	36.84	19	57.89	32.35	4.68	34	1.94	9.14	6.208	11	249	0.57	5.6	7.3	7	248.964	449.463	1027.09	2798.46	4616.07
2019-07-07	2019	2019佳兆业	15	2019华夏	11	436532019佳兆业2019华夏	1	1	532 (100.0%)	352	2019佳兆业10	塞尔纳斯	FW	1	1994-07-07	50.8167	40.91	50	97	0	8	15.52	11.64	76	3.88	50	42.68	81.82	32	9.1	48.5	2.12	11.5061	7.88998	9.7	186.822	0.42	7.1	10.2	3.88	186.852	677.299	1737.89	4997.31	3907.4
2019-03-03	2019	2019建业	8	2019一方	9	435272019建业2019一方	1	1	532 (100.0%)	352	2019建业10	巴索戈	FW	1	1995-10-18	50.8167	46.71	97	97	1	5	5	16	55.56	8	37.5	22	59.09	30.56	9.72	36	2.14	8.964	5.734	16	404.7	0.91	5.5	7.8	3	404.682	406.97	871.927	3015.42	4265.09
2019-03-03	2019	2019建业	8	2019一方	9	435272019建业2019一方	1	1	532 (100.0%)	352	2019建业7	杜长杰	FW	0	1997-12-20	50.8167	46.71	53	97	0	4	7.32075	18.3019	54.55	10.9811	66.67	25.6226	57.14	40.91	10.21	40.2642	2.23	12.1287	8.22121	12.8113	284.594	0.67	7.5	10.3	3.66038	284.525	945.837	2447.11	4558.56	3893.49
2019-03-31	2019	2019申花	13	2019建业	8	435552019申花2019建业	2	1	352 (100.0%)	352	2019申花9	伊哈洛	FW	1	1989-06-16	50.8167	47.89	97	97	1	3	3	10	61.54	9	22.22	18	83.33	26.92	6.98	26	2.58	9.596	6.542	10	206.2	0.47	5.9	7.8	2	206.231	675.99	1005.99	3247.83	4460.35
2019-03-31	2019	2019申花	13	2019建业	8	435552019申花2019建业	2	1	352 (100.0%)	352	2019申花10	吉奥瓦尼·莫雷诺	FW	1	1986-07-01	50.8167	47.89	97	97	1	5	5	22	63.33	11	36.36	48	62.5	35	12.91	60	2	10.574	7.098	5	106.1	0.25	6.5	8.5	11	106.112	478.206	1410.33	4157.22	4421.9
2019-04-20	2019	2019建业	8	2019泰达	7	435752019建业2019泰达	2	3	532 (100.0%)	352	2019建业14	奥汗德扎	FW	1	1991-09-28	50.8167	50.21	100	100	1	6	6	13	55.17	13	53.85	13	61.54	20.69	7.76	29	2.31	9.589	6.606	11	271.7	0.6	5.7	7.7	3	271.702	458.339	996.819	3324.4	4537.99
2019-04-20	2019	2019建业	8	2019泰达	7	435752019建业2019泰达	2	3	532 (100.0%)	352	2019建业10	巴索戈	FW	1	1995-10-18	50.8167	50.21	72	100	0	6	8.33333	25	51.35	18.0556	38.46	37.5	51.85	45.95	9.31	51.3889	2.08	10.0542	7.06944	18.0556	394.306	0.91	6	7.9	4.16667	394.242	760.207	1069.07	3049.34	4781.16
2019-05-17	2019	2019上港	3	2019建业	8	436022019上港2019建业	1	0	532 (100.0%)	352	2019上港9	埃尔克森	FW	0	1989-07-13	50.8167	54.73	96	96	1	3	3	8	75.76	5	20	27	81.48	36.36	4.14	33	1.88	9.994	7.018	8	193.3	0.45	6.2	8	3	193.339	422.289	1345.78	3413.03	4619.76
2019-05-17	2019	2019上港	3	2019建业	8	436022019上港2019建业	1	0	532 (100.0%)	352	2019上港19	胡靖航	FW	0	1997-03-23	50.8167	54.73	61	96	0	1	1.57377	9.44262	68.42	25.1803	37.5	26.7541	64.71	42.11	3.04	29.9016	1.84	12.0818	8.89495	4.72131	97.8885	0.23	7.4	9.3	6.29508	97.8149	559.278	1533.97	5955.12	3936.16
2019-06-02	2019	2019建业	8	2019恒大	1	436182019建业2019恒大	2	5	532 (100.0%)	352	2019建业14	奥汗德扎	FW	1	1991-09-28	50.8167	46.5	63	97	0	1	1.53968	12.3175	61.9	15.3968	30	24.6349	62.5	42.86	5.86	32.3333	2.48	9.27197	6.61602	4.61905	125.638	0.29	5.7	7.7	0	125.563	473.77	1011.12	3254.46	4407.23
2019-06-02	2019	2019建业	8	2019恒大	1	436182019建业2019恒大	2	5	532 (100.0%)	352	2019建业10	巴索戈	FW	1	1995-10-18	50.8167	46.5	97	97	1	8	8	19	72.46	3	66.67	52	73.08	37.68	8.76	69	2.12	9.197	6.442	18	452.7	1.01	5.7	7.4	3	452.669	616.668	888.792	2774.83	4463.8
2019-06-22	2019	2019建业	8	2019佳兆业	15	436382019建业2019佳兆业	1	0	532 (100.0%)	352	2019建业14	奥汗德扎	FW	1	1991-09-28	50.8167	54.85	98	98	1	6	6	25	40.48	15	53.33	26	50	30.95	10.81	42	2.43	8.792	6.004	3	52.7	0.12	5.4	6.8	2	52.6512	290.294	804.397	2659.52	4985.28
2019-06-22	2019	2019建业	8	2019佳兆业	15	436382019建业2019佳兆业	1	0	532 (100.0%)	352	2019建业7	杜长杰	FW	0	1997-12-20	50.8167	54.85	91	98	0	2	2.15385	17.2308	54.29	7.53846	57.14	26.9231	56	31.43	4.62	37.6923	2.26	11.3346	7.79262	12.9231	303.154	0.68	6.9	8.6	2.15385	303.11	760.835	1434.83	4265.57	4570.09
2019-07-12	2019	2019建业	8	2019鲁能	5	436582019建业2019鲁能	3	2	532 (100.0%)	352	2019建业14	奥汗德扎	FW	1	1991-09-28	50.8167	41.59	86	96	0	0	0	13.3953	42.86	8.93023	50	11.1628	60	23.81	9	23.4419	2.76	9.85563	6.38958	10.0465	200.037	0.45	6.1	7.8	0	200.063	753.521	969.099	3213.58	4719.12
2019-07-12	2019	2019建业	8	2019鲁能	5	436582019建业2019鲁能	3	2	532 (100.0%)	352	2019建业37	费尔南多·卡兰加	FW	1	1991-04-14	50.8167	41.59	96	96	1	8	8	27	40	18	77.78	31	32.26	55.56	14.32	45	1.47	9.869	6.087	13	318.7	0.71	6.1	7.6	18	318.658	456.008	777.782	3537.11	4778.97
2019-07-21	2019	2019建业	8	2019卓尔	6	436672019建业2019卓尔	0	0	352 (100.0%)	352	2019建业14	奥汗德扎	FW	1	1991-09-28	50.8167	50.32	71	99	0	2	2.78873	11.1549	61.9	11.1549	62.5	13.9437	60	28.57	6.3	29.2817	2.33	9.56117	6.39596	6.97183	116.29	0.26	5.8	7.8	6.97183	116.287	499.786	988.609	3094.5	4862.29
2019-07-21	2019	2019建业	8	2019卓尔	6	436672019建业2019卓尔	0	0	352 (100.0%)	352	2019建业37	费尔南多·卡兰加	FW	1	1991-04-14	50.8167	50.32	99	99	1	2	2	15	50	16	50	23	56.52	60	6.38	30	1.5	9.374	6.109	6	135.1	0.31	5.7	7.4	12	135.09	290.924	749.327	3303.09	4895.47
2019-09-14	2019	2019建业	8	2019华夏	11	437222019建业2019华夏	4	1	532 (100.0%)	352	2019建业37	费尔南多·卡兰加	FW	1	1991-04-14	50.8167	40.28	96	96	1	7	7	21	55.32	22	54.55	41	41.46	59.57	9.76	47	1.72	9.962	6.175	9	193.3	0.43	6.2	7.9	13	193.321	607.578	861.256	3384.25	4915.83
2019-09-14	2019	2019建业	8	2019华夏	11	437222019建业2019华夏	4	1	532 (100.0%)	352	2019建业10	巴索戈	FW	1	1995-10-18	50.8167	40.28	96	96	1	1	1	14	62.16	13	23.08	25	76	35.14	5.12	37	1.86	10.19	6.586	18	435.8	0.97	6.3	8.5	4	435.769	715.878	1157.76	3416.37	4463.94
2019-11-22	2019	2019建业	8	2019权健	14	437912019建业2019权健	2	1	532 (100.0%)	352	2019建业37	费尔南多·卡兰加	FW	1	1991-04-14	50.8167	53.57	97	97	1	4	4	16	51.52	21	33.33	25	56	45.45	8.73	33	1.58	10.131	6.95	11	173.6	0.4	6.3	8.7	9	173.648	547.216	1405.1	4057.08	3947.77
2019-11-22	2019	2019建业	8	2019权健	14	437912019建业2019权健	2	1	532 (100.0%)	352	2019建业10	巴索戈	FW	1	1995-10-18	50.8167	53.57	97	97	1	13	13	16	69.23	10	70	44	65.91	46.15	7.33	52	2.1	9.368	6.358	17	433.1	1	5.8	8	2	433.07	595.159	975.303	3161.35	4203.3
2019-12-01	2019	2019建业	8	2019富力	12	438002019建业2019富力	1	0	532 (100.0%)	352	2019建业37	费尔南多·卡兰加	FW	1	1991-04-14	50.8167	41.61	95	95	1	5	5	18	58.14	7	57.14	38	55.26	46.51	7.4	43	2.09	11.028	8.282	16	349.4	0.81	6.9	8.5	5	349.445	831.255	1466.09	3928.12	4453.27
2019-12-01	2019	2019建业	8	2019富力	12	438002019建业2019富力	1	0	532 (100.0%)	352	2019建业10	巴索戈	FW	1	1995-10-18	50.8167	41.61	94	95	0	6	6.06383	14.1489	68.18	5.05319	40	38.4043	71.05	36.36	7.48	44.4681	2.61	10.0498	7.56463	24.2553	556.761	1.3	6.3	7.7	3.03191	556.778	740.546	1112.78	3281.29	4358.57
2019-06-21	2019	2019申花	13	2019苏宁	4	436372019申花2019苏宁	1	0	532 (100.0%)	352	2019申花15	朱建荣	FW	0	1991-07-12	50.8167	40.51	68	96	0	3	4.23529	9.88235	61.11	14.1176	90	18.3529	53.85	61.11	4.62	25.4118	1.39	9.04376	6.49412	5.64706	74.8235	0.18	5.6	7.3	7.05882	74.8553	396.002	849.598	2797.3	4925.84
2019-06-21	2019	2019申花	13	2019苏宁	4	436372019申花2019苏宁	1	0	532 (100.0%)	352	2019申花10	吉奥瓦尼·莫雷诺	FW	1	1986-07-01	50.8167	40.51	96	96	1	7	7	16	61.9	14	50	38	60.53	30.95	6.97	42	2.67	9.368	6.61	6	150.6	0.35	5.8	7.5	7	150.615	398.71	999.698	3103.86	4715.6
2019-08-13	2019	2019苏宁	4	2019建业	8	436902019苏宁2019建业	3	0	532 (100.0%)	352	2019苏宁10	阿莱士·特谢拉	FW	1	1990-01-06	50.8167	51.69	101	101	1	0	0	9	72.73	7	28.57	24	87.5	27.27	6.79	33	2.55	9.162	5.638	14	247.9	0.55	5.4	7.3	3	247.926	550.247	839.774	2439.39	5084.88
2019-08-13	2019	2019苏宁	4	2019建业	8	436902019苏宁2019建业	3	0	532 (100.0%)	352	2019苏宁9	埃德尔·西塔丁·马丁斯	FW	1	1986-11-15	50.8167	51.69	82	101	0	7	8.62195	17.2439	64.1	7.39024	33.33	34.4878	75	23.08	16.77	48.0366	2.18	9.82163	6.00334	16.0122	398.827	0.87	5.8	8.2	1.23171	398.799	704.365	1123.09	2329.79	5265.97
2019-07-21	2019	2019佳兆业	15	2019鲁能	5	436672019佳兆业2019鲁能	0	3	532 (100.0%)	352	2019佳兆业12	王成快	FW	1	1995-01-23	50.8167	52.84	69	95	0	0	0	13.7681	52.38	17.8986	46.15	20.6522	60	28.57	5.13	28.913	2.67	9.03739	6.37464	12.3913	197.435	0.46	5.7	7.3	5.50725	197.423	528.099	846.302	2694.61	4770.46
2019-07-21	2019	2019佳兆业	15	2019鲁能	5	436672019佳兆业2019鲁能	0	3	532 (100.0%)	352	2019佳兆业31	李源一	FW	0	1993-08-28	50.8167	52.84	62	95	0	2	3.06452	15.3226	71.43	7.66129	40	47.5	74.19	42.86	2.97	53.629	2.09	10.7411	7.68274	9.19355	154.298	0.37	6.7	8.5	0	154.356	628.454	1606.32	3513.02	4839.06
2019-04-07	2019	2019申花	13	2019人和	16	435622019申花2019人和	5	1	352 (100.0%)	352	2019申花9	伊哈洛	FW	1	1989-06-16	50.8167	54.12	95	95	1	4	4	14	56.25	9	44.44	19	73.68	21.88	5.37	32	2.78	9.468	7.084	15	311.2	0.74	6	7.3	0	311.199	574.114	1008.93	3152.82	4421.16
2019-04-07	2019	2019申花	13	2019人和	16	435622019申花2019人和	5	1	352 (100.0%)	352	2019申花10	吉奥瓦尼·莫雷诺	FW	1	1986-07-01	50.8167	54.12	95	95	1	10	10	25	67.53	12	58.33	71	69.01	29.87	14.27	77	2.38	10.067	7.336	9	155.1	0.38	6.3	7.5	9	155.141	571.379	1294.15	3191.73	4854.67
2019-06-14	2019	2019上港	3	2019恒大	1	436302019上港2019恒大	0	2	352 (100.0%)	352	2019上港9	埃尔克森	FW	0	1989-07-13	50.8167	57.08	98	98	1	0	0	9	68.97	4	50	22	72.73	51.72	6.61	29	1.69	9.618	6.762	7	131.8	0.31	5.9	7.8	2	131.842	441.864	1318.05	3138.34	4588.25
2019-06-14	2019	2019上港	3	2019恒大	1	436302019上港2019恒大	0	2	352 (100.0%)	352	2019上港10	胡尔克	FW	1	1986-07-25	50.8167	57.08	98	98	1	4	4	23	61.67	6	33.33	41	75.61	28.33	9.38	60	2.7	8.861	6.038	7	119.8	0.27	5.4	7	2	119.801	488.104	992.395	2645.38	4615.44
2019-09-22	2019	2019建业	8	2019上港	3	437302019建业2019上港	1	2	532 (100.0%)	352	2019建业37	费尔南多·卡兰加	FW	1	1991-04-14	50.8167	41.52	77	97	0	4	5.03896	21.4156	46.88	23.9351	47.37	31.4935	52	68.75	9.36	40.3117	1.31	10.0653	6.75473	8.81818	233.178	0.52	6.2	7.7	20.1558	233.185	602.738	1001.63	3338.16	4889.45
2019-09-22	2019	2019建业	8	2019上港	3	437302019建业2019上港	1	2	532 (100.0%)	352	2019建业10	巴索戈	FW	1	1995-10-18	50.8167	41.52	97	97	1	6	6	19	48.65	10	20	26	50	32.43	7.98	37	2.62	9.815	6.889	20	491.5	1.13	6.1	8	3	491.496	605.155	1021.86	3135.29	4560.96
2019-03-02	2019	2019佳兆业	15	2019华夏	11	435262019佳兆业2019华夏	3	1	532 (100.0%)	352	2019佳兆业27	祖鹏超	FW	0	1997-01-11	50.8167	36.75	70	97	0	6	8.31429	9.7	69.57	6.92857	40	24.9429	83.33	39.13	4.51	31.8714	2.35	12.2372	8.16324	11.0857	229.474	0.54	7.5	9.5	4.15714	229.504	821.214	2015.58	4573.55	4596.99
2019-03-02	2019	2019佳兆业	15	2019华夏	11	435262019佳兆业2019华夏	3	1	532 (100.0%)	352	2019佳兆业9	普雷西亚多	FW	1	1994-06-01	50.8167	36.75	97	97	1	1	1	12	55.56	16	37.5	19	57.89	40.74	10.16	27	2.07	9.802	6.384	12	206.9	0.49	6	7.5	6	206.852	557.214	911.444	3909.04	4217.09
2019-06-16	2019	2019佳兆业	15	2019泰达	7	436322019佳兆业2019泰达	0	0	532 (100.0%)	352	2019佳兆业9	普雷西亚多	FW	1	1994-06-01	50.8167	46.69	96	96	1	2	2	20	48.72	23	47.83	24	41.67	46.15	11.29	39	1.46	9.236	6.101	7	149.3	0.36	5.7	7.7	11	149.323	538.113	845.472	3509.16	4194.32
2019-06-16	2019	2019佳兆业	15	2019泰达	7	436322019佳兆业2019泰达	0	0	532 (100.0%)	352	2019佳兆业7	卡马拉	FW	1	1989-10-15	50.8167	46.69	94	96	0	4	4.08511	6.12766	79.31	19.4043	21.05	24.5106	87.5	37.93	3.76	29.617	2.69	10.561	7.36034	7.14894	150.026	0.35	6.5	9.3	2.04255	150.069	785.065	1786.35	3907.65	3931.94
2019-04-19	2019	2019上港	3	2019权健	14	435742019上港2019权健	0	0	352 (100.0%)	352	2019上港9	埃尔克森	FW	0	1989-07-13	50.8167	57.46	96	96	1	6	6	16	69.23	5	80	47	74.47	40.38	10.27	52	2.02	10.28	7.831	6	94.8	0.22	6.4	8.3	4	94.8374	587.836	1645.12	3730.51	4221.95
2019-04-19	2019	2019上港	3	2019权健	14	435742019上港2019权健	0	0	352 (100.0%)	352	2019上港10	胡尔克	FW	1	1986-07-25	50.8167	57.46	96	96	1	2	2	17	70.69	5	40	46	71.74	27.59		58	3.16	9.366	6.826	11	209	0.51	5.8	7.2	1	208.969	679.734	1050.82	2862.52	4564.43
2019-07-28	2019	2019卓尔	6	2019上港	3	436742019卓尔2019上港	1	1	532 (100.0%)	352	2019卓尔17	埃弗拉·夸西	FW	1	1994-09-25	50.8167	45.07	97	97	1	3	3	8	75	4	50	24	70.83	25	7.55	32	3.28	10.003	7.476	4	86	0.19	6.2	7.6	2	85.9864	672.726	888.305	3978.86	4376.95
2019-07-28	2019	2019卓尔	6	2019上港	3	436742019卓尔2019上港	1	1	532 (100.0%)	352	2019卓尔10	巴普蒂斯唐	FW	1	1992-08-26	50.8167	45.07	97	97	1	2	2	16	57.89	9	33.33	27	59.26	34.21	10.81	38	2.32	10.037	7.348	8	174.2	0.42	6.2	7.5	6	174.211	378.005	893.579	3329.26	5262.39
2020-08-02	2020	2020上港	4	2020华夏	8	440452020上港2020华夏	4	0	352 (100.0%)	352	2020上港7	阿瑙托维奇	FW	1	1989-04-19	2.18472	52.23	77	97	0	3	3.77922	12.5974	70.59	5.03896	50	37.7922	76.67	44.12	5.73	42.8312	1.79	9.27799	6.44609	7.55844	194.756	0.46	5.7	7.5	8.81818	194.797	472.268	916.82	2900.99	0
2020-08-02	2020	2020上港	4	2020华夏	8	440452020上港2020华夏	4	0	352 (100.0%)	352	2020上港9	里卡多·洛佩斯	FW	1	1990-10-28	2.18472	52.23	97	97	1	2	2	11	80	7	42.86	40	85	25.45	4.56	55	2.64	9.198	6.533	15	340.2	0.76	5.7	7.5	1	340.246	418.846	939.211	2409.98	0
2020-08-06	2020	2020泰达	10	2020国安	3	440492020泰达2020国安	1	3	352 (100.0%)	352	2020泰达7	阿奇姆彭	FW	1	1993-10-16	2.11458	37.69	87	98	0	0	0	12.3908	71.79	2.25287	0	37.1724	78.79	35.9	7.36	43.931	2.05	9.52177	6.74736	3.37931	85.6092	0.19	5.8	7.8	3.37931	85.665	511.829	1172.86	2980.1	0
2020-08-06	2020	2020泰达	10	2020国安	3	440492020泰达2020国安	1	3	352 (100.0%)	352	2020泰达11	谢维军	FW	0	1997-11-14	2.11458	37.69	98	98	1	3	3	6	77.78	8	75	22	72.73	40.74	5.08	27	2.07	10.285	6.807	7	135.5	0.3	6.3	8	4	135.452	515.24	921.039	3676.43	0
2020-08-26	2020	2020申花	7	2020建业	9	440692020申花2020建业	0	0	352 (100.0%)	352	2020申花10	吉奥瓦尼·莫雷诺	FW	1	1986-07-01	2.04722	56.18	93	93	1	10	10	13	75.47	14	64.29	46	76.09	33.96	8.89	53	2.09	9.196	6.059	8	176.4	0.41	5.9	7.4	9	176.395	452.513	1041.08	2727.13	0
2020-08-26	2020	2020申花	7	2020建业	9	440692020申花2020建业	0	0	352 (100.0%)	352	2020申花22	沙拉维	FW	1	1992-10-27	2.04722	56.18	93	93	1	4	4	10	80	3	33.33	44	88.64	22	6.78	50	2.9	10.021	7.109	13	236.7	0.57	6.4	8.7	2	236.697	663.168	1529.31	3396.33	0
2020-09-03	2020	2020建业	9	2020一方	12	440772020建业2020一方	0	4	532 (100.0%)	352	2020建业9	恩里克·多拉多	FW	1	1989-09-15	2.16528	49.49	96	96	1	4	4	11	69.44	10	60	26	80.77	38.89	8.58	36	1.89	10.114	7.216	2	45	0.1	6.3	8.3	5	44.96	505.296	1279.14	3996.55	0
2020-09-03	2020	2020建业	9	2020一方	12	440772020建业2020一方	0	4	532 (100.0%)	352	2020建业7	费尔南多·卡兰加	FW	1	1991-04-14	2.16528	49.49	89	96	0	1	1.07865	12.9438	63.64	10.7865	30	24.809	78.26	39.39	11.03	35.5955	1.76	10.2289	7.27335	12.9438	236.009	0.56	6.4	8.5	5.39326	236.011	594.356	1197.31	3980.85	0
2020-09-24	2020	2020苏宁	1	2020恒大	2	440982020苏宁2020恒大	2	1	532 (100.0%)	352	2020苏宁10	阿莱士·特谢拉	FW	0	1990-01-06	2.01389	35.01	98	98	1	6	6	12	62.5	8	25	21	80.95	25	10.14	32	2.13	9.605	6.311	20	398	0.92	5.9	7.8	3	398.008	587.587	1114.92	2778.08	0
2020-09-24	2020	2020苏宁	1	2020恒大	2	440982020苏宁2020恒大	2	1	532 (100.0%)	352	2020苏宁23	埃德尔·西塔丁·马丁斯	FW	1	1986-11-15	2.01389	35.01	87	98	0	5	5.63218	18.023	54.29	6.75862	0	31.5402	57.14	22.86	10.54	39.4253	2.57	10.3215	6.83409	19.1494	416.106	0.96	6.3	8.7	0	416.072	502.005	1401.76	3336.69	0
2020-10-21	2020	2020泰达	10	2020佳兆业	13	441252020泰达2020佳兆业	1	1	532 (100.0%)	352	2020泰达7	阿奇姆彭	FW	1	1993-10-16	1.74722	39.12	79	98	0	3	3.72152	9.92405	69.23	11.1646	33.33	23.5696	68.42	50	4.12	32.2532	2.04	10.6969	6.38116	13.6456	339.527	0.79	6.5	9.3	6.20253	339.493	467.565	1155.66	4134.81	0
2020-10-21	2020	2020泰达	10	2020佳兆业	13	441252020泰达2020佳兆业	1	1	532 (100.0%)	352	2020泰达18	蒂基尼奥·苏亚雷斯	FW	1	1991-01-17	1.74722	39.12	97	98	0	3	3.03093	22.2268	42.11	18.1856	55.56	19.1959	36.84	31.58	12.78	38.3918	2.18	9.82829	5.88101	8.08247	189.837	0.42	6	8.4	10.1031	189.881	611.997	1193.04	3378.26	0
2020-10-28	2020	2020永昌	16	2020佳兆业	13	441322020永昌2020佳兆业	0	1	532 (100.0%)	352	2020永昌11	穆里奇	FW	1	1986-06-16	1.84653	41.11	97	97	1	6	6	14	56.25	3	33.33	23	56.52	28.13	14.33	32	2.59	8.944	5.829	8	133	0.31	5.5	7.9	3	132.993	541.142	953.382	2736.26	0
2020-10-28	2020	2020永昌	16	2020佳兆业	13	441322020永昌2020佳兆业	0	1	532 (100.0%)	352	2020永昌10	马修斯	FW	0	1983-01-15	1.84653	41.11	97	97	1	2	2	14	58.82	9	33.33	28	60.71	55.88	11.46	34	1.74	9.529	6.233	18	366.6	0.84	5.9	8.4	0	366.578	724.695	1064.95	2900.77	0
2020-10-26	2020	2020泰达	10	2020一方	12	441302020泰达2020一方	2	0	532 (100.0%)	352	2020泰达9	桑德罗·利马	FW	1	1990-10-28	2.05347	37.03	87	97	0	11	12.2644	23.4138	50	11.1494	60	35.6782	53.13	54.76	10.54	46.8276	2.43	11.7749	8.27956	21.1839	618.236	1.4	7.3	10.1	7.8046	618.265	1079.45	1801.59	4231.73	0
2020-10-26	2020	2020泰达	10	2020一方	12	441302020泰达2020一方	2	0	532 (100.0%)	352	2020泰达7	阿奇姆彭	FW	1	1993-10-16	2.05347	37.03	97	97	1	6	6	23	54.9	9	77.78	32	62.5	33.33	11.91	51	2.39	10.825	7.357	14	309	0.72	6.6	9	4	309.045	820.789	1415.14	3531.3	0
2020-11-06	2020	2020泰达	10	2020建业	9	441412020泰达2020建业	0	0	532 (100.0%)	352	2020泰达7	阿奇姆彭	FW	1	1993-10-16	2.02222	49.88	94	94	1	4	4	12	63.64	5	20	23	73.91	36.36	8.82	33	1.88	10.421	7.458	12	251.9	0.58	6.6	9.2	2	251.854	473.784	1800.36	3982.01	0
2020-11-06	2020	2020泰达	10	2020建业	9	441412020泰达2020建业	0	0	532 (100.0%)	352	2020泰达18	蒂基尼奥·苏亚雷斯	FW	1	1991-01-17	2.02222	49.88	94	94	1	5	5	16	60	4	25	29	72.41	20	7.17	40	2.75	9.432	6.417	3	67.6	0.15	6	7.9	2	67.6144	500.118	1277.94	3469.58	0
2020-11-10	2020	2020华夏	8	2020申花	7	441452020华夏2020申花	0	1	532 (100.0%)	352	2020华夏16	高拉特	FW	0	1991-06-05	2.04861	57.65	95	95	1	4	4	13	63.89	2	50	34	64.71	66.67	7.91	36	1.47	8.334	5.807	4	79.1	0.19	5.3	7.1	3	79.0642	431.498	1303.05	2609	0
2020-11-10	2020	2020华夏	8	2020申花	7	441452020华夏2020申花	0	1	532 (100.0%)	352	2020华夏38	张威	FW	0	2000-05-16	2.04861	57.65	68	95	0	3	4.19118	9.77941	63.16	12.5735	11.11	13.9706	100	31.58	5.29	26.5441	1.68	10.8999	8.16721	8.38235	132.441	0.33	6.9	8.8	2.79412	132.391	642.598	1640.93	4656.15	0
2020-11-10	2020	2020泰达	10	2020建业	9	441452020泰达2020建业	1	2	532 (100.0%)	352	2020泰达18	蒂基尼奥·苏亚雷斯	FW	1	1991-01-17	2.4	50.29	127	127	1	6	6	29	46.3	15	46.67	43	48.84	42.59	9.75	54	1.98	12.311	7.875	7	153.9	0.27	5.8	8.2	14	153.891	691.806	1135.66	3150.68	0
2020-11-10	2020	2020泰达	10	2020建业	9	441452020泰达2020建业	1	2	532 (100.0%)	352	2020泰达7	阿奇姆彭	FW	1	1993-10-16	2.4	50.29	127	127	1	2	2	16	70.91	5	60	44	70.45	41.82	5.57	55	1.95	13.824	8.962	15	378.5	0.67	6.5	9.3	5	378.501	566.704	1789.45	3801.69	0
2020-11-10	2020	2020建业	9	2020泰达	10	441452020建业2020泰达	2	1	532 (100.0%)	352	2020建业7	费尔南多·卡兰加	FW	1	1991-04-14	2.4	49.71	127	127	1	10	10	25	45.65	12	50	28	53.57	36.96	7.21	46	1.78	13.439	8.127	15	317.4	0.56	6.3	8.5	13	71.889	397.614	1257.5	3209.92	0
2020-11-10	2020	2020建业	9	2020泰达	10	441452020建业2020泰达	2	1	532 (100.0%)	352	2020建业9	恩里克·多拉多	FW	1	1989-09-15	2.4	49.71	127	127	1	6	6	22	52.17	14	42.86	33	63.64	41.3	6.07	46	2	12.694	7.55	3	71.9	0.13	6	7.9	10	0	0	0	0	0
2020-11-10	2020	2020富力	11	2020一方	12	441452020富力2020一方	4	0	532 (100.0%)	352	2020富力11	雷纳迪尼奥	FW	1	1988-10-04	3.38333	52.4	63	127	0	2	4.03175	26.2063	60.61	2.01587	100	48.381	62.5	33.33	7.11	66.5238	2.45	14.0164	11.2949	8.06349	169.132	0.3	6.6	7.8	0	239.629	1775.8	4732.48	10678.7	0
2020-11-10	2020	2020富力	11	2020一方	12	441452020富力2020一方	4	0	532 (100.0%)	352	2020富力9	日夫科维奇	FW	1	1996-09-05	3.38333	52.4	127	127	1	9	9	12	73.91	6	16.67	38	84.21	32.61	6.74	46	2.48	15.326	12.001	20	390.5	0.7	7.2	8.9	5	88.1679	454.95	921.08	1793.9	0
2021-04-22	2021	2021上港	2	2021泰达	12	443082021上港2021泰达	6	1	352 (100.0%)	352	2021上港11	吕文君	FW	0	1989-03-11	2.50694	66.87	95	95	1	9	9	15	79.73	5	80	67	77.61	24.32	7.95	74	2.08	11.329	8.213	11	182.5	0.44	7.1	8.2	4	182.494	826.612	1778.34	4646.62	0
2021-04-22	2021	2021上港	2	2021泰达	12	443082021上港2021泰达	6	1	352 (100.0%)	352	2021上港4	王燊超	FW	0	1989-02-08	2.50694	66.87	95	95	1	10	10	12	86.05	4	75	85	85.88	33.72	10.78	86	2.09	11.617	8.613	9	152.6	0.36	7.3	8.6	5	152.609	942.846	1738.53	4782.35	0
2021-04-22	2021	2021上港	2	2021泰达	12	443082021上港2021泰达	6	1	352 (100.0%)	352	2021上港7	阿瑙托维奇	FW	1	1989-04-19	2.50694	66.87	78	95	0	3	3.65385	9.74359	80.49	4.87179	50	43.8462	86.11	43.9	6.37	49.9359	1.68	10.6631	8.02506	14.6154	350.526	0.82	6.7	8	2.4359	350.585	634.013	1225.02	3719.69	0
2021-04-22	2021	2021上港	2	2021泰达	12	443082021上港2021泰达	6	1	352 (100.0%)	352	2021上港10	里卡多·洛佩斯	FW	1	1990-10-28	2.50694	66.87	70	95	0	3	4.07143	10.8571	68	2.71429	50	21.7143	81.25	36	10.45	33.9286	1.88	11.096	8.24736	17.6429	301.15	0.72	7	8.2	6.78571	301.211	696.355	1430.39	4255.97	0
2021-04-28	2021	2021上港	2	2021国安	5	443142021上港2021国安	3	1	532 (100.0%)	352	2021上港10	里卡多·洛佩斯	FW	1	1990-10-28	2.20972	35.87	85	95	0	7	7.82353	16.7647	48.28	6.70588	66.67	16.7647	86.67	24.14	6.3	32.4118	2.76	10.8557	7.82912	23.4706	446.724	1.04	6.9	8.8	5.58824	446.762	703.796	1516.09	3768	0
2021-04-28	2021	2021上港	2	2021国安	5	443142021上港2021国安	3	1	532 (100.0%)	352	2021上港7	阿瑙托维奇	FW	1	1989-04-19	2.20972	35.87	88	95	0	5	5.39773	6.47727	80	12.9545	16.67	25.9091	83.33	40	6.22	32.3864	1.67	10.5763	7.52875	9.71591	276.148	0.64	6.7	8.5	4.31818	276.199	541.051	1289.84	4341.78	0
2021-04-27	2021	2021建业	10	2021永昌	11	443132021建业2021永昌	0	0	352 (100.0%)	352	2021建业10	步亚·图雷	FW	1	1995-01-10	2.14583	45.47	97	97	1	7	7	12	57.14	6	66.67	21	57.14	39.29	6.95	28	1.89	9.877	6.838	23	552.4	1.27	6.1	8	5	552.359	719.7	1202.01	3196.79	0
2021-04-27	2021	2021建业	10	2021永昌	11	443132021建业2021永昌	0	0	352 (100.0%)	352	2021建业9	恩里克·多拉多	FW	1	1989-09-15	2.14583	45.47	97	97	1	4	4	13	56.67	8	37.5	21	61.9	33.33	10.05	30	2.47	9.538	6.479	8	156.4	0.36	5.9	7.5	9	156.366	443.108	1032.83	3295.46	0
2021-05-11	2021	2021上港	2	2021亚泰	4	443272021上港2021亚泰	0	0	352(100%)	352	2021上港7	阿瑙托维奇	FW	1	1989-04-19	2.34722	58.61	62	94	0	3	4.54839	10.6129	77.42	7.58065	40	37.9032	76	35.48	6.17	47	2.45	10.5037	7.90206	19.7097	347.194	0.84	6.6	8	3.03226	347.225	524.915	1311.74	3742.89	0
2021-05-11	2021	2021上港	2	2021亚泰	4	443272021上港2021亚泰	0	0	352(100%)	352	2021上港10	里卡多·洛佩斯	FW	1	1990-10-28	2.34722	58.61	94	94	1	4	4	10	75.61	3	33.33	31	87.1	12.2	10.84	41	2.71	11.255	8.441	15	331.3	0.79	7.2	9	0	331.275	995.497	1605.31	3824.24	0
2021-05-16	2021	2021上港	2	2021一方	15	443322021上港2021一方	3	0	352 (100.0%)	352	2021上港10	里卡多·洛佩斯	FW	1	1990-10-28	2.31736	62.97	86	94	0	5	5.46512	16.3953	63.41	7.65116	28.57	32.7907	70	31.71	14.36	44.814	2.41	10.7881	8.27747	12.0233	350.642	0.81	6.8	8.6	5.46512	350.694	513.247	1537.68	4162.11	0
2021-05-16	2021	2021上港	2	2021一方	15	443322021上港2021一方	3	0	352 (100.0%)	352	2021上港14	李圣龙	FW	0	1992-07-30	2.31736	62.97	94	94	1	6	6	12	50	13	69.23	15	60	33.33	3.57	24	1.71	11.314	8.282	17	357	0.83	7.2	8.9	8	357.04	1032.68	1462.84	4857.3	0
