# Supplementary material for: Non-linear trends using the generalized additive models in physical and technical performances of the Chinese Super League players
Source: PLoS One. 2024 Jul 26;19(7):e0307843. doi: 10.1371/journal.pone.0307843 (PMC11280146; doi:10.1371/journal.pone.0307843)
Supplement: S1 File — It includes detailed datasets used in the analysis of non-linear trends in physical and technical performance indicators of players across different positions and formations in the Chinese Super League from the 2015 to 2021 seasons. (ZIP) [file pone.0307843.s001.zip › Datta/CD/CD442.xlsx]

## Sheet: Sheet1
MatchDate	Season	球队名字	球队排名	对手名字	对手排名		GoalsScored	GoalsAgainst	阵型2	formation	球队	PlayerID	场上确切位置	ForeignorNot	确切出生日期	MinBallinPlay	BallPoss%	MinPlayed	全场时间	FullMatchorNo	Gain_of_Possession	标准化Poss	Loss_of_Possession	Ball_Retention	Challenge	Challenge_Success_Rate	Pass	Pass_Success_Rate	FirstTimePassofIndposs%	AvgLengthFwdPass	标准化IndPoss	TouchesperIndPoss	Distance_Covered	Distance_Covered_Ball_In_Play	Number_of_Sprint	标准化DistanceSprint	TimeinSprint	AvgSpeed	AvgSpeedBallinPlay	标准化NoJump	Sprint	High_Speed_Running	Middle_speed_running	Low_Speed_Running	标准化Walking&Jogging&Standing
2015-07-11	2015	2015恒大	1	2015亚泰	8	421962015恒大2015亚泰	2	0	4-4-2 (100.0%)	442	2015恒大6	冯潇霆	CD	0	1985-10-22	55.2333	53.57	94	94	1	10	10	10	78.72	6	100	46	78.26	29.79	15.38	47	2.13	8.083	5.76	1	47.8	0.11	5.1	6.3	9	47.7706	252.776	736.922	2744.5	4301.42
2015-07-11	2015	2015恒大	1	2015亚泰	8	421962015恒大2015亚泰	2	0	4-4-2 (100.0%)	442	2015恒大3	梅方	CD	0	1989-11-14	55.2333	53.57	94	94	1	6	6	5	88.64	3	66.67	43	88.37	22.73	13.33	44	2.34	9.234	6.628	1	12.6	0.03	5.9	7.2	5	12.5681	282.585	796.836	4325.66	3816.07
2015-07-19	2015	2015申花	6	2015力帆	10	422042015申花2015力帆	2	0	4-4-2 (100.0%)	442	2015申花4	帕帕多普洛斯	CD	1	1984-12-03	51.2	45.64	97	97	1	14	14	15	55.88	8	75	33	57.58	47.06	22.13	34	1.62	8.916	5.627	7	147.4	0.35	5.5	6.6	6	147.382	251.276	697.053	2928.22	4892.23
2015-07-19	2015	2015申花	6	2015力帆	10	422042015申花2015力帆	2	0	4-4-2 (100.0%)	442	2015申花3	李建滨	CD	0	1989-04-19	51.2	45.64	97	97	1	6	6	3	86.36	6	50	21	90.48	22.73	14.81	22	2.18	8.846	5.938	8	146.8	0.34	5.4	7	4	146.832	432.888	697.275	2867.5	4701.53
2015-07-25	2015	2015宏运	14	2015苏宁	9	422102015宏运2015苏宁	2	3	4-4-2 (100.0%)	442	2015宏运30	金裕晋	CD	1	1983-06-19	51.4333	62.59	97	97	1	13	13	8	84.62	5	60	50	84	36.54	13.62	52	2.23	8.696	5.673	2	54.2	0.14	5.4	6.7	9	54.241	161.21	837.355	3343.32	4299.83
2015-07-25	2015	2015宏运	14	2015苏宁	9	422102015宏运2015苏宁	2	3	4-4-2 (100.0%)	442	2015宏运5	杨善平	CD	0	1987-10-28	51.4333	62.59	97	97	1	7	7	6	85.37	5	40	39	82.05	39.02	16.53	41	1.66	8.566	5.52	0	0	0	5.3	6.5	10	0	337.329	751.337	2982.21	4495.26
2015-07-05	2015	2015泰达	13	2015绿城	11	421902015泰达2015绿城	1	2	4-4-2(100.0%)	442	2015泰达30	吕伟	CD	0	1989-01-18	50.2833	47.03	94	94	1	12	12	5	82.76	8	37.5	27	81.48	62.07	17.95	29	1.48	8.983	6.006	2	19.4	0.05	5.7	7.2	5	19.3748	242.23	843.513	3547.69	4330.56
2015-07-05	2015	2015泰达	13	2015绿城	11	421902015泰达2015绿城	1	2	4-4-2(100.0%)	442	2015泰达4	卢卡斯·丰塞卡	CD	1	1985-08-02	50.2833	47.03	94	94	1	19	19	12	65.71	4	50	32	68.75	51.43	21.43	35	1.49	8.902	5.874	3	57.1	0.14	5.7	7	7	57.1064	244.723	905.96	3567.11	4127.48
2015-08-12	2015	2015恒大	1	2015苏宁	9	422282015恒大2015苏宁	1	0	4-4-2 (100.0%)	442	2015恒大28	金英权	CD	1	1990-02-27	57.35	59.01	96	96	1	13	13	5	87.8	5	60	38	92.11	29.27	15.26	41	2	9.037	6.491	0	0	0	5.6	6.8	4	0	239.117	878.944	3475.59	4443.41
2015-08-12	2015	2015恒大	1	2015苏宁	9	422282015恒大2015苏宁	1	0	4-4-2 (100.0%)	442	2015恒大6	冯潇霆	CD	0	1985-10-22	57.35	59.01	96	96	1	14	14	4	90.7	8	25	41	85.37	46.51	11.42	43	1.63	9.204	6.271	4	63.5	0.16	5.7	6.6	6	63.4996	223.931	800.469	3589.4	4526.34
2015-09-19	2015	2015绿城	11	2015永昌	7	422662015绿城2015永昌	1	1	4-4-2 (100.0%)	442	2015绿城34	斯皮拉诺维奇	CD	1	1988-06-27	59.8333	55.37	96	96	1	11	11	4	91.49	16	50	47	89.36	31.91	15.16	47	2.62	10.128	7.511	4	54.4	0.13	6.3	7.5	8	54.4321	283.073	1043.4	4613.95	4133.48
2015-09-19	2015	2015绿城	11	2015永昌	7	422662015绿城2015永昌	1	1	4-4-2 (100.0%)	442	2015绿城13	曹轩	CD	0	1985-07-02	59.8333	55.37	96	96	1	6	6	4	88.24	11	54.55	33	87.88	29.41	19.73	34	2.12	9.626	7.03	3	45.3	0.11	6	7	8	45.2644	155.598	879.028	4246.95	4299.22
2015-09-20	2015	2015宏运	14	2015力帆	10	422672015宏运2015力帆	1	1	4-4-2 (100.0%)	442	2015宏运27	王博（王博）	CD	0	1982-05-08	53.4167	41.97	97	97	1	11	11	5	85.71	2	50	35	82.86	45.71	17	35	2.09	8.504	5.849	0	0	0	5.2	6.6	4	0	136.599	573.965	3074.04	4719.76
2015-09-20	2015	2015宏运	14	2015力帆	10	422672015宏运2015力帆	1	1	4-4-2 (100.0%)	442	2015宏运5	杨善平	CD	0	1987-10-28	53.4167	41.97	97	97	1	8	8	6	81.25	5	40	30	83.33	37.5	18.67	32	1.75	7.649	5.228	0	0	0	4.8	5.9	4	0	44.7197	478.834	2545.08	4580.05
2015-10-17	2015	2015申花	6	2015亚泰	8	422942015申花2015亚泰	3	0	4-4-2 (100.0%)	442	2015申花3	李建滨	CD	0	1989-04-19	47.1	48.51	47	95	0	4	8.08511	8.08511	75	4.04255	100	30.3191	73.33	37.5	15.34	32.3404	1.75	8.90372	5.76266	8.08511	168.372	0.39	5.6	7.2	4.04255	168.405	336.667	798.929	3501.83	4097.02
2015-10-17	2015	2015申花	6	2015亚泰	8	422942015申花2015亚泰	3	0	4-4-2 (100.0%)	442	2015申花2	熊飞	CD	0	1987-10-21	47.1	48.51	47	95	0	5	10.1064	14.1489	70.83	6.06383	66.67	48.5106	66.67	50	18.98	48.5106	1.67	10.2762	6.46809	2.02128	38.4043	0.09	6.6	8.2	8.08511	38.3048	424.276	1281.87	4421.69	4110.07
2015-10-18	2015	2015宏运	14	2015绿城	11	422952015宏运2015绿城	0	0	4-4-2 (100.0%)	442	2015宏运30	金裕晋	CD	1	1983-06-19	59.2333	44.61	97	97	1	8	8	3	90.91	3	66.67	33	84.85	36.36	18.74	33	1.94	8.675	6.414	2	26.2	0.06	5.3	6.5	4	26.1731	195.16	774.356	3412.4	4266.82
2015-10-18	2015	2015宏运	14	2015绿城	11	422952015宏运2015绿城	0	0	4-4-2 (100.0%)	442	2015宏运5	杨善平	CD	0	1987-10-28	59.2333	44.61	97	97	1	9	9	8	68	5	60	25	68	32	17.24	25	1.96	9.046	6.671	1	18.8	0.04	5.6	6.8	4	18.8127	150.667	878.424	3618.22	4379.93
2015-10-25	2015	2015国安	4	2015泰达	13	423022015国安2015泰达	0	4	4-4-2 (100.0%)	442	2015国安13	徐云龙	CD	0	1979-02-17	50.95	57.82	94	94	1	12	12	9	83.02	8	75	50	80	47.17	18.04	53	1.6	9.803	6.182	4	84.1	0.2	6.2	7.7	6	84.0567	262.466	1026.27	4432.21	3998.22
2015-10-25	2015	2015国安	4	2015泰达	13	423022015国安2015泰达	0	4	4-4-2 (100.0%)	442	2015国安30	雷腾龙	CD	0	1991-01-17	50.95	57.82	74	94	0	14	17.7838	10.1622	88.37	6.35135	20	53.3514	88.1	46.51	9.75	54.6216	1.79	13.6795	8.99732	16.5135	321.632	0.61	6.8	8.8	2.54054	321.669	842.535	1876.42	5815	4824.04
2016-03-13	2016	2016绿城	15	2016永昌	16	424422016绿城2016永昌	0	1	4-4-2 (100.0%)	442	2016绿城32	吴范锡	CD	1	1984-07-29	56.3	61.9	94	94	1	17	17	8	84.62	6	16.67	49	85.71	23.08	15.16	52	2.5	8.827	6.413	4	76.2	0.19	5.6	6.8	1	76.1915	251.709	805.091	3545.08	4148.58
2016-03-13	2016	2016绿城	15	2016永昌	16	424422016绿城2016永昌	0	1	4-4-2 (100.0%)	442	2016绿城18	赵宇豪	CD	0	1993-04-07	56.3	61.9	94	94	1	14	14	6	87.76	11	27.27	48	89.58	32.65	12.54	49	1.94	9.892	7.1	1	19.1	0.05	6.3	7.6	9	19.123	291.298	1030.76	4645.26	3905.14
2016-03-13	2016	2016力帆	8	2016建业	13	424422016力帆2016建业	0	1	4-4-2 (100.0%)	442	2016力帆15	米洛维奇	CD	1	1989-01-29	48.45	57.37	95	95	1	19	19	15	74.14	31	80.65	57	66.67	55.17	14.48	58	1.64	10.603	7.038	8	104.1	0.25	6.7	8.7	33	104.089	518.094	1209.34	4790.96	3980.8
2016-03-13	2016	2016力帆	8	2016建业	13	424422016力帆2016建业	0	1	4-4-2 (100.0%)	442	2016力帆4	罗歆	CD	0	1990-02-07	48.45	57.37	95	95	1	8	8	8	82.22	16	43.75	41	75.61	37.78	16.12	45	1.91	10.392	6.842	7	100.6	0.25	6.5	8.5	9	100.644	506.225	1325.89	4801.31	3657.6
2016-03-06	2016	2016绿城	15	2016亚泰	12	424352016绿城2016亚泰	2	1	4-4-2 (100.0%)	442	2016绿城32	吴范锡	CD	1	1984-07-29	49.65	47.01	78	96	0	12	14.7692	14.7692	64.71	2.46154	100	41.8462	58.82	50	21.01	41.8462	1.88	10.096	6.68308	2.46154	28.6769	0.07	6.2	7.7	4.92308	28.7251	328.075	1260.81	4558.88	3919.19
2016-03-06	2016	2016绿城	15	2016亚泰	12	424352016绿城2016亚泰	2	1	4-4-2 (100.0%)	442	2016绿城18	赵宇豪	CD	0	1993-04-07	49.65	47.01	96	96	1	13	13	11	71.05	11	63.64	37	70.27	34.21	16.77	38	1.87	9.603	6.264	0	0	0	6	7.6	10	0	128.916	991.376	4510.79	3972.09
2016-04-16	2016	2016宏运	11	2016泰达	10	424762016宏运2016泰达	2	2	4-4-2 (100.0%)	442	2016宏运5	杨善平	CD	0	1987-10-28	40.5167	52.99	95	95	1	12	12	10	61.54	11	36.36	26	61.54	46.15	20.86	26	1.81	8.522	4.722	0	0	0	5.3	7	9	0	226.464	937.13	3274.88	4083.56
2016-04-16	2016	2016宏运	11	2016泰达	10	424762016宏运2016泰达	2	2	4-4-2 (100.0%)	442	2016宏运21	穆隆戈蒂	CD	1	1986-01-25	40.5167	52.99	95	95	1	16	16	14	60	10	80	32	62.5	51.43	19.35	35	1.86	9.218	5.334	2	103.5	0.25	5.8	7.9	17	103.508	258.691	1106.04	3834.74	3914.53
2016-04-17	2016	2016绿城	15	2016国安	5	424772016绿城2016国安	0	3	4-4-2 (100.0%)	442	2016绿城13	斯皮拉诺维奇	CD	1	1988-06-27	48.3667	37.87	94	94	1	9	9	12	62.5	6	50	30	60	43.75	29.66	32	2.16	9.993	6.61	2	23.6	0.06	6.3	8.2	6	23.6462	389.007	1268.33	4373.88	3938.52
2016-04-17	2016	2016绿城	15	2016国安	5	424772016绿城2016国安	0	3	4-4-2 (100.0%)	442	2016绿城18	赵宇豪	CD	0	1993-04-07	48.3667	37.87	94	94	1	12	12	12	58.62	14	71.43	26	61.54	62.07	18.99	29	1.45	9.824	6.526	4	64.7	0.16	6.2	8.1	6	64.6784	302.25	1116.64	4430.52	3910.18
2016-04-02	2016	2016上港	3	2016力帆	8	424622016上港2016力帆	1	1	4-4-2 (100.0%)	442	2016上港14	金周荣	CD	1	1988-07-09	49.4	60.94	96	96	1	15	15	8	84	5	80	48	87.5	28	15.26	50	1.82	9.006	6.184	9	171.9	0.4	5.6	7.5	5	171.882	382.302	926.664	2924.4	4600.99
2016-04-02	2016	2016上港	3	2016力帆	8	424622016上港2016力帆	1	1	4-4-2 (100.0%)	442	2016上港27	石柯	CD	0	1993-01-08	49.4	60.94	96	96	1	14	14	7	86	6	83.33	50	82	34	16.13	50	1.78	8.521	5.789	5	107.4	0.25	5.3	7	8	107.376	269.877	825.733	2961.43	4357.01
2016-05-01	2016	2016泰达	10	2016永昌	16	424912016泰达2016永昌	2	0	4-4-2 (100.0%)	442	2016泰达3	赞纳迪内	CD	1	1988-06-24	56.2667	52.53	97	97	1	16	16	9	79.55	9	88.89	42	76.19	50	17.59	44	1.91	8.886	6.242	10	228.4	0.53	5.6	6.8	12	228.403	269.611	530.593	3317.48	4540.2
2016-05-01	2016	2016泰达	10	2016永昌	16	424912016泰达2016永昌	2	0	4-4-2 (100.0%)	442	2016泰达5	约万诺维奇	CD	1	1989-08-04	56.2667	52.53	97	97	1	11	11	12	66.67	9	66.67	35	62.86	47.22	21.8	36	1.69	9.34	6.524	3	57.3	0.13	5.9	7.1	9	57.2756	251.308	724.193	4069.55	4237.21
2016-05-18	2016	2016国安	5	2016华夏	7	425082016国安2016华夏	0	2	4-4-2 (100.0%)	442	2016国安2	克里梅茨	CD	1	1992-01-27	58.4167	57.95	96	96	1	19	19	10	84.38	10	70	63	85.71	60.94	15.34	64	1.59	9.845	7.446	3	53.6	0.13	6.1	7.6	12	53.5988	323.803	1137.2	4171.14	4159.41
2016-05-18	2016	2016国安	5	2016华夏	7	425082016国安2016华夏	0	2	4-4-2 (100.0%)	442	2016国安30	雷腾龙	CD	0	1991-01-17	58.4167	57.95	61	96	0	6	9.44262	9.44262	78.57	1.57377	100	42.4918	74.07	53.57	12.97	44.0656	1.54	10.6182	7.92079	4.72131	70.6623	0.18	6.6	8.3	1.57377	70.6657	560.364	1250.59	4656.09	4080.56
2016-05-29	2016	2016力帆	8	2016华夏	7	425192016力帆2016华夏	1	3	4-4-2 (100.0%)	442	2016力帆9	刘宇（大）	CD	0	1985-05-12	55.3333	58.83	95	95	1	15	15	12	80.65	4	75	60	80	30.65	18.51	62	2.15	10.403	7.483	7	149.4	0.36	6.5	8.1	7	149.386	407.901	1156.25	4795.35	3894.04
2016-05-29	2016	2016力帆	8	2016华夏	7	425192016力帆2016华夏	1	3	4-4-2 (100.0%)	442	2016力帆4	罗歆	CD	0	1990-02-07	55.3333	58.83	95	95	1	13	13	8	84.91	7	71.43	49	87.76	30.19	15.96	53	2.02	9.835	6.888	3	64	0.15	6.2	7.5	7	63.9918	350.506	1245.85	3996.99	4177.77
2016-05-08	2016	2016泰达	10	2016鲁能	14	424982016泰达2016鲁能	3	2	4-4-2 (100.0%)	442	2016泰达3	赞纳迪内	CD	1	1988-06-24	51.25	40.83	94	94	1	13	13	21	52.27	14	71.43	39	46.15	54.55	20	44	1.82	9.553	6.395	5	90.9	0.21	6.1	7.5	15	90.8654	236.385	1059.12	3884.6	4281.64
2016-05-08	2016	2016泰达	10	2016鲁能	14	424982016泰达2016鲁能	3	2	4-4-2 (100.0%)	442	2016泰达5	约万诺维奇	CD	1	1989-08-04	51.25	40.83	94	94	1	12	12	4	85.19	10	30	26	76.92	55.56	14.91	27	1.48	9.918	6.65	5	66.8	0.16	6.3	7.8	9	66.7807	436.919	1031.16	4571.38	3811.46
2016-06-10	2016	2016宏运	11	2016力帆	8	425312016宏运2016力帆	3	2	4-4-2 (100.0%)	442	2016宏运5	杨善平	CD	0	1987-10-28	56.1333	43.76	46	94	0	6	12.2609	6.13043	70	8.17391	75	18.3913	77.78	60	18.76	20.4348	1.3	7.80609	5.38252	4.08696	73.1565	0.17	5	5.9	8.17391	73.1118	241.54	691.097	2146.79	4653.78
2016-06-10	2016	2016宏运	11	2016力帆	8	425312016宏运2016力帆	3	2	4-4-2 (100.0%)	442	2016宏运21	穆隆戈蒂	CD	1	1986-01-25	56.1333	43.76	94	94	1	13	13	7	78.13	8	62.5	27	81.48	46.88	14.42	32	1.91	9.59	6.958	3	73	0.17	6.1	7.4	11	72.9812	443.111	1221.89	3957.2	3894.83
2016-06-10	2016	2016宏运	11	2016力帆	8	425312016宏运2016力帆	3	2	4-4-2 (100.0%)	442	2016宏运33	泽威特	CD	1	1983-05-02	56.1333	43.76	48	94	0	7	13.7083	1.95833	91.67	11.75	66.67	21.5417	90.91	50	15.41	23.5	1.42	9.78971	7.08917	1.95833	44.65	0.12	6.2	7.3	11.75	44.6237	228.064	1289.99	4436.71	3789.92
2016-06-11	2016	2016泰达	10	2016富德	9	425322016泰达2016富德	1	0	4-4-2 (100.0%)	442	2016泰达3	赞纳迪内	CD	1	1988-06-24	55.4167	45	94	94	1	22	22	17	64.58	18	72.22	43	65.12	52.08	18.18	48	1.81	8.712	6.066	7	133.1	0.32	5.5	6.6	16	133.054	301.808	588.734	3248.28	4440
2016-06-11	2016	2016泰达	10	2016富德	9	425322016泰达2016富德	1	0	4-4-2 (100.0%)	442	2016泰达5	约万诺维奇	CD	1	1989-08-04	55.4167	45	94	94	1	6	6	7	76.67	4	50	30	73.33	60	14.34	30	1.57	8.996	6.279	6	94.4	0.23	5.7	6.8	4	94.4458	380.409	686.948	3705.25	4128.52
2016-06-15	2016	2016申花	4	2016华夏	7	425362016申花2016华夏	2	2	4-4-2 (100.0%)	442	2016申花4	金基熙	CD	1	1989-07-13	57.2333	47.82	97	97	1	6	6	10	79.17	1	100	48	79.17	27.08	19.43	48	2.38	10.204	7.116	6	211.6	0.47	6.3	7.5	2	211.629	293.167	842.364	4029.53	4827.81
2016-06-15	2016	2016申花	4	2016华夏	7	425362016申花2016华夏	2	2	4-4-2 (100.0%)	442	2016申花30	陶金	CD	0	1985-06-02	57.2333	47.82	97	97	1	9	9	6	86.67	7	42.86	44	88.64	24.44	16.76	45	2.07	9.659	6.852	4	77.9	0.18	5.9	7.2	4	77.9135	280.303	965.829	3854.32	4480.51
2016-06-19	2016	2016绿城	15	2016申花	4	425402016绿城2016申花	0	4	4-4-2 (100.0%)	442	2016绿城13	斯皮拉诺维奇	CD	1	1988-06-27	50.3833	41.06	94	94	1	8	8	12	55.56	12	50	27	55.56	44.44	23.38	27	2.33	9.028	6.082	1	30.4	0.07	5.7	7.2	5	30.4446	223.923	741.202	3743.75	4288.48
2016-06-19	2016	2016绿城	15	2016申花	4	425402016绿城2016申花	0	4	4-4-2 (100.0%)	442	2016绿城6	陈晓	CD	0	1989-08-10	50.3833	41.06	94	94	1	13	13	11	56	9	88.89	21	66.67	40	14.88	25	1.68	9.35	6.237	6	164.1	0.39	5.9	7.4	8	164.11	246.791	747.209	3566.64	4625.75
2016-07-16	2016	2016宏运	11	2016鲁能	14	425672016宏运2016鲁能	1	1	4-4-2 (100.0%)	442	2016宏运5	杨善平	CD	0	1987-10-28	52.9667	49.23	96	96	1	13	13	10	79.17	8	50	47	78.72	35.42	16.54	48	2.15	8.354	5.743	3	50.3	0.11	5.2	6.5	9	50.288	193.236	744.139	2698.25	4667.84
2016-07-16	2016	2016宏运	11	2016鲁能	14	425672016宏运2016鲁能	1	1	4-4-2 (100.0%)	442	2016宏运21	穆隆戈蒂	CD	1	1986-01-25	52.9667	49.23	96	96	1	8	8	7	86.27	6	66.67	50	86	19.61	17.77	51	2.41	9.025	6.308	7	110.9	0.26	5.6	7.1	8	110.937	318.922	788.843	3219.43	4586.51
2016-07-16	2016	2016泰达	10	2016富力	6	425672016泰达2016富力	2	3	4-4-2 (100.0%)	442	2016泰达26	曹阳	CD	0	1981-12-15	55.65	38.94	97	97	1	3	3	3	85	3	100	20	85	50	11.24	20	1.75	9.71	6.691	5	113.5	0.26	6	7.2	3	113.452	337.704	670.909	3741.76	4845.94
2016-07-16	2016	2016泰达	10	2016富力	6	425672016泰达2016富力	2	3	4-4-2 (100.0%)	442	2016泰达4	潘喜明	CD	0	1993-01-11	55.65	38.94	97	97	1	9	9	4	87.88	3	33.33	31	90.32	33.33	17.58	33	2	9.184	6.334	4	99.6	0.23	5.6	6.8	6	99.5898	375.456	713.684	3131.5	4863.96
2016-07-16	2016	2016苏宁	2	2016富德	9	425672016苏宁2016富德	0	3	4-4-2 (100.0%)	442	2016苏宁5	周云	CD	0	1990-12-31	57.1167	51.17	94	94	1	13	13	10	77.27	4	100	41	78.05	50	17.38	44	1.89	9.757	7.46	9	207	0.5	6.2	7.8	9	207.009	418.769	845.01	4142.44	4143.53
2016-07-16	2016	2016苏宁	2	2016富德	9	425672016苏宁2016富德	0	3	4-4-2 (100.0%)	442	2016苏宁2	李昂	CD	0	1993-09-15	57.1167	51.17	94	94	1	18	18	14	68.89	3	0	42	61.9	33.33	26.87	45	2	9.23	6.792	1	17.4	0.04	5.9	7.1	2	17.4246	306.367	838.815	3778.02	4289.83
2016-07-17	2016	2016绿城	15	2016永昌	16	425682016绿城2016永昌	0	0	4-4-2 (100.0%)	442	2016绿城13	斯皮拉诺维奇	CD	1	1988-06-27	59.0167	53.57	96	96	1	15	15	7	90.54	9	66.67	71	92.96	21.62	17.52	74	2.34	9.253	6.815	1	22.2	0.05	5.7	6.9	10	22.1561	241.797	697.318	3916.87	4374.53
2016-07-17	2016	2016绿城	15	2016永昌	16	425682016绿城2016永昌	0	0	4-4-2 (100.0%)	442	2016绿城6	陈晓	CD	0	1989-08-10	59.0167	53.57	96	96	1	6	6	5	89.13	3	100	45	88.89	36.96	17.41	46	1.87	9.686	7.119	4	85.5	0.2	6	7.2	9	85.4946	189.864	845.578	4021.05	4543.79
2016-07-02	2016	2016宏运	11	2016苏宁	2	425532016宏运2016苏宁	3	4	4-4-2 (100.0%)	442	2016宏运5	杨善平	CD	0	1987-10-28	52.1833	33.2	98	98	1	12	12	12	53.85	5	60	25	52	61.54	22.37	26	1.5	8.697	5.773	3	43.4	0.1	5.3	6.6	5	43.3549	187.478	728.573	3236.48	4501.03
2016-07-20	2016	2016绿城	15	2016鲁能	14	425712016绿城2016鲁能	1	4	4-4-2 (100.0%)	442	2016绿城13	斯皮拉诺维奇	CD	1	1988-06-27	57.0333	47.93	95	95	1	7	7	6	87.5	10	40	46	91.3	18.75	16.8	48	2.71	9.458	6.886	2	60.4	0.14	5.9	7.3	9	60.3961	347.568	827.414	3701.85	4520.87
2016-07-20	2016	2016绿城	15	2016鲁能	14	425712016绿城2016鲁能	1	4	4-4-2 (100.0%)	442	2016绿城6	陈晓	CD	0	1989-08-10	57.0333	47.93	95	95	1	10	10	5	88.37	10	40	41	85.37	27.91	15.18	43	1.86	9.401	6.832	5	118.8	0.28	5.9	7.2	8	118.791	266.345	628.005	3619.35	4768.92
2016-07-23	2016	2016泰达	10	2016绿城	15	425742016泰达2016绿城	1	3	4-4-2 (100.0%)	442	2016泰达3	赞纳迪内	CD	1	1988-06-24	53.0333	47.41	98	98	1	7	7	8	78.38	12	75	35	80	43.24	20.47	37	1.76	8.43	5.62	1	27.3	0.07	5.1	6.4	10	27.3167	219.198	611.633	2757.71	4813.85
2016-07-23	2016	2016泰达	10	2016绿城	15	425742016泰达2016绿城	1	3	4-4-2 (100.0%)	442	2016泰达26	曹阳	CD	0	1981-12-15	53.0333	47.41	98	98	1	10	10	8	76.47	2	0	32	81.25	55.88	12.94	34	1.47	8.737	5.757	0	0	0	5.3	6.5	3	0	287.884	617.3	2820.27	5011.4
2016-07-31	2016	2016宏运	11	2016泰达	10	425822016宏运2016泰达	2	2	4-4-2 (100.0%)	442	2016宏运5	杨善平	CD	0	1987-10-28	52.8833	35.03	95	95	1	11	11	6	72.73	7	57.14	21	66.67	50	22.04	22	1.86	7.616	5.168	0	0	0	4.8	5.9	6	0	124.733	403.384	2458.12	4629.83
2016-07-31	2016	2016宏运	11	2016泰达	10	425822016宏运2016泰达	2	2	4-4-2 (100.0%)	442	2016宏运21	穆隆戈蒂	CD	1	1986-01-25	52.8833	35.03	95	95	1	8	8	7	72	3	66.67	24	75	48	19.74	25	2.12	8.32	5.746	1	31.8	0.08	5.3	6.6	4	31.817	166.031	579.342	2883.12	4659.32
2016-08-13	2016	2016绿城	15	2016建业	13	425952016绿城2016建业	3	0	4-4-2 (100.0%)	442	2016绿城13	斯皮拉诺维奇	CD	1	1988-06-27	44.6833	52.11	96	96	1	13	13	13	66.67	9	55.56	38	68.42	43.59	19.25	39	1.92	8.947	5.393	0	0	0	5.6	7.2	9	0	133.387	705.633	3996.82	4111.43
2016-08-13	2016	2016绿城	15	2016建业	13	425952016绿城2016建业	3	0	4-4-2 (100.0%)	442	2016绿城6	陈晓	CD	0	1989-08-10	44.6833	52.11	96	96	1	13	13	6	80.65	7	71.43	30	80	54.84	13.13	31	1.77	8.384	5.302	4	75.3	0.18	5.2	7.1	9	75.3223	133.196	524.182	3142.17	4508.79
2016-08-13	2016	2016申花	4	2016恒大	1	425952016申花2016恒大	2	1	4-4-2 (100.0%)	442	2016申花4	金基熙	CD	1	1989-07-13	48.4	41.36	95	95	1	10	10	4	84.62	2	100	24	75	42.31	26.84	26	2.08	9.752	6.033	0	0	0	6.2	7.5	5	0	234.85	910.91	3776.19	4830.01
2016-08-13	2016	2016申花	4	2016恒大	1	425952016申花2016恒大	2	1	4-4-2 (100.0%)	442	2016申花30	陶金	CD	0	1985-06-02	48.4	41.36	95	95	1	7	7	4	80.95	8	75	20	80	38.1	16.66	21	2.52	8.441	5.591	1	10.1	0.03	5.3	6.9	2	10.128	219.268	795.369	3133.52	4282.42
2016-08-14	2016	2016宏运	11	2016华夏	7	425962016宏运2016华夏	0	0	4-4-2 (100.0%)	442	2016宏运5	杨善平	CD	0	1987-10-28	51.3833	49.71	94	94	1	11	11	9	76.32	3	33.33	33	84.85	36.84	14.51	38	1.87	8.163	5.552	5	111.2	0.27	5.2	6.5	3	111.204	277.763	626.017	2503.85	4644.57
2016-08-14	2016	2016宏运	11	2016华夏	7	425962016宏运2016华夏	0	0	4-4-2 (100.0%)	442	2016宏运33	泽威特	CD	1	1983-05-02	51.3833	49.71	94	94	1	13	13	9	76.92	6	50	36	77.78	41.03	16.6	39	1.82	9.752	6.535	9	245.6	0.58	6.2	7.6	3	245.64	206.198	737.727	4113.01	4449.22
2016-08-20	2016	2016鲁能	14	2016泰达	10	426022016鲁能2016泰达	4	1	4-4-2 (100.0%)	442	2016鲁能4	吉尔	CD	1	1987-06-12	53.7667	46.95	94	94	1	6	6	3	88.46	5	80	26	88.46	26.92	12.36	26	2.54	8.578	5.862	7	147.1	0.35	5.5	6.5	3	147.097	423.145	812.398	2931.4	4264.41
2016-08-20	2016	2016鲁能	14	2016泰达	10	426022016鲁能2016泰达	4	1	4-4-2 (100.0%)	442	2016鲁能6	尤西雷	CD	1	1988-04-06	53.7667	46.95	94	94	1	10	10	15	73.21	4	75	56	69.64	17.86	23.33	56	2.64	9.641	6.521	7	146.9	0.34	6.1	7.3	3	146.868	557.193	1152.49	3252.89	4532.01
2016-08-20	2016	2016宏运	11	2016申花	4	426022016宏运2016申花	1	2	4-4-2 (100.0%)	442	2016宏运5	杨善平	CD	0	1987-10-28	44.8333	42.72	97	97	1	9	9	8	69.23	3	100	26	53.85	65.38	19.7	26	1.65	8.628	5.16	1	24	0.06	5.3	6.9	6	23.9719	160.604	696.354	2798.09	4948.84
2016-08-20	2016	2016宏运	11	2016申花	4	426022016宏运2016申花	1	2	4-4-2 (100.0%)	442	2016宏运21	穆隆戈蒂	CD	1	1986-01-25	44.8333	42.72	50	97	0	2	3.88	1.94	93.33	7.76	50	27.16	92.86	26.67	18.04	29.1	2.67	8.4584	5.31948	3.88	69.064	0.17	5.2	7.4	3.88	69.0493	225.604	869.857	2869.15	4425.14
2016-08-20	2016	2016宏运	11	2016申花	4	426022016宏运2016申花	1	2	4-4-2 (100.0%)	442	2016宏运33	泽威特	CD	1	1983-05-02	44.8333	42.72	97	97	1	8	8	10	71.43	7	28.57	31	70.97	37.14	17.68	35	1.77	10.25	6.396	3	46.9	0.11	6.3	8.6	6	46.8563	423.751	1143.27	4158.84	4477.38
2016-09-18	2016	2016绿城	15	2016上港	3	426312016绿城2016上港	1	2	4-4-2 (100.0%)	442	2016绿城13	斯皮拉诺维奇	CD	1	1988-06-27	51.5333	49.35	95	95	1	11	11	5	88.64	4	75	44	86.36	22.73	16.89	44	2.82	9.547	6.78	5	80.5	0.2	6	7.9	7	80.4957	281.863	1242.57	4147.54	3794.61
2016-09-18	2016	2016绿城	15	2016上港	3	426312016绿城2016上港	1	2	4-4-2 (100.0%)	442	2016绿城6	陈晓	CD	0	1989-08-10	51.5333	49.35	95	95	1	11	11	4	87.88	4	50	31	83.87	27.27	13.54	33	2.12	8.759	6.406	7	139.4	0.33	5.5	7.5	6	139.413	297.127	802.862	3576.48	3942.63
2016-10-16	2016	2016国安	5	2016亚泰	12	426592016国安2016亚泰	1	2	4-4-2 (100.0%)	442	2016国安2	克里梅茨	CD	1	1992-01-27	46.35	53.54	94	94	1	16	16	14	74.55	6	66.67	54	72.22	58.18	21.43	55	1.6	9.598	6.015	4	109	0.27	6.1	7.8	8	109.041	275.333	1095.99	3972.18	4145.56
2016-10-16	2016	2016国安	5	2016亚泰	12	426592016国安2016亚泰	1	2	4-4-2 (100.0%)	442	2016国安30	雷腾龙	CD	0	1991-01-17	46.35	53.54	94	94	1	17	17	11	75.56	5	40	44	65.91	57.78	17.34	45	1.67	9.309	5.983	5	69.4	0.17	5.9	7.7	8	69.3899	427.303	860.669	3876.02	4075.87
2016-10-16	2016	2016鲁能	14	2016华夏	7	426592016鲁能2016华夏	1	0	4-4-2 (100.0%)	442	2016鲁能4	吉尔	CD	1	1987-06-12	51.25	43.95	94	94	1	11	11	8	69.23	3	66.67	25	72	34.62	13.49	26	2.12	8.386	5.823	3	67.5	0.17	5.3	6.8	4	67.5462	383.835	963.937	2751.08	4219.74
2016-10-16	2016	2016鲁能	14	2016华夏	7	426592016鲁能2016华夏	1	0	4-4-2 (100.0%)	442	2016鲁能6	尤西雷	CD	1	1988-04-06	51.25	43.95	94	94	1	16	16	2	93.55	3	66.67	31	90.32	22.58	17.08	31	2.94	9.253	6.341	9	161	0.39	5.9	7.4	4	161.045	488.962	1106.64	3051.26	4445.09
2016-10-22	2016	2016鲁能	14	2016上港	3	426652016鲁能2016上港	1	4	4-4-2 (100.0%)	442	2016鲁能4	吉尔	CD	1	1987-06-12	56.35	52.11	95	95	1	15	15	9	83.02	4	75	50	84	32.08	18.37	53	2.4	8.924	6.575	5	110.2	0.28	5.6	7	7	110.16	490.368	1097.72	2949.69	4275.92
2016-10-22	2016	2016鲁能	14	2016上港	3	426652016鲁能2016上港	1	4	4-4-2 (100.0%)	442	2016鲁能3	李松益	CD	0	1993-01-27	56.35	52.11	95	95	1	14	14	8	84.91	10	80	51	84.31	45.28	10.68	53	1.79	10.293	7.651	4	43.6	0.1	6.5	8.2	11	43.5797	609.957	1226.06	4309.83	4103.32
2016-10-23	2016	2016宏运	11	2016亚泰	12	426662016宏运2016亚泰	0	1	4-4-2 (100.0%)	442	2016宏运5	杨善平	CD	0	1987-10-28	50.55	51.16	95	95	1	17	17	13	64.86	7	42.86	37	62.16	48.65	24.85	37	1.81	8.369	5.449	2	26.7	0.06	5.3	6.5	9	26.6793	239.214	676.327	2925.89	4501.16
2016-10-23	2016	2016宏运	11	2016亚泰	12	426662016宏运2016亚泰	0	1	4-4-2 (100.0%)	442	2016宏运21	穆隆戈蒂	CD	1	1986-01-25	50.55	51.16	95	95	1	14	14	4	87.1	4	75	30	86.67	29.03	15.23	31	2.26	9.724	6.518	4	61	0.14	6.1	7.7	8	61.0295	342.028	1151.61	3953.55	4215.97
2016-10-26	2016	2016鲁能	14	2016力帆	8	426692016鲁能2016力帆	1	1	4-4-2 (100.0%)	442	2016鲁能4	吉尔	CD	1	1987-06-12	58.8167	57.66	98	98	1	11	11	4	91.3	5	20	44	84.09	28.26	21.83	46	2.13	8.705	6.153	0	0	0	5.3	6.3	5	0	342.566	1043.33	2936.31	4382.69
2016-10-26	2016	2016鲁能	14	2016力帆	8	426692016鲁能2016力帆	1	1	4-4-2 (100.0%)	442	2016鲁能3	李松益	CD	0	1993-01-27	58.8167	57.66	98	98	1	9	9	10	80	10	40	47	76.6	28	21.99	50	2.06	9.38	6.632	3	64.2	0.15	5.7	6.8	7	64.241	292.557	704.416	3818.51	4500.38
2017-03-04	2017	2017鲁能	6	2017泰达	13	427982017鲁能2017泰达	2	0	4-4-2 (100.0%)	442	2017鲁能4	吉尔	CD	1	1987-06-12	53.5333	51.47	95	95	1	11	11	6	88.89	12	58.33	53	90.57	33.33	17.27	54	1.98	9.101	6.365	4	68.3	0.17	5.7	7.1	11	68.3242	298.047	1068.97	3564.39	4101.11
2017-03-04	2017	2017鲁能	6	2017泰达	13	427982017鲁能2017泰达	2	0	4-4-2 (100.0%)	442	2017鲁能35	戴琳	CD	0	1987-11-28	53.5333	51.47	95	95	1	14	14	21	70	8	62.5	70	70	25.71	21.56	70	2.14	9.539	6.575	2	28	0.06	6	7.4	5	28.0399	315.082	1052.96	3832.88	4310.12
2017-03-05	2017	2017力帆	10	2017富德	15	427992017力帆2017富德	0	0	4-4-2 (100.0%)	442	2017力帆15	米洛维奇	CD	1	1989-01-29	59.0667	65.04	94	94	1	16	16	8	85.45	11	100	52	86.54	32.73	18.59	55	1.78	9.791	7.488	4	80.8	0.19	6.2	7.6	16	80.8344	338.08	1052.24	4259.25	4060.26
2017-03-05	2017	2017力帆	10	2017富德	15	427992017力帆2017富德	0	0	4-4-2 (100.0%)	442	2017力帆9	刘宇（大）	CD	0	1985-05-12	59.0667	65.04	94	94	1	11	11	8	87.1	8	87.5	61	85.25	30.65	17.95	62	2.13	10.03	7.575	1	26.8	0.07	6.4	7.7	7	26.7556	332.96	1198	4676.24	3795.95
2017-03-10	2017	2017鲁能	6	2017恒大	1	428042017鲁能2017恒大	2	1	4-4-2 (100.0%)	442	2017鲁能4	吉尔	CD	1	1987-06-12	56.2833	44.79	93	93	1	10	10	7	82.05	8	62.5	38	81.58	38.46	19.2	39	2.18	8.607	6.293	4	100.2	0.25	5.5	6.7	10	100.25	371.104	1052.8	3157.13	3926.15
2017-03-10	2017	2017鲁能	6	2017恒大	1	428042017鲁能2017恒大	2	1	4-4-2 (100.0%)	442	2017鲁能35	戴琳	CD	0	1987-11-28	56.2833	44.79	93	93	1	14	14	11	70.27	7	85.71	36	69.44	56.76	21.29	37	1.59	9.085	6.743	6	114.7	0.28	5.8	7.2	6	114.663	199.44	1023.05	3730.56	4017.19
2017-04-01	2017	2017恒大	1	2017上港	2	428262017恒大2017上港	3	2	4-4-2 (100.0%)	442	2017恒大6	冯潇霆	CD	0	1985-10-22	39.6167	46.49	92	92	1	14	14	8	69.23	13	69.23	25	72	57.69	18.82	26	2.04	7.951	4.597	4	108	0.25	5.2	7	12	107.988	352.195	758.559	2258.41	4474.1
2017-04-01	2017	2017恒大	1	2017上港	2	428262017恒大2017上港	3	2	4-4-2 (100.0%)	442	2017恒大3	梅方	CD	0	1989-11-14	39.6167	46.49	92	92	1	15	15	10	44.44	2	0	17	41.18	50	16	18	1.56	9.391	5.383	5	85.1	0.2	6.1	8.2	3	85.1464	491.802	931.534	3522.19	4360.81
2017-04-02	2017	2017鲁能	6	2017亚泰	7	428272017鲁能2017亚泰	2	0	4-4-2 (100.0%)	442	2017鲁能4	吉尔	CD	1	1987-06-12	45.2833	43.14	95	95	1	11	11	9	64	3	66.67	25	68	68	25.08	25	1.48	7.948	5.009	3	62.2	0.15	5	6.6	3	62.2427	285.978	531.402	3087.9	3980.6
2017-04-02	2017	2017鲁能	6	2017亚泰	7	428272017鲁能2017亚泰	2	0	4-4-2 (100.0%)	442	2017鲁能35	戴琳	CD	0	1987-11-28	45.2833	43.14	95	95	1	13	13	10	58.33	4	50	23	52.17	79.17	20.51	24	1.29	8.381	5.319	4	58.9	0.14	5.3	7	4	58.8815	184.548	800.969	3115.09	4221.21
2017-04-14	2017	2017力帆	10	2017恒丰	8	428392017力帆2017恒丰	2	1	4-4-2 (100.0%)	442	2017力帆15	米洛维奇	CD	1	1989-01-29	48.1167	49.15	94	94	1	9	9	9	62.5	7	71.43	21	66.67	54.17	20.69	24	1.33	9.559	6.294	2	31.3	0.08	6.1	7.8	10	31.3456	220.534	986.107	3912.78	4407.82
2017-04-14	2017	2017力帆	10	2017恒丰	8	428392017力帆2017恒丰	2	1	4-4-2 (100.0%)	442	2017力帆9	刘宇（大）	CD	0	1985-05-12	48.1167	49.15	94	94	1	6	6	6	80	5	40	28	85.71	56.67	19.98	30	1.87	9.476	6.295	3	66	0.15	6	7.8	4	66.0411	245.618	1019.73	4191.33	3953.49
2017-04-17	2017	2017宏运	16	2017富力	5	428422017宏运2017富力	1	4	4-4-2 (100.0%)	442	2017宏运5	朗征	CD	0	1986-07-22	52.7333	41.44	94	94	1	3	3	5	83.87	4	75	28	85.71	29.03	16.14	31	1.9	9.663	6.864	3	59.9	0.14	6.2	7.8	4	59.8556	418.185	982.5	4246.68	3956.26
2017-04-17	2017	2017宏运	16	2017富力	5	428422017宏运2017富力	1	4	4-4-2 (100.0%)	442	2017宏运21	穆隆戈蒂	CD	1	1986-01-25	52.7333	41.44	94	94	1	20	20	9	79.55	4	75	44	79.55	43.18	13.35	44	2.2	9.471	6.73	7	138.5	0.34	6	7.7	5	138.534	575.324	1139.45	3723.36	3894.77
2017-04-29	2017	2017国安	9	2017宏运	16	428542017国安2017宏运	4	2	4-4-2 (100.0%)	442	2017国安30	雷腾龙	CD	0	1991-01-17	47.1833	47.8	96	96	1	13	13	16	48.39	6	33.33	30	46.67	48.39	21.17	31	1.94	9.581	6.023	7	121.2	0.29	6	7.7	6	121.186	465.376	692.919	4012.37	4289.56
2017-04-29	2017	2017国安	9	2017宏运	16	428542017国安2017宏运	4	2	4-4-2 (100.0%)	442	2017国安3	于洋	CD	0	1989-08-06	47.1833	47.8	96	96	1	10	10	10	66.67	6	83.33	28	64.29	60	16.61	30	1.6	9.301	5.859	1	44.7	0.1	5.8	7.5	4	44.6844	303.813	874.647	3731.14	4346.56
2017-04-29	2017	2017苏宁	12	2017权健	3	428542017苏宁2017权健	2	2	4-4-2 (100.0%)	442	2017苏宁26	洪正好	CD	1	1989-08-12	45.7167	44.12	95	95	1	19	19	15	57.14	3	100	34	55.88	68.57	23.75	35	1.37	9.129	5.678	3	65.7	0.16	5.8	7.5	10	65.7456	446.209	868.196	3242.9	4505.69
2017-04-29	2017	2017苏宁	12	2017权健	3	428542017苏宁2017权健	2	2	4-4-2 (100.0%)	442	2017苏宁2	李昂	CD	0	1993-09-15	45.7167	44.12	95	95	1	12	12	9	70	2	100	28	60.71	36.67	24.38	30	1.77	9.234	5.676	7	134.9	0.33	5.8	7.4	4	134.937	509.898	676.844	3366.9	4544.99
2017-05-07	2017	2017鲁能	6	2017富力	5	428622017鲁能2017富力	3	0	4-4-2 (100.0%)	442	2017鲁能4	吉尔	CD	1	1987-06-12	55.6667	41.44	93	93	1	7	7	2	89.47	1	100	19	78.95	52.63	14.95	19	1.74	8.902	6.672	5	84.9	0.21	5.7	7.2	3	84.9488	377.362	1098.09	3228.83	4112.65
2017-05-07	2017	2017鲁能	6	2017富力	5	428622017鲁能2017富力	3	0	4-4-2 (100.0%)	442	2017鲁能35	戴琳	CD	0	1987-11-28	55.6667	41.44	93	93	1	17	17	10	67.74	8	62.5	29	65.52	70.97	15.44	31	1.29	8.947	6.528	2	23.8	0.06	5.8	7	7	23.8051	274.397	837.739	3424.56	4386.53
2017-05-13	2017	2017恒丰	8	2017权健	3	428682017恒丰2017权健	2	1	4-4-2 (100.0%)	442	2017恒丰23	韩鹏飞	CD	0	1993-04-28	42.8667	42.44	96	96	1	17	17	17	52.78	4	75	35	42.86	72.22	23.57	36	1.28	8.591	5.179	4	94.8	0.22	5.4	7.2	12	94.7914	215.853	845.172	3100.59	4334.83
2017-05-13	2017	2017恒丰	8	2017权健	3	428682017恒丰2017权健	2	1	4-4-2 (100.0%)	442	2017恒丰3	法图斯.拜斯	CD	0	1980-04-11	42.8667	42.44	96	96	1	12	12	10	60	4	75	24	58.33	72	25.06	25	1.32	8.076	4.895	1	17.3	0.04	5	6.9	3	17.3408	253.64	817.161	3000.47	3987.22
2017-05-14	2017	2017苏宁	12	2017鲁能	6	428692017苏宁2017鲁能	2	1	4-4-2 (100.0%)	442	2017苏宁5	周云	CD	0	1990-12-31	50.75	52.81	96	96	1	14	14	15	64.29	9	33.33	42	61.9	42.86	17.42	42	2.02	9.409	6.53	1	22.3	0.05	5.9	7.7	11	22.302	387.059	781.66	4041.79	4176.4
2017-05-14	2017	2017苏宁	12	2017鲁能	6	428692017苏宁2017鲁能	2	1	4-4-2 (100.0%)	442	2017苏宁2	李昂	CD	0	1993-09-15	50.75	52.81	96	96	1	12	12	8	80.95	7	57.14	41	82.93	30.95	18.86	42	2.05	9.37	6.261	6	159.5	0.38	5.9	7.4	5	159.534	293.051	909.497	3734.47	4273.63
2017-05-20	2017	2017鲁能	6	2017富德	15	428752017鲁能2017富德	1	1	4-4-2 (100.0%)	442	2017鲁能4	吉尔	CD	1	1987-06-12	54.4667	52.91	93	93	1	11	11	4	88.89	2	50	34	94.12	33.33	14.23	36	2.19	8.762	6.465	6	107.8	0.27	5.6	7.1	3	107.787	550.513	1124.89	2988.28	3990.14
2017-05-20	2017	2017鲁能	6	2017富德	15	428752017鲁能2017富德	1	1	4-4-2 (100.0%)	442	2017鲁能35	戴琳	CD	0	1987-11-28	54.4667	52.91	93	93	1	14	14	13	64.86	5	100	35	62.86	62.16	15.52	37	1.59	8.605	6.34	10	162.3	0.4	5.5	7	3	162.263	531.733	1033.03	2750.97	4126.9
2017-05-27	2017	2017华夏	4	2017亚泰	7	428822017华夏2017亚泰	2	1	4-4-2 (100.0%)	442	2017华夏23	任航	CD	0	1989-02-23	49.7833	52.32	97	97	1	13	13	11	75.56	3	66.67	43	79.07	42.22	15.69	45	1.93	9.885	6.682	11	195.4	0.46	6.1	8.1	8	195.393	624.943	1412.35	3533.53	4118.71
2017-05-27	2017	2017华夏	4	2017亚泰	7	428822017华夏2017亚泰	2	1	4-4-2 (100.0%)	442	2017华夏14	金周荣	CD	1	1988-07-09	49.7833	52.32	92	97	0	15	15.8152	14.7609	69.57	2.1087	50	46.3913	65.91	47.83	19.28	48.5	1.7	9.47437	6.43363	8.43478	187.568	0.44	5.8	7.6	6.32609	187.596	373.598	1041.27	3389.54	4482.36
2017-05-27	2017	2017恒丰	8	2017苏宁	12	428822017恒丰2017苏宁	2	2	4-4-2 (100.0%)	442	2017恒丰23	韩鹏飞	CD	0	1993-04-28	45.4	53.16	97	97	1	14	14	14	61.11	9	66.67	32	62.5	63.89	22.75	36	1.61	9.036	5.496	7	163	0.36	5.6	7.3	10	163.006	289.924	646.388	3659.43	4277.31
2017-05-27	2017	2017恒丰	8	2017苏宁	12	428822017恒丰2017苏宁	2	2	4-4-2 (100.0%)	442	2017恒丰3	法图斯.拜斯	CD	0	1980-04-11	45.4	53.16	97	97	1	12	12	8	78.38	5	80	34	79.41	45.95	18.06	37	1.89	9.258	5.395	1	26.7	0.06	5.7	7.1	6	26.7428	415.724	1058.24	3931.33	3826.25
2017-06-03	2017	2017鲁能	6	2017权健	3	428892017鲁能2017权健	1	2	4-4-2 (100.0%)	442	2017鲁能4	吉尔	CD	1	1987-06-12	52.85	59.7	96	96	1	14	14	7	88.33	3	66.67	59	89.83	25	19.5	60	2.45	8.767	6.016	5	101.6	0.24	5.4	6.8	6	101.616	291.165	1084.49	3110.02	4179.7
2017-06-03	2017	2017鲁能	6	2017权健	3	428892017鲁能2017权健	1	2	4-4-2 (100.0%)	442	2017鲁能3	刘军帅	CD	0	1995-01-10	52.85	59.7	56	96	0	7	12	13.7143	72.41	3.42857	50	48	71.43	31.03	18.93	49.7143	2.14	9.468	6.49029	13.7143	261.943	0.62	5.9	7.5	1.71429	261.95	356.789	953.33	3630.09	4265.06
2017-06-24	2017	2017鲁能	6	2017恒丰	8	429102017鲁能2017恒丰	2	2	4-4-2 (100.0%)	442	2017鲁能4	吉尔	CD	1	1987-06-12	49.7	48.14	96	96	1	11	11	10	71.43	10	60	33	75.76	48.57	18.65	35	2.03	9.111	5.971	6	124.1	0.29	5.7	7.2	5	124.126	455.498	1141.26	3181.06	4209.08
2017-06-24	2017	2017鲁能	6	2017恒丰	8	429102017鲁能2017恒丰	2	2	4-4-2 (100.0%)	442	2017鲁能35	戴琳	CD	0	1987-11-28	49.7	48.14	96	96	1	16	16	14	62.16	5	60	34	64.71	40.54	22.92	37	2.08	9.211	5.874	4	59.9	0.15	5.7	7.1	8	59.9342	331.651	1088.02	3172.19	4559.55
2017-06-24	2017	2017恒丰	8	2017鲁能	6	429102017恒丰2017鲁能	2	2	4-4-2 (100.0%)	442	2017恒丰23	韩鹏飞	CD	0	1993-04-28	49.7	51.86	96	96	1	17	17	18	60.87	3	33.33	45	62.22	54.35	20.62	46	1.72	9.451	6.29	8	177.2	0.41	5.9	7.6	7	177.222	306.22	847.552	3795.83	4324.44
2017-06-24	2017	2017恒丰	8	2017鲁能	6	429102017恒丰2017鲁能	2	2	4-4-2 (100.0%)	442	2017恒丰3	法图斯.拜斯	CD	0	1980-04-11	49.7	51.86	96	96	1	18	18	17	67.92	2	50	51	66.67	43.4	20.6	53	2.11	8.965	6.083	3	40.4	0.1	5.6	7.3	2	40.4082	419.266	1007.67	3588.97	3908.72
2017-07-02	2017	2017恒丰	8	2017富德	15	429182017恒丰2017富德	1	2	4-4-2 (100.0%)	442	2017恒丰23	韩鹏飞	CD	0	1993-04-28	53.15	68.45	95	95	1	16	16	7	87.04	10	70	52	84.62	31.48	16.81	54	2.02	8.725	5.958	1	17.8	0.04	5.5	6.7	12	17.7539	203.084	776.456	3288.28	4439.62
2017-07-02	2017	2017恒丰	8	2017富德	15	429182017恒丰2017富德	1	2	4-4-2 (100.0%)	442	2017恒丰3	法图斯.拜斯	CD	0	1980-04-11	53.15	68.45	95	95	1	13	13	11	81.67	5	100	58	82.76	25	25.55	60	2	8.9	5.929	2	45.9	0.11	5.6	6.7	10	45.8663	262.917	758.8	3880.5	3952.14
2017-07-08	2017	2017恒丰	8	2017宏运	16	429242017恒丰2017宏运	1	0	4-4-2 (100.0%)	442	2017恒丰27	麦克格文	CD	1	1989-08-15	50.35	51.52	102	102	1	13	13	5	90.38	3	0	51	84.31	30.77	18.02	52	2.27	8.186	5.421	3	59.6	0.13	4.8	6.5	2	59.5663	219.827	680.131	2728.69	4497.32
2017-07-08	2017	2017恒丰	8	2017宏运	16	429242017恒丰2017宏运	1	0	4-4-2 (100.0%)	442	2017恒丰35	杜威	CD	0	1982-02-09	50.35	51.52	77	102	0	10	13.2468	6.62338	86.11	5.2987	25	45.039	88.24	38.89	19.48	47.6883	2.33	9.0727	5.9319	5.2987	75.1091	0.17	5.3	7.1	1.32468	75.1572	301.095	880.377	3100.85	4715.26
2017-07-09	2017	2017鲁能	6	2017泰达	13	429252017鲁能2017泰达	2	0	4-4-2 (100.0%)	442	2017鲁能4	吉尔	CD	1	1987-06-12	46.6	43.92	97	97	1	12	12	9	70	3	66.67	29	72.41	43.33	16.46	30	2.23	8.357	5.241	4	64	0.15	5.2	6.7	4	64.0168	295.281	908.612	2579.33	4509.36
2017-07-09	2017	2017鲁能	6	2017泰达	13	429252017鲁能2017泰达	2	0	4-4-2 (100.0%)	442	2017鲁能35	戴琳	CD	0	1987-11-28	46.6	43.92	97	97	1	18	18	13	62.86	4	75	32	65.63	51.43	19.43	35	1.74	7.937	4.879	3	47	0.11	4.9	6.3	8	47.0315	224.8	642.129	2313.88	4709.22
2017-07-15	2017	2017宏运	16	2017建业	14	429312017宏运2017建业	1	2	4-4-2 (100.0%)	442	2017宏运5	朗征	CD	0	1986-07-22	54.55	49.95	97	97	1	15	15	6	88	3	100	49	89.8	34	18.53	50	2.02	8.994	6.228	4	84.9	0.19	5.6	6.8	7	84.9192	336.425	772.287	2967.91	4832.96
2017-07-15	2017	2017宏运	16	2017建业	14	429312017宏运2017建业	1	2	4-4-2 (100.0%)	442	2017宏运21	穆隆戈蒂	CD	1	1986-01-25	54.55	49.95	97	97	1	7	7	4	88.24	4	75	33	87.88	47.06	14.66	34	1.74	8.805	6.148	6	133.4	0.3	5.4	6.8	4	133.387	444.805	832.86	2833.25	4560.76
2017-07-15	2017	2017华夏	4	2017力帆	10	429312017华夏2017力帆	1	2	4-4-2 (100.0%)	442	2017华夏23	任航	CD	0	1989-02-23	55.4167	67.06	96	96	1	18	18	8	84	13	53.85	48	83.33	38	19.92	50	1.84	8.779	6.067	6	128.3	0.29	5.5	6.6	9	128.262	552.55	732.859	3113.71	4251.96
2017-07-15	2017	2017华夏	4	2017力帆	10	429312017华夏2017力帆	1	2	4-4-2 (100.0%)	442	2017华夏14	金周荣	CD	1	1988-07-09	55.4167	67.06	96	96	1	15	15	5	88.89	4	75	43	93.02	22.22	15.2	45	2.07	8.837	6.2	7	168.1	0.39	5.5	6.7	3	168.092	392.496	825.206	2724.39	4726.73
2017-08-09	2017	2017恒丰	8	2017申花	11	429562017恒丰2017申花	3	0	4-4-2 (100.0%)	442	2017恒丰3	法图斯.拜斯	CD	0	1980-04-11	50.3	57.72	98	98	1	12	12	11	69.44	3	33.33	33	69.7	36.11	18.63	36	2.19	8.751	5.666	6	102.8	0.24	5.3	6.9	5	102.845	354.852	903.342	2949.38	4440.14
2017-08-09	2017	2017恒丰	8	2017申花	11	429562017恒丰2017申花	3	0	4-4-2 (100.0%)	442	2017恒丰35	杜威	CD	0	1982-02-09	50.3	57.72	98	98	1	12	12	11	73.81	2	100	38	73.68	47.62	18.25	42	1.93	8.498	5.351	6	95.9	0.23	5.2	6.5	3	95.9339	250.309	641.326	3109.21	4401.19
2017-08-10	2017	2017宏运	16	2017恒大	1	429572017宏运2017恒大	0	3	4-4-2 (100.0%)	442	2017宏运26	杨帅	CD	0	1997-01-28	54.0667	35.16	94	94	1	5	5	7	66.67	2	100	21	61.9	52.38	20.26	21	1.86	9.501	6.615	3	67.2	0.16	6.1	7.3	2	67.2229	185.566	1001.99	3583.03	4663.61
2017-08-10	2017	2017宏运	16	2017恒大	1	429572017宏运2017恒大	0	3	4-4-2 (100.0%)	442	2017宏运21	穆隆戈蒂	CD	1	1986-01-25	54.0667	35.16	94	94	1	11	11	10	70.59	7	57.14	32	71.88	52.94	21.57	34	1.65	9.085	6.368	5	106.6	0.25	5.8	7.1	5	106.633	243.643	1111.69	3213.31	4409.99
2017-08-13	2017	2017恒丰	8	2017富力	5	429602017恒丰2017富力	2	0	4-4-2 (100.0%)	442	2017恒丰3	法图斯.拜斯	CD	0	1980-04-11	52.85	54.66	97	97	1	11	11	9	74.29	10	80	34	73.53	40	17.54	35	2.09	8.405	5.838	2	21.6	0.05	5.2	6.6	9	21.5604	188.842	576.11	3332.39	4286.31
2017-08-13	2017	2017恒丰	8	2017富力	5	429602017恒丰2017富力	2	0	4-4-2 (100.0%)	442	2017恒丰35	杜威	CD	0	1982-02-09	52.85	54.66	73	97	0	6	7.9726	6.64384	82.76	5.31507	100	38.5342	79.31	31.03	24.7	38.5342	2.41	8.3327	5.80405	0	0	0	5.1	6.4	7.9726	0	135.772	622.586	2848.53	4726.12
2017-08-13	2017	2017宏运	16	2017国安	9	429602017宏运2017国安	0	4	4-4-2 (100.0%)	442	2017宏运26	杨帅	CD	0	1997-01-28	49.2833	35.27	73	94	0	9	11.589	10.3014	46.67	5.15068	75	19.3151	40	86.67	14.82	19.3151	1.2	9.64852	6.80405	2.57534	87.3041	0.2	6.2	8.1	6.43836	87.283	414.386	1260.48	3757.25	4128.49
2017-08-13	2017	2017宏运	16	2017国安	9	429602017宏运2017国安	0	4	4-4-2 (100.0%)	442	2017宏运21	穆隆戈蒂	CD	1	1986-01-25	49.2833	35.27	94	94	1	22	22	21	52.27	4	75	40	55	47.73	16.24	44	1.7	9.022	6.322	3	56.6	0.14	5.7	7.7	5	56.6411	395.44	1114.89	3290.63	4164.76
2017-08-19	2017	2017恒丰	8	2017上港	2	429662017恒丰2017上港	2	1	4-4-2 (100.0%)	442	2017恒丰3	法图斯.拜斯	CD	0	1980-04-11	47.7833	49.81	96	96	1	7	7	5	66.67	7	57.14	13	69.23	33.33	22.29	15	2.27	8.664	5.456	7	146.2	0.34	5.4	6.8	3	146.238	360.676	849.947	3051.8	4255.79
2017-08-19	2017	2017恒丰	8	2017上港	2	429662017恒丰2017上港	2	1	4-4-2 (100.0%)	442	2017恒丰35	杜威	CD	0	1982-02-09	47.7833	49.81	51	96	0	9	16.9412	11.2941	76	1.88235	0	45.1765	79.17	56	19.78	47.0588	1.48	9.25741	5.84282	1.88235	21.4588	0.05	5.8	7.3	5.64706	21.4863	532.776	767.728	3275.91	4658.69
2017-08-20	2017	2017鲁能	6	2017富力	5	429672017鲁能2017富力	1	1	4-4-2 (100.0%)	442	2017鲁能4	吉尔	CD	1	1987-06-12	52.5	37.77	96	96	1	11	11	6	77.78	3	66.67	24	79.17	33.33	21.87	27	1.96	7.843	5.486	2	31.8	0.08	4.9	6.3	2	31.8358	134.324	765.28	2736.7	4175.27
2017-08-20	2017	2017鲁能	6	2017富力	5	429672017鲁能2017富力	1	1	4-4-2 (100.0%)	442	2017鲁能35	戴琳	CD	0	1987-11-28	52.5	37.77	96	96	1	11	11	8	61.9	1	100	20	65	57.14	19.76	21	1.52	7.98	5.494	2	46.1	0.11	5	6.3	6	46.1077	142.782	572.982	2593.52	4624.31
2017-09-10	2017	2017宏运	16	2017力帆	10	429882017宏运2017力帆	0	2	4-4-2 (100.0%)	442	2017宏运30	吕伟	CD	0	1989-01-18	51.8833	52.64	95	95	1	11	11	8	81.4	5	20	40	82.5	37.21	16.06	43	2	8.546	5.684	3	68.6	0.16	5.4	6.6	4	68.6483	162.172	531.685	3246.09	4537.2
2017-09-10	2017	2017宏运	16	2017力帆	10	429882017宏运2017力帆	0	2	4-4-2 (100.0%)	442	2017宏运5	朗征	CD	0	1986-07-22	51.8833	52.64	95	95	1	8	8	5	87.18	5	20	38	89.47	38.46	20.92	39	2.1	9.112	6.038	3	44.9	0.1	5.7	7	4	44.889	182.39	868.441	3497.91	4518.62
2017-09-10	2017	2017国安	9	2017富德	15	429882017国安2017富德	4	4	4-4-2（100%）	442	2017国安30	雷腾龙	CD	0	1991-01-17	56.45	58.81	96	96	1	13	13	9	73.53	9	33.33	33	72.73	58.82	15.11	34	1.74	9.778	6.961	11	201.4	0.48	6.1	7.4	7	201.409	462.845	1193.01	3824.82	4096.14
2017-09-10	2017	2017国安	9	2017富德	15	429882017国安2017富德	4	4	4-4-2（100%）	442	2017国安3	于洋	CD	0	1989-08-06	56.45	58.81	96	96	1	18	18	13	77.59	7	71.43	56	80.36	41.38	13.17	58	1.69	9.547	6.627	1	12	0.03	6	7	9	11.9599	301.986	1021.1	3818.79	4392.75
2017-09-16	2017	2017国安	9	2017富力	5	429942017国安2017富力	1	2	4-4-2 (100.0%)	442	2017国安31	赵和靖	CD	0	1985-05-19	51.9667	54.86	76	94	0	23	28.4474	13.6053	58.49	16.0789	46.15	60.6053	51.02	69.81	15.94	65.5526	1.55	12.2039	7.71295	16.0789	328.629	0.64	6.3	8.5	7.42105	328.59	925.748	1384.31	4405.06	5160.43
2017-09-16	2017	2017国安	9	2017富力	5	429942017国安2017富力	1	2	4-4-2 (100.0%)	442	2017国安30	雷腾龙	CD	0	1991-01-17	51.9667	54.86	94	94	1	16	16	7	89.74	8	50	38	86.84	48.72	15.12	39	1.77	9.708	6.067	5	162.5	0.4	6.2	8.2	4	162.493	437.654	955.417	3940.64	4211.36
2017-09-16	2017	2017鲁能	6	2017富德	15	429942017鲁能2017富德	1	1	4-4-2 (100.0%)	442	2017鲁能4	吉尔	CD	1	1987-06-12	60.55	59.94	95	95	1	21	21	10	83.87	4	100	59	84.75	33.87	18.34	62	1.84	9.171	6.899	6	101.8	0.24	5.7	6.8	7	101.787	412.218	1124.8	3272.72	4259.82
2017-09-16	2017	2017鲁能	6	2017富德	15	429942017鲁能2017富德	1	1	4-4-2 (100.0%)	442	2017鲁能35	戴琳	CD	0	1987-11-28	60.55	59.94	95	95	1	20	20	12	75.51	6	50	48	77.08	44.9	18.7	49	1.71	9.14	6.879	7	120.2	0.28	5.7	6.8	6	120.249	355.175	916.405	3062.82	4685.17
2017-09-19	2017	2017鲁能	6	2017申花	11	429972017鲁能2017申花	0	0	4-4-2 (100.0%)	442	2017鲁能4	吉尔	CD	1	1987-06-12	50.5833	52.96	95	95	1	8	8	3	90.63	6	83.33	32	90.63	43.75	14.15	32	2.06	8.063	5.252	4	74.1	0.18	5	6.2	4	74.1261	238.795	712.979	2749.37	4287.75
2017-09-19	2017	2017鲁能	6	2017申花	11	429972017鲁能2017申花	0	0	4-4-2 (100.0%)	442	2017鲁能35	戴琳	CD	0	1987-11-28	50.5833	52.96	95	95	1	17	17	16	62.79	5	100	36	69.44	39.53	22.57	43	1.95	8.351	5.463	3	57.3	0.14	5.2	6.5	3	57.331	317.82	753.403	2724.89	4497.25
2017-09-23	2017	2017恒丰	8	2017苏宁	12	430012017恒丰2017苏宁	1	0	4-4-2 (100.0%)	442	2017恒丰35	杜威	CD	0	1982-02-09	53.1333	55.81	98	98	1	14	14	7	84.09	7	85.71	44	79.55	38.64	19.73	44	2.3	8.755	6.24	6	94	0.21	5.3	7	6	94.0371	255.458	791.298	3257.01	4357.15
2017-09-23	2017	2017恒丰	8	2017苏宁	12	430012017恒丰2017苏宁	1	0	4-4-2 (100.0%)	442	2017恒丰5	林隆昌	CD	0	1990-02-24	53.1333	55.81	85	98	0	5	5.76471	8.07059	78.79	9.22353	62.5	36.8941	81.25	27.27	16.55	38.0471	2.27	9.38725	6.61904	3.45882	50.96	0.12	5.7	7.2	4.61176	50.951	343.661	857.958	3807.32	4327.11
2017-10-15	2017	2017申花	11	2017泰达	13	430232017申花2017泰达	1	2	4-4-2 (100.0%)	442	2017申花30	陶金	CD	0	1985-06-02	48.5833	47.63	94	94	1	11	11	5	80	20	50	25	84	40	16.25	25	1.92	8.241	5.611	3	35.6	0.08	5.2	6.9	5	35.624	350.789	736.727	2960.77	4156.7
2017-10-15	2017	2017申花	11	2017泰达	13	430232017申花2017泰达	1	2	4-4-2 (100.0%)	442	2017申花34	毕津浩	CD	0	1991-01-05	48.5833	47.63	94	94	1	15	15	12	70	5	100	37	70.27	52.5	15.77	40	1.7	8.947	6.115	1	11.5	0.03	5.7	7.6	7	11.4521	450.815	885.664	3365.59	4233.56
2017-10-15	2017	2017泰达	13	2017申花	11	430232017泰达2017申花	2	1	4-4-2 (100.0%)	442	2017泰达5	邱添一	CD	0	1989-01-31	48.5833	52.37	94	94	1	6	6	3	90.32	5	40	31	83.87	35.48	16.17	31	1.81	9.313	5.991	7	127.4	0.3	5.9	7.4	5	127.426	346.766	881.933	3748.88	4208.24
2017-10-15	2017	2017泰达	13	2017申花	11	430232017泰达2017申花	2	1	4-4-2 (100.0%)	442	2017泰达26	曹阳	CD	0	1981-12-15	48.5833	52.37	94	94	1	6	6	10	74.36	5	20	38	71.05	35.9	18.53	39	1.97	9.139	5.958	3	66.7	0.17	5.8	7.4	3	66.6924	413.997	828.233	3553.74	4275.84
2017-10-21	2017	2017华夏	4	2017权健	3	430292017华夏2017权健	1	2	4-4-2 (100.0%)	442	2017华夏23	任航	CD	0	1989-02-23	54.2333	50.92	99	99	1	18	18	6	85	7	42.86	40	82.5	55	17.42	40	1.85	9.338	6.827	5	127.6	0.28	5.7	7.6	9	127.637	498.254	1103.39	3729.94	3878.32
2017-10-21	2017	2017华夏	4	2017权健	3	430292017华夏2017权健	1	2	4-4-2 (100.0%)	442	2017华夏33	高准翼	CD	0	1995-08-21	54.2333	50.92	99	99	1	17	17	13	63.89	2	50	35	62.86	63.89	20.3	36	1.53	9.586	6.852	10	188.3	0.43	5.8	7.6	1	188.32	662.57	938.642	3761.85	4034.24
2017-10-22	2017	2017泰达	13	2017国安	9	430302017泰达2017国安	2	0	4-4-2 (100.0%)	442	2017泰达26	曹阳	CD	0	1981-12-15	44.6	44.26	95	95	1	19	19	20	45.95	8	87.5	36	47.22	75.68	20.16	37	1.27	9.079	5.804	3	46.8	0.11	5.7	7.8	7	46.8183	270.945	953.19	3571.1	4236.69
2017-10-22	2017	2017泰达	13	2017国安	9	430302017泰达2017国安	2	0	4-4-2 (100.0%)	442	2017泰达5	邱添一	CD	0	1989-01-31	44.6	44.26	95	95	1	13	13	7	75	10	90	27	74.07	71.43	18.85	28	1.29	9.471	5.763	2	24.3	0.06	5.9	7.8	9	24.2547	377.259	1043.88	3868.45	4157.47
2017-10-29	2017	2017华夏	4	2017恒大	1	430372017华夏2017恒大	3	0	4-4-2 (100.0%)	442	2017华夏14	金周荣	CD	1	1988-07-09	52.8167	47.05	96	96	1	17	17	9	72.73	3	0	32	71.88	54.55	14.78	33	1.88	8.853	6.056	5	74.8	0.18	5.5	6.9	8	74.8334	380.773	758.268	3374.61	4264.32
2017-10-29	2017	2017华夏	4	2017恒大	1	430372017华夏2017恒大	3	0	4-4-2 (100.0%)	442	2017华夏33	高准翼	CD	0	1995-08-21	52.8167	47.05	96	96	1	17	17	15	57.14	3	66.67	33	60.61	42.86	19.49	35	1.66	8.812	6.143	2	46.7	0.11	5.5	7	7	46.7217	213.728	926.623	3669.5	3955.43
2017-10-29	2017	2017恒丰	8	2017鲁能	6	430372017恒丰2017鲁能	3	0	4-4-2 (100.0%)	442	2017恒丰23	韩鹏飞	CD	0	1993-04-28	43.9333	48.84	94	94	1	15	15	16	36	4	75	23	30.43	80	28.25	25	1.2	8.197	5.44	3	80.1	0.19	5.2	7.4	7	80.0573	328.33	731.159	2878.98	4178.96
2017-10-29	2017	2017恒丰	8	2017鲁能	6	430372017恒丰2017鲁能	3	0	4-4-2 (100.0%)	442	2017恒丰35	杜威	CD	0	1982-02-09	43.9333	48.84	94	94	1	14	14	10	62.96	8	37.5	27	59.26	77.78	30.78	27	1.33	8.708	5.599	4	72.4	0.18	5.5	7.6	3	72.4319	276.531	1034.34	2958.33	4365.89
2017-11-04	2017	2017华夏	4	2017鲁能	6	430432017华夏2017鲁能	4	5	4-4-2 (100.0%)	442	2017华夏23	任航	CD	0	1989-02-23	49.1833	49.24	98	98	1	10	10	8	75	2	50	30	73.33	65.63	17.05	32	1.59	9.929	6.473	8	180.9	0.43	6.1	7.9	5	180.891	681.291	1357.49	3555.75	4153.42
2017-11-04	2017	2017华夏	4	2017鲁能	6	430432017华夏2017鲁能	4	5	4-4-2 (100.0%)	442	2017华夏14	金周荣	CD	1	1988-07-09	49.1833	49.24	98	98	1	14	14	10	69.7	4	75	33	66.67	48.48	12.55	33	1.67	9.516	6.431	9	172	0.39	5.8	7.8	8	171.955	720.515	1089.44	3307.47	4226.93
2017-11-04	2017	2017申花	11	2017宏运	16	430432017申花2017宏运	4	1	4-4-2 (100.0%)	442	2017申花6	栗鹏	CD	0	1990-08-29	2.35833	54.9	93	93	1	16	16	12	78.95	11	54.55	53	77.36	38.6	17.87	57	1.93	10.463	7.598	1	14	0.03	6.7	8.1	6	13.9812	397.72	1581.95	4488.61	3980.92
2017-11-04	2017	2017申花	11	2017宏运	16	430432017申花2017宏运	4	1	4-4-2 (100.0%)	442	2017申花4	金基熙	CD	1	1989-07-13	2.35833	54.9	93	93	1	16	16	14	71.43	9	44.44	47	74.47	38.78	12.53	49	1.98	10.955	7.794	6	99.2	0.24	7	8.3	6	99.1593	408.816	1432.01	4633.95	4381.08
2018-03-10	2018	2018鲁能	3	2018力帆	13	431692018鲁能2018力帆	2	0	4-4-2 (100.0%)	442	2018鲁能4	吉尔	CD	1	1987-06-12	45	38.81	96	96	1	18	18	13	45.83	8	75	21	42.86	66.67	20.04	24	1.33	8.004	4.812	4	78.4	0.18	5	6.4	10	78.4301	217.074	831.048	2881.88	3995.48
2018-03-10	2018	2018鲁能	3	2018力帆	13	431692018鲁能2018力帆	2	0	4-4-2 (100.0%)	442	2018鲁能35	戴琳	CD	0	1987-11-28	45	38.81	96	96	1	10	10	6	53.85	12	58.33	13	53.85	84.62	13.6	13	1.23	7.796	4.83	4	81.3	0.2	4.8	6.4	7	81.2511	108.045	622.361	2759.54	4225.26
2018-03-10	2018	2018人和	8	2018权健	9	431692018人和2018权健	2	1	4-4-2 (100.0%)	442	2018人和27	刘健	CD	0	1984-08-20	51.2	36.81	96	96	1	16	16	14	60	9	44.44	33	57.58	71.43	22.93	35	1.37	8.178	5.346	0	0	0	5.1	6.3	12	0	78.8103	574.78	3221.99	4302.5
2018-03-10	2018	2018人和	8	2018权健	9	431692018人和2018权健	2	1	4-4-2 (100.0%)	442	2018人和5	万厚良	CD	0	1986-02-25	51.2	36.81	96	96	1	12	12	9	52.63	5	20	19	52.63	84.21	18.22	19	1.21	9.218	6.005	4	89.7	0.21	5.7	7	3	89.7494	298.934	759.162	3550.21	4520.28
2018-03-11	2018	2018苏宁	5	2018国安	4	431702018苏宁2018国安	1	2	4-4-2(100.0%)	442	2018苏宁29	帕莱塔	CD	0	1986-02-15	50.6833	45.3	98	98	1	9	9	7	75	8	62.5	28	67.86	46.43	23.03	28	1.79	9.233	6.296	4	96.1	0.23	5.6	7.5	5	96.0511	229.593	1035.92	3565.04	4306.38
2018-03-11	2018	2018苏宁	5	2018国安	4	431702018苏宁2018国安	1	2	4-4-2(100.0%)	442	2018苏宁2	李昂	CD	0	1993-09-15	50.6833	45.3	98	98	1	17	17	10	72.22	11	81.82	31	80.65	52.78	16.92	36	1.42	9.863	6.633	5	78.5	0.18	6	7.9	9	78.4903	313.305	1029.62	4428.91	4012.77
2018-03-18	2018	2018恒丰	16	2018申花	7	431772018恒丰2018申花	0	1	4-4-2 (100.0%)	442	2018恒丰23	韩鹏飞	CD	0	1993-04-28	49.5833	50.12	96	96	1	8	8	8	72.41	9	66.67	27	77.78	48.28	15.93	29	1.76	8.907	5.93	5	83.2	0.2	5.5	7.2	4	83.165	307.156	702.396	3406.88	4407.14
2018-03-18	2018	2018恒丰	16	2018申花	7	431772018恒丰2018申花	0	1	4-4-2 (100.0%)	442	2018恒丰3	法图斯.拜斯	CD	0	1980-04-11	49.5833	50.12	96	96	1	19	19	10	80.77	7	71.43	51	78.43	48.08	13.94	52	1.88	8.949	5.922	4	62.4	0.14	5.5	7.2	7	62.41	326.826	755.007	3692.74	4111.71
2018-03-31	2018	2018申花	7	2018华夏	6	431902018申花2018华夏	4	2	4-4-2 (100.0%)	442	2018申花6	栗鹏	CD	0	1990-08-29	58.3833	47.05	96	96	1	19	19	19	66.67	3	100	57	64.91	31.58	15.86	57	2.11	10.119	7.747	6	100.3	0.23	6.3	8	11	100.256	598.582	1277.84	4064.95	4077.33
2018-03-31	2018	2018申花	7	2018华夏	6	431902018申花2018华夏	4	2	4-4-2 (100.0%)	442	2018申花32	艾迪·弗朗西斯	CD	0	1990-12-17	58.3833	47.05	96	96	1	21	21	9	80	6	66.67	42	85.71	44.44	14.03	45	1.96	10.053	7.59	9	170.1	0.38	6.3	7.8	4	170.093	607.839	1154.5	4165.55	3954.9
2018-03-04	2018	2018恒丰	16	2018苏宁	5	431632018恒丰2018苏宁	1	3	4-4-2 (100.0%)	442	2018恒丰19	郑凯木	CD	0	1992-01-28	53	54.56	98	98	1	14	14	13	75.47	4	100	52	71.15	39.62	22.35	53	1.79	9.665	6.424	10	205.6	0.48	5.9	7.3	10	205.585	402.006	842.413	3564.8	4650.48
2018-03-04	2018	2018恒丰	16	2018苏宁	5	431632018恒丰2018苏宁	1	3	4-4-2 (100.0%)	442	2018恒丰3	法图斯.拜斯	CD	0	1980-04-11	53	54.56	98	98	1	9	9	6	89.47	8	37.5	57	85.96	26.32	18.26	57	2.28	8.875	6.017	5	104.5	0.24	5.4	6.8	2	104.486	183.998	938.43	3446.56	4201.13
2018-03-04	2018	2018鲁能	3	2018国安	4	431632018鲁能2018国安	3	0	4-4-2 (100.0%)	442	2018鲁能4	吉尔	CD	1	1987-06-12	48.35	50.28	93	93	1	20	20	14	63.16	3	100	36	58.33	52.63	18.75	38	1.66	8.086	5.128	5	95.4	0.22	5.2	6.4	6	95.3995	314.11	712.334	2767.16	4196.78
2018-03-04	2018	2018鲁能	3	2018国安	4	431632018鲁能2018国安	3	0	4-4-2 (100.0%)	442	2018鲁能35	戴琳	CD	0	1987-11-28	48.35	50.28	93	93	1	12	12	11	69.44	2	50	35	62.86	66.67	19.68	36	1.39	8.254	5.367	1	13.2	0.03	5.3	6.7	6	13.2264	347.949	756.654	2724.3	4411.55
2018-04-13	2018	2018华夏	6	2018上港	1	432032018华夏2018上港	0	2	4-4-2 (100.0%)	442	2018华夏33	高准翼	CD	0	1995-08-21	57.1667	53.81	98	98	1	9	9	8	84.62	6	33.33	52	84.62	28.85	15.02	52	2.19	10.051	7.24	9	196.3	0.46	6.1	7.6	5	196.274	555.691	892.923	4385.51	4020.21
2018-04-13	2018	2018华夏	6	2018上港	1	432032018华夏2018上港	0	2	4-4-2 (100.0%)	442	2018华夏23	任航	CD	0	1989-02-23	57.1667	53.81	98	98	1	14	14	6	90	6	50	58	91.38	21.67	12.44	60	2.77	10.004	7.348	9	146.6	0.34	6.1	7.7	7	146.554	512.816	1567.58	3774.76	4002.06
2018-04-13	2018	2018苏宁	5	2018权健	9	432032018苏宁2018权健	1	1	4-4-2 (100.0%)	442	2018苏宁2	李昂	CD	0	1993-09-15	55.7667	55.23	97	97	1	9	9	6	90.91	14	71.43	65	90.77	31.82	17.61	66	1.94	9.46	6.827	6	122.6	0.28	5.8	7.3	10	122.614	293.839	975.463	4068.26	3999.68
2018-04-13	2018	2018苏宁	5	2018权健	9	432032018苏宁2018权健	1	1	4-4-2 (100.0%)	442	2018苏宁29	帕莱塔	CD	0	1986-02-15	55.7667	55.23	97	97	1	11	11	7	88.89	3	33.33	62	90.32	30.16	18.66	63	2.03	9.316	6.857	1	9.9	0.02	5.7	7.4	5	9.93234	315.608	1336.13	3482.17	4172.34
2018-04-14	2018	2018恒丰	16	2018人和	8	432042018恒丰2018人和	1	2	4-4-2 (100.0%)	442	2018恒丰3	法图斯.拜斯	CD	0	1980-04-11	45.8167	54.86	98	98	1	13	13	10	70.59	3	33.33	33	69.7	41.18	21.06	34	1.85	8.532	5.656	8	183.6	0.41	5.2	7.4	5	183.569	312.644	905.438	3172.92	3957.38
2018-04-14	2018	2018恒丰	16	2018人和	8	432042018恒丰2018人和	1	2	4-4-2 (100.0%)	442	2018恒丰35	杜威	CD	0	1982-02-09	45.8167	54.86	98	98	1	17	17	14	68.18	1	100	43	62.79	52.27	22.4	44	1.82	8.698	5.704	5	84.3	0.2	5.3	7.5	2	84.2699	237.309	904.47	3145.15	4326.95
2018-04-21	2018	2018鲁能	3	2018富力	10	432112018鲁能2018富力	4	2	4-4-2 (100.0%)	442	2018鲁能4	吉尔	CD	1	1987-06-12	56.25	50.72	98	98	1	13	13	8	80.49	2	100	39	87.18	36.59	16.31	41	2.32	8.439	5.954	7	145	0.33	5.1	6.4	3	144.983	264.527	717.932	2676.13	4635.66
2018-04-21	2018	2018鲁能	3	2018富力	10	432112018鲁能2018富力	4	2	4-4-2 (100.0%)	442	2018鲁能3	刘军帅	CD	0	1995-01-10	56.25	50.72	98	98	1	13	13	10	68.75	6	66.67	31	67.74	56.25	12.29	32	1.44	9.023	6.258	6	144.8	0.33	5.5	6.7	5	144.788	343.097	699.843	2960.16	4875.09
2018-04-07	2018	2018华夏	6	2018亚泰	15	431972018华夏2018亚泰	2	1	4-4-2 (100.0%)	442	2018华夏33	高准翼	CD	0	1995-08-21	51.5167	49.82	96	96	1	7	7	12	63.64	5	40	33	63.64	27.27	19.92	33	2.21	9.494	6.449	4	67.9	0.16	5.9	7.5	5	67.8576	419.044	796.402	4245.56	3965.36
2018-04-07	2018	2018华夏	6	2018亚泰	15	431972018华夏2018亚泰	2	1	4-4-2 (100.0%)	442	2018华夏23	任航	CD	0	1989-02-23	51.5167	49.82	96	96	1	11	11	7	81.08	8	62.5	34	85.29	29.73	19.08	37	1.97	9.648	6.722	2	32.4	0.08	6	7.8	10	32.3723	376.307	1426.09	3943.82	3869.32
2018-04-08	2018	2018申花	7	2018人和	8	431982018申花2018人和	2	0	4-4-2 (100.0%)	442	2018申花6	栗鹏	CD	0	1990-08-29	53.3167	43.56	97	97	1	18	18	7	78.13	5	60	30	70	59.38	16.77	32	1.47	9.875	7.007	7	134.1	0.32	6.1	7.9	8	134.058	571.588	1124.28	3596.46	4448.63
2018-04-08	2018	2018申花	7	2018人和	8	431982018申花2018人和	2	0	4-4-2 (100.0%)	442	2018申花32	艾迪·弗朗西斯	CD	0	1990-12-17	53.3167	43.56	97	97	1	27	27	13	65.79	10	50	36	61.11	68.42	15.59	38	1.42	10.173	7.217	9	146.9	0.35	6.3	8.1	5	146.871	692.324	1270.7	3843.19	4220.09
2018-05-12	2018	2018申花	7	2018力帆	13	432322018申花2018力帆	2	1	4-4-2 (100.0%)	442	2018申花6	栗鹏	CD	0	1990-08-29	52.4	48.08	97	97	1	11	11	14	66.67	12	33.33	40	65	42.86	20.42	42	1.64	8.868	5.905	1	10.6	0.02	5.5	6.8	8	10.6053	182.168	759.757	3529.01	4386.87
2018-05-12	2018	2018申花	7	2018力帆	13	432322018申花2018力帆	2	1	4-4-2 (100.0%)	442	2018申花32	艾迪·弗朗西斯	CD	0	1990-12-17	52.4	48.08	97	97	1	8	8	2	90.48	3	33.33	20	90	57.14	12.71	21	1.81	9.087	5.999	2	40.4	0.09	5.6	6.9	2	40.4494	315.102	905.063	3465.91	4360.63
2018-05-20	2018	2018苏宁	5	2018上港	1	432402018苏宁2018上港	0	2	4-4-2 (100.0%)	442	2018苏宁29	帕莱塔	CD	0	1986-02-15	52.4333	48.25	94	94	1	16	16	13	72.34	9	66.67	45	75.56	44.68	20.47	47	1.85	8.813	6.175	4	102.1	0.24	5.6	7.1	7	102.095	240.763	926.415	3231.69	4311.55
2018-05-20	2018	2018苏宁	5	2018上港	1	432402018苏宁2018上港	0	2	4-4-2 (100.0%)	442	2018苏宁2	李昂	CD	0	1993-09-15	52.4333	48.25	94	94	1	20	20	13	73.47	2	100	49	73.47	48.98	17.14	49	1.63	8.932	6.206	6	93.4	0.22	5.7	7.1	10	93.4033	330.623	861.239	3612.41	4034.24
2018-07-17	2018	2018亚泰	15	2018力帆	13	432982018亚泰2018力帆	2	1	4-4-2 (100.0%)	442	2018亚泰39	内马尼亚·佩契诺维奇	CD	0	1987-11-04	49.6167	43.83	99	99	1	11	11	7	73.08	14	85.71	26	73.08	46.15	17.53	26	1.77	8.958	5.645	3	43.1	0.1	5.4	6.8	15	43.0656	221.587	685.903	3174.06	4832.88
2018-07-17	2018	2018亚泰	15	2018力帆	13	432982018亚泰2018力帆	2	1	4-4-2 (100.0%)	442	2018亚泰15	孙捷	CD	0	1992-01-01	49.6167	43.83	99	99	1	10	10	8	65.22	8	50	23	65.22	52.17	17.27	23	1.7	9.62	5.972	0	0	0	5.8	7.2	5	0	205.868	928.449	3448.72	5037.12
2018-07-17	2018	2018鲁能	3	2018上港	1	432982018鲁能2018上港	1	1	4-4-2 (100.0%)	442	2018鲁能4	吉尔	CD	1	1987-06-12	51.8	39.7	96	96	1	8	8	5	70.59	4	50	16	81.25	35.29	11.89	17	1.88	7.64	5.013	2	23.6	0.06	4.8	5.8	4	23.5588	141.463	801.726	2191.64	4481.34
2018-07-17	2018	2018鲁能	3	2018上港	1	432982018鲁能2018上港	1	1	4-4-2 (100.0%)	442	2018鲁能3	刘军帅	CD	0	1995-01-10	51.8	39.7	80	96	0	7	8.4	4.8	73.33	4.8	25	18	66.67	46.67	18.9	18	1.87	8.064	5.3892	2.4	39	0.1	5	6.4	2.4	39.0052	247.378	733.903	2527.92	4515.83
2018-07-17	2018	2018苏宁	5	2018人和	8	432982018苏宁2018人和	0	0	4-4-2 (100.0%)	442	2018苏宁29	帕莱塔	CD	0	1986-02-15	46.5333	61.51	98	98	1	11	11	11	78.43	6	83.33	50	80	39.22	21.13	51	1.82	8.918	5.662	3	67.2	0.15	5.4	7.3	8	67.221	293.337	920.007	3003.52	4634.07
2018-07-17	2018	2018苏宁	5	2018人和	8	432982018苏宁2018人和	0	0	4-4-2 (100.0%)	442	2018苏宁2	李昂	CD	0	1993-09-15	46.5333	61.51	98	98	1	9	9	5	90.38	3	66.67	51	92.16	34.62	16.97	52	1.94	8.761	5.499	1	11	0.03	5.3	7.1	3	10.9764	237.896	820.936	2829.86	4861.53
2018-07-18	2018	2018华夏	6	2018一方	11	432992018华夏2018一方	0	0	4-4-2 (100.0%)	442	2018华夏33	高准翼	CD	0	1995-08-21	52.5667	51.28	98	98	1	20	20	9	83.64	10	70	53	84.91	34.55	16.13	55	1.96	9.553	6.474	7	131.7	0.31	5.8	7.4	10	131.738	412.801	592.159	3949.55	4466.51
2018-07-18	2018	2018华夏	6	2018一方	11	432992018华夏2018一方	0	0	4-4-2 (100.0%)	442	2018华夏23	任航	CD	0	1989-02-23	52.5667	51.28	98	98	1	13	13	12	77.36	8	62.5	51	78.43	35.85	16.71	53	2.13	8.732	6.232	7	119.8	0.28	5.3	7.1	6	119.809	401.05	759.117	3344.38	4107.2
2018-07-18	2018	2018申花	7	2018泰达	14	432992018申花2018泰达	1	0	4-4-2 (100.0%)	442	2018申花6	栗鹏	CD	0	1990-08-29	51.8667	53.63	96	96	1	16	16	9	85.94	2	100	63	82.54	32.81	20.65	64	2.05	9.461	6.354	2	21.8	0.05	5.9	7.3	8	21.7962	164.169	905.192	3977.46	4392.68
2018-07-18	2018	2018申花	7	2018泰达	14	432992018申花2018泰达	1	0	4-4-2 (100.0%)	442	2018申花32	艾迪·弗朗西斯	CD	0	1990-12-17	51.8667	53.63	96	96	1	4	4	3	93.75	5	60	48	91.67	16.67	13.47	48	2.33	9.323	6.251	3	37.2	0.09	5.8	7.2	2	37.199	377.281	1046.64	3471.82	4390.08
2018-07-21	2018	2018人和	8	2018一方	11	433022018人和2018一方	3	1	4-4-2 (100.0%)	442	2018人和4	罗歆	CD	0	1990-02-07	36.05	55.44	99	99	1	11	11	9	75	5	60	34	76.47	50	16.34	36	1.61	8.744	4.819	4	61.4	0.15	5.3	8	5	61.4299	283.391	1013.09	3408.25	3977.9
2018-07-21	2018	2018人和	8	2018一方	11	433022018人和2018一方	3	1	4-4-2 (100.0%)	442	2018人和5	万厚良	CD	0	1986-02-25	36.05	55.44	99	99	1	5	5	4	85.71	4	25	28	82.14	39.29	22.1	28	1.89	8.752	4.633	2	28.6	0.07	5.3	7.7	5	28.6187	273.173	838.604	2901.38	4709.95
2018-07-22	2018	2018恒丰	16	2018富力	10	433032018恒丰2018富力	1	1	4-4-2 (100.0%)	442	2018恒丰23	韩鹏飞	CD	0	1993-04-28	49.25	34.96	97	97	1	8	8	3	72.73	4	25	11	45.45	63.64	26.8	11	1.55	8.287	5.388	4	62.9	0.15	5.1	6.6	4	62.9304	213.09	548.283	2856.43	4605.87
2018-07-22	2018	2018恒丰	16	2018富力	10	433032018恒丰2018富力	1	1	4-4-2 (100.0%)	442	2018恒丰19	郑凯木	CD	0	1992-01-28	49.25	34.96	97	97	1	15	15	12	50	4	50	23	43.48	66.67	23.24	24	1.5	8.867	5.726	3	48.4	0.11	5.5	7	6	48.3913	299.689	800.963	3004.3	4713.46
2018-07-22	2018	2018华夏	6	2018苏宁	5	433032018华夏2018苏宁	0	0	4-4-2 (100.0%)	442	2018华夏4	金洋洋	CD	0	1993-02-03	53.4833	51.67	94	94	1	4	4	5	86.49	7	57.14	36	86.11	35.14	14.08	37	2.08	9.355	6.434	4	81.8	0.19	5.9	7.2	1	81.7656	255.3	703.401	3340.55	4974.47
2018-07-22	2018	2018华夏	6	2018苏宁	5	433032018华夏2018苏宁	0	0	4-4-2 (100.0%)	442	2018华夏33	高准翼	CD	0	1995-08-21	53.4833	51.67	94	94	1	16	16	11	78	2	50	50	78	36	17.33	50	1.98	9.056	6.423	4	67.7	0.16	5.7	7.2	5	67.7493	378.403	755.82	3547.31	4306.28
2018-07-28	2018	2018苏宁	5	2018鲁能	3	433092018苏宁2018鲁能	1	1	4-4-2 (100.0%)	442	2018苏宁2	李昂	CD	0	1993-09-15	53.85	60.62	96	96	1	12	12	5	91.67	6	66.67	59	86.44	30	16.34	60	2.27	8.825	6.023	4	112.6	0.26	5.5	6.7	9	112.552	216.577	658.825	3043.49	4793.44
2018-07-28	2018	2018苏宁	5	2018鲁能	3	433092018苏宁2018鲁能	1	1	4-4-2 (100.0%)	442	2018苏宁6	杨博宇	CD	0	1989-06-24	53.85	60.62	96	96	1	12	12	9	83.64	4	50	55	85.45	27.27	16.64	55	2.4	8.486	5.686	4	61.5	0.14	5.3	6.3	3	61.459	172.303	477.571	2841.69	4933.15
2018-07-28	2018	2018人和	8	2018上港	1	433092018人和2018上港	1	5	4-4-2 (100.0%)	442	2018人和4	罗歆	CD	0	1990-02-07	42.2167	45.03	97	97	1	13	13	12	60	5	80	29	58.62	50	15.12	30	2	8.661	5.63	7	137.5	0.33	5.3	8	8	137.537	401.67	968.128	3385.64	3767.53
2018-07-28	2018	2018人和	8	2018上港	1	433092018人和2018上港	1	5	4-4-2 (100.0%)	442	2018人和5	万厚良	CD	0	1986-02-25	42.2167	45.03	97	97	1	3	3	4	78.95	1	100	19	78.95	52.63	21.22	19	1.84	8.842	5.4	6	125.8	0.28	5.4	7.7	1	125.847	329.647	904.932	3324.88	4156.49
2018-08-01	2018	2018恒丰	16	2018力帆	13	433132018恒丰2018力帆	4	3	4-4-2 (100.0%)	442	2018恒丰23	韩鹏飞	CD	0	1993-04-28	44.9667	43.99	97	97	1	15	15	13	53.57	5	80	27	55.56	50	17.24	28	1.89	8.023	5.04	2	38.4	0.09	4.9	6.7	10	38.4358	268.593	617.661	2630.47	4467.81
2018-08-01	2018	2018恒丰	16	2018力帆	13	433132018恒丰2018力帆	4	3	4-4-2 (100.0%)	442	2018恒丰19	郑凯木	CD	0	1992-01-28	44.9667	43.99	97	97	1	13	13	9	68.97	10	80	26	73.08	55.17	22.8	29	1.59	8.619	5.198	2	32.6	0.08	5.3	6.9	14	32.5671	257.745	829.142	2641.83	4857.36
2018-08-01	2018	2018鲁能	3	2018申花	7	433132018鲁能2018申花	3	1	4-4-2 (100.0%)	442	2018鲁能4	吉尔	CD	1	1987-06-12	60.0167	45.47	95	95	1	12	12	5	87.18	4	100	37	86.49	25.64	12.36	39	2.13	8.584	6.488	2	80.6	0.19	5.4	6.5	4	80.6039	281.857	834.581	3023.25	4363.29
2018-08-01	2018	2018鲁能	3	2018申花	7	433132018鲁能2018申花	3	1	4-4-2 (100.0%)	442	2018鲁能35	戴琳	CD	0	1987-11-28	60.0167	45.47	95	95	1	15	15	10	70.59	3	100	31	74.19	38.24	19.54	34	1.74	7.987	6.083	3	44.5	0.1	5	6.1	5	44.4571	207.428	655.865	2543.98	4534.93
2018-08-01	2018	2018申花	7	2018鲁能	3	433132018申花2018鲁能	1	3	4-4-2 (100.0%)	442	2018申花6	栗鹏	CD	0	1990-08-29	60.0167	54.53	95	95	1	12	12	8	78.38	7	57.14	36	80.56	32.43	17.16	37	2	9.549	7.165	9	147.2	0.35	6	7.2	5	147.171	453.396	1139.1	3157.54	4652.1
2018-08-01	2018	2018申花	7	2018鲁能	3	433132018申花2018鲁能	1	3	4-4-2 (100.0%)	442	2018申花32	艾迪·弗朗西斯	CD	0	1990-12-17	60.0167	54.53	95	95	1	8	8	5	88.1	5	40	41	90.24	40.48	14.44	42	2	8.963	6.743	5	104.7	0.26	5.6	6.7	3	104.656	344.108	924.725	3249.02	4340.96
2018-08-11	2018	2018鲁能	3	2018力帆	13	433232018鲁能2018力帆	2	0	4-4-2 (100.0%)	442	2018鲁能4	吉尔	CD	1	1987-06-12	55.0333	42.46	96	96	1	11	11	7	73.08	6	33.33	25	72	26.92	19.44	26	1.92	8.359	5.809	1	48.9	0.11	5.2	6.3	6	48.9485	209.011	827.391	3011.48	4262.46
2018-08-11	2018	2018鲁能	3	2018力帆	13	433232018鲁能2018力帆	2	0	4-4-2 (100.0%)	442	2018鲁能35	戴琳	CD	0	1987-11-28	55.0333	42.46	47	96	0	3	6.12766	10.2128	66.67	8.17021	75	30.6383	66.67	53.33	22.04	30.6383	1.6	8.19064	5.856	0	0	0	5.1	6.5	4.08511	0	346.208	564.317	2989.57	4289.67
2018-08-11	2018	2018华夏	6	2018恒丰	16	433232018华夏2018恒丰	1	0	4-4-2 (100.0%)	442	2018华夏23	任航	CD	0	1989-02-23	52.2333	56.26	97	97	1	9	9	5	86.84	16	68.75	36	88.89	34.21	17.57	38	2.13	8.371	5.72	4	79.9	0.19	5.2	6.6	11	79.8899	289.552	596.098	3212.51	4193.42
2018-08-11	2018	2018华夏	6	2018恒丰	16	433232018华夏2018恒丰	1	0	4-4-2 (100.0%)	442	2018华夏3	赵宇豪	CD	0	1993-04-07	52.2333	56.26	97	97	1	11	11	4	86.21	8	62.5	28	85.71	48.28	11.64	29	1.69	8.755	6.241	3	51.1	0.11	5.4	7.2	6	51.1271	218.022	670.787	3486.86	4328.62
2018-08-11	2018	2018恒丰	16	2018华夏	6	433232018恒丰2018华夏	0	1	4-4-2 (100.0%)	442	2018恒丰23	韩鹏飞	CD	0	1993-04-28	52.2333	43.74	97	97	1	12	12	8	74.19	6	66.67	30	70	48.39	17.5	31	1.87	9.083	6.276	4	48.2	0.11	5.6	7.2	6	48.2441	431.665	827.588	3037.69	4738
2018-08-11	2018	2018恒丰	16	2018华夏	6	433232018恒丰2018华夏	0	1	4-4-2 (100.0%)	442	2018恒丰39	博利	CD	1	1991-06-21	52.2333	43.74	97	97	1	11	11	6	82.35	5	80	34	67.65	41.18	18.67	34	1.94	8.739	6.14	2	31.1	0.07	5.4	7.1	3	31.0801	278.94	874.316	3526.4	4028.57
2018-08-15	2018	2018鲁能	3	2018华夏	6	433272018鲁能2018华夏	3	1	4-4-2 (100.0%)	442	2018鲁能4	吉尔	CD	1	1987-06-12	56.3833	47.47	95	95	1	9	9	7	75.86	1	100	28	82.14	41.38	13.28	29	1.69	8.608	6.356	4	99.4	0.23	5.4	6.8	4	99.3538	267.097	1036.05	3019.29	4185.89
2018-08-15	2018	2018鲁能	3	2018华夏	6	433272018鲁能2018华夏	3	1	4-4-2 (100.0%)	442	2018鲁能3	刘军帅	CD	0	1995-01-10	56.3833	47.47	95	95	1	11	11	9	71.88	6	83.33	32	71.88	50	13.77	32	1.78	9.059	6.556	5	85.9	0.2	5.7	7	8	85.8737	256.296	745.356	3427.34	4543.87
2018-08-15	2018	2018苏宁	5	2018力帆	13	433272018苏宁2018力帆	0	0	4-4-2 (100.0%)	442	2018苏宁6	杨博宇	CD	0	1989-06-24	51.1167	53.31	100	100	1	10	10	7	85.42	6	33.33	47	87.23	39.58	18.41	48	1.94	8.349	5.606	2	50.4	0.11	5	6.6	8	50.3669	133.064	600.573	2877.88	4687.52
2018-08-15	2018	2018苏宁	5	2018力帆	13	433272018苏宁2018力帆	0	0	4-4-2 (100.0%)	442	2018苏宁2	李昂	CD	0	1993-09-15	51.1167	53.31	100	100	1	13	13	6	88	4	100	47	87.23	36	17.32	50	1.94	8	5.393	0	0	0	4.8	6.3	7	0	227.327	495.766	2701.83	4574.77
2018-08-15	2018	2018申花	7	2018恒丰	16	433272018申花2018恒丰	3	1	4-4-2 (100.0%)	442	2018申花6	栗鹏	CD	0	1990-08-29	51.0833	54.41	96	96	1	9	9	10	75	10	70	39	76.92	32.5	20.06	40	2.13	9.07	6.196	3	60.4	0.14	5.6	7.3	9	60.4242	270.17	1028.56	3336.38	4374.82
2018-08-15	2018	2018申花	7	2018恒丰	16	433272018申花2018恒丰	3	1	4-4-2 (100.0%)	442	2018申花5	朱辰杰	CD	0	2000-08-23	51.0833	54.41	96	96	1	11	11	5	87.8	4	100	41	85.37	46.34	17.66	41	1.68	9.325	6.259	4	55.5	0.13	5.8	7.3	4	55.5021	265.152	851.497	3679.68	4473.46
2018-08-18	2018	2018苏宁	5	2018泰达	14	433302018苏宁2018泰达	1	1	4-4-2 (100.0%)	442	2018苏宁6	杨博宇	CD	0	1989-06-24	61.55	42.99	96	96	1	11	11	13	72.34	5	60	46	71.74	31.91	14.02	47	2.32	9.008	6.843	2	62.8	0.14	5.6	6.7	5	62.842	229.708	652.25	3470.53	4592.79
2018-08-18	2018	2018苏宁	5	2018泰达	14	433302018苏宁2018泰达	1	1	4-4-2 (100.0%)	442	2018苏宁2	李昂	CD	0	1993-09-15	61.55	42.99	96	96	1	11	11	10	80.39	4	0	51	78.43	33.33	16.86	51	2.18	9.112	6.934	4	53.8	0.13	5.7	6.8	2	53.7767	191.656	859.155	3610.54	4397.14
2018-08-24	2018	2018恒丰	16	2018权健	9	433362018恒丰2018权健	0	1	4-4-2 (100.0%)	442	2018恒丰23	韩鹏飞	CD	0	1993-04-28	50.1	44.08	98	98	1	13	13	10	60	1	0	25	60	52	15.13	25	1.88	8.48	5.563	3	46.5	0.12	5.2	6.7	3	46.4954	297.644	592.733	2744.76	4798.52
2018-08-24	2018	2018恒丰	16	2018权健	9	433362018恒丰2018权健	0	1	4-4-2 (100.0%)	442	2018恒丰39	博利	CD	1	1991-06-21	50.1	44.08	98	98	1	14	14	11	64.52	4	50	31	64.52	45.16	17.43	31	1.94	8.131	5.547	0	0	0	5	6.6	3	0	321.134	545.639	3183.32	4080.59
2018-08-25	2018	2018鲁能	3	2018恒大	2	433372018鲁能2018恒大	1	4	4-4-2 (100.0%)	442	2018鲁能4	吉尔	CD	1	1987-06-12	56.2	45.21	100	100	1	17	17	7	79.41	8	37.5	33	78.79	55.88	14.81	34	1.56	8.494	6.106	7	101.4	0.23	5.1	6.5	7	101.38	314.093	975.623	2738.72	4364.59
2018-08-25	2018	2018鲁能	3	2018恒大	2	433372018鲁能2018恒大	1	4	4-4-2 (100.0%)	442	2018鲁能35	戴琳	CD	0	1987-11-28	56.2	45.21	100	100	1	15	15	16	48.39	5	60	26	53.85	45.16	21.23	31	1.74	8.854	6.489	6	155.8	0.35	5.3	6.9	5	155.826	490.962	944.045	2850.97	4411.86
2018-08-26	2018	2018苏宁	5	2018富力	10	433382018苏宁2018富力	2	0	4-4-2 (100.0%)	442	2018苏宁2	李昂	CD	0	1993-09-15	63.2333	56.05	97	97	1	10	10	7	89.23	3	100	63	88.89	23.08	14.27	65	2.32	8.982	6.955	1	20.3	0.04	5.6	6.6	1	20.2984	319.458	758.323	3287.4	4596.94
2018-08-26	2018	2018苏宁	5	2018富力	10	433382018苏宁2018富力	2	0	4-4-2 (100.0%)	442	2018苏宁29	帕莱塔	CD	0	1986-02-15	63.2333	56.05	97	97	1	17	17	9	86.36	12	66.67	62	90.32	19.7	16.33	66	2.41	9.043	6.993	1	14.5	0.03	5.6	6.6	7	14.5384	249.705	938.521	3418.82	4421.38
2018-08-05	2018	2018恒大	2	2018富力	10	433172018恒大2018富力	4	2	4-4-2 (100.0%)	442	2018恒大6	冯潇霆	CD	0	1985-10-22	50.2167	52.87	95	95	1	13	13	10	81.48	9	55.56	51	86.27	29.63	14.57	54	2.48	8.431	5.771	3	111.5	0.26	5.3	6.9	8	111.455	289.445	759.649	2466.53	4803.59
2018-08-05	2018	2018恒大	2	2018富力	10	433172018恒大2018富力	4	2	4-4-2 (100.0%)	442	2018恒大3	梅方	CD	0	1989-11-14	50.2167	52.87	95	95	1	12	12	4	88.24	5	60	34	88.24	32.35	14.76	34	2.03	9.182	6.38	4	84.4	0.2	5.8	7.6	7	84.3803	285.668	993.433	3565.09	4253.39
2018-08-05	2018	2018鲁能	3	2018国安	4	433172018鲁能2018国安	1	1	4-4-2 (100.0%)	442	2018鲁能4	吉尔	CD	1	1987-06-12	54.85	36.9	96	96	1	11	11	3	83.33	8	75	17	76.47	55.56	16.94	18	2.28	8.078	5.553	3	64.8	0.16	5	6.1	3	64.7869	260.263	744.304	2325.54	4683.33
2018-08-05	2018	2018鲁能	3	2018国安	4	433172018鲁能2018国安	1	1	4-4-2 (100.0%)	442	2018鲁能35	戴琳	CD	0	1987-11-28	54.85	36.9	96	96	1	11	11	6	60	2	50	14	64.29	60	22.66	15	1.53	8.277	5.73	5	84.7	0.19	5.1	6.3	1	84.6849	253.313	657.284	2591.5	4690.61
2018-08-05	2018	2018恒丰	16	2018苏宁	5	433172018恒丰2018苏宁	1	3	4-4-2 (100.0%)	442	2018恒丰23	韩鹏飞	CD	0	1993-04-28	49.8	41.73	97	97	1	9	9	4	82.61	4	50	23	82.61	43.48	13.25	23	2.04	7.846	5.373	4	135.3	0.29	4.8	6.5	5	135.312	247.685	481.242	2370.34	4610.92
2018-08-05	2018	2018恒丰	16	2018苏宁	5	433172018恒丰2018苏宁	1	3	4-4-2 (100.0%)	442	2018恒丰3	法图斯.拜斯	CD	0	1980-04-11	49.8	41.73	80	97	0	15	18.1875	19.4	46.67	2.425	50	36.375	46.67	50	23.34	36.375	1.77	8.09586	5.44776	4.85	117.127	0.26	5	6.5	2.425	117.122	250.653	539.894	2707.11	4480.63
2018-08-05	2018	2018华夏	6	2018泰达	14	433172018华夏2018泰达	1	2	4-4-2 (100.0%)	442	2018华夏4	金洋洋	CD	0	1993-02-03	53.5167	49.26	96	96	1	9	9	6	85	12	50	40	85	42.5	16.19	40	1.85	9.34	6.404	5	107.3	0.25	5.8	7.2	5	107.266	445.169	683.56	2941.11	5162.88
2018-08-05	2018	2018华夏	6	2018泰达	14	433172018华夏2018泰达	1	2	4-4-2 (100.0%)	442	2018华夏3	赵宇豪	CD	0	1993-04-07	53.5167	49.26	96	96	1	9	9	8	80.95	3	100	41	75.61	30.95	16.83	42	2.1	9.005	6.486	5	135.2	0.32	5.6	7.3	1	135.195	268.359	668.951	3472.69	4460.05
2018-09-15	2018	2018苏宁	5	2018申花	7	433582018苏宁2018申花	1	1	4-4-2 (100.0%)	442	2018苏宁6	杨博宇	CD	0	1989-06-24	53.2833	56.96	95	95	1	7	7	8	80.95	4	25	40	82.5	30.95	16.19	42	2.17	8.56	5.818	1	27	0.06	5.4	6.6	3	26.9539	356.06	672.967	2858.35	4645.71
2018-09-15	2018	2018苏宁	5	2018申花	7	433582018苏宁2018申花	1	1	4-4-2 (100.0%)	442	2018苏宁29	帕莱塔	CD	0	1986-02-15	53.2833	56.96	95	95	1	13	13	11	82.54	7	71.43	62	82.26	33.33	19.79	63	2.32	8.704	6.104	1	12.2	0.03	5.5	6.9	8	12.2155	162.068	950.354	3226.32	4353.37
2018-09-16	2018	2018鲁能	3	2018富力	10	433592018鲁能2018富力	2	1	4-4-2 (100.0%)	442	2018鲁能4	吉尔	CD	1	1987-06-12	59.0833	42.29	95	95	1	14	14	7	76.67	7	42.86	26	88.46	46.67	9.81	30	1.8	8.803	6.656	2	34.5	0.08	5.5	6.8	9	34.4526	336.152	1176.34	3042.72	4213.49
2018-09-16	2018	2018鲁能	3	2018富力	10	433592018鲁能2018富力	2	1	4-4-2 (100.0%)	442	2018鲁能35	戴琳	CD	0	1987-11-28	59.0833	42.29	95	95	1	9	9	6	71.43	5	60	19	73.68	38.1	19.26	21	1.76	9.043	6.816	0	0	0	5.7	6.9	2	0	344.817	951.968	3243.49	4502.4
2018-09-02	2018	2018苏宁	5	2018权健	9	433452018苏宁2018权健	1	1	4-4-2 (100.0%)	442	2018苏宁2	李昂	CD	0	1993-09-15	55.15	48.41	95	95	1	17	17	10	80.39	8	75	49	79.59	37.25	18.91	51	1.92	8.266	5.892	3	82.2	0.2	5.2	6.4	7	82.2426	141.292	609.759	2941.51	4490.74
2018-09-02	2018	2018苏宁	5	2018权健	9	433452018苏宁2018权健	1	1	4-4-2 (100.0%)	442	2018苏宁29	帕莱塔	CD	0	1986-02-15	55.15	48.41	95	95	1	24	24	12	73.91	7	85.71	45	71.11	63.04	18.72	46	1.52	8.204	6.021	3	81.9	0.19	5.2	6.6	13	81.8731	165.802	537.329	2884.38	4534.25
2018-09-02	2018	2018权健	9	2018苏宁	5	433452018权健2018苏宁	1	1	4-4-2 (100.0%)	442	2018权健21	权敬源	CD	1	1992-01-31	55.15	51.59	95	95	1	11	11	8	84.31	0	0	51	80.39	49.02	12.83	51	1.88	9.511	6.936	4	55.5	0.13	6	7.5	4	55.543	430.391	1014.17	3821.88	4189.36
2018-09-02	2018	2018权健	9	2018苏宁	5	433452018权健2018苏宁	1	1	4-4-2 (100.0%)	442	2018权健4	刘奕鸣	CD	0	1995-02-28	55.15	51.59	95	95	1	20	20	14	76.27	5	40	57	71.93	42.37	16.14	59	1.81	8.847	6.448	3	76.5	0.17	5.6	7	3	76.5293	439.602	653.455	3344.28	4333.49
2018-09-22	2018	2018恒丰	16	2018国安	4	433652018恒丰2018国安	3	2	4-4-2 (100.0%)	442	2018恒丰39	博利	CD	1	1991-06-21	47.35	34.93	99	99	1	11	11	7	61.11	6	66.67	16	68.75	72.22	13.09	18	1.17	8.525	5.529	2	18.8	0.04	5.1	7	6	18.769	252.357	910.253	3379.1	3964.48
2018-09-22	2018	2018恒丰	16	2018国安	4	433652018恒丰2018国安	3	2	4-4-2 (100.0%)	442	2018恒丰19	郑凯木	CD	0	1992-01-28	47.35	34.93	99	99	1	12	12	13	45.83	3	33.33	24	41.67	62.5	30.75	24	1.67	9.18	5.6	2	23.2	0.06	5.5	7.1	4	23.1841	299.956	763.271	3334.62	4758.74
2018-09-23	2018	2018人和	8	2018泰达	14	433662018人和2018泰达	2	2	4-4-2 (100.0%)	442	2018人和4	罗歆	CD	0	1990-02-07	42.6	47.84	96	96	1	11	11	8	70.37	12	66.67	25	72	44.44	17.57	27	1.67	9.314	5.819	9	211	0.49	5.8	8.2	7	211.008	585.166	1007.79	3461.73	4047.98
2018-09-23	2018	2018人和	8	2018泰达	14	433662018人和2018泰达	2	2	4-4-2 (100.0%)	442	2018人和5	万厚良	CD	0	1986-02-25	42.6	47.84	96	96	1	12	12	7	75.86	5	60	29	75.86	62.07	21.57	29	1.62	9.324	5.687	8	150.6	0.34	5.8	8	5	150.64	504.091	1052.42	3258.34	4358.21
2018-09-29	2018	2018苏宁	5	2018亚泰	15	433722018苏宁2018亚泰	5	2	4-4-2 (100.0%)	442	2018苏宁2	李昂	CD	0	1993-09-15	53.6167	42.61	97	97	1	13	13	16	58.97	1	100	38	60.53	51.28	24.27	39	1.62	8.927	6.168	3	35.2	0.08	5.5	6.9	3	35.1561	293.711	812.651	3403.28	4382.11
2018-09-29	2018	2018苏宁	5	2018亚泰	15	433722018苏宁2018亚泰	5	2	4-4-2 (100.0%)	442	2018苏宁29	帕莱塔	CD	0	1986-02-15	53.6167	42.61	97	97	1	15	15	15	64.29	4	75	42	59.52	64.29	19.13	42	1.57	9.041	6.375	1	9.5	0.02	5.6	7.1	6	9.46063	223.539	827.945	3639	4340.96
2018-09-30	2018	2018鲁能	3	2018人和	8	433732018鲁能2018人和	1	1	4-4-2 (100.0%)	442	2018鲁能4	吉尔	CD	1	1987-06-12	47.3667	57.93	96	96	1	17	17	7	85.71	5	80	49	83.67	42.86	18.03	49	1.84	8.682	5.61	0	0	0	5.4	7.1	11	0	385.003	1022.25	3037.97	4237.15
2018-09-30	2018	2018鲁能	3	2018人和	8	433732018鲁能2018人和	1	1	4-4-2 (100.0%)	442	2018鲁能35	戴琳	CD	0	1987-11-28	47.3667	57.93	96	96	1	18	18	14	70.83	6	50	47	70.21	45.83	18.94	48	1.75	8.681	5.715	5	76.3	0.18	5.4	7.2	7	76.3422	366.377	932.198	3020.36	4285.97
2018-10-20	2018	2018恒丰	16	2018一方	11	433932018恒丰2018一方	3	0	4-4-2 (100.0%)	442	2018恒丰39	博利	CD	1	1991-06-21	42.5667	44.35	98	98	1	10	10	7	69.57	5	80	22	68.18	52.17	22.11	23	1.65	8.56	4.807	3	45.9	0.11	5.2	6.8	8	45.9186	177.695	852.584	3306.67	4177.38
2018-10-20	2018	2018恒丰	16	2018一方	11	433932018恒丰2018一方	3	0	4-4-2 (100.0%)	442	2018恒丰5	林隆昌	CD	0	1990-02-24	42.5667	44.35	98	98	1	8	8	11	42.11	10	70	18	44.44	57.89	18.39	19	1.37	8.619	4.912	4	63.2	0.15	5.2	6.9	5	63.1794	177.747	713.229	3254.26	4410.35
2018-10-21	2018	2018苏宁	5	2018上港	1	433942018苏宁2018上港	0	0	4-4-2 (100.0%)	442	2018苏宁29	帕莱塔	CD	0	1986-02-15	53.9833	44.03	95	95	1	13	13	10	79.17	15	66.67	46	76.09	43.75	22.3	48	1.83	9.238	6.699	3	58	0.14	5.8	7.4	10	58.0279	323.216	1158.02	3626.2	4072.24
2018-10-21	2018	2018苏宁	5	2018上港	1	433942018苏宁2018上港	0	0	4-4-2 (100.0%)	442	2018苏宁2	李昂	CD	0	1993-09-15	53.9833	44.03	95	95	1	15	15	8	84	6	50	49	81.63	32	15.16	50	2.34	9.105	6.521	2	47.6	0.11	5.7	7.2	4	47.6265	292.012	934.59	3541.77	4288.67
2018-10-28	2018	2018鲁能	3	2018上港	1	434012018鲁能2018上港	2	4	4-4-2 (100.0%)	442	2018鲁能4	吉尔	CD	1	1987-06-12	51	46.3	97	97	1	17	17	9	72.73	10	60	31	74.19	39.39	12.09	33	2.09	8.715	5.96	9	151.8	0.35	5.4	7	4	151.796	611.233	976.545	2704.33	4271.15
2018-10-28	2018	2018鲁能	3	2018上港	1	434012018鲁能2018上港	2	4	4-4-2 (100.0%)	442	2018鲁能35	戴琳	CD	0	1987-11-28	51	46.3	97	97	1	22	22	17	58.54	3	0	38	55.26	53.66	22.07	41	1.61	8.861	6.238	6	112	0.26	5.5	7.3	5	111.996	417.421	1109.11	2970.63	4251.87
2018-10-06	2018	2018泰达	14	2018亚泰	15	433792018泰达2018亚泰	3	3	4-4-2 (100.0%)	442	2018泰达15	巴斯蒂安斯	CD	1	1988-05-09	46.5833	51.53	98	98	1	18	18	8	84.91	4	100	51	88.24	33.96	15.99	53	1.98	9.806	5.68	3	62.3	0.14	6	7.3	8	62.2925	461.045	1027.19	3887.43	4368.26
2018-10-06	2018	2018泰达	14	2018亚泰	15	433792018泰达2018亚泰	3	3	4-4-2 (100.0%)	442	2018泰达5	邱添一	CD	0	1989-01-31	46.5833	51.53	67	98	0	13	19.0149	13.1642	70.97	11.7015	50	39.4925	77.78	64.52	13.5	45.3433	1.29	9.53964	5.73666	4.38806	75.4746	0.18	5.8	6.9	8.77612	75.4866	329.975	1206.46	3657.71	4270.71
2018-11-11	2018	2018鲁能	3	2018申花	7	434152018鲁能2018申花	2	2	4-4-2 (100.0%)	442	2018鲁能4	吉尔	CD	1	1987-06-12	47.05	53.28	95	95	1	10	10	13	66.67	8	50	35	65.71	38.46	17.84	39	2.08	7.81	5.151	4	85.9	0.21	4.9	6.6	8	85.9421	290.9	937.396	2348.36	4147.54
2018-11-11	2018	2018鲁能	3	2018申花	7	434152018鲁能2018申花	2	2	4-4-2 (100.0%)	442	2018鲁能35	戴琳	CD	0	1987-11-28	47.05	53.28	95	95	1	12	12	7	77.42	3	33.33	30	70	61.29	13.07	31	1.55	8.467	5.679	3	36.4	0.09	5.3	7.2	3	36.3922	444.584	997.169	2785.96	4203.32
2018-11-02	2018	2018富力	10	2018恒丰	16	434062018富力2018恒丰	2	0	4-4-2 (100.0%)	442	2018富力3	托西奇	CD	1	1985-01-19	52.2667	40.38	95	95	1	21	21	13	60.61	7	71.43	30	56.67	63.64	23.12	33	1.52	9.792	6.66	8	175.6	0.41	6.1	7.6	11	175.647	393.614	1004.74	4062.45	4155.1
2018-11-02	2018	2018富力	10	2018恒丰	16	434062018富力2018恒丰	2	0	4-4-2 (100.0%)	442	2018富力8	乌索	CD	1	1989-03-10	52.2667	40.38	95	95	1	15	15	13	40.91	6	66.67	22	36.36	77.27	23.57	22	1.36	9.297	6.374	3	72.3	0.17	5.8	7.3	14	72.3283	259.411	880.427	3597.38	4487.52
2018-11-02	2018	2018鲁能	3	2018亚泰	15	434062018鲁能2018亚泰	2	0	4-4-2 (100.0%)	442	2018鲁能4	吉尔	CD	1	1987-06-12	54.9333	51	95	95	1	16	16	10	76.19	4	100	40	80	40.48	14.54	42	2.07	8.952	6.318	5	107.4	0.26	5.6	6.9	6	107.362	477.826	836.949	3258.74	4270.65
2018-11-02	2018	2018鲁能	3	2018亚泰	15	434062018鲁能2018亚泰	2	0	4-4-2 (100.0%)	442	2018鲁能3	刘军帅	CD	0	1995-01-10	54.9333	51	95	95	1	13	13	14	66.67	2	50	40	65	40.48	20.11	42	1.88	9.488	6.801	9	167.6	0.39	6	7.4	6	167.602	462.685	995.611	3444.97	4417.32
2018-11-02	2018	2018权健	9	2018国安	4	434062018权健2018国安	0	0	4-4-2 (100.0%)	442	2018权健21	权敬源	CD	1	1992-01-31	53.9333	43.57	95	95	1	16	16	12	71.43	6	83.33	40	70	57.14	19.92	42	1.48	9.935	7.143	5	96.1	0.23	6.3	7.9	4	96.1464	544.439	1189.92	4064.78	4039.59
2018-11-02	2018	2018权健	9	2018国安	4	434062018权健2018国安	0	0	4-4-2 (100.0%)	442	2018权健4	刘奕鸣	CD	0	1995-02-28	53.9333	43.57	95	95	1	9	9	11	69.44	5	80	36	69.44	47.22	14.31	36	2.11	9.394	6.696	4	96.4	0.22	5.9	7.4	2	96.4175	436.505	755.181	3877.39	4228.37
2018-11-07	2018	2018权健	9	2018亚泰	15	434112018权健2018亚泰	2	2	4-4-2 (100.0%)	442	2018权健21	权敬源	CD	1	1992-01-31	54.6667	45.75	102	102	1	18	18	6	86.36	6	83.33	43	86.05	40.91	16.21	44	1.82	10.206	7.066	8	135.5	0.31	6	7.8	8	135.464	535.227	1056.86	4246.29	4231.78
2018-11-07	2018	2018权健	9	2018亚泰	15	434112018权健2018亚泰	2	2	4-4-2 (100.0%)	442	2018权健4	刘奕鸣	CD	0	1995-02-28	54.6667	45.75	102	102	1	16	16	13	71.11	6	66.67	43	69.77	44.44	15.04	45	1.67	10.026	6.832	4	53.1	0.12	5.9	7.5	5	53.0942	316.193	989.312	4423.17	4244.03
2018-11-07	2018	2018人和	8	2018上港	1	434112018人和2018上港	1	2	4-4-2 (100.0%)	442	2018人和27	刘健	CD	0	1984-08-20	47.3167	44.15	95	95	1	18	18	10	81.13	7	57.14	53	77.36	49.06	18.03	53	1.75	8.293	5.414	2	36	0.08	5.2	6.9	3	35.9842	260.46	611.426	2982.27	4402.86
2018-11-07	2018	2018人和	8	2018上港	1	434112018人和2018上港	1	2	4-4-2 (100.0%)	442	2018人和5	万厚良	CD	0	1986-02-25	47.3167	44.15	95	95	1	11	11	9	74.29	10	50	35	62.86	57.14	19.5	35	1.66	9.076	5.973	3	36.3	0.09	5.7	7.6	4	36.2936	345.038	935.224	3506.49	4253.24
2018-11-07	2018	2018鲁能	3	2018苏宁	5	434112018鲁能2018苏宁	3	2	4-4-2 (100.0%)	442	2018鲁能4	吉尔	CD	1	1987-06-12	60.4167	54.96	95	95	1	12	12	6	85.71	6	83.33	40	85	28.57	14.2	42	1.98	8.526	6.467	6	180.8	0.42	5.4	6.4	5	180.753	356.645	900.893	2777.04	4310.8
2018-11-07	2018	2018鲁能	3	2018苏宁	5	434112018鲁能2018苏宁	3	2	4-4-2 (100.0%)	442	2018鲁能35	戴琳	CD	0	1987-11-28	60.4167	54.96	95	95	1	10	10	15	65.12	2	0	39	64.1	37.21	21.1	43	1.95	8.511	6.539	2	39.7	0.09	5.4	6.5	0	39.6748	401.679	951.017	2672.17	4446.59
2018-11-07	2018	2018苏宁	5	2018鲁能	3	434112018苏宁2018鲁能	2	3	4-4-2 (100.0%)	442	2018苏宁29	帕莱塔	CD	0	1986-02-15	60.4167	45.04	95	95	1	18	18	20	71.43	13	61.54	69	72.46	47.14	19.75	70	1.87	10.002	7.575	4	46.4	0.11	6.3	7.5	7	46.4223	393.832	1180.25	4343.22	4038.07
2018-11-07	2018	2018苏宁	5	2018鲁能	3	434112018苏宁2018鲁能	2	3	4-4-2 (100.0%)	442	2018苏宁2	李昂	CD	0	1993-09-15	60.4167	45.04	95	95	1	14	14	5	91.94	11	54.55	61	90.16	27.42	11.88	62	2.08	9.682	7.265	2	49	0.11	6.1	7.2	10	48.9738	279.25	1154.47	3885.79	4313.1
2019-08-02	2019	2019华夏	11	2019国安	2	436792019华夏2019国安	0	2	4-4-2 (100.0%)	442	2019华夏23	任航	CD	0	1989-02-23	50.8167	38.81	101	101	1	9	9	7	76.67	5	40	29	75.86	43.33	18.27	30	2.03	9.038	6.474	3	85.6	0.19	5.4	7.2	5	85.5767	323.574	1054.88	3218.98	4355.01
2019-08-02	2019	2019华夏	11	2019国安	2	436792019华夏2019国安	0	2	4-4-2 (100.0%)	442	2019华夏28	张呈栋	CD	0	1989-02-09	50.8167	38.81	101	101	1	9	9	10	67.74	3	66.67	31	67.74	41.94	18.31	31	1.87	9.32	6.568	3	68.7	0.14	5.5	7.3	4	68.6611	246.682	732.943	3303.12	4969.04
2019-03-30	2019	2019人和	16	2019国安	2	435542019人和2019国安	0	1	4-4-2 (100.0%)	442	2019人和17	刘健	CD	0	1984-08-20	50.8167	41.55	96	96	1	15	15	13	65.79	5	40	34	64.71	60.53	25.47	38	1.66	8.865	5.937	1	33.6	0.08	5.5	6.9	4	33.602	189.399	795.065	3461.49	4385.23
2019-03-30	2019	2019人和	16	2019国安	2	435542019人和2019国安	0	1	4-4-2 (100.0%)	442	2019人和4	罗歆	CD	0	1990-02-07	50.8167	41.55	96	96	1	15	15	15	61.54	13	61.54	35	54.29	66.67	18.05	39	1.31	10.311	7.066	9	177.1	0.43	6.4	8.2	11	177.076	705.854	1282.57	3927.29	4218.21
2019-07-07	2019	2019人和	16	2019鲁能	5	436532019人和2019鲁能	0	2	4-4-2 (100.0%)	442	2019人和17	刘健	CD	0	1984-08-20	50.8167	51.86	98	98	1	19	19	14	73.08	5	60	51	70.59	44.23	19.62	52	1.88	8.33	6.117	3	46.2	0.11	5.1	6.2	3	46.1699	204.767	483.009	2856.59	4739.45
2019-07-07	2019	2019人和	16	2019鲁能	5	436532019人和2019鲁能	0	2	4-4-2 (100.0%)	442	2019人和5	万厚良	CD	0	1986-02-25	50.8167	51.86	98	98	1	11	11	9	80	8	25	44	81.82	26.67	15.85	45	2.04	9.361	6.924	6	164.7	0.37	5.7	7.1	3	164.737	338.526	806.706	3313.11	4738.2
2019-11-23	2019	2019苏宁	4	2019人和	16	437922019苏宁2019人和	3	2	4-4-2 (100.0%)	442	2019苏宁13	米兰达	CD	1	1984-09-07	50.8167	51.97	97	97	1	13	13	14	79.41	8	62.5	66	80.3	20.59	18.15	68	2.53	8.935	6.114	2	31.8	0.07	5.5	7.7	5	31.8321	360.875	938.547	3539.19	4064.82
2019-11-23	2019	2019苏宁	4	2019人和	16	437922019苏宁2019人和	3	2	4-4-2 (100.0%)	442	2019苏宁6	杨博宇	CD	0	1989-06-24	50.8167	51.97	97	97	1	15	15	8	84.31	4	75	50	86	35.29	15.9	51	2.08	9.051	5.979	3	40.8	0.1	5.6	7.5	6	40.8117	332.608	867.422	3467.4	4342.66
2019-03-30	2019	2019一方	9	2019恒大	1	435542019一方2019恒大	0	1	4-4-2 (100.0%)	442	2019一方13	王耀鹏	CD	0	1995-01-18	50.8167	39.94	96	96	1	17	17	9	66.67	5	60	24	66.67	59.26	14.64	27	1.44	9.569	6.27	2	33.4	0.08	5.9	7.6	6	33.4457	417.375	996.53	3691.99	4429.68
2019-03-30	2019	2019一方	9	2019恒大	1	435542019一方2019恒大	0	1	4-4-2 (100.0%)	442	2019一方25	李建滨	CD	0	1989-04-19	50.8167	39.94	89	96	0	12	12.9438	4.31461	75	7.55056	71.43	16.1798	73.33	68.75	12.3	17.2584	1.31	9.21816	6.15694	7.55056	129.007	0.3	5.7	7.5	5.39326	128.963	308.308	1018.24	3348.63	4413.91
2019-04-07	2019	2019泰达	7	2019一方	9	435622019泰达2019一方	2	1	4-4-2 (100.0%)	442	2019泰达30	刘洋（大）	CD	0	1991-02-09	50.8167	53.9	95	95	1	13	13	11	71.05	5	80	38	65.79	55.26	17.84	38	1.74	8.551	5.687	2	27.4	0.06	5.4	7	11	27.3605	326.001	714.312	3172.08	4311.15
2019-04-07	2019	2019泰达	7	2019一方	9	435622019泰达2019一方	2	1	4-4-2 (100.0%)	442	2019泰达4	杨帆	CD	0	1996-03-28	50.8167	53.9	95	95	1	19	19	14	67.44	4	75	43	60.47	46.51	21.95	43	2.09	8.478	5.7	6	110.2	0.25	5.3	7	8	110.188	384.751	820.581	2823.31	4339.29
2019-05-26	2019	2019申花	13	2019一方	9	436112019申花2019一方	0	1	4-4-2 (100.0%)	442	2019申花5	朱辰杰	CD	0	2000-08-23	50.8167	50.96	95	95	1	12	12	12	67.57	6	33.33	36	69.44	32.43	17.84	37	2.19	9.835	6.422	9	224.2	0.52	6.2	8	4	224.2	240.469	969.064	4242.54	4159.02
2019-05-26	2019	2019申花	13	2019一方	9	436112019申花2019一方	0	1	4-4-2 (100.0%)	442	2019申花6	栗鹏	CD	0	1990-08-29	50.8167	50.96	95	95	1	12	12	17	55.26	7	71.43	33	51.52	36.84	22.67	38	1.66	9.255	6.167	5	135.5	0.33	5.8	7.7	9	135.481	267.151	958.581	3625.27	4268.3
2019-04-19	2019	2019鲁能	5	2019恒大	1	435742019鲁能2019恒大	1	2	4-4-2 (100.0%)	442	2019鲁能4	吉尔	CD	1	1987-06-12	50.8167	47.54	99	99	1	12	12	10	72.22	5	60	35	68.57	47.22	12.84	36	2.14	9.027	5.853	2	36.2	0.09	5.4	7	5	36.1869	451.854	932.658	3079.67	4526.21
2019-04-19	2019	2019鲁能	5	2019恒大	1	435742019鲁能2019恒大	1	2	4-4-2 (100.0%)	442	2019鲁能35	戴琳	CD	0	1987-11-28	50.8167	47.54	99	99	1	19	19	17	63.04	9	55.56	43	62.79	45.65	18.22	46	1.89	8.906	5.924	5	80.1	0.18	5.4	7.1	3	80.1417	486.078	979.585	2795.99	4564.64
2019-06-22	2019	2019华夏	11	2019恒大	1	436382019华夏2019恒大	1	2	4-4-2 (100.0%)	442	2019华夏23	任航	CD	0	1989-02-23	50.8167	51.93	97	97	1	13	13	8	83.67	9	66.67	45	84.44	30.61		49	2.43	9.298	6.394	4	106.6	0.25	5.7	7.2	8	106.571	601.318	893.467	3306.74	4389.77
2019-06-22	2019	2019华夏	11	2019恒大	1	436382019华夏2019恒大	1	2	4-4-2 (100.0%)	442	2019华夏28	张呈栋	CD	0	1989-02-09	50.8167	51.93	97	97	1	7	7	2	93.33	3	66.67	29	93.1	33.33	16.31	30	1.9	9.031	6.299	6	137.4	0.31	5.5	7.1	5	137.361	352.483	727.941	2802.28	5011.18
2019-03-30	2019	2019华夏	11	2019上港	3	435542019华夏2019上港	1	2	4-4-2 (100.0%)	442	2019华夏23	任航	CD	0	1989-02-23	50.8167	55.17	95	95	1	10	10	9	85	10	60	59	88.14	26.67	16.3	60	2.75	9.448	7.073	5	108.2	0.26	5.9	7.3	6	108.2	529.542	1229.72	3563.7	4016.79
2019-03-30	2019	2019华夏	11	2019上港	3	435542019华夏2019上港	1	2	4-4-2 (100.0%)	442	2019华夏3	赵宇豪	CD	0	1993-04-07	50.8167	55.17	95	95	1	12	12	7	89.06	7	28.57	63	85.71	43.75	15.14	64	2.11	9.784	7.345	2	40.7	0.1	6.1	7.5	3	40.6889	424.019	981.05	4295.75	4042.13
2019-04-20	2019	2019华夏	11	2019国安	2	435752019华夏2019国安	0	1	4-4-2 (100.0%)	442	2019华夏23	任航	CD	0	1989-02-23	50.8167	41.71	95	95	1	10	10	10	69.7	15	53.33	28	67.86	54.55	11.63	33	1.45	9.311	6.511	5	84.3	0.21	5.9	7.6	7	84.2956	658.778	1188.88	3253.38	4125.36
2019-04-20	2019	2019华夏	11	2019国安	2	435752019华夏2019国安	0	1	4-4-2 (100.0%)	442	2019华夏3	赵宇豪	CD	0	1993-04-07	50.8167	41.71	95	95	1	9	9	10	52.38	8	37.5	21	47.62	66.67	19.29	21	1.43	9.552	6.658	6	131.8	0.32	6	7.8	2	131.845	468.496	880.505	3819.66	4251.52
2019-05-25	2019	2019苏宁	4	2019华夏	11	436102019苏宁2019华夏	2	3	4-4-2 (100.0%)	442	2019苏宁2	李昂	CD	0	1993-09-15	50.8167	55.48	99	99	1	15	15	13	81.16	8	37.5	66	81.82	28.99	16.3	69	2.1	9.543	6.416	6	81.4	0.19	5.8	7.2	6	81.4172	510.687	1117.28	3346.78	4486.93
2019-05-25	2019	2019苏宁	4	2019华夏	11	436102019苏宁2019华夏	2	3	4-4-2 (100.0%)	442	2019苏宁29	帕莱塔	CD	1	1986-02-15	50.8167	55.48	99	99	1	15	15	11	83.33	8	62.5	64	85.94	30.3	18.86	66	2.03	9.593	6.539	3	40.8	0.09	5.8	7.3	9	40.7598	334.667	1151.16	3707.13	4359.19
2019-06-15	2019	2019华夏	11	2019一方	9	436312019华夏2019一方	1	0	4-4-2 (100.0%)	442	2019华夏23	任航	CD	0	1989-02-23	50.8167	50.87	98	98	1	14	14	5	89.36	11	63.64	47	87.23	46.81	16.99	47	1.74	9.374	6.465	3	44	0.1	5.7	7.3	6	44.0162	344.138	1096.03	3537.21	4352.11
2019-06-15	2019	2019华夏	11	2019一方	9	436312019华夏2019一方	1	0	4-4-2 (100.0%)	442	2019华夏28	张呈栋	CD	0	1989-02-09	50.8167	50.87	98	98	1	8	8	8	81.82	4	75	44	79.55	25	17.55	44	2.09	10.644	7.299	8	150.3	0.33	6.5	8.2	3	150.3	324.932	1270.4	4498.61	4399.37
2019-07-07	2019	2019华夏	11	2019佳兆业	15	436532019华夏2019佳兆业	1	1	4-4-2 (100.0%)	442	2019华夏23	任航	CD	0	1989-02-23	50.8167	59.09	97	97	1	17	17	13	76.79	14	64.29	55	76.36	35.71	15.52	56	2.32	8.796	5.882	5	112.7	0.27	5.4	6.9	12	112.685	425.804	857.984	3001.96	4397.78
2019-07-07	2019	2019华夏	11	2019佳兆业	15	436532019华夏2019佳兆业	1	1	4-4-2 (100.0%)	442	2019华夏3	赵宇豪	CD	0	1993-04-07	50.8167	59.09	97	97	1	10	10	7	81.08	4	100	35	80	37.84	15.74	37	1.65	9.141	6.28	5	85.3	0.19	5.6	7.3	7	85.3144	296.389	693.735	3503.85	4561.87
2019-07-21	2019	2019华夏	11	2019权健	14	436672019华夏2019权健	2	2	4-4-2 (100.0%)	442	2019华夏23	任航	CD	0	1989-02-23	50.8167	52.65	98	98	1	22	22	15	62.5	7	85.71	38	63.16	62.5	13.25	40	1.63	8.339	5.3	3	51	0.13	5.1	6.9	11	51.0204	310.593	742.592	2840.16	4394.83
2019-07-21	2019	2019华夏	11	2019权健	14	436672019华夏2019权健	2	2	4-4-2 (100.0%)	442	2019华夏37	潘喜明	CD	0	1993-01-11	50.8167	52.65	98	98	1	10	10	7	80	7	71.43	34	76.47	45.71	16.76	35	1.94	8.37	5.369	2	25.1	0.06	5.1	7	3	25.1089	205.703	686.77	2915.51	4536.66
2019-08-10	2019	2019华夏	11	2019鲁能	5	436872019华夏2019鲁能	0	3	4-4-2 (100.0%)	442	2019华夏23	任航	CD	0	1989-02-23	50.8167	40.96	78	94	0	10	12.0513	6.02564	79.17	7.23077	33.33	27.7179	82.61	45.83	19.28	28.9231	2	9.02521	6.54987	6.02564	108.582	0.27	5.8	7.1	6.02564	108.554	332.982	858.847	3706.45	4017.99
2019-08-10	2019	2019华夏	11	2019鲁能	5	436872019华夏2019鲁能	0	3	4-4-2 (100.0%)	442	2019华夏37	潘喜明	CD	0	1993-01-11	50.8167	40.96	94	94	1	14	14	12	57.14	4	75	28	60.71	50	13.28	28	1.68	8.927	6.685	6	129.9	0.31	5.7	7.3	4	129.883	271.433	922.304	3221.08	4382.4
2019-10-26	2019	2019华夏	11	2019富力	12	437642019华夏2019富力	2	1	4-4-2 (100.0%)	442	2019华夏23	任航	CD	0	1989-02-23	50.8167	50.96	102	102	1	18	18	10	70.59	12	66.67	27	74.07	50	13.36	34	1.56	10.091	6.477	8	162.1	0.35	5.9	7.8	12	162.13	720.396	1428.47	3535.17	4245.15
2019-10-26	2019	2019华夏	11	2019富力	12	437642019华夏2019富力	2	1	4-4-2 (100.0%)	442	2019华夏37	潘喜明	CD	0	1993-01-11	50.8167	50.96	102	102	1	6	6	5	68.75	3	33.33	15	60	43.75	19.96	16	1.75	9.818	6.552	10	165.9	0.37	5.7	7.9	0	165.863	562.302	1278.22	3470.79	4340.69
2019-04-20	2019	2019泰达	7	2019建业	8	435752019泰达2019建业	3	2	4-4-2 (100.0%)	442	2019泰达15	巴斯蒂安斯	CD	1	1988-05-09	50.8167	49.79	100	100	1	17	17	7	82.5	6	83.33	39	79.49	42.5	15.89	40	1.75	9.679	6.365	5	135.7	0.3	5.8	7.4	4	135.681	321.843	749.848	3877.95	4593.7
2019-04-20	2019	2019泰达	7	2019建业	8	435752019泰达2019建业	3	2	4-4-2 (100.0%)	442	2019泰达30	刘洋（大）	CD	0	1991-02-09	50.8167	49.79	100	100	1	12	12	9	76.92	3	33.33	39	76.92	43.59	21.25	39	2	9.463	6.259	1	13.3	0.03	5.6	7.3	4	13.2863	312.244	954.548	3292.3	4890.63
2019-09-14	2019	2019华夏	11	2019建业	8	437222019华夏2019建业	1	4	4-4-2 (100.0%)	442	2019华夏37	潘喜明	CD	0	1993-01-11	50.8167	59.72	96	96	1	17	17	6	85.71	10	70	41	87.8	40.48	16.41	42	1.95	9.495	6.194	5	87.6	0.2	5.9	8	8	87.5945	498.124	959.649	3601.99	4348.05
2019-09-14	2019	2019华夏	11	2019建业	8	437222019华夏2019建业	1	4	4-4-2 (100.0%)	442	2019华夏28	张呈栋	CD	0	1989-02-09	50.8167	59.72	96	96	1	17	17	11	81.36	14	57.14	56	82.14	33.9	13.39	59	1.83	9.617	6.219	8	180.9	0.41	6	8	5	180.93	416.854	811.419	3478.6	4728.74
2019-11-22	2019	2019权健	14	2019建业	8	437912019权健2019建业	1	2	4-4-2 (100.0%)	442	2019权健3	王杰	CD	0	1989-01-14	50.8167	46.43	89	97	0	16	17.4382	6.53933	82.86	7.62921	57.14	38.1461	80	48.57	11.95	38.1461	1.8	9.47003	6.34424	4.35955	100.379	0.23	5.8	7.9	8.7191	100.398	344.179	961.196	3837.49	4226.5
2019-03-03	2019	2019苏宁	4	2019泰达	7	435272019苏宁2019泰达	3	2	4-4-2 (100.0%)	442	2019苏宁2	李昂	CD	0	1993-09-15	50.8167	53.27	97	97	1	13	13	14	74.07	3	100	53	75.47	40.74	15.92	54	2.04	8.882	5.965	3	78.9	0.18	5.5	7.3	5	78.9132	233.058	722.567	3726.72	4121.02
2019-03-03	2019	2019苏宁	4	2019泰达	7	435272019苏宁2019泰达	3	2	4-4-2 (100.0%)	442	2019苏宁29	帕莱塔	CD	1	1986-02-15	50.8167	53.27	97	97	1	9	9	6	84.21	8	62.5	38	81.58	36.84	25.68	38	2.11	9.008	6.21	2	70.9	0.16	5.6	7.6	7	70.8836	259.685	1122.46	3399.86	4155.4
2019-03-31	2019	2019苏宁	4	2019卓尔	6	435552019苏宁2019卓尔	2	1	4-4-2 (100.0%)	442	2019苏宁2	李昂	CD	0	1993-09-15	50.8167	50.51	96	96	1	6	6	5	91.38	1	100	56	91.07	27.59	14.09	58	2.1	9.555	7.134	6	120.1	0.28	5.9	7.4	1	120.072	238.561	973.639	4314.87	3908.02
2019-03-31	2019	2019苏宁	4	2019卓尔	6	435552019苏宁2019卓尔	2	1	4-4-2 (100.0%)	442	2019苏宁29	帕莱塔	CD	1	1986-02-15	50.8167	50.51	96	96	1	19	19	11	83.08	9	77.78	63	85.71	47.69	18.52	65	1.74	9.631	7.267	3	66	0.15	6	7.6	12	66.0443	298.874	1066.71	4228.23	3971.08
2019-04-21	2019	2019苏宁	4	2019富力	12	435762019苏宁2019富力	5	1	4-4-2 (100.0%)	442	2019苏宁2	李昂	CD	0	1993-09-15	50.8167	45.14	95	95	1	19	19	18	66.67	5	80	52	69.23	51.85	20.06	54	1.61	9.503	7.172	1	38.8	0.09	6	7.4	10	38.8204	320.84	933.591	4125.86	4083.67
2019-04-21	2019	2019苏宁	4	2019富力	12	435762019苏宁2019富力	5	1	4-4-2 (100.0%)	442	2019苏宁29	帕莱塔	CD	1	1986-02-15	50.8167	45.14	95	95	1	15	15	13	74.51	4	50	48	79.17	49.02	19.3	51	1.71	9.231	7.045	3	38.8	0.09	5.8	7.3	6	38.8072	311.263	968.862	3727.57	4184.15
2019-05-05	2019	2019苏宁	4	2019一方	9	435902019苏宁2019一方	1	1	4-4-2 (100.0%)	442	2019苏宁2	李昂	CD	0	1993-09-15	50.8167	47.21	98	98	1	11	11	13	74	4	50	47	78.72	28	15.92	50	2.04	9.162	6.296	3	77.4	0.17	5.6	7	5	77.423	241.488	847.192	3555.19	4440.82
2019-05-05	2019	2019苏宁	4	2019一方	9	435902019苏宁2019一方	1	1	4-4-2 (100.0%)	442	2019苏宁29	帕莱塔	CD	1	1986-02-15	50.8167	47.21	98	98	1	16	16	13	79.03	7	71.43	57	84.21	37.1	19.82	62	1.95	9.324	6.52	1	44	0.09	5.7	7.2	9	43.9898	318.998	1012.83	3584.05	4364.39
2019-05-18	2019	2019苏宁	4	2019力帆	10	436032019苏宁2019力帆	3	1	4-4-2 (100.0%)	442	2019苏宁2	李昂	CD	0	1993-09-15	50.8167	54.39	99	99	1	19	19	12	81.82	10	60	62	83.87	34.85	12.91	66	1.86	9.388	6.131	6	101.7	0.24	5.6	7.4	8	101.663	198.075	929.235	3801.75	4357.61
2019-05-18	2019	2019苏宁	4	2019力帆	10	436032019苏宁2019力帆	3	1	4-4-2 (100.0%)	442	2019苏宁29	帕莱塔	CD	1	1986-02-15	50.8167	54.39	99	99	1	17	17	9	85	6	83.33	60	83.33	31.67	20.53	60	2.02	9.774	6.262	1	19.1	0.04	5.9	7.6	6	19.0731	310.427	1335.61	3712.15	4396.52
2019-07-21	2019	2019苏宁	4	2019国安	2	436672019苏宁2019国安	1	0	4-4-2 (100.0%)	442	2019苏宁2	李昂	CD	0	1993-09-15	50.8167	36.42	102	102	1	8	8	12	40	7	85.71	19	47.37	70	22.76	20	1.65	8.493	5.447	4	64.5	0.14	5	6.8	8	64.5094	348.468	576.007	2855.52	4648.13
2019-07-21	2019	2019苏宁	4	2019国安	2	436672019苏宁2019国安	1	0	4-4-2 (100.0%)	442	2019苏宁6	杨博宇	CD	0	1989-06-24	50.8167	36.42	102	102	1	4	4	6	53.85	2	100	13	53.85	46.15	26.59	13	1.92	8.229	5.361	1	7.8	0.02	4.8	6.7	3	7.82667	306.615	715.544	2541.07	4658.43
2019-09-13	2019	2019苏宁	4	2019恒大	1	437212019苏宁2019恒大	3	1	4-4-2 (100.0%)	442	2019苏宁13	米兰达	CD	1	1984-09-07	50.8167	42.76	100	100	1	20	20	15	68.09	9	77.78	45	57.78	51.06	19.53	47	2.04	8.902	6.244	3	63.8	0.14	5.3	7.3	9	63.785	253.515	997.944	3333.25	4253.63
2019-09-13	2019	2019苏宁	4	2019恒大	1	437212019苏宁2019恒大	3	1	4-4-2 (100.0%)	442	2019苏宁6	杨博宇	CD	0	1989-06-24	50.8167	42.76	100	100	1	13	13	13	64.86	2	50	33	72.73	32.43	21.11	37	2.19	8.305	5.814	3	76.9	0.17	5	6.8	3	76.8533	212.109	658.311	2947.28	4410.83
2019-10-20	2019	2019苏宁	4	2019华夏	11	437582019苏宁2019华夏	4	1	4-4-2 (100.0%)	442	2019苏宁2	李昂	CD	0	1993-09-15	50.8167	57	87	93	0	19	20.3103	7.48276	90.14	4.27586	50	73.7586	91.3	30.99	12.47	75.8966	2.04	8.27272	6.00224	5.34483	95.3517	0.24	5.3	6.7	4.27586	95.3602	252.688	896.847	3127.18	3901.07
2019-10-20	2019	2019苏宁	4	2019华夏	11	437582019苏宁2019华夏	4	1	4-4-2 (100.0%)	442	2019苏宁13	米兰达	CD	1	1984-09-07	50.8167	57	93	93	1	13	13	7	89.86	4	75	68	89.71	23.19	14.83	69	2.09	8.781	6.52	5	88.7	0.21	5.7	7.3	4	88.7207	486.926	911.145	3369.18	3925.08
2019-10-27	2019	2019苏宁	4	2019鲁能	5	437652019苏宁2019鲁能	1	1	4-4-2 (100%)	442	2019苏宁2	李昂	CD	0	1993-09-15	50.8167	61.5	96	96	1	12	12	3	96.25	6	16.67	75	100	26.25	11.7	80	2.04	8.818	6.626	3	47.1	0.11	5.5	6.6	3	47.1453	363.573	1018.77	3336.89	4051.84
2019-10-27	2019	2019苏宁	4	2019鲁能	5	437652019苏宁2019鲁能	1	1	4-4-2 (100%)	442	2019苏宁13	米兰达	CD	1	1984-09-07	50.8167	61.5	96	96	1	6	6	3	96	7	71.43	74	93.24	12	19.02	75	2.15	8.953	6.832	3	65.6	0.15	5.6	6.8	4	65.6279	320.765	1003.24	3455.08	4107.91
2019-12-01	2019	2019苏宁	4	2019权健	14	438002019苏宁2019权健	2	0	4-4-2 (100.0%)	442	2019苏宁2	李昂	CD	0	1993-09-15	50.8167	56.02	93	93	1	8	8	9	83.33	3	0	50	88	24.07	12.48	54	2.19	8.087	5.914	1	31.6	0.08	5.2	6.6	1	31.6371	271.505	757.378	3196.22	3829.91
2019-12-01	2019	2019苏宁	4	2019权健	14	438002019苏宁2019权健	2	0	4-4-2 (100.0%)	442	2019苏宁13	米兰达	CD	1	1984-09-07	50.8167	56.02	93	93	1	23	23	9	87.14	8	62.5	70	87.14	38.57	16.03	70	2.17	8.265	6.123	3	69.9	0.17	5.3	6.9	4	69.8968	284.922	919.921	3121.23	3869.4
2019-03-01	2019	2019人和	16	2019鲁能	5	435252019人和2019鲁能	0	1	4-4-2 (100.0%)	442	2019人和4	罗歆	CD	0	1990-02-07	50.8167	45.44	97	97	1	15	15	17	70.69	6	66.67	54	74.07	29.31	20.01	58	2.05	10.184	7.07	5	87.4	0.2	6.3	8	9	87.3833	447.146	1261.61	4209.76	4178.58
2019-03-01	2019	2019人和	16	2019鲁能	5	435252019人和2019鲁能	0	1	4-4-2 (100.0%)	442	2019人和5	万厚良	CD	0	1986-02-25	50.8167	45.44	97	97	1	8	8	7	82.05	12	66.67	38	78.95	30.77	17	39	2.13	10.254	7.053	5	93.9	0.23	6.3	7.9	10	93.8639	404.033	927.004	4436.5	4392.7
2019-03-09	2019	2019鲁能	5	2019建业	8	435332019鲁能2019建业	2	2	4-4-2 (100.0%)	442	2019鲁能4	吉尔	CD	1	1987-06-12	50.8167	48.72	97	97	1	13	13	7	82.93	8	87.5	38	86.84	34.15	16.56	41	1.88	8.644	5.759	4	110.4	0.25	5.3	6.5	7	110.402	227.916	1145.56	2939.13	4220.83
2019-03-09	2019	2019鲁能	5	2019建业	8	435332019鲁能2019建业	2	2	4-4-2 (100.0%)	442	2019鲁能35	戴琳	CD	0	1987-11-28	50.8167	48.72	97	97	1	11	11	7	78.79	7	71.43	31	80.65	45.45	17.64	33	1.82	8.663	5.926	1	36.6	0.08	5.3	6.7	4	36.5583	367.119	797.14	2977.45	4484.63
2019-04-28	2019	2019鲁能	5	2019卓尔	6	435832019鲁能2019卓尔	3	0	4-4-2 (100.0%)	442	2019鲁能4	吉尔	CD	1	1987-06-12	50.8167	42.34	97	97	1	15	15	8	81.4	5	80	41	82.93	46.51	13.66	43	1.77	9.957	8.044	11	218.6	0.51	6.2	7.5	4	218.622	369.881	1120.15	4116.04	4132.4
2019-04-28	2019	2019鲁能	5	2019卓尔	6	435832019鲁能2019卓尔	3	0	4-4-2 (100.0%)	442	2019鲁能35	戴琳	CD	0	1987-11-28	50.8167	42.34	97	97	1	14	14	12	72.09	4	75	42	71.43	53.49	19.13	43	1.67	9.709	7.835	6	83.1	0.19	6	7.3	1	83.0518	385.555	925.773	4066.12	4248.23
2019-09-13	2019	2019鲁能	5	2019上港	3	437212019鲁能2019上港	3	1	4-4-2 (100.0%)	442	2019鲁能5	郑伟	CD	0	1989-07-11	50.8167	35.71	98	98	1	11	11	3	82.35	3	66.67	17	82.35	70.59	21.52	17	1.35	8.192	5.761	4	47.9	0.11	5	6	4	47.9139	236.814	455.308	2649.85	4802.06
2019-09-13	2019	2019鲁能	5	2019上港	3	437212019鲁能2019上港	3	1	4-4-2 (100.0%)	442	2019鲁能3	刘军帅	CD	0	1995-01-10	50.8167	35.71	98	98	1	15	15	12	58.62	7	71.43	27	62.96	58.62	20.13	29	1.45	9.13	6.571	5	143.4	0.33	5.6	6.8	5	143.425	278.226	738.563	3339.62	4630.01
2019-09-21	2019	2019鲁能	5	2019申花	13	437292019鲁能2019申花	2	2	4-4-2 (100.0%)	442	2019鲁能5	郑伟	CD	0	1989-07-11	50.8167	54.49	97	97	1	21	21	11	80.7	5	40	57	78.95	49.12	19.43	57	1.95	7.951	5.492	2	38.2	0.09	4.9	6.4	4	38.153	297.23	678.182	2514.82	4422.3
2019-09-21	2019	2019鲁能	5	2019申花	13	437292019鲁能2019申花	2	2	4-4-2 (100.0%)	442	2019鲁能35	戴琳	CD	0	1987-11-28	50.8167	54.49	97	97	1	15	15	11	76.09	10	70	45	75.56	54.35	18.08	46	1.72	7.889	5.72	3	49.2	0.11	4.9	6.7	5	49.1887	290.588	762.64	2475.81	4311.11
2019-11-22	2019	2019鲁能	5	2019力帆	10	437912019鲁能2019力帆	2	0	4-4-2 (100.0%)	442	2019鲁能5	郑伟	CD	0	1989-07-11	50.8167	54	95	95	1	15	15	14	74.55	2	100	52	71.15	43.64	18.26	55	1.93	8.912	6.215	5	94.3	0.22	5.6	6.7	10	94.3495	385.654	765.973	2965.84	4699.69
2019-11-22	2019	2019鲁能	5	2019力帆	10	437912019鲁能2019力帆	2	0	4-4-2 (100.0%)	442	2019鲁能11	刘洋	CD	0	1995-06-17	50.8167	54	95	95	1	13	13	9	83.33	8	62.5	53	83.02	37.04	13.59	54	2.22	9.285	6.337	6	128.1	0.31	5.8	6.8	5	128.061	174.756	645.678	3505.81	4830.61
2019-03-10	2019	2019华夏	11	2019申花	13	435342019华夏2019申花	2	1	4-4-2 (100.0%)	442	2019华夏23	任航	CD	0	1989-02-23	50.8167	47.39	97	97	1	14	14	9	76.92	12	83.33	38	81.58	38.46	15.23	39	2.15	9.208	6.697	7	164.8	0.39	5.7	7.8	11	164.786	519.757	1010.31	3714.19	3798.48
2019-03-10	2019	2019华夏	11	2019申花	13	435342019华夏2019申花	2	1	4-4-2 (100.0%)	442	2019华夏3	赵宇豪	CD	0	1993-04-07	50.8167	47.39	97	97	1	15	15	7	82.93	12	41.67	41	82.93	53.66	15.73	41	1.61	9.282	6.574	4	132.3	0.31	5.7	7.7	7	132.287	197.798	891.948	3987.81	4071.94
2019-06-01	2019	2019申花	13	2019力帆	10	436172019申花2019力帆	0	0	4-4-2 (100.0%)	442	2019申花5	朱辰杰	CD	0	2000-08-23	50.8167	59.3	96	96	1	12	12	11	83.58	3	100	65	84.62	25.37	19.71	67	2.06	8.354	6.112	5	101.4	0.24	5.2	6.5	3	101.401	152.063	593.372	3390.7	4116.49
2019-06-01	2019	2019申花	13	2019力帆	10	436172019申花2019力帆	0	0	4-4-2 (100.0%)	442	2019申花6	栗鹏	CD	0	1990-08-29	50.8167	59.3	96	96	1	14	14	10	83.87	2	0	61	85.25	25.81	19.78	62	1.95	9.759	7.01	4	74.7	0.18	6.1	7.5	2	74.7174	478.848	1258.24	4098.46	3849.06
2019-07-27	2019	2019申花	13	2019富力	12	436732019申花2019富力	5	3	4-4-2 (100.0%)	442	2019申花5	朱辰杰	CD	0	2000-08-23	50.8167	43.15	97	97	1	15	15	13	56.67	3	66.67	29	55.17	60	21.54	30	1.53	9.317	6.55	1	16.4	0.04	5.8	7.3	3	16.3701	249.937	705.719	3721.6	4623.79
2019-07-27	2019	2019申花	13	2019富力	12	436732019申花2019富力	5	3	4-4-2 (100.0%)	442	2019申花6	栗鹏	CD	0	1990-08-29	50.8167	43.15	97	97	1	8	8	6	77.78	2	100	27	77.78	55.56	19.22	27	1.78	8.891	6.317	0	0	0	5.5	7.1	1	0	244.243	754.348	3472.27	4420.56
2019-08-02	2019	2019申花	13	2019卓尔	6	436792019申花2019卓尔	2	2	4-4-2 (100.0%)	442	2019申花5	朱辰杰	CD	0	2000-08-23	50.8167	48.55	104	104	1	10	10	7	82.05	7	71.43	38	81.58	38.46	13.92	39	2.03	9.167	6.135	3	99.3	0.21	5.3	7.5	5	99.3331	325.952	801.616	3027.73	4912.38
2019-08-02	2019	2019申花	13	2019卓尔	6	436792019申花2019卓尔	2	2	4-4-2 (100.0%)	442	2019申花6	栗鹏	CD	0	1990-08-29	50.8167	48.55	104	104	1	22	22	22	56	3	66.67	48	54.17	56	23.27	50	1.56	8.811	5.861	3	131.4	0.28	5.1	7.1	6	131.447	298.771	756.485	2953.92	4670.26
2019-09-15	2019	2019申花	13	2019泰达	7	437232019申花2019泰达	0	3	4-4-2 (100.0%)	442	2019申花6	栗鹏	CD	0	1990-08-29	50.8167	55.04	96	96	1	17	17	17	76.06	9	55.56	69	73.91	49.3	14.51	71	1.76	9.713	6.677	3	57.8	0.13	6	7.8	11	57.8465	436.016	1069.53	3737.33	4412.31
2019-09-15	2019	2019申花	13	2019泰达	7	437232019申花2019泰达	0	3	4-4-2 (100.0%)	442	2019申花3	毕津浩	CD	0	1991-01-05	50.8167	55.04	96	96	1	18	18	9	83.64	10	70	54	79.63	38.18	18.72	55	1.71	9.378	6.141	9	174.1	0.4	5.8	7.2	6	174.069	388.967	689.183	3412.23	4714.02
2019-03-09	2019	2019苏宁	4	2019上港	3	435332019苏宁2019上港	2	3	4-4-2 (100.0%)	442	2019苏宁2	李昂	CD	0	1993-09-15	50.8167	53.56	98	98	1	17	17	13	78.33	4	100	58	77.59	31.67	16.36	60	2.05	9.331	6.716	5	94.9	0.21	5.7	6.9	3	94.9353	317.15	939.67	3570.75	4408.59
2019-03-09	2019	2019苏宁	4	2019上港	3	435332019苏宁2019上港	2	3	4-4-2 (100.0%)	442	2019苏宁29	帕莱塔	CD	1	1986-02-15	50.8167	53.56	98	98	1	17	17	11	80.7	13	30.77	56	78.57	43.86	19.2	57	1.93	9.655	7.029	4	90.9	0.22	5.9	7.2	6	90.915	187.723	1238.51	3704.63	4433.61
2019-04-13	2019	2019苏宁	4	2019佳兆业	15	435682019苏宁2019佳兆业	2	0	4-4-2 (100.0%)	442	2019苏宁2	李昂	CD	0	1993-09-15	50.8167	44.52	96	96	1	13	13	10	72.97	11	63.64	37	72.97	59.46	14.89	37	1.62	9.159	5.953	4	77.1	0.18	5.7	7.2	6	77.0798	408.168	724.971	3479.34	4468.99
2019-04-13	2019	2019苏宁	4	2019佳兆业	15	435682019苏宁2019佳兆业	2	0	4-4-2 (100.0%)	442	2019苏宁29	帕莱塔	CD	1	1986-02-15	50.8167	44.52	96	96	1	10	10	12	65.71	8	75	34	58.82	60	23.75	35	1.46	9.244	6.201	3	60.8	0.14	5.7	7.5	8	60.772	268.74	1018.62	3502.35	4393.25
2019-05-10	2019	2019泰达	7	2019申花	13	435952019泰达2019申花	1	1	4-4-2 (100.0%)	442	2019泰达30	刘洋（大）	CD	0	1991-02-09	50.8167	59.34	99	99	1	11	11	6	91.3	8	62.5	67	91.04	31.88	15.31	69	1.96	9.865	6.68	8	150.6	0.35	5.9	7.4	6	150.567	219.501	1032.05	3772.19	4690.28
2019-05-10	2019	2019泰达	7	2019申花	13	435952019泰达2019申花	1	1	4-4-2 (100.0%)	442	2019泰达4	杨帆	CD	0	1996-03-28	50.8167	59.34	99	99	1	13	13	10	81.82	6	66.67	55	80	41.82	17.06	55	1.84	9.448	6.555	4	92.2	0.2	5.7	7.3	3	92.197	286.094	1116.44	3504.71	4448.42
2019-06-02	2019	2019泰达	7	2019国安	2	436182019泰达2019国安	1	2	4-4-2 (100.0%)	442	2019泰达15	巴斯蒂安斯	CD	1	1988-05-09	50.8167	38.98	97	97	1	12	12	5	84.38	8	62.5	31	83.87	43.75	15.51	32	2.09	9.268	6.425	5	83.9	0.19	5.7	6.8	3	83.9167	367.818	702.141	3518.13	4596.05
2019-06-02	2019	2019泰达	7	2019国安	2	436182019泰达2019国安	1	2	4-4-2 (100.0%)	442	2019泰达4	杨帆	CD	0	1996-03-28	50.8167	38.98	97	97	1	11	11	10	67.74	6	100	29	68.97	48.39	20.97	31	1.77	9.802	7.078	9	223.4	0.5	6	7.5	6	223.411	481.321	1095.26	3379.97	4621.67
2019-07-11	2019	2019泰达	7	2019恒大	1	436572019泰达2019恒大	0	3	4-4-2 (100.0%)	442	2019泰达30	刘洋（大）	CD	0	1991-02-09	50.8167	46.72	56	97	0	13	22.5179	15.5893	78.05	5.19643	66.67	69.2857	77.5	39.02	16.38	71.0179	2	9.991	7.20918	5.19643	82.6232	0.19	6.1	7.4	6.92857	82.7081	299.743	1012.52	3825.46	4770.99
2019-07-11	2019	2019泰达	7	2019恒大	1	436572019泰达2019恒大	0	3	4-4-2 (100.0%)	442	2019泰达4	杨帆	CD	0	1996-03-28	50.8167	46.72	97	97	1	11	11	8	82.22	10	30	44	84.09	33.33	16.06	45	2	9.118	6.48	6	145.4	0.34	5.6	7.2	8	145.423	432.695	738.96	3253.94	4546.61
2019-04-06	2019	2019权健	14	2019华夏	11	435612019权健2019华夏	0	0	4-4-2 (100.0%)	442	2019权健21	权敬源	CD	1	1992-01-31	50.8167	47.81	94	94	1	18	18	15	77.94	11	54.55	67	79.1	47.06	16.05	68	1.78	9.727	7.321	2	25.3	0.06	6.2	7.6	7	25.266	352.879	1141.55	3989.77	4217.06
2019-04-06	2019	2019权健	14	2019华夏	11	435612019权健2019华夏	0	0	4-4-2 (100.0%)	442	2019权健6	裴帅	CD	0	1993-01-14	50.8167	47.81	94	94	1	17	17	10	81.82	5	80	53	83.02	40	17.51	55	2.05	9.653	7.135	6	102.2	0.25	6.1	7.4	5	102.154	277.123	748.701	3966.6	4558.43
2019-04-06	2019	2019华夏	11	2019权健	14	435612019华夏2019权健	0	0	4-4-2 (100.0%)	442	2019华夏23	任航	CD	0	1989-02-23	50.8167	52.19	94	94	1	17	17	9	83.33	8	62.5	53	84.91	24.07	15.8	54	2.61	8.747	6.532	3	44	0.1	5.6	6.8	7	43.97	404.177	948.145	3418.3	3932.61
2019-04-06	2019	2019华夏	11	2019权健	14	435612019华夏2019权健	0	0	4-4-2 (100.0%)	442	2019华夏3	赵宇豪	CD	0	1993-04-07	50.8167	52.19	94	94	1	11	11	11	75	2	50	43	72.09	36.36	17.47	44	2.07	9.394	6.981	3	43.2	0.11	6	7.3	3	43.198	430.078	987.966	3789.2	4143.29
2019-05-04	2019	2019泰达	7	2019卓尔	6	435892019泰达2019卓尔	1	1	4-4-2 (100.0%)	442	2019泰达30	刘洋（大）	CD	0	1991-02-09	50.8167	53.92	97	97	1	19	19	5	90.57	6	33.33	52	88.46	35.85	12.63	53	2.04	9.822	6.753	8	135.3	0.33	6.1	7.9	10	135.318	340.449	782.206	3801.87	4762.44
2019-05-04	2019	2019泰达	7	2019卓尔	6	435892019泰达2019卓尔	1	1	4-4-2 (100.0%)	442	2019泰达4	杨帆	CD	0	1996-03-28	50.8167	53.92	97	97	1	12	12	9	80.43	10	40	45	68.89	30.43	17.89	46	2	9.537	6.631	13	247.6	0.57	5.9	7.7	5	247.552	417.839	926.562	3453.28	4492.08
2019-03-09	2019	2019国安	2	2019力帆	10	435332019国安2019力帆	4	0	4-4-2 (100.0%)	442	2019国安3	于洋	CD	0	1989-08-06	50.8167	58.66	93	93	1	12	12	6	85.71	10	60	39	84.62	38.1	15.46	42	1.67	8.626	5.775	2	37.3	0.09	5.5	6.9	6	37.3148	207.913	744.245	3489.14	4147.76
2019-03-09	2019	2019国安	2	2019力帆	10	435332019国安2019力帆	4	0	4-4-2 (100.0%)	442	2019国安19	于大宝	CD	0	1988-04-18	50.8167	58.66	93	93	1	19	19	9	82	7	28.57	50	82	50	11.36	50	1.88	8.591	5.66	5	52.4	0.13	5.5	6.8	2	52.4383	306.012	899.052	3206.67	4127.16
2019-04-13	2019	2019华夏	11	2019力帆	10	435682019华夏2019力帆	1	2	4-4-2 (100.0%)	442	2019华夏23	任航	CD	0	1989-02-23	50.8167	50.75	97	97	1	13	13	10	71.43	15	60	34	70.59	42.86	13.2	35	1.94	8.231	5.459	1	32.6	0.07	5.1	6.9	13	32.6151	367.978	899.133	2889.19	4042.32
2019-04-13	2019	2019华夏	11	2019力帆	10	435682019华夏2019力帆	1	2	4-4-2 (100.0%)	442	2019华夏3	赵宇豪	CD	0	1993-04-07	50.8167	50.75	97	97	1	15	15	13	64.86	7	42.86	37	62.16	48.65	20.15	37	1.76	8.521	5.811	2	32.8	0.08	5.3	7.3	5	32.7536	275.218	885.78	3061.35	4265.59
2019-09-20	2019	2019苏宁	4	2019力帆	10	437282019苏宁2019力帆	2	1	4-4-2 (100.0%)	442	2019苏宁2	李昂	CD	0	1993-09-15	50.8167	50.59	98	98	1	17	17	7	81.58	7	42.86	38	73.68	65.79	16.32	38	1.55	8.19	5.09	5	100.2	0.23	5	6.8	12	100.224	234.848	710.188	2915.76	4229.07
2019-09-20	2019	2019苏宁	4	2019力帆	10	437282019苏宁2019力帆	2	1	4-4-2 (100.0%)	442	2019苏宁6	杨博宇	CD	0	1989-06-24	50.8167	50.59	98	98	1	9	9	5	85.71	10	40	34	82.35	28.57	20.54	35	2.23	8.196	5.009	3	56.1	0.13	5	6.7	7	56.1242	291.621	570.978	2680.05	4596.76
2019-11-27	2019	2019力帆	10	2019卓尔	6	437962019力帆2019卓尔	0	1	4-4-2 (100.0%)	442	2019力帆3	杨帅	CD	0	1997-01-28	50.8167	62.15	98	98	1	11	11	7	86	4	50	47	87.23	30	16.99	50	1.76	9.593	6.701	7	101.8	0.23	5.8	7.5	4	101.765	436.513	1199.98	4163.44	3691.46
2019-11-27	2019	2019力帆	10	2019卓尔	6	437962019力帆2019卓尔	0	1	4-4-2 (100.0%)	442	2019力帆26	元敏诚	CD	0	1995-08-08	50.8167	62.15	98	98	1	9	9	5	91.38	0	0	58	89.66	27.59	15.35	58	2.14	11.444	7.59	11	191.6	0.43	7	8.5	5	191.601	674.654	1871.6	5230.44	3475.61
2020-07-25	2020	2020申花	7	2020恒大	2	440372020申花2020恒大	0	2	4-4-2 (100.0%)	442	2020申花5	朱辰杰	CD	0	2000-08-23	2.00764	43.64	96	96	1	15	15	6	84.62	7	71.43	36	88.89	38.46	17.53	39	1.95	9.381	6.129	4	72.5	0.17	5.8	7.6	2	72.5133	336.595	982.682	3396.06	0
2020-07-25	2020	2020申花	7	2020恒大	2	440372020申花2020恒大	0	2	4-4-2 (100.0%)	442	2020申花26	秦升	CD	0	1986-11-02	2.00764	43.64	96	96	1	20	20	18	64.71	4	75	49	63.27	54.9	20.89	51	1.65	8.056	5.435	5	107.6	0.25	5	6.8	5	107.608	249.092	894.583	2494.52	0
2020-07-27	2020	2020泰达	10	2020上港	4	440392020泰达2020上港	1	3	4-4-2 (100.0%)	442	2020泰达30	刘洋（大）	CD	0	1991-02-09	2.24861	35.44	96	96	1	14	14	6	81.25	2	50	30	76.67	59.38	13.92	32	1.53	8.894	6.14	8	158.4	0.36	5.5	6.8	2	158.369	256.269	484.621	2888.08	0
2020-07-27	2020	2020泰达	10	2020上港	4	440392020泰达2020上港	1	3	4-4-2 (100.0%)	442	2020泰达5	邱添一	CD	0	1989-01-31	2.24861	35.44	96	96	1	9	9	5	78.26	3	0	23	73.91	60.87	15.19	23	1.65	8.883	6.324	7	143.7	0.34	5.5	7	1	143.661	294.351	759.781	3039.07	0
2020-08-12	2020	2020华夏	8	2020国安	3	440552020华夏2020国安	1	3	4-4-2 (100.0%)	442	2020华夏23	任航	CD	0	1989-02-23	2.07639	53.13	98	98	1	15	15	11	83.82	8	75	62	82.26	29.41	18.79	68	2.09	9.166	6.124	2	46.2	0.11	5.6	7.4	10	46.171	353.864	1212.34	3187.43	0
2020-08-12	2020	2020华夏	8	2020国安	3	440552020华夏2020国安	1	3	4-4-2 (100.0%)	442	2020华夏37	潘喜明	CD	0	1993-01-11	2.07639	53.13	98	98	1	11	11	8	85.71	3	66.67	56	85.71	30.36	15.95	56	2.29	9.307	6.47	7	125.9	0.29	5.6	7.8	5	125.89	468.798	1026.43	3194.55	0
2020-08-10	2020	2020申花	7	2020一方	12	440532020申花2020一方	2	2	4-4-2 (100.0%)	442	2020申花5	朱辰杰	CD	0	2000-08-23	2.07986	42.41	96	96	1	13	13	11	57.69	10	40	25	60	65.38	24.49	26	1.5	8.494	5.701	6	82.7	0.19	5.3	6.9	5	82.6761	212.104	574.975	2921.22	0
2020-08-10	2020	2020申花	7	2020一方	12	440532020申花2020一方	2	2	4-4-2 (100.0%)	442	2020申花6	冯潇霆	CD	0	1985-10-22	2.07986	42.41	96	96	1	24	24	11	64.52	6	83.33	28	64.29	61.29	20.32	31	1.45	8.117	5.376	3	94.6	0.21	5.1	6.5	9	94.5582	252.967	539.884	2409.77	0
2020-08-16	2020	2020国安	3	2020黄海	14	440592020国安2020黄海	3	3	4-4-2 (100.0%)	442	2020国安2	金玫哉	CD	1	1996-11-15	2.04931	67.6	97	97	1	27	27	9	87.67	6	50	70	78.57	43.84	13.14	73	1.93	8.327	5.277	5	130.3	0.3	5.1	6.4	3	130.317	293.84	632.056	2257.95	0
2020-08-16	2020	2020国安	3	2020黄海	14	440592020国安2020黄海	3	3	4-4-2 (100.0%)	442	2020国安22	于大宝	CD	0	1988-04-18	2.04931	67.6	97	97	1	8	8	10	81.48	5	60	53	83.02	33.33	13.63	54	2.15	8.635	5.361	2	45.2	0.1	5.3	6.5	7	45.1942	190.199	661.433	3133.8	0
2020-08-17	2020	2020力帆	6	2020卓尔	15	440602020力帆2020卓尔	0	2	4-4-2(100.0%)	442	2020力帆3	杨帅	CD	0	1997-01-28	2.28264	54.61	98	98	1	14	14	7	88.14	9	55.56	59	86.44	35.59	16.12	59	1.85	9.447	6.876	3	50.7	0.12	5.8	7.5	8	50.6905	394.892	924.043	3374.96	0
2020-08-17	2020	2020力帆	6	2020卓尔	15	440602020力帆2020卓尔	0	2	4-4-2(100.0%)	442	2020力帆26	元敏诚	CD	0	1995-08-08	2.28264	54.61	98	98	1	17	17	4	92.59	4	50	54	92.59	35.19	12.53	54	2.11	9.555	6.714	5	77.9	0.18	5.8	7.4	3	77.865	397.487	908.559	3591.55	0
2020-08-16	2020	2020一方	12	2020富力	11	440592020一方2020富力	0	1	4-4-2 (100.0%)	442	2020一方30	马库斯·丹尼尔森	CD	1	1989-04-08	2.61944	46.03	100	100	1	18	18	8	89.74	5	80	75	92	26.92	18.92	78	2.23	11.17	8.533	6	176.7	0.39	6.7	8.1	5	176.708	413.268	1211.06	5265.89	0
2020-08-16	2020	2020一方	12	2020富力	11	440592020一方2020富力	0	1	4-4-2 (100.0%)	442	2020一方22	董岩峰	CD	0	1996-02-11	2.61944	46.03	76	100	0	11	14.4737	10.5263	83.67	2.63158	100	60.5263	86.96	26.53	16.22	64.4737	2	10.4579	8.30395	1.31579	31.5789	0.07	6.3	7.6	5.26316	31.6221	402.473	1087.07	4627.29	0
2020-08-20	2020	2020苏宁	1	2020恒大	2	440632020苏宁2020恒大	1	2	4-4-2 (100.0%)	442	2020苏宁13	米兰达	CD	1	1984-09-07	2.11597	50.95	99	99	1	10	10	7	84.44	4	25	44	84.09	24.44	21.09	45	2.09	9.269	6.411	6	164	0.38	5.6	7.6	6	163.963	506.334	1125.59	3348.05	0
2020-08-20	2020	2020苏宁	1	2020恒大	2	440632020苏宁2020恒大	1	2	4-4-2 (100.0%)	442	2020苏宁27	杨博宇	CD	0	1989-06-24	2.11597	50.95	99	99	1	15	15	15	68.75	1	100	46	71.74	29.17	17.38	48	2.29	9.366	6.202	5	112.7	0.26	5.7	7.3	4	112.679	309.872	1018.05	3254.07	0
2020-08-21	2020	2020华夏	8	2020卓尔	15	440642020华夏2020卓尔	3	1	4-4-2 (100.0%)	442	2020华夏23	任航	CD	0	1989-02-23	2.11667	52.14	97	97	1	11	11	5	90	3	66.67	49	89.8	28	11.83	50	2.12	8.605	5.934	1	15.7	0.04	5.3	7	6	15.6964	243.915	936.847	3296.18	0
2020-08-21	2020	2020华夏	8	2020卓尔	15	440642020华夏2020卓尔	3	1	4-4-2 (100.0%)	442	2020华夏37	潘喜明	CD	0	1993-01-11	2.11667	52.14	91	97	0	14	14.9231	8.52747	84.91	5.32967	100	55.4286	86.54	26.42	13.52	56.4945	2.43	8.96024	6.30287	0	0	0	5.5	7.3	3.1978	0	262.781	717.582	3671.26	0
2020-08-22	2020	2020黄海	14	2020泰达	10	440652020黄海2020泰达	2	0	4-4-2 (100.0%)	442	2020黄海26	武科维奇	CD	1	1988-06-10	2.37639	51.99	96	96	1	21	21	11	84.06	3	100	68	85.29	30.43	17.5	69	1.96	8.936	6.331	2	38.3	0.1	5.6	6.7	4	38.2707	184.255	726.969	2858	0
2020-08-22	2020	2020黄海	14	2020泰达	10	440652020黄海2020泰达	2	0	4-4-2 (100.0%)	442	2020黄海23	刘佳燊	CD	0	1991-11-23	2.37639	51.99	96	96	1	14	14	10	85.51	4	25	67	85.07	21.74	19.27	69	2.13	9.302	6.683	10	198.5	0.48	5.8	7	3	198.476	291.113	810.431	3301.28	0
2020-08-25	2020	2020一方	12	2020恒大	2	440682020一方2020恒大	2	2	4-4-2 (100.0%)	442	2020一方30	马库斯·丹尼尔森	CD	1	1989-04-08	2.525	41.32	96	96	1	14	14	15	57.14	5	40	34	58.82	51.43	18.89	35	1.8	10.933	8.217	3	47.5	0.11	6.8	8.1	8	47.4915	363.113	1352.2	4995.16	0
2020-08-25	2020	2020一方	12	2020恒大	2	440682020一方2020恒大	2	2	4-4-2 (100.0%)	442	2020一方13	王耀鹏	CD	0	1995-01-18	2.525	41.32	89	96	0	15	16.1798	8.62921	68	5.39326	40	25.8876	66.67	64	13.75	26.9663	1.52	10.5546	7.60881	1.07865	29.7708	0.07	6.6	7.6	4.31461	29.7296	389.145	1036.75	4693.67	0
2020-08-29	2020	2020一方	12	2020鲁能	5	440722020一方2020鲁能	1	0	4-4-2 (100.0%)	442	2020一方13	王耀鹏	CD	0	1995-01-18	2.29722	44.41	96	96	1	6	6	3	87.5	6	66.67	22	90.91	29.17	13.77	24	1.83	9.958	7.141	1	37.7	0.09	6.2	7.8	3	37.694	259.737	930.601	4398.85	0
2020-08-29	2020	2020一方	12	2020鲁能	5	440722020一方2020鲁能	1	0	4-4-2 (100.0%)	442	2020一方30	马库斯·丹尼尔森	CD	1	1989-04-08	2.29722	44.41	96	96	1	15	15	13	74.51	12	58.33	50	72	33.33	19.03	51	2.02	10.499	7.69	4	95	0.23	6.5	8.4	12	95.0266	441.103	1164.3	4792.38	0
2020-08-31	2020	2020泰达	10	2020上港	4	440742020泰达2020上港	1	4	4-4-2 (100.0%)	442	2020泰达15	巴斯蒂安斯	CD	1	1988-05-09	2.14236	40.65	98	98	1	9	9	6	80	0	0	30	76.67	56.67	13.5	30	1.7	8.854	5.98	6	159.6	0.36	5.4	7	1	159.561	217.357	717.698	3266.85	0
2020-08-31	2020	2020泰达	10	2020上港	4	440742020泰达2020上港	1	4	4-4-2 (100.0%)	442	2020泰达30	刘洋（大）	CD	0	1991-02-09	2.14236	40.65	98	98	1	11	11	5	89.13	5	80	46	84.78	50	17.14	46	1.63	8.842	5.957	1	21.2	0.05	5.4	6.9	3	21.2003	284.498	743.373	2787.33	0
2020-08-30	2020	2020申花	7	2020恒大	2	440732020申花2020恒大	1	4	4-4-2 (100.0%)	442	2020申花3	毕津浩	CD	0	1991-01-05	2.09514	29.84	94	94	1	8	8	6	53.85	4	25	13	46.15	61.54	20.46	13	1.46	8.511	5.786	5	137.7	0.32	5.4	6.9	2	137.674	359.465	700.305	2674.22	0
2020-08-30	2020	2020申花	7	2020恒大	2	440732020申花2020恒大	1	4	4-4-2 (100.0%)	442	2020申花5	朱辰杰	CD	0	2000-08-23	2.09514	29.84	61	94	0	12	18.4918	12.3279	52.94	1.54098	100	26.1967	47.06	76.47	11.7	26.1967	1.24	9.07948	6.19784	4.62295	64.8754	0.16	5.7	7.2	3.08197	64.9254	348.23	867.727	3134.38	0
2020-09-06	2020	2020力帆	6	2020泰达	10	440802020力帆2020泰达	2	1	4-4-2 (100.0%)	442	2020力帆4	罗皓	CD	0	1995-01-17	1.84167	43.91	95	95	1	12	12	7	56.25	6	33.33	15	46.67	75	13.42	16	1.31	8.621	5.238	4	71.2	0.17	5.4	7.1	7	71.2302	260.956	529.14	3272.29	0
2020-09-06	2020	2020力帆	6	2020泰达	10	440802020力帆2020泰达	2	1	4-4-2 (100.0%)	442	2020力帆26	元敏诚	CD	0	1995-08-08	1.84167	43.91	95	95	1	6	6	4	69.23	4	75	13	69.23	61.54	14.54	13	1.54	9.434	5.722	4	45.4	0.11	5.9	7.8	1	45.3754	283.912	1061.64	4166.13	0
2020-09-10	2020	2020黄海	14	2020上港	4	440842020黄海2020上港	1	2	4-4-2 (100.0%)	442	2020黄海23	刘佳燊	CD	0	1991-11-23	1.93542	55.06	102	102	1	24	24	18	40	4	75	30	40	83.33	15.96	30	1.23	9.227	5.922	10	216.5	0.48	5.4	7.6	7	216.506	565.12	1008.44	2785.97	0
2020-09-10	2020	2020黄海	14	2020上港	4	440842020黄海2020上港	1	2	4-4-2 (100.0%)	442	2020黄海26	武科维奇	CD	1	1988-06-10	1.93542	55.06	102	102	1	21	21	9	71.88	3	66.67	31	70.97	59.38	16.8	32	1.88	9.119	5.423	5	73.9	0.16	5.3	7	6	73.8746	206.235	798.722	2939.54	0
2020-09-08	2020	2020一方	12	2020苏宁	1	440822020一方2020苏宁	1	1	4-4-2 (100.0%)	442	2020一方13	王耀鹏	CD	0	1995-01-18	2.41806	41.46	95	95	1	13	13	5	82.14	7	57.14	27	85.19	57.14	11.96	28	1.46	10.578	7.601	6	111.8	0.27	6.6	7.9	4	111.788	310.489	1141.52	4781.82	0
2020-09-08	2020	2020一方	12	2020苏宁	1	440822020一方2020苏宁	1	1	4-4-2 (100.0%)	442	2020一方30	马库斯·丹尼尔森	CD	1	1989-04-08	2.41806	41.46	95	95	1	17	17	11	74.42	4	75	42	76.19	53.49	17.69	43	1.72	10.779	7.955	3	67.1	0.15	6.8	8.2	8	67.1465	437.148	1307.45	4793.16	0
2020-09-15	2020	2020华夏	8	2020国安	3	440892020华夏2020国安	3	3	4-4-2 (100.0%)	442	2020华夏23	任航	CD	0	1989-02-23	2.12639	37.57	93	100	0	13	13.9785	6.45161	85.71	5.37634	60	41.9355	82.05	52.38	15.32	45.1613	1.93	9.47849	6.76667	9.67742	208.28	0.46	5.6	7.5	2.15054	208.317	540.656	1187.59	3446.63	0
2020-09-15	2020	2020华夏	8	2020国安	3	440892020华夏2020国安	3	3	4-4-2 (100.0%)	442	2020华夏3	赵宇豪	CD	0	1993-04-07	2.12639	37.57	100	100	1	7	7	7	78.13	5	60	31	80.65	28.13	13.86	32	1.97	9.868	6.863	6	105	0.23	5.9	8.1	3	104.954	478.785	976.33	4009.49	0
2020-09-16	2020	2020黄海	14	2020力帆	6	440902020黄海2020力帆	0	3	4-4-2 (100.0%)	442	2020黄海26	武科维奇	CD	1	1988-06-10	1.78403	57.03	96	96	1	15	15	12	80.65	6	83.33	62	79.03	37.1	16.28	62	1.82	8.366	5.127	3	60.4	0.14	5.2	7.2	10	60.3912	265.288	601.404	2629.21	0
2020-09-16	2020	2020黄海	14	2020力帆	6	440902020黄海2020力帆	0	3	4-4-2 (100.0%)	442	2020黄海23	刘佳燊	CD	0	1991-11-23	1.78403	57.03	96	96	1	11	11	13	74	2	50	48	77.08	28	18.67	50	2.1	8.146	5.006	9	153.1	0.35	5.1	7	4	153.119	401.249	741.072	2294.62	0
2020-09-16	2020	2020力帆	6	2020黄海	14	440902020力帆2020黄海	3	0	4-4-2 (100.0%)	442	2020力帆3	杨帅	CD	0	1997-01-28	1.78403	42.97	96	96	1	14	14	14	61.11	2	0	36	61.11	50	17.26	36	1.53	8.546	5.153	2	36.5	0.09	5.3	7.2	5	36.5107	196.187	698.001	2975.14	0
2020-09-16	2020	2020力帆	6	2020黄海	14	440902020力帆2020黄海	3	0	4-4-2 (100.0%)	442	2020力帆26	元敏诚	CD	0	1995-08-08	1.78403	42.97	96	96	1	7	7	7	75.86	1	0	28	67.86	27.59	25.98	29	2.1	8.921	5.351	3	44.2	0.11	5.5	7.5	3	44.2375	292.404	824.734	3569.74	0
2020-09-16	2020	2020永昌	16	2020泰达	10	440902020永昌2020泰达	1	1	4-4-2 (100.0%)	442	2020永昌3	曹轩	CD	0	1985-07-02	2.08403	47.41	94	94	1	10	10	4	92.31	6	83.33	51	90.2	23.08	18.76	52	2.12	9.155	6.256	5	110.6	0.27	5.8	7.5	5	110.586	298.559	825.208	3478.33	0
2020-09-16	2020	2020永昌	16	2020泰达	10	440902020永昌2020泰达	1	1	4-4-2 (100.0%)	442	2020永昌13	苏祖	CD	0	1989-06-22	2.08403	47.41	94	94	1	18	18	18	79.07	8	87.5	86	76.74	27.91	19.92	86	2.09	8.794	6.031	3	66.6	0.16	5.6	7.2	12	66.5694	279.383	921.017	3303.19	0
2020-09-14	2020	2020一方	12	2020申花	7	440882020一方2020申花	1	1	4-4-2 (100.0%)	442	2020一方30	马库斯·丹尼尔森	CD	1	1989-04-08	2.42014	48.08	95	95	1	17	17	9	82	10	40	50	74	38	20.08	50	2.16	10.637	7.929	5	62.1	0.15	6.7	8.2	5	62.1024	526.184	1248.31	4687.5	0
2020-09-14	2020	2020一方	12	2020申花	7	440882020一方2020申花	1	1	4-4-2 (100.0%)	442	2020一方13	王耀鹏	CD	0	1995-01-18	2.42014	48.08	95	95	1	10	10	5	89.13	3	0	45	88.89	34.78	14.49	46	2.33	10.482	7.809	6	83.7	0.2	6.6	8.1	3	83.706	470.917	1190.87	4577.44	0
2020-09-22	2020	2020力帆	6	2020卓尔	15	440962020力帆2020卓尔	1	0	4-4-2 (100.0%)	442	2020力帆3	杨帅	CD	0	1997-01-28	2.07292	44.18	97	97	1	15	15	14	50	2	50	28	46.43	64.29	19.47	28	1.39	9.377	6.158	1	17.2	0.04	5.7	7.4	7	17.1758	296.493	949.402	3242.05	0
2020-09-22	2020	2020力帆	6	2020卓尔	15	440962020力帆2020卓尔	1	0	4-4-2 (100.0%)	442	2020力帆5	蒋哲	CD	0	1989-02-26	2.07292	44.18	97	97	1	14	14	15	57.14	5	60	34	55.88	71.43	17.58	35	1.37	8.958	5.877	4	68.2	0.17	5.5	7.1	6	68.1651	299.997	1013.73	2879.52	0
2020-09-22	2020	2020泰达	10	2020华夏	8	440962020泰达2020华夏	0	1	4-4-2 (100.0%)	442	2020泰达33	宋岳	CD	0	1991-11-20	2.08681	39.84	94	94	1	13	13	7	66.67	2	0	19	63.16	47.62	18.2	21	1.76	9.085	6.163	7	213.6	0.49	5.8	7.4	2	213.574	450.206	872.62	3253.43	0
2020-09-22	2020	2020泰达	10	2020华夏	8	440962020泰达2020华夏	0	1	4-4-2 (100.0%)	442	2020泰达15	巴斯蒂安斯	CD	1	1988-05-09	2.08681	39.84	94	94	1	9	9	4	80.95	1	0	20	80	52.38	12.57	21	1.57	9.261	6.266	3	103.9	0.25	5.9	7.5	4	103.901	309.617	862.91	3890.55	0
2020-09-24	2020	2020一方	12	2020佳兆业	13	440982020一方2020佳兆业	1	3	4-4-2 (100.0%)	442	2020一方13	王耀鹏	CD	0	1995-01-18	2.10069	56.12	99	99	1	20	20	16	70.91	8	62.5	52	73.08	45.45	16.51	55	1.64	9.693	6.701	4	107.3	0.23	5.8	8	6	107.303	305.568	1098.52	4083.98	0
2020-09-24	2020	2020一方	12	2020佳兆业	13	440982020一方2020佳兆业	1	3	4-4-2 (100.0%)	442	2020一方22	董岩峰	CD	0	1996-02-11	2.10069	56.12	81	99	0	10	12.2222	12.2222	74.36	4.88889	25	45.2222	78.38	38.46	16.82	47.6667	1.87	9.70933	6.88722	6.11111	107.556	0.26	5.8	7.9	2.44444	107.547	362.619	938.496	4214.38	0
2020-09-24	2020	2020佳兆业	13	2020一方	12	440982020佳兆业2020一方	3	1	4-4-2 (100.0%)	442	2020佳兆业5	宋株惠	CD	0	1994-01-13	2.10069	43.88	99	99	1	11	11	12	67.57	6	83.33	35	65.71	45.95	14.96	37	1.92	9.969	6.624	5	84.3	0.2	6	7.9	8	84.3088	343.531	1019.44	4387.25	0
2020-09-24	2020	2020佳兆业	13	2020一方	12	440982020佳兆业2020一方	3	1	4-4-2 (100.0%)	442	2020佳兆业35	波拉里干吉	CD	1	1992-04-19	2.10069	43.88	99	99	1	22	22	17	67.31	4	50	51	66.67	53.85	18.95	52	1.67	10.141	6.735	4	65.4	0.14	6.1	8	8	65.3854	426.138	1227.69	4189.1	0
2020-09-25	2020	2020永昌	16	2020力帆	6	440992020永昌2020力帆	1	4	4-4-2 (100.0%)	442	2020永昌3	曹轩	CD	0	1985-07-02	1.95833	57	97	97	1	11	11	4	94.03	6	33.33	66	95.45	31.34	15.64	67	2.03	8.705	5.903	4	91.5	0.21	5.3	7.5	3	91.5188	264.18	818.594	3307.54	0
2020-09-25	2020	2020永昌	16	2020力帆	6	440992020永昌2020力帆	1	4	4-4-2 (100.0%)	442	2020永昌13	苏祖	CD	0	1989-06-22	1.95833	57	97	97	1	11	11	11	83.33	10	50	62	87.1	19.7	16.04	66	2.11	8.526	5.523	2	63.5	0.14	5.2	7	9	63.4904	250.976	916.423	2907.79	0
2020-09-25	2020	2020永昌	16	2020力帆	6	440992020永昌2020力帆	1	4	4-4-2 (100.0%)	442	2020永昌17	王子豪	CD	0	1994-08-17	1.95833	57	97	97	1	6	6	10	79.59	7	57.14	46	80.43	46.94	10.61	49	1.76	10.834	7.46	3	96.5	0.21	6.7	9.5	0	96.4834	549.513	1527.57	5186.39	0
2020-09-25	2020	2020永昌	16	2020力帆	6	440992020永昌2020力帆	1	4	4-4-2 (100.0%)	442	2020永昌8	罗穆洛	CD	1	1990-09-19	1.95833	57	97	97	1	14	14	12	85.88	4	50	83	86.75	25.88	13.37	85	2.12	10.629	7.225	2	34.7	0.08	6.5	9.2	9	34.6622	472.762	1870.44	4618.89	0
2020-09-25	2020	2020永昌	16	2020力帆	6	440992020永昌2020力帆	1	4	4-4-2 (100.0%)	442	2020永昌20	刘鑫瑜	CD	0	1991-11-17	1.95833	57	80	97	0	2	2.425	7.275	71.43	7.275	66.67	24.25	65	28.57	9.94	25.4625	2	10.984	7.4496	8.4875	164.657	0.39	6.8	9.3	2.425	164.684	622.414	1753.12	4439.33	0
2020-09-25	2020	2020永昌	16	2020力帆	6	440992020永昌2020力帆	1	4	4-4-2 (100.0%)	442	2020永昌27	刘子铭	CD	0	1996-06-26	1.95833	57	51	97	0	2	3.80392	7.60784	42.86	3.80392	50	11.4118	33.33	71.43	3.28	13.3137	1.71	9.69429	5.88276	11.4118	199.896	0.45	6	9.2	3.80392	199.968	815.728	1053.14	3663.73	0
2020-09-28	2020	2020黄海	14	2020华夏	8	441022020黄海2020华夏	1	3	4-4-2 (100.0%)	442	2020黄海4	股亚吉	CD	0	1989-04-21	2.57917	41.74	94	94	1	17	17	7	86.27	5	40	48	89.58	31.37	11.89	51	2.02	9.975	7.861	3	74.1	0.18	6.4	7.6	5	74.0931	369.504	1010.86	4354.47	0
2020-09-28	2020	2020黄海	14	2020华夏	8	441022020黄海2020华夏	1	3	4-4-2 (100.0%)	442	2020黄海2	姜卫鹏	CD	0	1993-01-03	2.57917	41.74	94	94	1	11	11	9	74.29	5	60	31	80.65	34.29	15.4	35	1.86	9.487	7.395	5	84.1	0.21	6.1	7.2	5	84.0753	296.853	900.57	4096.51	0
2020-09-28	2020	2020力帆	6	2020上港	4	441022020力帆2020上港	1	0	4-4-2 (100.0%)	442	2020力帆3	杨帅	CD	0	1997-01-28	2.12569	45.34	98	98	1	9	9	9	60.87	4	25	22	63.64	52.17	13.24	23	1.43	9.138	6.22	4	72.1	0.16	5.5	7.3	5	72.0537	369.181	839.412	3056.44	0
2020-09-28	2020	2020力帆	6	2020上港	4	441022020力帆2020上港	1	0	4-4-2 (100.0%)	442	2020力帆26	元敏诚	CD	0	1995-08-08	2.12569	45.34	98	98	1	5	5	5	80.77	2	0	25	80	30.77	21.84	26	1.88	9.053	6.088	3	49.8	0.11	5.5	7.2	1	49.7963	321.699	880.876	3343.04	0
2020-09-28	2020	2020泰达	10	2020卓尔	15	441022020泰达2020卓尔	0	0	4-4-2 (100.0%)	442	2020泰达15	巴斯蒂安斯	CD	1	1988-05-09	2.19722	43.78	97	97	1	9	9	5	86.11	3	100	36	86.11	33.33	15.71	36	2.06	8.976	6.282	2	33	0.08	5.5	7.1	3	33.0455	119.536	821.748	3879.1	0
2020-09-28	2020	2020泰达	10	2020卓尔	15	441022020泰达2020卓尔	0	0	4-4-2 (100.0%)	442	2020泰达33	宋岳	CD	0	1991-11-20	2.19722	43.78	97	97	1	15	15	11	80	2	100	53	81.13	38.18	16.47	55	2.02	8.764	6.379	3	54.3	0.12	5.4	7.3	4	54.2666	300.185	931.534	3437.78	0
2020-10-19	2020	2020力帆	6	2020苏宁	1	441232020力帆2020苏宁	1	1	4-4-2 (100.0%)	442	2020力帆26	元敏诚	CD	0	1995-08-08	2.04514	50.08	96	96	1	10	10	8	81.82	5	60	44	79.55	40.91	18.32	44	2	9.47	6.218	4	86.4	0.2	5.9	7.6	5	86.4197	338.847	1060.2	3815.81	0
2020-10-19	2020	2020力帆	6	2020苏宁	1	441232020力帆2020苏宁	1	1	4-4-2 (100.0%)	442	2020力帆3	杨帅	CD	0	1997-01-28	2.04514	50.08	96	96	1	18	18	13	67.5	6	50	39	66.67	42.5	16.12	40	1.75	9.052	5.947	1	9.4	0.02	5.7	7.3	3	9.35416	286.597	867.637	3261.23	0
2020-10-19	2020	2020苏宁	1	2020力帆	6	441232020苏宁2020力帆	1	1	4-4-2 (100.0%)	442	2020苏宁2	李品	CD	0	1993-09-15	2.04514	49.92	96	96	1	13	13	11	78.43	7	57.14	47	82.98	31.37	14.72	51	2.04	8.306	5.565	7	152.8	0.36	5.2	6.8	7	152.784	251.864	655.6	3095.4	0
2020-10-19	2020	2020苏宁	1	2020力帆	6	441232020苏宁2020力帆	1	1	4-4-2 (100.0%)	442	2020苏宁13	米兰达	CD	1	1984-09-07	2.04514	49.92	96	96	1	18	18	15	75	2	100	57	75.44	31.67	19.01	60	2.28	8.585	5.876	5	87	0.2	5.4	7.2	3	87.0348	349.456	926.716	3278.55	0
2020-10-17	2020	2020一方	12	2020永昌	16	441212020一方2020永昌	1	2	4-4-2 (100.0%)	442	2020一方30	马库斯·丹尼尔森	CD	1	1989-04-08	2.44444	50.16	96	96	1	14	14	8	85.45	2	100	52	84.62	34.55	17.77	55	1.98	10.24	7.683	5	85.3	0.2	6.4	7.9	5	85.2886	357.65	940.046	4879.94	0
2020-10-17	2020	2020一方	12	2020永昌	16	441212020一方2020永昌	1	2	4-4-2 (100.0%)	442	2020一方13	王耀鹏	CD	0	1995-01-18	2.44444	50.16	96	96	1	10	10	7	84.44	3	100	45	84.44	24.44	15.13	45	2.33	10.047	7.618	3	38.3	0.09	6.2	7.8	3	38.297	387.198	906.714	4742.16	0
2020-10-23	2020	2020申花	7	2020上港	4	441272020申花2020上港	1	1	4-4-2 (100.0%)	442	2020申花6	冯潇霆	CD	0	1985-10-22	2.45972	48.64	116	129	0	18	20.0172	20.0172	53.85	5.56034	20	43.3707	48.72	56.41	22.94	43.3707	1.77	10.9928	6.59457	7.78448	135.005	0.23	5.1	6.8	8.89655	104.152	328.239	790.416	2609.17	0
2020-10-23	2020	2020申花	7	2020上港	4	441272020申花2020上港	1	1	4-4-2 (100.0%)	442	2020申花30	姆比亚	CD	1	1986-05-20	2.45972	48.64	129	129	1	31	31	15	73.68	12	41.67	53	73.58	54.39	16.41	57	1.6	11.418	6.985	3	65.5	0.11	5.3	7.1	10	65.5408	290.701	845.977	2846.38	0
2020-10-24	2020	2020苏宁	1	2020力帆	6	441282020苏宁2020力帆	1	0	4-4-2 (100.0%)	442	2020苏宁2	李品	CD	0	1993-09-15	1.85417	57.27	95	95	1	21	21	12	78.57	6	66.67	55	72.73	66.07	17.32	56	1.55	8.113	5.29	4	82.7	0.2	5.1	7.1	17	82.7035	216.306	782.849	2897.52	0
2020-10-24	2020	2020苏宁	1	2020力帆	6	441282020苏宁2020力帆	1	0	4-4-2 (100.0%)	442	2020苏宁13	米兰达	CD	1	1984-09-07	1.85417	57.27	95	95	1	21	21	16	70.91	8	100	53	69.81	58.18	22.62	55	1.65	8.48	5.543	1	9	0.02	5.3	7.5	13	9.03115	438.446	953.812	3052.02	0
2020-10-22	2020	2020永昌	16	2020一方	12	441262020永昌2020一方	0	2	4-4-2 (100.0%)	442	2020永昌3	曹轩	CD	0	1985-07-02	2.18889	46.19	96	96	1	24	24	14	72.55	16	56.25	51	68.63	49.02	17.97	51	1.75	9.693	6.867	3	53.2	0.13	6	7.8	8	53.1654	502.012	933.209	3796.22	0
2020-10-22	2020	2020永昌	16	2020一方	12	441262020永昌2020一方	0	2	4-4-2 (100.0%)	442	2020永昌13	苏祖	CD	0	1989-06-22	2.18889	46.19	96	96	1	19	19	19	65.45	12	33.33	52	65.38	36.36	23.87	55	1.73	9.424	6.396	2	42.5	0.1	5.9	7.3	4	42.5162	449.721	884.501	3620.63	0
2020-10-22	2020	2020一方	12	2020永昌	16	441262020一方2020永昌	2	0	4-4-2 (100.0%)	442	2020一方13	王耀鹏	CD	0	1995-01-18	2.18889	53.81	96	96	1	21	21	12	74.47	7	42.86	45	77.78	61.7	12.41	47	1.53	9.785	6.808	4	68.9	0.17	6.1	7.8	9	68.9391	366.584	1101.4	4222.25	0
2020-10-22	2020	2020一方	12	2020永昌	16	441262020一方2020永昌	2	0	4-4-2 (100.0%)	442	2020一方30	马库斯·丹尼尔森	CD	1	1989-04-08	2.18889	53.81	96	96	1	19	19	11	77.55	4	50	48	79.17	48.98	16.54	49	1.8	9.976	6.986	4	77.2	0.18	6.2	8	9	77.1799	291.649	1089.55	4430.71	0
2020-10-31	2020	2020鲁能	5	2020华夏	8	441352020鲁能2020华夏	6	3	4-4-2 (100.0%)	442	2020鲁能5	郑铮	CD	0	1989-07-11	3.26111	47.02	91	125	0	12	16.4835	8.24176	79.31	6.86813	40	38.4615	75	48.28	15.24	39.8352	1.93	11.7995	9.46016	10.989	207.83	0.36	5.6	7.1	4.12088	207.82	600.988	1359.58	4210.81	0
2020-10-31	2020	2020鲁能	5	2020华夏	8	441352020鲁能2020华夏	6	3	4-4-2 (100.0%)	442	2020鲁能3	刘军帅	CD	0	1995-01-10	3.26111	47.02	74	125	0	15	25.3378	18.5811	67.65	6.75676	100	55.7432	69.7	52.94	17.48	57.4324	1.74	13.6993	10.7601	15.2027	345.27	0.62	6.5	8	5.06757	345.288	622.767	1466.52	5960.75	0
2020-11-06	2020	2020力帆	6	2020鲁能	5	441412020力帆2020鲁能	4	3	4-4-2 (100.0%)	442	2020力帆3	杨帅	CD	0	1997-01-28	2.44167	47.46	46	95	0	5	10.3261	6.19565	90.91	2.06522	100	68.1522	90.91	33.33	14.5	68.1522	1.76	10.3715	8.24641	2.06522	24.7826	0.05	6.5	7.6	2.06522	24.6927	549.841	1227.61	3800.98	0
2020-11-06	2020	2020力帆	6	2020鲁能	5	441412020力帆2020鲁能	4	3	4-4-2 (100.0%)	442	2020力帆26	元敏诚	CD	0	1995-08-08	2.44167	47.46	95	95	1	7	7	5	87.8	3	66.67	41	87.8	36.59	17.26	41	2	9.212	6.88	5	71.7	0.18	5.8	7	0	71.6916	298.469	856.881	3483.73	0
2020-11-06	2020	2020力帆	6	2020鲁能	5	441412020力帆2020鲁能	4	3	4-4-2 (100.0%)	442	2020力帆15	徐武	CD	0	1993-03-09	2.44167	47.46	49	95	0	8	15.5102	15.5102	50	19.3878	30	31.0204	50	62.5	13.53	31.0204	1.81	9.9498	6.76245	3.87755	66.5	0.15	6.2	7.8	13.5714	66.4173	291.335	937.664	4464.99	0
2020-11-06	2020	2020黄海	14	2020佳兆业	13	441412020黄海2020佳兆业	0	2	4-4-2 (100.0%)	442	2020黄海2	姜卫鹏	CD	0	1993-01-03	1.97153	52.27	84	94	0	17	19.0238	11.1905	77.27	4.47619	75	48.119	76.74	38.64	14.27	49.2381	1.98	9.64619	6.39983	8.95238	145.812	0.36	6.1	8	6.71429	145.853	400.012	1187.2	3803.39	0
2020-11-06	2020	2020黄海	14	2020佳兆业	13	441412020黄海2020佳兆业	0	2	4-4-2 (100.0%)	442	2020黄海4	股亚吉	CD	0	1989-04-21	1.97153	52.27	94	94	1	14	14	4	90.48	5	40	42	90.48	59.52	13.52	42	1.74	9.512	6.512	5	87.1	0.22	6.1	8.3	5	87.1361	473.192	1204.4	3766.71	0
2020-11-11	2020	2020上港	4	2020国安	3	441462020上港2020国安	1	1	4-4-2 (100.0%)	442	2020上港13	魏震	CD	0	1997-02-12	2.32431	49.41	95	95	1	19	19	9	81.25	8	12.5	46	80.43	43.75	17.27	48	1.9	9.82	7.285	5	82	0.19	6.1	7.8	4	81.9845	431.678	1099.17	4267.16	0
2020-11-11	2020	2020上港	4	2020国安	3	441462020上港2020国安	1	1	4-4-2 (100.0%)	442	2020上港28	贺惯	CD	0	1993-01-25	2.32431	49.41	95	95	1	21	21	9	83.33	2	100	51	80.39	50	13.15	54	1.8	9.533	7.082	3	60.3	0.14	6	7.6	4	60.3196	394.617	1285.6	3855.26	0
2020-11-12	2020	2020苏宁	1	2020恒大	2	441472020苏宁2020恒大	2	1	4-4-2 (100.0%)	442	2020苏宁27	杨博宇	CD	0	1989-06-24	1.89236	38.39	101	101	1	10	10	10	52.38	3	66.67	20	60	76.19	17.2	21	1.29	8.555	5.142	1	15.4	0.04	5.1	6.8	4	15.4367	356.413	696.067	2897.61	0
2020-11-12	2020	2020苏宁	1	2020恒大	2	441472020苏宁2020恒大	2	1	4-4-2 (100.0%)	442	2020苏宁13	米兰达	CD	1	1984-09-07	1.89236	38.39	101	101	1	16	16	13	63.89	7	57.14	34	52.94	61.11	24.12	36	1.64	8.813	5.493	5	79.8	0.17	5.2	7.3	9	79.777	363.314	796.707	3189.47	0
2020-11-10	2020	2020力帆	6	2020鲁能	5	441452020力帆2020鲁能	1	2	4-4-2 (100.0%)	442	2020力帆3	杨帅	CD	0	1997-01-28	3.13681	49.6	125	125	1	17	17	8	87.3	3	33.33	63	85.71	34.92	12.49	63	1.81	12.755	9.622	8	208.3	0.36	6.1	7.7	7	114.565	529.657	1446.62	4541.27	0
2020-11-10	2020	2020力帆	6	2020鲁能	5	441452020力帆2020鲁能	1	2	4-4-2 (100.0%)	442	2020力帆26	元敏诚	CD	0	1995-08-08	3.13681	49.6	125	125	1	20	20	13	81.16	5	40	66	80.3	23.19	16.75	69	2.42	12.981	9.527	3	55.4	0.1	6.2	7.6	1	153.447	535.927	1743.51	4502.6	0
2021-04-23	2021	2021华夏	8	2021卓尔	14	443092021华夏2021卓尔	1	1	4-4-2 (100.0%)	442	2021华夏5	梅米舍维奇	CD	1	1993-08-13	2.09514	49.9	94	94	1	12	12	5	91.67	6	66.67	53	92.45	28.33	12.57	60	2.2	9.735	6.506	5	90	0.21	6.2	7.8	5	90.0157	393.563	878.928	3961.86	0
2021-04-23	2021	2021华夏	8	2021卓尔	14	443092021华夏2021卓尔	1	1	4-4-2 (100.0%)	442	2021华夏37	潘喜明	CD	0	1993-01-11	2.09514	49.9	94	94	1	10	10	10	81.13	11	54.55	51	82.35	30.19	15.69	53	2.04	9.23	6.327	5	103.8	0.25	5.8	7.5	9	103.762	327.705	864.088	3748.49	0
2021-04-23	2021	2021华夏	8	2021卓尔	14	443092021华夏2021卓尔	1	1	4-4-2 (100.0%)	442	2021华夏6	塞尔纳斯	CD	1	1994-07-07	2.09514	49.9	48	94	0	7	13.7083	15.6667	78.38	9.79167	60	66.5833	79.41	35.14	8.91	72.4583	2.46	11.3544	7.72758	3.91667	56.4	0.13	7.2	9.3	7.83333	56.3587	198.366	1522.95	5984.45	0
2021-04-23	2021	2021卓尔	14	2021华夏	8	443092021卓尔2021华夏	1	1	4-4-2 (100.0%)	442	2021卓尔30	卡里索	CD	1	1988-08-04	2.09514	50.1	94	94	1	18	18	11	85.33	5	100	74	85.14	24	13.98	75	2.36	10.169	7	2	56.9	0.13	6.4	8.4	10	56.8696	294.233	1335.04	4580.84	0
2021-04-23	2021	2021卓尔	14	2021华夏	8	443092021卓尔2021华夏	1	1	4-4-2 (100.0%)	442	2021卓尔6	李超	CD	0	1987-08-16	2.09514	50.1	63	94	0	17	25.3651	17.9048	76.47	7.46032	80	71.619	79.17	45.1	18.07	76.0952	1.55	10.4698	7.33051	5.96825	94	0.22	6.7	8.8	10.4444	93.9688	435.298	1300.73	4767.45	0
2021-04-20	2021	2021鲁能	1	2021力帆	13	443062021鲁能2021力帆	2	0	4-4-2 (100.0%)	442	2021鲁能5	郑铮	CD	0	1989-07-11	2.25417	75.02	93	93	1	15	15	8	92.45	9	55.56	105	91.43	22.64	17.19	106	2.08	8.723	6.079	5	106	0.25	5.6	6.7	4	105.975	290.249	854.945	3110.22	0
2021-04-20	2021	2021鲁能	1	2021力帆	13	443062021鲁能2021力帆	2	0	4-4-2 (100.0%)	442	2021鲁能27	石柯	CD	0	1993-01-08	2.25417	75.02	93	93	1	13	13	9	91.96	9	77.78	112	91.07	25.89	18.37	112	2.09	8.989	6.284	2	21.2	0.05	5.8	7	10	21.1586	285.279	858.315	3273.64	0
2021-04-21	2021	2021黄海	16	2021永昌	11	443072021黄海2021永昌	2	1	4-4-2 (100.0%)	442	2021黄海5	栗鹏	CD	0	1990-08-29	2.19583	34.14	96	96	1	13	13	11	60.71	8	62.5	27	55.56	67.86	23.64	28	1.43	8.913	6.138	6	142.6	0.34	5.6	7	8	142.605	373.269	685.543	2997.33	0
2021-04-21	2021	2021黄海	16	2021永昌	11	443072021黄海2021永昌	2	1	4-4-2 (100.0%)	442	2021黄海23	刘佳燊	CD	0	1991-11-23	2.19583	34.14	96	96	1	11	11	6	73.91	4	25	22	72.73	47.83	17.15	23	1.74	8.636	6.07	8	193.7	0.46	5.4	6.9	5	193.723	309.533	624.684	2849.4	0
2021-04-23	2021	2021申花	9	2021国安	5	443092021申花2021国安	2	1	4-4-2 (100.0%)	442	2021申花6	冯潇霆	CD	0	1985-10-22	2.14028	34.32	96	96	1	9	9	11	47.62	4	75	20	45	66.67	13.5	21	1.29	8.887	5.943	7	172.6	0.41	5.5	6.9	5	172.583	390.147	912.668	2799.26	0
2021-04-23	2021	2021申花	9	2021国安	5	443092021申花2021国安	2	1	4-4-2 (100.0%)	442	2021申花22	约尼奇	CD	1	1991-01-29	2.14028	34.32	96	96	1	11	11	5	82.14	6	50	28	82.14	78.57	22.93	28	1.25	9.105	6.16	3	49.9	0.11	5.7	7.2	4	49.9198	353.909	801.073	3420.47	0
2021-04-29	2021	2021申花	9	2021卓尔	14	443152021申花2021卓尔	3	1	4-4-2 (100.0%)	442	2021申花6	冯潇霆	CD	0	1985-10-22	1.89722	51.97	96	96	1	20	20	18	60.87	15	60	43	62.79	58.7	18.92	46	1.78	8.742	5.325	1	19.7	0.05	5.5	7	12	19.6993	481.383	780.579	2637.73	0
2021-04-29	2021	2021申花	9	2021卓尔	14	443152021申花2021卓尔	3	1	4-4-2 (100.0%)	442	2021申花22	约尼奇	CD	1	1991-01-29	1.89722	51.97	96	96	1	7	7	6	75	6	50	24	75	50	17.42	24	1.71	8.938	5.696	7	108.6	0.26	5.6	7.5	6	108.6	358.2	866.886	3115.38	0
2021-04-27	2021	2021永昌	11	2021建业	10	443132021永昌2021建业	0	0	4-4-2(100.0%)	442	2021永昌30	刘洋（大）	CD	0	1991-02-09	2.14583	54.53	97	97	1	12	12	8	87.1	6	33.33	56	96.43	40.32	16.25	62	1.95	9.453	6.317	8	214.1	0.49	5.8	7.4	6	214.113	217.288	732.532	3656.29	0
2021-04-27	2021	2021永昌	11	2021建业	10	443132021永昌2021建业	0	0	4-4-2(100.0%)	442	2021永昌13	苏祖	CD	0	1989-06-22	2.14583	54.53	97	97	1	14	14	8	84.91	7	85.71	50	82	32.08	17.02	53	1.87	8.674	5.909	10	171.6	0.41	5.4	6.9	10	171.627	253.505	710.592	3102.59	0
2021-05-04	2021	2021卓尔	14	2021亚泰	4	443202021卓尔2021亚泰	0	0	4-4-2 (100.0%)	442	2021卓尔25	姆比亚	CD	1	1986-05-20	2.35208	43.29	95	95	1	13	13	10	82.76	3	100	54	87.04	27.59	16.25	58	1.97	8.905	6.302	6	134	0.31	5.6	6.7	9	134.037	192.425	612.009	3316.69	0
2021-05-04	2021	2021卓尔	14	2021亚泰	4	443202021卓尔2021亚泰	0	0	4-4-2 (100.0%)	442	2021卓尔22	廖均健	CD	0	1994-01-27	2.35208	43.29	95	95	1	8	8	6	88.46	2	50	50	92	34.62	11.4	52	1.85	9.575	6.751	4	98.1	0.24	6	7.2	5	98.0675	220.991	924.081	3720.88	0
2021-05-11	2021	2021一方	15	2021泰达	12	443272021一方2021泰达	1	0	4-4-2 (100.0%)	442	2021一方22	董岩峰	CD	0	1996-02-11	2.35347	50.3	96	96	1	16	16	9	85	4	75	58	86.21	33.33	18.61	60	1.85	9.95	7.113	7	100.6	0.24	6.2	7.6	6	100.568	380.497	821.258	4426.2	0
2021-05-11	2021	2021一方	15	2021泰达	12	443272021一方2021泰达	1	0	4-4-2 (100.0%)	442	2021一方30	马库斯·丹尼尔森	CD	1	1989-04-08	2.35347	50.3	96	96	1	11	11	8	86.89	4	100	59	86.44	21.31	15.24	61	2.26	10.713	7.827	7	124.4	0.31	6.7	8.3	5	124.374	551.753	1169.04	4672.11	0
2021-05-11	2021	2021泰达	12	2021一方	15	443272021泰达2021一方	0	1	4-4-2(100.0%)	442	2021泰达44	卡达尔	CD	1	1990-03-14	2.35347	49.7	96	96	1	12	12	7	91.86	8	37.5	86	89.53	31.4	16.25	86	1.91	8.934	6.676	7	107.7	0.26	5.6	7.1	3	107.73	246.571	743.102	3758.77	0
2021-05-11	2021	2021泰达	12	2021一方	15	443272021泰达2021一方	0	1	4-4-2(100.0%)	442	2021泰达3	李松益	CD	0	1993-01-27	2.35347	49.7	96	96	1	14	14	13	84.52	8	62.5	82	85.37	26.19	15.88	84	2.1	9.465	6.96	5	117.8	0.27	5.9	7.4	8	117.84	373.473	826.892	4064.04	0
2021-05-10	2021	2021国安	5	2021卓尔	14	443262021国安2021卓尔	2	0	4-4-2 (100.0%)	442	2021国安22	于大宝	CD	0	1988-04-18	2.375	52.99	96	96	1	16	16	11	82.81	7	71.43	63	82.54	29.69	13.66	64	2.3	9.813	6.865	2	35.8	0.08	6.1	7.2	6	35.8136	196.322	1152.16	4194.43	0
2021-05-10	2021	2021国安	5	2021卓尔	14	443262021国安2021卓尔	2	0	4-4-2 (100.0%)	442	2021国安30	卢卡斯	CD	0	1990-07-04	2.375	52.99	96	96	1	17	17	7	90.79	12	50	72	93.06	21.05	13.46	76	2.12	10.188	7.342	4	72	0.17	6.3	7.7	5	71.9794	273.275	1212.98	4504.35	0
2021-05-15	2021	2021黄海	16	2021力帆	13	443312021黄海2021力帆	1	0	4-4-2 (100.0%)	442	2021黄海26	武科维奇	CD	1	1988-06-10	2.15972	51.73	98	98	1	11	11	5	91.23	5	60	54	90.74	33.33	16.42	57	2.05	9.603	6.196	3	68	0.16	5.9	7.2	6	67.9943	320.948	752.998	3351.95	0
2021-05-15	2021	2021黄海	16	2021力帆	13	443312021黄海2021力帆	1	0	4-4-2 (100.0%)	442	2021黄海5	栗鹏	CD	0	1990-08-29	2.15972	51.73	47	98	0	4	8.34043	16.6809	68	10.4255	80	47.9574	69.57	40	21.11	52.1277	1.84	10.0982	6.73906	2.08511	57.1319	0.15	6.2	7.8	8.34043	57.2312	440.658	1017.89	3874.64	0
2021-05-17	2021	2021申花	9	2021亚泰	4	443332021申花2021亚泰	0	1	4-4-2 (100.0%)	442	2021申花6	冯潇霆	CD	0	1985-10-22	2.08958	55.86	95	95	1	9	9	8	85.96	7	42.86	56	85.71	49.12	14.36	57	1.79	8.642	5.804	3	55.9	0.13	5.4	6.9	6	55.9483	356.029	862.656	2913.33	0
2021-05-17	2021	2021申花	9	2021亚泰	4	443332021申花2021亚泰	0	1	4-4-2 (100.0%)	442	2021申花22	约尼奇	CD	1	1991-01-29	2.08958	55.86	95	95	1	16	16	10	80	5	40	48	77.08	46	18.14	50	1.82	9.107	6.262	9	117.2	0.29	5.7	7.5	9	117.182	433.714	827.605	3347.84	0
