# Supplementary material for: Non-linear trends using the generalized additive models in physical and technical performances of the Chinese Super League players
Source: PLoS One. 2024 Jul 26;19(7):e0307843. doi: 10.1371/journal.pone.0307843 (PMC11280146; doi:10.1371/journal.pone.0307843)
Supplement: S1 File — It includes detailed datasets used in the analysis of non-linear trends in physical and technical performance indicators of players across different positions and formations in the Chinese Super League from the 2015 to 2021 seasons. (ZIP) [file pone.0307843.s001.zip › Datta/CD/CD4141.xlsx]

## Sheet: Sheet1
MatchDate	Season	球队名字	球队排名	对手名字	对手排名		GoalsScored	GoalsAgainst	阵型2	formation	球员号码	PlayerID	场上确切位置	ForeignorNot	确切出生日期	MinBallinPlay	BallPoss%	MinPlayed	全场时间	FullMatchorNo	Gain_of_Possession	标准化Poss	Loss_of_Possession	Ball_Retention	Challenge	Challenge_Success_Rate	Pass	Pass_Success_Rate	FirstTimePassofIndposs%	AvgLengthFwdPass	标准化IndPoss	TouchesperIndPoss	Distance_Covered	Distance_Covered_Ball_In_Play	Number_of_Sprint	标准化DistanceSprint	TimeinSprint	AvgSpeed	AvgSpeedBallinPlay	标准化NoJump	Sprint	High_Speed_Running	Middle_speed_running	Low_Speed_Running	标准化Walking&Jogging&Standing
2015-07-12	2015	2015绿城	11	2015国安	4	421972015绿城2015国安	0	4	4-1-4-1 (100.0%)	4141	2015绿城26	布拉比	CD	1	1984-01-11	59.8333	35.14	96	96	1	10	10	10	71.43	8	75	33	72.73	28.57	20.54	35	1.83	10.205	7.838	6	159.1	0.37	6.3	7.9	5	159.092	351.718	1173.68	4229.91	4290.16
2015-07-12	2015	2015绿城	11	2015国安	4	421972015绿城2015国安	0	4	4-1-4-1 (100.0%)	4141	2015绿城5	戈腾	CD	0	1990-02-20	59.8333	35.14	96	96	1	13	13	7	81.08	6	66.67	37	78.38	43.24	15.49	37	1.84	10.248	7.7	6	144.8	0.35	6.4	7.7	3	144.769	330.202	948.647	4074.16	4749.82
2015-07-04	2015	2015苏宁	9	2015人和	15	421892015苏宁2015人和	1	0	4-1-4-1(100.0%)	4141	2015苏宁6	奥特森	CD	1	1984-02-18	60.5333	50.49	97	97	1	11	11	6	88.46	6	83.33	50	86	21.15	16.42	52	2.31	9.273	6.886	4	106.2	0.25	5.7	6.8	8	106.171	230.019	867.363	3766.65	4302.41
2015-07-04	2015	2015苏宁	9	2015人和	15	421892015苏宁2015人和	1	0	4-1-4-1(100.0%)	4141	2015苏宁2	李昂	CD	0	1993-09-15	60.5333	50.49	97	97	1	12	12	5	91.53	6	16.67	58	91.38	30.51	16.01	59	1.98	8.966	6.63	1	17	0.04	5.5	6.6	2	16.973	266.462	856.81	3471.64	4354.4
2015-07-04	2015	2015宏运	14	2015鲁能	3	421892015宏运2015鲁能	0	2	4-1-4-1(100.0%)	4141	2015宏运30	金裕晋	CD	1	1983-06-19	45.3167	41.94	96	96	1	17	17	10	67.74	6	83.33	30	60	58.06	16.34	31	1.74	8.665	5.241	3	53.5	0.13	5.4	6.9	10	53.4907	189.102	620.705	3317.59	4484.12
2015-07-04	2015	2015宏运	14	2015鲁能	3	421892015宏运2015鲁能	0	2	4-1-4-1(100.0%)	4141	2015宏运5	杨善平	CD	0	1987-10-28	45.3167	41.94	96	96	1	8	8	7	63.16	2	0	18	66.67	63.16	13.09	19	1.42	8.461	4.952	0	0	0	5.3	6.6	7	0	184.159	726.326	3227.92	4322.87
2015-08-11	2015	2015绿城	11	2015申花	6	422272015绿城2015申花	4	1	4-1-4-1(100.0%)	4141	2015绿城34	斯皮拉诺维奇	CD	1	1988-06-27	60.5833	47.32	94	94	1	21	21	11	81.03	6	50	58	79.31	39.66	17.15	58	2.12	10.28	7.818	2	48.5	0.12	6.5	7.7	13	48.5228	290.902	1338	4705.71	3896.6
2015-08-11	2015	2015绿城	11	2015申花	6	422272015绿城2015申花	4	1	4-1-4-1(100.0%)	4141	2015绿城13	曹轩	CD	0	1985-07-02	60.5833	47.32	94	94	1	8	8	5	87.5	0	0	40	85	45	17.18	40	2.05	9.717	7.604	2	74	0.17	6.2	7.5	4	73.9513	300.753	797.953	4608.27	3935.6
2015-08-11	2015	2015亚泰	8	2015富力	12	422272015亚泰2015富力	2	2	4-1-4-1 (100.0%)	4141	2015亚泰5	伊斯梅洛夫	CD	1	1985-04-21	54.4167	33.07	96	96	1	11	11	8	68	4	100	24	62.5	52	21.51	25	1.52	9.616	6.941	5	129.8	0.3	6	7.7	2	129.775	187.943	870.998	4067.83	4359.1
2015-08-11	2015	2015亚泰	8	2015富力	12	422272015亚泰2015富力	2	2	4-1-4-1 (100.0%)	4141	2015亚泰15	孙捷	CD	0	1992-01-01	54.4167	33.07	96	96	1	9	9	7	61.11	1	100	16	62.5	55.56	13.18	18	1.78	10.151	6.889	0	0	0	6.3	7.6	4	0	251.036	923.546	4059.99	4916.58
2015-08-11	2015	2015宏运	14	2015申鑫	16	422272015宏运2015申鑫	1	2	4-1-4-1(100.0%)	4141	2015宏运30	金裕晋	CD	1	1983-06-19	49.1833	53.57	97	97	1	22	22	17	69.09	9	77.78	48	75	41.82	14.31	55	1.91	9.218	5.601	2	54.5	0.13	5.7	6.8	7	54.549	87.3009	869.912	3763.93	4442.78
2015-08-11	2015	2015宏运	14	2015申鑫	16	422272015宏运2015申鑫	1	2	4-1-4-1(100.0%)	4141	2015宏运5	杨善平	CD	0	1987-10-28	49.1833	53.57	97	97	1	20	20	11	72.5	6	100	38	76.32	35	16.34	40	1.9	8.879	5.464	2	25.2	0.06	5.4	6.7	12	25.2286	225.878	819.997	3441.96	4365.51
2015-08-11	2015	2015宏运	14	2015申鑫	16	422272015宏运2015申鑫	1	2	4-1-4-1(100.0%)	4141	2015宏运25	胡延强	CD	0	1993-03-20	49.1833	53.57	66	97	0	4	5.87879	13.2273	62.5	2.93939	50	26.4545	66.67	20.83	16.37	35.2727	2.58	10.1777	6.07279	13.2273	236.474	0.55	6.3	8	2.93939	236.409	465.183	1003.93	3948.61	4522.79
2015-08-23	2015	2015泰达	13	2015宏运	14	422392015泰达2015宏运	0	0	4-1-4-1 (100.0%)	4141	2015泰达30	吕伟	CD	0	1989-01-18	48.3333	55.15	96	96	1	11	11	4	87.1	5	60	28	85.71	35.48	16.74	31	1.77	9.102	5.709	4	65.6	0.15	5.6	7.1	5	65.5709	265.08	580.371	3683.46	4507.59
2015-09-19	2015	2015上港	2	2015人和	15	422662015上港2015人和	3	1	4-1-4-1 (100.0%)	4141	2015上港33	杨博宇	CD	0	1989-06-24	55.5167	52.83	95	95	1	9	9	7	81.58	4	75	36	83.33	42.11	15.95	38	1.95	8.877	6.209	6	93.1	0.23	5.6	6.8	5	93.1095	242.393	704.54	3283.17	4553.89
2015-09-19	2015	2015上港	2	2015人和	15	422662015上港2015人和	3	1	4-1-4-1 (100.0%)	4141	2015上港27	石柯	CD	0	1993-01-08	55.5167	52.83	95	95	1	12	12	6	88.68	2	0	52	88.46	35.85	14.97	53	1.81	9.715	6.815	1	29.2	0.07	6.1	7.4	2	29.2217	400.241	1104.8	3933.87	4247.2
2015-09-27	2015	2015绿城	11	2015亚泰	8	422742015绿城2015亚泰	0	1	4-1-4-1 (100.0%)	4141	2015绿城34	斯皮拉诺维奇	CD	1	1988-06-27	58.8333	49.44	96	96	1	14	14	16	78.08	7	85.71	72	77.78	27.4	17.89	73	2.56	10.589	7.85	4	68.2	0.17	6.6	8	10	68.1726	322.61	1144.38	5169.84	3883.54
2015-09-27	2015	2015绿城	11	2015亚泰	8	422742015绿城2015亚泰	0	1	4-1-4-1 (100.0%)	4141	2015绿城13	曹轩	CD	0	1985-07-02	58.8333	49.44	96	96	1	16	16	10	83.33	4	75	60	81.67	33.33	17.27	60	1.95	10.522	7.563	4	90	0.2	6.5	7.7	7	89.9553	352.424	1074.77	4755.06	4250.2
2015-09-27	2015	2015苏宁	9	2015力帆	10	422742015苏宁2015力帆	1	2	4-1-4-1 (100.0%)	4141	2015苏宁6	奥特森	CD	1	1984-02-18	55.4167	59.78	96	96	1	16	16	9	84.21	11	54.55	55	85.45	24.56	16.22	57	2.3	9.76	6.99	4	87.9	0.21	6.1	7.6	7	87.8502	369.703	1385.55	4030.74	3885.66
2015-09-27	2015	2015苏宁	9	2015力帆	10	422742015苏宁2015力帆	1	2	4-1-4-1 (100.0%)	4141	2015苏宁2	李昂	CD	0	1993-09-15	55.4167	59.78	96	96	1	12	12	15	79.17	3	100	67	77.61	29.17	19.93	72	2.04	9.341	6.605	2	36.2	0.08	5.8	7.2	8	36.1582	353.342	1039.83	3955.37	3956.42
2015-10-18	2015	2015绿城	11	2015宏运	14	422952015绿城2015宏运	0	0	4-1-4-1 (100.0%)	4141	2015绿城34	斯皮拉诺维奇	CD	1	1988-06-27	59.2333	55.39	97	97	1	10	10	6	91.43	15	46.67	68	92.65	14.29	16.98	70	2.5	10.406	7.797	4	84.1	0.19	6.4	7.9	9	84.1313	370.282	1220.78	4825.51	3905.69
2015-10-18	2015	2015绿城	11	2015宏运	14	422952015绿城2015宏运	0	0	4-1-4-1 (100.0%)	4141	2015绿城13	曹轩	CD	0	1985-07-02	59.2333	55.39	97	97	1	10	10	5	90.2	8	62.5	49	89.8	23.53	17.83	51	2.08	9.935	7.442	4	70.5	0.17	6.1	7.5	6	70.4799	306.106	1112.13	4438.37	4007.98
2015-10-25	2015	2015绿城	11	2015苏宁	9	423022015绿城2015苏宁	1	1	4-1-4-1 (100.0%)	4141	2015绿城34	斯皮拉诺维奇	CD	1	1988-06-27	61.85	49.83	94	94	1	8	8	8	84.31	5	100	48	83.33	25.49	15.36	51	2.24	10.092	7.61	2	32	0.08	6.5	7.5	6	31.957	329.824	932.64	4407.12	4389.99
2015-10-25	2015	2015绿城	11	2015苏宁	9	423022015绿城2015苏宁	1	1	4-1-4-1 (100.0%)	4141	2015绿城13	曹轩	CD	0	1985-07-02	61.85	49.83	94	94	1	11	11	5	89.58	10	90	47	87.23	47.92	15.49	48	1.71	9.832	7.485	2	27.2	0.06	6.3	7.4	7	27.1543	291.13	842.042	4413.4	4257.78
2016-03-05	2016	2016苏宁	2	2016鲁能	14	424342016苏宁2016鲁能	3	0	4-1-4-1 (100.0%)	4141	2016苏宁6	塞恩斯伯里	CD	1	1992-01-05	59.7	35.41	94	94	1	11	11	10	47.37	10	70	18	50	63.16	23.87	19	1.58	9.947	7.33	5	70.9	0.17	6.3	7.4	10	70.9448	347.288	936.451	4572.07	4020.48
2016-03-05	2016	2016苏宁	2	2016鲁能	14	424342016苏宁2016鲁能	3	0	4-1-4-1 (100.0%)	4141	2016苏宁2	李昂	CD	0	1993-09-15	59.7	35.41	94	94	1	11	11	13	43.48	5	80	21	33.33	52.17	18.32	23	1.61	9.157	6.789	2	51	0.12	5.8	6.8	6	51.0104	194.066	874.731	3958.4	4078.77
2016-04-16	2016	2016苏宁	2	2016申花	4	424762016苏宁2016申花	2	0	4-1-4-1 (100.0%)	4141	2016苏宁6	塞恩斯伯里	CD	1	1992-01-05	45.75	59.53	96	96	1	8	8	8	86.67	11	63.64	58	84.48	21.67	19.66	60	2.48	8.835	5.726	9	182.6	0.45	5.5	7.5	6	182.605	323.888	822.113	3484.51	4021.69
2016-04-16	2016	2016苏宁	2	2016申花	4	424762016苏宁2016申花	2	0	4-1-4-1 (100.0%)	4141	2016苏宁2	李昂	CD	0	1993-09-15	45.75	59.53	96	96	1	14	14	10	82.76	0	0	56	83.93	29.31	18.53	58	2.16	8.67	5.577	8	196.6	0.47	5.4	7.3	1	196.6	417.732	858.442	3232.43	3964.66
2016-04-23	2016	2016国安	5	2016宏运	11	424832016国安2016宏运	0	0	4-1-4-1 (100.0%)	4141	2016国安13	徐云龙	CD	0	1979-02-17	47.0333	57.91	96	96	1	12	12	13	75	2	50	49	75.51	42.31	22.84	52	2.04	10.306	6.488	5	73.3	0.17	6.4	8.3	2	73.2956	423.135	1119.86	4486.66	4202.58
2016-04-23	2016	2016国安	5	2016宏运	11	424832016国安2016宏运	0	0	4-1-4-1 (100.0%)	4141	2016国安2	克里梅茨	CD	1	1992-01-27	47.0333	57.91	96	96	1	16	16	18	67.86	14	85.71	56	67.86	62.5	23.86	56	1.45	10.385	6.445	3	37.7	0.09	6.5	8.3	11	37.7407	461.533	1375.54	4566.9	3943.68
2016-04-23	2016	2016苏宁	2	2016富力	6	424832016苏宁2016富力	1	1	4-1-4-1 (100.0%)	4141	2016苏宁6	塞恩斯伯里	CD	1	1992-01-05	51.35	47.65	95	95	1	13	13	11	72.5	13	76.92	35	80	35	20.26	40	2.13	9.154	6.169	5	94.5	0.23	5.7	7.2	8	94.5056	309.516	695.942	3855.67	4198.08
2016-04-23	2016	2016苏宁	2	2016富力	6	424832016苏宁2016富力	1	1	4-1-4-1 (100.0%)	4141	2016苏宁2	李昂	CD	0	1993-09-15	51.35	47.65	95	95	1	13	13	13	74	0	0	48	77.08	36	17.27	50	1.98	8.898	5.822	5	92.3	0.23	5.6	6.8	2	92.2562	328.876	696.674	3348.84	4431.28
2016-04-08	2016	2016富力	6	2016富德	9	424682016富力2016富德	0	0	4-1-4-1 (100.0%)	4141	2016富力22	张贤秀	CD	1	1991-09-28	63	60.22	94	94	1	14	14	9	83.93	4	75	54	83.33	14.29	17.06	56	2.63	9.265	7.237	2	50.4	0.12	5.9	6.9	5	50.3647	422.124	1248.76	3160.83	4383.29
2016-04-08	2016	2016富力	6	2016富德	9	424682016富力2016富德	0	0	4-1-4-1 (100.0%)	4141	2016富力5	张耀坤	CD	0	1981-04-07	63	60.22	94	94	1	12	12	3	90.91	5	40	33	90.91	45.45	15.34	33	1.85	8.78	6.785	7	175.7	0.42	5.6	6.5	6	175.737	294.355	654.952	3132.16	4522.87
2016-04-08	2016	2016富德	9	2016富力	6	424682016富德2016富力	0	0	4-1-4-1 (100.0%)	4141	2016富德24	李浩杰	CD	0	1993-07-03	63	39.78	94	94	1	9	9	9	76.32	5	60	37	78.38	34.21	16.6	38	1.82	9.243	7.25	2	52.9	0.13	5.9	6.9	1	52.8917	179.197	744.992	3836.95	4428.88
2016-04-08	2016	2016富德	9	2016富力	6	424682016富德2016富力	0	0	4-1-4-1 (100.0%)	4141	2016富德20	崔民	CD	0	1989-07-06	63	39.78	94	94	1	13	13	7	81.58	7	28.57	37	75.68	44.74	23.22	38	1.92	9.442	7.256	2	38.6	0.1	6	6.9	7	38.6315	170.17	697.249	3940.6	4595.82
2016-05-21	2016	2016苏宁	2	2016泰达	10	425112016苏宁2016泰达	0	1	4-1-4-1 (100.0%)	4141	2016苏宁6	塞恩斯伯里	CD	1	1992-01-05	56.65	63.01	95	95	1	20	20	10	88.1	17	70.59	83	84.34	38.1	12.51	84	2.12	9.878	6.881	4	77.6	0.18	6.2	7.3	17	77.6125	327.964	1035.17	4127.59	4309.68
2016-05-21	2016	2016苏宁	2	2016泰达	10	425112016苏宁2016泰达	0	1	4-1-4-1 (100.0%)	4141	2016苏宁2	李昂	CD	0	1993-09-15	56.65	63.01	95	95	1	12	12	13	80.3	3	100	65	76.92	31.82	17.21	66	2.2	9.047	6.536	8	135.2	0.33	5.7	6.9	5	135.179	445.103	784.798	3100.05	4581.81
2016-07-23	2016	2016富德	9	2016富力	6	425742016富德2016富力	3	1	4-1-4-1 (100.0%)	4141	2016富德5	尼古拉	CD	1	1986-03-28	61.2	36.26	95	95	1	12	12	10	69.7	7	42.86	33	66.67	60.61	23.57	33	1.61	9.918	7.399	2	30.9	0.07	6.2	7.3	8	30.8524	167.656	949.524	4150.34	4619.82
2016-07-23	2016	2016富德	9	2016富力	6	425742016富德2016富力	3	1	4-1-4-1 (100.0%)	4141	2016富德20	崔民	CD	0	1989-07-06	61.2	36.26	95	95	1	12	12	8	72.41	1	0	30	73.33	51.72	22.66	29	1.86	9.473	6.961	1	18.1	0.04	5.9	6.8	4	18.148	114.789	905.91	3859.87	4574.46
2016-07-30	2016	2016富德	9	2016鲁能	14	425812016富德2016鲁能	2	1	4-1-4-1 (100.0%)	4141	2016富德5	尼古拉	CD	1	1986-03-28	57.1167	45.28	95	95	1	16	16	18	68.42	10	60	54	68.52	40.35	24.33	57	1.95	9.757	6.884	10	223.1	0.52	6.2	7.2	13	223.143	284.669	1001.22	3442.32	4806.04
2016-07-30	2016	2016富德	9	2016鲁能	14	425812016富德2016鲁能	2	1	4-1-4-1 (100.0%)	4141	2016富德20	崔民	CD	0	1989-07-06	57.1167	45.28	95	95	1	12	12	9	76.92	20	20	38	73.68	56.41	19.84	39	1.67	9.43	6.588	2	34.4	0.09	6	6.9	10	34.3866	283.031	914.713	3592.9	4604.88
2016-07-09	2016	2016富德	9	2016申花	4	425602016富德2016申花	2	0	4-1-4-1 (100.0%)	4141	2016富德5	尼古拉	CD	1	1986-03-28	52.1	41.53	97	97	1	11	11	21	50	6	33.33	39	48.72	42.86	31.09	42	1.88	9.238	6.324	5	128.5	0.29	5.7	7.3	3	128.482	315.638	845.88	3264.07	4684.32
2016-07-09	2016	2016富德	9	2016申花	4	425602016富德2016申花	2	0	4-1-4-1 (100.0%)	4141	2016富德20	崔民	CD	0	1989-07-06	52.1	41.53	97	97	1	14	14	9	64	11	72.73	24	58.33	56	18.47	25	1.52	8.86	6.025	2	36.7	0.09	5.5	7	11	36.7218	262.814	727.314	3434.34	4398.84
2016-09-10	2016	2016泰达	10	2016建业	13	426232016泰达2016建业	2	1	4-1-4-1 (100.0%)	4141	2016泰达3	赞纳迪内	CD	1	1988-06-24	54.1	56.96	94	94	1	23	23	20	70.15	15	66.67	66	66.67	46.27	24.27	67	1.73	9.281	6.165	4	92.4	0.23	5.9	6.8	18	92.3747	169.033	720.92	3696.1	4602.88
2016-09-10	2016	2016泰达	10	2016建业	13	426232016泰达2016建业	2	1	4-1-4-1 (100.0%)	4141	2016泰达5	约万诺维奇	CD	1	1989-08-04	54.1	56.96	94	94	1	16	16	8	84	6	83.33	49	77.55	40	18.15	50	1.96	9.499	6.37	4	52.9	0.13	6	7.1	5	52.8806	222.714	690.88	4293.2	4238.97
2016-09-16	2016	2016亚泰	12	2016富力	6	426292016亚泰2016富力	3	1	4-1-4-1 (100.0%)	4141	2016亚泰5	伊斯梅洛夫	CD	1	1985-04-21	54.45	39.45	97	97	1	14	14	12	63.64	2	50	30	70	42.42	23.14	33	1.67	11.01	7.849	7	139.2	0.32	6.8	8.6	7	139.244	528.883	1589.42	4977.11	3775.78
2016-09-16	2016	2016亚泰	12	2016富力	6	426292016亚泰2016富力	3	1	4-1-4-1 (100.0%)	4141	2016亚泰15	孙捷	CD	0	1992-01-01	54.45	39.45	97	97	1	12	12	10	67.74	1	100	31	67.74	64.52	17.24	31	1.74	11.269	7.779	7	141.5	0.33	6.9	8.6	4	141.529	388.649	1494	5210.98	4033.77
2016-09-18	2016	2016上港	3	2016绿城	15	426312016上港2016绿城	2	1	4-1-4-1 (100.0%)	4141	2016上港28	贺惯	CD	0	1993-01-25	51.5333	50.65	87	95	0	13	14.1954	10.9195	78.26	10.9195	60	45.8621	85.71	34.78	16.13	50.2299	1.87	9.38425	6.5277	2.18391	36.3621	0.09	5.9	7.3	4.36782	36.3439	264.297	906.176	4196.21	3981.09
2016-09-18	2016	2016上港	3	2016绿城	15	426312016上港2016绿城	2	1	4-1-4-1 (100.0%)	4141	2016上港27	石柯	CD	0	1993-01-08	51.5333	50.65	95	95	1	13	13	12	73.91	8	62.5	46	73.91	41.3	19.89	46	1.98	8.695	6.021	1	11.8	0.03	5.5	7	7	11.8208	410.401	788.804	3025.66	4458.38
2016-10-15	2016	2016富德	9	2016泰达	10	426582016富德2016泰达	1	2	4-1-4-1 (100.0%)	4141	2016富德5	尼古拉	CD	1	1986-03-28	58.2667	50.47	94	94	1	25	25	33	65.26	3	100	89	65.17	33.68	20.92	95	2.22	10.153	7.521	5	96.4	0.23	6.5	7.7	11	96.3745	422.636	1035.92	4100.48	4497.41
2016-10-15	2016	2016富德	9	2016泰达	10	426582016富德2016泰达	1	2	4-1-4-1 (100.0%)	4141	2016富德20	崔民	CD	0	1989-07-06	58.2667	50.47	94	94	1	23	23	12	80.65	8	75	61	78.69	41.94	17.71	62	1.92	9.437	7.025	3	54.4	0.13	6	7.2	12	54.3536	372.564	1073.05	3710.17	4227.25
2016-10-22	2016	2016华夏	7	2016泰达	10	426652016华夏2016泰达	5	0	4-1-4-1 (100.0%)	4141	2016华夏22	居吕姆	CD	1	1987-05-17	54.7667	56.57	96	96	1	13	13	15	78.57	4	75	66	78.79	38.57	12.07	70	1.81	9.927	6.982	13	251	0.61	6.2	7.7	5	251.012	395.472	1304.22	4053.53	3922.42
2016-10-22	2016	2016华夏	7	2016泰达	10	426652016华夏2016泰达	5	0	4-1-4-1 (100.0%)	4141	2016华夏5	杜威	CD	0	1982-02-09	54.7667	56.57	96	96	1	17	17	13	81.16	4	75	68	82.35	36.23	17.64	69	2.12	10.176	6.995	5	117.9	0.29	6.4	7.7	7	117.863	345.174	953.09	4836.17	3923.52
2016-10-26	2016	2016华夏	7	2016绿城	15	426692016华夏2016绿城	0	0	4-1-4-1 (100.0%)	4141	2016华夏22	居吕姆	CD	1	1987-05-17	51.7333	59.79	94	94	1	15	15	18	71.43	4	75	61	67.21	42.86	16.13	63	1.83	9.282	6.147	4	109.1	0.26	5.9	7.1	10	109.082	257.795	885.749	3427.31	4602.46
2016-10-26	2016	2016华夏	7	2016绿城	15	426692016华夏2016绿城	0	0	4-1-4-1 (100.0%)	4141	2016华夏4	金洋洋	CD	0	1993-02-03	51.7333	59.79	94	94	1	14	14	10	80.77	6	66.67	51	78.43	50	10.95	52	1.67	10.056	6.7	4	76.5	0.19	6.4	7.8	10	76.5036	342.002	1000.57	4238.61	4398.25
2016-10-26	2016	2016富德	9	2016永昌	16	426692016富德2016永昌	2	0	4-1-4-1 (100.0%)	4141	2016富德5	尼古拉	CD	1	1986-03-28	57.9833	38.05	96	96	1	20	20	29	44.23	4	50	50	32	63.46	33.43	52	1.65	10.568	7.805	4	66	0.16	6.6	8.1	7	65.9735	599.38	1435.41	4098.88	4368.53
2016-10-26	2016	2016富德	9	2016永昌	16	426692016富德2016永昌	2	0	4-1-4-1 (100.0%)	4141	2016富德20	崔民	CD	0	1989-07-06	57.9833	38.05	96	96	1	13	13	13	55.17	4	75	27	51.85	55.17	26.52	29	1.62	9.707	7.162	4	73	0.17	6	7.4	6	72.9595	306.671	1164.47	3893.82	4268.62
2016-10-30	2016	2016亚泰	12	2016申花	4	426732016亚泰2016申花	1	0	4-1-4-1 (100.0%)	4141	2016亚泰5	伊斯梅洛夫	CD	1	1985-04-21	40.1	49.19	94	94	1	18	18	19	55.81	5	100	39	56.41	58.14	18.26	43	1.65	9.901	5.991	12	192.4	0.46	6.3	7.9	10	192.407	413.92	1127.16	4325.13	3842.42
2016-10-30	2016	2016亚泰	12	2016申花	4	426732016亚泰2016申花	1	0	4-1-4-1 (100.0%)	4141	2016亚泰30	杨博宇	CD	0	1989-06-24	40.1	49.19	94	94	1	8	8	7	66.67	5	40	20	70	52.38	18.57	21	1.48	9.077	5.33	8	127	0.3	5.8	7	1	126.968	249.245	929.551	3682.69	4088.97
2016-10-30	2016	2016富德	9	2016绿城	15	426732016富德2016绿城	2	2	4-1-4-1 (100.0%)	4141	2016富德5	尼古拉	CD	1	1986-03-28	62.1333	47.58	97	97	1	17	17	21	66.13	5	80	58	65.52	38.71	17.94	62	1.92	9.653	7.322	5	112.2	0.26	5.9	7.1	8	112.183	186.302	959.801	3960.73	4434.3
2016-10-30	2016	2016富德	9	2016绿城	15	426732016富德2016绿城	2	2	4-1-4-1 (100.0%)	4141	2016富德20	崔民	CD	0	1989-07-06	62.1333	47.58	97	97	1	10	10	14	70.83	6	83.33	48	68.75	52.08	19.91	48	1.77	9.247	7.017	1	26.7	0.06	5.7	6.8	6	26.7219	153.81	807.786	3895.52	4363.34
2017-04-01	2017	2017华夏	4	2017恒丰	8	428262017华夏2017恒丰	1	0	4-1-4-1 (100.0%)	4141	2017华夏23	任航	CD	0	1989-02-23	48.5167	63.67	94	94	1	7	7	4	90.48	8	50	40	92.5	38.1	17.51	42	1.98	9.45	6.174	8	146.8	0.35	6	7.6	8	146.807	418.139	1064.54	3697.94	4123.05
2017-04-01	2017	2017华夏	4	2017恒丰	8	428262017华夏2017恒丰	1	0	4-1-4-1 (100.0%)	4141	2017华夏33	高准翼	CD	0	1995-08-21	48.5167	63.67	94	94	1	12	12	6	86.96	5	40	46	80.43	41.3	13.12	46	2	9.392	6.057	4	66.7	0.16	5.9	7.5	8	66.7189	515.606	823.836	3747.14	4238.66
2017-04-08	2017	2017泰达	13	2017恒丰	8	428332017泰达2017恒丰	0	0	4-1-4-1 (100.0%)	4141	2017泰达4	潘喜明	CD	0	1993-01-11	44.1833	46.96	94	94	1	20	20	18	55	4	50	40	47.5	67.5	21.15	40	1.58	8.465	5.373	5	124.8	0.3	5.4	7.3	10	124.794	304.135	683.38	2693.77	4659.01
2017-04-08	2017	2017泰达	13	2017恒丰	8	428332017泰达2017恒丰	0	0	4-1-4-1 (100.0%)	4141	2017泰达5	邱添一	CD	0	1989-01-31	44.1833	46.96	94	94	1	13	13	10	56.52	5	60	22	59.09	65.22	20.06	23	1.43	8.539	5.251	5	117.3	0.27	5.4	7.1	5	117.287	333.926	686.805	2807.73	4592.89
2017-04-21	2017	2017权健	3	2017国安	9	428462017权健2017国安	1	1	4-1-4-1 (100.0%)	4141	2017权健4	刘奕鸣	CD	0	1995-02-28	50.1	39.57	95	95	1	10	10	9	59.09	1	100	17	70.59	40.91	15.13	22	1.91	9.707	6.613	2	39.3	0.09	6.1	7.9	3	39.3026	226.048	992.278	4832.47	3617.26
2017-04-21	2017	2017权健	3	2017国安	9	428462017权健2017国安	1	1	4-1-4-1 (100.0%)	4141	2017权健5	杨善平	CD	0	1987-10-28	50.1	39.57	95	95	1	11	11	8	71.43	7	85.71	28	64.29	67.86	16.65	28	1.36	9.241	6.25	0	0	0	5.8	7.5	12	0	287.76	945.934	3691.3	4316.12
2017-04-23	2017	2017亚泰	7	2017建业	14	428482017亚泰2017建业	1	0	4-1-4-1 (100.0%)	4141	2017亚泰5	伊斯梅洛夫	CD	1	1985-04-21	40.4333	57.29	97	97	1	28	28	11	78.85	25	80	52	78.85	69.23	14.3	52	1.37	10.955	6.174	8	154	0.35	6.8	9.2	27	154.034	553.962	1658.07	4653.47	3935.7
2017-04-23	2017	2017亚泰	7	2017建业	14	428482017亚泰2017建业	1	0	4-1-4-1 (100.0%)	4141	2017亚泰15	孙捷	CD	0	1992-01-01	40.4333	57.29	88	97	0	17	18.7386	23.1477	50	9.92045	22.22	42.9886	53.85	57.14	18.72	46.2955	1.48	11.7017	6.46814	4.40909	79.2534	0.19	7.2	9.4	6.61364	79.2493	587.199	2078.91	5258.83	3697.77
2017-04-29	2017	2017富德	15	2017亚泰	7	428542017富德2017亚泰	1	0	4-1-4-1 (100.0%)	4141	2017富德16	吴永春	CD	0	1989-03-30	51.4833	42.94	95	95	1	19	19	11	71.79	3	66.67	37	72.97	61.54	15.23	39	1.49	9.592	6.546	2	29.7	0.07	6.1	7.6	1	29.7238	255.181	846.179	4129.42	4331.09
2017-04-29	2017	2017富德	15	2017亚泰	7	428542017富德2017亚泰	1	0	4-1-4-1 (100.0%)	4141	2017富德2	姜卫鹏	CD	0	1993-01-03	51.4833	42.94	95	95	1	11	11	13	43.48	8	50	22	40.91	56.52	20.74	23	1.48	8.967	6.222	2	25.6	0.06	5.7	7.3	8	25.5953	260.721	965.54	3499.93	4215.46
2017-05-27	2017	2017权健	3	2017泰达	13	428822017权健2017泰达	3	0	4-1-4-1 (100.0%)	4141	2017权健21	权敬源	CD	1	1992-01-31	48.1667	44.59	95	95	1	20	20	17	63.04	8	87.5	45	64.44	58.7	20.75	46	1.98	10.292	6.71	5	107.5	0.26	6.5	8.4	10	107.453	335.316	1415.53	4543.5	3890.29
2017-05-27	2017	2017权健	3	2017泰达	13	428822017权健2017泰达	3	0	4-1-4-1 (100.0%)	4141	2017权健4	刘奕鸣	CD	0	1995-02-28	48.1667	44.59	95	95	1	8	8	7	69.57	7	71.43	21	76.19	52.17	12.33	23	1.43	9.838	6.261	3	63	0.16	6.2	7.8	6	63.0022	311.907	863.111	4798.48	3801.28
2017-06-03	2017	2017恒大	1	2017富德	15	428892017恒大2017富德	3	1	4-1-4-1 (100.0%)	4141	2017恒大17	刘健	CD	0	1984-08-20	58.6833	53.97	46	94	0	4	8.17391	6.13043	81.25	8.17391	75	32.6957	81.25	62.5	17.1	32.6957	1.56	8.52539	6.0957	0	0	0	5.4	6.3	6.13043	0	238.246	933.318	2977.9	4376.86
2017-06-03	2017	2017恒大	1	2017富德	15	428892017恒大2017富德	3	1	4-1-4-1 (100.0%)	4141	2017恒大3	梅方	CD	0	1989-11-14	58.6833	53.97	48	94	0	9	17.625	9.79167	66.67	5.875	100	29.375	66.67	73.33	11.93	29.375	1.47	9.26683	7.20862	9.79167	162.15	0.38	5.9	7.3	7.83333	162.227	540.676	847.239	3485.93	4230.87
2017-06-03	2017	2017恒大	1	2017富德	15	428892017恒大2017富德	3	1	4-1-4-1 (100.0%)	4141	2017恒大6	冯潇霆	CD	0	1985-10-22	58.6833	53.97	94	94	1	20	20	11	79.63	6	83.33	54	79.63	48.15	17.73	54	2.2	8.306	6.269	1	9.6	0.02	5.3	6.4	10	9.64792	322.975	823.844	2745.73	4404.18
2017-06-17	2017	2017权健	3	2017华夏	4	429032017权健2017华夏	0	1	4-1-4-1 (100.0%)	4141	2017权健21	权敬源	CD	1	1992-01-31	51.1833	46.35	95	95	1	17	17	17	68.52	7	14.29	51	66.67	48.15	20.43	54	1.87	10.333	7.226	6	101.3	0.23	6.5	8.5	5	101.313	494.485	1486.23	4297.28	3953.61
2017-06-17	2017	2017权健	3	2017华夏	4	429032017权健2017华夏	0	1	4-1-4-1 (100.0%)	4141	2017权健4	刘奕鸣	CD	0	1995-02-28	51.1833	46.35	95	95	1	7	7	5	82.14	3	33.33	28	82.14	25	10.38	28	2.18	9.86	6.734	4	90.2	0.22	6.2	7.9	2	90.1951	260.615	971.659	4523.22	4014.53
2017-06-18	2017	2017宏运	16	2017鲁能	6	429042017宏运2017鲁能	0	3	4-1-4-1(100.0%)	4141	2017宏运5	朗征	CD	0	1986-07-22	56.9667	37.17	94	94	1	9	9	5	85.29	1	100	34	82.35	47.06	19.83	34	1.62	9.972	7.474	6	111.3	0.28	6.4	7.9	0	111.27	463.736	1346.67	3784.88	4265.63
2017-06-18	2017	2017宏运	16	2017鲁能	6	429042017宏运2017鲁能	0	3	4-1-4-1(100.0%)	4141	2017宏运21	穆隆戈蒂	CD	1	1986-01-25	56.9667	37.17	94	94	1	15	15	10	67.74	5	20	29	68.97	38.71	16.73	31	1.97	9.473	7.127	2	36	0.08	6	7.5	6	36.0299	492.569	1189.99	3637.62	4116.65
2017-06-30	2017	2017申花	11	2017宏运	16	429162017申花2017宏运	8	1	4-1-4-1 (100.0%)	4141	2017申花33	刘嘉伟	CD	0	1993-04-28	53.6833	54.55	76	93	0	10	12.2368	4.89474	87.5	3.67105	66.67	37.9342	93.55	43.75	15.78	39.1579	1.78	8.9537	6.28117	2.44737	37.4447	0.09	5.8	7	8.56579	37.4878	201.56	826.825	3401.53	4486.38
2017-06-30	2017	2017申花	11	2017宏运	16	429162017申花2017宏运	8	1	4-1-4-1 (100.0%)	4141	2017申花30	陶金	CD	0	1985-06-02	53.6833	54.55	93	93	1	12	12	7	87.27	6	50	54	87.04	32.73	16.26	55	1.93	8.454	6.036	2	31.3	0.08	5.4	6.7	4	31.2777	253.297	764.374	3120.86	4284.28
2017-07-02	2017	2017权健	3	2017恒大	1	429182017权健2017恒大	4	3	4-1-4-1 (100.0%)	4141	2017权健21	权敬源	CD	1	1992-01-31	44.35	39.93	98	98	1	14	14	14	61.11	3	100	34	61.76	63.89	20.47	36	1.56	10.3	6.259	7	184.1	0.42	6.3	8.5	5	184.087	554.768	1231.53	4129.55	4200.39
2017-07-02	2017	2017权健	3	2017恒大	1	429182017权健2017恒大	4	3	4-1-4-1 (100.0%)	4141	2017权健4	刘奕鸣	CD	0	1995-02-28	44.35	39.93	98	98	1	12	12	11	60.71	7	71.43	26	65.38	64.29	16.04	28	1.46	9.466	5.935	5	121.5	0.28	5.8	8	5	121.529	359.084	801.028	4179.42	4004.89
2017-07-07	2017	2017权健	3	2017富力	5	429232017权健2017富力	2	1	4-1-4-1 (100.0%)	4141	2017权健21	权敬源	CD	1	1992-01-31	48.4333	38.9	95	95	1	10	10	9	78.57	6	66.67	41	68.29	61.9	22.1	42	1.48	10.146	6.74	2	51.4	0.12	6.3	8.3	4	51.4456	333.415	1392.31	4208.83	4160.2
2017-07-07	2017	2017权健	3	2017富力	5	429232017权健2017富力	2	1	4-1-4-1 (100.0%)	4141	2017权健4	刘奕鸣	CD	0	1995-02-28	48.4333	38.9	95	95	1	12	12	5	78.26	2	50	22	72.73	43.48	15.69	23	1.78	9.162	6.287	3	111.4	0.25	5.7	7.8	2	111.442	263.609	714.575	4024.29	4048.48
2017-08-05	2017	2017亚泰	7	2017申花	11	429522017亚泰2017申花	1	1	4-1-4-1 (100.0%)	4141	2017亚泰5	伊斯梅洛夫	CD	1	1985-04-21	48.8167	45.41	97	97	1	15	15	11	70.27	10	60	36	69.44	64.86	17.97	37	1.38	8.681	5.158	1	19.1	0.04	5.3	6.3	12	19.1225	300.066	981.405	3323.8	4056.16
2017-08-05	2017	2017亚泰	7	2017申花	11	429522017亚泰2017申花	1	1	4-1-4-1 (100.0%)	4141	2017亚泰15	孙捷	CD	0	1992-01-01	48.8167	45.41	97	97	1	3	3	5	80	3	66.67	24	83.33	44	16.85	25	2	8.632	4.693	8	187.6	0.43	5.3	5.8	4	187.604	241.635	753.191	3073.21	4376.56
2017-08-06	2017	2017权健	3	2017上港	2	429532017权健2017上港	0	0	4-1-4-1 (100.0%)	4141	2017权健21	权敬源	CD	1	1992-01-31	42.2333	48.19	95	95	1	7	7	7	74.07	3	66.67	27	66.67	55.56	21.16	27	2.15	9.583	5.786	4	105.5	0.23	6	8.2	5	105.488	258.608	1151.91	3845.26	4221.69
2017-08-06	2017	2017权健	3	2017上港	2	429532017权健2017上港	0	0	4-1-4-1 (100.0%)	4141	2017权健4	刘奕鸣	CD	0	1995-02-28	42.2333	48.19	95	95	1	6	6	5	70.59	3	33.33	15	80	58.82	13.5	17	1.35	8.792	5.581	3	32.3	0.08	5.5	7.9	3	32.3286	275.395	687.052	3885.58	3912.06
2017-08-10	2017	2017权健	3	2017国安	9	429572017权健2017国安	2	2	4-1-4-1 (100.0%)	4141	2017权健21	权敬源	CD	1	1992-01-31	44.7833	45.82	94	94	1	22	22	20	56.52	3	100	44	52.27	56.52	23.33	46	1.8	9.999	6.467	4	82.3	0.2	6.4	8.7	5	82.2549	486.658	1302.73	4000.5	4127.16
2017-08-10	2017	2017权健	3	2017国安	9	429572017权健2017国安	2	2	4-1-4-1 (100.0%)	4141	2017权健4	刘奕鸣	CD	0	1995-02-28	44.7833	45.82	94	94	1	10	10	14	44	2	50	23	43.48	40	19.1	25	1.8	9.656	6.146	4	81.6	0.2	6.1	8.2	4	81.6343	348.765	883.796	4250.93	4091.23
2017-08-13	2017	2017富德	15	2017亚泰	7	429602017富德2017亚泰	1	1	4-1-4-1 (100.0%)	4141	2017富德25	金弘宇	CD	0	1989-04-23	48.1667	44.14	66	96	0	3	4.36364	7.27273	37.5	2.90909	50	10.1818	42.86	50	31.58	11.6364	1.63	7.94036	4.60509	5.81818	113.6	0.28	4.9	6.3	0	113.646	205.79	481.453	2410.17	4729.83
2017-08-13	2017	2017富德	15	2017亚泰	7	429602017富德2017亚泰	1	1	4-1-4-1 (100.0%)	4141	2017富德2	姜卫鹏	CD	0	1993-01-03	48.1667	44.14	96	96	1	6	6	6	50	3	66.67	11	54.55	66.67	17.91	12	1.67	7.585	4.827	1	13	0.03	4.7	6	5	12.984	179.946	537.657	2190.87	4663.06
2017-08-19	2017	2017富德	15	2017苏宁	12	429662017富德2017苏宁	0	4	4-1-4-1(100.0%)	4141	2017富德26	古兹米奇	CD	1	1987-04-16	56.4333	56.21	95	95	1	12	12	11	73.17	1	0	41	68.29	29.27	18.76	41	2.51	8.892	6.184	4	51.3	0.12	5.6	6.6	4	51.3398	384.114	863.473	2818.89	4774.4
2017-08-19	2017	2017富德	15	2017苏宁	12	429662017富德2017苏宁	0	4	4-1-4-1(100.0%)	4141	2017富德2	姜卫鹏	CD	0	1993-01-03	56.4333	56.21	95	95	1	12	12	9	78.57	7	42.86	40	82.5	33.33	15.65	42	1.86	8.829	6.183	3	63.6	0.16	5.6	6.6	4	63.6004	344.345	869.72	3011.04	4540.44
2017-09-08	2017	2017亚泰	7	2017恒大	1	429862017亚泰2017恒大	1	3	4-1-4-1 (100.0%)	4141	2017亚泰5	伊斯梅洛夫	CD	1	1985-04-21	54.4667	51.36	95	95	1	17	17	8	85.45	11	81.82	53	88.68	32.73	13.28	55	1.96	9.89	7.112	7	108.7	0.27	6.2	7.8	10	108.717	455.493	1142.91	3822.18	4360.74
2017-09-08	2017	2017亚泰	7	2017恒大	1	429862017亚泰2017恒大	1	3	4-1-4-1 (100.0%)	4141	2017亚泰15	孙捷	CD	0	1992-01-01	54.4667	51.36	95	95	1	18	18	11	81.03	6	83.33	57	77.19	43.1	19.24	58	2.12	9.782	6.877	4	53.4	0.13	6.2	7.6	3	53.3926	279.322	1234.8	3666.57	4548.1
2017-09-10	2017	2017富德	15	2017国安	9	429882017富德2017国安	4	4	4-1-4-1 (100.0%)	4141	2017富德26	古兹米奇	CD	1	1987-04-16	56.45	41.19	96	96	1	10	10	17	60.47	4	75	41	60.98	30.23	21.67	43	1.81	9.074	6.21	1	17.7	0.04	5.7	6.6	9	17.7375	145.044	803.905	3422.6	4684.51
2017-09-10	2017	2017富德	15	2017国安	9	429882017富德2017国安	4	4	4-1-4-1 (100.0%)	4141	2017富德2	姜卫鹏	CD	0	1993-01-03	56.45	41.19	96	96	1	15	15	11	73.81	5	80	40	70	42.86	16.62	42	1.64	9.228	6.543	2	24.7	0.06	5.8	7	2	24.6519	229.071	1010.59	3613.64	4350.12
2017-09-15	2017	2017亚泰	7	2017泰达	13	429932017亚泰2017泰达	5	1	4-1-4-1 (100.0%)	4141	2017亚泰5	伊斯梅洛夫	CD	1	1985-04-21	43.9	42.49	96	96	1	18	18	11	71.79	10	90	36	66.67	53.85	16.24	39	1.67	9.371	5.8	4	86.6	0.2	5.8	7.9	9	86.607	374.537	1083.05	3482.52	4344.5
2017-09-15	2017	2017亚泰	7	2017泰达	13	429932017亚泰2017泰达	5	1	4-1-4-1 (100.0%)	4141	2017亚泰15	孙捷	CD	0	1992-01-01	43.9	42.49	96	96	1	7	7	5	81.48	5	60	27	77.78	44.44	18.92	27	1.85	10.299	6.05	3	40.4	0.1	6.4	8.3	4	40.4468	345.872	1376.24	4352.11	4184.74
2017-09-23	2017	2017富德	15	2017宏运	16	430012017富德2017宏运	1	0	4-1-4-1 (100.0%)	4141	2017富德26	古兹米奇	CD	1	1987-04-16	55.8333	53.98	95	95	1	11	11	10	76.74	5	100	42	78.57	34.88	15.18	43	2.07	8.349	5.626	1	20.8	0.05	5.3	6	8	20.8049	158.153	609.233	2827.78	4733.49
2017-09-23	2017	2017富德	15	2017宏运	16	430012017富德2017宏运	1	0	4-1-4-1 (100.0%)	4141	2017富德2	姜卫鹏	CD	0	1993-01-03	55.8333	53.98	95	95	1	18	18	11	78.43	7	42.86	46	82.61	29.41	12.52	51	1.92	8.56	5.926	3	40.8	0.1	5.4	6.4	3	40.8138	250.122	738.981	2918.03	4612.17
2017-10-13	2017	2017富德	15	2017恒大	1	430212017富德2017恒大	3	4	4-1-4-1 (100.0%)	4141	2017富德26	古兹米奇	CD	1	1987-04-16	54	41.8	68	99	0	12	17.4706	7.27941	73.68	7.27941	60	27.6618	73.68	73.68	18.37	27.6618	1.58	8.70909	6.06666	0	0	0	5.2	6.4	11.6471	0	398.344	736.96	2709.08	4865.34
2017-10-13	2017	2017富德	15	2017恒大	1	430212017富德2017恒大	3	4	4-1-4-1 (100.0%)	4141	2017富德2	姜卫鹏	CD	0	1993-01-03	54	41.8	99	99	1	9	9	12	57.14	4	75	27	51.85	50	25.77	28	1.64	8.796	6.037	2	35.2	0.08	5.3	6.7	6	35.1751	358.973	736.775	3035.13	4629.62
2017-10-14	2017	2017权健	3	2017鲁能	6	430222017权健2017鲁能	0	0	4-1-4-1 (100.0%)	4141	2017权健21	权敬源	CD	1	1992-01-31	49.9	41.66	95	95	1	18	18	11	75.56	4	50	44	72.73	60	15.61	45	1.87	10.244	7.173	4	72.7	0.18	6.4	8.6	6	72.7433	464.272	1503.09	4400.84	3802.76
2017-10-14	2017	2017权健	3	2017鲁能	6	430222017权健2017鲁能	0	0	4-1-4-1 (100.0%)	4141	2017权健4	刘奕鸣	CD	0	1995-02-28	49.9	41.66	95	95	1	9	9	7	72	3	0	22	77.27	40	14.62	25	1.8	9.466	6.589	2	53.1	0.12	5.9	7.9	2	53.1247	340.994	925.582	4225.75	3920.94
2017-10-21	2017	2017富德	15	2017建业	14	430292017富德2017建业	1	2	4-1-4-1 (100.0%)	4141	2017富德16	吴永春	CD	0	1989-03-30	62.1	61.49	81	95	0	14	16.4198	9.38272	87.5	2.34568	50	72.716	87.1	29.69	13.93	75.0617	2.08	9.34636	6.8787	7.03704	138.747	0.33	5.9	6.7	2.34568	138.731	434.685	1154.77	3664.56	3953.12
2017-10-21	2017	2017富德	15	2017建业	14	430292017富德2017建业	1	2	4-1-4-1 (100.0%)	4141	2017富德2	姜卫鹏	CD	0	1993-01-03	62.1	61.49	95	95	1	23	23	18	76.62	6	50	77	75.32	29.87	18.36	77	1.97	6.977	5.076	5	110.2	0.26	4.4	4.9	6	110.178	144.025	699.489	2235.73	3787.35
2018-03-17	2018	2018力帆	13	2018苏宁	5	431762018力帆2018苏宁	4	1	4-1-4-1 (100.0%)	4141	2018力帆4	罗皓	CD	0	1995-01-17	51.25	47.82	96	96	1	18	18	14	69.57	4	50	42	71.43	50	16.66	46	1.65	9.833	6.689	3	63	0.15	6.1	7.8	6	63.0491	304.99	869.545	4311.21	4283.96
2018-03-17	2018	2018力帆	13	2018苏宁	5	431762018力帆2018苏宁	4	1	4-1-4-1 (100.0%)	4141	2018力帆9	刘宇（大）	CD	0	1985-05-12	51.25	47.82	96	96	1	8	8	12	70.73	3	100	39	69.23	41.46	17.02	41	1.88	9.99	6.904	0	0	0	6.2	8.1	2	0	236.387	1112.83	4956.01	3685.08
2018-03-04	2018	2018苏宁	5	2018恒丰	16	431632018苏宁2018恒丰	3	1	4-1-4-1 (100.0%)	4141	2018苏宁2	李昂	CD	0	1993-09-15	53	45.44	98	98	1	13	13	11	65.63	8	75	27	62.96	50	25.34	32	1.63	9.215	6.339	4	55.1	0.13	5.6	7.2	7	55.0553	256.734	753.003	3750.79	4399.09
2018-03-04	2018	2018苏宁	5	2018恒丰	16	431632018苏宁2018恒丰	3	1	4-1-4-1 (100.0%)	4141	2018苏宁29	帕莱塔	CD	0	1986-02-15	53	45.44	98	98	1	22	22	12	64.71	9	66.67	33	63.64	67.65	23.35	34	1.38	8.903	6.119	3	46.1	0.11	5.4	6.9	11	46.0835	209.192	755.292	3438.36	4453.74
2018-03-09	2018	2018亚泰	15	2018恒大	2	431682018亚泰2018恒大	0	5	4-1-4-1 (100.0%)	4141	2018亚泰5	伊斯梅洛夫	CD	1	1985-04-21	48.1167	47.41	94	94	1	15	15	14	65	7	42.86	39	61.54	60	16.46	40	1.55	10.755	7.302	4	111.1	0.26	6.9	9.1	8	111.102	569.916	1911.86	4387.86	3774.74
2018-03-09	2018	2018亚泰	15	2018恒大	2	431682018亚泰2018恒大	0	5	4-1-4-1 (100.0%)	4141	2018亚泰15	孙捷	CD	0	1992-01-01	48.1167	47.41	82	94	0	12	13.7561	11.4634	68.75	5.73171	80	36.6829	62.5	59.38	20.96	36.6829	1.47	10.8639	7.03854	4.58537	79.6707	0.19	6.9	8.9	5.73171	79.6895	584.895	1841.96	4498.34	3858.68
2018-04-14	2018	2018泰达	14	2018富力	10	432042018泰达2018富力	2	1	4-1-4-1 (100.0%)	4141	2018泰达15	巴斯蒂安斯	CD	1	1988-05-09	57.2333	44.53	96	96	1	14	14	7	76.67	3	66.67	30	76.67	33.33	16.85	30	2	9.767	7.041	5	99.2	0.22	6.1	7.4	3	99.1779	410.604	818.886	4306.66	4131.24
2018-04-14	2018	2018泰达	14	2018富力	10	432042018泰达2018富力	2	1	4-1-4-1 (100.0%)	4141	2018泰达26	曹阳	CD	0	1981-12-15	57.2333	44.53	96	96	1	18	18	8	72.41	4	25	28	71.43	58.62	24.25	29	2.03	9.309	6.809	3	65.8	0.16	5.8	7.1	5	65.8424	295.22	873.37	3572.93	4501.98
2018-04-28	2018	2018华夏	6	2018权健	9	432182018华夏2018权健	3	0	4-1-4-1 (100.0%)	4141	2018华夏23	任航	CD	0	1989-02-23	50.5167	52.99	97	97	1	16	16	13	70.45	8	75	44	68.18	45.45	13.9	44	1.75	8.884	5.939	3	44.9	0.11	5.5	7.1	14	44.9136	294.393	995.186	3484.9	4064.16
2018-04-28	2018	2018华夏	6	2018权健	9	432182018华夏2018权健	3	0	4-1-4-1 (100.0%)	4141	2018华夏4	金洋洋	CD	0	1993-02-03	50.5167	52.99	97	97	1	15	15	13	67.5	5	80	36	75	50	14.02	40	1.52	9.348	6.077	3	42.4	0.1	5.8	7.2	7	42.4059	226.945	990.443	3443.1	4645.5
2018-05-12	2018	2018华夏	6	2018恒大	2	432322018华夏2018恒大	2	2	4-1-4-1 (100.0%)	4141	2018华夏33	高准翼	CD	0	1995-08-21	55.85	52.2	95	95	1	10	10	6	79.31	4	75	28	78.57	51.72	15.5	29	1.69	9.174	6.771	4	108	0.26	5.8	7.3	6	107.989	282.037	748.987	3914.21	4120.61
2018-05-12	2018	2018华夏	6	2018恒大	2	432322018华夏2018恒大	2	2	4-1-4-1 (100.0%)	4141	2018华夏23	任航	CD	0	1989-02-23	55.85	52.2	95	95	1	18	18	7	84.09	12	75	41	85.37	43.18	12.99	44	1.93	9.039	6.635	3	104.5	0.24	5.7	7.1	14	104.531	316.552	1091.74	3461.98	4063.83
2018-05-12	2018	2018权健	9	2018鲁能	3	432322018权健2018鲁能	1	1	4-1-4-1 (100.0%)	4141	2018权健21	权敬源	CD	1	1992-01-31	48.2833	44.54	99	99	1	15	15	14	65	6	33.33	36	63.89	55	18.23	40	1.58	9.944	6.752	1	13.3	0.03	6	8.4	3	13.3172	246.03	1439.8	4313.76	3931.4
2018-05-12	2018	2018权健	9	2018鲁能	3	432322018权健2018鲁能	1	1	4-1-4-1 (100.0%)	4141	2018权健4	刘奕鸣	CD	0	1995-02-28	48.2833	44.54	99	99	1	7	7	4	76.47	4	50	17	70.59	64.71	26.33	17	1.35	8.701	5.896	1	12.1	0.03	5.3	7.3	4	12.1078	172.963	621.492	3908.48	3985.51
2018-05-19	2018	2018华夏	6	2018力帆	13	432392018华夏2018力帆	2	1	4-1-4-1 (100.0%)	4141	2018华夏33	高准翼	CD	0	1995-08-21	51.25	52.39	82	95	0	6	6.95122	4.63415	87.5	4.63415	50	37.0732	84.38	43.75	18.05	37.0732	1.91	10.2542	7.18756	5.79268	123.732	0.29	6.4	8	4.63415	123.715	503.56	1229.33	4646.69	3751.03
2018-05-19	2018	2018华夏	6	2018力帆	13	432392018华夏2018力帆	2	1	4-1-4-1 (100.0%)	4141	2018华夏23	任航	CD	0	1989-02-23	51.25	52.39	95	95	1	16	16	8	77.14	12	66.67	32	78.13	57.14	12.78	35	1.54	9.058	6.178	6	116.1	0.27	5.7	7.2	9	116.097	325.332	1041.36	3761.1	3814.02
2018-07-21	2018	2018亚泰	15	2018鲁能	3	433022018亚泰2018鲁能	1	2	4-1-4-1 (100.0%)	4141	2018亚泰15	孙捷	CD	0	1992-01-01	53.55	53.95	97	97	1	17	17	7	86.27	4	75	50	88	39.22	15.71	51	1.84	10.521	7.069	4	66.2	0.16	6.5	7.9	4	66.2441	561.689	1257.2	3852.91	4782.54
2018-07-21	2018	2018亚泰	15	2018鲁能	3	433022018亚泰2018鲁能	1	2	4-1-4-1 (100.0%)	4141	2018亚泰39	内马尼亚·佩契诺维奇	CD	0	1987-11-04	53.55	53.95	97	97	1	19	19	10	81.82	8	37.5	53	83.02	32.73	14.04	55	2.09	9.375	6.442	3	61	0.14	5.8	7.2	2	61.0113	459.728	838.419	3513.03	4502.98
2018-08-01	2018	2018亚泰	15	2018一方	11	433132018亚泰2018一方	3	0	4-1-4-1 (100.0%)	4141	2018亚泰15	孙捷	CD	0	1992-01-01	54.4	57.7	102	102	1	13	13	4	91.84	7	71.43	48	91.67	46.94	14.55	49	1.65	10.421	6.871	5	116.9	0.26	6.1	7.6	8	116.897	351.586	1438.54	3963.63	4550.69
2018-08-01	2018	2018亚泰	15	2018一方	11	433132018亚泰2018一方	3	0	4-1-4-1 (100.0%)	4141	2018亚泰39	内马尼亚·佩契诺维奇	CD	0	1987-11-04	54.4	57.7	102	102	1	13	13	5	90.57	3	100	53	86.79	35.85	15.1	53	1.98	9.205	6.144	6	101.3	0.23	5.4	6.8	9	101.269	273.245	815.645	3412.31	4602.79
2018-11-02	2018	2018亚泰	15	2018鲁能	3	434062018亚泰2018鲁能	0	2	4-1-4-1 (100.0%)	4141	2018亚泰15	孙捷	CD	0	1992-01-01	54.9333	49	95	95	1	18	18	14	77.42	7	85.71	61	78.69	50	17.72	62	1.71	10.441	7.447	5	136	0.32	6.6	8.1	10	135.964	412.92	1591.2	3774.58	4525.95
2018-11-02	2018	2018亚泰	15	2018鲁能	3	434062018亚泰2018鲁能	0	2	4-1-4-1 (100.0%)	4141	2018亚泰4	于睿	CD	0	1992-08-11	54.9333	49	95	95	1	23	23	10	80	8	50	48	81.25	56	12.91	50	1.58	9.289	6.753	4	107.9	0.26	5.9	7.4	7	107.916	228.401	788.309	3989.91	4173.97
2018-11-03	2018	2018泰达	14	2018力帆	13	434072018泰达2018力帆	1	1	4-1-4-1 (100.0%)	4141	2018泰达15	巴斯蒂安斯	CD	1	1988-05-09	56.8833	63.72	98	98	1	14	14	9	74.29	9	44.44	34	73.53	42.86	16.62	35	1.8	8.985	6.092	1	39.5	0.09	5.5	6.4	5	39.4634	226.222	559.718	3189.96	4969.37
2018-11-03	2018	2018泰达	14	2018力帆	13	434072018泰达2018力帆	1	1	4-1-4-1 (100.0%)	4141	2018泰达26	曹阳	CD	0	1981-12-15	56.8833	63.72	98	98	1	17	17	16	44.83	2	100	27	48.15	65.52	27.23	29	1.31	8.41	5.85	2	27.6	0.07	5.1	6.2	6	27.601	72.8219	484.469	2713.57	5111.39
2019-05-12	2019	2019恒大	1	2019苏宁	4	435972019恒大2019苏宁	2	2	4-1-4-1(100.0%)	4141	2019恒大6	冯潇霆	CD	0	1985-10-22	50.8167	55.87	97	97	1	12	12	9	80.85	5	60	46	76.09	29.79	11.57	47	2.34	8.255	5.62	7	154.1	0.35	5.1	6.9	2	154.135	454.906	807.662	2315.91	4522.61
2019-05-12	2019	2019恒大	1	2019苏宁	4	435972019恒大2019苏宁	2	2	4-1-4-1(100.0%)	4141	2019恒大21	高准翼	CD	0	1995-08-21	50.8167	55.87	97	97	1	9	9	9	83.64	4	50	55	83.64	32.73	18.16	55	2.4	9.304	6.24	5	98.4	0.24	5.7	7.6	3	98.3883	564.507	884.382	3605.09	4151.32
2019-07-28	2019	2019恒大	1	2019人和	16	436742019恒大2019人和	3	0	4-1-4-1 (100.0%)	4141	2019恒大23	朴志洙	CD	1	1994-06-13	50.8167	60.34	97	97	1	12	12	2	97.26	7	71.43	73	97.26	30.14	14.65	73	1.99	8.944	6.555	5	90.8	0.21	5.5	6.7	6	90.8083	312.586	873.888	2915.26	4751.46
2019-07-28	2019	2019恒大	1	2019人和	16	436742019恒大2019人和	3	0	4-1-4-1 (100.0%)	4141	2019恒大21	高准翼	CD	0	1995-08-21	50.8167	60.34	97	97	1	10	10	7	91.03	4	100	76	92.11	28.21	16.02	78	2.23	9.015	6.698	4	72.5	0.17	5.5	6.8	5	72.5214	322.242	763.014	3667.44	4189.69
2019-07-28	2019	2019人和	16	2019恒大	1	436742019人和2019恒大	0	3	4-1-4-1 (100.0%)	4141	2019人和21	靳辉	CD	0	1988-03-10	50.8167	39.66	97	97	1	3	3	2	92	5	40	24	91.67	48	14.14	25	1.56	8.813	6.648	6	108	0.24	5.4	6.8	1	107.984	267.676	946.034	2965.41	4526.23
2019-07-28	2019	2019人和	16	2019恒大	1	436742019人和2019恒大	0	3	4-1-4-1 (100.0%)	4141	2019人和36	邵帅	CD	0	1997-03-10	50.8167	39.66	48	97	0	6	12.125	10.1042	75	2.02083	100	40.4167	65	55	11.18	40.4167	1.75	9.7586	7.05473	0	0	0	6	7.6	4.04167	0	452.187	948.42	3897.11	4461.81
2019-07-28	2019	2019人和	16	2019恒大	1	436742019人和2019恒大	0	3	4-1-4-1 (100.0%)	4141	2019人和2	杜文洋	CD	0	1990-01-28	50.8167	39.66	49	97	0	5	9.89796	13.8571	75.86	1.97959	100	55.4286	75	62.07	16.36	57.4082	1.59	8.99329	7.03151	7.91837	167.473	0.38	5.5	6.8	1.97959	167.493	535.546	652.752	2649.86	4987.71
2019-08-15	2019	2019力帆	10	2019恒大	1	436922019力帆2019恒大	1	1	4-1-4-1 (100.0%)	4141	2019力帆3	杨帅	CD	0	1997-01-28	50.8167	38.29	99	99	1	11	11	7	56.25	2	100	16	56.25	56.25	10.85	16	1.44	9.755	6.804	1	9.5	0.02	5.9	7.8	4	9.47559	502.714	1083.5	3621.93	4537.47
2019-08-15	2019	2019力帆	10	2019恒大	1	436922019力帆2019恒大	1	1	4-1-4-1 (100.0%)	4141	2019力帆26	元敏诚	CD	0	1995-08-08	50.8167	38.29	99	99	1	10	10	3	82.35	3	100	16	87.5	64.71	16.21	17	1.47	9.934	6.669	5	110.5	0.25	6	7.6	4	110.471	386.202	1120.88	3929.96	4385.99
2019-07-21	2019	2019权健	14	2019华夏	11	436672019权健2019华夏	2	2	4-1-4-1 (100.0%)	4141	2019权健4	宋株惠	CD	1	1994-01-13	50.8167	47.35	98	98	1	10	10	6	79.31	13	53.85	27	81.48	48.28	13.57	29	2.21	9.102	5.645	7	138.1	0.33	5.5	7.4	9	138.115	383.974	918.921	2684.35	4977.11
2019-07-21	2019	2019权健	14	2019华夏	11	436672019权健2019华夏	2	2	4-1-4-1 (100.0%)	4141	2019权健6	裴帅	CD	0	1993-01-14	50.8167	47.35	98	98	1	17	17	8	82.22	8	62.5	43	83.72	35.56	17.95	45	2	9.109	5.66	2	30	0.07	5.5	7.4	3	29.963	211.048	867.834	3184.97	4814.91
2019-08-10	2019	2019鲁能	5	2019华夏	11	436872019鲁能2019华夏	3	0	4-1-4-1 (100.0%)	4141	2019鲁能5	郑伟	CD	0	1989-07-11	50.8167	59.04	94	94	1	13	13	6	90.48	5	100	62	88.71	47.62	15.27	63	1.57	8.439	6.066	2	28.2	0.07	5.4	6.6	4	28.1975	286.942	675.564	2968.02	4479.79
2019-08-10	2019	2019鲁能	5	2019华夏	11	436872019鲁能2019华夏	3	0	4-1-4-1 (100.0%)	4141	2019鲁能3	刘军帅	CD	0	1995-01-10	50.8167	59.04	94	94	1	16	16	7	88.52	7	71.43	60	90	36.07	16.17	61	1.89	8.608	6.315	1	14.1	0.03	5.5	6.9	5	14.0895	152.146	877.093	3204.47	4360.46
2019-07-17	2019	2019权健	14	2019鲁能	5	436632019权健2019鲁能	1	2	4-1-4-1 (100.0%)	4141	2019权健4	宋株惠	CD	1	1994-01-13	50.8167	51.58	94	94	1	18	18	9	80	6	50	40	85	22.22	15.47	45	2.44	9.067	6.557	5	81.1	0.2	5.8	7.5	11	81.0695	251.076	990.686	3052.9	4691.31
2019-07-17	2019	2019权健	14	2019鲁能	5	436632019权健2019鲁能	1	2	4-1-4-1 (100.0%)	4141	2019权健6	裴帅	CD	0	1993-01-14	50.8167	51.58	94	94	1	12	12	6	84.62	6	50	39	84.62	35.9	19.02	39	2.28	8.866	6.473	6	130	0.31	5.6	7.4	5	130.026	283.554	837.023	3155.32	4460.57
2019-08-03	2019	2019权健	14	2019上港	3	436802019权健2019上港	0	0	4-1-4-1 (100.0%)	4141	2019权健4	宋株惠	CD	1	1994-01-13	50.8167	38.44	99	99	1	10	10	7	75.86	3	100	27	74.07	48.28	18.55	29	1.76	8.918	6.233	6	101.5	0.23	5.4	6.9	6	101.531	336.35	583.159	3310.8	4586.22
2019-08-03	2019	2019权健	14	2019上港	3	436802019权健2019上港	0	0	4-1-4-1 (100.0%)	4141	2019权健6	裴帅	CD	0	1993-01-14	50.8167	38.44	99	99	1	12	12	8	72.41	2	100	29	68.97	48.28	15.03	29	1.86	8.838	6.065	7	165.3	0.36	5.3	6.7	1	165.263	207.476	557.072	3104.28	4803.9
2019-07-11	2019	2019恒大	1	2019泰达	7	436572019恒大2019泰达	3	0	4-1-4-1 (100.0%)	4141	2019恒大21	高准翼	CD	0	1995-08-21	50.8167	53.28	97	97	1	12	12	6	88.24	8	50	50	86	29.41	13.9	51	2.18	9.301	6.727	7	129.6	0.31	5.7	7.5	5	129.557	372.315	878.502	3794.47	4126.31
2019-07-11	2019	2019恒大	1	2019泰达	7	436572019恒大2019泰达	3	0	4-1-4-1 (100.0%)	4141	2019恒大23	朴志洙	CD	1	1994-06-13	50.8167	53.28	97	97	1	13	13	4	89.74	3	33.33	39	87.18	35.9	15.12	39	2	9.225	6.635	6	137.8	0.32	5.7	7.4	6	137.771	432.322	910.933	3367.1	4376.64
2019-07-20	2019	2019泰达	7	2019一方	9	436662019泰达2019一方	3	3	4-1-4-1 (100.0%)	4141	2019泰达15	巴斯蒂安斯	CD	1	1988-05-09	50.8167	53.08	97	97	1	10	10	9	85.71	4	50	60	90	23.81	18.04	63	1.87	9.242	5.569	1	10.6	0.03	5.7	7.2	6	10.6206	364.248	853.168	3541.17	4472.42
2019-07-20	2019	2019泰达	7	2019一方	9	436662019泰达2019一方	3	3	4-1-4-1 (100.0%)	4141	2019泰达30	刘洋（大）	CD	0	1991-02-09	50.8167	53.08	97	97	1	4	4	7	85.11	6	33.33	47	82.98	25.53	20.87	47	2.23	9.104	5.558	4	76.2	0.17	5.6	7.1	1	76.2252	222.637	681.538	3090.28	5033.52
2019-05-05	2019	2019力帆	10	2019权健	14	435902019力帆2019权健	3	3	4-1-4-1 (100.0%)	4141	2019力帆3	杨帅	CD	0	1997-01-28	50.8167	50	98	98	1	8	8	6	82.35	5	60	34	82.35	38.24	12.85	34	1.62	9.939	7.044	3	80.3	0.19	6.1	7.5	1	80.3343	455.759	1103.2	3779.07	4520.16
2019-05-05	2019	2019力帆	10	2019权健	14	435902019力帆2019权健	3	3	4-1-4-1 (100.0%)	4141	2019力帆26	元敏诚	CD	0	1995-08-08	50.8167	50	98	98	1	9	9	5	86.84	2	100	37	89.19	26.32	13.56	38	2.11	9.754	6.838	4	87.8	0.19	5.9	7.3	2	87.8249	420.518	1227.3	3788.9	4229.77
2019-07-05	2019	2019恒大	1	2019权健	14	436512019恒大2019权健	3	1	4-1-4-1 (100.0%)	4141	2019恒大21	高准翼	CD	0	1995-08-21	50.8167	56.69	95	95	1	16	16	12	81.54	6	50	65	78.46	33.85	15.96	65	2.17	9.477	6.757	1	38.5	0.09	5.9	7.7	6	38.4524	406.121	1087.99	4106.63	3837.93
2019-07-05	2019	2019恒大	1	2019权健	14	436512019恒大2019权健	3	1	4-1-4-1 (100.0%)	4141	2019恒大23	朴志洙	CD	1	1994-06-13	50.8167	56.69	95	95	1	18	18	10	85.07	10	60	65	84.62	40.3	13.16	67	2.04	8.715	6.187	5	96.5	0.21	5.5	7.1	7	96.4547	292.788	960.529	3190.77	4174.47
2019-07-28	2019	2019权健	14	2019泰达	7	436742019权健2019泰达	1	0	4-1-4-1 (100.0%)	4141	2019权健4	宋株惠	CD	1	1994-01-13	50.8167	43.69	97	97	1	8	8	9	76.32	9	33.33	38	76.32	39.47	17.25	38	2.11	8.838	5.662	5	104.4	0.25	5.4	7.2	8	104.406	280.056	662.249	3244.57	4546.72
2019-07-28	2019	2019权健	14	2019泰达	7	436742019权健2019泰达	1	0	4-1-4-1 (100.0%)	4141	2019权健6	裴帅	CD	0	1993-01-14	50.8167	43.69	97	97	1	15	15	6	86.05	7	85.71	42	85.71	27.91	18.12	43	2.44	8.927	5.726	5	106.7	0.24	5.5	7.3	11	106.74	185.293	726.646	3093.99	4814.78
2019-08-15	2019	2019权健	14	2019申花	13	436922019权健2019申花	2	2	4-1-4-1 (100.0%)	4141	2019权健4	宋株惠	CD	1	1994-01-13	50.8167	49.47	98	98	1	6	6	9	71.88	10	40	31	77.42	31.25	16.33	32	2.28	8.327	5.353	2	30.1	0.07	5.1	7.1	8	30.143	284.498	689.737	3174.03	4148.89
2019-08-15	2019	2019权健	14	2019申花	13	436922019权健2019申花	2	2	4-1-4-1 (100.0%)	4141	2019权健6	裴帅	CD	0	1993-01-14	50.8167	49.47	98	98	1	14	14	8	78.38	3	33.33	37	78.38	45.95	19.77	37	1.92	8.296	5.118	4	58.4	0.13	5.1	6.8	6	58.418	242.08	777.245	3020.67	4197.65
2019-12-01	2019	2019卓尔	6	2019华夏	11	438002019卓尔2019华夏	1	2	4-1-4-1 (100.0%)	4141	2019卓尔3	刘毅	CD	0	1988-08-26	50.8167	62.41	94	94	1	17	17	19	81.55	3	66.67	103	79.61	39.81	13.77	103	2	10.419	7.665	5	91.6	0.22	6.6	7.7	3	91.5965	692.159	1008.24	4053.6	4573.77
2019-12-01	2019	2019卓尔	6	2019华夏	11	438002019卓尔2019华夏	1	2	4-1-4-1 (100.0%)	4141	2019卓尔5	韩鹏飞	CD	0	1993-04-28	50.8167	62.41	94	94	1	10	10	10	88.37	4	50	83	90.36	33.72	12.72	86	2.13	9.825	7.291	5	122.4	0.28	6.2	7.4	3	122.38	389.932	805.802	4350.77	4156.19
2019-08-11	2019	2019权健	14	2019力帆	10	436882019权健2019力帆	1	1	4-1-4-1 (100.0%)	4141	2019权健4	宋株惠	CD	1	1994-01-13	50.8167	49.95	98	98	1	17	17	9	78.05	4	75	40	75	48.78		41	1.71	8.15	5.314	2	31.6	0.07	5	6.8	10	31.5775	221.585	581.803	2621.53	4693.67
2019-08-11	2019	2019权健	14	2019力帆	10	436882019权健2019力帆	1	1	4-1-4-1 (100.0%)	4141	2019权健18	张诚	CD	0	1989-06-28	50.8167	49.95	98	98	1	13	13	8	81.82	8	62.5	44	79.55	47.73	21.79	44	1.95	8.46	5.672	3	64.3	0.15	5.2	7.3	9	64.2837	225.192	673.225	3281.83	4215.08
2019-09-20	2019	2019力帆	10	2019苏宁	4	437282019力帆2019苏宁	1	2	4-1-4-1 (100.0%)	4141	2019力帆3	杨帅	CD	0	1997-01-28	50.8167	49.41	98	98	1	8	8	6	71.43	4	50	21	71.43	52.38	13.88	21	1.57	9.636	6.031	4	79.5	0.19	5.9	8.1	2	79.5201	424.925	1168.1	3508.65	4454.51
2019-09-20	2019	2019力帆	10	2019苏宁	4	437282019力帆2019苏宁	1	2	4-1-4-1 (100.0%)	4141	2019力帆26	元敏诚	CD	0	1995-08-08	50.8167	49.41	98	98	1	9	9	4	82.61	5	60	23	78.26	34.78	14.08	23	1.91	9.581	5.809	5	99.3	0.23	5.9	7.8	8	99.2867	383.024	1134.89	3546.09	4417.75
2020-07-25	2020	2020恒大	2	2020申花	7	440372020恒大2020申花	2	0	4-1-4-1 (100.0%)	4141	2020恒大3	梅方	CD	0	1989-11-14	2.00764	56.36	96	96	1	9	9	5	90.91	4	25	55	90.91	40	11.94	55	1.91	9.372	6.387	0	0	0	5.8	8	1	0	355.182	1140.1	3810.42	0
2020-07-25	2020	2020恒大	2	2020申花	7	440372020恒大2020申花	2	0	4-1-4-1 (100.0%)	4141	2020恒大2	蒋光太	CD	0	1994-05-27	2.00764	56.36	96	96	1	13	13	14	78.13	4	50	63	77.78	39.06	14.62	64	1.72	8.709	5.836	4	76.7	0.18	5.4	7.3	8	76.7374	232.855	759.299	3250.77	0
2020-07-25	2020	2020卓尔	15	2020黄海	14	440372020卓尔2020黄海	2	0	4-1-4-1 (100.0%)	4141	2020卓尔5	韩鹏飞	CD	0	1993-04-28	2.06181	47.26	95	95	1	5	5	10	78.26	3	66.67	46	78.26	32.61	19.79	46	2.22	8.604	5.745	3	65.8	0.15	5.4	7	4	65.7502	231.626	676.504	3103.27	0
2020-07-25	2020	2020卓尔	15	2020黄海	14	440372020卓尔2020黄海	2	0	4-1-4-1 (100.0%)	4141	2020卓尔22	廖均健	CD	0	1994-01-27	2.06181	47.26	95	95	1	13	13	11	82.26	3	66.67	62	79.03	29.03	14.4	62	2.26	9.128	5.913	4	71.2	0.17	5.7	7.2	6	71.2106	209.359	799.38	3340.94	0
2020-08-01	2020	2020卓尔	15	2020国安	3	440442020卓尔2020国安	0	1	4-1-4-1 (100.0%)	4141	2020卓尔22	廖均健	CD	0	1994-01-27	2.38194	41.82	46	95	0	4	8.26087	10.3261	72.22	0	0	37.1739	72.22	27.78	16.07	37.1739	2.94	9.23359	6.40011	2.06522	57.6196	0.13	5.7	6.8	0	57.5452	309.53	672.506	3206.66	0
2020-08-01	2020	2020卓尔	15	2020国安	3	440442020卓尔2020国安	0	1	4-1-4-1 (100.0%)	4141	2020卓尔5	韩鹏飞	CD	0	1993-04-28	2.38194	41.82	95	95	1	5	5	6	87.23	2	0	46	86.96	10.64	19.33	47	2.57	8.563	6.275	4	96.8	0.24	5.4	6.6	0	96.7673	216.619	606.244	2953.82	0
2020-08-01	2020	2020卓尔	15	2020国安	3	440442020卓尔2020国安	0	1	4-1-4-1 (100.0%)	4141	2020卓尔30	卡里索	CD	1	1988-08-04	2.38194	41.82	48	95	0	7	13.8542	9.89583	85.29	3.95833	50	67.2917	85.29	32.35	19.08	67.2917	2.44	10.5391	7.78802	3.95833	32.4583	0.08	6.6	7.9	1.97917	32.4626	493.725	1789.36	3944.62	0
2020-07-30	2020	2020恒大	2	2020富力	11	440422020恒大2020富力	5	0	4-1-4-1 (100.0%)	4141	2020恒大23	朴志洙	CD	1	1994-06-13	2.50556	48.77	96	96	1	5	5	5	94.05	0	0	83	91.57	27.38	15.53	84	2.08	9.012	6.935	6	140.2	0.32	5.6	6.9	0	140.182	303.798	879.98	3469.82	0
2020-07-30	2020	2020恒大	2	2020富力	11	440422020恒大2020富力	5	0	4-1-4-1 (100.0%)	4141	2020恒大2	蒋光太	CD	0	1994-05-27	2.50556	48.77	96	96	1	6	6	9	86.15	5	80	64	85.94	29.23	14.01	65	1.95	9.03	6.981	2	92	0.2	5.6	7	2	91.9643	164.198	926.371	3613.2	0
2020-07-30	2020	2020佳兆业	13	2020申花	7	440422020佳兆业2020申花	2	3	4-1-4-1 (100.0%)	4141	2020佳兆业5	宋株惠	CD	0	1994-01-13	1.86111	65.77	83	99	0	16	19.0843	17.8916	79.73	8.3494	71.43	85.8795	80.56	29.73	13.73	88.2651	2.73	8.77522	5.92688	1.19277	15.9831	0.04	5.3	7.7	8.3494	16.032	295.677	912.026	3380.59	0
2020-07-30	2020	2020佳兆业	13	2020申花	7	440422020佳兆业2020申花	2	3	4-1-4-1 (100.0%)	4141	2020佳兆业11	张远	CD	0	1989-12-08	1.86111	65.77	99	99	1	13	13	10	86.49	4	25	72	86.11	18.92	14.08	74	3.24	9.48	6.013	1	33.1	0.08	5.7	8.1	5	33.0803	205.123	1035.38	3591.02	0
2020-08-04	2020	2020佳兆业	13	2020恒大	2	440472020佳兆业2020恒大	1	3	4-1-4-1 (100.0%)	4141	2020佳兆业4	乔巍	CD	0	1987-07-20	2.09028	53	97	97	1	13	13	10	82.14	5	100	54	83.33	32.14	16.35	56	2.8	10.494	7.281	6	126.7	0.3	6.5	8.7	6	126.743	510.531	1408.6	4223.27	0
2020-08-04	2020	2020佳兆业	13	2020恒大	2	440472020佳兆业2020恒大	1	3	4-1-4-1 (100.0%)	4141	2020佳兆业11	张远	CD	0	1989-12-08	2.09028	53	71	97	0	10	13.662	16.3944	71.43	5.46479	50	57.3803	69.05	28.57	12.97	57.3803	2.93	10.6796	7.44851	12.2958	251.107	0.56	6.5	8.8	4.09859	251.046	436.377	1296.96	4569.84	0
2020-08-07	2020	2020卓尔	15	2020永昌	16	440502020卓尔2020永昌	2	1	4-1-4-1 (100.0%)	4141	2020卓尔30	卡里索	CD	1	1988-08-04	1.98264	60.4	97	97	1	7	7	6	91.04	3	66.67	67	91.04	19.4	19.04	67	2.33	9.471	6.161	3	52.7	0.13	5.8	7.8	5	52.7169	369.193	1000.25	3655.53	0
2020-08-07	2020	2020卓尔	15	2020永昌	16	440502020卓尔2020永昌	2	1	4-1-4-1 (100.0%)	4141	2020卓尔22	廖均健	CD	0	1994-01-27	1.98264	60.4	97	97	1	13	13	7	88.14	10	30	58	87.93	23.73	14.93	59	2.49	8.539	5.424	3	58.6	0.15	5.3	6.8	5	58.6497	200.22	579.889	2882.36	0
2020-08-09	2020	2020恒大	2	2020鲁能	5	440522020恒大2020鲁能	0	1	4-1-4-1 (100.0%)	4141	2020恒大23	朴志洙	CD	1	1994-06-13	2.26875	60.71	95	95	1	19	19	11	86.42	5	60	79	86.08	28.4	13.46	81	2.02	8.755	6.351	8	151.5	0.36	5.5	7	10	151.496	464.413	858.206	2927.19	0
2020-08-09	2020	2020恒大	2	2020鲁能	5	440522020恒大2020鲁能	0	1	4-1-4-1 (100.0%)	4141	2020恒大3	梅方	CD	0	1989-11-14	2.26875	60.71	95	95	1	21	21	13	83.33	6	66.67	76	85.53	33.33	13.93	78	2.18	9.604	7.083	5	81.6	0.19	6.1	7.8	7	81.5771	344.444	1136.91	3690.11	0
2020-08-14	2020	2020恒大	2	2020建业	9	440572020恒大2020建业	3	1	4-1-4-1 (100.0%)	4141	2020恒大3	梅方	CD	0	1989-11-14	2.12361	60.12	97	97	1	10	10	4	91.11	0	0	45	88.89	35.56	17.79	45	1.98	9.784	6.775	4	64.4	0.15	6	8	2	64.3677	447.445	1056.27	3865.22	0
2020-08-14	2020	2020恒大	2	2020建业	9	440572020恒大2020建业	3	1	4-1-4-1 (100.0%)	4141	2020恒大2	蒋光太	CD	0	1994-05-27	2.12361	60.12	97	97	1	13	13	9	87.32	7	28.57	70	87.14	33.8	13.17	71	1.9	9.107	6.403	8	145.3	0.34	5.6	7.5	7	145.297	303.922	1082.22	3189.55	0
2020-08-21	2020	2020卓尔	15	2020华夏	8	440642020卓尔2020华夏	1	3	4-1-4-1 (100.0%)	4141	2020卓尔5	韩鹏飞	CD	0	1993-04-28	2.11667	47.86	97	97	1	9	9	7	82.93	2	0	39	87.18	34.15	16.8	41	2.34	8.627	5.923	3	43.3	0.1	5.3	7	3	43.3128	283.868	615.675	3405.85	0
2020-08-21	2020	2020卓尔	15	2020华夏	8	440642020卓尔2020华夏	1	3	4-1-4-1 (100.0%)	4141	2020卓尔22	廖均健	CD	0	1994-01-27	2.11667	47.86	97	97	1	6	6	9	81.63	4	25	48	79.17	36.73	13.61	49	2.04	9.481	6.355	8	205.5	0.48	5.8	7.5	1	205.533	341.845	891.875	3477.34	0
2020-08-25	2020	2020恒大	2	2020一方	12	440682020恒大2020一方	2	2	4-1-4-1 (100.0%)	4141	2020恒大23	朴志洙	CD	1	1994-06-13	2.525	58.68	96	96	1	20	20	11	86.42	4	50	80	87.5	38.27	16.14	81	1.88	9.316	7.143	7	126.7	0.31	5.8	7.1	10	126.661	496.716	1012.75	3048.91	0
2020-08-25	2020	2020恒大	2	2020一方	12	440682020恒大2020一方	2	2	4-1-4-1 (100.0%)	4141	2020恒大2	蒋光太	CD	0	1994-05-27	2.525	58.68	96	96	1	19	19	16	82.8	7	57.14	92	81.52	31.18	14.62	93	2.05	9.377	7.33	10	209.3	0.5	5.8	7.3	11	209.292	400.551	1043.24	3022.1	0
2020-08-30	2020	2020恒大	2	2020申花	7	440732020恒大2020申花	4	1	4-1-4-1 (100.0%)	4141	2020恒大23	朴志洙	CD	1	1994-06-13	2.09514	70.16	94	94	1	11	11	4	95	6	83.33	78	96.15	26.25	13.35	80	2.09	8.812	6.169	3	55.6	0.14	5.6	7.4	5	55.6222	386.142	1059.44	3032.35	0
2020-08-30	2020	2020恒大	2	2020申花	7	440732020恒大2020申花	4	1	4-1-4-1 (100.0%)	4141	2020恒大2	蒋光太	CD	0	1994-05-27	2.09514	70.16	94	94	1	12	12	9	89.29	6	83.33	84	89.29	19.05	12.91	84	2.45	8.576	6.185	5	130.9	0.31	5.5	7.4	6	130.902	292.759	953.113	3146.57	0
2020-09-09	2020	2020恒大	2	2020佳兆业	13	440832020恒大2020佳兆业	2	0	4-1-4-1 (100.0%)	4141	2020恒大23	朴志洙	CD	1	1994-06-13	2.32222	50.08	95	95	1	15	15	11	77.55	8	62.5	49	77.55	38.78	16.91	49	2.39	9.55	7.02	11	183.5	0.44	6	7.6	8	183.516	415.422	1290.41	3457.34	0
2020-09-09	2020	2020恒大	2	2020佳兆业	13	440832020恒大2020佳兆业	2	0	4-1-4-1 (100.0%)	4141	2020恒大2	蒋光太	CD	0	1994-05-27	2.32222	50.08	95	95	1	11	11	13	78.33	3	0	60	78.33	30	18.05	60	2.02	9.343	7.09	5	92.8	0.22	5.9	7.6	6	92.7823	308.873	1198.92	3726.95	0
2020-09-14	2020	2020申花	7	2020一方	12	440882020申花2020一方	1	1	4-1-4-1 (100.0%)	4141	2020申花30	姆比亚	CD	1	1986-05-20	2.42014	51.92	95	95	1	17	17	5	90.38	11	54.55	50	86	51.92	16.12	52	1.96	9.886	6.972	7	109.5	0.27	6.2	7.2	7	109.49	342.448	956.999	3816.59	0
2020-09-14	2020	2020申花	7	2020一方	12	440882020申花2020一方	1	1	4-1-4-1 (100.0%)	4141	2020申花5	朱辰杰	CD	0	2000-08-23	2.42014	51.92	72	95	0	19	25.0694	13.1944	79.17	7.91667	50	63.3333	79.17	41.67	15.11	63.3333	1.96	10.2217	7.69632	7.91667	130.229	0.31	6.4	7.7	3.95833	130.181	364.846	991.315	4157.33	0
2020-09-14	2020	2020申花	7	2020一方	12	440882020申花2020一方	1	1	4-1-4-1 (100.0%)	4141	2020申花6	冯潇霆	CD	0	1985-10-22	2.42014	51.92	48	95	0	7	13.8542	11.875	86.96	3.95833	50	87.0833	86.36	19.57	18.99	91.0417	2.67	9.42479	6.22844	1.97917	46.5104	0.1	5.9	6.7	7.91667	46.454	190.082	843.905	3191.2	0
2020-09-24	2020	2020申花	7	2020富力	11	440982020申花2020富力	2	0	4-1-4-1 (100.0%)	4141	2020申花6	冯潇霆	CD	0	1985-10-22	2.56042	44.47	98	98	1	13	13	9	82	2	50	48	81.25	32	13.13	50	2.62	9.218	6.706	4	103.8	0.23	5.6	6.5	3	103.792	209.689	893.819	2856.3	0
2020-09-24	2020	2020申花	7	2020富力	11	440982020申花2020富力	2	0	4-1-4-1 (100.0%)	4141	2020申花32	艾迪·弗朗西斯	CD	1	1990-12-17	2.56042	44.47	98	98	1	12	12	14	70.21	5	40	46	69.57	53.19	16.56	47	1.87	10.03	7.592	6	134.1	0.31	6.1	7.4	3	134.109	459.523	1109.22	4033.69	0
2020-09-27	2020	2020恒大	2	2020一方	12	441012020恒大2020一方	1	0	4-1-4-1 (100.0%)	4141	2020恒大27	吴少聪	CD	0	2000-03-20	2.4625	58.28	94	94	1	17	17	13	79.37	9	77.78	63	79.37	34.92	11.61	63	2.02	10.493	7.993	8	133.8	0.32	6.6	8.1	7	133.77	583.436	1252.12	4249.61	0
2020-09-27	2020	2020恒大	2	2020一方	12	441012020恒大2020一方	1	0	4-1-4-1 (100.0%)	4141	2020恒大23	朴志洙	CD	1	1994-06-13	2.4625	58.28	94	94	1	14	14	7	90.28	12	75	72	88.89	23.61	15.77	72	2.21	8.59	6.733	5	102.3	0.23	5.4	6.8	8	102.278	416.665	967.764	2850.13	0
2020-10-16	2020	2020恒大	2	2020华夏	8	441202020恒大2020华夏	3	1	4-1-4-1 (100.0%)	4141	2020恒大2	蒋光太	CD	0	1994-05-27	2.05556	63.67	96	96	1	17	17	9	84.48	4	50	58	82.76	39.66	16.89	58	1.86	8.475	5.882	6	141	0.32	5.2	7.2	6	140.96	291.149	900.372	2796.12	0
2020-10-16	2020	2020恒大	2	2020华夏	8	441202020恒大2020华夏	3	1	4-1-4-1 (100.0%)	4141	2020恒大23	朴志洙	CD	1	1994-06-13	2.05556	63.67	96	96	1	21	21	14	82.28	5	40	77	83.12	36.71	15.68	79	1.86	8.721	5.753	2	15.8	0.04	5.4	7	8	15.835	285.651	995.276	3224.48	0
2020-10-22	2020	2020鲁能	5	2020国安	3	441262020鲁能2020国安	1	2	4-1-4-1 (100.0%)	4141	2020鲁能5	郑铮	CD	0	1989-07-11	2.125	39.84	101	101	1	10	10	9	71.88	5	40	32	71.88	56.25	17.23	32	1.69	9.093	5.937	6	137.9	0.3	5.4	7	5	137.882	347.507	854.754	3186.57	0
2020-10-22	2020	2020鲁能	5	2020国安	3	441262020鲁能2020国安	1	2	4-1-4-1 (100.0%)	4141	2020鲁能3	刘军帅	CD	0	1995-01-10	2.125	39.84	101	101	1	9	9	8	77.78	7	42.86	35	77.14	47.22	16.29	36	1.69	9.788	6.557	5	122.6	0.28	5.8	7.7	1	122.59	401.973	1003.02	4041.5	0
2020-10-24	2020	2020黄海	14	2020富力	11	441282020黄海2020富力	1	2	4-1-4-1 (100.0%)	4141	2020黄海26	武科维奇	CD	1	1988-06-10	2.13194	40.31	97	97	1	12	12	10	69.7	1	0	32	71.88	51.52	20.84	33	1.7	10.399	6.824	4	80.5	0.18	6.4	8	6	80.5296	389.174	1187.56	4201.1	0
2020-10-24	2020	2020黄海	14	2020富力	11	441282020黄海2020富力	1	2	4-1-4-1 (100.0%)	4141	2020黄海23	刘佳燊	CD	0	1991-11-23	2.13194	40.31	86	97	0	12	13.5349	7.89535	75.86	3.38372	100	30.4535	66.67	51.72	20.44	32.7093	1.48	10.6768	7.32688	4.51163	139.297	0.31	6.5	8.1	9.02326	139.349	550.167	1341.01	4131.5	0
2020-10-21	2020	2020恒大	2	2020华夏	8	441252020恒大2020华夏	5	0	4-1-4-1 (100.0%)	4141	2020恒大23	朴志洙	CD	1	1994-06-13	2.52986	56.32	93	93	1	10	10	4	93.1	3	66.67	57	91.23	24.14	16.74	58	2.09	9.087	7.277	5	73.3	0.18	5.9	7.2	3	73.2914	438.965	1127.05	3341.94	0
2020-10-21	2020	2020恒大	2	2020华夏	8	441252020恒大2020华夏	5	0	4-1-4-1 (100.0%)	4141	2020恒大2	蒋光太	CD	0	1994-05-27	2.52986	56.32	93	93	1	17	17	10	85.71	3	66.67	69	84.06	35.71	14.62	70	1.86	9.162	7.186	9	226.6	0.54	5.9	7.1	1	226.564	287.974	880.734	3228.14	0
2020-11-06	2020	2020申花	7	2020华夏	8	441412020申花2020华夏	4	1	4-1-4-1 (100.0%)	4141	2020申花7	钱杰给·阿里桑特·思杜布	CD	1	1992-01-04	2.19028	41.37	96	96	1	14	14	10	65.52	7	57.14	27	66.67	41.38	22.13	29	1.72	9.614	6.744	8	112.7	0.27	6	7.7	4	112.728	443.32	1065.42	3927.6	0
2020-11-06	2020	2020申花	7	2020华夏	8	441412020申花2020华夏	4	1	4-1-4-1 (100.0%)	4141	2020申花32	艾迪·弗朗西斯	CD	1	1990-12-17	2.19028	41.37	96	96	1	12	12	7	79.41	5	40	32	78.13	52.94	15.88	34	1.5	8.832	6.099	3	65.7	0.15	5.5	7	8	65.704	289.912	1055.82	3121.35	0
2020-11-10	2020	2020申花	7	2020华夏	8	441452020申花2020华夏	1	0	4-1-4-1 (100.0%)	4141	2020申花32	艾迪·弗朗西斯	CD	1	1990-12-17	2.04861	42.35	95	95	1	14	14	11	74.42	8	50	41	73.17	48.84	12.49	43	1.56	8.45	5.811	3	45.6	0.11	5.3	7.1	7	45.6467	356.056	941.923	3033.64	0
2020-11-10	2020	2020申花	7	2020华夏	8	441452020申花2020华夏	1	0	4-1-4-1 (100.0%)	4141	2020申花26	秦升	CD	0	1986-11-02	2.04861	42.35	95	95	1	14	14	12	71.43	1	0	41	68.29	66.67	23.16	42	1.74	7.561	5.057	2	23.9	0.06	4.8	6.2	5	23.8982	189.699	761.801	2274.73	0
2021-05-10	2021	2021华夏	8	2021申花	9	443262021华夏2021申花	1	1	4-1-4-1 (100.0%)	4141	2021华夏5	梅米舍维奇	CD	1	1993-08-13	2.10417	43.74	102	102	1	13	13	10	73.68	5	80	35	65.71	47.37	22.09	38	2.03	9.997	6.472	5	88	0.19	5.9	7.7	13	87.9777	310.369	915.663	4015.13	0
2021-05-10	2021	2021华夏	8	2021申花	9	443262021华夏2021申花	1	1	4-1-4-1 (100.0%)	4141	2021华夏37	潘喜明	CD	0	1993-01-11	2.10417	43.74	102	102	1	15	15	10	61.54	11	45.45	25	60	57.69	14.34	26	1.5	9.241	6.118	4	81.4	0.19	5.4	7.3	11	81.3602	119.579	929.602	3466.38	0
