# Supplementary material for: Non-linear trends using the generalized additive models in physical and technical performances of the Chinese Super League players
Source: PLoS One. 2024 Jul 26;19(7):e0307843. doi: 10.1371/journal.pone.0307843 (PMC11280146; doi:10.1371/journal.pone.0307843)
Supplement: S1 File — It includes detailed datasets used in the analysis of non-linear trends in physical and technical performance indicators of players across different positions and formations in the Chinese Super League from the 2015 to 2021 seasons. (ZIP) [file pone.0307843.s001.zip › Datta/CD/CD433.xlsx]

## Sheet: Sheet1
MatchDate	Season	球队名字	球队排名	对手名字	对手排名		GoalsScored	GoalsAgainst	阵型2	formation	球队	PlayerID	场上确切位置	ForeignorNot	确切出生日期	MinBallinPlay	BallPoss%	MinPlayed	全场时间	FullMatchorNo	Gain_of_Possession	标准化Poss	Loss_of_Possession	Ball_Retention	Challenge	Challenge_Success_Rate	Pass	Pass_Success_Rate	FirstTimePassofIndposs%	AvgLengthFwdPass	标准化IndPoss	TouchesperIndPoss	Distance_Covered	Distance_Covered_Ball_In_Play	Number_of_Sprint	标准化DistanceSprint	TimeinSprint	AvgSpeed	AvgSpeedBallinPlay	标准化NoJump	Sprint	High_Speed_Running	Middle_speed_running	Low_Speed_Running	标准化Walking&Jogging&Standing
2015-07-12	2015	2015宏运	14	2015永昌	7	421972015宏运2015永昌	1	1	4-3-3 (100.0%)	433	2015宏运30	金裕晋	CD	1	1983-06-19	53.05	57.48	96	96	1	12	12	9	82.35	12	66.67	45	82.22	33.33	10.08	51	2.14	8.987	5.925	0	0	0	5.6	6.7	12	0	182.411	758.57	3643.31	4403.01
2015-07-12	2015	2015宏运	14	2015永昌	7	421972015宏运2015永昌	1	1	4-3-3 (100.0%)	433	2015宏运5	杨善平	CD	0	1987-10-28	53.05	57.48	47	96	0	5	10.2128	4.08511	90.91	4.08511	50	44.9362	90.91	27.27	17.03	44.9362	2.27	9.73889	6.68528	2.04255	25.7362	0.06	6.1	7	4.08511	25.7657	301.551	619.304	4636.26	4155.78
2015-07-12	2015	2015宏运	14	2015永昌	7	421972015宏运2015永昌	1	1	4-3-3 (100.0%)	433	2015宏运3	吴高俊	CD	0	1985-03-06	53.05	57.48	49	96	0	7	13.7143	11.7551	64.71	7.83673	50	33.3061	64.71	35.29	19.85	33.3061	2.59	9.85861	6.71412	0	0	0	6.1	8.2	5.87755	0	257.155	1115.83	4565.1	3921.02
2015-07-19	2015	2015鲁能	3	2015富力	12	422042015鲁能2015富力	4	2	4-3-3 (100.0%)	433	2015鲁能3	戴琳	CD	0	1987-11-28	55.0833	46.09	95	95	1	7	7	10	58.33	6	50	23	60.87	45.83	19.62	24	1.71	8.224	5.774	6	134.2	0.32	5.2	6.3	1	134.215	258.427	536.491	2806.56	4487.83
2015-07-19	2015	2015鲁能	3	2015富力	12	422042015鲁能2015富力	4	2	4-3-3 (100.0%)	433	2015鲁能16	汪强	CD	0	1984-07-23	55.0833	46.09	46	95	0	6	12.3913	6.19565	72.73	6.19565	66.67	20.6522	80	36.36	11.09	22.7174	1.91	8.09978	5.85283	2.06522	66.5	0.16	5.1	5.8	0	66.414	157.584	491.815	2824.77	4558.35
2015-07-24	2015	2015鲁能	3	2015泰达	13	422092015鲁能2015泰达	3	1	4-3-3 (100.0%)	433	2015鲁能3	戴琳	CD	0	1987-11-28	58.6667	45.56	98	98	1	11	11	6	78.57	6	66.67	26	76.92	50	20.96	28	1.5	10.019	7.329	5	92.6	0.21	6.1	7.5	5	92.5676	284.621	1278.37	3936.33	4427.1
2015-07-24	2015	2015鲁能	3	2015泰达	13	422092015鲁能2015泰达	3	1	4-3-3 (100.0%)	433	2015鲁能4	尤西雷	CD	1	1988-04-06	58.6667	45.56	98	98	1	13	13	8	80.49	6	33.33	39	79.49	26.83	19.98	41	2.73	9.355	6.645	3	68.8	0.16	5.7	6.8	0	68.7964	311.002	1004.1	3248.24	4722.62
2015-07-27	2015	2015申花	6	2015建业	5	422122015申花2015建业	1	0	4-3-3(100.0%)	433	2015申花4	帕帕多普洛斯	CD	1	1984-12-03	44.85	52.43	98	98	1	19	19	11	64.52	6	66.67	29	55.17	67.74	20.73	31	1.35	8.343	4.746	4	72.5	0.17	5.1	6.3	9	72.4692	204.827	646.162	2566.57	4852.78
2015-07-27	2015	2015申花	6	2015建业	5	422122015申花2015建业	1	0	4-3-3(100.0%)	433	2015申花3	李建滨	CD	0	1989-04-19	44.85	52.43	98	98	1	9	9	8	61.9	5	100	21	61.9	52.38	16.59	21	1.48	8.054	4.832	4	53.9	0.13	4.9	6.5	7	53.873	250.624	530.466	2340.91	4878.09
2015-08-11	2015	2015申花	6	2015绿城	11	422272015申花2015绿城	1	4	4-3-3(100.0%)	433	2015申花4	帕帕多普洛斯	CD	1	1984-12-03	60.5833	52.68	94	94	1	12	12	9	83.02	6	66.67	52	84.62	35.85	17.22	53	1.92	9.092	6.696	7	97.3	0.23	5.8	6.6	4	97.2759	350.474	823.377	3266.08	4555.24
2015-08-11	2015	2015申花	6	2015绿城	11	422272015申花2015绿城	1	4	4-3-3(100.0%)	433	2015申花3	李建滨	CD	0	1989-04-19	60.5833	52.68	94	94	1	8	8	1	97.78	9	44.44	45	97.78	26.67	12.45	45	2.07	8.633	6.585	4	83.7	0.2	5.5	6.6	3	83.6596	337.267	780.443	2879.96	4551.93
2016-03-11	2016	2016苏宁	2	2016富德	9	424402016苏宁2016富德	2	1	4-3-3 (100.0%)	433	2016苏宁6	塞恩斯伯里	CD	1	1992-01-05	65.1667	56.02	95	95	1	24	24	11	77.55	11	54.55	45	84.44	48.98	18.01	49	1.92	9.479	7.299	8	230.8	0.53	6	6.7	15	230.778	281.001	873.882	3926.66	4166.23
2016-03-11	2016	2016苏宁	2	2016富德	9	424402016苏宁2016富德	2	1	4-3-3 (100.0%)	433	2016苏宁2	李昂	CD	0	1993-09-15	65.1667	56.02	95	95	1	13	13	14	70.83	6	66.67	44	70.45	35.42	18.77	48	1.83	9.269	7.177	1	39.1	0.09	5.9	6.6	10	39.1108	329.806	944.378	3618.51	4337.35
2016-03-05	2016	2016富德	9	2016申花	4	424342016富德2016申花	1	1	4-3-3 (100.0%)	433	2016富德5	尼古拉	CD	1	1986-03-28	53.7	40.34	95	95	1	12	12	24	41.46	10	60	41	31.71	60.98	37.53	41	1.61	9.453	6.588	8	110.9	0.26	5.9	7.4	7	110.88	301.93	886.744	3879.9	4273.88
2016-03-05	2016	2016富德	9	2016申花	4	424342016富德2016申花	1	1	4-3-3 (100.0%)	433	2016富德20	崔民	CD	0	1989-07-06	53.7	40.34	95	95	1	8	8	9	55	9	33.33	18	55.56	60	24.43	20	1.6	9.534	6.542	3	53.3	0.13	6	7.3	10	53.2863	344.963	984.75	4213.61	3937.11
2016-04-01	2016	2016鲁能	14	2016绿城	15	424612016鲁能2016绿城	0	2	4-3-3 (100.0%)	433	2016鲁能35	戴琳	CD	0	1987-11-28	55.7667	65.48	96	96	1	15	15	16	79.22	8	62.5	75	78.67	33.77	18.64	77	1.94	9.521	6.452	4	75.6	0.18	5.9	6.9	6	75.6266	247.518	917.469	3630.03	4650.6
2016-04-01	2016	2016鲁能	14	2016绿城	15	424612016鲁能2016绿城	0	2	4-3-3 (100.0%)	433	2016鲁能15	李微	CD	0	1985-03-18	55.7667	65.48	96	96	1	12	12	8	88.57	8	87.5	65	90.77	34.29	12.83	70	2.14	10.394	7.09	4	100.1	0.24	6.5	7.6	4	100.06	414.3	1009.73	4568.24	4301.43
2016-04-17	2016	2016华夏	7	2016永昌	16	424772016华夏2016永昌	1	1	4-3-3 (100.0%)	433	2016华夏22	居吕姆	CD	1	1987-05-17	56.0333	58.84	95	95	1	13	13	8	83.33	9	88.89	44	84.09	33.33	13.87	48	2.1	9.6	6.815	3	52.7	0.13	6	7.3	9	52.6727	310.762	1092.32	3652.52	4491.46
2016-04-17	2016	2016华夏	7	2016永昌	16	424772016华夏2016永昌	1	1	4-3-3 (100.0%)	433	2016华夏4	金洋洋	CD	0	1993-02-03	56.0333	58.84	95	95	1	13	13	10	72.22	5	60	34	70.59	50	16.68	36	1.72	9.659	7.045	6	98	0.23	6.1	7.6	6	97.9741	261.343	880.148	4222.14	4197.52
2016-04-02	2016	2016华夏	7	2016苏宁	2	424622016华夏2016苏宁	1	1	4-3-3 (100.0%)	433	2016华夏22	居吕姆	CD	1	1987-05-17	60.8333	48.61	95	95	1	12	12	12	73.91	3	100	42	73.81	30.43	15.09	46	1.93	10.101	7.39	1	17.8	0.05	6.4	7.3	7	17.7782	334.436	1142.43	4281.32	4325.44
2016-04-02	2016	2016华夏	7	2016苏宁	2	424622016华夏2016苏宁	1	1	4-3-3 (100.0%)	433	2016华夏4	金洋洋	CD	0	1993-02-03	60.8333	48.61	95	95	1	15	15	8	83.33	4	50	47	85.11	54.17	15.23	48	1.69	10.308	7.492	7	107.9	0.27	6.5	7.4	3	107.854	227.959	1007.4	4486.72	4478.06
2016-04-22	2016	2016绿城	15	2016力帆	8	424822016绿城2016力帆	1	1	4-3-3 (100.0%)	433	2016绿城32	吴范锡	CD	1	1984-07-29	57.3833	51.98	94	94	1	17	17	10	76.19	7	71.43	39	82.05	47.62	19.41	42	1.83	8.783	6.64	2	52	0.13	5.6	6.9	7	51.9614	191.826	917.354	3589.18	4033.09
2016-04-22	2016	2016绿城	15	2016力帆	8	424822016绿城2016力帆	1	1	4-3-3 (100.0%)	433	2016绿城13	斯皮拉诺维奇	CD	1	1988-06-27	57.3833	51.98	94	94	1	20	20	8	84	9	66.67	50	84	36	17.9	50	2.12	9.703	7.322	5	119	0.28	6.2	7.7	10	118.997	344.247	1058.67	4333.54	3847.67
2016-05-08	2016	2016鲁能	14	2016泰达	10	424982016鲁能2016泰达	2	3	4-3-3 (100.0%)	433	2016鲁能14	王彤	CD	0	1993-02-12	51.25	59.17	94	94	1	23	23	12	77.78	5	80	54	62.96	48.15	18.64	54	1.83	9.498	6.569	5	72	0.18	6	7.7	8	72.0046	456.047	1152.87	3662.94	4154.5
2016-05-08	2016	2016鲁能	14	2016泰达	10	424982016鲁能2016泰达	2	3	4-3-3 (100.0%)	433	2016鲁能4	吉尔	CD	1	1987-06-12	51.25	59.17	94	94	1	17	17	12	77.78	18	61.11	52	78.85	46.3	16.79	54	1.7	8.762	6.064	5	117	0.28	5.6	7.1	12	116.973	415.88	908.003	3294.12	4026.68
2016-06-24	2016	2016鲁能	14	2016力帆	8	425452016鲁能2016力帆	1	2	4-3-3 (100.0%)	433	2016鲁能4	吉尔	CD	1	1987-06-12	55.6	60.74	96	96	1	11	11	6	89.09	5	40	51	92.16	34.55	14.98	55	2.15	9.333	6.632	4	65.4	0.16	5.8	7.2	8	65.4269	263.144	1226.5	3437.24	4340.82
2016-06-24	2016	2016鲁能	14	2016力帆	8	425452016鲁能2016力帆	1	2	4-3-3 (100.0%)	433	2016鲁能35	戴琳	CD	0	1987-11-28	55.6	60.74	96	96	1	17	17	12	81.54	7	71.43	63	80.95	35.38	17.25	65	1.75	9.409	6.546	6	135.1	0.31	5.8	7.1	6	135.136	227.369	1004.46	3281.79	4760.52
2016-07-02	2016	2016苏宁	2	2016宏运	11	425532016苏宁2016宏运	4	3	4-3-3 (100.0%)	433	2016苏宁6	塞恩斯伯里	CD	1	1992-01-05	52.1833	66.8	98	98	1	11	11	9	86.15	12	66.67	59	86.44	29.23	19.93	65	2	9.684	6.528	7	177.6	0.4	5.9	7.5	12	177.596	249.18	958.465	4510.57	3788.34
2016-07-02	2016	2016苏宁	2	2016宏运	11	425532016苏宁2016宏运	4	3	4-3-3 (100.0%)	433	2016苏宁2	李昂	CD	0	1993-09-15	52.1833	66.8	98	98	1	9	9	6	90.63	1	100	61	91.8	18.75	17.3	64	2.09	8.935	5.845	2	52.1	0.12	5.5	6.7	4	52.1071	298.082	799.877	3845.65	3939.05
2016-07-09	2016	2016苏宁	2	2016鲁能	14	425602016苏宁2016鲁能	1	2	4-3-3 (100.0%)	433	2016苏宁6	塞恩斯伯里	CD	1	1992-01-05	54.7333	55.31	95	95	1	12	12	7	86.27	13	84.62	49	83.67	29.41	18.17	51	2.14	9.76	6.928	8	138.6	0.34	6.1	7.6	13	138.586	316.651	1027.85	4279.12	3997.41
2016-07-09	2016	2016苏宁	2	2016鲁能	14	425602016苏宁2016鲁能	1	2	4-3-3 (100.0%)	433	2016苏宁2	李昂	CD	0	1993-09-15	54.7333	55.31	75	95	0	11	13.9333	11.4	78.57	1.26667	0	50.6667	80	26.19	19.52	53.2	1.98	9.51393	6.76527	2.53333	56.1133	0.13	5.9	7.2	2.53333	56.0582	366.589	914.6	3697.69	4479.36
2016-08-14	2016	2016华夏	7	2016宏运	11	425962016华夏2016宏运	0	0	4-3-3 (100.0%)	433	2016华夏22	居吕姆	CD	1	1987-05-17	51.3833	50.29	94	94	1	9	9	9	80.85	4	50	44	84.09	27.66	16.94	47	1.87	9.534	6.204	9	140.7	0.34	6	7.2	5	140.674	413.079	836.124	3474.38	4670.13
2016-08-14	2016	2016华夏	7	2016宏运	11	425962016华夏2016宏运	0	0	4-3-3 (100.0%)	433	2016华夏5	杜威	CD	0	1982-02-09	51.3833	50.29	94	94	1	10	10	10	80.77	6	66.67	51	82.35	23.08	18.01	52	2.29	9.679	6.582	5	144.1	0.34	6.1	7.7	7	144.112	493.707	836.277	3834.73	4370.07
2016-10-16	2016	2016华夏	7	2016鲁能	14	426592016华夏2016鲁能	0	1	4-3-3 (100.0%)	433	2016华夏22	居吕姆	CD	1	1987-05-17	51.25	56.05	94	94	1	17	17	10	81.13	9	88.89	51	80.39	35.85	12.69	53	1.87	9.718	6.627	6	106.3	0.27	6.2	7.8	11	106.339	405.204	1089.36	3649.18	4467.9
2016-10-16	2016	2016华夏	7	2016鲁能	14	426592016华夏2016鲁能	0	1	4-3-3 (100.0%)	433	2016华夏5	杜威	CD	0	1982-02-09	51.25	56.05	94	94	1	14	14	14	77.42	8	75	58	79.31	32.26	15.28	62	1.95	9.421	6.59	2	42	0.1	6	7.7	11	41.9636	370.913	935.877	3920.67	4151.47
2016-10-26	2016	2016泰达	10	2016上港	3	426692016泰达2016上港	0	1	4-3-3 (100.0%)	433	2016泰达3	赞纳迪内	CD	1	1988-06-24	52.6	47.55	96	96	1	25	25	26	51.85	10	80	53	37.74	61.11	15.32	54	1.63	8.937	6.084	4	90.1	0.2	5.5	6.9	15	90.0875	217.55	905.148	3519.75	4204.79
2016-10-26	2016	2016泰达	10	2016上港	3	426692016泰达2016上港	0	1	4-3-3 (100.0%)	433	2016泰达5	约万诺维奇	CD	1	1989-08-04	52.6	47.55	96	96	1	17	17	7	74.07	9	55.56	25	72	62.96	14.34	27	1.33	9.113	6.091	3	59.2	0.13	5.7	6.9	7	59.177	127.63	978.856	3867.95	4079.46
2016-10-30	2016	2016宏运	11	2016苏宁	2	426732016宏运2016苏宁	1	0	4-3-3 (100.0%)	433	2016宏运5	杨善平	CD	0	1987-10-28	57.1667	40.24	95	95	1	11	11	6	85.71	4	50	42	85.71	38.1	14.58	42	1.88	9.043	6.572	2	30.3	0.07	5.7	6.9	6	30.2821	282.875	975.346	3345.71	4409.25
2016-10-30	2016	2016宏运	11	2016苏宁	2	426732016宏运2016苏宁	1	0	4-3-3 (100.0%)	433	2016宏运21	穆隆戈蒂	CD	1	1986-01-25	57.1667	40.24	95	95	1	17	17	12	73.33	7	85.71	40	77.5	31.11	19.27	45	1.96	9.733	7.197	7	130.3	0.31	6.1	7.6	5	130.293	422.051	1318.84	3679.87	4181.85
2017-03-11	2017	2017华夏	4	2017力帆	10	428052017华夏2017力帆	1	1	4-3-3 (100.0%)	433	2017华夏23	任航	CD	0	1989-02-23	51.1167	53.28	94	94	1	17	17	12	70.73	8	37.5	41	70.73	48.78	17.84	41	1.93	9.246	6.403	5	129.7	0.31	5.9	7.5	8	129.741	414.18	1104.12	3675.99	3922.28
2017-03-11	2017	2017华夏	4	2017力帆	10	428052017华夏2017力帆	1	1	4-3-3 (100.0%)	433	2017华夏14	金周荣	CD	1	1988-07-09	51.1167	53.28	94	94	1	12	12	14	57.58	5	20	31	58.06	60.61	16.83	33	1.79	9.164	6.338	6	103.5	0.25	5.8	7.4	2	103.544	379.044	914.605	3387.75	4378.94
2017-04-01	2017	2017上港	2	2017恒大	1	428262017上港2017恒大	2	3	4-3-3 (100.0%)	433	2017上港27	石柯	CD	0	1993-01-08	39.6167	53.51	92	92	1	24	24	19	56.82	1	100	39	64.1	54.55	18.43	44	1.5	8.891	5.102	7	172.8	0.41	5.8	7.7	9	172.807	405.04	1100.99	3293.69	3918.17
2017-04-01	2017	2017上港	2	2017恒大	1	428262017上港2017恒大	2	3	4-3-3 (100.0%)	433	2017上港28	贺惯	CD	0	1993-01-25	39.6167	53.51	92	92	1	10	10	6	75	3	33.33	23	73.91	66.67	18.66	24	1.38	8.928	5.194	8	150.4	0.37	5.8	7.9	4	150.427	550.213	959.72	3203.05	4064.56
2017-04-01	2017	2017权健	3	2017建业	14	428262017权健2017建业	1	0	4-3-3 (100.0%)	433	2017权健5	杨善平	CD	0	1987-10-28	48.6333	56.91	95	95	1	12	12	9	70.97	8	75	30	63.33	45.16	21.05	31	1.77	9.449	6.262	3	59.6	0.14	5.9	7.7	12	59.6394	283.395	1111.48	3559.98	4434.02
2017-04-01	2017	2017权健	3	2017建业	14	428262017权健2017建业	1	0	4-3-3 (100.0%)	433	2017权健4	刘奕鸣	CD	0	1995-02-28	48.6333	56.91	94	95	0	20	20.2128	12.1277	73.91	2.02128	0	44.4681	70.45	36.96	18.53	46.4894	1.87	9.9942	6.63383	2.02128	52.0479	0.12	6.3	8.1	4.04255	52.0469	434.329	948.318	4856.46	3703.3
2017-05-06	2017	2017上港	2	2017恒丰	8	428612017上港2017恒丰	3	0	4-3-3 (100.0%)	433	2017上港4	王燊超	CD	0	1989-02-08	55.3167	52.83	96	96	1	15	15	9	76.92	6	50	38	78.95	35.9	16.79	39	2.03	9.749	6.833	2	22	0.05	6.1	7.4	3	21.9901	451.37	1174.95	3800.05	4300.98
2017-05-06	2017	2017上港	2	2017恒丰	8	428612017上港2017恒丰	3	0	4-3-3 (100.0%)	433	2017上港28	贺惯	CD	0	1993-01-25	55.3167	52.83	96	96	1	12	12	7	75	6	0	27	77.78	39.29	21.14	28	1.75	9.389	6.632	0	0	0	5.8	7.2	1	0	364.642	909.889	3702.49	4412.38
2017-05-14	2017	2017上港	2	2017泰达	13	428692017上港2017泰达	1	0	4-3-3 (100.0%)	433	2017上港28	贺惯	CD	0	1993-01-25	52.35	52.69	95	95	1	11	11	10	65.52	5	60	28	64.29	48.28	12.87	29	1.62	9.379	6.257	5	64	0.15	5.9	7.2	6	63.9617	394.115	833.287	3388.89	4698.77
2017-05-14	2017	2017上港	2	2017泰达	13	428692017上港2017泰达	1	0	4-3-3 (100.0%)	433	2017上港27	石柯	CD	0	1993-01-08	52.35	52.69	95	95	1	16	16	11	75	6	66.67	42	73.81	40.91	21.4	44	2.14	9.569	6.253	3	43.8	0.1	6	7.2	8	43.8218	345.911	888.987	3532.66	4757.94
2017-05-14	2017	2017亚泰	7	2017恒大	1	428692017亚泰2017恒大	0	1	4-3-3 (100.0%)	433	2017亚泰5	伊斯梅洛夫	CD	1	1985-04-21	54.1833	43.28	94	94	1	17	17	13	75.47	10	80	51	74.51	52.83	16.46	53	1.57	10.337	7.379	6	102.6	0.25	6.6	8.2	9	102.638	477.179	1565.28	4153.49	4038.01
2017-05-14	2017	2017亚泰	7	2017恒大	1	428692017亚泰2017恒大	0	1	4-3-3 (100.0%)	433	2017亚泰15	孙捷	CD	0	1992-01-01	54.1833	43.28	94	94	1	11	11	6	72.73	9	55.56	21	76.19	54.55	12.35	22	1.82	11.221	7.702	8	130.7	0.32	7.1	8.5	6	130.681	542.44	1853.16	4524.71	4170.49
2017-05-20	2017	2017权健	3	2017力帆	10	428752017权健2017力帆	1	0	4-3-3 (100.0%)	433	2017权健21	权敬源	CD	1	1992-01-31	46.4333	39.56	98	98	1	8	8	7	75	8	62.5	24	70.83	60.71	24.25	28	1.64	9.71	6.159	2	22	0.05	5.9	8	4	21.9656	314.033	1160.56	3965.16	4248.48
2017-05-20	2017	2017权健	3	2017力帆	10	428752017权健2017力帆	1	0	4-3-3 (100.0%)	433	2017权健4	刘奕鸣	CD	0	1995-02-28	46.4333	39.56	87	98	0	9	10.1379	10.1379	43.75	9.01149	25	18.023	43.75	56.25	19.91	18.023	1.5	9.49136	6.10979	2.25287	67.5862	0.15	5.8	7.7	2.25287	67.5875	264.264	802.031	4400.18	3957.44
2017-06-24	2017	2017申花	11	2017富德	15	429102017申花2017富德	2	0	4-3-3 (100.0%)	433	2017申花34	毕津浩	CD	0	1991-01-05	54.4667	54.61	95	95	1	15	15	8	75	7	57.14	29	79.31	56.25	18.69	32	1.38	9.221	6.368	7	116.5	0.28	5.8	7	7	116.496	361.788	768.54	3336.85	4637.16
2017-06-24	2017	2017申花	11	2017富德	15	429102017申花2017富德	2	0	4-3-3 (100.0%)	433	2017申花30	陶金	CD	0	1985-06-02	54.4667	54.61	95	95	1	11	11	3	89.29	3	0	28	85.71	57.14	18.39	28	1.68	9.09	6.414	3	49.8	0.12	5.7	7.1	3	49.7641	393.01	1005.03	3297.15	4345.1
2017-07-16	2017	2017权健	3	2017申花	11	429322017权健2017申花	3	0	4-3-3 (100.0%)	433	2017权健21	权敬源	CD	1	1992-01-31	52.7333	46.17	96	96	1	16	16	11	65.63	2	100	32	65.63	56.25	15.77	32	1.97	9.804	6.898	6	97.8	0.23	6.1	7.8	7	97.7704	436.186	1235.28	3749.67	4285.38
2017-07-16	2017	2017权健	3	2017申花	11	429322017权健2017申花	3	0	4-3-3 (100.0%)	433	2017权健4	刘奕鸣	CD	0	1995-02-28	52.7333	46.17	96	96	1	15	15	8	76.47	5	60	32	75	41.18	18.35	34	1.85	9.445	6.549	5	107.4	0.24	5.9	7.4	3	107.44	200.313	823.252	4195.44	4118.66
2017-08-19	2017	2017国安	9	2017华夏	4	429662017国安2017华夏	0	2	4-3-3（100%）	433	2017国安31	赵和靖	CD	0	1985-05-19	42.5167	63.38	97	97	1	13	13	14	57.58	5	60	31	58.06	48.48	16.74	33	1.85	8.824	5.598	9	222.1	0.49	5.4	7.9	3	222.117	539.704	832.147	3080.62	4149.58
2017-08-19	2017	2017国安	9	2017华夏	4	429662017国安2017华夏	0	2	4-3-3（100%）	433	2017国安3	于洋	CD	0	1989-08-06	42.5167	63.38	97	97	1	28	28	18	66.04	9	55.56	52	61.54	67.92	15.77	53	1.49	9.169	5.382	3	84.2	0.19	5.7	7.6	9	84.1885	384.631	770.309	3060.07	4870.2
2017-08-20	2017	2017亚泰	7	2017权健	3	429672017亚泰2017权健	1	1	4-3-3 (100.0%)	433	2017亚泰15	孙捷	CD	0	1992-01-01	41.15	56.49	98	98	1	15	15	11	78.85	5	80	50	78	48.08	16.85	52	2.13	9.452	5.15	5	56.7	0.13	5.8	7.5	4	56.6778	408.358	872.404	3442.35	4671.87
2017-08-20	2017	2017亚泰	7	2017权健	3	429672017亚泰2017权健	1	1	4-3-3 (100.0%)	433	2017亚泰4	于睿	CD	0	1992-08-11	41.15	56.49	98	98	1	13	13	12	65.71	11	54.55	35	62.86	57.14	15.03	35	1.54	8.748	4.792	2	31.8	0.07	5.3	7	11	31.794	224.697	679.067	3016.36	4795.61
2017-09-10	2017	2017权健	3	2017恒丰	8	429882017权健2017恒丰	3	1	4-3-3 (100.0%)	433	2017权健21	权敬源	CD	1	1992-01-31	50.05	44.5	96	96	1	9	9	8	74.19	4	50	31	74.19	48.39	21.41	31	2.16	10.189	6.834	4	98.1	0.23	6.3	8.2	1	98.0557	425.374	1329.13	4301.47	4034.62
2017-09-10	2017	2017权健	3	2017恒丰	8	429882017权健2017恒丰	3	1	4-3-3 (100.0%)	433	2017权健4	刘奕鸣	CD	0	1995-02-28	50.05	44.5	96	96	1	6	6	8	73.33	0	0	29	68.97	33.33	15.95	30	2.53	9.519	6.409	3	48.8	0.11	5.9	7.7	4	48.7908	336.278	764.889	4359.3	4009.64
2017-09-16	2017	2017上港	2	2017申花	11	429942017上港2017申花	6	1	4-3-3 (100.0%)	433	2017上港13	魏震	CD	0	1997-02-12	50.4	59.81	95	95	1	12	12	6	84.21	4	25	37	86.49	34.21	13.52	38	1.87	9.577	6.347	4	67.4	0.15	6	7.6	2	67.3858	265.682	970.433	4104.9	4168.85
2017-09-16	2017	2017上港	2	2017申花	11	429942017上港2017申花	6	1	4-3-3 (100.0%)	433	2017上港28	贺惯	CD	0	1993-01-25	50.4	59.81	95	95	1	10	10	8	77.78	3	0	35	80	36.11	24.15	36	1.72	8.168	5.522	2	48.5	0.12	5.1	6.6	0	48.5	115.147	502.65	2910.56	4590.82
2017-09-24	2017	2017亚泰	7	2017华夏	4	430022017亚泰2017华夏	0	0	4-3-3 (100.0%)	433	2017亚泰5	伊斯梅洛夫	CD	1	1985-04-21	38.3667	49.01	94	94	1	22	22	20	51.22	8	75	41	46.34	73.17	16.24	41	1.29	9.749	5.475	4	72.2	0.17	6.2	8.6	15	72.1549	379.701	1363.85	3743.37	4189.81
2017-09-24	2017	2017亚泰	7	2017华夏	4	430022017亚泰2017华夏	0	0	4-3-3 (100.0%)	433	2017亚泰15	孙捷	CD	0	1992-01-01	38.3667	49.01	94	94	1	9	9	12	52	4	100	22	59.09	72	22.97	25	1.24	9.576	5.253	1	35.6	0.09	6.1	8.2	8	35.6017	288.759	1349.94	3681.5	4220.22
2017-10-22	2017	2017亚泰	7	2017苏宁	12	430302017亚泰2017苏宁	3	1	4-3-3 (100.0%)	433	2017亚泰5	伊斯梅洛夫	CD	1	1985-04-21	48.6333	50.23	48	94	0	11	21.5417	21.5417	47.62	9.79167	60	41.125	47.62	95.24	15.89	41.125	1.05	10.2558	6.3215	1.95833	26.4375	0.07	6.5	8.3	7.83333	26.3949	351.257	1473.78	4298.72	4106.45
2017-10-22	2017	2017亚泰	7	2017苏宁	12	430302017亚泰2017苏宁	3	1	4-3-3 (100.0%)	433	2017亚泰4	于睿	CD	0	1992-08-11	48.6333	50.23	94	94	1	22	22	21	57.14	8	75	45	57.78	59.18	15.72	49	1.39	9.956	6.367	6	126.2	0.31	6.3	7.9	11	126.193	194.928	1211.23	4351.49	4072.47
2017-10-22	2017	2017亚泰	7	2017苏宁	12	430302017亚泰2017苏宁	3	1	4-3-3 (100.0%)	433	2017亚泰15	孙捷	CD	0	1992-01-01	48.6333	50.23	94	94	1	17	17	10	79.59	4	25	46	82.61	48.98	17.21	49	2.1	10.325	6.332	4	95.3	0.23	6.6	7.8	7	95.3224	278.827	1199.76	4568.48	4182.94
2017-10-29	2017	2017亚泰	7	2017力帆	10	430372017亚泰2017力帆	3	1	4-3-3 (100.0%)	433	2017亚泰5	伊斯梅洛夫	CD	1	1985-04-21	48.9	54.84	48	94	0	10	19.5833	11.75	60	21.5417	81.82	29.375	60	86.67	13.73	29.375	1.13	10.4438	6.36263	9.79167	246.554	0.59	6.6	8.4	15.6667	246.572	605.273	1340.23	4202.8	4049.4
2017-10-29	2017	2017亚泰	7	2017力帆	10	430372017亚泰2017力帆	3	1	4-3-3 (100.0%)	433	2017亚泰4	于睿	CD	0	1992-08-11	48.9	54.84	94	94	1	18	18	15	66.67	6	66.67	44	61.36	42.22	20.04	45	1.96	10.332	6.509	5	131	0.31	6.5	8	12	130.955	574.37	1176.77	4229.73	4220.5
2017-10-29	2017	2017亚泰	7	2017力帆	10	430372017亚泰2017力帆	3	1	4-3-3 (100.0%)	433	2017亚泰15	孙捷	CD	0	1992-01-01	48.9	54.84	94	94	1	21	21	16	66.67	8	50	47	63.83	41.67	17.94	48	2.1	10.814	6.757	4	71.3	0.17	6.8	8.3	8	71.3098	451.094	1666.92	4620.95	4003.91
2017-11-04	2017	2017亚泰	7	2017国安	9	430432017亚泰2017国安	2	1	4-3-3 (100.0%)	433	2017亚泰5	伊斯梅洛夫	CD	1	1985-04-21	44.2667	45.33	94	94	1	20	20	14	62.16	11	90.91	35	62.86	62.16	16.68	37	1.54	9.919	6.295	4	111.6	0.25	6.3	8.5	9	111.609	526.601	1433.31	3788.83	4058.86
2017-11-04	2017	2017亚泰	7	2017国安	9	430432017亚泰2017国安	2	1	4-3-3 (100.0%)	433	2017亚泰4	于睿	CD	0	1992-08-11	44.2667	45.33	94	94	1	14	14	15	46.43	8	62.5	24	50	60.71	15.11	28	1.68	9.636	6.052	8	136.1	0.33	6.1	8.2	7	136.062	555.966	949.2	3814.05	4180.28
2018-03-18	2018	2018权健	9	2018泰达	14	431772018权健2018泰达	2	3	4-3-3 (100.0%)	433	2018权健4	刘奕鸣	CD	0	1995-02-28	53.9667	56.61	97	97	1	12	12	11	75.56	3	33.33	45	73.33	28.89	20.92	45	2.24	8.738	5.81	5	94	0.23	5.4	6.5	5	93.956	425.578	896.952	3337.71	3983.96
2018-03-18	2018	2018权健	9	2018泰达	14	431772018权健2018泰达	2	3	4-3-3 (100.0%)	433	2018权健3	王杰	CD	0	1989-01-14	53.9667	56.61	97	97	1	18	18	10	85.71	5	60	68	86.76	32.86	15.13	70	2.04	9.012	6.061	7	124.4	0.29	5.6	6.7	5	124.392	370.402	1123.66	3608.34	3785.48
2018-04-13	2018	2018上港	1	2018华夏	6	432032018上港2018华夏	2	0	4-3-3 (100.0%)	433	2018上港28	贺惯	CD	0	1993-01-25	57.1667	46.19	98	98	1	16	16	15	64.29	1	0	41	63.41	47.62	18.8	42	2	10.331	7.666	8	150.2	0.34	6.3	8	4	150.241	461.544	1271.98	4454.8	3991.93
2018-04-13	2018	2018上港	1	2018华夏	6	432032018上港2018华夏	2	0	4-3-3 (100.0%)	433	2018上港5	石柯	CD	0	1993-01-08	57.1667	46.19	98	98	1	10	10	4	90.24	5	60	40	92.5	26.83	18.43	41	2.44	9.48	6.836	6	127.7	0.29	5.8	7.2	2	127.651	408.869	845.998	3549.33	4548.65
2018-04-06	2018	2018泰达	14	2018国安	4	431962018泰达2018国安	1	1	4-3-3 (100.0%)	433	2018泰达15	巴斯蒂安斯	CD	1	1988-05-09	59.8167	41.62	96	96	1	10	10	7	76.67	4	100	30	76.67	46.67	12.99	30	1.87	9.726	7.079	2	34.8	0.09	6.1	7.1	5	34.8361	322.493	700.989	4323.01	4344.56
2018-04-06	2018	2018泰达	14	2018国安	4	431962018泰达2018国安	1	1	4-3-3 (100.0%)	433	2018泰达26	曹阳	CD	0	1981-12-15	59.8167	41.62	96	96	1	10	10	9	57.14	3	66.67	20	60	52.38	18.25	21	1.57	9.548	7.171	5	113.9	0.27	5.9	7.2	1	113.899	251.81	735.565	3986.39	4460.21
2018-07-17	2018	2018上港	1	2018鲁能	3	432982018上港2018鲁能	1	1	4-3-3 (100.0%)	433	2018上港5	石柯	CD	0	1993-01-08	51.8	60.3	96	96	1	11	11	5	87.5	6	33.33	40	85	27.5	16.38	40	2.25	8.444	5.739	1	24.1	0.05	5.3	6.6	4	24.0915	244.138	640.815	2870.22	4665.05
2018-07-17	2018	2018上港	1	2018鲁能	3	432982018上港2018鲁能	1	1	4-3-3 (100.0%)	433	2018上港28	贺惯	CD	0	1993-01-25	51.8	60.3	96	96	1	13	13	6	83.33	6	83.33	36	83.33	41.67	14.77	36	2.11	8.703	5.783	1	15.5	0.04	5.4	6.7	7	15.4799	168.59	680.948	3424.82	4413.01
2018-08-01	2018	2018权健	9	2018上港	1	433132018权健2018上港	1	4	4-3-3 (100.0%)	433	2018权健21	权敬源	CD	1	1992-01-31	54.9333	45.83	95	95	1	14	14	6	87.5	6	66.67	46	86.96	37.5	15.61	48	1.94	9.518	6.798	1	32.2	0.07	6	7.4	7	32.1655	322.519	1092.22	3793.92	4277.34
2018-08-01	2018	2018权健	9	2018上港	1	433132018权健2018上港	1	4	4-3-3 (100.0%)	433	2018权健3	王杰	CD	0	1989-01-14	54.9333	45.83	95	95	1	11	11	11	77.55	8	62.5	45	80	30.61	15.97	49	2	9.832	7.028	2	57	0.13	6.2	7.7	3	56.9699	177.633	998.538	4348.45	4250.12
2018-08-10	2018	2018泰达	14	2018建业	12	433222018泰达2018建业	2	0	4-3-3 (100.0%)	433	2018泰达15	巴斯蒂安斯	CD	1	1988-05-09	53.8667	56.88	97	97	1	8	8	8	88.24	4	100	68	88.24	20.59	15.45	68	2.07	8.962	5.976	4	81.3	0.19	5.5	6.7	8	81.2512	237.672	608.05	3320.43	4714.9
2018-08-10	2018	2018泰达	14	2018建业	12	433222018泰达2018建业	2	0	4-3-3 (100.0%)	433	2018泰达6	高嘉润	CD	0	1995-04-24	53.8667	56.88	97	97	1	9	9	5	88.1	8	75	41	90.24	19.05	14.64	42	2	8.471	5.737	1	15.6	0.04	5.2	6.4	8	15.5667	192.046	522.459	2918.66	4822.54
2018-08-18	2018	2018上港	1	2018力帆	13	433302018上港2018力帆	3	2	4-3-3 (100.0%)	433	2018上港28	贺惯	CD	0	1993-01-25	53.9833	56.41	103	103	1	12	12	9	84.48	4	50	58	81.03	31.03	14.85	58	2.05	8.596	5.994	1	15.3	0.03	5	6.7	2	15.2923	212.777	660.125	3035.1	4672.92
2018-08-18	2018	2018上港	1	2018力帆	13	433302018上港2018力帆	3	2	4-3-3 (100.0%)	433	2018上港5	石柯	CD	0	1993-01-08	53.9833	56.41	103	103	1	8	8	6	90.32	4	0	60	90	17.74	20.78	62	2.71	8.804	6.031	0	0	0	5.1	6.7	2	0	330.177	558.423	3036.21	4878.91
2018-08-18	2018	2018人和	8	2018国安	4	433302018人和2018国安	3	0	4-3-3 (100.0%)	433	2018人和3	刘博洋	CD	0	1997-01-18	44.4833	37.16	98	98	1	14	14	4	73.33	3	100	15	73.33	80	13.75	15	1.2	8.88	5.462	3	46.7	0.11	5.4	7.4	7	46.6559	368.232	614.932	3450.76	4399.89
2018-08-18	2018	2018人和	8	2018国安	4	433302018人和2018国安	3	0	4-3-3 (100.0%)	433	2018人和5	万厚良	CD	0	1986-02-25	44.4833	37.16	98	98	1	9	9	7	56.25	9	77.78	15	53.33	81.25	23.77	16	1.38	9.402	5.417	6	79	0.19	5.7	7.3	5	78.9846	360.62	959.403	3214.97	4788.17
2018-08-25	2018	2018上港	1	2018建业	12	433372018上港2018建业	2	1	4-3-3 (100.0%)	433	2018上港5	石柯	CD	0	1993-01-08	53.6	59.53	97	97	1	18	18	12	76	6	50	50	76	32	21.59	50	2.38	8.448	6.1	5	118.8	0.26	5.2	6.8	6	118.759	168.946	566.686	3181.16	4412.53
2018-08-25	2018	2018上港	1	2018建业	12	433372018上港2018建业	2	1	4-3-3 (100.0%)	433	2018上港28	贺惯	CD	0	1993-01-25	53.6	59.53	97	97	1	10	10	1	97.67	2	50	43	97.67	32.56	15.76	43	2.09	8.519	6.093	2	24.9	0.06	5.3	6.8	2	24.8829	246.703	796.889	3139.41	4311.49
2018-09-14	2018	2018上港	1	2018泰达	14	433572018上港2018泰达	5	2	4-3-3 (100.0%)	433	2018上港5	石柯	CD	0	1993-01-08	57.55	54.69	94	94	1	17	17	7	88.33	4	100	59	88.14	36.67	15.8	60	1.97	8.964	6.624	4	76	0.19	5.7	6.9	2	76.0238	323.791	893.861	3161.61	4509.02
2018-09-14	2018	2018上港	1	2018泰达	14	433572018上港2018泰达	5	2	4-3-3 (100.0%)	433	2018上港28	贺惯	CD	0	1993-01-25	57.55	54.69	80	94	0	13	15.275	7.05	85.71	5.875	60	48.175	85.37	35.71	14.98	49.35	2.14	9.32832	6.7633	3.525	69.09	0.16	5.9	6.9	4.7	69.0762	372.114	825.776	3866.24	4195.32
2018-09-02	2018	2018申花	7	2018恒大	2	433452018申花2018恒大	1	2	4-3-3 (100.0%)	433	2018申花5	朱辰杰	CD	0	2000-08-23	51.2667	32.3	97	97	1	15	15	10	65.52	8	50	29	58.62	65.52	16.33	29	1.52	9.158	6.02	2	64.6	0.15	5.6	7	3	64.6129	263.721	762.21	3225.72	4841.72
2018-09-02	2018	2018申花	7	2018恒大	2	433452018申花2018恒大	1	2	4-3-3 (100.0%)	433	2018申花6	栗鹏	CD	0	1990-08-29	51.2667	32.3	97	97	1	11	11	9	50	5	60	18	44.44	88.89	20.45	18	1.11	8.933	5.985	0	0	0	5.5	7	6	0	240.236	910.48	3098.32	4683.54
2018-10-28	2018	2018上港	1	2018鲁能	3	434012018上港2018鲁能	4	2	4-3-3 (100.0%)	433	2018上港4	王燊超	CD	0	1989-02-08	51	53.7	97	97	1	14	14	11	60.71	1	0	28	64.29	64.29	15.34	28	1.54	8.953	6.499	4	76.5	0.18	5.5	7.6	3	76.5463	435.102	810.822	3655.63	3975.08
2018-10-28	2018	2018上港	1	2018鲁能	3	434012018上港2018鲁能	4	2	4-3-3 (100.0%)	433	2018上港5	石柯	CD	0	1993-01-08	51	53.7	97	97	1	20	20	11	65.63	6	66.67	28	71.43	40.63	18.41	32	1.94	8.949	6.261	6	130.7	0.3	5.5	7.4	2	130.663	315.401	783.815	3453.38	4265.35
2019-08-11	2019	2019国安	2	2019恒大	1	436882019国安2019恒大	1	3	4-3-3 (100.0%)	433	2019国安19	于大宝	CD	0	1988-04-18	50.8167	50.04	98	98	1	11	11	8	83.33	14	57.14	47	87.23	37.5	15.42	48	1.94	8.853	6.354	3	47.5	0.11	5.4	7.2	6	47.4872	254.261	1031.99	3356.29	4163.18
2019-08-11	2019	2019国安	2	2019恒大	1	436882019国安2019恒大	1	3	4-3-3 (100.0%)	433	2019国安30	雷腾龙	CD	0	1991-01-17	50.8167	50.04	81	98	0	15	18.1481	14.5185	74.47	9.67901	100	54.4444	71.11	42.55	18	56.8642	1.83	8.79822	6.32644	4.83951	102.719	0.23	5.4	7.6	7.25926	102.775	377.24	778.906	3694.61	3845.14
2019-06-15	2019	2019卓尔	6	2019富力	12	436312019卓尔2019富力	4	3	4-3-3 (100.0%)	433	2019卓尔6	李超	CD	0	1987-08-16	50.8167	50.15	99	99	1	11	11	6	85.71	4	25	42	83.33	35.71	14.07	42	1.83	9.41	6.385	4	103.7	0.22	5.7	6.8	4	103.742	281.8	811.318	3826.44	4386.45
2019-06-15	2019	2019卓尔	6	2019富力	12	436312019卓尔2019富力	4	3	4-3-3 (100.0%)	433	2019卓尔22	廖均健	CD	0	1994-01-27	50.8167	50.15	99	99	1	9	9	7	86	4	50	48	79.17	20	15.47	50	2.14	8.658	6.157	3	39.3	0.09	5.2	6.6	4	39.2508	205.365	730.607	3072.72	4610.43
2019-03-08	2019	2019恒大	1	2019泰达	7	435322019恒大2019泰达	1	0	4-3-3 (100.0%)	433	2019恒大6	冯潇霆	CD	0	1985-10-22	50.8167	55.6	97	97	1	21	21	12	79.66	5	40	58	77.59	45.76	16.01	59	2.19	9.159	6.541	7	113.8	0.26	5.6	7.6	6	113.774	493.322	1106.85	3362.86	4082.64
2019-03-08	2019	2019恒大	1	2019泰达	7	435322019恒大2019泰达	1	0	4-3-3 (100.0%)	433	2019恒大2	刘奕鸣	CD	0	1995-02-28	50.8167	55.6	97	97	1	19	19	18	66.04	3	66.67	51	68.63	47.17	19.86	53	2.19	10.246	7.265	4	98.5	0.22	6.3	8.5	1	98.5199	515.782	1158.22	4689.3	3783.78
2019-08-02	2019	2019卓尔	6	2019申花	13	436792019卓尔2019申花	2	2	4-3-3 (100.0%)	433	2019卓尔4	艾志波	CD	0	1982-10-29	50.8167	51.45	52	104	0	10	20	16	74.19	14	71.43	62	74.19	48.39	10.79	62	1.97	9.746	6.388	2	24	0.05	5.6	7.3	10	23.9437	206.862	707.34	3568.04	5239.7
2019-08-02	2019	2019卓尔	6	2019申花	13	436792019卓尔2019申花	2	2	4-3-3 (100.0%)	433	2019卓尔22	廖均健	CD	0	1994-01-27	50.8167	51.45	104	104	1	21	21	11	81.03	10	30	56	80.36	37.93	12.61	58	2.05	8.725	5.693	4	70.1	0.15	5	6.9	5	70.0994	315.242	602.898	2831.01	4905.9
2019-10-18	2019	2019恒大	1	2019佳兆业	15	437562019恒大2019佳兆业	1	1	4-3-3 (100.0%)	433	2019恒大3	梅方	CD	0	1989-11-14	50.8167	53.82	100	100	1	9	9	6	82.86	8	87.5	35	82.86	37.14	12.02	35	1.94	10.001	6.697	3	67.3	0.15	6	8.5	4	67.3462	348.667	1253.05	4088.15	4243.63
2019-10-18	2019	2019恒大	1	2019佳兆业	15	437562019恒大2019佳兆业	1	1	4-3-3 (100.0%)	433	2019恒大23	朴志洙	CD	1	1994-06-13	50.8167	53.82	55	100	0	6	10.9091	14.5455	63.64	9.09091	40	36.3636	50	50	24.3	40	1.91	10.3636	6.69636	3.63636	84	0.19	6.1	8.3	3.63636	83.96	529.841	1337.09	3705.55	4707.62
2019-11-23	2019	2019泰达	7	2019佳兆业	15	437922019泰达2019佳兆业	3	0	4-3-3 (100%)	433	2019泰达30	刘洋（大）	CD	0	1991-02-09	50.8167	56.97	96	96	1	8	8	8	85.45	7	71.43	51	88.24	32.73	19.43	55	1.76	9.154	6.07	5	93.2	0.22	5.7	7.9	3	93.174	351.308	998.11	3226.75	4484.22
2019-11-23	2019	2019泰达	7	2019佳兆业	15	437922019泰达2019佳兆业	3	0	4-3-3 (100%)	433	2019泰达4	杨帆	CD	0	1996-03-28	50.8167	56.97	96	96	1	14	14	10	72.97	10	60	37	72.97	37.84	17.17	37	1.95	9.004	6.078	6	140.1	0.32	5.6	7.9	8	140.09	449.931	1109.6	3237.47	4067.39
2019-12-01	2019	2019泰达	7	2019力帆	10	438002019泰达2019力帆	2	0	4-3-3 (100.0%)	433	2019泰达4	杨帆	CD	0	1996-03-28	50.8167	47.63	97	97	1	11	11	8	76.47	3	66.67	33	78.79	35.29	15.71	34	2.29	8.922	5.906	8	160.9	0.38	5.5	7.6	4	160.944	423.28	981.587	3135.52	4220.4
2019-12-01	2019	2019泰达	7	2019力帆	10	438002019泰达2019力帆	2	0	4-3-3 (100.0%)	433	2019泰达5	邱添一	CD	0	1989-01-31	50.8167	47.63	51	97	0	3	5.70588	5.70588	75	3.80392	50	22.8235	75	50	16.86	22.8235	1.67	8.6311	4.83859	1.90196	20.1608	0.05	5.3	7	7.60784	20.1647	354.476	811.654	3064.51	4381.08
2019-07-28	2019	2019泰达	7	2019权健	14	436742019泰达2019权健	0	1	4-3-3 (100.0%)	433	2019泰达30	刘洋（大）	CD	0	1991-02-09	50.8167	56.31	97	97	1	11	11	8	88.89	2	50	71	87.32	23.61	17.49	72	2.25	8.814	5.34	0	0	0	5.4	6.8	3	0	210.097	656.106	2590.82	5356.91
2019-07-28	2019	2019泰达	7	2019权健	14	436742019泰达2019权健	0	1	4-3-3 (100.0%)	433	2019泰达4	杨帆	CD	0	1996-03-28	50.8167	56.31	97	97	1	19	19	9	86.36	2	50	64	79.69	25.76	18.14	66	2.3	8.644	5.444	6	96.3	0.23	5.3	6.9	0	96.324	324.266	634.99	2709.52	4879.06
2019-08-15	2019	2019卓尔	6	2019鲁能	5	436922019卓尔2019鲁能	2	1	4-3-3 (100.0%)	433	2019卓尔25	姆比亚	CD	1	1986-05-20	50.8167	50.02	96	96	1	12	12	6	81.82	3	66.67	32	78.13	54.55	15.2	33	1.7	8.986	6.361	5	167	0.4	5.6	7	8	167.022	332.221	724.658	3370.1	4391.6
2019-08-15	2019	2019卓尔	6	2019鲁能	5	436922019卓尔2019鲁能	2	1	4-3-3 (100.0%)	433	2019卓尔4	艾志波	CD	0	1982-10-29	50.8167	50.02	96	96	1	12	12	13	66.67	6	66.67	39	64.1	53.85	20.11	39	1.69	9.649	6.836	2	53	0.12	6	7.5	4	53.0336	427.071	924.516	3549.34	4694.99
2019-04-28	2019	2019力帆	10	2019恒大	1	435832019力帆2019恒大	0	1	4-3-3 (100.0%)	433	2019力帆3	杨帅	CD	0	1997-01-28	50.8167	43.58	98	98	1	7	7	9	47.06	5	100	16	50	64.71	18.82	17	1.59	9.962	6.402	4	62.7	0.15	6.1	7.9	5	62.732	548.823	1209.06	3696.71	4444.56
2019-04-28	2019	2019力帆	10	2019恒大	1	435832019力帆2019恒大	0	1	4-3-3 (100.0%)	433	2019力帆26	元敏诚	CD	0	1995-08-08	50.8167	43.58	98	98	1	8	8	2	90.91	2	0	21	90.48	36.36	7.64	22	1.86	10.476	6.607	10	152.1	0.35	6.4	8.1	1	152.122	579.439	1381.52	4196.34	4166.58
2019-06-14	2019	2019力帆	10	2019鲁能	5	436302019力帆2019鲁能	1	1	4-3-3 (100.0%)	433	2019力帆3	杨帅	CD	0	1997-01-28	50.8167	59.48	102	102	1	7	7	5	87.18	6	16.67	39	87.18	33.33	9.73	39	1.92	9.013	5.73	1	8.6	0.02	5.3	7	1	8.62946	362.748	792.325	3114.47	4734.91
2019-06-14	2019	2019力帆	10	2019鲁能	5	436302019力帆2019鲁能	1	1	4-3-3 (100.0%)	433	2019力帆26	元敏诚	CD	0	1995-08-08	50.8167	59.48	85	102	0	12	14.4	12	75.61	6	60	46.8	76.92	21.95	11.45	49.2	2.34	9.7956	6.348	3.6	76.8	0.16	5.7	7.2	7.2	76.7617	507.034	945.533	3605.43	4660.61
2020-07-26	2020	2020佳兆业	13	2020富力	11	440382020佳兆业2020富力	3	0	4-3-3 (100.0%)	433	2020佳兆业5	宋株惠	CD	0	1994-01-13	2.36667	38.25	89	95	0	10	10.6742	7.47191	82.05	1.06742	0	40.5618	81.58	48.72	19.16	41.6292	2.79	9.79994	7.24882	4.26966	60.5225	0.15	6.2	7.8	3.20225	60.5274	307.675	1380.02	4092.52	0
2020-07-26	2020	2020佳兆业	13	2020富力	11	440382020佳兆业2020富力	3	0	4-3-3 (100.0%)	433	2020佳兆业11	张远	CD	0	1989-12-08	2.36667	38.25	95	95	1	14	14	13	64.86	2	100	34	64.71	29.73	16.23	37	2.86	10.713	8.001	7	120.2	0.29	6.8	8.4	3	120.182	423.757	1446.09	4786.13	0
2020-07-30	2020	2020富力	11	2020恒大	2	440422020富力2020恒大	0	5	4-3-3 (100.0%)	433	2020富力5	李松益	CD	0	1993-01-27	2.50556	51.23	96	96	1	13	13	10	89.36	7	57.14	90	90	12.77	16.46	94	3.02	8.897	6.898	5	86.9	0.21	5.5	6.9	7	86.867	274.879	887.727	3202.09	0
2020-07-30	2020	2020富力	11	2020恒大	2	440422020富力2020恒大	0	5	4-3-3 (100.0%)	433	2020富力18	戈腾	CD	0	1990-02-20	2.50556	51.23	96	96	1	8	8	5	90	3	66.67	50	90	24	18.1	50	2.08	9.079	6.924	3	97.4	0.22	5.6	6.9	2	97.3743	435.655	793.197	2964.27	0
2020-08-05	2020	2020富力	11	2020建业	9	440482020富力2020建业	1	1	4-3-3 (100.0%)	433	2020富力19	姜洪权	CD	0	1987-01-02	2.52431	61.77	99	99	1	9	9	9	88.46	1	100	77	88.31	28.21	18.08	78	2.12	8.867	6.582	0	0	0	5.4	6.5	4	0	274.875	599.056	3361.47	0
2020-08-05	2020	2020富力	11	2020建业	9	440482020富力2020建业	1	1	4-3-3 (100.0%)	433	2020富力18	戈腾	CD	0	1990-02-20	2.52431	61.77	99	99	1	12	12	2	98.31	2	100	118	98.31	18.64	15.18	118	2.15	9.18	6.856	6	102.5	0.24	5.5	6.8	6	102.492	253.765	697.217	3229.41	0
2020-08-06	2020	2020国安	3	2020泰达	10	440492020国安2020泰达	3	1	4-3-3 (100.0%)	433	2020国安3	于洋	CD	0	1989-08-06	2.11458	62.31	98	98	1	11	11	8	88.89	5	40	70	91.43	25	16	72	1.94	8.807	6.059	2	51.6	0.12	5.4	7.2	3	51.6241	280.075	619.722	3581.54	0
2020-08-06	2020	2020国安	3	2020泰达	10	440492020国安2020泰达	3	1	4-3-3 (100.0%)	433	2020国安22	于大宝	CD	0	1988-04-18	2.11458	62.31	98	98	1	10	10	12	82.61	2	100	64	87.5	26.09	16.87	69	2.13	8.855	5.96	3	77.2	0.17	5.4	7	2	77.177	300.124	834.976	3108.2	0
2020-08-17	2020	2020卓尔	15	2020力帆	6	440602020卓尔2020力帆	2	0	4-3-3 (100.0%)	433	2020卓尔5	韩鹏飞	CD	0	1993-04-28	2.28264	45.39	95	98	0	11	11.3474	13.4105	76.36	2.06316	50	55.7053	74.07	43.64	17.91	56.7368	1.8	8.60337	6.0956	1.03158	24.3453	0.06	5.2	6.8	4.12632	24.307	190.395	438.436	3323.95	0
2020-08-17	2020	2020卓尔	15	2020力帆	6	440602020卓尔2020力帆	2	0	4-3-3 (100.0%)	433	2020卓尔30	卡里索	CD	1	1988-08-04	2.28264	45.39	98	98	1	13	13	17	76.71	3	66.67	70	74.29	30.14	14.84	73	2.32	9.687	6.789	2	30.2	0.07	5.9	7.4	8	30.2272	150.198	1011.28	3994.49	0
2020-09-01	2020	2020卓尔	15	2020黄海	14	440752020卓尔2020黄海	3	0	4-3-3 (100.0%)	433	2020卓尔22	廖均健	CD	0	1994-01-27	2.20972	51.97	96	96	1	11	11	12	78.57	4	75	55	80	28.57	14.36	56	2.25	8.84	5.913	2	30	0.07	5.5	6.7	5	29.9854	201.107	522.653	3187.61	0
2020-09-01	2020	2020卓尔	15	2020黄海	14	440752020卓尔2020黄海	3	0	4-3-3 (100.0%)	433	2020卓尔5	韩鹏飞	CD	0	1993-04-28	2.20972	51.97	96	96	1	7	7	6	88.46	5	100	51	88.24	30.77	18.58	52	2.23	8.423	5.735	2	31.3	0.08	5.2	6.5	5	31.2825	174.632	500.108	2985.07	0
2020-09-06	2020	2020卓尔	15	2020国安	3	440802020卓尔2020国安	2	2	4-3-3 (100.0%)	433	2020卓尔22	廖均健	CD	0	1994-01-27	2.35903	36.6	98	98	1	11	11	12	67.57	6	16.67	37	67.57	45.95	14.2	37	1.68	9.397	6.563	3	77.3	0.17	5.7	7	2	77.332	409.239	750.528	3439.87	0
2020-09-06	2020	2020卓尔	15	2020国安	3	440802020卓尔2020国安	2	2	4-3-3 (100.0%)	433	2020卓尔5	韩鹏飞	CD	0	1993-04-28	2.35903	36.6	98	98	1	8	8	12	62.5	3	66.67	30	63.33	40.63	21.33	32	1.88	8.684	6.346	3	87.8	0.2	5.3	6.7	5	87.8306	221.849	607.346	3274.13	0
2020-09-14	2020	2020佳兆业	13	2020建业	9	440882020佳兆业2020建业	3	1	4-3-3 (100.0%)	433	2020佳兆业5	宋株惠	CD	0	1994-01-13	2.10069	53.39	97	97	1	11	11	6	88.68	6	66.67	52	88.46	32.08	14.34	53	2.21	9.534	6.634	5	85.9	0.2	5.9	7.9	5	85.924	340.049	1109.7	3829.75	0
2020-09-14	2020	2020佳兆业	13	2020建业	9	440882020佳兆业2020建业	3	1	4-3-3 (100.0%)	433	2020佳兆业6	裴帅	CD	0	1993-01-14	2.10069	53.39	97	97	1	12	12	7	87.72	3	100	55	89.09	33.33	15.71	57	2.02	9.499	6.502	3	43.5	0.11	5.9	7.7	3	43.5467	354.98	1012.37	3872.14	0
2020-09-22	2020	2020上港	4	2020永昌	16	440962020上港2020永昌	1	0	4-3-3 (100.0%)	433	2020上港5	石柯	CD	0	1993-01-08	2.33958	60.57	97	97	1	13	13	10	86.3	5	60	72	87.5	32.88	17.2	73	2.16	8.983	6.716	3	49.5	0.12	5.5	7.2	4	49.5336	316.396	939.825	3456.21	0
2020-09-22	2020	2020上港	4	2020永昌	16	440962020上港2020永昌	1	0	4-3-3 (100.0%)	433	2020上港13	魏震	CD	0	1997-02-12	2.33958	60.57	61	97	0	6	9.54098	4.77049	93.02	4.77049	33.33	68.377	93.02	25.58	16.5	68.377	2.05	9.90354	7.36087	4.77049	72.9885	0.17	6.1	7.5	4.77049	72.9697	254.711	996.981	4393.48	0
2020-09-24	2020	2020恒大	2	2020苏宁	1	440982020恒大2020苏宁	1	2	4-3-3 (100.0%)	433	2020恒大23	朴志洙	CD	1	1994-06-13	2.01389	64.99	98	98	1	19	19	12	81.25	4	75	62	82.26	40.63	18.88	64	1.89	8.495	5.668	7	134.6	0.31	5.2	7	8	134.551	469.401	1043.39	2556.08	0
2020-09-24	2020	2020恒大	2	2020苏宁	1	440982020恒大2020苏宁	1	2	4-3-3 (100.0%)	433	2020恒大3	梅方	CD	0	1989-11-14	2.01389	64.99	64	98	0	15	22.9688	12.25	73.33	12.25	62.5	44.4062	75.86	53.33	15.12	45.9375	1.77	9.0895	6.04231	12.25	278.688	0.62	5.5	7.6	9.1875	278.755	499.157	767.388	3275.06	0
2020-09-25	2020	2020华夏	8	2020卓尔	15	440992020华夏2020卓尔	2	0	4-3-3 (100.0%)	433	2020华夏23	任航	CD	0	1989-02-23	1.96389	36.85	96	96	1	13	13	13	61.76	6	50	31	61.29	47.06	18.88	34	1.85	9.677	6.465	4	81.2	0.2	6	8.2	9	81.2155	421.545	1248	3800.43	0
2020-09-25	2020	2020华夏	8	2020卓尔	15	440992020华夏2020卓尔	2	0	4-3-3 (100.0%)	433	2020华夏37	潘喜明	CD	0	1993-01-11	1.96389	36.85	96	96	1	8	8	7	68.18	3	33.33	20	65	40.91	18.79	22	1.64	8.765	5.977	2	22.4	0.05	5.4	7.6	4	22.3972	272.874	774.282	3699.99	0
2020-10-19	2020	2020富力	11	2020黄海	14	441232020富力2020黄海	0	0	4-3-3 (100.0%)	433	2020富力3	托西奇	CD	1	1985-01-19	2.51319	61.55	98	98	1	24	24	16	82.8	6	100	88	82.95	35.48	15.68	93	2.01	9.706	7.187	4	61.5	0.14	5.9	7.1	11	61.4908	414.072	1100.62	3753.43	0
2020-10-19	2020	2020富力	11	2020黄海	14	441232020富力2020黄海	0	0	4-3-3 (100.0%)	433	2020富力18	戈腾	CD	0	1990-02-20	2.51319	61.55	98	98	1	10	10	6	92.68	4	100	80	93.75	20.73	14.9	82	2.3	9.607	7.091	2	39.2	0.08	5.9	7.1	6	39.2118	468.138	782.408	3321.29	0
2020-10-23	2020	2020上港	4	2020申花	7	441272020上港2020申花	1	1	4-3-3 (100.0%)	433	2020上港5	石柯	CD	0	1993-01-08	2.45972	51.36	129	129	1	19	19	15	72.73	8	75	55	72.73	52.73	16.83	55	1.93	11.171	7.2	2	44.1	0.08	5.2	7.3	10	44.0562	286.582	689.079	3126.39	0
2020-10-23	2020	2020上港	4	2020申花	7	441272020上港2020申花	1	1	4-3-3 (100.0%)	433	2020上港28	贺惯	CD	0	1993-01-25	2.45972	51.36	82	129	0	8	12.5854	11.0122	78.13	12.5854	87.5	48.7683	80.65	31.25	15.07	50.3415	3.06	11.783	7.1595	3.14634	49.5549	0.08	5.4	7.9	12.5854	49.5754	386.117	1085.83	4950.47	0
2020-11-02	2020	2020恒大	2	2020国安	3	441372020恒大2020国安	3	1	4-3-3 (100.0%)	433	2020恒大23	朴志洙	CD	1	1994-06-13	2.07153	41.97	97	97	1	17	17	11	67.65	4	100	33	69.7	50	17.1	34	1.79	9.269	6.126	4	63.2	0.16	5.7	7.4	13	63.1944	423.038	907.784	3513.33	0
2020-11-02	2020	2020恒大	2	2020国安	3	441372020恒大2020国安	3	1	4-3-3 (100.0%)	433	2020恒大2	蒋光太	CD	0	1994-05-27	2.07153	41.97	97	97	1	18	18	12	63.64	9	77.78	33	63.64	66.67	17.25	33	1.52	8.909	6.206	9	196.9	0.45	5.5	7.5	12	196.908	360.214	952.295	3027.61	0
2020-11-07	2020	2020卓尔	15	2020永昌	16	441422020卓尔2020永昌	0	0	4-3-3 (100.0%)	433	2020卓尔22	廖均健	CD	0	1994-01-27	2.01111	62.05	94	94	1	26	26	18	76.92	9	55.56	75	77.33	41.03	11.3	78	1.99	9.082	6.222	4	73.3	0.17	5.8	7.7	10	73.2556	410.669	881.411	3433.55	0
2020-11-07	2020	2020卓尔	15	2020永昌	16	441422020卓尔2020永昌	0	0	4-3-3 (100.0%)	433	2020卓尔30	卡里索	CD	1	1988-08-04	2.01111	62.05	94	94	1	12	12	9	85.94	5	20	64	82.81	26.56	20.83	64	2.75	9.783	6.529	1	12.5	0.03	6.2	8.1	6	12.4923	434.192	1169.52	4136.66	0
2020-11-10	2020	2020佳兆业	13	2020黄海	14	441452020佳兆业2020黄海	2	1	4-3-3 (100.0%)	433	2020佳兆业11	张远	CD	0	1989-12-08	2.38403	58.51	97	97	1	19	19	11	79.25	5	100	52	80.77	28.3	13.56	53	2.55	9.947	7.4	8	130.4	0.3	6.1	7.8	5	130.35	338.448	1034.52	4094.74	0
2020-11-10	2020	2020佳兆业	13	2020黄海	14	441452020佳兆业2020黄海	2	1	4-3-3 (100.0%)	433	2020佳兆业4	乔巍	CD	0	1987-07-20	2.38403	58.51	97	97	1	13	13	8	85.19	2	50	52	84.62	22.22	15.78	54	2.44	10.079	7.473	3	37	0.09	6.2	7.8	1	36.9928	438.765	1225.73	3954.5	0
2021-04-27	2021	2021恒大	3	2021鲁能	1	443132021恒大2021鲁能	0	1	4-3-3 (100.0%)	433	2021恒大2	蒋光太	CD	0	1994-05-27	2.24236	54.47	95	95	1	18	18	10	80.77	10	70	48	81.25	40.38	13.48	52	1.71	8.707	6.333	4	89.3	0.21	5.5	7.1	14	89.2649	307.197	865.411	3003.64	0
2021-04-27	2021	2021恒大	3	2021鲁能	1	443132021恒大2021鲁能	0	1	4-3-3 (100.0%)	433	2021恒大3	梅方	CD	0	1989-11-14	2.24236	54.47	51	95	0	8	14.902	7.45098	87.5	11.1765	33.33	57.7451	87.1	53.13	17.72	59.6078	1.84	10.7536	7.63912	5.58824	106.735	0.26	6.8	8.1	11.1765	106.784	390.321	1293.09	4677.27	0
2021-04-26	2021	2021佳兆业	6	2021黄海	16	443122021佳兆业2021黄海	0	0	4-3-3 (100.0%)	433	2021佳兆业26	元敏诚	CD	0	1995-08-08	2.05	64.73	96	96	1	9	9	7	86.79	4	50	51	88.24	32.08	15.82	53	2.04	10.15	6.252	4	66.9	0.16	6.3	7.6	3	66.9456	333.078	1148.04	3925.34	0
2021-04-26	2021	2021佳兆业	6	2021黄海	16	443122021佳兆业2021黄海	0	0	4-3-3 (100.0%)	433	2021佳兆业11	张远	CD	0	1989-12-08	2.05	64.73	87	96	0	11	12.1379	1.10345	97.3	4.41379	25	40.8276	100	27.03	14.6	40.8276	1.84	10.2775	6.42538	2.2069	49.8759	0.12	6.4	7.9	0	49.8589	330.455	1065.68	3913.3	0
