# Supplementary material for: Non-linear trends using the generalized additive models in physical and technical performances of the Chinese Super League players
Source: PLoS One. 2024 Jul 26;19(7):e0307843. doi: 10.1371/journal.pone.0307843 (PMC11280146; doi:10.1371/journal.pone.0307843)
Supplement: S1 File — It includes detailed datasets used in the analysis of non-linear trends in physical and technical performance indicators of players across different positions and formations in the Chinese Super League from the 2015 to 2021 seasons. (ZIP) [file pone.0307843.s001.zip › Datta/CD/CD352.xlsx]

## Sheet: Sheet1
MatchDate	Season	球队名字	球队排名	对手名字	对手排名		GoalsScored	GoalsAgainst	阵型2	formation	球员	PlayerID	场上确切位置	ForeignorNot	确切出生日期	MinBallinPlay	BallPoss%	MinPlayed	全场时间	FullMatchorNo	Gain_of_Possession	标准化Poss	Loss_of_Possession	Ball_Retention	Challenge	Challenge_Success_Rate	Pass	Pass_Success_Rate	FirstTimePassofIndposs%	AvgLengthFwdPass	标准化IndPoss	TouchesperIndPoss	Distance_Covered	Distance_Covered_Ball_In_Play	Number_of_Sprint	标准化DistanceSprint	TimeinSprint	AvgSpeed	AvgSpeedBallinPlay	标准化NoJump	Sprint	High_Speed_Running	Middle_speed_running	Low_Speed_Running	标准化Walking&Jogging&Standing
2015-07-11	2015	2015建业	5	2015力帆	10	421962015建业2015力帆	1	1	5-3-2 (100.0%)	352	2015建业4	埃迪·戈麦斯	CD	1	1988-11-17	45.5	46.27	98	98	1	12	12	10	66.67	5	60	30	63.33	60	25.93	30	1.93	9.069	5.622	8	211.7	0.46	5.5	7.4	4	211.68	274.253	988.515	3305.88	4288.76
2015-07-11	2015	2015建业	5	2015力帆	10	421962015建业2015力帆	1	1	5-3-2 (100.0%)	352	2015建业15	郑仁焕	CD	1	1986-12-15	45.5	46.27	98	98	1	7	7	7	61.11	8	50	17	58.82	44.44	21.13	18	2	9.498	5.781	5	66.2	0.16	5.8	7.6	5	66.1991	359.748	853.148	4014.93	4204.26
2015-07-11	2015	2015建业	5	2015力帆	10	421962015建业2015力帆	1	1	5-3-2 (100.0%)	352	2015建业33	毕津浩	CD	0	1991-01-05	45.5	46.27	98	98	1	13	13	8	79.49	9	77.78	37	83.78	43.59	11.02	39	1.82	9.559	5.838	3	83.1	0.2	5.8	7.7	5	83.0873	392.35	1067.25	3565.37	4451.02
2015-07-15	2015	2015建业	5	2015恒大	1	422002015建业2015恒大	1	1	5-3-2 (100.0%)	352	2015建业5	顾操	CD	0	1988-05-31	58.75	57.92	47	94	0	3	6	8	80.95	2	100	40	80	23.81	15.58	42	1.86	8.548	6.068	4	44.8	0.11	5.4	7.2	12	44.8739	423.518	475.842	3182.2	4422.39
2015-07-15	2015	2015建业	5	2015恒大	1	422002015建业2015恒大	1	1	5-3-2 (100.0%)	352	2015建业4	埃迪·戈麦斯	CD	1	1988-11-17	58.75	57.92	94	94	1	9	9	7	90.41	7	85.71	71	88.73	38.36	15.2	73	1.73	9.252	6.643	6	144	0.33	5.9	6.8	4	144.006	324.506	864.344	3350.18	4568.6
2015-07-15	2015	2015建业	5	2015恒大	1	422002015建业2015恒大	1	1	5-3-2 (100.0%)	352	2015建业15	郑仁焕	CD	1	1986-12-15	58.75	57.92	94	94	1	9	9	3	94.64	9	55.56	55	90.91	32.14	9.74	56	2.04	8.923	6.469	2	22	0.05	5.7	6.6	5	21.9506	239.143	714.834	3511.77	4435.27
2015-07-15	2015	2015永昌	7	2015苏宁	9	422002015永昌2015苏宁	2	1	3-5-2 (100.0%)	352	2015永昌4	李超	CD	0	1987-08-16	48.6667	48.22	95	95	1	2	2	5	80	10	70	23	82.61	32	24.04	25	2.16	8.461	5.502	3	39.4	0.09	5.3	6.8	6	39.3767	124.167	698.826	3301.92	4296.74
2015-07-15	2015	2015永昌	7	2015苏宁	9	422002015永昌2015苏宁	2	1	3-5-2 (100.0%)	352	2015永昌14	赵容亨	CD	1	1983-11-03	48.6667	48.22	95	95	1	13	13	12	76.47	9	55.56	49	71.43	47.06	16.02	51	1.82	8.948	5.854	2	38.8	0.09	5.6	7.2	7	38.7629	162.653	750.234	3246.78	4749.68
2015-07-15	2015	2015永昌	7	2015苏宁	9	422002015永昌2015苏宁	2	1	3-5-2 (100.0%)	352	2015永昌18	许博	CD	0	1985-05-18	48.6667	48.22	95	95	1	15	15	9	79.55	8	50	42	76.19	52.27	19.01	44	1.7	9.032	5.573	2	33	0.08	5.7	6.9	7	33.0388	125.4	860.829	3086.24	4926.51
2015-07-19	2015	2015永昌	7	2015申鑫	16	422042015永昌2015申鑫	0	0	5-3-2 (100.0%)	352	2015永昌4	李超	CD	0	1987-08-16	57.45	59.69	94	94	1	8	8	5	85.71	13	46.15	34	82.35	37.14	18.85	35	1.83	8.824	6.342	2	39	0.09	5.6	6.6	5	39.0059	349.487	605.413	3167.89	4662.47
2015-07-19	2015	2015永昌	7	2015申鑫	16	422042015永昌2015申鑫	0	0	5-3-2 (100.0%)	352	2015永昌14	赵容亨	CD	1	1983-11-03	57.45	59.69	94	94	1	20	20	10	85.71	10	60	69	86.96	38.57	14.26	70	1.94	8.958	6.46	3	43	0.1	5.7	6.7	3	42.9762	228.698	926.13	2969.86	4790.24
2015-07-19	2015	2015永昌	7	2015申鑫	16	422042015永昌2015申鑫	0	0	5-3-2 (100.0%)	352	2015永昌18	许博	CD	0	1985-05-18	57.45	59.69	94	94	1	14	14	4	92.98	7	57.14	54	94.44	31.58	17.41	57	1.89	8.918	6.204	1	25.9	0.07	5.7	6.5	9	25.9431	224.905	676.336	2905.05	5085.9
2015-07-19	2015	2015建业	5	2015绿城	11	422042015建业2015绿城	0	0	5-3-2 (100.0%)	352	2015建业4	埃迪·戈麦斯	CD	1	1988-11-17	56.1333	57.27	95	95	1	11	11	7	84.09	2	0	41	82.93	40.91	18.52	44	2.05	8.474	6.086	3	90.4	0.2	5.3	6.5	3	90.4188	256.19	750.473	3199.06	4177.79
2015-07-19	2015	2015建业	5	2015绿城	11	422042015建业2015绿城	0	0	5-3-2 (100.0%)	352	2015建业15	郑仁焕	CD	1	1986-12-15	56.1333	57.27	95	95	1	5	5	3	92.31	4	0	39	92.31	30.77	14.22	39	2.08	9.029	6.502	1	15.1	0.04	5.7	6.9	2	15.1061	365.419	807.212	3576.21	4265.15
2015-07-19	2015	2015建业	5	2015绿城	11	422042015建业2015绿城	0	0	5-3-2 (100.0%)	352	2015建业33	毕津浩	CD	0	1991-01-05	56.1333	57.27	95	95	1	14	14	16	75.76	11	54.55	62	75.81	43.94	12.75	66	1.88	9.365	6.71	3	60.5	0.14	5.9	7.2	8	60.4672	383.81	990.04	3795.25	4134.97
2015-07-19	2015	2015绿城	11	2015建业	5	422042015绿城2015建业	0	0	5-3-2 (100.0%)	352	2015绿城5	戈腾	CD	0	1990-02-20	56.1333	42.73	95	95	1	6	6	12	66.67	3	66.67	34	64.71	27.78	13.73	36	2.19	9.929	6.996	5	80	0.19	6.3	7.5	3	80.0085	305.012	932.78	4161.16	4449.83
2015-07-19	2015	2015绿城	11	2015建业	5	422042015绿城2015建业	0	0	5-3-2 (100.0%)	352	2015绿城13	曹轩	CD	0	1985-07-02	56.1333	42.73	95	95	1	9	9	7	78.13	5	80	30	80	50	18.99	32	1.63	9.965	7.156	2	39.8	0.1	6.3	7.6	6	39.8147	372.275	825.17	4494.86	4232.74
2015-07-19	2015	2015绿城	11	2015建业	5	422042015绿城2015建业	0	0	5-3-2 (100.0%)	352	2015绿城20	安塔尔	CD	1	1980-09-12	56.1333	42.73	95	95	1	9	9	8	76.47	3	66.67	31	77.42	35.29	21.57	34	1.62	9.023	6.364	1	8.6	0.02	5.7	6.8	5	8.61868	194.565	847.565	3537.03	4435.61
2015-07-25	2015	2015永昌	7	2015富力	12	422102015永昌2015富力	1	0	5-3-2 (100.0%)	352	2015永昌4	李超	CD	0	1987-08-16	60.05	49.77	97	97	1	10	10	9	77.5	2	100	39	79.49	32.5	19.43	40	1.77	8.588	6.394	4	78	0.18	5.3	6.4	2	78.0233	282.215	540.045	3247.19	4440.04
2015-07-25	2015	2015永昌	7	2015富力	12	422102015永昌2015富力	1	0	5-3-2 (100.0%)	352	2015永昌14	赵容亨	CD	1	1983-11-03	60.05	49.77	97	97	1	15	15	8	89.33	7	57.14	72	87.5	28	10.97	75	2.25	10.231	7.896	1	11.4	0.03	6.3	7.9	10	11.3741	348.1	1249.66	4124.26	4498.03
2015-07-25	2015	2015永昌	7	2015富力	12	422102015永昌2015富力	1	0	5-3-2 (100.0%)	352	2015永昌18	许博	CD	0	1985-05-18	60.05	49.77	97	97	1	7	7	10	80	6	33.33	46	86.96	32	19.42	50	1.98	8.686	6.183	4	106.3	0.25	5.4	6.2	3	106.26	162.41	761.285	2663.67	4992.29
2015-07-25	2015	2015永昌	7	2015富力	12	422102015永昌2015富力	1	0	5-3-2 (100.0%)	352	2015永昌20	姜洪权	CD	0	1987-01-02	60.05	49.77	84	97	0	8	9.2381	12.7024	75.56	9.2381	75	50.8095	75	22.22	16.99	51.9643	2.16	9.51524	6.92857	4.61905	87.4155	0.21	5.9	6.9	5.77381	87.3861	321.009	664.759	3638.6	4803.11
2015-07-27	2015	2015建业	5	2015申花	6	422122015建业2015申花	0	1	5-3-2 (100.0%)	352	2015建业4	埃迪·戈麦斯	CD	1	1988-11-17	44.85	47.57	98	98	1	5	5	9	57.14	2	50	20	45	71.43	23.86	21	1.48	8.661	4.991	6	174.8	0.38	5.3	6.7	4	174.779	248.909	845.891	2935.12	4456.55
2015-07-27	2015	2015建业	5	2015申花	6	422122015建业2015申花	0	1	5-3-2 (100.0%)	352	2015建业15	郑仁焕	CD	1	1986-12-15	44.85	47.57	59	98	0	5	8.30508	11.6271	50	9.9661	50	19.9322	58.33	35.71	21.86	23.2542	1.86	8.95454	5.01627	3.32203	78.4	0.18	5.5	7.1	9.9661	78.3687	173.169	683.864	3293.49	4725.94
2015-07-27	2015	2015建业	5	2015申花	6	422122015建业2015申花	0	1	5-3-2 (100.0%)	352	2015建业33	毕津浩	CD	0	1991-01-05	44.85	47.57	98	98	1	10	10	5	77.27	6	50	22	72.73	40.91	16.21	22	1.82	9.148	5.279	4	68	0.15	5.6	7.1	5	67.9712	211.888	917.225	3267.6	4683.79
2015-08-12	2015	2015永昌	7	2015泰达	13	422282015永昌2015泰达	1	1	3-5-2 (100.0%)	352	2015永昌4	李超	CD	0	1987-08-16	60.1	43.14	96	96	1	9	9	8	70.37	5	20	27	74.07	29.63	29.32	27	2.19	9.068	6.949	1	24.4	0.06	5.7	6.9	4	24.3636	87.6426	681.645	4394.31	3879.84
2015-08-12	2015	2015永昌	7	2015泰达	13	422282015永昌2015泰达	1	1	3-5-2 (100.0%)	352	2015永昌14	赵容亨	CD	1	1983-11-03	60.1	43.14	96	96	1	13	13	12	73.33	6	83.33	44	72.73	33.33	17.32	45	1.93	9.008	6.798	0	0	0	5.6	6.8	7	0	133.896	743.721	3936.88	4193.8
2015-08-12	2015	2015永昌	7	2015泰达	13	422282015永昌2015泰达	1	1	3-5-2 (100.0%)	352	2015永昌2	吕宏琛	CD	0	1989-05-16	60.1	43.14	69	96	0	7	9.73913	11.1304	68	1.3913	100	34.7826	68	32	20.18	34.7826	1.88	9.52765	7.19304	0	0	0	5.9	6.9	5.56522	0	188.544	863.197	4260.56	4215.28
2015-08-12	2015	2015建业	5	2015上港	2	422282015建业2015上港	2	2	5-3-2 (100.0%)	352	2015建业15	郑仁焕	CD	1	1986-12-15	44.7667	45.17	49	98	0	6	12	12	33.33	2	0	16	37.5	55.56	15.52	18	1.44	10.25	5.236	8	99.6	0.23	6.2	8.3	2	99.59	428.828	934.68	4531.06	4255.12
2015-08-12	2015	2015建业	5	2015上港	2	422282015建业2015上港	2	2	5-3-2 (100.0%)	352	2015建业4	埃迪·戈麦斯	CD	1	1988-11-17	44.7667	45.17	98	98	1	16	16	13	75	8	62.5	51	64.71	71.15	19.09	52	1.5	9.625	5.61	2	30.9	0.07	5.9	7.5	11	30.9376	359.489	1121.95	3896.86	4215.73
2015-08-12	2015	2015建业	5	2015上港	2	422282015建业2015上港	2	2	5-3-2 (100.0%)	352	2015建业2	龙成	CD	0	1995-03-22	44.7667	45.17	98	98	1	12	12	10	50	16	62.5	15	26.67	45	16.93	20	1.3	9.84	5.59	4	65.7	0.15	6	7.5	11	65.6859	252.63	1216.94	4188.96	4116.11
2015-08-16	2015	2015建业	5	2015人和	15	422322015建业2015人和	0	2	5-3-2 (100.0%)	352	2015建业4	埃迪·戈麦斯	CD	1	1988-11-17	49.5333	47.55	95	95	1	14	14	15	72.73	1	0	53	62.26	52.73	25.61	55	1.64	9.261	5.935	5	141.6	0.32	5.8	7.2	5	141.614	355.879	1087.45	3836.32	3839.28
2015-08-16	2015	2015建业	5	2015人和	15	422322015建业2015人和	0	2	5-3-2 (100.0%)	352	2015建业15	郑仁焕	CD	1	1986-12-15	49.5333	47.55	95	95	1	12	12	8	75.76	1	0	33	75.76	48.48	10.93	33	1.88	10.705	6.718	4	62.4	0.14	6.7	8.1	5	62.3717	508.7	1471.18	4841.51	3821.35
2015-08-16	2015	2015建业	5	2015人和	15	422322015建业2015人和	0	2	5-3-2 (100.0%)	352	2015建业33	毕津浩	CD	0	1991-01-05	49.5333	47.55	95	95	1	10	10	16	65.96	10	50	46	65.22	44.68	15.86	47	1.81	9.814	6.226	5	91.5	0.22	6.2	7.5	10	91.4644	353.272	1096.76	4174.22	4098.22
2015-09-13	2015	2015力帆	10	2015亚泰	8	422602015力帆2015亚泰	1	2	5-3-2 (100.0%)	352	2015力帆4	罗歆	CD	0	1990-02-07	49.1	49.57	96	96	1	8	8	8	70.37	5	60	27	66.67	44.44	16.54	27	1.81	9.969	6.77	6	136.6	0.32	6.2	8.3	6	136.606	441.528	1031.19	4390.29	3969.27
2015-09-13	2015	2015力帆	10	2015亚泰	8	422602015力帆2015亚泰	1	2	5-3-2 (100.0%)	352	2015力帆15	孙继海	CD	0	1977-09-30	49.1	49.57	96	96	1	13	13	13	79.37	3	66.67	60	76.67	47.62	25.12	63	2.38	7.577	5.248	5	69.1	0.16	4.7	6.4	4	69.1496	289.107	633.615	2699.92	3885.41
2015-09-13	2015	2015力帆	10	2015亚泰	8	422602015力帆2015亚泰	1	2	5-3-2 (100.0%)	352	2015力帆35	莱伊尔	CD	1	1986-03-25	49.1	49.57	96	96	1	5	5	8	80.49	9	77.78	40	77.5	31.71	17.74	41	1.8	10.205	6.609	5	77.3	0.19	6.4	8.1	7	77.2642	508.174	1168.76	4464.02	3987.24
2015-09-13	2015	2015永昌	7	2015建业	5	422602015永昌2015建业	0	1	5-3-2 (100.0%)	352	2015永昌4	李超	CD	0	1987-08-16	58.6	49.3	96	96	1	12	12	9	78.57	4	50	42	76.19	28.57	21.39	42	2.1	9.086	6.61	4	91.6	0.22	5.7	6.8	3	91.5673	245.219	659.174	3449.12	4640.59
2015-09-13	2015	2015永昌	7	2015建业	5	422602015永昌2015建业	0	1	5-3-2 (100.0%)	352	2015永昌14	赵容亨	CD	1	1983-11-03	58.6	49.3	96	96	1	15	15	16	78.67	5	100	70	75.71	30.67	19.35	75	2.15	9.583	7.048	5	93.4	0.23	6	7.2	7	93.4242	461.052	1044.67	3343.11	4640.92
2015-09-13	2015	2015永昌	7	2015建业	5	422602015永昌2015建业	0	1	5-3-2 (100.0%)	352	2015永昌18	许博	CD	0	1985-05-18	58.6	49.3	96	96	1	17	17	17	73.85	10	100	63	71.43	43.08	17.38	65	1.82	9.302	6.34	3	48	0.11	5.8	6.5	7	48.0333	188.505	901.81	3370.5	4793.38
2015-09-19	2015	2015永昌	7	2015绿城	11	422662015永昌2015绿城	1	1	5-3-2 (100.0%)	352	2015永昌4	李超	CD	0	1987-08-16	59.8333	44.63	96	96	1	6	6	3	88.46	7	57.14	24	91.67	34.62	20.73	26	1.73	9.593	6.984	5	65.6	0.15	6	7	4	65.5664	358.837	838.279	4127.26	4202.56
2015-09-19	2015	2015永昌	7	2015绿城	11	422662015永昌2015绿城	1	1	5-3-2 (100.0%)	352	2015永昌14	赵容亨	CD	1	1983-11-03	59.8333	44.63	96	96	1	17	17	10	80.77	5	40	52	80.77	28.85	15.18	52	2.31	9.391	7.062	1	12.4	0.03	5.8	7.1	8	12.3928	206.187	1275.74	3617	4279.36
2015-09-19	2015	2015永昌	7	2015绿城	11	422662015永昌2015绿城	1	1	5-3-2 (100.0%)	352	2015永昌18	许博	CD	0	1985-05-18	59.8333	44.63	96	96	1	10	10	8	83.33	6	66.67	46	69.57	45.83	16.93	48	1.6	9.959	7.123	3	37.2	0.09	6.2	7.1	6	37.1872	252.602	1341.28	3849.14	4479.08
2015-09-20	2015	2015建业	5	2015亚泰	8	422672015建业2015亚泰	0	0	5-3-2 (100.0%)	352	2015建业4	埃迪·戈麦斯	CD	1	1988-11-17	46.5333	47.82	95	95	1	12	12	8	77.78	7	14.29	33	69.7	41.67	4.53	36	2.17	9.501	5.931	3	60.1	0.13	6	7.6	4	60.1325	465.7	1031.98	3853.84	4089.59
2015-09-20	2015	2015建业	5	2015亚泰	8	422672015建业2015亚泰	0	0	5-3-2 (100.0%)	352	2015建业15	郑仁焕	CD	1	1986-12-15	46.5333	47.82	95	95	1	12	12	12	61.29	5	80	27	59.26	48.39	3.96	31	1.61	9.426	5.971	0	0	0	5.9	7.7	5	0	250.304	830.669	4271.37	4073.94
2015-09-20	2015	2015建业	5	2015亚泰	8	422672015建业2015亚泰	0	0	5-3-2 (100.0%)	352	2015建业33	毕津浩	CD	0	1991-01-05	46.5333	47.82	95	95	1	12	12	5	82.14	8	37.5	28	78.57	64.29	2.05	28	1.5	9.302	5.927	1	20.6	0.05	5.8	7.6	3	20.6127	238.557	1137.46	3799.62	4105.55
2015-09-27	2015	2015建业	5	2015宏运	14	422742015建业2015宏运	1	0	5-3-2 (100.0%)	352	2015建业5	顾操	CD	0	1988-05-31	56.5667	42.52	96	96	1	8	8	9	71.88	8	62.5	29	68.97	40.63	15.43	32	1.63	10.109	7.229	6	116	0.27	6.3	7.7	3	115.965	280.973	967.851	4601.36	4142.81
2015-09-27	2015	2015建业	5	2015宏运	14	422742015建业2015宏运	1	0	5-3-2 (100.0%)	352	2015建业15	郑仁焕	CD	1	1986-12-15	56.5667	42.52	96	96	1	6	6	4	80	9	66.67	20	80	50	16.04	20	1.65	9.74	6.731	2	25.2	0.06	6.1	7.1	7	25.1535	270.117	892.199	4431.45	4121.22
2015-09-27	2015	2015建业	5	2015宏运	14	422742015建业2015宏运	1	0	5-3-2 (100.0%)	352	2015建业33	毕津浩	CD	0	1991-01-05	56.5667	42.52	96	96	1	7	7	10	71.43	6	50	33	78.79	42.86	13.26	35	1.86	10.284	7.214	4	60.2	0.15	6.4	7.6	8	60.2493	329.069	1307.55	4590.71	3996.25
2015-10-17	2015	2015建业	5	2015苏宁	9	422942015建业2015苏宁	1	1	5-3-2 (100.0%)	352	2015建业4	埃迪·戈麦斯	CD	1	1988-11-17	54.5333	45.25	96	96	1	17	17	18	70.49	7	71.43	58	68.97	50.82	23.62	61	1.69	9.468	6.52	5	117.3	0.26	5.9	7.2	7	117.32	357.684	926.07	3761.24	4305.91
2015-10-17	2015	2015建业	5	2015苏宁	9	422942015建业2015苏宁	1	1	5-3-2 (100.0%)	352	2015建业15	郑仁焕	CD	1	1986-12-15	54.5333	45.25	96	96	1	14	14	13	63.89	13	46.15	35	60	55.56	19.59	36	1.69	9.455	6.42	1	14.9	0.04	5.9	7.1	8	14.8879	253.19	881.806	3954.81	4350.34
2015-10-17	2015	2015建业	5	2015苏宁	9	422942015建业2015苏宁	1	1	5-3-2 (100.0%)	352	2015建业33	毕津浩	CD	0	1991-01-05	54.5333	45.25	96	96	1	10	10	12	68.42	16	56.25	36	69.44	65.79	11.92	38	1.61	10.127	7.042	3	65.5	0.15	6.3	7.7	13	65.4959	377.48	1069.56	4312.3	4302.18
2015-10-25	2015	2015富力	12	2015力帆	10	423022015富力2015力帆	2	0	5-3-2 (100.0%)	352	2015富力3	于洋	CD	0	1989-08-06	50.95	50.71	94	94	1	9	9	8	78.95	6	66.67	36	72.22	42.11	14.75	38	1.66	8.985	5.802	2	39.8	0.1	5.7	6.8	5	39.7674	215.633	812.828	3506.53	4409.97
2015-10-25	2015	2015富力	12	2015力帆	10	423022015富力2015力帆	2	0	5-3-2 (100.0%)	352	2015富力5	张耀坤	CD	0	1981-04-07	50.95	50.71	94	94	1	6	6	6	85	4	25	40	82.5	60	14.2	40	1.65	8.831	5.772	0	0	0	5.6	6.8	0	0	268.337	925.403	3182.52	4454.55
2015-10-25	2015	2015富力	12	2015力帆	10	423022015富力2015力帆	2	0	5-3-2 (100.0%)	352	2015富力15	张贤秀	CD	1	1991-09-28	50.95	50.71	94	94	1	11	11	7	76.67	4	75	30	73.33	50	17.45	30	1.97	8.364	5.775	9	183.1	0.44	5.3	6.8	6	183.118	258.748	627.775	3016.68	4277.52
2015-10-25	2015	2015建业	5	2015申鑫	16	423022015建业2015申鑫	2	1	5-3-2 (100.0%)	352	2015建业4	埃迪·戈麦斯	CD	1	1988-11-17	57.9167	55.88	97	97	1	15	15	12	79.66	11	54.55	57	80.7	57.63	20	59	1.69	8.932	6.458	6	110.5	0.25	5.5	6.7	7	110.524	336.119	968.536	3082.93	4433.82
2015-10-25	2015	2015建业	5	2015申鑫	16	423022015建业2015申鑫	2	1	5-3-2 (100.0%)	352	2015建业15	郑仁焕	CD	1	1986-12-15	57.9167	55.88	47	97	0	9	18.5745	10.3191	79.17	4.12766	100	43.3404	80.95	37.5	11.55	49.5319	1.67	9.312	6.57949	4.12766	82.7596	0.2	5.7	7.1	8.25532	82.8518	234.403	803.83	3886.73	4304.06
2015-10-25	2015	2015建业	5	2015申鑫	16	423022015建业2015申鑫	2	1	5-3-2 (100.0%)	352	2015建业33	毕津浩	CD	0	1991-01-05	57.9167	55.88	97	97	1	10	10	5	90.38	5	100	50	88	51.92	12.52	52	1.62	9.155	6.72	0	0	0	5.6	7	5	0	430	1064.21	3319.01	4341.46
2015-10-31	2015	2015建业	5	2015富力	12	423082015建业2015富力	1	0	5-3-2 (100.0%)	352	2015建业5	顾操	CD	0	1988-05-31	49.2	50.89	95	95	1	15	15	13	56.67	5	60	27	51.85	33.33	15.97	30	1.7	9.755	6.535	7	142.8	0.35	6.1	8	3	142.803	357.886	989.112	3880.28	4385.37
2015-10-31	2015	2015建业	5	2015富力	12	423082015建业2015富力	1	0	5-3-2 (100.0%)	352	2015建业4	埃迪·戈麦斯	CD	1	1988-11-17	49.2	50.89	95	95	1	11	11	9	71.88	11	54.55	30	73.33	40.63	17.31	32	2.13	9.457	6.199	11	250.9	0.6	5.9	7.6	4	250.937	425.952	935.52	3524.16	4320.46
2015-10-31	2015	2015建业	5	2015富力	12	423082015建业2015富力	1	0	5-3-2 (100.0%)	352	2015建业33	毕津浩	CD	0	1991-01-05	49.2	50.89	95	95	1	13	13	12	58.62	7	42.86	28	64.29	48.28	12.7	29	1.52	10.395	7.032	8	206.5	0.49	6.5	8.6	6	206.508	484.389	1397.32	4309.8	3997.34
2016-03-12	2016	2016亚泰	12	2016恒大	1	424412016亚泰2016恒大	0	3	5-3-2 (100.0%)	352	2016亚泰5	伊斯梅洛夫	CD	1	1985-04-21	61.0167	39.85	96	96	1	7	7	16	69.23	11	72.73	46	69.57	28.85	14.85	52	1.92	11.553	8.657	5	92.6	0.22	7.2	8.5	5	92.5643	526.748	1743.21	5411.19	3779.23
2016-03-12	2016	2016亚泰	12	2016恒大	1	424412016亚泰2016恒大	0	3	5-3-2 (100.0%)	352	2016亚泰4	马季奇	CD	1	1980-09-26	61.0167	39.85	96	96	1	21	21	13	75.93	3	33.33	51	72.55	53.7	18.14	54	1.8	10.317	7.733	2	27.6	0.06	6.4	7.6	1	27.5787	342.405	1025.98	4905.48	4015.15
2016-03-12	2016	2016亚泰	12	2016恒大	1	424412016亚泰2016恒大	0	3	5-3-2 (100.0%)	352	2016亚泰3	阎世鹏	CD	0	1987-09-08	61.0167	39.85	96	96	1	18	18	13	75.47	9	66.67	52	75	35.85	12.56	53	1.7	10.444	7.927	1	21.9	0.06	6.5	7.8	8	21.9467	411.411	1289.53	4840.14	3880.81
2016-03-13	2016	2016永昌	16	2016绿城	15	424422016永昌2016绿城	1	0	5-3-2 (100.0%)	352	2016永昌5	姜洪权	CD	0	1987-01-02	56.3	38.1	94	94	1	15	15	12	69.23	4	25	36	72.22	28.21	19.09	39	2.28	9.773	6.873	3	45.1	0.11	6.2	7.3	3	45.08	268.377	751.159	4286.39	4421.69
2016-03-13	2016	2016永昌	16	2016绿城	15	424422016永昌2016绿城	1	0	5-3-2 (100.0%)	352	2016永昌4	李超	CD	0	1987-08-16	56.3	38.1	94	94	1	10	10	10	56.52	7	42.86	21	47.62	52.17	22.43	23	1.39	9.2	6.633	2	36.6	0.09	5.8	7.1	6	36.5847	234.95	850.434	3902.8	4175.68
2016-03-13	2016	2016永昌	16	2016绿城	15	424422016永昌2016绿城	1	0	5-3-2 (100.0%)	352	2016永昌3	刘君鹏	CD	0	1983-05-20	56.3	38.1	83	94	0	9	10.1928	9.06024	66.67	12.4578	54.55	27.1807	62.5	58.33	26.91	27.1807	1.58	10.2449	7.23347	2.26506	28.7663	0.07	6.5	7.7	4.53012	28.7103	369.54	1125.89	4819.58	3901.53
2016-04-15	2016	2016建业	13	2016恒大	1	424752016建业2016恒大	1	2	5-3-2 (100.0%)	352	2016建业4	埃迪·戈麦斯	CD	1	1988-11-17	45.35	32.65	94	94	1	12	12	15	58.33	11	72.73	35	42.86	77.78	28.3	36	1.33	9.785	6.142	4	97.2	0.24	6.2	8.1	9	97.2415	549.765	1233.8	3874.65	4029.23
2016-04-15	2016	2016建业	13	2016恒大	1	424752016建业2016恒大	1	2	5-3-2 (100.0%)	352	2016建业15	麦克格文	CD	1	1989-08-15	45.35	32.65	69	94	0	5	6.81159	12.2609	35.71	5.44928	25	13.6232	40	42.86	20.85	19.0725	1.79	9.85501	6.41107	5.44928	85.1449	0.21	6.2	7.7	4.08696	85.1486	418.788	1037.78	3919.37	4393.7
2016-04-15	2016	2016建业	13	2016恒大	1	424752016建业2016恒大	1	2	5-3-2 (100.0%)	352	2016建业3	李晓明	CD	0	1996-01-19	45.35	32.65	94	94	1	13	13	13	40.91	9	33.33	21	28.57	86.36	26.08	22	1.14	10.449	6.606	3	57.3	0.13	6.6	8.7	8	57.3175	516.101	1239.03	4636.97	3999.28
2016-04-02	2016	2016建业	13	2016宏运	11	424622016建业2016宏运	1	1	3-5-2 (100.0%)	352	2016建业15	麦克格文	CD	1	1989-08-15	47.65	49.47	96	96	1	7	7	15	57.58	8	62.5	33	54.55	60.61	15.25	33	1.61	10.423	7.676	3	29.9	0.07	6.6	8.4	2	29.8615	377.84	1352.21	4374.11	4289.05
2016-04-02	2016	2016建业	13	2016宏运	11	424622016建业2016宏运	1	1	3-5-2 (100.0%)	352	2016建业4	埃迪·戈麦斯	CD	1	1988-11-17	47.65	49.47	96	96	1	11	11	15	75.68	5	40	33	81.82	48.65	13.19	37	1.81	10.589	6.742	8	137.8	0.32	6.6	8.5	5	137.841	527.731	1311.83	4645.41	3965.8
2016-04-02	2016	2016建业	13	2016宏运	11	424622016建业2016宏运	1	1	3-5-2 (100.0%)	352	2016建业5	顾操	CD	0	1988-05-31	47.65	49.47	96	96	1	18	18	13	79.49	5	40	34	73.53	33.33	9.66	39	2.18	9.9	6.474	5	143.5	0.32	6.2	8.1	1	143.458	593.202	1292.53	4196	3675.11
2016-04-23	2016	2016建业	13	2016富德	9	424832016建业2016富德	2	1	5-3-2 (100.0%)	352	2016建业15	麦克格文	CD	1	1989-08-15	55.9167	46.61	97	97	1	16	16	13	53.57	8	50	27	55.56	64.29	19.63	28	1.43	9.53	6.546	6	132.7	0.3	5.9	7	14	132.727	340.608	930.85	3538.33	4587.69
2016-04-23	2016	2016建业	13	2016富德	9	424832016建业2016富德	2	1	5-3-2 (100.0%)	352	2016建业4	埃迪·戈麦斯	CD	1	1988-11-17	55.9167	46.61	97	97	1	17	17	11	70.27	5	60	30	63.33	45.95	24.11	37	1.86	9.754	6.81	5	79.7	0.19	6	7.3	12	79.7145	447.527	1187.93	3768.47	4269.93
2016-04-23	2016	2016建业	13	2016富德	9	424832016建业2016富德	2	1	5-3-2 (100.0%)	352	2016建业3	李晓明	CD	0	1996-01-19	55.9167	46.61	97	97	1	17	17	10	68.75	3	33.33	30	66.67	59.38	15.79	32	1.44	10.705	7.801	4	68.2	0.16	6.6	8.4	3	68.2241	538.715	1214.21	5009.64	3874.1
2016-04-30	2016	2016建业	13	2016绿城	15	424902016建业2016绿城	1	0	5-3-2 (100.0%)	352	2016建业4	埃迪·戈麦斯	CD	1	1988-11-17	44.9333	49.37	94	94	1	15	15	9	80	7	42.86	43	69.77	51.11	23.28	45	1.84	9.129	5.262	6	113.1	0.27	5.8	7	12	113.119	334.705	712.361	3601.21	4367.47
2016-04-30	2016	2016建业	13	2016绿城	15	424902016建业2016绿城	1	0	5-3-2 (100.0%)	352	2016建业15	麦克格文	CD	1	1989-08-15	44.9333	49.37	94	94	1	9	9	11	64.52	10	20	27	70.37	45.16	19.5	31	1.71	9.22	5.156	4	51.8	0.13	5.9	6.9	9	51.8457	219.725	604.327	3673.19	4671
2016-04-30	2016	2016建业	13	2016绿城	15	424902016建业2016绿城	1	0	5-3-2 (100.0%)	352	2016建业3	李晓明	CD	0	1996-01-19	44.9333	49.37	94	94	1	15	15	11	68.57	3	33.33	35	65.71	54.29	16.21	35	1.51	10.977	6.445	3	49.3	0.12	7	8.6	4	49.3002	347.721	1395.55	5127.7	4056.51
2016-05-14	2016	2016建业	13	2016泰达	10	425042016建业2016泰达	0	0	5-3-2 (100.0%)	352	2016建业15	麦克格文	CD	1	1989-08-15	51.8833	52.32	94	94	1	12	12	6	71.43	2	50	21	71.43	52.38	17.74	21	1.57	8.776	5.88	3	38.2	0.09	5.6	6.8	3	38.2067	160.777	563.507	3619.77	4393.81
2016-05-14	2016	2016建业	13	2016泰达	10	425042016建业2016泰达	0	0	5-3-2 (100.0%)	352	2016建业25	陈灏	CD	0	1993-01-28	51.8833	52.32	48	94	0	10	19.5833	17.625	57.14	21.5417	63.64	39.1667	60	57.14	16.39	41.125	1.71	9.68396	5.78883	5.875	104.575	0.27	6.2	7.5	23.5	104.664	527.952	803.006	4197.89	4050.54
2016-05-14	2016	2016建业	13	2016泰达	10	425042016建业2016泰达	0	0	5-3-2 (100.0%)	352	2016建业5	顾操	CD	0	1988-05-31	51.8833	52.32	66	94	0	18	25.6364	19.9394	56.25	17.0909	33.33	42.7273	56.67	56.25	18.38	45.5758	1.53	10.1207	7.08703	4.27273	73.9182	0.17	6.4	7.6	14.2424	73.9537	317.737	738.3	4461.45	4528.76
2016-05-14	2016	2016建业	13	2016泰达	10	425042016建业2016泰达	0	0	5-3-2 (100.0%)	352	2016建业3	李晓明	CD	0	1996-01-19	51.8833	52.32	94	94	1	13	13	7	79.41	13	61.54	34	76.47	44.12	12.75	34	1.74	10.322	7.036	1	10.6	0.02	6.6	8.1	11	10.5814	328.062	1214.89	4658	4110.81
2016-05-21	2016	2016建业	13	2016鲁能	14	425112016建业2016鲁能	0	0	5-3-2 (100.0%)	352	2016建业15	麦克格文	CD	1	1989-08-15	52.9667	38.75	95	95	1	12	12	10	54.55	4	25	19	57.89	50	17.09	22	1.73	9.539	6.144	4	104.4	0.23	6	7	6	104.428	317.533	761.457	3878.61	4476.67
2016-05-21	2016	2016建业	13	2016鲁能	14	425112016建业2016鲁能	0	0	5-3-2 (100.0%)	352	2016建业4	埃迪·戈麦斯	CD	1	1988-11-17	52.9667	38.75	95	95	1	13	13	8	71.43	6	66.67	28	64.29	60.71	18.72	28	1.68	9.584	6.29	4	90.3	0.21	6	7.1	8	90.2692	291.834	1097.9	3674.11	4430.18
2016-05-21	2016	2016建业	13	2016鲁能	14	425112016建业2016鲁能	0	0	5-3-2 (100.0%)	352	2016建业3	李晓明	CD	0	1996-01-19	52.9667	38.75	95	95	1	23	23	17	55.26	12	66.67	35	48.57	63.16	15.75	38	1.34	11.562	7.828	5	100.4	0.24	7.3	8.9	14	100.373	394.874	1635.61	5529.5	3901.52
2016-05-07	2016	2016富力	6	2016力帆	8	424972016富力2016力帆	2	0	5-3-2 (100.0%)	352	2016富力22	张贤秀	CD	1	1991-09-28	53.85	59.3	95	95	1	9	9	4	93.22	4	50	59	89.83	23.73	13.13	59	2.27	9.468	6.562	10	235.3	0.56	5.9	7.3	7	235.308	377.224	971.833	3282.03	4602.06
2016-05-07	2016	2016富力	6	2016力帆	8	424972016富力2016力帆	2	0	5-3-2 (100.0%)	352	2016富力3	于洋	CD	0	1989-08-06	53.85	59.3	95	95	1	9	9	8	79.49	5	80	37	81.08	25.64	13.38	39	2.03	8.891	6.144	4	85.7	0.19	5.6	6.8	5	85.6725	278.872	556.584	3209.4	4760.25
2016-05-07	2016	2016富力	6	2016力帆	8	424972016富力2016力帆	2	0	5-3-2 (100.0%)	352	2016富力7	斯文森	CD	1	1987-02-07	53.85	59.3	95	95	1	18	18	5	92.31	8	100	61	90.16	36.92	15.18	65	1.77	10.354	7.126	5	116.6	0.28	6.5	7.9	10	116.565	426.947	1041.57	4430.16	4339.2
2016-06-11	2016	2016建业	13	2016申花	4	425322016建业2016申花	1	1	5-3-2 (100.0%)	352	2016建业4	埃迪·戈麦斯	CD	1	1988-11-17	36.5	43.69	94	94	1	11	11	8	75	7	42.86	29	65.52	68.75	20	32	1.44	8.395	4.409	8	162	0.37	5.3	7.3	9	162.049	267.047	792.121	3052.74	4121.38
2016-06-11	2016	2016建业	13	2016申花	4	425322016建业2016申花	1	1	5-3-2 (100.0%)	352	2016建业15	麦克格文	CD	1	1989-08-15	36.5	43.69	94	94	1	5	5	5	70.59	5	100	16	75	47.06	15.39	17	1.94	8.072	4.253	3	67.8	0.16	5.1	7	6	67.8288	132.591	727.301	2939.49	4205.1
2016-06-11	2016	2016建业	13	2016申花	4	425322016建业2016申花	1	1	5-3-2 (100.0%)	352	2016建业25	陈灏	CD	0	1993-01-28	36.5	43.69	94	94	1	9	9	10	58.33	9	44.44	24	58.33	50	16.47	24	1.54	9.064	4.717	7	113.2	0.27	5.8	7.8	8	113.226	409.699	976.031	3482.69	4082.24
2016-06-15	2016	2016建业	13	2016富德	9	425362016建业2016富德	1	0	5-3-2 (100.0%)	352	2016建业4	埃迪·戈麦斯	CD	1	1988-11-17	50.65	46.06	95	95	1	11	11	10	69.7	9	77.78	32	68.75	60.61	19.81	33	1.58	9.089	5.704	4	77	0.19	5.7	6.8	13	76.9894	273.103	805.058	3476.44	4457.51
2016-06-15	2016	2016建业	13	2016富德	9	425362016建业2016富德	1	0	5-3-2 (100.0%)	352	2016建业15	麦克格文	CD	1	1989-08-15	50.65	46.06	95	95	1	13	13	9	72.73	8	75	32	71.88	48.48	13.82	33	2.06	9.118	5.693	1	15.3	0.04	5.7	6.7	8	15.3292	282.94	899.309	3495.05	4425.31
2016-06-15	2016	2016建业	13	2016富德	9	425362016建业2016富德	1	0	5-3-2 (100.0%)	352	2016建业5	顾操	CD	0	1988-05-31	50.65	46.06	95	95	1	17	17	14	65.85	9	55.56	38	71.05	46.34	14.44	41	1.78	9.865	6.628	6	105.7	0.25	6.2	7.9	12	105.742	409.726	810.229	3984.44	4554.65
2016-06-15	2016	2016富力	6	2016苏宁	2	425362016富力2016苏宁	1	1	5-3-2 (100.0%)	352	2016富力22	张贤秀	CD	1	1991-09-28	54.3667	44.62	94	94	1	6	6	9	80.43	7	57.14	44	72.73	39.13	17.07	46	1.89	9.995	6.988	6	133.2	0.3	6.3	7.7	5	133.192	352.039	1360.72	4013.17	4135.82
2016-06-15	2016	2016富力	6	2016苏宁	2	425362016富力2016苏宁	1	1	5-3-2 (100.0%)	352	2016富力3	于洋	CD	0	1989-08-06	54.3667	44.62	94	94	1	11	11	11	72.5	5	60	39	66.67	35	15.95	40	1.9	8.795	6.301	3	58.2	0.14	5.6	7	6	58.1922	223.464	716.346	3553.85	4243.37
2016-06-15	2016	2016富力	6	2016苏宁	2	425362016富力2016苏宁	1	1	5-3-2 (100.0%)	352	2016富力7	斯文森	CD	1	1987-02-07	54.3667	44.62	94	94	1	12	12	3	92.31	8	50	39	92.31	35.9	17.36	39	2.1	9.669	6.673	4	103.6	0.24	6.1	7.4	6	103.595	205.418	953.569	4478.74	3927.71
2016-06-19	2016	2016建业	13	2016永昌	16	425402016建业2016永昌	0	1	5-3-2 (100.0%)	352	2016建业4	埃迪·戈麦斯	CD	1	1988-11-17	49.8	49.26	98	98	1	9	9	8	72.41	7	71.43	28	64.29	72.41	22.38	29	1.48	9.092	5.783	6	179.1	0.4	5.5	7	8	179.056	337.814	801.695	3116.21	4657.42
2016-06-19	2016	2016建业	13	2016永昌	16	425402016建业2016永昌	0	1	5-3-2 (100.0%)	352	2016建业15	麦克格文	CD	1	1989-08-15	49.8	49.26	98	98	1	11	11	11	71.79	9	44.44	34	70.59	46.15	13.86	39	2.15	9.886	6.287	4	115.3	0.27	6	7.6	7	115.28	245.331	896.744	4044.99	4583.18
2016-06-19	2016	2016建业	13	2016永昌	16	425402016建业2016永昌	0	1	5-3-2 (100.0%)	352	2016建业3	李晓明	CD	0	1996-01-19	49.8	49.26	98	98	1	11	11	9	67.86	7	57.14	27	70.37	46.43	12.85	28	1.71	10.523	7.011	0	0	0	6.4	8.4	5	0	433.189	1161.88	4625.56	4302.39
2016-06-19	2016	2016力帆	8	2016苏宁	2	425402016力帆2016苏宁	1	2	3-5-2 (100.0%)	352	2016力帆9	刘宇（大）	CD	0	1985-05-12	54.3833	29.54	95	95	1	9	9	8	61.9	7	42.86	19	57.89	61.9	15.65	21	1.38	9.821	6.78	3	52.4	0.12	6.2	7.5	7	52.4302	214.121	843.988	4571.21	4139.11
2016-06-19	2016	2016力帆	8	2016苏宁	2	425402016力帆2016苏宁	1	2	3-5-2 (100.0%)	352	2016力帆5	隋东陆	CD	0	1983-06-21	54.3833	29.54	95	95	1	7	7	2	81.82	3	33.33	42	80	81.82	20.26	11	1.18	9.174	6.472	2	36	0.09	5.8	7.1	4	35.9884	149.951	687.805	4181.76	4118.35
2016-06-19	2016	2016力帆	8	2016苏宁	2	425402016力帆2016苏宁	1	2	3-5-2 (100.0%)	352	2016力帆4	罗歆	CD	0	1990-02-07	54.3833	29.54	95	95	1	10	10	8	65.22	4	75	21	61.9	43.48	24.07	23	1.78	9.122	6.456	1	33.4	0.08	5.7	7.1	5	33.3813	280.313	820.197	3969.14	4018.8
2016-06-19	2016	2016富力	6	2016国安	5	425402016富力2016国安	1	1	5-3-2 (100.0%)	352	2016富力22	张贤秀	CD	1	1991-09-28	61.9333	52.95	96	96	1	14	14	7	90.28	3	33.33	71	87.32	20.83	11.02	72	2.63	9.063	6.819	3	44.5	0.11	5.6	6.6	4	44.4539	243.734	852.833	3043.12	4879
2016-06-19	2016	2016富力	6	2016国安	5	425402016富力2016国安	1	1	5-3-2 (100.0%)	352	2016富力5	张耀坤	CD	0	1981-04-07	61.9333	52.95	96	96	1	6	6	3	93.88	2	50	49	93.88	28.57	18.01	49	1.84	7.627	5.759	3	59.7	0.14	4.7	5.6	2	59.6674	98.2502	420.131	2393.59	4655.54
2016-06-19	2016	2016富力	6	2016国安	5	425402016富力2016国安	1	1	5-3-2 (100.0%)	352	2016富力7	斯文森	CD	1	1987-02-07	61.9333	52.95	96	96	1	4	4	5	93.9	2	50	81	95.06	18.29	13.86	82	2.23	9.598	7.224	2	35.8	0.09	6	7	1	35.7704	278.906	774.744	4073.97	4434.54
2016-07-16	2016	2016建业	13	2016力帆	8	425672016建业2016力帆	0	3	5-3-2 (100.0%)	352	2016建业15	麦克格文	CD	1	1989-08-15	48.1333	53.67	98	98	1	7	7	7	84.78	10	60	45	82.22	36.96	14.38	46	1.85	8.928	5.732	4	87.2	0.2	5.5	7.1	6	87.201	239.906	659.343	3280.95	4660.33
2016-07-16	2016	2016建业	13	2016力帆	8	425672016建业2016力帆	0	3	5-3-2 (100.0%)	352	2016建业5	顾操	CD	0	1988-05-31	48.1333	53.67	98	98	1	22	22	12	68.42	9	55.56	35	60	63.16	12.75	38	1.34	9.044	5.72	9	264.3	0.58	5.5	7.1	12	264.336	322.683	723.278	2876.63	4857
2016-07-16	2016	2016建业	13	2016力帆	8	425672016建业2016力帆	0	3	5-3-2 (100.0%)	352	2016建业7	萨马尔季奇	CD	0	1987-02-17	48.1333	53.67	70	98	0	10	14	9.8	77.42	11.2	25	40.6	72.41	35.48	18.17	43.4	1.68	9.2694	5.957	4.2	52.64	0.13	5.7	7.1	8.4	52.6056	350.812	778.814	3864.88	4222.54
2016-07-02	2016	2016建业	13	2016国安	5	425532016建业2016国安	1	0	5-3-2 (100.0%)	352	2016建业15	麦克格文	CD	1	1989-08-15	47.3167	47.83	95	95	1	8	8	11	76.09	5	40	43	69.77	39.13	17.43	46	2.02	9.201	5.769	6	102.8	0.25	5.8	7.3	6	102.811	286.662	715.534	3736.04	4360.03
2016-07-02	2016	2016建业	13	2016国安	5	425532016建业2016国安	1	0	5-3-2 (100.0%)	352	2016建业7	萨马尔季奇	CD	0	1987-02-17	47.3167	47.83	95	95	1	15	15	11	70.27	5	100	36	66.67	67.57	19.11	37	1.51	8.933	5.545	4	88.2	0.21	5.6	7.1	8	88.182	135.709	809.359	3841.81	4058.07
2016-07-02	2016	2016建业	13	2016国安	5	425532016建业2016国安	1	0	5-3-2 (100.0%)	352	2016建业5	顾操	CD	0	1988-05-31	47.3167	47.83	95	95	1	15	15	10	56.52	12	83.33	23	56.52	65.22	16.41	23	1.52	8.847	5.668	1	12.7	0.03	5.5	7.2	14	12.7221	338.99	851.801	3216.06	4427.73
2016-07-31	2016	2016富力	6	2016上港	3	425822016富力2016上港	3	3	5-3-2 (100.0%)	352	2016富力5	张耀坤	CD	0	1981-04-07	55.15	62.99	95	95	1	14	14	3	95.89	0	0	73	95.89	26.03	13.99	73	2.33	9.121	6.17	4	96	0.23	5.7	6.7	4	95.9617	411.239	864.164	3052.9	4696.61
2016-07-31	2016	2016富力	6	2016上港	3	425822016富力2016上港	3	3	5-3-2 (100.0%)	352	2016富力3	于洋	CD	0	1989-08-06	55.15	62.99	95	95	1	14	14	14	82.93	12	66.67	80	82.5	32.93	11.03	82	2	8.902	6.082	4	98.6	0.22	5.6	6.6	9	98.6123	222.009	681.258	2962.91	4937.03
2016-07-31	2016	2016富力	6	2016上港	3	425822016富力2016上港	3	3	5-3-2 (100.0%)	352	2016富力7	斯文森	CD	1	1987-02-07	55.15	62.99	95	95	1	15	15	5	92.06	5	40	62	93.55	34.92	18.69	63	1.84	9.506	6.453	9	158.5	0.38	6	7	4	158.461	253.38	877.635	3651.83	4565
2016-08-13	2016	2016建业	13	2016绿城	15	425952016建业2016绿城	0	3	5-3-2 (100.0%)	352	2016建业15	麦克格文	CD	1	1989-08-15	44.6833	47.89	96	96	1	13	13	14	65	7	85.71	36	61.11	52.5	16.85	40	1.65	8.774	5.388	4	110.1	0.26	5.4	7.2	7	110.051	326.046	657.712	2993.8	4686.44
2016-08-13	2016	2016建业	13	2016绿城	15	425952016建业2016绿城	0	3	5-3-2 (100.0%)	352	2016建业5	顾操	CD	0	1988-05-31	44.6833	47.89	96	96	1	17	17	11	71.05	13	69.23	34	73.53	50	15.77	38	1.53	8.748	5.549	10	206.6	0.47	5.4	7.4	6	206.629	477.078	744.368	2437.61	4882.67
2016-08-13	2016	2016建业	13	2016绿城	15	425952016建业2016绿城	0	3	5-3-2 (100.0%)	352	2016建业7	萨马尔季奇	CD	0	1987-02-17	44.6833	47.89	96	96	1	10	10	8	75	7	71.43	31	77.42	31.25	16.94	32	1.94	8.925	5.292	5	86.6	0.21	5.5	7.1	6	86.5897	355.315	712.808	3282.82	4487.02
2016-08-21	2016	2016建业	13	2016华夏	7	426032016建业2016华夏	1	0	5-3-2 (100.0%)	352	2016建业15	麦克格文	CD	1	1989-08-15	52.15	42.55	96	96	1	5	5	4	83.33	3	66.67	23	82.61	33.33	15.61	24	2	8.188	5.632	1	20.8	0.05	5.1	6.5	2	20.8038	188.237	515.579	3008.96	4454.01
2016-08-21	2016	2016建业	13	2016华夏	7	426032016建业2016华夏	1	0	5-3-2 (100.0%)	352	2016建业7	萨马尔季奇	CD	0	1987-02-17	52.15	42.55	96	96	1	13	13	11	69.44	5	80	36	66.67	44.44	20.81	36	1.81	8.685	5.932	5	79.8	0.19	5.4	6.8	6	79.8044	272.897	759.731	3336.73	4235.89
2016-08-21	2016	2016建业	13	2016华夏	7	426032016建业2016华夏	1	0	5-3-2 (100.0%)	352	2016建业3	李晓明	CD	0	1996-01-19	52.15	42.55	96	96	1	7	7	6	78.57	6	50	28	78.57	50	9.79	28	1.57	9.526	6.629	3	48.3	0.11	5.9	7.6	8	48.2735	283.85	785.526	4216.99	4191.54
2016-08-21	2016	2016富力	6	2016力帆	8	426032016富力2016力帆	5	4	5-3-2 (100.0%)	352	2016富力5	张耀坤	CD	0	1981-04-07	59.0333	55	47	96	0	4	8.17021	4.08511	94.29	0	0	71.4894	94.29	20	16.66	71.4894	2.09	8.86468	7.25311	4.08511	85.3787	0.22	5.5	6.6	0	85.4682	168.217	867.011	3023.85	4719.96
2016-08-21	2016	2016富力	6	2016力帆	8	426032016富力2016力帆	5	4	5-3-2 (100.0%)	352	2016富力3	于洋	CD	0	1989-08-06	59.0333	55	96	96	1	7	7	4	92.16	3	66.67	50	94	19.61	14.66	51	2.14	8.571	6.186	2	36.4	0.09	5.3	6.3	4	36.3983	205.529	582.971	2733.08	5012.96
2016-08-21	2016	2016富力	6	2016力帆	8	426032016富力2016力帆	5	4	5-3-2 (100.0%)	352	2016富力7	斯文森	CD	1	1987-02-07	59.0333	55	96	96	1	3	3	2	93.33	3	0	30	93.33	33.33	19.98	30	1.93	9.131	6.705	7	128.2	0.3	5.7	6.8	2	128.179	203.48	814.231	3550.93	4434.13
2016-09-11	2016	2016富力	6	2016申花	4	426242016富力2016申花	1	1	5-3-2 (100.0%)	352	2016富力22	张贤秀	CD	1	1991-09-28	57.5667	54.72	94	94	1	12	12	7	89.39	7	85.71	65	89.23	24.24	21.42	66	2.35	8.658	6.464	1	15.7	0.04	5.5	6.7	4	15.7425	376.862	822.494	3002.44	4440.12
2016-09-11	2016	2016富力	6	2016申花	4	426242016富力2016申花	1	1	5-3-2 (100.0%)	352	2016富力36	黄政宇	CD	0	1997-01-24	57.5667	54.72	94	94	1	9	9	4	93.33	2	0	57	92.98	18.33	10.64	60	2.2	9.742	7.261	7	115.9	0.28	6.2	7.6	3	115.86	312.81	772.34	4164.52	4376.79
2016-09-11	2016	2016富力	6	2016申花	4	426242016富力2016申花	1	1	5-3-2 (100.0%)	352	2016富力3	于洋	CD	0	1989-08-06	57.5667	54.72	94	94	1	5	5	9	84.75	5	40	58	84.48	30.51	12.7	59	2.29	8.903	6.56	2	27.1	0.07	5.6	6.8	2	27.0834	264.386	727.989	3286.99	4596.77
2016-09-18	2016	2016建业	13	2016鲁能	14	426312016建业2016鲁能	2	1	5-3-2 (100.0%)	352	2016建业5	顾操	CD	0	1988-05-31	50.3	50.51	53	96	0	10	18.1132	12.6792	75	10.8679	50	48.9057	74.07	25	14.13	50.717	1.93	9.73585	6.35049	7.24528	105.057	0.25	6.1	7.7	7.24528	105.095	375.38	870.736	3391.67	4992.34
2016-09-18	2016	2016建业	13	2016鲁能	14	426312016建业2016鲁能	2	1	5-3-2 (100.0%)	352	2016建业7	萨马尔季奇	CD	0	1987-02-17	50.3	50.51	96	96	1	15	15	13	74.51	1	100	50	76	49.02	20.76	51	1.78	9.864	6.379	4	97.1	0.22	6.1	7.6	5	97.0996	358.494	1198.95	4032.37	4177.08
2016-09-18	2016	2016建业	13	2016鲁能	14	426312016建业2016鲁能	2	1	5-3-2 (100.0%)	352	2016建业3	李晓明	CD	0	1996-01-19	50.3	50.51	96	96	1	14	14	10	76.74	9	11.11	41	73.17	60.47	11.58	43	1.4	11.35	7.694	3	56.8	0.14	7.1	9.2	7	56.8315	515.676	1671	5132.22	3973.94
2016-09-25	2016	2016富力	6	2016建业	13	426382016富力2016建业	2	0	5-3-2 (100.0%)	352	2016富力22	张贤秀	CD	1	1991-09-28	55.1	62.82	95	95	1	15	15	10	83.87	10	60	59	84.75	30.65	15.46	62	1.94	8.489	5.913	3	79.2	0.2	5.3	6.4	11	79.1945	185.125	784.531	2814.93	4624.82
2016-09-25	2016	2016富力	6	2016建业	13	426382016富力2016建业	2	0	5-3-2 (100.0%)	352	2016富力36	黄政宇	CD	0	1997-01-24	55.1	62.82	95	95	1	9	9	8	84.62	5	100	51	84.31	28.85	14.15	52	2.15	9.116	6.511	4	73.6	0.17	5.7	7.1	4	73.5869	220.526	665.743	3777.52	4378.34
2016-09-25	2016	2016富力	6	2016建业	13	426382016富力2016建业	2	0	5-3-2 (100.0%)	352	2016富力3	于洋	CD	0	1989-08-06	55.1	62.82	95	95	1	14	14	5	91.94	10	70	62	90.32	24.19	10.52	62	2.21	8.885	6.062	1	14.9	0.04	5.6	6.6	13	14.8564	324.562	567.16	3097.4	4880.66
2016-10-15	2016	2016苏宁	2	2016上港	3	426582016苏宁2016上港	2	1	3-5-2 (100.0%)	352	2016苏宁5	周云	CD	0	1990-12-31	43.8333	47.35	97	97	1	16	16	9	72.73	4	75	33	69.7	66.67	11.6	33	1.52	10.157	6.294	8	141.7	0.32	6.3	8.6	8	141.687	488.343	1243.2	4450.52	3832.99
2016-10-15	2016	2016苏宁	2	2016上港	3	426582016苏宁2016上港	2	1	3-5-2 (100.0%)	352	2016苏宁26	洪正好	CD	1	1989-08-12	43.8333	47.35	97	97	1	9	9	11	64.52	6	100	31	67.74	51.61	19.39	31	1.77	8.769	5.492	5	84.8	0.19	5.4	7.5	8	84.7991	261.76	952.849	3446.15	4023.56
2016-10-15	2016	2016苏宁	2	2016上港	3	426582016苏宁2016上港	2	1	3-5-2 (100.0%)	352	2016苏宁2	李昂	CD	0	1993-09-15	43.8333	47.35	97	97	1	10	10	10	75	5	100	36	69.44	30	24.14	40	2	8.791	5.555	5	98	0.22	5.4	7.6	4	98.0346	387.704	990.935	3393.11	3921.55
2016-10-22	2016	2016苏宁	2	2016力帆	8	426652016苏宁2016力帆	2	2	5-3-2 (100.0%)	352	2016苏宁26	洪正好	CD	1	1989-08-12	47.9333	49.49	94	94	1	9	9	13	53.57	4	50	26	53.85	39.29	28.07	28	2.11	9.019	5.792	5	130.4	0.31	5.7	7.2	7	130.425	298.598	737.932	3318.86	4532.72
2016-10-22	2016	2016苏宁	2	2016力帆	8	426652016苏宁2016力帆	2	2	5-3-2 (100.0%)	352	2016苏宁2	李昂	CD	0	1993-09-15	47.9333	49.49	94	94	1	9	9	7	72	7	57.14	23	78.26	60	14.26	25	1.4	9.084	5.772	6	123.8	0.3	5.8	7.2	5	123.821	440.952	758.928	3285.39	4474.98
2016-10-22	2016	2016苏宁	2	2016力帆	8	426652016苏宁2016力帆	2	2	5-3-2 (100.0%)	352	2016苏宁12	张晓彬（大）	CD	0	1993-10-23	47.9333	49.49	94	94	1	7	7	5	85.29	3	100	32	78.13	32.35	13.7	34	1.88	9.689	6.26	5	103.7	0.25	6.1	7.8	3	103.685	324.644	894.964	3988.76	4377.41
2016-10-23	2016	2016建业	13	2016永昌	16	426662016建业2016永昌	0	2	5-3-2 (100.0%)	352	2016建业25	陈灏	CD	0	1993-01-28	47.4	54.02	57	95	0	8	13.3333	15	57.14	13.3333	62.5	35	52.38	57.14	17.31	35	1.76	10.7883	6.07333	10	165	0.4	6.7	8.5	11.6667	164.975	493.195	1689.19	4603.2	3838.12
2016-10-23	2016	2016建业	13	2016永昌	16	426662016建业2016永昌	0	2	5-3-2 (100.0%)	352	2016建业7	萨马尔季奇	CD	0	1987-02-17	47.4	54.02	95	95	1	14	14	11	73.81	11	63.64	39	76.92	52.38	19.76	42	1.57	9.579	6.008	10	147.7	0.35	6	7.6	11	147.75	408.644	1130.04	3966.17	3926.31
2016-10-23	2016	2016建业	13	2016永昌	16	426662016建业2016永昌	0	2	5-3-2 (100.0%)	352	2016建业2	龙成	CD	0	1995-03-22	47.4	54.02	95	95	1	13	13	10	68.75	10	70	28	75	50	16.78	32	1.56	10.617	6.649	4	80.2	0.2	6.7	8.4	6	80.2088	535.928	1630.51	4458.97	3911
2016-10-23	2016	2016建业	13	2016永昌	16	426662016建业2016永昌	0	2	5-3-2 (100.0%)	352	2016建业3	李晓明	CD	0	1996-01-19	47.4	54.02	47	95	0	8	16.1702	12.1277	80	4.04255	100	58.617	79.31	36.67	12.18	60.6383	1.93	11.6203	8.24681	4.04255	42.6489	0.1	7.3	9.1	6.06383	42.7362	702.123	1674.01	5399.13	3801.96
2016-10-26	2016	2016建业	13	2016亚泰	12	426692016建业2016亚泰	1	2	5-3-2 (100.0%)	352	2016建业15	麦克格文	CD	1	1989-08-15	43.8667	50.12	97	97	1	10	10	12	62.5	6	50	30	53.33	31.25	30.21	32	2.13	9.149	5.311	3	65.3	0.14	5.7	7.3	4	65.3375	279.791	952.72	3504.83	4346.15
2016-10-26	2016	2016建业	13	2016亚泰	12	426692016建业2016亚泰	1	2	5-3-2 (100.0%)	352	2016建业2	龙成	CD	0	1995-03-22	43.8667	50.12	97	97	1	16	16	17	52.78	11	81.82	35	51.43	55.56	17.21	36	1.56	10.206	6.001	7	166.5	0.38	6.3	8.2	9	166.503	407.005	1294.91	4246.49	4091.26
2016-10-26	2016	2016建业	13	2016亚泰	12	426692016建业2016亚泰	1	2	5-3-2 (100.0%)	352	2016建业5	顾操	CD	0	1988-05-31	43.8667	50.12	97	97	1	16	16	10	65.52	6	66.67	27	59.26	55.17	16.76	29	1.59	10.028	5.982	3	50.4	0.12	6.2	8.2	5	50.4015	447.47	903.408	4034.09	4593.05
2016-10-26	2016	2016苏宁	2	2016恒大	1	426692016苏宁2016恒大	2	0	3-5-2 (100.0%)	352	2016苏宁5	周云	CD	0	1990-12-31	44.0833	44.65	96	96	1	8	8	10	56.52	2	50	23	52.17	65.22	12.38	23	1.48	10.109	6.295	2	56.6	0.14	6.3	8.6	8	56.6402	410.462	1043.38	4567.11	4031.08
2016-10-26	2016	2016苏宁	2	2016恒大	1	426692016苏宁2016恒大	2	0	3-5-2 (100.0%)	352	2016苏宁6	塞恩斯伯里	CD	1	1992-01-05	44.0833	44.65	96	96	1	18	18	9	70.97	8	62.5	28	64.29	67.74	20.45	31	1.35	9.268	5.848	4	82.9	0.2	5.7	8	14	82.921	291.734	915.079	4143.24	3835.27
2016-10-26	2016	2016苏宁	2	2016恒大	1	426692016苏宁2016恒大	2	0	3-5-2 (100.0%)	352	2016苏宁2	李昂	CD	0	1993-09-15	44.0833	44.65	96	96	1	8	8	4	76.47	3	0	17	76.47	82.35	20	17	1.18	8.787	5.442	3	46.8	0.11	5.4	7.4	4	46.7505	264.076	829.056	3668.51	3978.14
2016-10-30	2016	2016苏宁	2	2016宏运	11	426732016苏宁2016宏运	0	1	3-5-2 (100.0%)	352	2016苏宁26	洪正好	CD	1	1989-08-12	57.1667	59.76	95	95	1	14	14	17	78.48	6	50	77	79.22	30.38	14.97	79	1.87	9.243	6.882	6	151.3	0.34	5.8	7.2	8	151.269	227.076	783.267	3830.49	4250.54
2016-10-30	2016	2016苏宁	2	2016宏运	11	426732016苏宁2016宏运	0	1	3-5-2 (100.0%)	352	2016苏宁6	塞恩斯伯里	CD	1	1992-01-05	57.1667	59.76	95	95	1	14	14	13	84.34	6	83.33	83	83.13	16.87	21.95	83	2.54	8.816	6.771	5	106.5	0.25	5.6	7.1	5	106.466	186.517	734.27	3983.99	3804.64
2016-10-30	2016	2016苏宁	2	2016宏运	11	426732016苏宁2016宏运	0	1	3-5-2 (100.0%)	352	2016苏宁2	李昂	CD	0	1993-09-15	57.1667	59.76	85	95	0	14	15.6471	12.2941	84.93	3.35294	66.67	79.3529	81.69	39.73	11.6	81.5882	1.79	9.03953	6.92382	2.23529	40.3471	0.1	5.7	7	3.35294	40.3522	179.597	973.445	3930.92	3915.66
2016-10-30	2016	2016富力	6	2016永昌	16	426732016富力2016永昌	2	3	5-3-2 (100.0%)	352	2016富力36	黄政宇	CD	0	1997-01-24	52.4333	51.41	94	94	1	20	20	16	69.23	3	100	49	67.35	48.08	11.95	52	1.73	9.892	7.315	11	214.7	0.51	6.3	8.4	7	214.688	386.774	887.705	4773.32	3629.68
2016-10-30	2016	2016富力	6	2016永昌	16	426732016富力2016永昌	2	3	5-3-2 (100.0%)	352	2016富力5	张耀坤	CD	0	1981-04-07	52.4333	51.41	85	94	0	7	7.74118	7.74118	76.67	2.21176	50	33.1765	76.67	56.67	16.38	33.1765	1.57	9.17882	6.82108	5.52941	127.729	0.33	5.9	7.5	4.42353	127.707	385.131	955.876	3633.53	4076.5
2016-10-30	2016	2016富力	6	2016永昌	16	426732016富力2016永昌	2	3	5-3-2 (100.0%)	352	2016富力3	于洋	CD	0	1989-08-06	52.4333	51.41	94	94	1	10	10	10	83.05	8	62.5	57	80.7	22.03	16.56	59	2.07	9.209	6.614	4	87	0.22	5.9	7.6	10	87.0432	385.517	808.693	3761.41	4166.69
2016-10-30	2016	2016建业	13	2016国安	5	426732016建业2016国安	1	3	5-3-2 (100.0%)	352	2016建业15	麦克格文	CD	1	1989-08-15	54.7167	47.32	94	94	1	10	10	8	65	4	75	18	66.67	40	20.02	20	2.25	7.318	4.94	4	70.5	0.23	6.3	7.5	2	70.483	226.509	779.912	3296.77	2944.67
2016-10-30	2016	2016建业	13	2016国安	5	426732016建业2016国安	1	3	5-3-2 (100.0%)	352	2016建业5	顾操	CD	0	1988-05-31	54.7167	47.32	94	94	1	13	13	9	77.78	6	50	43	74.42	57.78	10.83	45	1.53	10.651	7.878	10	206.6	0.48	6.7	8.6	3	206.634	792.962	1544.95	4195.58	3910.99
2016-10-30	2016	2016建业	13	2016国安	5	426732016建业2016国安	1	3	5-3-2 (100.0%)	352	2016建业7	萨马尔季奇	CD	0	1987-02-17	54.7167	47.32	70	94	0	9	12.0857	9.4	76.47	5.37143	75	45.6571	73.53	52.94	16.44	45.6571	1.88	12.0951	8.44791	5.37143	76.9457	0.14	5.7	6.9	4.02857	76.9546	532.474	1000.11	4621.47	5864.38
2017-03-05	2017	2017富德	15	2017力帆	10	427992017富德2017力帆	0	0	5-3-2 (100.0%)	352	2017富德5	尼古拉	CD	1	1986-03-28	59.0667	34.96	94	94	1	18	18	30	47.37	4	25	54	42.59	56.14	24.66	57	1.63	10.367	8.11	6	113.2	0.27	6.6	8.2	4	113.246	533.241	1022.61	4800.45	3897.34
2017-03-05	2017	2017富德	15	2017力帆	10	427992017富德2017力帆	0	0	5-3-2 (100.0%)	352	2017富德26	古兹米奇	CD	1	1987-04-16	59.0667	34.96	94	94	1	6	6	8	57.89	2	50	19	57.89	36.84	16.28	19	1.95	9.201	7.002	2	35.5	0.08	5.9	7.1	5	35.4748	224.672	703.197	3932.53	4304.69
2017-03-05	2017	2017富德	15	2017力帆	10	427992017富德2017力帆	0	0	5-3-2 (100.0%)	352	2017富德2	姜卫鹏	CD	0	1993-01-03	59.0667	34.96	94	94	1	12	12	13	56.67	5	40	28	60.71	33.33	17.99	30	1.8	9.633	7.307	2	51.3	0.12	6.1	7.4	3	51.3085	226.382	885.486	4521.65	3948.06
2017-03-10	2017	2017富德	15	2017上港	2	428042017富德2017上港	0	2	5-3-2 (100.0%)	352	2017富德5	尼古拉	CD	1	1986-03-28	62.5167	35.75	95	95	1	21	21	23	53.06	3	66.67	48	50	71.43	24.96	49	1.51	10.129	7.944	7	115	0.28	6.4	7.6	4	114.986	376.322	1000.21	4263.88	4374.1
2017-03-10	2017	2017富德	15	2017上港	2	428042017富德2017上港	0	2	5-3-2 (100.0%)	352	2017富德15	韩青松	CD	0	1987-12-05	62.5167	35.75	95	95	1	12	12	14	65.85	2	100	38	65.79	43.9	19.73	41	1.76	10.453	8.151	4	68	0.16	6.6	7.8	3	68.0467	336.622	1123.44	5149.09	3775.69
2017-03-10	2017	2017富德	15	2017上港	2	428042017富德2017上港	0	2	5-3-2 (100.0%)	352	2017富德2	姜卫鹏	CD	0	1993-01-03	62.5167	35.75	95	95	1	10	10	10	60	1	0	23	47.83	52	19.56	25	1.4	9.984	7.497	3	41.2	0.1	6.3	7.2	5	41.1854	329.63	983.976	4460.96	4167.86
2017-03-12	2017	2017建业	14	2017宏运	16	428062017建业2017宏运	1	1	5-3-2 (100.0%)	352	2017建业4	埃迪·戈麦斯	CD	1	1988-11-17	50.8833	56.95	94	94	1	13	13	11	83.08	8	62.5	58	81.03	36.92	20.49	65	1.95	10.171	6.736	7	161.4	0.39	6.5	7.9	8	161.376	388.397	1207.8	4474.59	3938.72
2017-03-12	2017	2017建业	14	2017宏运	16	428062017建业2017宏运	1	1	5-3-2 (100.0%)	352	2017建业25	陈灏	CD	0	1993-01-28	50.8833	56.95	46	94	0	10	20.4348	18.3913	80.85	26.5652	38.46	87.8696	83.72	17.02	13.4	96.0435	2.11	10.8202	7.36265	8.17391	182.074	0.45	6.9	8	8.17391	182.169	415.612	1680.05	4616.34	3926.79
2017-03-12	2017	2017建业	14	2017宏运	16	428062017建业2017宏运	1	1	5-3-2 (100.0%)	352	2017建业5	顾操	CD	0	1988-05-31	50.8833	56.95	94	94	1	17	17	17	66	9	77.78	48	66.67	42	16.18	50	1.74	9.537	6.447	5	87.8	0.2	6.1	7.6	8	87.8206	372.843	900.431	3559.8	4615.73
2017-03-12	2017	2017建业	14	2017宏运	16	428062017建业2017宏运	1	1	5-3-2 (100.0%)	352	2017建业2	龙成	CD	0	1995-03-22	50.8833	56.95	48	94	0	12	23.5	13.7083	69.57	7.83333	50	39.1667	75	39.13	10.54	45.0417	1.52	9.92875	6.17071	0	0	0	6.3	7.9	7.83333	0	289.213	1475.73	4179.75	3984.8
2017-04-01	2017	2017富力	5	2017富德	15	428262017富力2017富德	1	0	5-3-2 (100.0%)	352	2017富力19	姜洪权	CD	0	1987-01-02	58.95	53.3	96	96	1	14	14	7	86.54	3	66.67	51	80.39	36.54	17.55	52	1.83	10.206	7.569	11	224.1	0.53	6.3	7.7	6	224.093	423.923	1066.06	4159.27	4332.39
2017-04-01	2017	2017富力	5	2017富德	15	428262017富力2017富德	1	0	5-3-2 (100.0%)	352	2017富力18	戈腾	CD	0	1990-02-20	58.95	53.3	96	96	1	16	16	9	83.64	9	100	54	83.33	27.27	14.81	55	2.09	10.551	7.83	9	151.6	0.36	6.6	8	8	151.562	570.856	1267.11	4023.01	4538.71
2017-04-01	2017	2017富力	5	2017富德	15	428262017富力2017富德	1	0	5-3-2 (100.0%)	352	2017富力36	黄政宇	CD	0	1997-01-24	58.95	53.3	96	96	1	17	17	7	87.04	4	75	52	88.46	46.3	16.47	54	1.67	9.876	7.606	7	135.3	0.31	6.1	7.7	10	135.287	527.577	871.171	4164.9	4177.5
2017-04-01	2017	2017建业	14	2017权健	3	428262017建业2017权健	0	1	5-3-2 (100.0%)	352	2017建业4	埃迪·戈麦斯	CD	1	1988-11-17	48.6333	43.09	95	95	1	14	14	14	64.1	5	60	35	65.71	56.41	20.41	39	1.62	9.181	6.312	8	227.7	0.51	5.7	7.8	2	227.738	464.251	1021.02	3585.94	3882.3
2017-04-01	2017	2017建业	14	2017权健	3	428262017建业2017权健	0	1	5-3-2 (100.0%)	352	2017建业3	艾哈迈德·阿尔·萨利赫	CD	1	1989-05-20	48.6333	43.09	95	95	1	21	21	18	66.04	7	71.43	49	61.22	50.94	21.11	53	1.94	9.836	6.737	4	100.4	0.24	6.2	8.3	11	100.396	489.739	1183.35	3994.59	4068.19
2017-04-01	2017	2017建业	14	2017权健	3	428262017建业2017权健	0	1	5-3-2 (100.0%)	352	2017建业5	顾操	CD	0	1988-05-31	48.6333	43.09	95	95	1	22	22	17	52.78	8	62.5	34	61.76	61.11	17.88	36	1.53	9.054	6.164	8	149.3	0.36	5.7	7.6	8	149.309	446.715	838.068	3078.01	4541.41
2017-04-21	2017	2017苏宁	12	2017富力	5	428462017苏宁2017富力	1	2	5-3-2 (100.0%)	352	2017苏宁5	周云	CD	0	1990-12-31	53.9333	42.61	49	97	0	11	21.7755	11.8776	71.43	11.8776	33.33	41.5714	71.43	57.14	15.81	41.5714	1.62	10.4978	7.21957	5.93878	91.2592	0.22	6.5	8.3	3.95918	91.2658	508.852	926.67	4580.05	4391.42
2017-04-21	2017	2017苏宁	12	2017富力	5	428462017苏宁2017富力	1	2	5-3-2 (100.0%)	352	2017苏宁26	洪正好	CD	1	1989-08-12	53.9333	42.61	47	97	0	8	16.5106	8.25532	78.95	14.4468	42.86	37.1489	77.78	36.84	19.41	39.2128	2.05	10.1128	7.42153	6.19149	152.723	0.35	6.1	7.9	6.19149	152.651	369.816	1239.05	3944.4	4407.39
2017-04-21	2017	2017苏宁	12	2017富力	5	428462017苏宁2017富力	1	2	5-3-2 (100.0%)	352	2017苏宁2	李昂	CD	0	1993-09-15	53.9333	42.61	97	97	1	10	10	18	64.71	7	71.43	50	64	45.1	18.83	51	1.8	10.236	6.995	6	121.9	0.28	6.3	7.8	4	121.852	464.907	1226.41	4006.27	4416.33
2017-04-21	2017	2017苏宁	12	2017富力	5	428462017苏宁2017富力	1	2	5-3-2 (100.0%)	352	2017苏宁39	杨博宇	CD	0	1989-06-24	53.9333	42.61	97	97	1	7	7	2	88.89	9	66.67	17	82.35	50	11.79	18	1.94	9.87	6.643	3	63.8	0.14	6.1	7.4	6	63.7523	484.354	1110.22	3498.51	4713.19
2017-05-07	2017	2017建业	14	2017力帆	10	428622017建业2017力帆	3	2	3-5-2 (100.0%)	352	2017建业3	艾哈迈德·阿尔·萨利赫	CD	1	1989-05-20	56.1833	40.94	97	97	1	26	26	25	45.65	13	30.77	42	47.62	58.7	18.68	46	1.63	9.799	7.005	7	105.6	0.25	6.1	7.5	10	105.61	324.506	938.391	3959.41	4471.17
2017-05-07	2017	2017建业	14	2017力帆	10	428622017建业2017力帆	3	2	3-5-2 (100.0%)	352	2017建业4	埃迪·戈麦斯	CD	1	1988-11-17	56.1833	40.94	97	97	1	19	19	15	60.53	10	70	37	54.05	57.89	23.29	38	1.74	9.543	6.742	0	0	0	5.9	7.2	5	0	367.518	881.58	3883.73	4410.06
2017-05-07	2017	2017建业	14	2017力帆	10	428622017建业2017力帆	3	2	3-5-2 (100.0%)	352	2017建业5	顾操	CD	0	1988-05-31	56.1833	40.94	97	97	1	16	16	8	63.64	8	75	19	63.16	63.64	11.24	22	1.36	9.768	7.094	2	44.6	0.11	6	7.6	9	44.5967	448.265	897.152	3852.14	4525.62
2017-05-26	2017	2017申花	11	2017富力	5	428812017申花2017富力	0	0	5-3-2 (100.0%)	352	2017申花4	金基熙	CD	1	1989-07-13	55.6833	34.12	96	96	1	6	6	7	65	7	100	19	63.16	60	25.27	20	1.6	9.889	6.798	0	0	0	6.2	7.3	4	0	145.172	778.31	4097.87	4867.92
2017-05-26	2017	2017申花	11	2017富力	5	428812017申花2017富力	0	0	5-3-2 (100.0%)	352	2017申花6	栗鹏	CD	0	1990-08-29	55.6833	34.12	62	96	0	7	10.8387	13.9355	52.63	7.74194	40	24.7742	56.25	57.89	18.2	29.4194	1.26	10.4934	7.66606	1.54839	29.2645	0.07	6.5	7.6	3.09677	29.3008	470.13	1236.04	4201.13	4557.48
2017-05-26	2017	2017申花	11	2017富力	5	428812017申花2017富力	0	0	5-3-2 (100.0%)	352	2017申花30	陶金	CD	0	1985-06-02	55.6833	34.12	96	96	1	6	6	3	80	3	100	15	80	66.67	15.53	15	1.6	9.175	6.491	0	0	0	5.7	7	4	0	169.684	968.47	3751.24	4285.88
2017-06-02	2017	2017建业	14	2017富力	5	428882017建业2017富力	1	1	5-3-2 (100.0%)	352	2017建业4	埃迪·戈麦斯	CD	1	1988-11-17	50.7833	42	96	96	1	7	7	7	75.86	3	0	29	65.52	65.52	27.04	29	1.45	9.56	6.423	11	242.4	0.55	6	7.6	3	242.448	502.178	1026.7	3499.85	4288.95
2017-06-02	2017	2017建业	14	2017富力	5	428882017建业2017富力	1	1	5-3-2 (100.0%)	352	2017建业5	顾操	CD	0	1988-05-31	50.7833	42	96	96	1	21	21	12	58.62	10	20	24	58.33	48.28	16.65	29	1.59	9.497	6.45	8	167.4	0.4	5.9	7.6	5	167.44	394.301	1022.61	2970.95	4941.58
2017-06-02	2017	2017建业	14	2017富力	5	428882017建业2017富力	1	1	5-3-2 (100.0%)	352	2017建业2	龙成	CD	0	1995-03-22	50.7833	42	96	96	1	16	16	17	54.05	13	38.46	33	54.55	45.95	18.37	37	1.81	10.177	6.782	5	109.7	0.26	6.3	8	8	109.707	431.816	1154.62	4479.21	4002.03
2017-06-26	2017	2017苏宁	12	2017国安	9	429122017苏宁2017国安	0	0	5-3-2 (100.0%)	352	2017苏宁5	周云	CD	0	1990-12-31	49.65	40.15	95	95	1	14	14	10	60	6	66.67	24	54.17	48	17.81	25	1.6	9.805	6.802	5	110.8	0.27	6.2	8.2	7	110.757	281.47	1035.62	4354.66	4022.86
2017-06-26	2017	2017苏宁	12	2017国安	9	429122017苏宁2017国安	0	0	5-3-2 (100.0%)	352	2017苏宁26	洪正好	CD	1	1989-08-12	49.65	40.15	95	95	1	17	17	14	57.58	3	33.33	31	51.61	78.79	24.11	33	1.39	9.225	6.482	1	20.5	0.05	5.8	7.8	7	20.52	350.982	1063.86	3669.35	4119.87
2017-06-26	2017	2017苏宁	12	2017国安	9	429122017苏宁2017国安	0	0	5-3-2 (100.0%)	352	2017苏宁2	李昂	CD	0	1993-09-15	49.65	40.15	95	95	1	17	17	11	76.6	4	75	46	73.91	44.68	18.28	47	2.02	9.204	6.313	1	13.9	0.03	5.8	7.6	8	13.9423	247.177	973.683	3739.52	4230
2017-07-01	2017	2017苏宁	12	2017上港	2	429172017苏宁2017上港	0	1	3-5-2 (100.0%)	352	2017苏宁5	周云	CD	0	1990-12-31	52.15	57.61	99	99	1	13	13	15	76.56	4	50	61	78.69	28.13	15.37	64	2.08	10.35	7.434	11	223.7	0.5	6.2	8.6	4	223.72	403.79	1153.76	4425.86	4143.07
2017-07-01	2017	2017苏宁	12	2017上港	2	429172017苏宁2017上港	0	1	3-5-2 (100.0%)	352	2017苏宁26	洪正好	CD	1	1989-08-12	52.15	57.61	99	99	1	23	23	16	78.08	10	40	72	77.78	45.21	19.43	73	1.82	10.233	7.111	7	154.1	0.35	6.2	8.2	11	154.104	376.203	1265.57	3999.75	4437.27
2017-07-01	2017	2017苏宁	12	2017上港	2	429172017苏宁2017上港	0	1	3-5-2 (100.0%)	352	2017苏宁12	张晓彬（大）	CD	0	1993-10-23	52.15	57.61	99	99	1	16	16	11	81.03	8	50	58	75.86	53.45	13.32	58	1.62	10.885	7.261	8	163.8	0.38	6.6	8.4	6	163.77	450.05	1334.04	4466.16	4471.19
2017-07-01	2017	2017泰达	13	2017建业	14	429172017泰达2017建业	0	0	5-3-2 (100.0%)	352	2017泰达28	谭望嵩	CD	0	1985-12-19	50.8333	61.13	95	95	1	16	16	12	84.42	5	60	75	86.67	25.97	11.69	77	2.04	9.432	6.291	4	84	0.21	5.9	7.4	7	83.9911	271.319	759.509	3624.41	4692.71
2017-07-01	2017	2017泰达	13	2017建业	14	429172017泰达2017建业	0	0	5-3-2 (100.0%)	352	2017泰达14	黄锡镐	CD	1	1989-06-27	50.8333	61.13	95	95	1	10	10	6	90.48	5	60	60	93.33	19.05	13.55	63	2.1	9.366	6.15	3	67.6	0.17	5.9	7.3	6	67.6207	297.653	899.561	3655.12	4445.63
2017-07-01	2017	2017泰达	13	2017建业	14	429172017泰达2017建业	0	0	5-3-2 (100.0%)	352	2017泰达26	曹阳	CD	0	1981-12-15	50.8333	61.13	95	95	1	21	21	13	81.69	6	83.33	70	81.43	35.21	16.39	71	1.83	9.419	6.387	2	77.8	0.18	5.9	7.5	13	77.8495	108.924	832.311	3915.95	4483.78
2017-07-01	2017	2017力帆	10	2017富力	5	429172017力帆2017富力	4	3	5-3-2 (100.0%)	352	2017力帆19	刘欢	CD	0	1989-02-14	55.15	29.51	97	97	1	6	6	7	58.82	5	40	16	56.25	58.82	13.32	17	1.65	9.157	6.457	4	54.9	0.14	5.6	7	3	54.8998	316.025	779.414	3594.46	4411.86
2017-07-01	2017	2017力帆	10	2017富力	5	429172017力帆2017富力	4	3	5-3-2 (100.0%)	352	2017力帆9	刘宇（大）	CD	0	1985-05-12	55.15	29.51	97	97	1	10	10	8	65.22	3	66.67	22	68.18	56.52	17.93	23	2	9.885	7.141	2	41.2	0.1	6.1	7.8	1	41.2256	326.956	933.519	4376.86	4206.6
2017-07-01	2017	2017力帆	10	2017富力	5	429172017力帆2017富力	4	3	5-3-2 (100.0%)	352	2017力帆21	隋东陆	CD	0	1983-06-21	55.15	29.51	97	97	1	8	8	9	43.75	5	100	16	37.5	75	24.13	16	1.31	8.497	6.077	0	0	0	5.2	6.6	7	0	136.414	458.527	3446.15	4455.84
2017-07-08	2017	2017力帆	10	2017富德	15	429242017力帆2017富德	4	0	5-3-2 (100.0%)	352	2017力帆19	刘欢	CD	0	1989-02-14	51.8	48.03	94	94	1	16	16	11	77.55	0	0	48	75	30.61	18.2	49	2.27	7.89	5.306	0	0	0	5	6.1	6	0	60.8323	560.011	3050.7	4218.63
2017-07-08	2017	2017力帆	10	2017富德	15	429242017力帆2017富德	4	0	5-3-2 (100.0%)	352	2017力帆9	刘宇（大）	CD	0	1985-05-12	51.8	48.03	94	94	1	13	13	10	73.68	6	33.33	35	77.14	36.84	18.37	38	1.97	8.896	6.185	5	86.3	0.21	5.7	7.2	2	86.2806	180.663	878.791	3838.2	3911.59
2017-07-08	2017	2017力帆	10	2017富德	15	429242017力帆2017富德	4	0	5-3-2 (100.0%)	352	2017力帆21	隋东陆	CD	0	1983-06-21	51.8	48.03	94	94	1	12	12	6	83.78	5	100	34	85.29	45.95	21.15	37	1.65	8.369	5.537	0	0	0	5.3	6.4	8	0	45.6614	768.641	3346.37	4207.85
2017-07-14	2017	2017苏宁	12	2017泰达	13	429302017苏宁2017泰达	1	1	3-5-2 (100.0%)	352	2017苏宁5	周云	CD	0	1990-12-31	43.3833	51.32	97	97	1	14	14	7	83.33	4	75	41	82.93	40.48	16.95	42	1.9	9.265	5.801	10	169.9	0.38	5.7	8	5	169.927	347.649	707.744	3762.87	4277.02
2017-07-14	2017	2017苏宁	12	2017泰达	13	429302017苏宁2017泰达	1	1	3-5-2 (100.0%)	352	2017苏宁39	杨博宇	CD	0	1989-06-24	43.3833	51.32	97	97	1	19	19	11	63.33	6	100	30	63.33	60	14.89	30	1.67	8.837	5.258	7	167.5	0.38	5.4	7.3	7	167.499	341.456	543.44	3314.69	4469.44
2017-07-14	2017	2017苏宁	12	2017泰达	13	429302017苏宁2017泰达	1	1	3-5-2 (100.0%)	352	2017苏宁12	张晓彬（大）	CD	0	1993-10-23	43.3833	51.32	97	97	1	21	21	15	70	3	33.33	49	69.39	56	17.35	50	1.62	9.877	5.916	7	141.6	0.33	6.1	8.2	8	141.624	352.87	1062.06	3711.52	4608.67
2017-07-15	2017	2017富德	15	2017上港	2	429312017富德2017上港	1	3	5-3-2 (100.0%)	352	2017富德24	李浩杰	CD	0	1993-07-03	56.8667	46.91	98	98	1	9	9	8	81.4	3	66.67	42	83.33	55.81	15.9	43	1.56	8.893	6.35	6	144	0.32	5.4	6.7	0	144.031	344.637	599.776	2809.21	4995.24
2017-07-15	2017	2017富德	15	2017上港	2	429312017富德2017上港	1	3	5-3-2 (100.0%)	352	2017富德26	古兹米奇	CD	1	1987-04-16	56.8667	46.91	98	98	1	15	15	12	67.57	5	20	36	69.44	40.54	21.45	37	1.97	9.292	6.437	4	83.2	0.18	5.7	6.8	8	83.1671	338.211	912.595	3086.43	4871.35
2017-07-15	2017	2017富德	15	2017上港	2	429312017富德2017上港	1	3	5-3-2 (100.0%)	352	2017富德2	姜卫鹏	CD	0	1993-01-03	56.8667	46.91	75	98	0	10	13.0667	9.14667	75.86	7.84	66.67	33.9733	73.08	24.14	17.39	37.8933	1.93	8.59656	5.94925	2.61333	80.36	0.18	5.2	6.4	5.22667	80.4011	275.841	624.223	2906.99	4708.92
2017-07-15	2017	2017力帆	10	2017华夏	4	429312017力帆2017华夏	2	1	5-3-2 (100.0%)	352	2017力帆19	刘欢	CD	0	1989-02-14	55.4167	32.94	96	96	1	8	8	5	75	4	75	18	66.67	65	17.88	20	1.35	9.112	6.499	4	98.1	0.23	5.7	7	4	98.1242	204.151	699.306	3611.03	4499.74
2017-07-15	2017	2017力帆	10	2017华夏	4	429312017力帆2017华夏	2	1	5-3-2 (100.0%)	352	2017力帆9	刘宇（大）	CD	0	1985-05-12	55.4167	32.94	96	96	1	9	9	6	64.71	5	80	15	60	47.06	15.99	17	2.29	9.533	6.811	4	72.2	0.18	5.9	7.4	4	72.1959	177.258	738.902	4254.19	4290.56
2017-07-15	2017	2017力帆	10	2017华夏	4	429312017力帆2017华夏	2	1	5-3-2 (100.0%)	352	2017力帆21	隋东陆	CD	0	1983-06-21	55.4167	32.94	96	96	1	10	10	8	50	2	100	15	53.33	81.25	20.24	16	1.13	8.995	6.307	0	0	0	5.6	6.8	6	0	161.18	656.508	3491.31	4686.45
2017-07-22	2017	2017力帆	10	2017泰达	13	429382017力帆2017泰达	2	1	5-3-2 (100.0%)	352	2017力帆19	刘欢	CD	0	1989-02-14	48.5	41.25	95	95	1	9	9	6	78.57	2	50	27	81.48	46.43	18.96	28	1.64	8.065	5.154	2	37.7	0.09	5.1	6.4	5	37.6959	53.3668	506.203	2823.44	4644.74
2017-07-22	2017	2017力帆	10	2017泰达	13	429382017力帆2017泰达	2	1	5-3-2 (100.0%)	352	2017力帆9	刘宇（大）	CD	0	1985-05-12	48.5	41.25	95	95	1	4	4	8	63.64	5	80	20	70	40.91	18.4	22	2.18	8.598	5.431	1	15.4	0.04	5.4	6.7	1	15.3519	126.173	493.916	3581.88	4380.2
2017-07-22	2017	2017力帆	10	2017泰达	13	429382017力帆2017泰达	2	1	5-3-2 (100.0%)	352	2017力帆21	隋东陆	CD	0	1983-06-21	48.5	41.25	95	95	1	13	13	9	64	5	60	25	64	68	20.08	25	1.48	7.737	4.808	0	0	0	4.9	5.9	8	0	0	170.528	3002.95	4563.26
2017-07-22	2017	2017苏宁	12	2017宏运	16	429382017苏宁2017宏运	4	0	3-5-2 (100.0%)	352	2017苏宁5	周云	CD	0	1990-12-31	45.5	49.85	95	95	1	9	9	6	81.25	5	60	31	80.65	43.75	13.39	32	1.91	9.125	5.714	1	15.9	0.04	5.7	7.5	6	15.8915	351.495	646.819	3553.24	4557.19
2017-07-22	2017	2017苏宁	12	2017宏运	16	429382017苏宁2017宏运	4	0	3-5-2 (100.0%)	352	2017苏宁39	杨博宇	CD	0	1989-06-24	45.5	49.85	95	95	1	18	18	12	70	6	50	40	70	52.5	22.28	40	1.88	8.627	5.264	2	22.7	0.05	5.4	6.9	8	22.6655	303.351	562.436	3105.39	4633.27
2017-07-22	2017	2017苏宁	12	2017宏运	16	429382017苏宁2017宏运	4	0	3-5-2 (100.0%)	352	2017苏宁12	张晓彬（大）	CD	0	1993-10-23	45.5	49.85	95	95	1	13	13	12	65.71	3	66.67	32	65.63	40	16.06	35	1.83	9.636	5.852	1	12.6	0.03	6	7.7	7	12.5511	326.041	843.071	3770.31	4683.92
2017-08-05	2017	2017苏宁	12	2017建业	14	429522017苏宁2017建业	2	2	5-3-2 (100.0%)	352	2017苏宁5	周云	CD	0	1990-12-31	52.2833	52.68	96	96	1	14	14	8	79.49	3	66.67	39	79.49	35.9	18.34	39	1.87	8.915	6.399	8	119.5	0.28	5.5	7.3	8	119.454	335.083	728.72	3549.68	4181.62
2017-08-05	2017	2017苏宁	12	2017建业	14	429522017苏宁2017建业	2	2	5-3-2 (100.0%)	352	2017苏宁2	李昂	CD	0	1993-09-15	52.2833	52.68	96	96	1	9	9	12	73.91	2	50	44	72.73	26.09	21.53	46	2.43	9.085	6.074	4	48.3	0.11	5.6	7	3	48.265	279.92	720.065	3304.01	4733.17
2017-08-05	2017	2017苏宁	12	2017建业	14	429522017苏宁2017建业	2	2	5-3-2 (100.0%)	352	2017苏宁12	张晓彬（大）	CD	0	1993-10-23	52.2833	52.68	96	96	1	11	11	8	86.44	3	66.67	58	86.21	35.59	14.62	59	1.95	9.732	6.642	6	121.2	0.28	6	7.6	1	121.245	369.79	952.063	3749.75	4538.98
2017-08-09	2017	2017力帆	10	2017鲁能	6	429562017力帆2017鲁能	1	0	5-3-2 (100.0%)	352	2017力帆19	刘欢	CD	0	1989-02-14	53.4667	41.5	98	98	1	18	18	9	76.32	3	66.67	35	77.14	57.89	14.92	38	1.55	8.839	6.198	2	45.4	0.1	5.4	7	9	45.4374	304.798	749.628	3188.69	4550.48
2017-08-09	2017	2017力帆	10	2017鲁能	6	429562017力帆2017鲁能	1	0	5-3-2 (100.0%)	352	2017力帆9	刘宇（大）	CD	0	1985-05-12	53.4667	41.5	98	98	1	10	10	4	86.21	9	22.22	27	85.19	37.93	8.51	29	2.21	9.646	6.649	4	67.9	0.16	5.9	7.5	4	67.9352	285.971	945.592	3981.89	4364.35
2017-08-09	2017	2017力帆	10	2017鲁能	6	429562017力帆2017鲁能	1	0	5-3-2 (100.0%)	352	2017力帆21	隋东陆	CD	0	1983-06-21	53.4667	41.5	98	98	1	19	19	12	65.71	7	57.14	34	61.76	51.43	18.95	35	1.77	8.64	5.846	1	13.5	0.03	5.3	6.6	13	13.5109	55.4416	457.038	3471.07	4643.41
2017-08-19	2017	2017苏宁	12	2017富德	15	429662017苏宁2017富德	4	0	5-3-2 (100.0%)	352	2017苏宁5	周云	CD	0	1990-12-31	56.4333	43.79	95	95	1	7	7	7	79.41	5	40	32	75	44.12	16.02	34	1.85	9.353	6.913	4	50.8	0.12	5.9	7.3	5	50.792	351.65	715.96	3967.55	4267.33
2017-08-19	2017	2017苏宁	12	2017富德	15	429662017苏宁2017富德	4	0	5-3-2 (100.0%)	352	2017苏宁39	杨博宇	CD	0	1989-06-24	56.4333	43.79	95	95	1	13	13	7	75.86	4	100	28	75	58.62	11.31	29	1.48	8.96	6.394	10	161.5	0.37	5.7	6.8	5	161.517	263.964	673.619	3315.21	4545.32
2017-08-19	2017	2017苏宁	12	2017富德	15	429662017苏宁2017富德	4	0	5-3-2 (100.0%)	352	2017苏宁2	李昂	CD	0	1993-09-15	56.4333	43.79	95	95	1	21	21	16	67.35	4	75	48	64.58	40.82	19.97	49	2	9.596	6.886	3	70.7	0.17	6.1	7.3	6	70.6511	310.72	1072.23	3778.9	4363.95
2017-08-20	2017	2017力帆	10	2017建业	14	429672017力帆2017建业	0	0	5-3-2 (100.0%)	352	2017力帆19	刘欢	CD	0	1989-02-14	48.3167	50.56	94	94	1	13	13	11	71.05	5	80	36	75	42.11	11.97	38	1.74	8.69	5.864	13	235.6	0.56	5.5	7.3	4	235.599	379.748	772.811	2770.71	4531.15
2017-08-20	2017	2017力帆	10	2017建业	14	429672017力帆2017建业	0	0	5-3-2 (100.0%)	352	2017力帆9	刘宇（大）	CD	0	1985-05-12	48.3167	50.56	94	94	1	8	8	6	83.33	0	0	34	82.35	25	19.34	36	2	9.616	6.341	7	112.2	0.27	6.1	7.9	0	112.184	451.195	1030.63	3811.71	4209.85
2017-08-20	2017	2017力帆	10	2017建业	14	429672017力帆2017建业	0	0	5-3-2 (100.0%)	352	2017力帆21	隋东陆	CD	0	1983-06-21	48.3167	50.56	94	94	1	9	9	6	76	1	100	25	68	56	18.31	25	1.68	8.374	5.573	1	9.9	0.02	5.3	6.9	1	9.92804	246.174	552.685	3018.39	4547.09
2017-09-10	2017	2017力帆	10	2017宏运	16	429882017力帆2017宏运	2	0	5-3-2 (100.0%)	352	2017力帆19	刘欢	CD	0	1989-02-14	51.8833	47.36	95	95	1	16	16	15	66.67	4	75	41	73.17	35.56	14.84	45	2.24	9.024	6.102	4	67.3	0.16	5.7	7.1	4	67.2648	322.234	1011.89	3111.89	4511.13
2017-09-10	2017	2017力帆	10	2017宏运	16	429882017力帆2017宏运	2	0	5-3-2 (100.0%)	352	2017力帆9	刘宇（大）	CD	0	1985-05-12	51.8833	47.36	95	95	1	14	14	12	70	5	40	39	71.79	45	13.05	40	1.73	9.419	6.444	4	67.1	0.16	5.9	7.5	5	67.1184	293.463	918.308	4139.65	4000.31
2017-09-10	2017	2017力帆	10	2017宏运	16	429882017力帆2017宏运	2	0	5-3-2 (100.0%)	352	2017力帆21	隋东陆	CD	0	1983-06-21	51.8833	47.36	95	95	1	8	8	9	74.29	6	50	33	78.79	42.86	22.45	35	1.54	8.697	5.794	0	0	0	5.4	6.7	5	0	223.48	597.132	3234.69	4641.27
2017-09-10	2017	2017建业	14	2017申花	11	429882017建业2017申花	2	1	5-3-2 (100.0%)	352	2017建业5	顾操	CD	0	1988-05-31	51.7667	40.03	95	95	1	17	17	5	76.19	9	66.67	18	83.33	61.9	21.6	21	1.33	8.066	5.565	6	108.4	0.26	5.1	6.4	5	108.439	196.168	460.605	2404.12	4897.13
2017-09-10	2017	2017建业	14	2017申花	11	429882017建业2017申花	2	1	5-3-2 (100.0%)	352	2017建业25	陈灏	CD	0	1993-01-28	51.7667	40.03	95	95	1	9	9	6	71.43	7	57.14	20	70	52.38	21.61	21	1.67	9.219	6.11	2	32.6	0.08	5.8	7.1	2	32.563	388.728	874.896	3315.91	4607.32
2017-09-10	2017	2017建业	14	2017申花	11	429882017建业2017申花	2	1	5-3-2 (100.0%)	352	2017建业2	龙成	CD	0	1995-03-22	51.7667	40.03	95	95	1	10	10	9	62.5	9	77.78	23	60.87	33.33	23.13	24	2.08	8.776	5.847	1	13.4	0.04	5.5	6.8	5	13.3565	193.821	716.318	3332.93	4519.12
2017-09-17	2017	2017苏宁	12	2017恒大	1	429952017苏宁2017恒大	2	2	3-5-2 (100.0%)	352	2017苏宁5	周云	CD	0	1990-12-31	50.4167	45.13	94	94	1	14	14	11	74.42	11	54.55	41	75.61	32.56	13.37	43	1.86	9.35	6.452	5	88.1	0.21	5.9	7.7	3	88.1	392.137	932.41	3683.53	4253.33
2017-09-17	2017	2017苏宁	12	2017恒大	1	429952017苏宁2017恒大	2	2	3-5-2 (100.0%)	352	2017苏宁39	杨博宇	CD	0	1989-06-24	50.4167	45.13	94	94	1	10	10	10	70.59	4	50	31	70.97	50	21.95	34	1.62	8.45	5.72	4	70.2	0.17	5.3	6.8	4	70.2016	287.736	626.705	3144	4321.09
2017-09-17	2017	2017苏宁	12	2017恒大	1	429952017苏宁2017恒大	2	2	3-5-2 (100.0%)	352	2017苏宁12	张晓彬（大）	CD	0	1993-10-23	50.4167	45.13	94	94	1	13	13	8	80	3	66.67	39	79.49	52.5	14.37	40	1.65	9.744	6.652	2	37.8	0.09	6.2	7.9	4	37.8207	325.496	1128.41	3992.48	4259.54
2017-10-14	2017	2017苏宁	12	2017华夏	4	430222017苏宁2017华夏	2	3	5-3-2 (100.0%)	352	2017苏宁5	周云	CD	0	1990-12-31	53.2	45.1	96	96	1	17	17	12	72.09	10	70	42	71.43	48.84	15.59	43	1.93	10.138	7.345	4	106.9	0.25	6.3	8.3	9	106.901	287.266	1222.24	4492.98	4028.12
2017-10-14	2017	2017苏宁	12	2017华夏	4	430222017苏宁2017华夏	2	3	5-3-2 (100.0%)	352	2017苏宁39	杨博宇	CD	0	1989-06-24	53.2	45.1	96	96	1	13	13	10	68.75	3	33.33	31	61.29	31.25	16.57	32	2	9.194	6.512	2	30	0.07	5.7	7.3	5	30.0387	265.553	767.526	3652.58	4477.97
2017-10-14	2017	2017苏宁	12	2017华夏	4	430222017苏宁2017华夏	2	3	5-3-2 (100.0%)	352	2017苏宁12	张晓彬（大）	CD	0	1993-10-23	53.2	45.1	96	96	1	12	12	12	65.71	4	25	33	66.67	42.86	13.75	35	1.83	10.149	7.319	3	46	0.1	6.3	8.3	4	45.9811	414.6	1263.6	4352.23	4072.58
2017-10-15	2017	2017建业	14	2017富力	5	430232017建业2017富力	2	3	3-5-2 (100.0%)	352	2017建业25	陈灏	CD	0	1993-01-28	56.1667	40.42	96	96	1	18	18	11	63.33	12	58.33	30	60	60	15.4	30	1.57	10.029	7.212	9	174	0.42	6.2	7.7	11	174.033	387.803	1174.61	4028.19	4263.9
2017-10-15	2017	2017建业	14	2017富力	5	430232017建业2017富力	2	3	3-5-2 (100.0%)	352	2017建业2	龙成	CD	0	1995-03-22	56.1667	40.42	96	96	1	12	12	6	76	1	0	24	79.17	52	9.56	25	1.68	9.975	7.117	5	97.5	0.22	6.2	7.6	3	97.4926	307.152	1058.96	4167.43	4344.38
2017-10-15	2017	2017建业	14	2017富力	5	430232017建业2017富力	2	3	3-5-2 (100.0%)	352	2017建业5	顾操	CD	0	1988-05-31	56.1667	40.42	96	96	1	21	21	9	73.53	3	66.67	32	75	70.59	14.39	34	1.38	8.876	6.484	3	90.3	0.21	5.5	6.9	6	90.2962	317.561	719.306	2956.95	4791.66
2018-05-05	2018	2018富力	10	2018申花	7	432252018富力2018申花	4	2	5-3-2 (100.0%)	352	2018富力35	李提香	CD	0	1989-09-01	53.4833	52.68	95	95	1	13	13	11	82.26	4	75	59	81.36	29.03	16.49	62	2.03	9.15	6.504	3	72.4	0.17	5.8	7.3	5	72.3521	125.61	873.823	3346.48	4732.07
2018-05-05	2018	2018富力	10	2018申花	7	432252018富力2018申花	4	2	5-3-2 (100.0%)	352	2018富力19	姜洪权	CD	0	1987-01-02	53.4833	52.68	95	95	1	8	8	6	88.46	3	33.33	52	88.46	19.23	10.24	52	2.15	8.928	6.256	3	46.3	0.12	5.6	7	7	46.3239	153.361	552.089	3626.81	4549.13
2018-05-05	2018	2018富力	10	2018申花	7	432252018富力2018申花	4	2	5-3-2 (100.0%)	352	2018富力18	戈腾	CD	0	1990-02-20	53.4833	52.68	95	95	1	11	11	7	82.93	5	80	37	83.78	34.15	13.87	41	2.05	8.661	6.01	2	39.8	0.1	5.5	6.7	1	39.8103	138.837	594.889	2960.53	4926.67
2018-05-05	2018	2018建业	12	2018华夏	6	432252018建业2018华夏	1	0	3-5-2 (100.0%)	352	2018建业5	顾操	CD	0	1988-05-31	54.5667	33.69	98	98	1	22	22	10	67.74	10	90	29	65.52	54.84	19.97	31	1.48	8.818	6.329	11	244.2	0.57	5.4	7	7	244.196	303.242	670.373	2957.52	4642.83
2018-05-05	2018	2018建业	12	2018华夏	6	432252018建业2018华夏	1	0	3-5-2 (100.0%)	352	2018建业2	龙成	CD	0	1995-03-22	54.5667	33.69	98	98	1	12	12	6	71.43	2	100	21	71.43	42.86	18.98	21	1.86	9.912	7.057	7	159.8	0.37	6	7.8	4	159.824	434.754	957.284	4121.82	4238.2
2018-05-05	2018	2018建业	12	2018华夏	6	432252018建业2018华夏	1	0	3-5-2 (100.0%)	352	2018建业25	陈灏	CD	0	1993-01-28	54.5667	33.69	98	98	1	17	17	17	32	5	100	22	36.36	68	20.55	25	1.2	10.017	7.003	6	144.3	0.34	6.1	7.7	7	144.324	393.649	1306.67	3772.74	4399.2
2018-08-15	2018	2018力帆	13	2018苏宁	5	433272018力帆2018苏宁	0	0	5-3-2 (100.0%)	352	2018力帆9	刘宇（大）	CD	0	1985-05-12	51.1167	46.69	100	100	1	15	15	10	80.39	8	87.5	49	75.51	39.22	15.05	51	1.94	9.714	6.579	7	143.5	0.32	5.8	7.7	11	143.456	184.652	857.188	4126.54	4402.1
2018-08-15	2018	2018力帆	13	2018苏宁	5	433272018力帆2018苏宁	0	0	5-3-2 (100.0%)	352	2018力帆19	唐佳庶	CD	0	1990-09-22	51.1167	46.69	100	100	1	15	15	13	69.05	14	85.71	41	68.29	54.76	18.09	42	1.74	9.122	6.205	5	78.4	0.18	5.4	7.3	8	78.3893	167.145	791.471	3422.89	4662.1
2018-08-15	2018	2018力帆	13	2018苏宁	5	433272018力帆2018苏宁	0	0	5-3-2 (100.0%)	352	2018力帆26	元敏诚	CD	0	1995-08-08	51.1167	46.69	92	100	0	11	11.9565	5.43478	84.85	3.26087	0	35.8696	84.85	48.48	13.17	35.8696	1.73	10.0576	6.86522	3.26087	56.5217	0.13	6	7.9	2.17391	56.5696	361.959	1136.74	4088.07	4414.32
2018-08-25	2018	2018建业	12	2018上港	1	433372018建业2018上港	1	2	5-3-2 (100.0%)	352	2018建业5	顾操	CD	0	1988-05-31	53.6	40.47	97	97	1	20	20	10	70.59	4	100	27	74.07	41.18	12.04	34	1.74	8.226	5.694	5	84.3	0.2	5.1	6.4	3	84.2922	229.918	400.631	2443.52	5067.84
2018-08-25	2018	2018建业	12	2018上港	1	433372018建业2018上港	1	2	5-3-2 (100.0%)	352	2018建业25	陈灏	CD	0	1993-01-28	53.6	40.47	97	97	1	10	10	5	83.87	4	50	30	80	51.61	18.84	31	1.55	9.097	6.394	0	0	0	5.6	7.2	3	0	190.847	987.951	3611.46	4307.16
2018-08-25	2018	2018建业	12	2018上港	1	433372018建业2018上港	1	2	5-3-2 (100.0%)	352	2018建业26	王上源	CD	0	1993-06-02	53.6	40.47	97	97	1	11	11	6	82.35	3	66.67	34	76.47	29.41	26.11	34	2.38	9.023	6.384	3	36.8	0.08	5.6	7.1	1	36.8244	299.094	786.091	3684.92	4216.39
2018-08-05	2018	2018国安	4	2018鲁能	3	433172018国安2018鲁能	1	1	3-5-2 (100.0%)	352	2018国安30	雷腾龙	CD	0	1991-01-17	54.85	63.1	96	96	1	11	11	7	81.08	8	37.5	37	81.08	35.14	13.85	37	2.08	9.279	6.487	4	55	0.13	5.8	7.1	3	55.0213	333.438	962.25	3528.74	4399.65
2018-08-05	2018	2018国安	4	2018鲁能	3	433172018国安2018鲁能	1	1	3-5-2 (100.0%)	352	2018国安24	张瑀	CD	0	1994-05-07	54.85	63.1	96	96	1	10	10	3	90	7	42.86	30	90	33.33	10.39	30	2	9.281	6.548	5	89.2	0.22	5.8	7.2	5	89.1734	433.692	882.203	3377.65	4498.71
2018-08-05	2018	2018国安	4	2018鲁能	3	433172018国安2018鲁能	1	1	3-5-2 (100.0%)	352	2018国安5	雷纳托.奥古斯托	CD	1	1988-02-08	54.85	63.1	96	96	1	12	12	17	86.18	4	75	116	86.21	27.64	16.52	123	2.59	9.854	7.036	6	87.8	0.21	6.1	7.7	3	87.7861	499.371	1544.44	3524.84	4197.38
2018-09-02	2018	2018亚泰	15	2018建业	12	433452018亚泰2018建业	1	1	5-3-2 (100.0%)	352	2018亚泰15	孙捷	CD	0	1992-01-01	48.9333	45.06	96	96	1	19	19	13	71.11	5	40	45	68.89	46.67	14.32	45	1.87	10.308	6.687	4	69.1	0.16	6.4	8.2	10	69.0945	490.992	1303.32	3790.45	4653.87
2018-09-02	2018	2018亚泰	15	2018建业	12	433452018亚泰2018建业	1	1	5-3-2 (100.0%)	352	2018亚泰39	内马尼亚·佩契诺维奇	CD	0	1987-11-04	48.9333	45.06	96	96	1	23	23	14	72.55	8	62.5	49	75.51	47.06	13.17	51	1.9	9.025	6.03	3	56.1	0.13	5.6	7.4	13	56.1265	266.278	705.027	3589.24	4408.56
2018-09-02	2018	2018亚泰	15	2018建业	12	433452018亚泰2018建业	1	1	5-3-2 (100.0%)	352	2018亚泰4	于睿	CD	0	1992-08-11	48.9333	45.06	96	96	1	13	13	15	53.13	8	62.5	28	57.14	43.75	17.54	32	1.75	8.549	5.614	3	51.8	0.13	5.3	6.9	9	51.7768	221.43	710.341	3062.25	4503.2
2018-09-23	2018	2018力帆	13	2018富力	10	433662018力帆2018富力	1	1	3-5-2 (100.0%)	352	2018力帆4	罗皓	CD	0	1995-01-17	58.7667	41.72	96	96	1	7	7	5	80.77	4	25	26	80.77	30.77	12.14	26	1.85	9.116	6.629	3	108.2	0.25	5.6	6.8	2	108.224	182.999	571.849	3415	4837.89
2018-09-23	2018	2018力帆	13	2018富力	10	433662018力帆2018富力	1	1	3-5-2 (100.0%)	352	2018力帆26	元敏诚	CD	0	1995-08-08	58.7667	41.72	96	96	1	6	6	6	78.57	1	100	27	81.48	42.86	9.27	28	1.61	9.621	6.929	2	31	0.08	6	7.1	4	30.951	233.856	769.688	3968.27	4618.2
2018-09-23	2018	2018力帆	13	2018富力	10	433662018力帆2018富力	1	1	3-5-2 (100.0%)	352	2018力帆19	唐佳庶	CD	0	1990-09-22	58.7667	41.72	96	96	1	14	14	7	85.71	4	75	46	84.78	36.73	18.5	49	2.47	8.754	6.394	1	12.6	0.03	5.4	6.5	2	12.6122	259.428	535.666	3167.81	4778.1
2018-10-21	2018	2018建业	12	2018富力	10	433942018建业2018富力	2	0	5-3-2 (100.0%)	352	2018建业4	韩轩	CD	0	1991-02-02	56.5	35.87	95	95	1	14	14	11	60.71	4	75	26	57.69	50	18.49	28	1.75	10.513	7.611	2	32.8	0.07	6.6	8.1	9	32.8065	316.378	1388.93	4557.96	4217.17
2018-10-21	2018	2018建业	12	2018富力	10	433942018建业2018富力	2	0	5-3-2 (100.0%)	352	2018建业5	顾操	CD	0	1988-05-31	56.5	35.87	95	95	1	14	14	8	66.67	8	62.5	24	66.67	58.33	14.34	24	1.75	8.89	6.646	2	24.2	0.06	5.6	7.1	8	24.1644	276.316	631.442	3398.39	4559.88
2018-10-21	2018	2018建业	12	2018富力	10	433942018建业2018富力	2	0	5-3-2 (100.0%)	352	2018建业25	陈灏	CD	0	1993-01-28	56.5	35.87	95	95	1	6	6	12	55.56	3	0	24	54.17	37.04	18.38	27	1.96	9.472	6.99	0	0	0	5.9	7.4	4	0	179.926	995.971	3991.21	4304.94
2018-10-28	2018	2018建业	12	2018国安	4	434012018建业2018国安	2	0	5-3-2 (100.0%)	352	2018建业4	韩轩	CD	0	1991-02-02	52.7667	35.53	99	99	1	10	10	5	64.29	1	100	14	50	85.71	14.95	14	1.14	9.851	6.642	4	83.6	0.19	6	7.6	3	83.6053	529.225	912.904	3567.85	4757.41
2018-10-28	2018	2018建业	12	2018国安	4	434012018建业2018国安	2	0	5-3-2 (100.0%)	352	2018建业5	顾操	CD	0	1988-05-31	52.7667	35.53	99	99	1	22	22	6	76	5	60	24	70.83	64	22.96	25	1.6	8.311	5.67	4	84.2	0.19	5	6.4	5	84.24	181.372	447.823	2587.59	5010.13
2018-10-28	2018	2018建业	12	2018国安	4	434012018建业2018国安	2	0	5-3-2 (100.0%)	352	2018建业25	陈灏	CD	0	1993-01-28	52.7667	35.53	99	99	1	14	14	10	58.33	6	50	23	56.52	75	20.03	24	1.25	8.91	5.978	2	25.8	0.06	5.4	6.8	5	25.7844	297.886	773.438	3184.14	4628.82
2018-11-07	2018	2018建业	12	2018恒丰	16	434112018建业2018恒丰	4	0	5-3-2 (100.0%)	352	2018建业5	顾操	CD	0	1988-05-31	57.4167	40.98	95	95	1	16	16	7	75	3	66.67	27	70.37	46.43	19.45	28	1.89	9.173	6.792	2	48.9	0.12	5.8	7.1	2	48.9201	296.648	679.777	3528.29	4618.87
2018-11-07	2018	2018建业	12	2018恒丰	16	434112018建业2018恒丰	4	0	5-3-2 (100.0%)	352	2018建业4	韩轩	CD	0	1991-02-02	57.4167	40.98	95	95	1	15	15	12	70	6	66.67	40	70	57.5	17.57	40	1.58	10.735	7.844	3	44	0.1	6.7	8.2	5	43.9983	609.215	1241.12	4625.69	4215.01
2018-11-07	2018	2018建业	12	2018恒丰	16	434112018建业2018恒丰	4	0	5-3-2 (100.0%)	352	2018建业25	陈灏	CD	0	1993-01-28	57.4167	40.98	95	95	1	7	7	8	76.47	0	0	32	81.25	29.41	14.87	34	1.88	9.422	6.853	1	9.5	0.02	5.9	7.2	5	9.49979	229.238	961.896	3803.51	4417.78
2019-04-20	2019	2019佳兆业	15	2019人和	16	435752019佳兆业2019人和	2	2	5-3-2 (100.0%)	352	2019佳兆业29	王大龙	CD	0	1989-03-11	50.8167	48.94	95	95	1	10	10	10	67.74	6	50	30	60	41.94	19.04	31	1.94	8.848	5.781	1	11	0.03	5.6	7.7	2	11.0127	387.018	925.103	3392.08	4133.15
2019-04-20	2019	2019佳兆业	15	2019人和	16	435752019佳兆业2019人和	2	2	5-3-2 (100.0%)	352	2019佳兆业25	王鹏（）	CD	0	1993-01-24	50.8167	48.94	95	95	1	11	11	7	74.07	7	57.14	26	73.08	40.74	22.12	27	1.74	8.621	5.419	2	39.7	0.09	5.4	7.3	5	39.6645	291.614	779.367	3226.87	4283.51
2019-04-20	2019	2019佳兆业	15	2019人和	16	435752019佳兆业2019人和	2	2	5-3-2 (100.0%)	352	2019佳兆业17	周鑫	CD	0	1998-04-11	50.8167	48.94	95	95	1	22	22	13	69.05	9	55.56	41	68.29	47.62	18.48	42	1.74	8.884	5.87	3	43.4	0.1	5.6	7.9	7	43.4181	316.091	1067.12	3645.19	3811.92
2019-05-05	2019	2019建业	8	2019人和	16	435902019建业2019人和	2	1	5-3-2 (100.0%)	352	2019建业4	韩轩	CD	0	1991-02-02	50.8167	44.66	99	99	1	10	10	5	75	5	60	20	75	50	18.96	20	1.7	9.985	6.696	7	125.2	0.28	6	7.8	3	125.227	297.701	1010.29	4017.95	4534.1
2019-05-05	2019	2019建业	8	2019人和	16	435902019建业2019人和	2	1	5-3-2 (100.0%)	352	2019建业26	王上源	CD	0	1993-06-02	50.8167	44.66	99	99	1	10	10	10	70.59	3	100	34	70.59	58.82	22.15	34	1.76	8.567	5.995	1	7.3	0.02	5.2	7	5	7.31704	190.294	788.298	3621.37	3960.16
2019-05-05	2019	2019建业	8	2019人和	16	435902019建业2019人和	2	1	5-3-2 (100.0%)	352	2019建业25	陈灏	CD	0	1993-01-28	50.8167	44.66	99	99	1	16	16	14	68.89	13	69.23	40	72.5	44.44	18.93	45	1.73	8.726	5.944	1	26.5	0.06	5.3	7	10	26.4815	99.1905	716.795	3586.7	4296.59
2019-12-01	2019	2019一方	9	2019人和	16	438002019一方2019人和	2	0	5-3-2 (100.0%)	352	2019一方36	周潇	CD	0	1999-05-17	50.8167	50.04	96	96	1	14	14	12	75	4	75	45	75.56	27.08	13.99	48	2.02	10.018	7.187	1	21.7	0.05	6.2	8.2	4	21.7209	459.346	1172.2	4471.17	3893.22
2019-12-01	2019	2019一方	9	2019人和	16	438002019一方2019人和	2	0	5-3-2 (100.0%)	352	2019一方12	周挺	CD	0	1979-02-05	50.8167	50.04	96	96	1	11	11	5	88.37	4	50	42	88.1	39.53	18.19	43	2.16	9.362	6.59	2	41.2	0.09	5.8	7.5	1	41.1976	252.899	893.582	4093.16	4080.92
2019-12-01	2019	2019一方	9	2019人和	16	438002019一方2019人和	2	0	5-3-2 (100.0%)	352	2019一方22	董岩峰	CD	0	1996-02-11	50.8167	50.04	96	96	1	11	11	6	86.36	6	50	44	86.36	31.82	11.97	44	2	9.949	6.951	3	84.4	0.2	6.2	7.9	5	84.4262	312.705	1214.74	4454.22	3883.13
2019-04-12	2019	2019申花	13	2019富力	12	435672019申花2019富力	1	2	3-5-2 (100.0%)	352	2019申花5	朱辰杰	CD	0	2000-08-23	50.8167	41.85	100	100	1	18	18	8	80	5	20	39	79.49	45	13.16	40	1.98	10.047	7.191	3	64.2	0.15	6	7.7	2	64.1543	318.692	1017.56	4371.17	4275.47
2019-04-12	2019	2019申花	13	2019富力	12	435672019申花2019富力	1	2	3-5-2 (100.0%)	352	2019申花6	栗鹏	CD	0	1990-08-29	50.8167	41.85	100	100	1	15	15	16	60.98	4	25	38	57.89	48.78	21.04	41	1.73	9.861	7.147	1	9.8	0.02	5.9	7.7	9	9.80157	248.191	1122.95	4175.49	4304.77
2019-04-12	2019	2019申花	13	2019富力	12	435672019申花2019富力	1	2	3-5-2 (100.0%)	352	2019申花26	钱杰给·阿里桑特·思杜布	CD	0	1992-01-04	50.8167	41.85	100	100	1	11	11	4	90.48	6	66.67	42	83.33	26.19	16.57	42	2.24	10.52	7.694	6	104.7	0.24	6.3	8.3	4	104.712	453.32	1228.86	4970.21	3762.77
2019-10-27	2019	2019建业	8	2019恒大	1	437652019建业2019恒大	2	2	5-3-2 (100.0%)	352	2019建业3	张文涛	CD	0	1993-04-14	50.8167	39.87	95	98	0	8	8.25263	10.3158	33.33	7.22105	28.57	15.4737	33.33	66.67	17.85	15.4737	1.4	9.34817	6.09663	3.09474	73.4484	0.17	5.7	7.8	2.06316	73.4173	438.377	1091.12	3257.12	4488.46
2019-10-27	2019	2019建业	8	2019恒大	1	437652019建业2019恒大	2	2	5-3-2 (100.0%)	352	2019建业26	王上源	CD	0	1993-06-02	50.8167	39.87	98	98	1	9	9	9	62.5	3	100	23	60.87	58.33	23.14	24	1.5	9.062	5.762	5	86.9	0.21	5.5	7.3	4	86.9429	164.083	1011.3	3308.46	4490.92
2019-10-27	2019	2019建业	8	2019恒大	1	437652019建业2019恒大	2	2	5-3-2 (100.0%)	352	2019建业25	陈灏	CD	0	1993-01-28	50.8167	39.87	98	98	1	11	11	11	54.17	6	50	24	45.83	62.5	18.23	24	1.5	9.028	5.912	2	29.2	0.07	5.5	7.5	6	29.2016	326.301	971.287	3337.41	4363.76
2019-11-23	2019	2019恒大	1	2019上港	3	437922019恒大2019上港	2	0	5-3-2 (100.0%)	352	2019恒大23	朴志洙	CD	1	1994-06-13	50.8167	46.11	97	97	1	12	12	8	82.22	9	88.89	44	81.82	35.56	19.08	45	1.78	8.663	5.309	2	25.3	0.06	5.3	7.2	8	25.2856	276.716	863.743	3071.95	4425.27
2019-11-23	2019	2019恒大	1	2019上港	3	437922019恒大2019上港	2	0	5-3-2 (100.0%)	352	2019恒大3	梅方	CD	0	1989-11-14	50.8167	46.11	97	97	1	14	14	8	69.23	4	75	24	70.83	46.15	16.05	26	1.92	9.327	5.762	4	68.9	0.16	5.7	7.8	3	68.8916	360.286	1069.83	3498.88	4329.28
2019-11-23	2019	2019恒大	1	2019上港	3	437922019恒大2019上港	2	0	5-3-2 (100.0%)	352	2019恒大5	张琳芃	CD	0	1989-05-09	50.8167	46.11	97	97	1	7	7	9	71.88	4	100	30	73.33	53.13	20.22	32	1.81	9.506	5.807	1	11.3	0.03	5.8	7.9	2	11.2876	315.391	1125.77	3820.69	4232.43
2019-12-01	2019	2019恒大	1	2019申花	13	438002019恒大2019申花	3	0	5-3-2 (100.0%)	352	2019恒大23	朴志洙	CD	1	1994-06-13	50.8167	61.85	95	95	1	10	10	9	88	4	50	74	87.84	32	12.73	75	2.24	9.264	6.284	6	100.4	0.24	5.8	7.5	6	100.371	300.531	1222.91	3295.92	4344.43
2019-12-01	2019	2019恒大	1	2019申花	13	438002019恒大2019申花	3	0	5-3-2 (100.0%)	352	2019恒大3	梅方	CD	0	1989-11-14	50.8167	61.85	95	95	1	11	11	8	82.61	4	50	46	82.61	28.26	18.14	46	2.28	10.244	7.039	3	48.9	0.12	6.4	8.4	7	48.8954	425.584	1346.15	4207.11	4216.52
2019-12-01	2019	2019恒大	1	2019申花	13	438002019恒大2019申花	3	0	5-3-2 (100.0%)	352	2019恒大5	张琳芃	CD	0	1989-05-09	50.8167	61.85	95	95	1	7	7	9	85	4	50	58	81.03	41.67	14.88	60	1.92	10.486	7.137	2	28.8	0.08	6.6	8.5	7	28.76	536.577	1386.42	4264.11	4270.57
2019-05-11	2019	2019建业	8	2019华夏	11	435962019建业2019华夏	3	2	5-3-2 (100.0%)	352	2019建业4	韩轩	CD	0	1991-02-02	50.8167	40.24	97	97	1	8	8	6	68.42	12	41.67	19	63.16	52.63	12.66	19	1.74	10.278	6.952	4	95	0.23	6.3	8.2	3	95.0164	381.01	1155.66	4367.31	4278.64
2019-05-11	2019	2019建业	8	2019华夏	11	435962019建业2019华夏	3	2	5-3-2 (100.0%)	352	2019建业26	王上源	CD	0	1993-06-02	50.8167	40.24	97	97	1	9	9	11	60.71	2	50	28	60.71	42.86	18.84	28	2	9.51	6.289	1	16	0.03	5.8	7.4	3	15.9884	313.713	879.235	4060.21	4240.64
2019-05-11	2019	2019建业	8	2019华夏	11	435962019建业2019华夏	3	2	5-3-2 (100.0%)	352	2019建业25	陈灏	CD	0	1993-01-28	50.8167	40.24	97	97	1	14	14	12	61.29	10	60	31	61.29	51.61	13.95	31	1.58	9.318	6.234	3	42.5	0.1	5.7	7.3	5	42.5064	327.406	989.332	3637.99	4320.88
2019-07-07	2019	2019佳兆业	15	2019华夏	11	436532019佳兆业2019华夏	1	1	5-3-2 (100.0%)	352	2019佳兆业14	姆本格	CD	1	1988-07-23	50.8167	40.91	97	97	1	25	25	12	70	8	37.5	40	65	62.5	12.86	40	1.45	8.925	6.572	0	0	0	5.5	7.7	13	0	349.171	1129.25	3425.41	4021.16
2019-07-07	2019	2019佳兆业	15	2019华夏	11	436532019佳兆业2019华夏	1	1	5-3-2 (100.0%)	352	2019佳兆业4	乔巍	CD	0	1987-07-20	50.8167	40.91	97	97	1	17	17	12	66.67	6	66.67	34	64.71	47.22	17.73	36	1.97	9.338	6.644	1	8.6	0.02	5.8	7.8	6	8.63975	335.086	1118.37	3779.83	4096.17
2019-07-07	2019	2019佳兆业	15	2019华夏	11	436532019佳兆业2019华夏	1	1	5-3-2 (100.0%)	352	2019佳兆业58	向柏旭	CD	0	1995-08-09	50.8167	40.91	60	97	0	4	6.46667	14.55	65.38	8.08333	40	42.0333	61.54	50	23.88	42.0333	1.77	8.87065	5.76827	1.61667	23.6033	0.06	5.5	7.7	3.23333	23.5737	235.145	893.082	3737.08	3981.34
2019-03-03	2019	2019建业	8	2019一方	9	435272019建业2019一方	1	1	5-3-2 (100.0%)	352	2019建业24	刘恒	CD	0	1996-01-06	50.8167	46.71	94	97	0	5	5.15957	8.25532	75	3.09574	33.33	29.9255	79.31	18.75	14.18	33.0213	2.34	10.0643	6.16363	2.06383	25.1787	0.06	6.2	8.4	2.06383	25.1491	589.151	1263.92	4157.72	4028.14
2019-03-03	2019	2019建业	8	2019一方	9	435272019建业2019一方	1	1	5-3-2 (100.0%)	352	2019建业21	隋东陆	CD	0	1983-06-21	50.8167	46.71	97	97	1	10	10	9	72.73	7	85.71	28	78.57	36.36	20.87	33	2.03	9.317	5.652	4	66.1	0.16	5.7	7.6	7	66.0892	339.766	1051.6	3523.8	4335.36
2019-03-03	2019	2019建业	8	2019一方	9	435272019建业2019一方	1	1	5-3-2 (100.0%)	352	2019建业25	陈灏	CD	0	1993-01-28	50.8167	46.71	97	97	1	13	13	10	71.43	13	23.08	35	71.43	60	18.66	35	1.54	9.06	5.509	3	42.6	0.1	5.6	7.5	5	42.6237	329.064	1114.02	3274.82	4299.66
2019-03-31	2019	2019申花	13	2019建业	8	435552019申花2019建业	2	1	3-5-2 (100.0%)	352	2019申花5	朱辰杰	CD	0	2000-08-23	50.8167	47.89	97	97	1	18	18	15	62.5	7	57.14	39	61.54	65	17.11	40	1.52	10.273	6.893	14	261.8	0.61	6.3	8.2	3	261.823	620.455	1009.24	4163.77	4217.53
2019-03-31	2019	2019申花	13	2019建业	8	435552019申花2019建业	2	1	3-5-2 (100.0%)	352	2019申花6	栗鹏	CD	0	1990-08-29	50.8167	47.89	97	97	1	10	10	4	88.24	7	42.86	33	90.91	38.24	17.75	34	1.91	9.971	6.748	8	156.5	0.37	6.1	8	4	156.539	619.761	1120.84	3907.26	4167.05
2019-03-31	2019	2019申花	13	2019建业	8	435552019申花2019建业	2	1	3-5-2 (100.0%)	352	2019申花26	钱杰给·阿里桑特·思杜布	CD	0	1992-01-04	50.8167	47.89	97	97	1	19	19	11	78	5	40	47	74.47	46	16.07	50	1.82	9.935	6.865	8	149.2	0.34	6.1	8.2	7	149.201	418.335	1059.79	4495.12	3812.58
2019-04-20	2019	2019建业	8	2019泰达	7	435752019建业2019泰达	2	3	5-3-2 (100.0%)	352	2019建业4	韩轩	CD	0	1991-02-02	50.8167	50.21	100	100	1	15	15	10	78.26	8	75	45	71.11	32.61	15.59	46	2.22	11.209	7.488	10	184	0.42	6.7	8.7	6	183.953	597.869	1647.6	4484.97	4294.66
2019-04-20	2019	2019建业	8	2019泰达	7	435752019建业2019泰达	2	3	5-3-2 (100.0%)	352	2019建业21	隋东陆	CD	0	1983-06-21	50.8167	50.21	100	100	1	14	14	11	71.05	9	55.56	37	72.97	52.63	19.04	38	1.63	9.467	6.337	3	73.8	0.16	5.6	7.4	6	73.8195	255.303	922.191	3776.81	4438.97
2019-04-20	2019	2019建业	8	2019泰达	7	435752019建业2019泰达	2	3	5-3-2 (100.0%)	352	2019建业25	陈灏	CD	0	1993-01-28	50.8167	50.21	100	100	1	9	9	16	68	6	100	49	61.22	32	18.57	50	1.9	10.376	6.984	5	94.7	0.2	6.2	8.1	3	94.7013	549.256	1397.36	4178.39	4156.43
2019-05-17	2019	2019上港	3	2019建业	8	436022019上港2019建业	1	0	5-3-2 (100.0%)	352	2019上港21	于海	CD	0	1987-06-04	50.8167	54.73	96	96	1	16	16	8	84.31	5	60	51	82.35	29.41	12.98	51	2.2	9.388	6.478	4	95.2	0.23	5.9	7.4	6	95.1639	411.077	940.091	3316.14	4625.3
2019-05-17	2019	2019上港	3	2019建业	8	436022019上港2019建业	1	0	5-3-2 (100.0%)	352	2019上港23	傅欢	CD	0	1993-07-12	50.8167	54.73	47	96	0	11	22.4681	10.2128	85.71	4.08511	100	71.4894	85.71	37.14	19.98	71.4894	1.8	8.43166	6.28698	8.17021	169.736	0.4	5.2	6.4	18.383	169.739	194.998	672.953	3296.9	4096.43
2019-05-17	2019	2019上港	3	2019建业	8	436022019上港2019建业	1	0	5-3-2 (100.0%)	352	2019上港28	贺惯	CD	0	1993-01-25	50.8167	54.73	96	96	1	14	14	8	80	5	100	40	77.5	35	16.18	40	1.93	8.785	6.331	2	71.1	0.16	5.5	7.2	6	71.1319	325.882	792.993	3280.95	4314.37
2019-06-02	2019	2019建业	8	2019恒大	1	436182019建业2019恒大	2	5	5-3-2 (100.0%)	352	2019建业4	韩轩	CD	0	1991-02-02	50.8167	46.5	97	97	1	20	20	11	73.17	8	62.5	39	79.49	39.02	12.04	41	2.1	10.568	7.262	4	81.8	0.18	6.5	8.4	4	81.7535	508.268	1501.27	4176.79	4300.15
2019-06-02	2019	2019建业	8	2019恒大	1	436182019建业2019恒大	2	5	5-3-2 (100.0%)	352	2019建业5	顾操	CD	0	1988-05-31	50.8167	46.5	97	97	1	17	17	15	61.54	6	66.67	36	63.89	43.59	20.92	39	1.95	8.893	6.207	6	84.3	0.2	5.5	7.2	6	84.2635	377.287	800.117	2927.79	4703.22
2019-06-02	2019	2019建业	8	2019恒大	1	436182019建业2019恒大	2	5	5-3-2 (100.0%)	352	2019建业25	陈灏	CD	0	1993-01-28	50.8167	46.5	97	97	1	13	13	16	58.97	10	80	35	54.29	48.72	22.72	39	1.56	9.757	6.701	6	106.9	0.25	6	7.7	7	106.933	503.619	1247.81	3730.3	4168.07
2019-06-22	2019	2019建业	8	2019佳兆业	15	436382019建业2019佳兆业	1	0	5-3-2 (100.0%)	352	2019建业4	韩轩	CD	0	1991-02-02	50.8167	54.85	98	98	1	19	19	12	78.18	12	58.33	54	75.93	40	16.01	55	1.85	10.311	7.083	3	54.1	0.12	6.3	8	13	54.09	470.085	1067.54	3943.34	4776.05
2019-06-22	2019	2019建业	8	2019佳兆业	15	436382019建业2019佳兆业	1	0	5-3-2 (100.0%)	352	2019建业5	顾操	CD	0	1988-05-31	50.8167	54.85	98	98	1	15	15	7	87.04	5	80	53	81.13	42.59	21.18	54	1.96	9.115	6.413	6	94.2	0.21	5.6	7.2	2	94.1866	226.061	515.694	3489.83	4789.25
2019-06-22	2019	2019建业	8	2019佳兆业	15	436382019建业2019佳兆业	1	0	5-3-2 (100.0%)	352	2019建业25	陈灏	CD	0	1993-01-28	50.8167	54.85	98	98	1	12	12	17	73.85	11	72.73	63	74.6	30.77	16.29	65	2.05	9.477	6.486	2	31	0.07	5.8	7.3	7	31.0296	242.576	887.131	3731.45	4584.52
2019-07-12	2019	2019建业	8	2019鲁能	5	436582019建业2019鲁能	3	2	5-3-2 (100.0%)	352	2019建业4	韩轩	CD	0	1991-02-02	50.8167	41.59	96	96	1	8	8	6	64.71	4	25	17	58.82	47.06	19.19	17	2.24	9.603	6.053	4	60.8	0.15	6	7.6	3	60.8467	311.092	835.31	3647.14	4748.9
2019-07-12	2019	2019建业	8	2019鲁能	5	436582019建业2019鲁能	3	2	5-3-2 (100.0%)	352	2019建业26	王上源	CD	0	1993-06-02	50.8167	41.59	96	96	1	17	17	10	71.43	2	50	34	73.53	51.43	18.66	35	2.03	9.507	6.303	5	83.8	0.2	5.9	7.9	2	83.7574	380.98	1017.02	3847.57	4177.56
2019-07-12	2019	2019建业	8	2019鲁能	5	436582019建业2019鲁能	3	2	5-3-2 (100.0%)	352	2019建业25	陈灏	CD	0	1993-01-28	50.8167	41.59	96	96	1	12	12	12	61.29	5	40	29	62.07	48.39	19.44	31	1.61	9.195	5.898	5	125.1	0.29	5.7	7.4	8	125.11	254.006	835.644	3465.69	4514.31
2019-07-21	2019	2019建业	8	2019卓尔	6	436672019建业2019卓尔	0	0	3-5-2 (100.0%)	352	2019建业3	张文涛	CD	0	1993-04-14	50.8167	50.32	99	99	1	12	12	10	72.22	8	50	35	74.29	44.44	11.81	36	1.72	9.644	6.301	4	55.1	0.13	5.8	7.6	4	55.1458	456.958	935.689	3306.47	4889.76
2019-07-21	2019	2019建业	8	2019卓尔	6	436672019建业2019卓尔	0	0	3-5-2 (100.0%)	352	2019建业26	王上源	CD	0	1993-06-02	50.8167	50.32	99	99	1	11	11	5	90.2	1	0	51	88.24	27.45	16.2	51	2.47	9.08	6.086	8	146.5	0.34	5.5	7.4	4	146.53	363.465	862.399	3152.18	4555.29
2019-07-21	2019	2019建业	8	2019卓尔	6	436672019建业2019卓尔	0	0	3-5-2 (100.0%)	352	2019建业25	陈灏	CD	0	1993-01-28	50.8167	50.32	99	99	1	19	19	16	68	8	87.5	48	66.67	36	21.36	50	1.9	9.1	5.839	2	24.7	0.06	5.5	7.1	11	24.7167	158.727	813.988	3492.19	4609.89
2019-09-14	2019	2019建业	8	2019华夏	11	437222019建业2019华夏	4	1	5-3-2 (100.0%)	352	2019建业5	顾操	CD	0	1988-05-31	50.8167	40.28	96	96	1	17	17	10	65.52	5	60	29	65.52	72.41	15.68	29	1.48	9.046	5.728	3	47.9	0.12	5.6	7.4	9	47.9378	322.834	623.046	3373.6	4678.51
2019-09-14	2019	2019建业	8	2019华夏	11	437222019建业2019华夏	4	1	5-3-2 (100.0%)	352	2019建业26	王上源	CD	0	1993-06-02	50.8167	40.28	64	96	0	6	9	13.5	60.87	4.5	66.67	30	55	34.78	30.27	34.5	1.74	9.5895	5.91	0	0	0	5.9	7.7	4.5	0	423.711	953.124	3946	4266.23
2019-09-14	2019	2019建业	8	2019华夏	11	437222019建业2019华夏	4	1	5-3-2 (100.0%)	352	2019建业25	陈灏	CD	0	1993-01-28	50.8167	40.28	96	96	1	7	7	4	78.95	5	60	19	73.68	52.63	14.86	19	1.58	9.652	5.868	3	56	0.13	6	7.5	5	55.9763	261.077	972.628	3817.62	4545.13
2019-11-22	2019	2019建业	8	2019权健	14	437912019建业2019权健	2	1	5-3-2 (100.0%)	352	2019建业4	韩轩	CD	0	1991-02-02	50.8167	53.57	97	97	1	12	12	9	77.5	4	100	38	78.95	40	14.68	40	1.98	9.855	6.338	4	111	0.26	6.1	7.9	7	110.967	280.33	1161.68	3928.8	4372.88
2019-11-22	2019	2019建业	8	2019权健	14	437912019建业2019权健	2	1	5-3-2 (100.0%)	352	2019建业21	隋东陆	CD	0	1983-06-21	50.8167	53.57	97	97	1	10	10	12	70	7	85.71	39	66.67	37.5	17.28	40	1.93	9.084	5.802	4	61.5	0.15	5.6	7.3	7	61.4871	208.258	829.379	3567.48	4417.56
2019-11-22	2019	2019建业	8	2019权健	14	437912019建业2019权健	2	1	5-3-2 (100.0%)	352	2019建业25	陈灏	CD	0	1993-01-28	50.8167	53.57	97	97	1	13	13	13	75.47	8	75	51	74.51	30.19	13.44	53	1.92	9.413	5.91	4	77.3	0.18	5.8	7.4	9	77.2737	288.031	1020.12	3759.2	4268.53
2019-12-01	2019	2019建业	8	2019富力	12	438002019建业2019富力	1	0	5-3-2 (100.0%)	352	2019建业4	韩轩	CD	0	1991-02-02	50.8167	41.61	95	95	1	12	12	10	64.29	4	100	28	64.29	39.29	14.7	28	2.46	10.689	8.238	7	117.9	0.28	6.7	8.4	1	117.936	536.18	1624.38	4476.81	3934.02
2019-12-01	2019	2019建业	8	2019富力	12	438002019建业2019富力	1	0	5-3-2 (100.0%)	352	2019建业21	隋东陆	CD	0	1983-06-21	50.8167	41.61	95	95	1	14	14	2	92	3	33.33	25	92	68	18.34	25	1.44	9.903	7.426	2	59.1	0.15	6.2	7.6	6	59.0582	294.09	1065.92	4286.8	4197.62
2019-12-01	2019	2019建业	8	2019富力	12	438002019建业2019富力	1	0	5-3-2 (100.0%)	352	2019建业25	陈灏	CD	0	1993-01-28	50.8167	41.61	95	95	1	14	14	15	66.67	5	60	43	65.12	37.78	18.8	45	2	10.344	7.789	3	76.4	0.18	6.5	8	5	76.3904	353.282	1419.05	4544.78	3950.06
2019-06-21	2019	2019申花	13	2019苏宁	4	436372019申花2019苏宁	1	0	5-3-2 (100.0%)	352	2019申花5	朱辰杰	CD	0	2000-08-23	50.8167	40.51	96	96	1	10	10	10	72.22	4	25	34	76.47	44.44	13.72	36	1.92	9.282	6.818	4	62.7	0.15	5.7	7.7	3	62.7039	274.01	942.513	3930.9	4072.03
2019-06-21	2019	2019申花	13	2019苏宁	4	436372019申花2019苏宁	1	0	5-3-2 (100.0%)	352	2019申花6	栗鹏	CD	0	1990-08-29	50.8167	40.51	96	96	1	9	9	8	74.19	9	44.44	31	74.19	45.16	21.7	31	1.84	8.881	6.56	2	22.5	0.05	5.5	7.4	6	22.4854	295.16	761.914	3729.01	4072.25
2019-06-21	2019	2019申花	13	2019苏宁	4	436372019申花2019苏宁	1	0	5-3-2 (100.0%)	352	2019申花32	艾迪·弗朗西斯	CD	0	1990-12-17	50.8167	40.51	96	96	1	6	6	6	79.31	6	16.67	28	75	34.48	18.09	29	1.83	8.59	6.393	7	122.7	0.3	5.3	7.3	2	122.733	353.661	794.979	3237.05	4081.6
2019-08-13	2019	2019苏宁	4	2019建业	8	436902019苏宁2019建业	3	0	5-3-2 (100.0%)	352	2019苏宁2	李昂	CD	0	1993-09-15	50.8167	51.69	101	101	1	12	12	9	81.25	8	87.5	45	82.22	35.42	16.82	48	1.92	8.734	5.589	10	219.6	0.48	5.2	7.3	10	219.568	276.448	697.513	3096.75	4443.43
2019-08-13	2019	2019苏宁	4	2019建业	8	436902019苏宁2019建业	3	0	5-3-2 (100.0%)	352	2019苏宁13	米兰达	CD	1	1984-09-07	50.8167	51.69	101	101	1	10	10	1	96.88	6	33.33	31	87.1	37.5	16.69	32	1.94	8.351	5.561	1	10.2	0.02	4.9	7.2	3	10.2139	478.714	577.847	3160.56	4123.67
2019-08-13	2019	2019苏宁	4	2019建业	8	436902019苏宁2019建业	3	0	5-3-2 (100.0%)	352	2019苏宁6	杨博宇	CD	0	1989-06-24	50.8167	51.69	101	101	1	12	12	12	65.71	5	80	32	65.63	37.14	17.97	35	1.86	8.909	5.69	3	92.5	0.2	5.3	7.4	5	92.5303	372.206	724.252	3013.74	4706.46
2019-07-21	2019	2019佳兆业	15	2019鲁能	5	436672019佳兆业2019鲁能	0	3	5-3-2 (100.0%)	352	2019佳兆业14	姆本格	CD	1	1988-07-23	50.8167	52.84	95	95	1	8	8	8	86.67	10	50	56	91.07	18.33	11.5	60	2.38	9.758	7.092	1	14.2	0.04	6.1	7.9	6	14.2096	407.356	1616.22	3379.09	4341.02
2019-07-21	2019	2019佳兆业	15	2019鲁能	5	436672019佳兆业2019鲁能	0	3	5-3-2 (100.0%)	352	2019佳兆业13	王伟龙	CD	0	1988-02-24	50.8167	52.84	95	95	1	14	14	6	80.65	4	50	30	80	29.03	15.6	31	1.9	9.071	6.385	4	77.2	0.19	5.7	7.1	4	77.181	223.476	828.232	3240.1	4702
2019-07-21	2019	2019佳兆业	15	2019鲁能	5	436672019佳兆业2019鲁能	0	3	5-3-2 (100.0%)	352	2019佳兆业24	刘奕鸣	CD	0	1995-02-28	50.8167	52.84	88	95	0	16	17.2727	7.55682	85.71	3.23864	100	52.8977	81.63	28.57	13.69	52.8977	2.67	9.59392	6.76335	5.39773	145.523	0.33	6	7.4	2.15909	145.485	342.432	837.757	4022.21	4246.57
2019-04-07	2019	2019申花	13	2019人和	16	435622019申花2019人和	5	1	3-5-2 (100.0%)	352	2019申花5	朱辰杰	CD	0	2000-08-23	50.8167	54.12	78	95	0	5	6.08974	3.65385	91.89	1.21795	0	43.8462	91.67	24.32	13.66	45.0641	2.24	10.6022	7.78026	4.87179	82.3333	0.2	6.7	7.9	2.4359	82.3891	287.046	1213.78	5115.88	3903.03
2019-04-07	2019	2019申花	13	2019人和	16	435622019申花2019人和	5	1	3-5-2 (100.0%)	352	2019申花6	栗鹏	CD	0	1990-08-29	50.8167	54.12	95	95	1	10	10	7	83.72	9	33.33	43	83.72	37.21	17.71	43	2	10.342	7.67	1	17.1	0.04	6.5	7.9	4	17.1424	438.651	1130.12	4764.68	3991.8
2019-04-07	2019	2019申花	13	2019人和	16	435622019申花2019人和	5	1	3-5-2 (100.0%)	352	2019申花26	钱杰给·阿里桑特·思杜布	CD	0	1992-01-04	50.8167	54.12	95	95	1	23	23	18	73.91	5	40	67	74.63	31.88	16.15	69	2	11.22	8.388	8	158.9	0.37	7.1	8.6	4	158.945	572.13	1761.31	5351.97	3376.02
2019-06-14	2019	2019上港	3	2019恒大	1	436302019上港2019恒大	0	2	3-5-2 (100.0%)	352	2019上港21	于海	CD	0	1987-06-04	50.8167	57.08	98	98	1	18	18	9	85.25	7	42.86	60	83.33	32.79	13.24	61	2.26	10.078	6.655	12	261.9	0.61	6.1	7.7	2	261.908	439.86	1010.03	3783.77	4582.05
2019-06-14	2019	2019上港	3	2019恒大	1	436302019上港2019恒大	0	2	3-5-2 (100.0%)	352	2019上港28	贺惯	CD	0	1993-01-25	50.8167	57.08	98	98	1	12	12	7	84.44	5	60	44	86.36	42.22	19.5	45	2.07	9.821	6.628	4	77.4	0.18	6	7.7	8	77.4125	411.827	1128.37	4062.15	4141.26
2019-06-14	2019	2019上港	3	2019恒大	1	436302019上港2019恒大	0	2	3-5-2 (100.0%)	352	2019上港5	石柯	CD	0	1993-01-08	50.8167	57.08	98	98	1	11	11	12	80	5	100	60	80	36.67	17.57	60	1.9	9.108	6.325	5	78.7	0.19	5.5	7.3	8	78.7045	398.407	853.41	3354.94	4422.04
2019-09-22	2019	2019建业	8	2019上港	3	437302019建业2019上港	1	2	5-3-2 (100.0%)	352	2019建业5	顾操	CD	0	1988-05-31	50.8167	41.52	97	97	1	10	10	10	56.52	6	50	22	54.55	73.91	19.2	23	1.43	8.776	6.118	5	73.7	0.17	5.4	7.1	3	73.7087	312.366	705.779	3190.93	4493.06
2019-09-22	2019	2019建业	8	2019上港	3	437302019建业2019上港	1	2	5-3-2 (100.0%)	352	2019建业26	王上源	CD	0	1993-06-02	50.8167	41.52	97	97	1	10	10	9	71.88	4	50	31	74.19	62.5	16.48	32	1.53	9.299	6.386	4	96.6	0.23	5.7	7.4	2	96.6014	382.496	895.581	3716.53	4207.81
2019-09-22	2019	2019建业	8	2019上港	3	437302019建业2019上港	1	2	5-3-2 (100.0%)	352	2019建业25	陈灏	CD	0	1993-01-28	50.8167	41.52	97	97	1	12	12	11	69.44	10	40	32	71.88	33.33	12.52	36	2.08	9.844	6.779	4	52.5	0.13	6.1	7.8	4	52.5144	330.631	1264.87	4126.58	4069.72
2019-03-02	2019	2019佳兆业	15	2019华夏	11	435262019佳兆业2019华夏	3	1	5-3-2 (100.0%)	352	2019佳兆业14	姆本格	CD	1	1988-07-23	50.8167	36.75	97	97	1	15	15	16	54.29	15	73.33	35	54.29	65.71	20.76	35	1.54	9.364	6.346	1	15.7	0.04	5.7	7.5	10	15.749	370.011	966.005	3568.86	4443.15
2019-03-02	2019	2019佳兆业	15	2019华夏	11	435262019佳兆业2019华夏	3	1	5-3-2 (100.0%)	352	2019佳兆业29	王大龙	CD	0	1989-03-11	50.8167	36.75	97	97	1	7	7	5	77.27	7	57.14	21	76.19	36.36	14.72	22	1.64	9.251	6.221	1	13.4	0.03	5.7	7.3	7	13.4155	285.793	963.207	3537.66	4450.53
2019-03-02	2019	2019佳兆业	15	2019华夏	11	435262019佳兆业2019华夏	3	1	5-3-2 (100.0%)	352	2019佳兆业25	王鹏（）	CD	0	1993-01-24	50.8167	36.75	97	97	1	18	18	13	62.86	7	85.71	32	62.5	60	18.26	35	1.43	9.567	6.187	4	90.3	0.21	5.9	7.3	11	90.3199	299.938	812.317	3681.16	4683.41
2019-06-16	2019	2019佳兆业	15	2019泰达	7	436322019佳兆业2019泰达	0	0	5-3-2 (100.0%)	352	2019佳兆业14	姆本格	CD	1	1988-07-23	50.8167	46.69	96	96	1	19	19	12	75	12	83.33	46	69.57	52.08	17.57	48	1.63	9.028	6.213	0	0	0	5.6	7.8	6	0	283.722	1079.84	3354.41	4309.88
2019-06-16	2019	2019佳兆业	15	2019泰达	7	436322019佳兆业2019泰达	0	0	5-3-2 (100.0%)	352	2019佳兆业4	乔巍	CD	0	1987-07-20	50.8167	46.69	96	96	1	9	9	6	76	8	62.5	25	68	52	18.36	25	1.64	9.065	5.957	0	0	0	5.6	7.5	7	0	326.695	852.695	3354.42	4530.86
2019-06-16	2019	2019佳兆业	15	2019泰达	7	436322019佳兆业2019泰达	0	0	5-3-2 (100.0%)	352	2019佳兆业11	张远	CD	0	1989-12-08	50.8167	46.69	96	96	1	16	16	7	75	3	100	26	69.23	46.43	13.13	28	1.75	9.279	6.086	7	140.4	0.33	5.8	7.7	3	140.402	445.465	647.467	3176.83	4869.23
2019-04-19	2019	2019上港	3	2019权健	14	435742019上港2019权健	0	0	3-5-2 (100.0%)	352	2019上港21	于海	CD	0	1987-06-04	50.8167	57.46	96	96	1	9	9	8	85.71	4	75	54	85.19	19.64	12.2	56	2.5	9.169	6.82	6	99.9	0.24	5.7	7.2	6	99.8687	369.776	934.816	3504.33	4260.07
2019-04-19	2019	2019上港	3	2019权健	14	435742019上港2019权健	0	0	3-5-2 (100.0%)	352	2019上港28	贺惯	CD	0	1993-01-25	50.8167	57.46	96	96	1	13	13	5	91.94	1	100	61	90.16	32.26	14.45	62	2.29	8.321	6.435	2	36.8	0.09	5.2	6.8	4	36.8112	316.665	624.041	3344.58	3998.8
2019-04-19	2019	2019上港	3	2019权健	14	435742019上港2019权健	0	0	3-5-2 (100.0%)	352	2019上港23	傅欢	CD	0	1993-07-12	50.8167	57.46	79	96	0	7	8.50633	9.72152	82.22	1.21519	100	52.2532	81.4	37.78	5.77	54.6835	2.07	9.64375	7.57671	10.9367	219.949	0.52	6	7.9	3.64557	219.966	601.231	1183.03	3885.08	3753.97
2019-04-19	2019	2019上港	3	2019权健	14	435742019上港2019权健	0	0	3-5-2 (100.0%)	352	2019上港13	魏震	CD	0	1997-02-12	50.8167	57.46	61	96	0	14	22.0328	15.7377	73.68	3.14754	50	58.2295	70.27	47.37	14.13	59.8033	1.82	9.20184	6.8223	6.29508	145.731	0.35	5.7	7.8	4.72131	145.66	423.633	1088.64	3561.34	3982.38
2019-07-28	2019	2019卓尔	6	2019上港	3	436742019卓尔2019上港	1	1	5-3-2 (100.0%)	352	2019卓尔3	刘毅	CD	0	1988-08-26	50.8167	45.07	97	97	1	9	9	14	73.08	2	50	51	74.51	26.92	11.72	52	2.13	8.884	6.305	2	48.6	0.11	5.5	6.4	2	48.6276	204.517	544.379	2730.32	5355.73
2019-07-28	2019	2019卓尔	6	2019上港	3	436742019卓尔2019上港	1	1	5-3-2 (100.0%)	352	2019卓尔25	姆比亚	CD	1	1986-05-20	50.8167	45.07	97	97	1	16	16	7	82.05	1	0	39	79.49	38.46	17.24	39	1.9	8.207	5.941	1	34.7	0.08	5.1	6.1	6	34.7011	138.169	406.584	2867.8	4759.69
2019-07-28	2019	2019卓尔	6	2019上港	3	436742019卓尔2019上港	1	1	5-3-2 (100.0%)	352	2019卓尔22	廖均健	CD	0	1994-01-27	50.8167	45.07	97	97	1	9	9	7	86	5	60	48	89.58	22	13.46	50	2.12	9.121	6.639	3	71.9	0.16	5.6	6.8	4	71.9187	265.68	648.275	3086.38	5048.41
2020-08-02	2020	2020上港	4	2020华夏	8	440452020上港2020华夏	4	0	3-5-2 (100.0%)	352	2020上港5	石柯	CD	0	1993-01-08	2.18472	52.23	97	97	1	13	13	9	82	5	80	48	85.42	32	13.38	50	1.96	8.699	6.13	1	32.3	0.07	5.4	7	5	32.3048	284.235	802.949	3201.53	0
2020-08-02	2020	2020上港	4	2020华夏	8	440452020上港2020华夏	4	0	3-5-2 (100.0%)	352	2020上港13	魏震	CD	0	1997-02-12	2.18472	52.23	97	97	1	9	9	9	75.68	2	50	36	77.78	48.65	14.55	37	1.76	9.393	6.566	7	135.7	0.31	5.8	7.5	1	135.716	354.543	896.595	3863.38	0
2020-08-02	2020	2020上港	4	2020华夏	8	440452020上港2020华夏	4	0	3-5-2 (100.0%)	352	2020上港28	贺惯	CD	0	1993-01-25	2.18472	52.23	87	97	0	16	17.8391	5.57471	86.84	6.68966	66.67	42.3678	84.21	50	14.89	42.3678	1.66	8.19706	5.92034	2.22989	21.0724	0.05	5.1	6.9	7.8046	21.1143	279.972	528.24	3311.48	0
2020-08-06	2020	2020泰达	10	2020国安	3	440492020泰达2020国安	1	3	3-5-2 (100.0%)	352	2020泰达33	宋岳	CD	0	1991-11-20	2.11458	37.69	98	98	1	12	12	8	73.33	3	33.33	30	70	50	18.86	30	1.63	8.866	6.178	4	87.7	0.2	5.4	7.3	0	87.6891	445.599	662.169	3130.24	0
2020-08-06	2020	2020泰达	10	2020国安	3	440492020泰达2020国安	1	3	3-5-2 (100.0%)	352	2020泰达30	刘洋（大）	CD	0	1991-02-09	2.11458	37.69	98	98	1	14	14	5	86.84	6	83.33	36	88.89	39.47	18.04	38	1.95	8.721	5.765	4	91.5	0.22	5.3	6.8	3	91.5486	270.958	670.485	2472.59	0
2020-08-06	2020	2020泰达	10	2020国安	3	440492020泰达2020国安	1	3	3-5-2 (100.0%)	352	2020泰达6	高嘉润	CD	0	1995-04-24	2.11458	37.69	98	98	1	10	10	9	70.97	4	75	28	75	45.16	19.96	31	1.61	9.096	6.092	3	44.9	0.11	5.6	7.2	1	44.8533	287.6	827.776	3042.33	0
2020-08-26	2020	2020申花	7	2020建业	9	440692020申花2020建业	0	0	3-5-2 (100.0%)	352	2020申花3	毕津浩	CD	0	1991-01-05	2.04722	56.18	93	93	1	14	14	9	81.63	7	85.71	47	78.72	38.78	15.56	49	1.92	8.61	5.689	3	47.9	0.11	5.5	6.9	6	47.9311	366.373	673.117	2807.92	0
2020-08-26	2020	2020申花	7	2020建业	9	440692020申花2020建业	0	0	3-5-2 (100.0%)	352	2020申花4	蒋圣龙	CD	0	2000-12-24	2.04722	56.18	77	93	0	18	21.7403	16.9091	75.86	16.9091	64.29	66.4286	80	46.55	12.16	70.0519	1.62	9.89061	6.72257	2.41558	55.4377	0.13	6.3	7.9	8.45455	55.4635	403.081	1071.9	3959.27	0
2020-08-26	2020	2020申花	7	2020建业	9	440692020申花2020建业	0	0	3-5-2 (100.0%)	352	2020申花30	姆比亚	CD	1	1986-05-20	2.04722	56.18	93	93	1	17	17	7	87.5	6	66.67	55	87.27	39.29	21.7	56	2	8.597	5.84	3	76.2	0.19	5.5	7.1	7	76.1645	256.344	746.641	3158.17	0
2020-09-03	2020	2020建业	9	2020一方	12	440772020建业2020一方	0	4	5-3-2 (100.0%)	352	2020建业4	韩轩	CD	0	1991-02-02	2.16528	49.49	96	96	1	8	8	9	81.25	7	42.86	47	82.98	29.17	10.84	48	2.48	10.52	7.48	5	102.8	0.25	6.6	8.6	7	102.811	556.244	1427.55	4422.29	0
2020-09-03	2020	2020建业	9	2020一方	12	440772020建业2020一方	0	4	5-3-2 (100.0%)	352	2020建业5	顾操	CD	0	1988-05-31	2.16528	49.49	96	96	1	31	31	18	73.53	8	75	65	73.85	51.47	16.23	68	1.68	9.233	6.653	7	108.5	0.25	5.8	7.7	9	108.501	360.752	797.124	3621.19	0
2020-09-03	2020	2020建业	9	2020一方	12	440772020建业2020一方	0	4	5-3-2 (100.0%)	352	2020建业25	陈灏	CD	0	1993-01-28	2.16528	49.49	96	96	1	14	14	14	77.05	7	57.14	57	75.44	36.07	16.89	61	2.03	9.862	7.063	4	57.1	0.13	6.2	8.2	5	57.1153	301.875	1434.44	4211.85	0
2020-09-24	2020	2020苏宁	1	2020恒大	2	440982020苏宁2020恒大	2	1	5-3-2 (100.0%)	352	2020苏宁2	李品	CD	0	1993-09-15	2.01389	35.01	98	98	1	18	18	17	41.38	3	33.33	28	35.71	62.07	20.82	29	1.48	8.932	5.912	6	140.2	0.32	5.5	7.3	4	140.247	331.909	798.258	3181.03	0
2020-09-24	2020	2020苏宁	1	2020恒大	2	440982020苏宁2020恒大	2	1	5-3-2 (100.0%)	352	2020苏宁13	米兰达	CD	1	1984-09-07	2.01389	35.01	98	98	1	16	16	15	44.44	3	33.33	26	42.31	59.26	29.22	27	1.85	8.623	5.728	3	51.6	0.12	5.3	7.1	4	51.5715	244.369	865.424	3004.69	0
2020-09-24	2020	2020苏宁	1	2020恒大	2	440982020苏宁2020恒大	2	1	5-3-2 (100.0%)	352	2020苏宁27	杨博宇	CD	0	1989-06-24	2.01389	35.01	98	98	1	14	14	14	41.67	3	33.33	24	33.33	58.33	15.87	24	1.92	9.103	5.83	6	114.5	0.27	5.6	7.2	7	114.495	258.868	791.564	3070.93	0
2020-10-21	2020	2020泰达	10	2020佳兆业	13	441252020泰达2020佳兆业	1	1	5-3-2 (100.0%)	352	2020泰达33	宋岳	CD	0	1991-11-20	1.74722	39.12	98	98	1	10	10	11	42.11	7	42.86	17	35.29	63.16	24.22	19	1.42	9.065	5.319	3	59.2	0.14	5.5	7.6	3	59.1637	274.749	864.673	3593.95	0
2020-10-21	2020	2020泰达	10	2020佳兆业	13	441252020泰达2020佳兆业	1	1	5-3-2 (100.0%)	352	2020泰达15	巴斯蒂安斯	CD	1	1988-05-09	1.74722	39.12	98	98	1	16	16	11	45	9	55.56	19	42.11	70	16.47	20	1.3	9.166	5.008	2	74.6	0.17	5.6	7.2	9	74.5939	141.852	644.19	3908.07	0
2020-10-21	2020	2020泰达	10	2020佳兆业	13	441252020泰达2020佳兆业	1	1	5-3-2 (100.0%)	352	2020泰达60	蒋圣龙	CD	0	2000-12-24	1.74722	39.12	98	98	1	16	16	13	40.91	7	57.14	20	40	81.82	18.57	22	1.09	9.428	5.238	1	41.7	0.1	5.8	7.5	6	41.6912	303.666	791.154	3863.78	0
2020-10-28	2020	2020永昌	16	2020佳兆业	13	441322020永昌2020佳兆业	0	1	5-3-2 (100.0%)	352	2020永昌13	苏祖	CD	0	1989-06-22	1.84653	41.11	97	97	1	22	22	18	53.85	7	100	39	53.85	64.1	22	39	1.38	7.912	5.06	0	0	0	4.9	6.9	13	0	140.595	626.072	3014.32	0
2020-10-28	2020	2020永昌	16	2020佳兆业	13	441322020永昌2020佳兆业	0	1	5-3-2 (100.0%)	352	2020永昌6	杨云	CD	0	1988-10-06	1.84653	41.11	97	97	1	16	16	11	73.81	4	50	41	68.29	57.14	19.98	42	1.64	8.505	5.594	4	89.2	0.2	5.2	7.6	8	89.2419	125.583	936.496	3384.01	0
2020-10-28	2020	2020永昌	16	2020佳兆业	13	441322020永昌2020佳兆业	0	1	5-3-2 (100.0%)	352	2020永昌23	杨一鸣	CD	0	1995-05-25	1.84653	41.11	97	97	1	14	14	15	59.46	10	70	36	61.11	56.76	18.55	37	1.59	8.634	5.186	3	41.7	0.1	5.3	7	9	41.6852	199.163	608.113	3372.8	0
2020-10-26	2020	2020泰达	10	2020一方	12	441302020泰达2020一方	2	0	5-3-2 (100.0%)	352	2020泰达33	宋岳	CD	0	1991-11-20	2.05347	37.03	97	97	1	13	13	13	68.29	5	60	36	66.67	48.78	16.31	41	1.76	9.977	6.557	9	167.6	0.39	6.1	8	3	167.632	504.983	1038.06	3961.81	0
2020-10-26	2020	2020泰达	10	2020一方	12	441302020泰达2020一方	2	0	5-3-2 (100.0%)	352	2020泰达30	刘洋（大）	CD	0	1991-02-09	2.05347	37.03	97	97	1	16	16	9	74.29	6	66.67	33	69.7	51.43	21.51	35	1.6	9.658	6.368	4	168.1	0.37	5.9	7.8	10	168.132	335.508	905.947	3740.54	0
2020-10-26	2020	2020泰达	10	2020一方	12	441302020泰达2020一方	2	0	5-3-2 (100.0%)	352	2020泰达60	蒋圣龙	CD	0	2000-12-24	2.05347	37.03	87	97	0	11	12.2644	8.91954	66.67	4.45977	75	25.6437	65.22	54.17	14.52	26.7586	1.63	10.098	6.5659	5.57471	173.82	0.4	6.2	8	4.45977	173.823	338.435	979.808	4330.07	0
2020-11-06	2020	2020泰达	10	2020建业	9	441412020泰达2020建业	0	0	5-3-2 (100.0%)	352	2020泰达5	邱添一	CD	0	1989-01-31	2.02222	49.88	94	94	1	15	15	8	84.62	9	33.33	50	86	40.38	11.92	52	1.85	8.553	5.759	2	46.3	0.11	5.4	7.1	6	46.3097	226.466	648.485	3529.67	0
2020-11-06	2020	2020泰达	10	2020建业	9	441412020泰达2020建业	0	0	5-3-2 (100.0%)	352	2020泰达30	刘洋（大）	CD	0	1991-02-09	2.02222	49.88	94	94	1	9	9	6	86.36	2	50	43	88.37	29.55	20.88	44	1.98	8.492	5.856	4	66.7	0.16	5.4	7.2	4	66.7114	200.786	618.256	3409.23	0
2020-11-06	2020	2020泰达	10	2020建业	9	441412020泰达2020建业	0	0	5-3-2 (100.0%)	352	2020泰达60	蒋圣龙	CD	0	2000-12-24	2.02222	49.88	94	94	1	15	15	12	76	6	83.33	50	76	36	20.22	50	2.04	9.624	6.466	7	116.5	0.28	6.1	8	3	116.496	388.58	1018.7	4286.18	0
2020-11-10	2020	2020华夏	8	2020申花	7	441452020华夏2020申花	0	1	5-3-2 (100.0%)	352	2020华夏33	任城	CD	0	1997-04-09	2.04861	57.65	76	95	0	10	12.5	10	88.06	1.25	0	77.5	88.71	14.93	6.99	83.75	2.48	9.44125	6.5125	10	271.25	0.62	5.9	7.4	5	271.265	584.848	780.131	2910.42	0
2020-11-10	2020	2020华夏	8	2020申花	7	441452020华夏2020申花	0	1	5-3-2 (100.0%)	352	2020华夏37	潘喜明	CD	0	1993-01-11	2.04861	57.65	95	95	1	16	16	10	87.8	4	100	77	89.61	15.85	17.18	82	2.48	8.69	6.388	5	64.9	0.15	5.5	7.8	5	64.9058	494.509	922.348	3373.52	0
2020-11-10	2020	2020华夏	8	2020申花	7	441452020华夏2020申花	0	1	5-3-2 (100.0%)	352	2020华夏2	张俊哲	CD	0	1991-02-20	2.04861	57.65	95	95	1	17	17	13	77.97	10	70	58	79.31	33.9	10.53	59	2.22	8.814	6.203	3	62.4	0.15	5.6	7.6	9	62.4425	379.563	836.509	3439.59	0
2020-11-10	2020	2020泰达	10	2020建业	9	441452020泰达2020建业	1	2	5-3-2 (100.0%)	352	2020泰达33	宋岳	CD	0	1991-11-20	2.4	50.29	127	127	1	22	22	24	66.67	7	42.86	66	63.64	41.67	19.78	72	1.75	11.363	7.247	6	142.4	0.24	5.4	7.5	8	76.3816	247.273	866.96	3101.08	0
2020-11-10	2020	2020泰达	10	2020建业	9	441452020泰达2020建业	1	2	5-3-2 (100.0%)	352	2020泰达30	刘洋（大）	CD	0	1991-02-09	2.4	50.29	127	127	1	16	16	13	72.34	3	66.67	46	67.39	51.06	19.92	47	1.64	11.892	7.279	6	82.2	0.15	5.6	7.6	14	56.7382	139.807	759.596	3449.59	0
2020-11-10	2020	2020泰达	10	2020建业	9	441452020泰达2020建业	1	2	5-3-2 (100.0%)	352	2020泰达60	蒋圣龙	CD	0	2000-12-24	2.4	50.29	127	127	1	25	25	14	71.43	4	50	47	68.09	46.94	15.5	49	1.82	12.925	7.671	7	139.4	0.25	6.1	8	10	99.9318	393.618	865.625	4007.18	0
2020-11-10	2020	2020建业	9	2020泰达	10	441452020建业2020泰达	2	1	5-3-2 (100.0%)	352	2020建业27	牛梓屹	CD	0	1999-09-21	2.4	49.71	127	127	1	18	18	15	72.22	1	100	53	73.58	46.3	16.09	54	1.93	11.696	7.465	3	58.6	0.11	5.5	7.8	10	105.334	561.72	948.304	3992.53	0
2020-11-10	2020	2020建业	9	2020泰达	10	441452020建业2020泰达	2	1	5-3-2 (100.0%)	352	2020建业23	舒尼奇	CD	1	1988-12-15	2.4	49.71	127	127	1	14	14	8	78.95	5	40	38	76.32	36.84	19.29	38	2	12.136	7.842	8	163.6	0.28	5.7	8.2	5	37.5908	389.773	1136.43	3875	0
2020-11-10	2020	2020建业	9	2020泰达	10	441452020建业2020泰达	2	1	5-3-2 (100.0%)	352	2020建业25	陈灏	CD	0	1993-01-28	2.4	49.71	127	127	1	20	20	15	69.39	8	75	49	65.31	42.86	16.05	49	1.88	12.41	7.638	3	49.7	0.1	5.9	8	10	177.522	635.586	1300.01	3470.87	0
2020-11-10	2020	2020富力	11	2020一方	12	441452020富力2020一方	4	0	5-3-2 (100.0%)	352	2020富力3	托西奇	CD	1	1985-01-19	3.38333	52.4	127	127	1	14	14	19	82.08	15	46.67	103	82.52	34.91	17.1	106	2.24	12.969	9.872	9	214.2	0.38	6.1	7.3	8	314.446	853.364	1494.8	3342.1	0
2020-11-10	2020	2020富力	11	2020一方	12	441452020富力2020一方	4	0	5-3-2 (100.0%)	352	2020富力18	戈腾	CD	0	1990-02-20	3.38333	52.4	109	127	0	9	10.4862	5.82569	93.15	6.99083	16.67	85.055	90.41	24.66	14.2	85.055	2.41	13.6519	10.6074	10.4862	138.884	0.24	6.4	7.6	3.49541	136.674	695.147	1797.44	4999.24	0
2020-11-10	2020	2020富力	11	2020一方	12	441452020富力2020一方	4	0	5-3-2 (100.0%)	352	2020富力36	黄政宇	CD	0	1997-01-24	3.38333	52.4	115	127	0	23	25.4	12.1478	85.9	9.93913	44.44	83.9304	85.53	44.87	11.55	86.1391	1.88	13.473	10.7321	6.62609	113.085	0.19	6.3	7.9	8.83478	410.218	910.96	1779.68	5321.93	0
2021-04-22	2021	2021上港	2	2021泰达	12	443082021上港2021泰达	6	1	3-5-2 (100.0%)	352	2021上港13	魏震	CD	0	1997-02-12	2.50694	66.87	95	95	1	17	17	4	95	0	0	79	94.94	27.5	18.58	80	2.15	9.874	7.411	12	224.3	0.53	6.2	7.4	4	224.301	273.422	971.092	4383.09	0
2021-04-22	2021	2021上港	2	2021泰达	12	443082021上港2021泰达	6	1	3-5-2 (100.0%)	352	2021上港28	贺惯	CD	0	1993-01-25	2.50694	66.87	62	95	0	5	7.66129	6.12903	91.84	0	0	75.0806	91.84	14.29	13.71	75.0806	2.61	10.9863	8.09339	6.12903	143.879	0.33	6.8	7.9	3.06452	143.895	260.964	1321.41	5236.14	0
2021-04-28	2021	2021上港	2	2021国安	5	443142021上港2021国安	3	1	5-3-2 (100.0%)	352	2021上港2	李昂	CD	0	1993-09-15	2.20972	35.87	95	95	1	16	16	16	58.97	4	100	31	67.74	33.33	18.51	39	1.77	9.624	6.877	5	113	0.27	6.1	7.8	3	112.987	390.186	1150.92	4114.96	0
2021-04-28	2021	2021上港	2	2021国安	5	443142021上港2021国安	3	1	5-3-2 (100.0%)	352	2021上港13	魏震	CD	0	1997-02-12	2.20972	35.87	95	95	1	6	6	2	93.75	1	100	30	96.67	21.88	14.11	32	2.66	9.166	6.677	5	167.5	0.38	5.8	7.6	6	167.482	379.427	890.969	3857.96	0
2021-04-28	2021	2021上港	2	2021国安	5	443142021上港2021国安	3	1	5-3-2 (100.0%)	352	2021上港28	贺惯	CD	0	1993-01-25	2.20972	35.87	95	95	1	9	9	9	75.68	3	33.33	36	80.56	40.54	11.87	37	2.05	9.634	6.942	5	106.8	0.26	6.1	7.9	2	106.818	385.055	978.834	4152.3	0
2021-04-27	2021	2021建业	10	2021永昌	11	443132021建业2021永昌	0	0	3-5-2 (100.0%)	352	2021建业4	罗歆	CD	0	1990-02-07	2.14583	45.47	97	97	1	11	11	16	61.9	7	57.14	35	68.57	28.57	18.81	42	2.14	9.59	6.525	6	115.6	0.27	5.9	7.6	6	115.603	432.507	1198.43	3767.96	0
2021-04-27	2021	2021建业	10	2021永昌	11	443132021建业2021永昌	0	0	3-5-2 (100.0%)	352	2021建业23	舒尼奇	CD	1	1988-12-15	2.14583	45.47	97	97	1	7	7	12	70.73	7	42.86	35	74.29	31.71	14.26	41	2.07	9.674	6.701	10	138	0.32	6	7.8	8	137.954	464.734	1207.73	4005.17	0
2021-04-27	2021	2021建业	10	2021永昌	11	443132021建业2021永昌	0	0	3-5-2 (100.0%)	352	2021建业5	顾操	CD	0	1988-05-31	2.14583	45.47	78	97	0	16	19.8974	9.94872	71.43	4.97436	100	31.0897	68	60.71	24.95	34.8205	1.5	8.61062	6.0625	2.48718	46.2615	0.1	5.3	6.9	9.94872	46.2668	286.323	782.237	3270.99	0
2021-05-11	2021	2021上港	2	2021亚泰	4	443272021上港2021亚泰	0	0	3-5-2(100%)	352	2021上港2	李昂	CD	0	1993-09-15	2.34722	58.61	94	94	1	14	14	11	83.82	5	80	67	76.12	32.35	8.92	68	2.16	10.157	7.502	8	177	0.42	6.5	8	4	176.992	566.421	1213.86	4267.24	0
2021-05-11	2021	2021上港	2	2021亚泰	4	443272021上港2021亚泰	0	0	3-5-2(100%)	352	2021上港13	魏震	CD	0	1997-02-12	2.34722	58.61	94	94	1	12	12	3	95.59	1	0	68	95.59	20.59	16.81	68	2.71	10.157	7.599	9	188.9	0.46	6.5	8.1	3	188.851	376.505	1579.17	4177.27	0
2021-05-11	2021	2021上港	2	2021亚泰	4	443272021上港2021亚泰	0	0	3-5-2(100%)	352	2021上港28	贺惯	CD	0	1993-01-25	2.34722	58.61	94	94	1	14	14	7	88.14	8	62.5	58	89.66	25.42	6.86	59	2.15	10.697	7.922	8	138.5	0.34	6.8	8.4	7	138.494	616.805	1240.89	4773.65	0
2021-05-16	2021	2021上港	2	2021一方	15	443322021上港2021一方	3	0	3-5-2 (100.0%)	352	2021上港21	于海	CD	0	1987-06-04	2.31736	62.97	94	94	1	17	17	8	90.48	8	75	82	90.24	23.81	10.97	84	2.49	10.322	7.187	16	316.9	0.76	6.5	7.8	8	316.855	729.45	1394.87	3535.74	0
2021-05-16	2021	2021上港	2	2021一方	15	443322021上港2021一方	3	0	3-5-2 (100.0%)	352	2021上港13	魏震	CD	0	1997-02-12	2.31736	62.97	94	94	1	10	10	7	89.39	6	33.33	64	92.19	28.79	17.61	66	2.36	10.045	7.245	4	106	0.25	6.4	7.8	4	106.039	382.857	1191.79	4620.81	0
2021-05-16	2021	2021上港	2	2021一方	15	443322021上港2021一方	3	0	3-5-2 (100.0%)	352	2021上港28	贺惯	CD	0	1993-01-25	2.31736	62.97	94	94	1	10	10	7	89.23	6	66.67	65	89.23	30.77	9.16	65	2.35	9.805	7.036	3	79.4	0.19	6.2	7.6	11	79.415	354.781	903.39	4500.18	0
