# Supplementary material for: Non-linear trends using the generalized additive models in physical and technical performances of the Chinese Super League players
Source: PLoS One. 2024 Jul 26;19(7):e0307843. doi: 10.1371/journal.pone.0307843 (PMC11280146; doi:10.1371/journal.pone.0307843)
Supplement: S1 File — It includes detailed datasets used in the analysis of non-linear trends in physical and technical performance indicators of players across different positions and formations in the Chinese Super League from the 2015 to 2021 seasons. (ZIP) [file pone.0307843.s001.zip › Datta/CD/CD343.xlsx]

## Sheet: Sheet1
MatchDate	Season	球队名字	球队排名	对手名字	对手排名		GoalsScored	GoalsAgainst	阵型2	formation	球队	PlayerID	场上确切位置	ForeignorNot	确切出生日期	MinBallinPlay	BallPoss%	MinPlayed	全场时间	FullMatchorNo	Gain_of_Possession	标准化Poss	Loss_of_Possession	Ball_Retention	Challenge	Challenge_Success_Rate	Pass	Pass_Success_Rate	FirstTimePassofIndposs%	AvgLengthFwdPass	标准化IndPoss	TouchesperIndPoss	Distance_Covered	Distance_Covered_Ball_In_Play	Number_of_Sprint	标准化DistanceSprint	TimeinSprint	AvgSpeed	AvgSpeedBallinPlay	标准化NoJump	Sprint	High_Speed_Running	Middle_speed_running	Low_Speed_Running	标准化Walking&Jogging&Standing
2015-07-15	2015	2015力帆	10	2015绿城	11	422002015力帆2015绿城	3	1	3-4-3 (100.0%)	343	2015力帆15	孙继海	CD	0	1977-09-30	60.8667	38.5	96	96	1	18	18	14	70.83	5	60	47	65.96	54.17	23.58	48	1.79	8.711	6.542	5	103.2	0.25	5.4	6.4	4	103.215	216.043	577.775	3230.91	4583.43
2015-07-15	2015	2015力帆	10	2015绿城	11	422002015力帆2015绿城	3	1	3-4-3 (100.0%)	343	2015力帆35	莱伊尔	CD	1	1986-03-25	60.8667	38.5	96	96	1	7	7	9	62.5	9	33.33	24	58.33	45.83	12.37	24	1.67	10.351	7.793	2	24.8	0.06	6.4	7.7	3	24.8346	144.258	1302.14	4720.83	4159.36
2015-07-15	2015	2015力帆	10	2015绿城	11	422002015力帆2015绿城	3	1	3-4-3 (100.0%)	343	2015力帆14	阿德瓦	CD	1	1986-09-12	60.8667	38.5	96	96	1	14	14	4	90.91	8	25	41	87.8	29.55	13.9	44	2.02	10.603	7.897	1	13.1	0.03	6.6	7.8	1	13.0933	428.16	1072.49	4778.87	4309.92
2015-08-16	2015	2015人和	15	2015建业	5	422322015人和2015建业	2	0	3-4-3 (100.0%)	343	2015人和3	张成林	CD	0	1987-01-20	49.5333	52.45	95	95	1	15	15	7	84.44	2	50	42	88.1	40	21.68	45	1.93	9.083	5.968	2	24.5	0.06	5.7	7.2	8	24.544	308.769	878.28	3592.17	4279.3
2015-08-16	2015	2015人和	15	2015建业	5	422322015人和2015建业	2	0	3-4-3 (100.0%)	343	2015人和27	朴住成	CD	1	1984-02-20	49.5333	52.45	95	95	1	10	10	8	80.95	7	85.71	41	80.49	47.62	22.08	42	1.74	9.337	5.988	4	75.9	0.18	5.9	7.3	5	75.8893	150.599	878.099	4005.84	4226.27
2015-08-16	2015	2015人和	15	2015建业	5	422322015人和2015建业	2	0	3-4-3 (100.0%)	343	2015人和5	刘洋（大）	CD	0	1991-02-09	49.5333	52.45	95	95	1	11	11	12	69.23	7	57.14	39	69.23	46.15	16.51	39	1.62	9.426	6.069	0	0	0	5.9	7.4	5	0	99.651	716.662	4067.18	4542.81
2015-08-22	2015	2015鲁能	3	2015建业	5	422382015鲁能2015建业	0	1	3-4-3 (100.0%)	343	2015鲁能14	王彤	CD	0	1993-02-12	44.8167	59.62	97	97	1	10	10	9	73.53	9	55.56	33	72.73	32.35	22.03	34	2.12	9.288	5.69	5	103.1	0.24	5.7	7.6	6	103.056	325.512	890.295	3477.3	4491.94
2015-09-27	2015	2015富力	12	2015泰达	13	422742015富力2015泰达	1	0	3-4-3 (100.0%)	343	2015富力5	张耀坤	CD	0	1981-04-07	54.75	49.37	95	95	1	8	8	6	84.62	0	0	39	82.05	48.72	16.39	39	2.08	8.994	6.101	2	43.5	0.1	5.7	6.7	3	43.5395	191.121	804.134	3425.37	4530.05
2015-09-27	2015	2015富力	12	2015泰达	13	422742015富力2015泰达	1	0	3-4-3 (100.0%)	343	2015富力15	张贤秀	CD	1	1991-09-28	54.75	49.37	95	95	1	11	11	4	90.24	5	40	38	92.11	31.71	17.82	41	2.2	9.194	6.333	1	7.5	0.02	5.8	6.9	3	7.45788	300.125	1084.34	3730.4	4071.52
2015-09-27	2015	2015富力	12	2015泰达	13	422742015富力2015泰达	1	0	3-4-3 (100.0%)	343	2015富力4	金洋洋	CD	0	1993-02-03	54.75	49.37	95	95	1	11	11	4	90	2	100	39	87.18	37.5	15.66	40	1.93	9.898	6.79	1	22.7	0.05	6.2	7.4	5	22.6905	266.94	978.876	4117.34	4511.82
2015-10-18	2015	2015力帆	10	2015申鑫	16	422952015力帆2015申鑫	2	0	3-4-3 (100.0%)	343	2015力帆15	孙继海	CD	0	1977-09-30	57.6167	55.67	93	93	1	16	16	7	88.14	4	50	58	91.38	44.07	22.78	59	2.17	8.196	6.244	6	114.6	0.28	5.3	6.5	6	114.597	290.557	736.381	2719.79	4335.13
2015-10-18	2015	2015力帆	10	2015申鑫	16	422952015力帆2015申鑫	2	0	3-4-3 (100.0%)	343	2015力帆4	罗歆	CD	0	1990-02-07	57.6167	55.67	93	93	1	10	10	5	87.18	2	100	37	89.19	25.64	15.28	39	2.03	10.131	7.722	5	91.3	0.22	6.5	8	2	91.2989	359.568	1298.87	4498.87	3882.56
2015-10-18	2015	2015力帆	10	2015申鑫	16	422952015力帆2015申鑫	2	0	3-4-3 (100.0%)	343	2015力帆35	莱伊尔	CD	1	1986-03-25	57.6167	55.67	55	93	0	6	10.1455	10.1455	73.91	5.07273	66.67	38.8909	69.57	39.13	18.59	38.8909	2	10.4583	7.75282	5.07273	112.445	0.28	6.7	8.2	3.38182	112.451	402.117	1302.37	4910.02	3730.77
2016-04-09	2016	2016永昌	16	2016力帆	8	424692016永昌2016力帆	1	1	3-4-3 (100.0%)	343	2016永昌5	姜洪权	CD	0	1987-01-02	53.5167	44.01	98	98	1	4	4	6	77.78	8	50	27	74.07	44.44	16.2	27	1.85	9.535	6.621	4	75.3	0.17	5.8	7.4	7	75.3107	279.471	777.284	3811.71	4590.94
2016-04-09	2016	2016永昌	16	2016力帆	8	424692016永昌2016力帆	1	1	3-4-3 (100.0%)	343	2016永昌14	赵容亨	CD	1	1983-11-03	53.5167	44.01	98	98	1	15	15	6	88.68	4	75	53	86.79	32.08	11.87	53	2.17	8.247	5.799	4	54.4	0.13	5	6.5	7	54.3741	174.551	726.721	2866.48	4424.38
2016-05-29	2016	2016永昌	16	2016亚泰	12	425192016永昌2016亚泰	0	1	3-4-3 (100.0%)	343	2016永昌14	赵容亨	CD	1	1983-11-03	48.6667	58.82	98	98	1	6	6	10	85.29	5	80	68	83.82	23.53	16.13	68	2.31	9.638	6.262	0	0	0	5.9	7.7	6	0	374.314	992.738	3856.29	4414.83
2016-05-29	2016	2016永昌	16	2016亚泰	12	425192016永昌2016亚泰	0	1	3-4-3 (100.0%)	343	2016永昌4	李超	CD	0	1987-08-16	48.6667	58.82	98	98	1	15	15	9	86.36	6	50	64	87.5	22.73	20.49	66	2.03	10.088	6.433	5	107.2	0.24	6.2	8	6	107.249	325.225	1077.84	4343.14	4234.76
2016-05-29	2016	2016永昌	16	2016亚泰	12	425192016永昌2016亚泰	0	1	3-4-3 (100.0%)	343	2016永昌5	姜洪权	CD	0	1987-01-02	48.6667	58.82	98	98	1	18	18	16	73.33	10	60	57	73.68	33.33	16.03	60	1.95	10.253	6.264	0	0	0	6.3	7.7	16	0	249.269	1111.06	4541.84	4350.46
2016-06-19	2016	2016永昌	16	2016建业	13	425402016永昌2016建业	1	0	3-4-3 (100.0%)	343	2016永昌14	赵容亨	CD	1	1983-11-03	49.8	50.74	98	98	1	11	11	6	84.21	4	75	37	78.38	50	21.04	38	1.74	8.39	5.636	2	31.7	0.08	5.1	6.8	5	31.7253	112.012	691.858	2941.01	4613.69
2016-06-19	2016	2016永昌	16	2016建业	13	425402016永昌2016建业	1	0	3-4-3 (100.0%)	343	2016永昌5	姜洪权	CD	0	1987-01-02	49.8	50.74	98	98	1	14	14	6	83.33	19	57.89	36	83.33	47.22	12.04	36	1.72	9.116	5.854	1	11	0.03	5.6	7.1	13	10.9732	190.67	728.16	3335.72	4850.4
2016-06-19	2016	2016永昌	16	2016建业	13	425402016永昌2016建业	1	0	3-4-3 (100.0%)	343	2016永昌18	许博	CD	0	1985-05-18	49.8	50.74	98	98	1	6	6	6	80	15	73.33	28	82.14	26.67	18.59	30	1.93	9.15	5.605	0	0	0	5.6	6.8	11	0	206.482	742.175	3159.09	5042.64
2016-07-16	2016	2016富力	6	2016泰达	10	425672016富力2016泰达	3	2	3-4-3 (100.0%)	343	2016富力22	张贤秀	CD	1	1991-09-28	55.65	61.06	97	97	1	9	9	8	88.57	3	66.67	69	86.96	21.43	11.12	70	2.26	9.497	6.54	9	198.9	0.46	5.8	7.1	2	198.904	382.768	1038.51	3120.56	4755.77
2016-07-16	2016	2016富力	6	2016泰达	10	425672016富力2016泰达	3	2	3-4-3 (100.0%)	343	2016富力5	张耀坤	CD	0	1981-04-07	55.65	61.06	97	97	1	10	10	7	87.72	4	25	55	89.09	36.84	17.7	57	1.79	8.219	5.554	6	142.8	0.32	5.1	6	3	142.83	163.526	538.315	2344.39	5030.08
2016-07-16	2016	2016富力	6	2016泰达	10	425672016富力2016泰达	3	2	3-4-3 (100.0%)	343	2016富力3	于洋	CD	0	1989-08-06	55.65	61.06	97	97	1	10	10	4	93.55	8	62.5	60	90	22.58	12.26	62	2.21	8.891	5.899	1	19.3	0.05	5.5	6.4	9	19.3281	253.591	476.454	3101.15	5040.12
2016-07-23	2016	2016富力	6	2016富德	9	425742016富力2016富德	1	3	3-4-3 (100.0%)	343	2016富力22	张贤秀	CD	1	1991-09-28	61.2	63.74	95	95	1	13	13	8	91.49	6	50	93	91.4	20.21	15.38	94	2.56	9.816	7.49	12	281.5	0.68	6.1	7.3	3	281.464	625.758	1104.46	3215.69	4589.13
2016-07-23	2016	2016富力	6	2016富德	9	425742016富力2016富德	1	3	3-4-3 (100.0%)	343	2016富力3	于洋	CD	0	1989-08-06	61.2	63.74	95	95	1	10	10	8	87.88	3	33.33	65	86.15	34.85	12.53	66	1.97	9.424	7.234	9	234.6	0.56	5.9	7.1	7	234.595	341.469	956.207	3339.24	4552.52
2016-07-23	2016	2016富力	6	2016富德	9	425742016富力2016富德	1	3	3-4-3 (100.0%)	343	2016富力5	张耀坤	CD	0	1981-04-07	61.2	63.74	95	95	1	13	13	7	88.14	1	100	57	89.47	32.2	18.81	59	1.93	8.959	6.807	6	130.4	0.32	5.6	6.7	4	130.357	551.903	849.132	2994.15	4433.37
2016-10-16	2016	2016富力	6	2016绿城	15	426592016富力2016绿城	5	2	3-4-3 (100.0%)	343	2016富力3	于洋	CD	0	1989-08-06	57.2333	63.54	94	94	1	15	15	9	87.32	6	50	69	88.41	26.76	13.97	71	1.96	8.997	6.492	6	120.2	0.3	5.7	6.8	8	120.199	320.803	920.035	3292.27	4343.9
2016-10-16	2016	2016富力	6	2016绿城	15	426592016富力2016绿城	5	2	3-4-3 (100.0%)	343	2016富力5	张耀坤	CD	0	1981-04-07	57.2333	63.54	94	94	1	8	8	7	90.67	6	66.67	71	91.55	24	14.37	75	2.16	8.795	6.348	5	110.9	0.28	5.6	6.7	5	110.947	426.83	783.028	3104.58	4369.95
2016-10-16	2016	2016富力	6	2016绿城	15	426592016富力2016绿城	5	2	3-4-3 (100.0%)	343	2016富力7	斯文森	CD	1	1987-02-07	57.2333	63.54	94	94	1	11	11	2	97.1	5	60	69	94.2	30.43	15.53	69	1.94	9.796	7.103	5	95.9	0.23	6.2	7.4	1	95.8804	399.046	894.902	4165.15	4240.84
2017-03-04	2017	2017富力	5	2017权健	3	427982017富力2017权健	2	0	3-4-3 (100.0%)	343	2017富力18	戈腾	CD	0	1990-02-20	54.3	50.9	95	95	1	16	16	10	76.74	4	75	42	78.57	34.88	15.78	43	2.09	10.974	7.516	11	209.1	0.49	6.9	8.3	4	209.113	724.557	1118.45	4118.47	4803.36
2017-03-04	2017	2017富力	5	2017权健	3	427982017富力2017权健	2	0	3-4-3 (100.0%)	343	2017富力36	黄政宇	CD	0	1997-01-24	54.3	50.9	95	95	1	12	12	9	80.85	4	100	46	80.43	44.68	15.73	47	1.74	9.529	6.921	4	95.8	0.22	6	7.6	7	95.8377	336.468	768.726	4133.54	4194.07
2017-03-04	2017	2017富力	5	2017权健	3	427982017富力2017权健	2	0	3-4-3 (100.0%)	343	2017富力19	姜洪权	CD	0	1987-01-02	54.3	50.9	89	95	0	15	16.0112	13.8764	71.74	7.47191	71.43	45.8989	67.44	39.13	16.25	49.1011	1.8	10.1447	7.02039	2.13483	38.3202	0.09	6.4	7.6	9.60674	38.322	360.466	1104.48	4004.66	4636.77
2017-04-08	2017	2017富力	5	2017恒大	1	428332017富力2017恒大	2	2	3-4-3 (100.0%)	343	2017富力18	戈腾	CD	0	1990-02-20	53.45	48.37	95	95	1	17	17	17	69.09	1	100	53	69.81	38.18	13.96	55	2.25	10.379	7.211	7	117.3	0.28	6.5	8.1	3	117.316	531.339	1138.8	3742.46	4848.77
2017-04-08	2017	2017富力	5	2017恒大	1	428332017富力2017恒大	2	2	3-4-3 (100.0%)	343	2017富力19	姜洪权	CD	0	1987-01-02	53.45	48.37	95	95	1	13	13	9	80	7	42.86	44	81.82	37.78	10.96	45	1.91	9.767	6.798	4	101.6	0.24	6.1	7.6	8	101.572	293.935	947.364	3935.56	4488.99
2017-04-08	2017	2017富力	5	2017恒大	1	428332017富力2017恒大	2	2	3-4-3 (100.0%)	343	2017富力36	黄政宇	CD	0	1997-01-24	53.45	48.37	95	95	1	16	16	10	76.74	3	33.33	43	76.74	37.21	18.52	43	1.91	9.186	6.695	5	99	0.23	5.8	7.5	5	99.0123	320.361	831.053	3915.56	4019.77
2017-04-28	2017	2017富力	5	2017恒丰	8	428532017富力2017恒丰	1	3	3-4-3 (100.0%)	343	2017富力36	黄政宇	CD	0	1997-01-24	51.3833	65.46	98	98	1	17	17	9	86.36	1	100	64	89.06	33.33	17.53	66	2.05	8.979	6.561	8	152.2	0.35	5.4	7.7	2	152.158	359.986	718.992	3828.36	3919.8
2017-04-28	2017	2017富力	5	2017恒丰	8	428532017富力2017恒丰	1	3	3-4-3 (100.0%)	343	2017富力18	戈腾	CD	0	1990-02-20	51.3833	65.46	98	98	1	11	11	7	87.72	7	57.14	54	90.74	15.79	10.23	57	2.53	10.035	6.729	6	126.8	0.29	6.1	7.9	8	126.818	329.182	1061.22	3638.24	4879.73
2017-04-28	2017	2017富力	5	2017恒丰	8	428532017富力2017恒丰	1	3	3-4-3 (100.0%)	343	2017富力19	姜洪权	CD	0	1987-01-02	51.3833	65.46	98	98	1	11	11	10	84.13	11	72.73	63	84.13	30.16	11.63	63	1.89	9.829	6.622	5	121.9	0.27	6	7.7	8	121.874	233.968	1091.91	3742.57	4639.14
2017-06-24	2017	2017富力	5	2017泰达	13	429102017富力2017泰达	2	1	3-4-3 (100.0%)	343	2017富力36	黄政宇	CD	0	1997-01-24	56.6	56.78	96	96	1	14	14	9	87.14	1	100	69	86.96	32.86	13.19	70	1.94	9.224	6.887	4	81.5	0.19	5.8	7.3	4	81.4959	216.29	758.794	3611.76	4555.61
2017-06-24	2017	2017富力	5	2017泰达	13	429102017富力2017泰达	2	1	3-4-3 (100.0%)	343	2017富力30	符云龙	CD	0	1995-03-18	56.6	56.78	96	96	1	14	14	9	85	9	100	59	84.75	41.67	20.36	60	1.65	8.986	6.498	4	52.2	0.12	5.6	6.9	16	52.2482	251.886	786.808	3599.56	4295.03
2017-06-24	2017	2017富力	5	2017泰达	13	429102017富力2017泰达	2	1	3-4-3 (100.0%)	343	2017富力19	姜洪权	CD	0	1987-01-02	56.6	56.78	96	96	1	8	8	9	82.69	6	50	50	86	26.92	13.4	52	1.98	9.233	6.481	1	21.2	0.05	5.8	6.9	7	21.2353	248.634	833.111	3305.65	4824.42
2017-08-10	2017	2017上港	2	2017华夏	4	429572017上港2017华夏	2	2	3-4-3 (100.0%)	343	2017上港4	王燊超	CD	0	1989-02-08	44.4167	53.1	97	97	1	12	12	12	71.43	3	0	37	75.68	42.86	12.58	42	2.17	9.574	5.988	8	146.4	0.35	5.9	8.1	2	146.398	400.165	1174.32	3571.08	4281.76
2017-08-10	2017	2017上港	2	2017华夏	4	429572017上港2017华夏	2	2	3-4-3 (100.0%)	343	2017上港28	贺惯	CD	0	1993-01-25	44.4167	53.1	97	97	1	14	14	13	56.67	3	33.33	28	57.14	43.33	18.42	30	1.6	8.613	5.519	8	170	0.39	5.3	7.5	4	170.014	414.344	810.313	2769.13	4448.71
2017-08-10	2017	2017上港	2	2017华夏	4	429572017上港2017华夏	2	2	3-4-3 (100.0%)	343	2017上港13	魏震	CD	0	1997-02-12	44.4167	53.1	97	97	1	19	19	13	62.86	5	80	32	71.88	42.86	14.45	35	1.74	9.018	5.591	6	139.2	0.32	5.5	7.6	5	139.171	467.668	742.46	3368.25	4300.12
2017-08-14	2017	2017泰达	13	2017华夏	4	429612017泰达2017华夏	0	2	3-4-3 (100.0%)	343	2017泰达28	谭望嵩	CD	0	1985-12-19	50.5833	50.86	94	94	1	12	12	9	77.5	14	35.71	40	75	45	16.02	40	1.88	9.915	6.458	3	52.8	0.13	6.3	7.7	4	52.7815	442.881	1008.92	3703.55	4706.88
2017-08-14	2017	2017泰达	13	2017华夏	4	429612017泰达2017华夏	0	2	3-4-3 (100.0%)	343	2017泰达14	黄锡镐	CD	1	1989-06-27	50.5833	50.86	94	94	1	14	14	10	75	3	66.67	37	75.68	37.5	19.34	40	1.98	9.352	6.141	7	165.7	0.39	5.9	7.3	3	165.672	260.446	825.649	3810.2	4289.79
2017-08-14	2017	2017泰达	13	2017华夏	4	429612017泰达2017华夏	0	2	3-4-3 (100.0%)	343	2017泰达26	曹阳	CD	0	1981-12-15	50.5833	50.86	94	94	1	15	15	11	75.56	4	0	44	77.27	55.56	15.92	45	1.76	9.334	6.296	4	90.2	0.21	5.9	7.5	4	90.2459	314.628	816.532	3737.42	4375.04
2017-08-20	2017	2017富力	5	2017鲁能	6	429672017富力2017鲁能	1	1	3-4-3 (100.0%)	343	2017富力35	李提香	CD	0	1989-09-01	52.5	62.23	96	96	1	12	12	8	87.3	6	33.33	61	86.89	22.22	13.05	63	2.21	9.765	6.862	4	91.7	0.21	6.1	7.8	2	91.7206	423.762	1116.96	3442.83	4689.65
2017-08-20	2017	2017富力	5	2017鲁能	6	429672017富力2017鲁能	1	1	3-4-3 (100.0%)	343	2017富力18	戈腾	CD	0	1990-02-20	52.5	62.23	96	96	1	13	13	3	94.55	5	60	55	96.36	30.91	17.89	55	2.02	8.833	6.15	5	119.1	0.27	5.5	7	8	119.101	312.655	681.261	2803.14	4917.3
2017-08-20	2017	2017富力	5	2017鲁能	6	429672017富力2017鲁能	1	1	3-4-3 (100.0%)	343	2017富力36	黄政宇	CD	0	1997-01-24	52.5	62.23	96	96	1	12	12	4	91.84	5	40	48	91.67	34.69	8.21	49	1.88	9.011	6.456	6	115.5	0.26	5.6	7.4	2	115.497	362.138	666.729	3275.84	4590.49
2018-04-13	2018	2018权健	9	2018苏宁	5	432032018权健2018苏宁	1	1	3-4-3 (100.0%)	343	2018权健21	权敬源	CD	1	1992-01-31	55.7667	44.77	97	97	1	8	8	10	83.33	2	0	59	76.27	33.33	15.6	60	1.98	10.947	8.229	3	42.3	0.1	6.8	8.9	2	42.2612	574.751	1919.04	4840.61	3570.73
2018-04-13	2018	2018权健	9	2018苏宁	5	432032018权健2018苏宁	1	1	3-4-3 (100.0%)	343	2018权健4	刘奕鸣	CD	0	1995-02-28	55.7667	44.77	97	97	1	11	11	6	80.65	3	66.67	29	79.31	54.84	14.96	31	1.45	9.32	7.154	5	113.5	0.27	5.8	7.7	3	113.536	249.709	814.868	4570.56	3571.5
2018-04-13	2018	2018权健	9	2018苏宁	5	432032018权健2018苏宁	1	1	3-4-3 (100.0%)	343	2018权健3	王杰	CD	0	1989-01-14	55.7667	44.77	88	97	0	15	16.5341	11.0227	81.13	3.30682	33.33	56.2159	82.35	22.64	17.24	58.4205	2.08	9.95683	7.47231	2.20455	48.1693	0.11	6.1	7.9	8.81818	48.1177	467.199	1052.45	4519.44	3870.16
2018-07-22	2018	2018富力	10	2018恒丰	16	433032018富力2018恒丰	1	1	3-4-3(100.0%)	343	2018富力35	李提香	CD	0	1989-09-01	49.25	65.04	97	97	1	16	16	8	89.33	10	50	73	87.67	30.67	13.42	75	2.11	9.193	6.188	6	190.6	0.44	5.7	7.5	6	190.613	489.119	1019.67	2762.11	4731.36
2018-07-22	2018	2018富力	10	2018恒丰	16	433032018富力2018恒丰	1	1	3-4-3(100.0%)	343	2018富力36	黄政宇	CD	0	1997-01-24	49.25	65.04	90	97	0	10	10.7778	3.23333	93.88	14.0111	69.23	51.7333	95.83	32.65	15.09	52.8111	1.86	8.65887	5.94287	5.38889	163.714	0.37	5.3	7.2	6.46667	163.723	283.222	489.631	3198.89	4523.67
2018-07-22	2018	2018富力	10	2018恒丰	16	433032018富力2018恒丰	1	1	3-4-3(100.0%)	343	2018富力18	戈腾	CD	0	1990-02-20	49.25	65.04	97	97	1	14	14	6	88	10	70	50	88	34	13.15	50	2.02	9.03	5.956	5	125.5	0.28	5.6	7.3	12	125.523	265.423	761.034	3050.5	4827.82
2018-08-10	2018	2018富力	10	2018一方	11	433222018富力2018一方	0	3	3-4-3(100.0%)	343	2018富力3	托西奇	CD	1	1985-01-19	53.5833	57.61	94	94	1	19	19	16	75.38	11	72.73	64	71.88	29.23	21.16	65	2.57	9.832	7.151	10	170.5	0.41	6.2	8	10	170.473	642.226	1080.64	3714.83	4223.79
2018-08-10	2018	2018富力	10	2018一方	11	433222018富力2018一方	0	3	3-4-3(100.0%)	343	2018富力35	李提香	CD	0	1989-09-01	53.5833	57.61	94	94	1	22	22	15	78.87	7	57.14	68	77.94	30.99	81.35	71	1.99	9.519	6.869	5	84.8	0.21	6	7.7	6	84.7629	510.209	933.578	3498.75	4491.33
2018-08-10	2018	2018富力	10	2018一方	11	433222018富力2018一方	0	3	3-4-3(100.0%)	343	2018富力18	戈腾	CD	0	1990-02-20	53.5833	57.61	94	94	1	15	15	5	91.07	6	33.33	55	87.27	30.36	13.95	56	2.13	9.612	6.795	9	201	0.48	6.1	7.6	3	201.05	506.644	868.168	3154.48	4881.58
2018-08-26	2018	2018富力	10	2018苏宁	5	433382018富力2018苏宁	0	2	3-4-3 (100.0%)	343	2018富力35	李提香	CD	0	1989-09-01	63.2333	43.95	97	97	1	18	18	11	78.43	4	100	48	81.25	35.29	15.67	51	1.88	9.558	7.665	2	52.6	0.12	5.9	7.3	7	52.621	404.317	1018	3553.2	4529.87
2018-08-26	2018	2018富力	10	2018苏宁	5	433382018富力2018苏宁	0	2	3-4-3 (100.0%)	343	2018富力18	戈腾	CD	0	1990-02-20	63.2333	43.95	97	97	1	16	16	9	82	6	50	49	83.67	46	17.26	50	1.84	8.799	6.835	6	127.5	0.29	5.4	6.5	6	127.488	269.872	611.333	2757.71	5032.6
2018-08-26	2018	2018富力	10	2018苏宁	5	433382018富力2018苏宁	0	2	3-4-3 (100.0%)	343	2018富力19	姜洪权	CD	0	1987-01-02	63.2333	43.95	58	97	0	5	8.36207	15.0517	71.88	5.01724	66.67	50.1724	76.67	34.38	13.86	53.5172	1.97	9.51436	7.93393	0	0	0	5.8	6.5	3.34483	0	248.429	630.646	3448.07	5187.18
2018-08-04	2018	2018力帆	13	2018人和	8	433162018力帆2018人和	1	1	3-4-3 (100.0%)	343	2018力帆5	姜积弘	CD	0	1990-02-08	45.8833	42.78	87	96	0	9	9.93103	11.0345	60	12.1379	54.55	24.2759	63.64	60	20.41	27.5862	1.32	8.81324	5.46869	0	0	0	5.5	7.3	7.72414	0	294.741	750.371	3175.81	4591.82
2018-08-04	2018	2018力帆	13	2018人和	8	433162018力帆2018人和	1	1	3-4-3 (100.0%)	343	2018力帆9	刘宇（大）	CD	0	1985-05-12	45.8833	42.78	96	96	1	8	8	7	78.13	4	50	32	78.13	31.25	19.05	32	2.53	9.064	5.832	5	96.1	0.23	5.7	7.6	2	96.13	239.746	820.667	3831.03	4076.86
2018-08-04	2018	2018力帆	13	2018人和	8	433162018力帆2018人和	1	1	3-4-3 (100.0%)	343	2018力帆21	隋东陆	CD	0	1983-06-21	45.8833	42.78	96	96	1	20	20	10	66.67	8	50	29	62.07	63.33	23.36	30	1.47	8.411	5.368	2	33.4	0.08	5.3	7	11	33.4113	216.065	614.819	3201.45	4345.63
2018-08-04	2018	2018建业	12	2018权健	9	433162018建业2018权健	2	1	3-4-3 (100.0%)	343	2018建业25	陈灏	CD	0	1993-01-28	54.9333	42.08	100	100	1	10	10	8	63.64	3	66.67	22	59.09	45.45	22.42	22	1.95	8.28	5.599	2	46.5	0.12	5	6.1	4	46.4658	227.809	529.205	2622.55	4854.43
2018-08-04	2018	2018建业	12	2018权健	9	433162018建业2018权健	2	1	3-4-3 (100.0%)	343	2018建业5	顾操	CD	0	1988-05-31	54.9333	42.08	100	100	1	9	9	8	60	8	87.5	20	60	55	14.39	20	1.55	7.679	5.139	1	11.5	0.03	4.6	5.6	7	11.4696	186.636	255.298	1817.24	5408.24
2018-08-04	2018	2018建业	12	2018权健	9	433162018建业2018权健	2	1	3-4-3 (100.0%)	343	2018建业24	刘恒	CD	0	1996-01-06	54.9333	42.08	66	100	0	5	7.57576	7.57576	72.22	1.51515	0	27.2727	66.67	50	15.3	27.2727	1.61	9.2697	6.66364	3.0303	43.7879	0.09	5.5	6.8	1.51515	43.8397	282.033	366.797	3916.24	4660.83
2018-08-05	2018	2018富力	10	2018恒大	2	433172018富力2018恒大	2	4	3-4-3 (100.0%)	343	2018富力35	李提香	CD	0	1989-09-01	50.2167	47.13	95	95	1	2	2	4	90	8	37.5	37	91.89	30	16.77	40	2.02	9.035	6.423	6	119	0.29	5.7	7.7	1	119.002	423.997	747.389	3304.77	4440.14
2018-08-05	2018	2018富力	10	2018恒大	2	433172018富力2018恒大	2	4	3-4-3 (100.0%)	343	2018富力19	姜洪权	CD	0	1987-01-02	50.2167	47.13	95	95	1	5	5	7	84.44	3	0	43	83.72	33.33	13.33	45	1.89	9.074	6.02	8	119.3	0.29	5.7	7.2	0	119.343	430.157	826.04	2873.45	4825.18
2018-08-05	2018	2018富力	10	2018恒大	2	433172018富力2018恒大	2	4	3-4-3 (100.0%)	343	2018富力18	戈腾	CD	0	1990-02-20	50.2167	47.13	95	95	1	14	14	10	75.61	4	50	40	77.5	41.46	19.05	41	1.9	9.287	6.327	2	28.2	0.07	5.8	7.6	4	28.2092	393.44	1067.31	2985.68	4812.36
2018-09-16	2018	2018富力	10	2018鲁能	3	433592018富力2018鲁能	1	2	3-4-3 (100.0%)	343	2018富力3	托西奇	CD	1	1985-01-19	59.0833	57.71	95	95	1	18	18	11	87.21	12	58.33	84	86.9	19.77	14.84	86	2.44	10.981	8.409	11	191.2	0.45	6.9	8.5	4	191.23	740.322	1824.81	4262.07	3962.93
2018-09-16	2018	2018富力	10	2018鲁能	3	433592018富力2018鲁能	1	2	3-4-3 (100.0%)	343	2018富力36	黄政宇	CD	0	1997-01-24	59.0833	57.71	95	95	1	9	9	9	85	7	14.29	59	84.75	26.67	12.08	60	2.07	9.959	7.783	7	102.8	0.24	6.3	7.9	2	102.82	417.803	1156.13	4163.39	4119.23
2018-09-16	2018	2018富力	10	2018鲁能	3	433592018富力2018鲁能	1	2	3-4-3 (100.0%)	343	2018富力18	戈腾	CD	0	1990-02-20	59.0833	57.71	95	95	1	15	15	10	80	5	60	48	83.33	34	15.66	50	2.24	9.596	7.121	4	73.7	0.18	6	7.2	6	73.6696	515.773	1007.64	3195.32	4803.27
2018-09-23	2018	2018富力	10	2018力帆	13	433662018富力2018力帆	1	1	3-4-3 (100.0%)	343	2018富力10	雷纳迪尼奥	CD	1	1988-10-04	58.7667	58.28	96	96	1	4	4	13	80.88	7	57.14	61	85.25	27.94	6.56	68	2.85	8.935	6.677	5	119.1	0.28	5.5	6.8	0	119.138	212.215	883.488	3017.55	4702.21
2018-09-23	2018	2018富力	10	2018力帆	13	433662018富力2018力帆	1	1	3-4-3 (100.0%)	343	2018富力7	扎哈维	CD	1	1987-07-25	58.7667	58.28	90	96	0	2	2.13333	18.1333	64.58	1.06667	100	34.1333	81.25	22.92	14.95	51.2	2.4	8.8832	6.86933	6.4	115.307	0.28	5.5	6.9	3.2	115.337	533.844	1164.52	2625.17	4444.26
2018-09-23	2018	2018富力	10	2018力帆	13	433662018富力2018力帆	1	1	3-4-3 (100.0%)	343	2018富力29	肖智	CD	0	1985-05-28	58.7667	58.28	96	96	1	2	2	7	61.11	6	33.33	16	62.5	61.11	3.79	18	1.44	9.309	6.722	4	61.4	0.15	5.8	6.9	3	61.3944	225.457	786.361	3330.88	4905.12
2019-05-12	2019	2019佳兆业	15	2019国安	2	435972019佳兆业2019国安	0	3	3-4-3 (100.0%)	343	2019佳兆业29	王大龙	CD	0	1989-03-11	50.8167	42.7	94	94	1	9	9	10	77.27	6	50	43	76.74	31.82	15.49	44	1.93	9.939	7.626	9	169.1	0.41	6.3	7.7	2	169.055	477.196	1147.81	3872.92	4272.45
2019-05-12	2019	2019佳兆业	15	2019国安	2	435972019佳兆业2019国安	0	3	3-4-3 (100.0%)	343	2019佳兆业4	乔巍	CD	0	1987-07-20	50.8167	42.7	94	94	1	8	8	10	72.22	3	33.33	34	76.47	41.67	22.19	36	2.22	9.927	7.734	3	60.9	0.15	6.3	7.8	1	60.9094	579.533	1152.37	3975	4159.25
2019-05-12	2019	2019佳兆业	15	2019国安	2	435972019佳兆业2019国安	0	3	3-4-3 (100.0%)	343	2019佳兆业25	王鹏（）	CD	0	1993-01-24	50.8167	42.7	94	94	1	13	13	6	83.78	7	42.86	37	81.08	40.54	15.4	37	1.92	9.74	7.38	5	71.3	0.17	6.2	7.4	0	71.2747	418.554	1005.92	3759.53	4484.36
2019-11-23	2019	2019人和	16	2019苏宁	4	437922019人和2019苏宁	2	3	3-4-3 (100.0%)	343	2019人和21	靳辉	CD	0	1988-03-10	50.8167	48.03	97	97	1	11	11	11	73.17	8	50	39	76.92	34.15	13.56	41	1.83	9.757	6.389	6	115.1	0.27	6	8.1	6	115.097	415.597	1449.35	3649.99	4127.37
2019-11-23	2019	2019人和	16	2019苏宁	4	437922019人和2019苏宁	2	3	3-4-3 (100.0%)	343	2019人和2	杜文洋	CD	0	1990-01-28	50.8167	48.03	97	97	1	18	18	14	70.83	4	50	45	71.11	45.83	26.05	48	1.83	9.317	6.095	3	53.8	0.12	5.7	7.7	3	53.7833	237.966	1087.4	3622.1	4316.03
2019-11-23	2019	2019人和	16	2019苏宁	4	437922019人和2019苏宁	2	3	3-4-3 (100.0%)	343	2019人和3	刘博洋	CD	0	1997-01-18	50.8167	48.03	97	97	1	14	14	13	67.5	13	53.85	36	72.22	47.5	14.7	40	1.75	9.726	6.411	4	57	0.14	6	8.1	7	56.9501	432.231	1078.69	4199.65	3958.73
2019-12-01	2019	2019富力	12	2019建业	8	438002019富力2019建业	0	1	3-4-3(100.0%)	343	2019富力35	李提香	CD	0	1989-09-01	50.8167	58.39	95	95	1	16	16	10	86.49	4	75	70	84.29	22.97	14.5	74	2.61	10.827	8.304	18	396.4	0.91	6.8	8.5	2	396.437	919.618	1347.26	3765.1	4398.32
2019-12-01	2019	2019富力	12	2019建业	8	438002019富力2019建业	0	1	3-4-3(100.0%)	343	2019富力18	戈腾	CD	0	1990-02-20	50.8167	58.39	95	95	1	16	16	5	89.13	6	66.67	46	89.13	30.43	18.06	46	2.07	10.029	7.343	8	202.1	0.46	6.3	7.5	4	202.139	492.887	1328.72	3299.73	4705.76
2019-12-01	2019	2019富力	12	2019建业	8	438002019富力2019建业	0	1	3-4-3(100.0%)	343	2019富力19	姜洪权	CD	0	1987-01-02	50.8167	58.39	95	95	1	13	13	13	75.93	3	33.33	52	76.92	29.63	14.56	54	1.96	10.27	7.476	10	181.6	0.42	6.4	7.7	5	181.645	485.515	1364.99	3854.82	4382.82
2019-03-01	2019	2019上港	3	2019申花	13	435252019上港2019申花	4	0	3-4-3 (100.0%)	343	2019上港21	于海	CD	0	1987-06-04	50.8167	51.85	97	97	1	14	14	9	73.53	5	80	34	73.53	50	14.94	34	1.82	9.147	5.736	5	85.3	0.2	5.6	7.8	7	85.3164	388.473	1083.8	3391.21	4197.95
2019-03-01	2019	2019上港	3	2019申花	13	435252019上港2019申花	4	0	3-4-3 (100.0%)	343	2019上港28	贺惯	CD	0	1993-01-25	50.8167	51.85	97	97	1	9	9	5	84.85	5	60	32	87.5	42.42	20.44	33	2.21	8.522	5.655	4	97	0.22	5.3	7.7	4	96.9928	252.225	952.59	3276.92	3943.44
2019-03-01	2019	2019上港	3	2019申花	13	435252019上港2019申花	4	0	3-4-3 (100.0%)	343	2019上港5	石柯	CD	0	1993-01-08	50.8167	51.85	46	97	0	9	18.9783	8.43478	80	4.21739	50	42.1739	75	35	13.47	42.1739	1.8	7.84013	5.24011	8.43478	158.785	0.38	4.8	7.2	2.1087	158.71	394.038	614.775	2789.21	3884.18
2019-03-01	2019	2019上港	3	2019申花	13	435252019上港2019申花	4	0	3-4-3 (100.0%)	343	2019上港13	魏震	CD	0	1997-02-12	50.8167	51.85	50	97	0	5	9.7	5.82	72.73	3.88	50	19.4	70	36.36	9.67	21.34	2	9.2053	6.11294	1.94	20.758	0.05	5.6	8	5.82	20.8466	579.4	1308.04	3280.72	4016.87
2019-09-15	2019	2019泰达	7	2019申花	13	437232019泰达2019申花	3	0	3-4-3 (100%)	343	2019泰达30	刘洋（大）	CD	0	1991-02-09	50.8167	44.96	96	96	1	17	17	16	64.44	5	40	44	59.09	57.78	21.24	45	1.82	9.21	6.13	5	72.2	0.17	5.7	7.2	7	72.2299	391.239	810.191	3022.93	4913.18
2019-09-15	2019	2019泰达	7	2019申花	13	437232019泰达2019申花	3	0	3-4-3 (100%)	343	2019泰达15	巴斯蒂安斯	CD	1	1988-05-09	50.8167	44.96	96	96	1	10	10	9	57.14	8	75	21	57.14	52.38	21.89	21	1.57	8.819	5.817	3	62.9	0.14	5.5	6.8	9	62.8997	227.341	715.198	3231.78	4581.52
2019-09-15	2019	2019泰达	7	2019申花	13	437232019泰达2019申花	3	0	3-4-3 (100%)	343	2019泰达4	杨帆	CD	0	1996-03-28	50.8167	44.96	96	96	1	12	12	9	72.73	15	53.33	30	76.67	39.39	20.29	33	1.7	8.684	6.07	7	186.4	0.43	5.4	7.1	4	186.445	349.919	881.796	2829.65	4436.11
2019-05-04	2019	2019富力	12	2019上港	3	435892019富力2019上港	0	2	3-4-3 (100.0%)	343	2019富力3	托西奇	CD	1	1985-01-19	50.8167	50.25	95	95	1	11	11	13	77.19	6	50	54	79.63	33.33	11.27	57	2.21	10.29	7.83	10	168	0.38	6.5	8.1	3	167.998	721.735	1481.99	4036.24	3882.22
2019-05-04	2019	2019富力	12	2019上港	3	435892019富力2019上港	0	2	3-4-3 (100.0%)	343	2019富力18	戈腾	CD	0	1990-02-20	50.8167	50.25	95	95	1	10	10	9	77.5	5	40	40	77.5	30	20.77	40	1.98	9.359	6.923	7	95.9	0.23	5.9	7.2	3	95.9435	353.777	825.641	3461.03	4622.35
2019-05-04	2019	2019富力	12	2019上港	3	435892019富力2019上港	0	2	3-4-3 (100.0%)	343	2019富力19	姜洪权	CD	0	1987-01-02	50.8167	50.25	95	95	1	9	9	8	80.49	5	40	39	79.49	26.83	14.19	41	1.83	9.412	6.895	7	141.5	0.33	5.9	7.2	4	141.524	396.581	884.024	3445.82	4544.18
2019-10-20	2019	2019泰达	7	2019人和	16	437582019泰达2019人和	1	0	3-4-3 (100.0%)	343	2019泰达30	刘洋（大）	CD	0	1991-02-09	50.8167	64.26	96	96	1	15	15	14	82.05	4	50	76	84.21	35.9	13.98	78	1.83	9.017	5.862	4	84.6	0.2	5.6	7.4	8	84.6076	294.788	876.912	3028.73	4732.02
2019-10-20	2019	2019泰达	7	2019人和	16	437582019泰达2019人和	1	0	3-4-3 (100.0%)	343	2019泰达15	巴斯蒂安斯	CD	1	1988-05-09	50.8167	64.26	96	96	1	16	16	8	89.04	5	40	73	89.04	31.51	19.7	73	1.84	8.91	5.699	1	20.9	0.05	5.5	7.2	5	20.8521	297.141	644.119	3607.3	4340.72
2019-10-20	2019	2019泰达	7	2019人和	16	437582019泰达2019人和	1	0	3-4-3 (100.0%)	343	2019泰达4	杨帆	CD	0	1996-03-28	50.8167	64.26	96	96	1	15	15	16	76.47	8	50	67	76.12	27.94	19.24	68	2.25	8.924	6.097	8	164.4	0.39	5.5	7.7	5	164.4	338.287	940.834	3058.95	4421.17
2019-09-15	2019	2019卓尔	6	2019一方	9	437232019卓尔2019一方	1	0	3-4-3 (100.0%)	343	2019卓尔4	艾志波	CD	0	1982-10-29	50.8167	54.5	96	96	1	10	10	6	90.48	9	66.67	60	90	30.16	13.41	63	1.94	9.877	7.536	1	17.6	0.04	6.1	7.2	7	17.6182	371.053	856.27	4001.67	4630.56
2019-09-15	2019	2019卓尔	6	2019一方	9	437232019卓尔2019一方	1	0	3-4-3 (100.0%)	343	2019卓尔25	姆比亚	CD	1	1986-05-20	50.8167	54.5	96	96	1	16	16	9	88.89	5	60	76	89.47	35.8	16.18	81	2.02	9.167	6.794	4	69.3	0.16	5.7	6.5	6	69.271	299.008	699.325	3226.69	4872.46
2019-09-15	2019	2019卓尔	6	2019一方	9	437232019卓尔2019一方	1	0	3-4-3 (100.0%)	343	2019卓尔3	刘毅	CD	0	1988-08-26	50.8167	54.5	96	96	1	12	12	13	80.6	6	50	66	80.3	35.82	11.64	67	1.87	9.169	6.978	5	134.3	0.3	5.7	6.7	3	134.321	169.119	536.136	3219.22	5110.57
2020-09-27	2020	2020富力	11	2020鲁能	5	441012020富力2020鲁能	0	0	3-4-3 (100.0%)	343	2020富力18	戈腾	CD	0	1990-02-20	2.45347	37.54	93	93	1	11	11	6	78.57	5	40	28	75	46.43	15.34	28	1.75	9.066	6.877	5	120.4	0.28	5.8	7	7	120.434	163.86	591.513	3509.56	0
2021-04-22	2021	2021亚泰	4	2021一方	15	443082021亚泰2021一方	2	1	3-4-3 (100.0%)	343	2021亚泰25	王鹏	CD	0	1993-01-24	2.46181	57.63	96	96	1	11	11	12	85	14	57.14	77	77.92	28.75	12.22	80	2.27	10.351	7.571	10	152.6	0.37	6.5	7.7	8	152.611	431.429	1104	4215.68	0
2021-04-22	2021	2021亚泰	4	2021一方	15	443082021亚泰2021一方	2	1	3-4-3 (100.0%)	343	2021亚泰4	奥克雷	CD	1	1992-08-11	2.46181	57.63	96	96	1	6	6	1	98.48	3	33.33	65	98.46	19.7	20.15	66	2.14	10.062	7.574	4	87	0.21	6.3	7.7	6	87.0223	324.719	1080.97	4514.97	0
2021-04-22	2021	2021亚泰	4	2021一方	15	443082021亚泰2021一方	2	1	3-4-3 (100.0%)	343	2021亚泰5	孙捷	CD	0	1992-01-01	2.46181	57.63	96	96	1	8	8	10	85.51	6	66.67	68	86.76	26.09	12.26	69	2.28	10.907	7.924	8	169.1	0.41	6.8	8.1	3	169.091	496.938	1330.05	4332.51	0
2021-04-29	2021	2021亚泰	4	2021泰达	12	443152021亚泰2021泰达	0	0	3-4-3 (100.0%)	343	2021亚泰25	王鹏	CD	0	1993-01-24	2.36667	61.13	95	95	1	8	8	7	90.41	7	71.43	68	92.65	23.29	10.51	73	2.27	10.209	7.381	7	181.8	0.42	6.4	7.7	3	181.768	495.305	1240.52	3702.04	0
2021-04-29	2021	2021亚泰	4	2021泰达	12	443152021亚泰2021泰达	0	0	3-4-3 (100.0%)	343	2021亚泰4	奥克雷	CD	1	1992-08-11	2.36667	61.13	95	95	1	16	16	11	86.42	7	57.14	78	85.9	24.69	16.22	81	2.05	9.621	7.04	12	235.6	0.57	6	7.4	5	235.634	466.192	882.929	3888.3	0
2021-04-29	2021	2021亚泰	4	2021泰达	12	443152021亚泰2021泰达	0	0	3-4-3 (100.0%)	343	2021亚泰5	孙捷	CD	0	1992-01-01	2.36667	61.13	95	95	1	19	19	10	89.8	8	62.5	94	91.49	32.65	14.29	98	1.97	10.735	7.636	11	204.1	0.48	6.7	8	13	204.086	524.306	1207.14	4316.26	0
2021-05-03	2021	2021富力	7	2021黄海	16	443192021富力2021黄海	1	0	3-4-3 (100.0%)	343	2021富力5	胡睿宝	CD	0	1996-10-17	2.66111	62.45	94	94	1	8	8	5	92.31	3	100	65	92.31	23.08	7.73	65	2.66	9.452	7.398	1	18.3	0.05	6	6.9	3	18.3213	279.409	992.108	3739.3	0
2021-05-03	2021	2021富力	7	2021黄海	16	443192021富力2021黄海	1	0	3-4-3 (100.0%)	343	2021富力36	黄政宇	CD	0	1997-01-24	2.66111	62.45	89	94	0	5	5.2809	1.05618	98.57	3.16854	0	73.9326	98.57	40	19.8	73.9326	1.79	9.59751	7.75658	3.16854	56.2944	0.14	6.1	7.2	2.11236	56.3392	274.276	783.616	4064.33	0
2021-05-03	2021	2021富力	7	2021黄海	16	443192021富力2021黄海	1	0	3-4-3 (100.0%)	343	2021富力19	姜洪权	CD	0	1987-01-02	2.66111	62.45	94	94	1	10	10	10	88.1	7	57.14	83	87.95	27.38	15.68	84	2.02	9.313	7.112	6	122.4	0.3	5.9	6.7	8	122.356	281.322	707.771	3370.12	0
2021-05-05	2021	2021申花	9	2021上港	2	443212021申花2021上港	1	1	3-4-3 (100.0%)	343	2021申花6	冯潇霆	CD	0	1985-10-22	2.12569	31.91	95	95	1	17	17	14	61.11	4	75	34	58.82	55.56	18.83	36	1.69	9.141	6.225	7	132.7	0.31	5.7	7.2	4	132.738	403.122	847.462	2817.46	0
2021-05-05	2021	2021申花	9	2021上港	2	443212021申花2021上港	1	1	3-4-3 (100.0%)	343	2021申花22	约尼奇	CD	1	1991-01-29	2.12569	31.91	95	95	1	13	13	12	63.64	9	44.44	33	60.61	57.58	24.23	33	1.7	9.053	6.215	2	61.8	0.14	5.7	7.2	3	61.7791	393.267	761.713	3245.67	0
2021-05-05	2021	2021申花	9	2021上港	2	443212021申花2021上港	1	1	3-4-3 (100.0%)	343	2021申花2	艾迪·弗朗西斯	CD	0	1990-12-17	2.12569	31.91	88	95	0	8	8.63636	14.0341	55.17	5.39773	20	30.2273	53.57	58.62	23.42	31.3068	1.41	10.1186	6.85727	7.55682	201.227	0.47	6.4	7.9	3.23864	201.255	438.864	1050.42	4266.12	0
