# Supplementary material for: Non-linear trends using the generalized additive models in physical and technical performances of the Chinese Super League players
Source: PLoS One. 2024 Jul 26;19(7):e0307843. doi: 10.1371/journal.pone.0307843 (PMC11280146; doi:10.1371/journal.pone.0307843)
Supplement: S1 File — It includes detailed datasets used in the analysis of non-linear trends in physical and technical performance indicators of players across different positions and formations in the Chinese Super League from the 2015 to 2021 seasons. (ZIP) [file pone.0307843.s001.zip › Datta/CD/CD4231.xlsx]

## Sheet: Sheet1
MatchDate	Season	球队名字	球队排名	对手名字	对手排名		GoalsScored	GoalsAgainst	阵型2	formation	球队	PlayerID	场上确切位置	ForeignorNot	确切出生日期	MinBallinPlay	BallPoss%	MinPlayed	全场时间	FullMatchorNo	Gain_of_Possession	标准化Poss	Loss_of_Possession	Ball_Retention	Challenge	Challenge_Success_Rate	Pass	Pass_Success_Rate	FirstTimePassofIndposs%	AvgLengthFwdPass	标准化IndPoss	TouchesperIndPoss	Distance_Covered	Distance_Covered_Ball_In_Play	Number_of_Sprint	标准化DistanceSprint	TimeinSprint	AvgSpeed	AvgSpeedBallinPlay	标准化NoJump	Sprint	High_Speed_Running	Middle_speed_running	Low_Speed_Running	标准化Walking&Jogging&Standing
2015-07-11	2015	2015泰达	13	2015申花	6	421962015泰达2015申花	1	1	4-2-3-1(100.0%)	4231	2015泰达30	吕伟	CD	0	1989-01-18	49.4833	59.99	95	95	1	11	11	8	85.19	7	85.71	54	85.19	35.19	13.93	54	2.07	9.253	5.798	3	65.5	0.16	5.8	7	10	65.4546	259.613	721.16	3201.23	5005.79
2015-07-11	2015	2015泰达	13	2015申花	6	421962015泰达2015申花	1	1	4-2-3-1(100.0%)	4231	2015泰达4	卢卡斯·丰塞卡	CD	1	1985-08-02	49.4833	59.99	95	95	1	10	10	6	86.96	6	66.67	42	88.1	41.3	14.62	46	1.61	10.052	6.128	3	40.5	0.1	6.3	7.4	7	40.4929	356.975	1145.19	3578.83	4930.79
2015-07-11	2015	2015申花	6	2015泰达	13	421962015申花2015泰达	1	1	4-2-3-1 (100.0%)	4231	2015申花3	李建滨	CD	0	1989-04-19	49.4833	40.01	95	95	1	6	6	4	80	3	33.33	18	77.78	30	16	20	2.05	9.172	6.018	5	92.5	0.22	5.8	7.3	3	92.5437	226.784	849.091	3846.72	4156.84
2015-07-11	2015	2015申花	6	2015泰达	13	421962015申花2015泰达	1	1	4-2-3-1 (100.0%)	4231	2015申花4	帕帕多普洛斯	CD	1	1984-12-03	49.4833	40.01	95	95	1	12	12	9	62.5	4	75	24	54.17	58.33	21.64	24	1.58	8.515	5.551	3	59.7	0.14	5.3	6.7	7	59.7103	141.373	729.076	3259.14	4325.55
2015-07-11	2015	2015苏宁	9	2015鲁能	3	421962015苏宁2015鲁能	2	3	4-2-3-1(100.0%)	4231	2015苏宁6	奥特森	CD	1	1984-02-18	54.9167	49.39	94	94	1	10	10	11	70.27	6	66.67	35	74.29	37.84	17.53	37	2.05	9.215	6.492	13	268.1	0.66	5.8	7.1	4	268.113	428.695	853.212	3306.03	4358.49
2015-07-11	2015	2015苏宁	9	2015鲁能	3	421962015苏宁2015鲁能	2	3	4-2-3-1(100.0%)	4231	2015苏宁2	李昂	CD	0	1993-09-15	54.9167	49.39	94	94	1	5	5	6	82.35	7	28.57	32	87.5	17.65	16.45	34	2.15	9.019	6.429	5	86.5	0.21	5.7	7	2	86.5452	393.22	944.947	3363.57	4230.39
2015-07-11	2015	2015鲁能	3	2015苏宁	9	421962015鲁能2015苏宁	3	2	4-2-3-1(100.0%)	4231	2015鲁能2	赵明剑	CD	0	1987-11-22	54.9167	50.61	46	94	0	7	14.3043	10.2174	72.22	4.08696	0	32.6957	81.25	44.44	16.82	36.7826	1.78	8.16778	5.47039	2.04348	42.0957	0.09	5.2	6.4	2.04348	42.0733	229.207	412.522	2535.05	4949.02
2015-07-11	2015	2015鲁能	3	2015苏宁	9	421962015鲁能2015苏宁	3	2	4-2-3-1(100.0%)	4231	2015鲁能16	汪强	CD	0	1984-07-23	54.9167	50.61	94	94	1	6	6	3	87.5	8	37.5	23	82.61	25	16.22	24	2.21	8.777	6.166	2	21.4	0.05	5.6	6.8	4	21.4419	430.934	625.701	3247.45	4451.01
2015-07-12	2015	2015上港	2	2015富力	12	421972015上港2015富力	3	2	4-2-3-1 (100.0%)	4231	2015上港3	金周荣	CD	1	1988-07-09	55.45	51.97	95	95	1	17	17	5	90	5	40	49	89.8	36	16.14	50	2.02	8.899	6.347	7	134.2	0.33	5.6	6.9	2	134.228	286.527	773.6	2900.53	4804.05
2015-07-12	2015	2015上港	2	2015富力	12	421972015上港2015富力	3	2	4-2-3-1 (100.0%)	4231	2015上港27	石柯	CD	0	1993-01-08	55.45	51.97	95	95	1	12	12	8	79.49	4	75	38	78.95	41.03	15.98	39	1.72	8.487	6.055	7	95.1	0.24	5.4	6.6	4	95.1192	304.318	655.724	2898.08	4533.97
2015-07-12	2015	2015国安	4	2015绿城	11	421972015国安2015绿城	4	0	4-2-3-1 (100.0%)	4231	2015国安13	徐云龙	CD	0	1979-02-17	59.8333	64.86	85	96	0	9	10.1647	10.1647	85.25	1.12941	0	68.8941	83.61	32.79	14.06	68.8941	1.92	9.86202	7.23049	2.25882	58.1647	0.13	6.1	7.3	3.38824	58.2111	276.904	977.157	4319.61	4230.56
2015-07-12	2015	2015国安	4	2015绿城	11	421972015国安2015绿城	4	0	4-2-3-1 (100.0%)	4231	2015国安31	赵和靖	CD	0	1985-05-19	59.8333	64.86	96	96	1	8	8	7	86	9	66.67	48	87.5	30	13.11	50	2	9.051	6.872	8	170.7	0.39	5.6	6.9	4	170.665	334.703	742.25	3777.94	4025.68
2015-07-15	2015	2015宏运	14	2015亚泰	8	422002015宏运2015亚泰	1	2	4-2-3-1(100.0%)	4231	2015宏运11	郑涛	CD	0	1985-08-20	50.6833	52.3	101	101	1	19	19	16	71.43	5	80	53	69.81	44.64	17.63	56	1.79	10.778	7.3	4	64.8	0.14	6.4	8.6	6	64.8384	490.329	1365.17	4887.13	3970.72
2015-07-15	2015	2015宏运	14	2015亚泰	8	422002015宏运2015亚泰	1	2	4-2-3-1(100.0%)	4231	2015宏运3	吴高俊	CD	0	1985-03-06	50.6833	52.3	101	101	1	11	11	7	84.09	3	0	44	81.82	38.64	12.27	44	1.89	10.06	6.738	4	57.6	0.13	6	8	1	57.5787	357.487	914.337	4728.44	4002.6
2015-07-16	2015	2015上港	2	2015泰达	13	422012015上港2015泰达	2	1	4-2-3-1 (100.0%)	4231	2015上港3	金周荣	CD	1	1988-07-09	52.4667	55.19	95	95	1	13	13	10	77.27	4	75	44	77.27	43.18	19.13	44	1.89	9.446	6.543	7	137.8	0.33	5.9	7.5	4	137.808	393.317	1006.41	3320.35	4587.67
2015-07-16	2015	2015上港	2	2015泰达	13	422012015上港2015泰达	2	1	4-2-3-1 (100.0%)	4231	2015上港27	石柯	CD	0	1993-01-08	52.4667	55.19	95	95	1	28	28	17	74.24	1	0	61	73.77	46.97	18.69	66	1.7	9.228	6.337	6	157.9	0.37	5.8	7.3	9	157.874	390.159	693.592	3953.53	4033.01
2015-07-16	2015	2015泰达	13	2015上港	2	422012015泰达2015上港	1	2	4-2-3-1 (100.0%)	4231	2015泰达30	吕伟	CD	0	1989-01-18	52.4667	44.81	95	95	1	14	14	14	56.25	7	42.86	30	60	53.13	14.03	32	1.75	8.677	6.022	6	114	0.28	5.5	6.9	3	114.01	184.132	684.825	3188.89	4505.25
2015-07-16	2015	2015泰达	13	2015上港	2	422012015泰达2015上港	1	2	4-2-3-1 (100.0%)	4231	2015泰达3	波拉里干吉	CD	1	1992-04-19	52.4667	44.81	95	95	1	14	14	18	60.87	10	80	45	60	52.17	18.39	46	1.72	9.316	6.526	7	152.8	0.38	5.9	7.5	12	152.757	382.23	914.427	3586.63	4279.78
2015-07-18	2015	2015宏运	14	2015恒大	1	422032015宏运2015恒大	1	3	4-2-3-1(100.0%)	4231	2015宏运30	金裕晋	CD	1	1983-06-19	54.6167	51.85	94	94	1	16	16	11	75.56	6	66.67	42	73.81	31.11	15.94	45	2.2	9.49	6.431	4	70.5	0.17	6	7.1	8	70.4982	320.802	845.09	3926.21	4327.38
2015-07-18	2015	2015宏运	14	2015恒大	1	422032015宏运2015恒大	1	3	4-2-3-1(100.0%)	4231	2015宏运3	吴高俊	CD	0	1985-03-06	54.6167	51.85	94	94	1	9	9	4	86.67	5	40	30	86.67	43.33	10.59	30	1.77	8.922	6.378	7	112.7	0.27	5.7	7	4	112.715	320.904	707.462	3424.44	4356.56
2015-07-19	2015	2015富力	12	2015鲁能	3	422042015富力2015鲁能	2	4	4-2-3-1 (100.0%)	4231	2015富力5	张耀坤	CD	0	1981-04-07	55.0833	53.91	95	95	1	8	8	8	86.89	1	0	58	87.93	34.43	18.26	61	2.28	8.648	6.038	1	34.4	0.08	5.4	6.6	1	34.4075	228.509	701.33	3064.21	4619.87
2015-07-19	2015	2015富力	12	2015鲁能	3	422042015富力2015鲁能	2	4	4-2-3-1 (100.0%)	4231	2015富力4	金洋洋	CD	0	1993-02-03	55.0833	53.91	95	95	1	11	11	5	87.5	7	85.71	40	82.5	30	14.72	40	2.23	9.71	6.63	5	91.9	0.23	6.1	7.2	8	91.8849	323.734	915.343	3541.21	4837.71
2015-07-19	2015	2015申鑫	16	2015永昌	7	422042015申鑫2015永昌	0	0	4-2-3-1 (100.0%)	4231	2015申鑫26	乔尼	CD	1	1985-08-06	57.45	40.31	94	94	1	18	18	10	67.74	12	50	30	70	38.71	24.38	31	1.71	10.067	7.258	4	63.3	0.15	6.4	7.6	7	63.3229	420.477	912.521	3903.08	4767.55
2015-07-19	2015	2015申鑫	16	2015永昌	7	422042015申鑫2015永昌	0	0	4-2-3-1 (100.0%)	4231	2015申鑫29	黄威	CD	0	1993-10-29	57.45	40.31	94	94	1	7	7	6	68.42	9	55.56	19	68.42	57.89	19.26	19	1.68	9.337	6.803	8	174.7	0.42	5.9	7.1	6	174.685	278.218	729.279	3761.77	4392.88
2015-07-19	2015	2015苏宁	9	2015亚泰	8	422042015苏宁2015亚泰	1	1	4-2-3-1 (100.0%)	4231	2015苏宁6	奥特森	CD	1	1984-02-18	56.7	44.8	95	95	1	7	7	6	70	7	71.43	19	68.42	40	14.59	20	2.2	9.372	6.898	1	11.5	0.03	5.9	7.3	7	11.4545	240.377	980.695	3872.02	4267.71
2015-07-19	2015	2015苏宁	9	2015亚泰	8	422042015苏宁2015亚泰	1	1	4-2-3-1 (100.0%)	4231	2015苏宁17	许有志	CD	0	1987-12-13	56.7	44.8	78	95	0	5	6.08974	4.87179	80	2.4359	100	23.141	73.68	40	22.81	24.359	1.9	9.9884	7.26385	3.65385	54.8077	0.13	6.3	7.6	3.65385	54.7794	262.153	875.17	4187.27	4608.54
2015-07-19	2015	2015亚泰	8	2015苏宁	9	422042015亚泰2015苏宁	1	1	4-2-3-1 (100.0%)	4231	2015亚泰5	伊斯梅洛夫	CD	1	1985-04-21	56.7	55.2	95	95	1	25	25	14	81.33	16	81.25	73	82.19	37.33	19.55	75	1.88	10.383	7.536	4	94.3	0.21	6.5	8	18	94.3235	420.007	1124.27	4488.82	4255.37
2015-07-19	2015	2015亚泰	8	2015苏宁	9	422042015亚泰2015苏宁	1	1	4-2-3-1 (100.0%)	4231	2015亚泰15	孙捷	CD	0	1992-01-01	56.7	55.2	95	95	1	14	14	12	77.36	13	61.54	50	76	30.19	17.57	53	2.02	10.569	7.431	5	100.6	0.24	6.6	7.9	6	100.568	403.112	1189.05	4294.49	4581.7
2015-07-20	2015	2015国安	4	2015上港	2	422052015国安2015上港	0	0	4-2-3-1 (100.0%)	4231	2015国安13	徐云龙	CD	0	1979-02-17	49.45	57.35	93	93	1	17	17	18	68.42	7	42.86	56	69.64	45.61	17.39	57	2	9.052	6.227	5	94.9	0.23	5.8	7.6	7	94.8704	288.657	853.3	3554.76	4260.76
2015-07-20	2015	2015国安	4	2015上港	2	422052015国安2015上港	0	0	4-2-3-1 (100.0%)	4231	2015国安30	雷腾龙	CD	0	1991-01-17	49.45	57.35	93	93	1	16	16	16	75.76	6	50	64	73.44	33.33	15.97	66	1.86	9.528	6.458	5	75.4	0.18	6.1	7.8	3	75.3705	271.401	730.69	4374.72	4075.79
2015-07-20	2015	2015上港	2	2015国安	4	422052015上港2015国安	0	0	4-2-3-1 (100.0%)	4231	2015上港3	金周荣	CD	1	1988-07-09	49.45	42.65	93	93	1	18	18	12	69.23	5	40	39	58.97	53.85	18.78	39	1.62	8.777	6.005	6	142.6	0.33	5.6	7.3	2	142.583	397.097	1004.86	2793.37	4438.81
2015-07-20	2015	2015上港	2	2015国安	4	422052015上港2015国安	0	0	4-2-3-1 (100.0%)	4231	2015上港33	杨博宇	CD	0	1989-06-24	49.45	42.65	93	93	1	11	11	9	67.86	2	100	28	67.86	42.86	15.43	28	1.79	8.98	6.026	1	12.4	0.03	5.8	7.3	7	12.36	396.738	1011.32	3163.32	4395.92
2015-07-24	2015	2015泰达	13	2015鲁能	3	422092015泰达2015鲁能	1	3	4-2-3-1(100.0%)	4231	2015泰达30	吕伟	CD	0	1989-01-18	58.6667	54.44	98	98	1	10	10	7	72	8	25	22	77.27	40	14.62	25	1.8	9.551	6.59	5	77.2	0.18	5.8	6.7	7	77.2234	260.878	885.109	3667.32	4660.52
2015-07-24	2015	2015泰达	13	2015鲁能	3	422092015泰达2015鲁能	1	3	4-2-3-1(100.0%)	4231	2015泰达3	波拉里干吉	CD	1	1992-04-19	58.6667	54.44	98	98	1	15	15	11	77.55	6	100	47	76.6	34.69	16.08	49	2	10.207	7.43	7	123.2	0.28	6.2	7.6	10	123.179	476.72	1030.77	4570.58	4005.39
2015-07-25	2015	2015亚泰	8	2015申鑫	16	422102015亚泰2015申鑫	1	1	4-2-3-1 (100.0%)	4231	2015亚泰5	伊斯梅洛夫	CD	1	1985-04-21	51.8167	60.65	95	95	1	20	20	7	86.27	17	52.94	49	85.71	50.98	15.22	51	1.59	9.889	6.811	8	124.1	0.3	6.3	8	11	124.079	593.833	1151.41	4216.6	3803.48
2015-07-25	2015	2015亚泰	8	2015申鑫	16	422102015亚泰2015申鑫	1	1	4-2-3-1 (100.0%)	4231	2015亚泰15	孙捷	CD	0	1992-01-01	51.8167	60.65	95	95	1	11	11	11	70.27	8	50	36	69.44	40.54	17.98	37	1.81	10.068	6.644	4	88.1	0.21	6.4	7.8	6	88.105	412.82	1126.91	4240.08	4199.85
2015-07-25	2015	2015申鑫	16	2015亚泰	8	422102015申鑫2015亚泰	1	1	4-2-3-1 (100.0%)	4231	2015申鑫26	乔尼	CD	1	1985-08-06	51.8167	39.35	95	95	1	16	16	11	66.67	13	69.23	32	62.5	48.48	25.19	33	1.82	9.411	6.618	1	21.9	0.05	6	7.8	8	21.8539	400.974	1220.24	3956.91	3811.21
2015-07-25	2015	2015申鑫	16	2015亚泰	8	422102015申鑫2015亚泰	1	1	4-2-3-1 (100.0%)	4231	2015申鑫29	黄威	CD	0	1993-10-29	51.8167	39.35	95	95	1	17	17	10	58.33	8	50	22	59.09	41.67	16.86	24	1.63	8.989	6.283	7	117.6	0.29	5.7	7.4	5	117.609	269.738	736.43	3832.22	4032.65
2015-07-25	2015	2015苏宁	9	2015宏运	14	422102015苏宁2015宏运	3	2	4-2-3-1 (100.0%)	4231	2015苏宁6	奥特森	CD	1	1984-02-18	51.4333	37.41	97	97	1	5	5	4	66.67	3	100	31	72.73	33.33	22.93	12	2.25	9.165	5.967	6	115.1	0.28	5.7	7	6	115.13	336.933	851.168	3736.4	4125.05
2015-07-25	2015	2015苏宁	9	2015宏运	14	422102015苏宁2015宏运	3	2	4-2-3-1 (100.0%)	4231	2015苏宁31	康斯坦丁	CD	1	1984-10-25	51.4333	37.41	97	97	1	7	7	3	84.21	3	33.33	17	82.35	36.84	24.51	19	1.79	8.456	5.632	2	41.4	0.1	5.2	6.6	2	41.3863	125.912	604.899	3434.94	4248.82
2015-07-26	2015	2015上港	2	2015力帆	10	422112015上港2015力帆	4	2	4-2-3-1 (100.0%)	4231	2015上港2	张卫	CD	0	1993-03-28	54.3833	44.12	48	95	0	5	9.89583	21.7708	59.26	5.9375	100	47.5	62.5	33.33	14.76	53.4375	1.96	10.5232	7.29521	3.95833	73.625	0.19	6.6	8.2	1.97917	73.6794	661.739	1286.19	4115.69	4386.23
2015-07-26	2015	2015上港	2	2015力帆	10	422112015上港2015力帆	4	2	4-2-3-1 (100.0%)	4231	2015上港3	金周荣	CD	1	1988-07-09	54.3833	44.12	95	95	1	13	13	8	75.76	7	57.14	31	74.19	54.55	21.44	33	1.61	9.126	6.39	5	70.5	0.17	5.7	7	3	70.4546	267.951	884.979	3510.13	4392.05
2015-07-26	2015	2015上港	2	2015力帆	10	422112015上港2015力帆	4	2	4-2-3-1 (100.0%)	4231	2015上港27	石柯	CD	0	1993-01-08	54.3833	44.12	95	95	1	18	18	12	67.57	4	50	37	67.57	54.05	23.45	37	1.59	9.15	6.391	7	119.8	0.27	5.8	7.1	9	119.779	279.225	760.761	3807.9	4182.24
2015-07-04	2015	2015鲁能	3	2015宏运	14	421892015鲁能2015宏运	2	0	4-2-3-1(100.0%)	4231	2015鲁能2	赵明剑	CD	0	1987-11-22	45.3167	58.06	96	96	1	8	8	6	83.33	4	75	32	68.75	44.44	16.05	36	1.81	8.793	5.046	8	187.6	0.44	5.5	6.7	7	187.646	281.222	668.707	2661.02	4994.8
2015-07-04	2015	2015鲁能	3	2015宏运	14	421892015鲁能2015宏运	2	0	4-2-3-1(100.0%)	4231	2015鲁能16	汪强	CD	0	1984-07-23	45.3167	58.06	96	96	1	9	9	5	76.19	8	50	20	65	38.1	13.98	21	2.24	8.503	5.044	1	14.7	0.04	5.3	6.7	4	14.6982	239.642	729.169	3131.09	4388.29
2015-07-04	2015	2015国安	4	2015建业	5	421892015国安2015建业	1	0	4-2-3-1 (100.0%)	4231	2015国安13	徐云龙	CD	0	1979-02-17	48.6	60.83	96	96	1	20	20	14	73.58	10	70	51	74.51	47.17	20.97	53	1.94	8.724	5.712	2	24.3	0.06	5.4	7.1	5	24.2551	178.358	746.363	3489.68	4284.99
2015-07-04	2015	2015国安	4	2015建业	5	421892015国安2015建业	1	0	4-2-3-1 (100.0%)	4231	2015国安31	赵和靖	CD	0	1985-05-19	48.6	60.83	96	96	1	11	11	12	71.43	9	33.33	41	70.73	47.62	18.9	42	1.79	9.093	6.007	8	140.2	0.33	5.6	7.4	4	140.235	344.468	788.567	3761.52	4058.29
2015-07-04	2015	2015申花	6	2015富力	12	421892015申花2015富力	1	0	4-2-3-1 (100.0%)	4231	2015申花4	帕帕多普洛斯	CD	1	1984-12-03	49.95	49.41	94	94	1	9	9	6	80	4	75	27	88.89	26.67	17.08	30	1.87	8.893	5.658	4	105.8	0.26	5.7	6.8	9	105.815	360.703	818.642	3414.95	4193.24
2015-07-04	2015	2015申花	6	2015富力	12	421892015申花2015富力	1	0	4-2-3-1 (100.0%)	4231	2015申花3	李建滨	CD	0	1989-04-19	49.95	49.41	94	94	1	11	11	8	72.41	3	100	28	71.43	58.62	16.62	29	1.48	8.338	5.69	4	88.1	0.21	5.3	6.8	5	88.1345	309.283	596.57	3027.06	4316.76
2015-07-04	2015	2015亚泰	8	2015永昌	7	421892015亚泰2015永昌	0	0	4-2-3-1(100.0%)	4231	2015亚泰5	伊斯梅洛夫	CD	1	1985-04-21	50.0167	53.8	94	94	1	9	9	9	81.25	18	72.22	48	79.17	41.67	17.57	48	1.96	9.556	6.498	2	34.1	0.08	6.1	7.8	11	34.1416	275.69	1094.14	3950.89	4201.58
2015-07-04	2015	2015亚泰	8	2015永昌	7	421892015亚泰2015永昌	0	0	4-2-3-1(100.0%)	4231	2015亚泰15	孙捷	CD	0	1992-01-01	50.0167	53.8	94	94	1	16	16	9	78.05	9	66.67	41	78.05	48.78	17.13	41	1.83	9.901	6.564	2	34.1	0.09	6.3	7.9	5	34.0508	194.199	1299.04	3956.52	4416.81
2015-07-05	2015	2015绿城	11	2015泰达	13	421902015绿城2015泰达	2	1	4-2-3-1 (100.0%)	4231	2015绿城26	布拉比	CD	1	1984-01-11	50.2833	52.97	94	94	1	19	19	14	62.16	6	50	35	62.86	45.95	16.51	37	1.62	9.434	6.445	3	41.5	0.1	6	7.7	8	41.5216	381.927	1041.67	3904.03	4064.66
2015-07-05	2015	2015绿城	11	2015泰达	13	421902015绿城2015泰达	2	1	4-2-3-1 (100.0%)	4231	2015绿城5	戈腾	CD	0	1990-02-20	50.2833	52.97	94	94	1	12	12	7	79.41	6	66.67	33	81.82	38.24	12.63	34	1.91	9.135	6.219	3	56.1	0.14	5.8	7.4	3	56.1495	216.231	1027.16	3560.39	4275.48
2015-07-05	2015	2015申鑫	16	2015上港	2	421902015申鑫2015上港	0	2	4-2-3-1(100.0%)	4231	2015申鑫17	林裕焕	CD	1	1983-12-02	57.1167	35.25	94	94	1	19	19	9	74.29	4	75	34	70.59	68.57	16.61	35	1.34	9.937	7.239	6	97.8	0.23	6.3	7.6	7	97.7654	324.228	1089.83	4255.15	4169.87
2015-07-05	2015	2015申鑫	16	2015上港	2	421902015申鑫2015上港	0	2	4-2-3-1(100.0%)	4231	2015申鑫26	乔尼	CD	1	1985-08-06	57.1167	35.25	94	94	1	20	20	14	71.43	4	50	46	69.57	61.22	18.74	49	1.43	10.378	7.495	1	12.5	0.03	6.6	7.9	5	12.5064	259.571	1315.22	4525.02	4265.54
2015-08-11	2015	2015申鑫	16	2015宏运	14	422272015申鑫2015宏运	2	1	4-2-3-1 (100.0%)	4231	2015申鑫26	乔尼	CD	1	1985-08-06	49.1833	46.43	97	97	1	15	15	17	50	6	16.67	32	56.25	58.82	21.63	34	1.56	9.545	6.132	2	38.6	0.09	5.9	7.5	5	38.6181	226.566	837.339	3703.35	4738.63
2015-08-11	2015	2015申鑫	16	2015宏运	14	422272015申鑫2015宏运	2	1	4-2-3-1 (100.0%)	4231	2015申鑫29	黄威	CD	0	1993-10-29	49.1833	46.43	97	97	1	11	11	10	62.96	9	55.56	27	62.96	66.67	15.88	27	1.41	9.223	6.045	5	71.4	0.17	5.7	7.4	7	71.4211	167.894	734.026	3895.86	4354.29
2015-08-12	2015	2015国安	4	2015鲁能	3	422282015国安2015鲁能	3	1	4-2-3-1 (100.0%)	4231	2015国安30	雷腾龙	CD	0	1991-01-17	51.4	46.62	95	95	1	8	8	6	76.92	4	75	24	79.17	38.46	20.07	26	2.27	9.275	6.167	4	81.1	0.2	5.8	7.2	2	81.132	246.21	927.843	3734.68	4284.81
2015-08-12	2015	2015国安	4	2015鲁能	3	422282015国安2015鲁能	3	1	4-2-3-1 (100.0%)	4231	2015国安13	徐云龙	CD	0	1979-02-17	51.4	46.62	95	95	1	13	13	9	70.97	3	66.67	27	74.07	48.39	17.96	31	1.58	8.864	5.785	2	32.8	0.08	5.6	6.8	4	32.8423	176.011	827.178	3312.39	4515.32
2015-08-12	2015	2015上港	2	2015建业	5	422282015上港2015建业	2	2	4-2-3-1 (100.0%)	4231	2015上港3	金周荣	CD	1	1988-07-09	44.7667	54.83	98	98	1	22	22	13	71.11	6	16.67	42	66.67	48.89	18.61	45	1.6	8.954	5.477	4	81	0.18	5.4	7.3	8	80.9782	285.811	911.23	3070.78	4605.63
2015-08-12	2015	2015上港	2	2015建业	5	422282015上港2015建业	2	2	4-2-3-1 (100.0%)	4231	2015上港27	石柯	CD	0	1993-01-08	44.7667	54.83	98	98	1	13	13	11	70.27	5	40	35	68.57	48.65	14.02	37	1.68	8.814	5.364	7	124	0.27	5.4	7.2	7	124.007	258.703	768.53	2894.91	4767.99
2015-08-12	2015	2015苏宁	9	2015恒大	1	422282015苏宁2015恒大	0	1	4-2-3-1 (100.0%)	4231	2015苏宁31	康斯坦丁	CD	1	1984-10-25	57.35	40.99	96	96	1	17	17	16	44.83	7	71.43	27	40.74	58.62	17.19	29	1.55	8.222	5.883	0	0	0	5.1	6.2	11	0	177.966	544.689	2915.31	4583.89
2015-08-12	2015	2015苏宁	9	2015恒大	1	422282015苏宁2015恒大	0	1	4-2-3-1 (100.0%)	4231	2015苏宁2	李昂	CD	0	1993-09-15	57.35	40.99	96	96	1	11	11	11	69.44	5	60	34	73.53	41.67	19.75	36	2.28	9.448	6.794	5	77.4	0.18	5.9	7.1	8	77.4034	342.418	839.976	3562.77	4625.11
2015-08-15	2015	2015恒大	1	2015申花	6	422312015恒大2015申花	2	2	4-2-3-1 (100.0%)	4231	2015恒大28	金英权	CD	1	1990-02-27	52.0167	60.53	95	95	1	10	10	2	95.12	10	50	39	89.74	24.39	15.06	41	2.1	8.45	5.638	0	0	0	5.3	6.5	6	0	114.745	615.669	2947.07	4772.02
2015-08-15	2015	2015恒大	1	2015申花	6	422312015恒大2015申花	2	2	4-2-3-1 (100.0%)	4231	2015恒大6	冯潇霆	CD	0	1985-10-22	52.0167	60.53	95	95	1	13	13	12	79.66	12	58.33	57	78.95	30.51	18.28	59	2.41	8.868	5.758	1	18.4	0.04	5.6	6.6	9	18.4182	249.035	960.302	2976.94	4663.04
2015-08-15	2015	2015国安	4	2015永昌	7	422312015国安2015永昌	2	2	4-2-3-1 (100.0%)	4231	2015国安13	徐云龙	CD	0	1979-02-17	48.5833	58	98	98	1	15	15	11	71.79	6	83.33	37	70.27	53.85	22.83	39	1.77	9.005	5.672	5	102.7	0.24	5.6	7.1	4	102.697	353.836	787.847	3338.79	4421.47
2015-08-16	2015	2015宏运	14	2015富力	12	422322015宏运2015富力	1	0	4-2-3-1 (100.0%)	4231	2015宏运30	金裕晋	CD	1	1983-06-19	52.5333	40.23	96	96	1	7	7	5	80.77	2	0	26	76.92	38.46	14.55	26	2	8.633	5.789	1	13.1	0.03	5.4	6.6	3	13.0547	142.021	566.333	3101.99	4809.67
2015-08-16	2015	2015宏运	14	2015富力	12	422322015宏运2015富力	1	0	4-2-3-1 (100.0%)	4231	2015宏运5	杨善平	CD	0	1987-10-28	52.5333	40.23	96	96	1	11	11	8	68	3	100	25	68	52	18.76	25	1.72	8.577	5.697	2	34.9	0.09	5.3	6.5	8	34.8627	166.117	538.867	3426.81	4410.53
2015-08-16	2015	2015富力	12	2015宏运	14	422322015富力2015宏运	0	1	4-2-3-1 (100.0%)	4231	2015富力5	张耀坤	CD	0	1981-04-07	52.5333	59.77	77	96	0	3	3.74026	2.49351	95.83	2.49351	100	58.5974	95.74	25	14.83	59.8442	2.02	9.22473	6.25745	6.23377	100.738	0.24	5.7	7.2	1.24675	100.723	326.523	924.827	3488.43	4384.73
2015-08-16	2015	2015富力	12	2015宏运	14	422322015富力2015宏运	0	1	4-2-3-1 (100.0%)	4231	2015富力3	于洋	CD	0	1989-08-06	52.5333	59.77	96	96	1	5	5	7	83.72	9	66.67	42	80.95	23.26	20.43	43	2.3	9.229	6.201	2	47.7	0.11	5.7	7.1	6	47.7239	291.035	914.341	3734.16	4242.09
2015-08-16	2015	2015上港	2	2015绿城	11	422322015上港2015绿城	2	1	4-2-3-1 (100.0%)	4231	2015上港3	金周荣	CD	1	1988-07-09	66.4333	51.61	95	95	1	17	17	10	83.87	5	80	62	83.87	41.94	14	62	1.77	9.324	7.39	2	30.9	0.07	5.8	6.7	8	30.9285	413.272	983.296	3636.29	4259.97
2015-08-16	2015	2015上港	2	2015绿城	11	422322015上港2015绿城	2	1	4-2-3-1 (100.0%)	4231	2015上港27	石柯	CD	0	1993-01-08	66.4333	51.61	95	95	1	13	13	9	74.29	7	57.14	35	74.29	54.29	13.48	35	1.51	9.089	7.025	1	21.7	0.05	5.7	6.4	5	21.7248	274	825.646	3319.12	4648.13
2015-08-16	2015	2015绿城	11	2015上港	2	422322015绿城2015上港	1	2	4-2-3-1 (100.0%)	4231	2015绿城34	斯皮拉诺维奇	CD	1	1988-06-27	66.4333	48.39	95	95	1	17	17	8	85.71	4	75	55	81.82	26.79	17.48	56	3.07	10.331	8.104	1	17.8	0.04	6.5	7.3	3	17.7739	159.925	1243.7	5074.42	3835.03
2015-08-16	2015	2015绿城	11	2015上港	2	422322015绿城2015上港	1	2	4-2-3-1 (100.0%)	4231	2015绿城13	曹轩	CD	0	1985-07-02	66.4333	48.39	95	95	1	14	14	8	82.98	5	80	45	80	42.55	14.66	47	2.11	9.419	7.528	2	30.7	0.07	5.9	6.8	10	30.6915	166.032	957.003	4063.63	4202.07
2015-08-16	2015	2015鲁能	3	2015力帆	10	422322015鲁能2015力帆	3	0	4-2-3-1 (100.0%)	4231	2015鲁能14	王彤	CD	0	1993-02-12	56.8	58.67	97	97	1	15	15	6	88.46	4	25	51	86.27	36.54	15.89	52	1.87	9.329	6.395	3	43.2	0.1	5.7	6.8	7	43.226	264.971	739.909	3375.96	4904.49
2015-08-16	2015	2015鲁能	3	2015力帆	10	422322015鲁能2015力帆	3	0	4-2-3-1 (100.0%)	4231	2015鲁能16	汪强	CD	0	1984-07-23	56.8	58.67	97	97	1	4	4	2	90.48	13	61.54	21	90.48	33.33	16.94	21	1.67	9.148	6.172	1	27.2	0.07	5.6	6.5	7	27.203	159.05	780.031	3381.89	4799.61
2015-08-21	2015	2015恒大	1	2015申鑫	16	422372015恒大2015申鑫	4	2	4-2-3-1 (100.0%)	4231	2015恒大28	金英权	CD	1	1990-02-27	56.9833	55.51	95	95	1	15	15	5	89.58	3	66.67	47	91.49	27.08	16.92	48	2.13	8.527	6.374	2	21.3	0.05	5.4	6.7	3	21.3298	150.113	723.055	3426.96	4205.3
2015-08-21	2015	2015恒大	1	2015申鑫	16	422372015恒大2015申鑫	4	2	4-2-3-1 (100.0%)	4231	2015恒大3	梅方	CD	0	1989-11-14	56.9833	55.51	95	95	1	10	10	4	88.89	5	80	34	85.29	38.89	15.33	36	2.06	9.811	7.213	3	72.5	0.17	6.2	7.6	7	72.5053	325.665	1061.05	4342.05	4009.99
2015-08-22	2015	2015建业	5	2015鲁能	3	422382015建业2015鲁能	1	0	4-2-3-1 (100.0%)	4231	2015建业15	郑仁焕	CD	1	1986-12-15	44.8167	40.38	97	97	1	10	10	9	60.87	7	71.43	19	57.89	52.17	11.11	23	1.87	8.581	5.333	3	56.4	0.14	5.3	7.1	10	56.3645	247.301	828.268	3618.43	3830.99
2015-08-22	2015	2015建业	5	2015鲁能	3	422382015建业2015鲁能	1	0	4-2-3-1 (100.0%)	4231	2015建业4	埃迪·戈麦斯	CD	1	1988-11-17	44.8167	40.38	97	97	1	12	12	16	60.98	10	70	40	55	80.49	28.65	41	1.27	8.629	5.348	2	33.2	0.08	5.3	7.2	12	33.186	302.727	912.917	3424.51	3955.6
2015-08-23	2015	2015宏运	14	2015泰达	13	422392015宏运2015泰达	0	0	4-2-3-1 (100.0%)	4231	2015宏运30	金裕晋	CD	1	1983-06-19	48.3333	44.85	96	96	1	9	9	11	57.69	1	0	25	48	57.69	18.54	26	1.73	8.77	5.456	4	68.8	0.15	5.5	6.8	4	68.7972	185.884	1009.92	3185.09	4320.6
2015-08-23	2015	2015宏运	14	2015泰达	13	422392015宏运2015泰达	0	0	4-2-3-1 (100.0%)	4231	2015宏运5	杨善平	CD	0	1987-10-28	48.3333	44.85	96	96	1	15	15	10	58.33	2	50	24	45.83	75	18.14	24	1.42	8.401	5.159	2	29.8	0.07	5.2	6.4	2	29.8285	157.254	847.436	3082.64	4283.73
2015-08-23	2015	2015富力	12	2015苏宁	9	422392015富力2015苏宁	2	1	4-2-3-1 (100.0%)	4231	2015富力5	张耀坤	CD	0	1981-04-07	55.7	46.71	95	95	1	10	10	7	84.78	4	75	46	76.09	43.48	22.46	46	1.72	8.624	6.079	0	0	0	5.4	6.5	3	0	116.418	561.174	3280.13	4666.51
2015-08-23	2015	2015苏宁	9	2015富力	12	422392015苏宁2015富力	1	2	4-2-3-1 (100.0%)	4231	2015苏宁31	康斯坦丁	CD	1	1984-10-25	55.7	53.29	95	95	1	11	11	8	80	17	76.47	39	79.49	40	11.82	40	1.98	9.023	6.179	4	78.3	0.19	5.7	6.7	11	78.2707	167.898	530.114	3525.46	4721.43
2015-08-23	2015	2015苏宁	9	2015富力	12	422392015苏宁2015富力	1	2	4-2-3-1 (100.0%)	4231	2015苏宁6	奥特森	CD	1	1984-02-18	55.7	53.29	46	95	0	3	6.19565	4.13043	88.24	10.3261	60	35.1087	88.24	35.29	14.39	35.1087	1.94	9.22739	6.04696	2.06522	34.2826	0.08	5.7	6.8	6.19565	34.375	160.957	744.887	3917.91	4368.56
2015-08-23	2015	2015苏宁	9	2015富力	12	422392015苏宁2015富力	1	2	4-2-3-1 (100.0%)	4231	2015苏宁2	李昂	CD	0	1993-09-15	55.7	53.29	48	95	0	3	5.9375	1.97917	95.24	3.95833	50	41.5625	95.24	33.33	13.16	41.5625	2.29	7.97604	5.86031	5.9375	174.562	0.42	5	6	5.9375	174.581	270.128	662.233	2435.7	4433.64
2015-08-23	2015	2015申花	6	2015上港	2	422392015申花2015上港	1	2	4-2-3-1 (100.0%)	4231	2015申花4	帕帕多普洛斯	CD	1	1984-12-03	44.4	45.2	95	95	1	9	9	9	64	7	57.14	25	64	48	25.23	25	1.76	8.348	4.881	5	92.8	0.23	5.2	6.6	2	92.8038	284.13	758.9	2981.15	4230.65
2015-08-23	2015	2015申花	6	2015上港	2	422392015申花2015上港	1	2	4-2-3-1 (100.0%)	4231	2015申花3	李建滨	CD	0	1989-04-19	44.4	45.2	95	95	1	9	9	7	65	4	50	18	61.11	55	18.5	20	1.5	7.91	4.774	5	89.1	0.22	5	6.4	3	89.1394	231.011	674.532	2505.54	4409.53
2015-08-23	2015	2015上港	2	2015申花	6	422392015上港2015申花	2	1	4-2-3-1 (100.0%)	4231	2015上港33	杨博宇	CD	0	1989-06-24	44.4	54.8	95	95	1	13	13	11	56	7	71.43	24	54.17	56	18.28	25	1.56	8.119	4.784	2	41	0.1	5.1	6.5	11	40.9613	137.21	539.781	2980.45	4420.91
2015-08-23	2015	2015上港	2	2015申花	6	422392015上港2015申花	2	1	4-2-3-1 (100.0%)	4231	2015上港27	石柯	CD	0	1993-01-08	44.4	54.8	95	95	1	17	17	15	68.75	1	0	45	71.11	29.17	18.16	48	2	8.208	5.022	1	10.4	0.03	5.2	6.8	7	10.3738	282.019	749.759	2794.24	4371.5
2015-09-12	2015	2015国安	4	2015宏运	14	422592015国安2015宏运	0	1	4-2-3-1 (100.0%)	4231	2015国安13	徐云龙	CD	0	1979-02-17	58.0333	59.47	97	97	1	16	16	7	89.39	6	50	64	90.63	33.33	17.06	66	2.44	9.574	7.006	7	135.2	0.31	5.9	7.2	5	135.217	319.546	989.262	3949.04	4180.57
2015-09-12	2015	2015国安	4	2015宏运	14	422592015国安2015宏运	0	1	4-2-3-1 (100.0%)	4231	2015国安30	雷腾龙	CD	0	1991-01-17	58.0333	59.47	97	97	1	13	13	6	90.48	12	41.67	63	88.89	33.33	17.8	63	2.46	9.413	6.864	5	75.7	0.18	5.8	7.1	3	75.7078	283.157	953.755	3765.43	4334.7
2015-09-12	2015	2015上港	2	2015恒大	1	422592015上港2015恒大	0	3	4-2-3-1 (100.0%)	4231	2015上港3	金周荣	CD	1	1988-07-09	55.0833	54.97	79	95	0	7	8.41772	9.62025	75	2.40506	50	37.2785	70.97	37.5	16.94	38.481	1.97	9.67316	6.75823	7.21519	166.19	0.37	6	7.6	2.40506	166.188	491.525	997.468	3245.7	4771.71
2015-09-12	2015	2015上港	2	2015恒大	1	422592015上港2015恒大	0	3	4-2-3-1 (100.0%)	4231	2015上港27	石柯	CD	0	1993-01-08	55.0833	54.97	95	95	1	12	12	11	81.36	3	66.67	58	81.03	28.81	13.85	59	2.27	9.86	7.003	9	154	0.36	6.2	7.6	4	154.005	451.289	1164.79	3622.04	4467.86
2015-09-12	2015	2015恒大	1	2015上港	2	422592015恒大2015上港	3	0	4-2-3-1 (100.0%)	4231	2015恒大28	金英权	CD	1	1990-02-27	55.0833	45.03	95	95	1	5	5	5	82.14	5	80	27	77.78	32.14	12.99	28	1.93	8.826	6.269	2	19.5	0.05	5.5	6.8	5	19.4847	132.591	692.97	3506.14	4474.59
2015-09-12	2015	2015恒大	1	2015上港	2	422592015恒大2015上港	3	0	4-2-3-1 (100.0%)	4231	2015恒大6	冯潇霆	CD	0	1985-10-22	55.0833	45.03	95	95	1	7	7	9	71.88	2	50	33	72.73	28.13	17.3	32	2.34	8.99	6.022	4	81.4	0.19	5.6	6.6	6	81.385	182.382	689.002	3260.25	4776.5
2015-09-13	2015	2015亚泰	8	2015力帆	10	422602015亚泰2015力帆	2	1	4-2-3-1 (100.0%)	4231	2015亚泰5	伊斯梅洛夫	CD	1	1985-04-21	49.1	50.43	96	96	1	10	10	9	80.43	10	60	46	76.09	52.17	21.62	46	1.7	10.125	6.857	10	153	0.36	6.3	8.4	9	153.022	383.631	1326.99	4464.96	3796.12
2015-09-13	2015	2015亚泰	8	2015力帆	10	422602015亚泰2015力帆	2	1	4-2-3-1 (100.0%)	4231	2015亚泰15	孙捷	CD	0	1992-01-01	49.1	50.43	96	96	1	20	20	14	66.67	4	0	41	63.41	40.48	18.51	42	2.1	9.615	6.25	2	50.2	0.11	6	7.6	7	50.1543	388.552	1087.57	3782.27	4306.22
2015-09-13	2015	2015申鑫	16	2015富力	12	422602015申鑫2015富力	2	1	4-2-3-1 (100.0%)	4231	2015申鑫26	乔尼	CD	1	1985-08-06	53.8	46.16	96	96	1	14	14	14	71.43	10	70	47	74.47	30.61	17.78	49	2	10.042	7.088	0	0	0	6.2	7.9	13	0	228.482	1065.23	4358.02	4390.75
2015-09-13	2015	2015申鑫	16	2015富力	12	422602015申鑫2015富力	2	1	4-2-3-1 (100.0%)	4231	2015申鑫15	张文涛	CD	0	1993-04-14	53.8	46.16	66	96	0	10	14.5455	14.5455	58.33	8.72727	33.33	33.4545	56.52	58.33	19.4	34.9091	1.83	10.0873	6.80873	1.45455	17.8909	0.04	6.2	7.9	1.45455	17.9047	325.265	917.514	4274.44	4552.8
2015-09-13	2015	2015富力	12	2015申鑫	16	422602015富力2015申鑫	1	2	4-2-3-1 (100.0%)	4231	2015富力5	张耀坤	CD	0	1981-04-07	53.8	53.84	96	96	1	8	8	5	85.71	7	71.43	34	85.29	51.43	16.11	35	1.83	9.446	6.28	7	151.4	0.34	5.9	7	5	151.425	258.112	833.617	3433.43	4769.51
2015-09-13	2015	2015富力	12	2015申鑫	16	422602015富力2015申鑫	1	2	4-2-3-1 (100.0%)	4231	2015富力4	金洋洋	CD	0	1993-02-03	53.8	53.84	96	96	1	5	5	2	94.12	10	60	34	91.18	35.29	14.25	34	2.53	10.46	7.027	4	108.4	0.26	6.5	7.8	5	108.382	378.778	1168.43	4186.25	4618.6
2015-09-13	2015	2015苏宁	9	2015泰达	13	422602015苏宁2015泰达	1	1	4-2-3-1 (100.0%)	4231	2015苏宁6	奥特森	CD	1	1984-02-18	62.55	49.79	95	95	1	17	17	11	75.56	9	88.89	39	79.49	28.89	15.76	45	1.96	9.049	6.853	2	55.1	0.13	5.7	6.6	8	55.1208	186.472	876.78	3772.97	4157.26
2015-09-13	2015	2015苏宁	9	2015泰达	13	422602015苏宁2015泰达	1	1	4-2-3-1 (100.0%)	4231	2015苏宁2	李昂	CD	0	1993-09-15	62.55	49.79	95	95	1	17	17	12	81.25	6	66.67	63	79.37	34.38	17.01	64	2.39	8.909	6.766	7	103.8	0.25	5.6	6.5	11	103.774	271.605	783.243	3587.05	4163.57
2015-09-13	2015	2015泰达	13	2015苏宁	9	422602015泰达2015苏宁	1	1	4-2-3-1 (100.0%)	4231	2015泰达30	吕伟	CD	0	1989-01-18	62.55	50.21	95	95	1	9	9	5	88.37	3	66.67	42	85.71	46.51	20.69	43	1.72	8.899	6.867	3	71.9	0.17	5.6	6.6	4	71.8582	183.699	579.746	3550.17	4513.12
2015-09-13	2015	2015泰达	13	2015苏宁	9	422602015泰达2015苏宁	1	1	4-2-3-1 (100.0%)	4231	2015泰达4	卢卡斯·丰塞卡	CD	1	1985-08-02	62.55	50.21	95	95	1	15	15	7	84.09	9	55.56	41	85.37	36.36	16.25	44	1.91	8.986	6.941	2	19.9	0.05	5.7	6.7	6	19.9417	318.61	957.95	3097.28	4591.74
2015-09-16	2015	2015国安	4	2015亚泰	8	422632015国安2015亚泰	3	1	4-2-3-1 (100.0%)	4231	2015国安13	徐云龙	CD	0	1979-02-17	55.5	56.93	94	94	1	12	12	12	76	3	66.67	47	74.47	42	19.46	50	1.94	9.541	6.68	3	64.1	0.15	6.1	7.2	1	64.0559	160.348	1024.76	4004.93	4287.08
2015-09-16	2015	2015国安	4	2015亚泰	8	422632015国安2015亚泰	3	1	4-2-3-1 (100.0%)	4231	2015国安30	雷腾龙	CD	0	1991-01-17	55.5	56.93	94	94	1	12	12	9	85	1	100	58	75.86	31.67	18.81	60	1.98	9.538	6.807	3	37.8	0.1	6.1	7.4	4	37.8132	277.694	1064.59	4360.95	3796.89
2015-09-16	2015	2015亚泰	8	2015国安	4	422632015亚泰2015国安	1	3	4-2-3-1 (100.0%)	4231	2015亚泰14	邵帅（大）	CD	0	1989-01-02	55.5	43.07	94	94	1	13	13	12	64.71	6	83.33	33	60.61	44.12	15.37	34	1.79	10.016	7.27	6	117.2	0.29	6.4	7.9	1	117.201	365.575	1151.85	3849.21	4532.39
2015-09-16	2015	2015亚泰	8	2015国安	4	422632015亚泰2015国安	1	3	4-2-3-1 (100.0%)	4231	2015亚泰5	伊斯梅洛夫	CD	1	1985-04-21	55.5	43.07	94	94	1	22	22	20	69.7	6	50	64	65.63	50	17.44	66	1.59	10.806	7.887	4	80.4	0.19	6.9	8.5	13	80.3718	460.223	1398.16	5047.6	3819.87
2015-09-19	2015	2015泰达	13	2015申鑫	16	422662015泰达2015申鑫	4	1	4-2-3-1 (100.0%)	4231	2015泰达30	吕伟	CD	0	1989-01-18	50.0833	52.11	95	95	1	14	14	4	88.89	6	66.67	35	77.14	47.22	25.55	36	1.72	8.731	5.787	4	67.6	0.16	5.5	7	7	67.575	289.127	645.49	3455.37	4273.32
2015-09-19	2015	2015泰达	13	2015申鑫	16	422662015泰达2015申鑫	4	1	4-2-3-1 (100.0%)	4231	2015泰达4	卢卡斯·丰塞卡	CD	1	1985-08-02	50.0833	52.11	95	95	1	14	14	8	74.19	4	75	31	70.97	51.61	25.24	31	1.87	9.047	5.754	4	68.2	0.16	5.7	6.9	9	68.1967	464.407	788.084	3389.35	4336.98
2015-09-19	2015	2015申鑫	16	2015泰达	13	422662015申鑫2015泰达	1	4	4-2-3-1 (100.0%)	4231	2015申鑫26	乔尼	CD	1	1985-08-06	50.0833	47.89	73	95	0	10	13.0137	14.3151	65.63	3.90411	66.67	37.7397	62.07	50	20.61	41.6438	1.91	9.30349	5.90041	2.60274	47.6301	0.11	5.9	7.3	2.60274	47.6933	208.7	979.538	4039.75	4027.62
2015-09-19	2015	2015申鑫	16	2015泰达	13	422662015申鑫2015泰达	1	4	4-2-3-1 (100.0%)	4231	2015申鑫15	张文涛	CD	0	1993-04-14	50.0833	47.89	80	95	0	9	10.6875	7.125	76.92	8.3125	57.14	29.6875	80	65.38	15.21	30.875	1.5	9.63656	6.50156	4.75	179.669	0.41	6	7.9	9.5	179.645	360.761	876.188	3961.5	4258.86
2015-09-20	2015	2015国安	4	2015苏宁	9	422672015国安2015苏宁	1	0	4-2-3-1 (100.0%)	4231	2015国安30	雷腾龙	CD	0	1991-01-17	50.0833	62.65	96	96	1	8	8	7	85.42	0	0	48	81.25	22.92	18.56	48	2.25	9.185	5.956	1	12.7	0.03	5.7	7.1	1	12.7004	253.923	955.979	3938.28	4024.16
2015-09-20	2015	2015国安	4	2015苏宁	9	422672015国安2015苏宁	1	0	4-2-3-1 (100.0%)	4231	2015国安13	徐云龙	CD	0	1979-02-17	50.0833	62.65	96	96	1	16	16	17	74.63	2	100	62	70.97	41.79	19.31	67	1.99	8.583	5.471	1	13.8	0.03	5.4	6.6	4	13.8083	149.942	757.555	3446.36	4215.2
2015-09-20	2015	2015苏宁	9	2015国安	4	422672015苏宁2015国安	0	1	4-2-3-1 (100.0%)	4231	2015苏宁31	康斯坦丁	CD	1	1984-10-25	50.0833	37.35	96	96	1	18	18	13	53.57	3	100	27	55.56	60.71	20.7	28	1.54	9.138	5.906	1	18.1	0.04	5.7	7.1	3	18.0958	178.226	793.79	3962.69	4185.12
2015-09-20	2015	2015苏宁	9	2015国安	4	422672015苏宁2015国安	0	1	4-2-3-1 (100.0%)	4231	2015苏宁6	奥特森	CD	1	1984-02-18	50.0833	37.35	96	96	1	16	16	13	51.85	7	85.71	26	46.15	62.96	24	27	1.52	8.864	5.733	0	0	0	5.5	6.9	7	0	240.268	799.607	3744.12	4080.3
2015-09-20	2015	2015亚泰	8	2015建业	5	422672015亚泰2015建业	0	0	4-2-3-1 (100.0%)	4231	2015亚泰5	伊斯梅洛夫	CD	1	1985-04-21	46.5333	52.18	95	95	1	22	22	18	72.31	15	73.33	59	74.58	47.69	4.25	65	1.74	9.811	6.324	4	114.1	0.27	6.1	8.2	13	114.083	406.131	1262.38	4012.52	4016.29
2015-09-20	2015	2015亚泰	8	2015建业	5	422672015亚泰2015建业	0	0	4-2-3-1 (100.0%)	4231	2015亚泰15	孙捷	CD	0	1992-01-01	46.5333	52.18	95	95	1	14	14	6	84.62	10	60	38	86.84	46.15	3.01	39	1.9	10.274	6.286	6	113.1	0.27	6.4	8.1	9	113.123	401.021	1306.68	3948.13	4505.4
2015-09-20	2015	2015申花	6	2015鲁能	3	422672015申花2015鲁能	1	2	4-2-3-1 (100.0%)	4231	2015申花30	陶金	CD	0	1985-06-02	47.1	48.45	98	98	1	7	7	4	77.78	11	27.27	18	77.78	55.56	14.03	18	2	9.22	6.115	5	86.7	0.2	5.6	7.8	2	86.7284	320.74	1101.45	3442.58	4268.82
2015-09-20	2015	2015申花	6	2015鲁能	3	422672015申花2015鲁能	1	2	4-2-3-1 (100.0%)	4231	2015申花3	李建滨	CD	0	1989-04-19	47.1	48.45	98	98	1	14	14	8	70.37	7	42.86	26	61.54	70.37	16.11	27	1.41	9.127	6.127	12	259	0.6	5.6	7.8	4	259.013	453.463	763.019	3223.37	4428.6
2015-09-21	2015	2015恒大	1	2015富力	12	422682015恒大2015富力	2	1	4-2-3-1 (100.0%)	4231	2015恒大28	金英权	CD	1	1990-02-27	52.8333	55.3	95	95	1	11	11	7	82.93	3	66.67	40	85	36.59	16.04	41	2.07	8.914	6.246	3	39.8	0.1	5.6	7.1	4	39.8165	218.368	898.67	3279.22	4477.43
2015-09-21	2015	2015恒大	1	2015富力	12	422682015恒大2015富力	2	1	4-2-3-1 (100.0%)	4231	2015恒大6	冯潇霆	CD	0	1985-10-22	52.8333	55.3	95	95	1	14	14	11	78	3	33.33	50	74	38	14.89	50	2.2	8.91	6.129	3	88.5	0.2	5.6	7	4	88.5016	306.264	825.208	3020.45	4669.32
2015-09-26	2015	2015恒大	1	2015人和	15	422732015恒大2015人和	3	2	4-2-3-1 (100.0%)	4231	2015恒大28	金英权	CD	1	1990-02-27	47.6833	62.18	96	96	1	11	11	5	86.49	10	80	37	86.49	43.24	21.13	37	1.81	8.905	5.683	4	46.8	0.11	5.5	7.2	11	46.8017	240.544	903.992	3156.08	4557.63
2015-09-26	2015	2015恒大	1	2015人和	15	422732015恒大2015人和	3	2	4-2-3-1 (100.0%)	4231	2015恒大6	冯潇霆	CD	0	1985-10-22	47.6833	62.18	96	96	1	16	16	17	68.52	8	75	54	61.11	44.44	25.78	54	1.94	9.183	5.574	4	84.5	0.2	5.7	7	6	84.5492	215.755	1035.45	3214.88	4632.23
2015-09-26	2015	2015鲁能	3	2015上港	2	422732015鲁能2015上港	0	1	4-2-3-1 (100.0%)	4231	2015鲁能14	王彤	CD	0	1993-02-12	50.0667	58.34	97	97	1	15	15	8	80.95	3	66.67	41	78.05	45.24	17.16	42	1.83	10.011	6.397	8	138	0.32	6.2	7.7	10	137.995	433.908	1057.7	3711.62	4669.69
2015-09-26	2015	2015鲁能	3	2015上港	2	422732015鲁能2015上港	0	1	4-2-3-1 (100.0%)	4231	2015鲁能27	李松益	CD	0	1993-01-27	50.0667	58.34	97	97	1	11	11	9	78.57	8	62.5	41	80.49	30.95	12.73	42	2.14	9.842	6.536	2	30.1	0.07	6.1	7.8	9	30.1036	404.003	1094.46	3812.77	4500.79
2015-09-26	2015	2015上港	2	2015鲁能	3	422732015上港2015鲁能	1	0	4-2-3-1 (100.0%)	4231	2015上港3	金周荣	CD	1	1988-07-09	50.0667	41.66	97	97	1	14	14	11	64.52	5	40	30	56.67	67.74	19.8	31	1.35	9.621	6.36	4	68.8	0.16	5.9	7.6	5	68.8162	397.723	1034.96	3277.2	4842.52
2015-09-26	2015	2015上港	2	2015鲁能	3	422732015上港2015鲁能	1	0	4-2-3-1 (100.0%)	4231	2015上港27	石柯	CD	0	1993-01-08	50.0667	41.66	97	97	1	15	15	15	55.88	5	100	33	54.55	67.65	22.43	34	1.44	8.893	5.632	3	63.3	0.15	5.5	6.7	8	63.3425	255.428	779.004	3453.37	4341.94
2015-09-26	2015	2015申花	6	2015永昌	7	422732015申花2015永昌	0	2	4-2-3-1 (100.0%)	4231	2015申花2	熊飞	CD	0	1987-10-21	52.0167	59.99	94	94	1	14	14	6	79.31	10	50	29	79.31	48.28	13.68	29	1.86	8.907	6.217	6	130.2	0.31	5.6	7.2	6	130.202	258.175	713.506	3307.43	4497.59
2015-09-26	2015	2015申花	6	2015永昌	7	422732015申花2015永昌	0	2	4-2-3-1 (100.0%)	4231	2015申花4	帕帕多普洛斯	CD	1	1984-12-03	52.0167	59.99	94	94	1	16	16	8	80	17	52.94	39	82.05	50	12.91	40	1.8	8.395	5.644	6	128.3	0.31	5.3	6.5	10	128.272	327.353	529.53	2961.58	4448.49
2015-09-27	2015	2015亚泰	8	2015绿城	11	422742015亚泰2015绿城	1	0	4-2-3-1 (100.0%)	4231	2015亚泰5	伊斯梅洛夫	CD	1	1985-04-21	58.8333	50.56	96	96	1	20	20	13	77.59	18	77.78	55	74.55	41.38	18.09	58	1.84	10.106	7.398	3	100.5	0.22	6.3	7.5	11	100.5	199.427	1196.11	4527.55	4082.47
2015-09-27	2015	2015亚泰	8	2015绿城	11	422742015亚泰2015绿城	1	0	4-2-3-1 (100.0%)	4231	2015亚泰15	孙捷	CD	0	1992-01-01	58.8333	50.56	96	96	1	23	23	14	68.89	6	66.67	43	69.77	46.67	17.96	45	1.82	10.725	7.62	7	97.1	0.23	6.6	7.8	8	97.052	331.502	1255.01	4691.97	4349.57
2015-09-27	2015	2015宏运	14	2015建业	5	422742015宏运2015建业	0	1	4-2-3-1 (100.0%)	4231	2015宏运27	王博（王博）	CD	0	1982-05-08	56.5667	57.48	96	96	1	3	3	4	90.24	6	50	39	97.44	21.95	14.91	41	1.98	9.297	6.154	0	0	0	5.8	6.5	5	0	248.938	864.991	3739.57	4443.09
2015-09-27	2015	2015宏运	14	2015建业	5	422742015宏运2015建业	0	1	4-2-3-1 (100.0%)	4231	2015宏运5	杨善平	CD	0	1987-10-28	56.5667	57.48	96	96	1	6	6	1	97.37	9	66.67	37	100	31.58	16.5	38	1.79	9.153	6.13	3	39.5	0.1	5.7	6.5	9	39.5197	191.369	1009.97	3546.02	4365.83
2015-09-27	2015	2015泰达	13	2015富力	12	422742015泰达2015富力	0	1	4-2-3-1 (100.0%)	4231	2015泰达30	吕伟	CD	0	1989-01-18	54.75	50.63	95	95	1	12	12	14	63.16	5	60	36	58.33	47.37	25.42	38	2	8.378	5.724	3	68	0.17	5.3	6.3	2	67.9782	294.893	547.29	2811.87	4655.69
2015-09-27	2015	2015泰达	13	2015富力	12	422742015泰达2015富力	0	1	4-2-3-1 (100.0%)	4231	2015泰达4	卢卡斯·丰塞卡	CD	1	1985-08-02	54.75	50.63	95	95	1	16	16	10	73.68	6	100	35	65.71	55.26	18.7	38	1.61	8.698	6.005	7	131.6	0.32	5.5	6.6	8	131.639	232.891	625.276	2788.67	4919.58
2015-09-27	2015	2015申鑫	16	2015国安	4	422742015申鑫2015国安	0	4	4-2-3-1 (100.0%)	4231	2015申鑫26	乔尼	CD	1	1985-08-06	51.5	41.28	47	94	0	8	16	22	54.17	4	50	46	56.52	58.33	18.87	48	1.58	10.186	7.188	4	69	0.16	6.4	8.5	10	68.9731	327.509	1307.65	4499.77	3981.64
2015-09-27	2015	2015申鑫	16	2015国安	4	422742015申鑫2015国安	0	4	4-2-3-1 (100.0%)	4231	2015申鑫29	黄威	CD	0	1993-10-29	51.5	41.28	94	94	1	13	13	13	50	4	50	26	50	57.69	11.92	26	1.58	9.432	6.84	4	76.3	0.18	6	8	4	76.3016	369.525	955.158	4134.12	3896.62
2015-09-27	2015	2015国安	4	2015申鑫	16	422742015国安2015申鑫	4	0	4-2-3-1 (100.0%)	4231	2015国安13	徐云龙	CD	0	1979-02-17	51.5	58.72	94	94	1	18	18	8	83.33	5	40	45	84.44	43.75	14.33	48	1.83	8.703	6.103	5	80.4	0.2	5.5	7.1	3	80.3905	270.538	847.406	3290.02	4214.68
2015-09-27	2015	2015国安	4	2015申鑫	16	422742015国安2015申鑫	4	0	4-2-3-1 (100.0%)	4231	2015国安30	雷腾龙	CD	0	1991-01-17	51.5	58.72	94	94	1	10	10	8	75	17	47.06	31	77.42	43.75	16.09	32	1.78	9.106	6.423	3	67.7	0.17	5.8	7.5	7	67.7163	480.02	787.781	3930.48	3840.45
2015-10-17	2015	2015恒大	1	2015泰达	13	422942015恒大2015泰达	2	0	4-2-3-1 (100.0%)	4231	2015恒大28	金英权	CD	1	1990-02-27	55.2833	54.06	95	95	1	15	15	7	86.27	3	100	50	84	45.1	17.02	51	1.84	9.084	6.318	3	68.8	0.16	5.7	6.9	3	68.7871	170.563	739.243	3574.45	4531.18
2015-10-17	2015	2015恒大	1	2015泰达	13	422942015恒大2015泰达	2	0	4-2-3-1 (100.0%)	4231	2015恒大6	冯潇霆	CD	0	1985-10-22	55.2833	54.06	95	95	1	18	18	13	72.34	10	60	45	68.89	57.45	18.45	47	1.79	8.809	6.2	2	38.8	0.09	5.5	6.7	11	38.7895	320.722	776.028	3114.21	4559.36
2015-10-17	2015	2015上港	2	2015永昌	7	422942015上港2015永昌	2	2	4-2-3-1 (100.0%)	4231	2015上港27	石柯	CD	0	1993-01-08	52.7167	59.71	94	94	1	17	17	4	89.74	10	60	39	89.74	43.59	15.96	39	1.9	9.022	6.043	8	165.2	0.39	5.7	6.9	9	165.234	336.478	806.543	3164.61	4549.08
2015-10-17	2015	2015上港	2	2015永昌	7	422942015上港2015永昌	2	2	4-2-3-1 (100.0%)	4231	2015上港33	杨博宇	CD	0	1989-06-24	52.7167	59.71	94	94	1	11	11	8	76.47	3	100	33	78.79	38.24	18.45	34	1.97	8.854	5.815	7	127.8	0.31	5.6	6.6	5	127.778	189.595	641.49	3295.3	4599.85
2015-10-17	2015	2015鲁能	3	2015人和	15	422942015鲁能2015人和	5	2	4-2-3-1 (100.0%)	4231	2015鲁能14	王彤	CD	0	1993-02-12	58.95	54.38	95	95	1	10	10	2	95.24	1	100	42	95.24	40.48	16.03	42	1.83	10.32	7.511	6	96.6	0.23	6.5	7.6	5	96.5758	303.378	1307.49	4627.43	3984.81
2015-10-17	2015	2015鲁能	3	2015人和	15	422942015鲁能2015人和	5	2	4-2-3-1 (100.0%)	4231	2015鲁能4	尤西雷	CD	1	1988-04-06	58.95	54.38	95	95	1	14	14	4	92.45	5	40	49	93.88	20.75	14.17	53	2.45	10.024	7.394	8	154.6	0.36	6.3	7.5	6	154.605	497.084	1233.14	3808.04	4331.07
2015-10-17	2015	2015国安	4	2015富力	12	422942015国安2015富力	2	0	4-2-3-1 (100.0%)	4231	2015国安13	徐云龙	CD	0	1979-02-17	58.0833	59.87	96	96	1	18	18	11	82.54	4	75	58	84.48	31.75	14.13	63	2.32	9.316	6.81	4	71.6	0.17	5.8	7	3	71.6354	421.669	902.817	3562.19	4358.19
2015-10-17	2015	2015国安	4	2015富力	12	422942015国安2015富力	2	0	4-2-3-1 (100.0%)	4231	2015国安5	马季奇	CD	1	1980-09-26	58.0833	59.87	96	96	1	17	17	13	78.69	5	60	61	75.41	40.98	18.5	61	2.16	8.989	6.609	7	133	0.31	5.6	6.8	4	133.043	344.914	868.539	3383.67	4259.02
2015-10-17	2015	2015亚泰	8	2015申花	6	422942015亚泰2015申花	0	3	4-2-3-1 (100.0%)	4231	2015亚泰5	伊斯梅洛夫	CD	1	1985-04-21	47.1	51.49	95	95	1	18	18	15	70.59	15	73.33	50	66	62.75	19.04	51	1.45	9.799	6.371	6	101.2	0.24	6.1	8.1	13	101.228	280.053	1330.04	4127.8	3959.93
2015-10-17	2015	2015亚泰	8	2015申花	6	422942015亚泰2015申花	0	3	4-2-3-1 (100.0%)	4231	2015亚泰15	孙捷	CD	0	1992-01-01	47.1	51.49	95	95	1	16	16	16	57.89	11	90.91	36	50	44.74	18.44	38	1.74	9.93	6.191	4	87.7	0.21	6.2	7.9	15	87.6522	369.184	1364.06	3727.1	4382.1
2015-10-18	2015	2015申鑫	16	2015力帆	10	422952015申鑫2015力帆	0	2	4-2-3-1 (100.0%)	4231	2015申鑫26	乔尼	CD	1	1985-08-06	57.6167	44.33	93	93	1	12	12	6	87.5	5	60	47	87.23	52.08	14.97	48	1.6	10.156	7.743	8	130.5	0.31	6.5	8.1	3	130.457	484.068	1077.41	4677.11	3786.46
2015-10-18	2015	2015申鑫	16	2015力帆	10	422952015申鑫2015力帆	0	2	4-2-3-1 (100.0%)	4231	2015申鑫3	邹仲霆	CD	0	1987-05-21	57.6167	44.33	93	93	1	6	6	5	81.48	5	80	26	88.46	29.63	17.67	27	1.89	9.455	7.195	4	88.8	0.23	6.1	7.5	4	88.8158	510.264	961.41	3729.59	4164.75
2015-10-25	2015	2015宏运	14	2015申花	6	423022015宏运2015申花	1	0	4-2-3-1 (100.0%)	4231	2015宏运30	金裕晋	CD	1	1983-06-19	56.7667	45.25	95	95	1	11	11	5	79.17	5	40	22	77.27	41.67	18.14	24	1.58	8.769	6.061	3	32.4	0.08	5.6	6.5	4	32.3675	282.571	675.265	3594.5	4184.22
2015-10-25	2015	2015宏运	14	2015申花	6	423022015宏运2015申花	1	0	4-2-3-1 (100.0%)	4231	2015宏运5	杨善平	CD	0	1987-10-28	56.7667	45.25	95	95	1	12	12	3	87.5	2	50	23	73.91	66.67	21.02	24	1.58	9.269	6.232	4	75.2	0.19	5.9	6.6	3	75.2242	257.147	997.364	3650.19	4289.2
2015-10-25	2015	2015申花	6	2015宏运	14	423022015申花2015宏运	0	1	4-2-3-1 (100.0%)	4231	2015申花30	陶金	CD	0	1985-06-02	56.7667	54.75	95	95	1	16	16	13	76.36	6	83.33	54	75.93	40	16.03	55	1.84	10.118	7.591	9	146.9	0.36	6.4	8.1	12	146.86	576.748	1313.67	4237.97	3842.97
2015-10-25	2015	2015申花	6	2015宏运	14	423022015申花2015宏运	0	1	4-2-3-1 (100.0%)	4231	2015申花4	帕帕多普洛斯	CD	1	1984-12-03	56.7667	54.75	95	95	1	14	14	9	83.93	9	88.89	50	88	23.21	15.56	56	2.07	10.239	7.382	12	175.1	0.42	6.5	7.9	9	175.1	542.984	1400.46	4321.82	3799.09
2015-10-25	2015	2015苏宁	9	2015绿城	11	423022015苏宁2015绿城	1	1	4-2-3-1 (100.0%)	4231	2015苏宁6	奥特森	CD	1	1984-02-18	61.85	50.17	94	94	1	14	14	6	88.89	6	83.33	51	92.16	20.37	11.29	54	2.76	9.618	7.431	3	70.6	0.17	6.2	7.3	9	70.5751	409.341	990.757	4258.9	3887.96
2015-10-25	2015	2015苏宁	9	2015绿城	11	423022015苏宁2015绿城	1	1	4-2-3-1 (100.0%)	4231	2015苏宁17	许有志	CD	0	1987-12-13	61.85	50.17	94	94	1	13	13	9	76.92	3	33.33	38	76.32	46.15	20.63	39	1.82	9.88	7.334	5	99.7	0.24	6.3	7.2	4	99.7415	348.993	775.563	4205.31	4450.16
2015-10-31	2015	2015申鑫	16	2015绿城	11	423082015申鑫2015绿城	2	4	4-2-3-1 (100.0%)	4231	2015申鑫26	乔尼	CD	1	1985-08-06	70.0167	55.44	94	94	1	11	11	8	89.19	10	80	72	90.28	35.14	16.95	74	1.93	10.36	8.631	2	30.6	0.07	6.6	7.4	12	30.6463	308.816	1314.17	4877.04	3829.79
2015-10-31	2015	2015申鑫	16	2015绿城	11	423082015申鑫2015绿城	2	4	4-2-3-1 (100.0%)	4231	2015申鑫3	邹仲霆	CD	0	1987-05-21	70.0167	55.44	94	94	1	14	14	12	81.54	4	50	63	82.54	40	15.16	65	1.98	9.299	7.765	3	73	0.17	5.9	6.7	5	72.9536	333.922	812.516	3685.73	4393.76
2015-10-31	2015	2015人和	15	2015亚泰	8	423082015人和2015亚泰	2	2	4-2-3-1 (100.0%)	4231	2015人和27	朴住成	CD	1	1984-02-20	49.2667	51.61	95	95	1	13	13	11	69.44	3	100	36	61.11	75	22.02	36	1.44	9.818	6.419	1	15.5	0.04	6.2	7.8	8	15.4521	494.079	1033.57	3913.02	4361.42
2015-10-31	2015	2015人和	15	2015亚泰	8	423082015人和2015亚泰	2	2	4-2-3-1 (100.0%)	4231	2015人和5	刘洋（大）	CD	0	1991-02-09	49.2667	51.61	95	95	1	10	10	11	76.09	5	20	45	68.89	39.13	18.92	46	1.89	10.023	6.47	3	52.3	0.12	6.3	7.9	3	52.256	441.861	1218.8	3794.48	4516.02
2015-10-31	2015	2015上港	2	2015宏运	14	423082015上港2015宏运	2	1	4-2-3-1 (100.0%)	4231	2015上港27	石柯	CD	0	1993-01-08	52.5667	61.15	95	95	1	13	13	9	83.64	6	83.33	54	83.33	32.73	15.51	55	1.84	8.958	6.097	8	157.7	0.36	5.6	7	7	157.708	284.037	740.038	3252.47	4523.32
2015-10-31	2015	2015上港	2	2015宏运	14	423082015上港2015宏运	2	1	4-2-3-1 (100.0%)	4231	2015上港5	汪嘉捷	CD	0	1988-11-15	52.5667	61.15	95	95	1	9	9	2	96.15	7	85.71	51	96.08	34.62	13.52	52	1.77	9.321	6.127	4	63.6	0.16	5.9	7	5	63.5669	319.325	699.654	3490.53	4747.77
2015-10-31	2015	2015恒大	1	2015国安	4	423082015恒大2015国安	2	0	4-2-3-1 (100.0%)	4231	2015恒大28	金英权	CD	1	1990-02-27	51.6167	47.44	73	95	0	17	22.1233	15.6164	64.71	5.20548	75	39.0411	60	41.18	19.66	44.2466	2	8.62027	6.03966	0	0	0	5.4	7	5.20548	0	261.963	831.275	3275.95	4250.9
2015-10-31	2015	2015恒大	1	2015国安	4	423082015恒大2015国安	2	0	4-2-3-1 (100.0%)	4231	2015恒大6	冯潇霆	CD	0	1985-10-22	51.6167	47.44	95	95	1	15	15	13	64.86	4	50	37	64.86	72.97	18.56	37	1.49	8.828	6.006	3	57.7	0.13	5.6	7	7	57.6973	278.492	935.898	3261.1	4295.2
2015-10-31	2015	2015苏宁	9	2015申花	6	423082015苏宁2015申花	1	3	4-2-3-1(100.0%)	4231	2015苏宁6	奥特森	CD	1	1984-02-18	47.9667	48.26	96	96	1	11	11	6	73.91	10	60	22	72.73	39.13	16.64	23	2.17	9.547	6.246	5	108.9	0.26	5.9	7.8	7	108.917	405.489	1077.85	3912.14	4042.65
2015-10-31	2015	2015苏宁	9	2015申花	6	423082015苏宁2015申花	1	3	4-2-3-1(100.0%)	4231	2015苏宁23	任航	CD	0	1989-02-23	47.9667	48.26	96	96	1	23	23	17	51.43	16	62.5	29	51.72	45.71	17.88	35	1.8	9.672	6.349	5	95.6	0.23	6	7.9	15	95.5808	434.126	1281.19	3817.52	4043.67
2015-10-31	2015	2015泰达	13	2015力帆	10	423082015泰达2015力帆	1	1	4-2-3-1 (100.0%)	4231	2015泰达30	吕伟	CD	0	1989-01-18	45.2667	48.07	97	97	1	7	7	16	42.86	4	25	27	33.33	64.29	32.62	28	1.36	8.889	5.579	1	22.5	0.05	5.5	7.4	3	22.5489	306.03	825.906	3147.54	4586.79
2015-10-31	2015	2015泰达	13	2015力帆	10	423082015泰达2015力帆	1	1	4-2-3-1 (100.0%)	4231	2015泰达4	卢卡斯·丰塞卡	CD	1	1985-08-02	45.2667	48.07	97	97	1	13	13	9	68.97	6	50	27	70.37	55.17	28.32	29	1.38	9.016	5.542	6	146.4	0.34	5.6	7.4	10	146.396	304.282	915.009	2947.16	4703.16
2016-03-11	2016	2016鲁能	14	2016宏运	11	424402016鲁能2016宏运	3	2	4-2-3-1 (100.0%)	4231	2016鲁能4	吉尔	CD	1	1987-06-12	56.0833	56.49	94	94	1	15	15	11	82.26	7	71.43	61	81.97	32.26	19.08	62	2.06	8.661	6.178	1	16.1	0.04	5.5	6.6	4	16.1099	315.648	832.635	3238.09	4258.16
2016-03-11	2016	2016鲁能	14	2016宏运	11	424402016鲁能2016宏运	3	2	4-2-3-1 (100.0%)	4231	2016鲁能35	戴琳	CD	0	1987-11-28	56.0833	56.49	94	94	1	15	15	17	73.02	10	30	59	74.58	46.03	15.48	63	1.67	9.017	6.54	6	102.6	0.24	5.7	7	3	102.638	264.395	912.115	3447.54	4289.82
2016-03-11	2016	2016宏运	11	2016鲁能	14	424402016宏运2016鲁能	2	3	4-2-3-1 (100.0%)	4231	2016宏运33	泽威特	CD	1	1983-05-02	56.0833	43.51	94	94	1	13	13	8	77.14	7	28.57	35	71.43	45.71	20.46	35	1.69	10.441	7.412	5	87.9	0.21	6.6	7.9	5	87.9047	482.22	1347.81	4717.24	3805.86
2016-03-11	2016	2016宏运	11	2016鲁能	14	424402016宏运2016鲁能	2	3	4-2-3-1 (100.0%)	4231	2016宏运6	杨宇	CD	0	1985-04-18	56.0833	43.51	94	94	1	10	10	4	87.5	6	50	32	84.38	56.25	11.67	32	1.75	10.108	7.3	4	74.9	0.18	6.4	7.8	2	74.9265	433.639	1249.06	4534.03	3816.37
2016-03-11	2016	2016上港	3	2016申花	4	424402016上港2016申花	1	1	4-2-3-1 (100.0%)	4231	2016上港14	金周荣	CD	1	1988-07-09	46.7167	49.45	94	94	1	15	15	13	65.79	6	50	36	63.89	34.21	14.78	38	2.05	9.074	6.325	9	174.4	0.43	5.8	8.1	4	174.391	478.535	1159.01	3299.87	3961.96
2016-03-11	2016	2016上港	3	2016申花	4	424402016上港2016申花	1	1	4-2-3-1 (100.0%)	4231	2016上港27	石柯	CD	0	1993-01-08	46.7167	49.45	94	94	1	14	14	9	75	2	50	35	65.71	44.44	18.81	36	1.83	8.714	5.782	5	115.1	0.27	5.5	7.5	6	115.105	363.968	803.276	3483.34	3948.01
2016-03-12	2016	2016恒大	1	2016亚泰	12	424412016恒大2016亚泰	3	0	4-2-3-1 (100.0%)	4231	2016恒大3	梅方	CD	0	1989-11-14	61.0167	60.15	96	96	1	13	13	9	89.16	6	83.33	81	91.36	25.3	13.13	83	2.04	11.393	8.743	2	25.1	0.06	7.1	8.6	8	25.0907	381.046	1416.67	5679.83	3890.2
2016-03-12	2016	2016恒大	1	2016亚泰	12	424412016恒大2016亚泰	3	0	4-2-3-1 (100.0%)	4231	2016恒大6	冯潇霆	CD	0	1985-10-22	61.0167	60.15	96	96	1	12	12	12	85.19	8	87.5	78	82.05	22.22	13.34	81	2.48	9.662	7.378	0	0	0	6	7.3	7	0	266.777	772.4	4128.69	4493.97
2016-03-05	2016	2016鲁能	14	2016苏宁	2	424342016鲁能2016苏宁	0	3	4-2-3-1 (100.0%)	4231	2016鲁能4	吉尔	CD	1	1987-06-12	59.7	64.59	94	94	1	15	15	12	77.36	8	87.5	50	80	28.3	17.9	53	2.3	8.045	5.91	3	48	0.11	5.1	6	10	48.0331	319.691	658.251	2418.43	4600.62
2016-03-05	2016	2016鲁能	14	2016苏宁	2	424342016鲁能2016苏宁	0	3	4-2-3-1 (100.0%)	4231	2016鲁能35	戴琳	CD	0	1987-11-28	59.7	64.59	94	94	1	12	12	10	81.82	7	42.86	51	78.43	20	16.07	55	2.22	8.77	6.561	4	90.7	0.21	5.5	6.6	2	90.6689	250.521	943.431	2884.79	4600.65
2016-03-06	2016	2016恒大	1	2016力帆	8	424352016恒大2016力帆	1	2	4-2-3-1 (100.0%)	4231	2016恒大28	金英权	CD	1	1990-02-27	48.0333	63.08	99	99	1	11	11	6	89.09	3	100	53	88.68	20	15.69	55	2.13	8.776	5.915	6	138.7	0.31	5.3	7.4	5	138.707	315.996	792.012	3111.45	4418.24
2016-03-06	2016	2016恒大	1	2016力帆	8	424352016恒大2016力帆	1	2	4-2-3-1 (100.0%)	4231	2016恒大6	冯潇霆	CD	0	1985-10-22	48.0333	63.08	99	99	1	17	17	14	78.79	4	100	64	79.69	39.39	14.51	66	2.09	8.668	5.718	4	123.4	0.28	5.2	7.1	12	123.37	210.516	949.252	2804.25	4580.89
2016-04-01	2016	2016绿城	15	2016鲁能	14	424612016绿城2016鲁能	2	0	4-2-3-1 (100.0%)	4231	2016绿城13	斯皮拉诺维奇	CD	1	1988-06-27	55.7667	34.52	96	96	1	13	13	10	71.43	10	80	34	70.59	57.14	18.28	35	1.63	10.11	7.188	2	27.6	0.07	6.3	7.7	7	27.5517	208.282	1004.1	4732.5	4137.2
2016-04-01	2016	2016绿城	15	2016鲁能	14	424612016绿城2016鲁能	2	0	4-2-3-1 (100.0%)	4231	2016绿城18	赵宇豪	CD	0	1993-04-07	55.7667	34.52	96	96	1	13	13	6	80.65	8	25	31	77.42	41.94	18.08	31	1.74	10.202	7.147	2	46.8	0.11	6.4	7.7	8	46.7958	245.645	907.073	5058.5	3944.15
2016-04-01	2016	2016恒大	1	2016富力	6	424612016恒大2016富力	2	0	4-2-3-1 (100.0%)	4231	2016恒大3	梅方	CD	0	1989-11-14	54.4	51.89	46	93	0	8	16.1739	10.1087	86.84	4.04348	100	76.8261	86.84	36.84	12.67	76.8261	1.95	11.4491	8.03035	10.1087	247.865	0.58	7.3	9	4.04348	247.861	361.394	1612.52	5413.98	3813.75
2016-04-01	2016	2016恒大	1	2016富力	6	424612016恒大2016富力	2	0	4-2-3-1 (100.0%)	4231	2016恒大6	冯潇霆	CD	0	1985-10-22	54.4	51.89	93	93	1	9	9	6	88	10	70	49	87.76	28	17.82	50	2.24	8.989	6.43	2	28.9	0.07	5.8	7.1	4	28.8686	269.952	883.18	3401.37	4405.36
2016-04-01	2016	2016富力	6	2016恒大	1	424612016富力2016恒大	0	2	4-2-3-1 (100.0%)	4231	2016富力22	张贤秀	CD	1	1991-09-28	54.4	48.11	93	93	1	10	10	4	90.24	5	40	38	86.84	29.27	17.45	41	2.17	9.627	6.936	9	172.8	0.42	6.2	7.6	3	172.776	627.338	1091	3561.88	4173.9
2016-04-01	2016	2016富力	6	2016恒大	1	424612016富力2016恒大	0	2	4-2-3-1 (100.0%)	4231	2016富力5	张耀坤	CD	0	1981-04-07	54.4	48.11	93	93	1	8	8	12	71.43	2	0	41	70.73	42.86	18.63	42	1.95	9.536	6.705	8	142.2	0.36	6.1	7.4	1	142.157	429.68	939.125	3703	4321.61
2016-04-10	2016	2016泰达	10	2016绿城	15	424702016泰达2016绿城	1	0	4-2-3-1 (100.0%)	4231	2016泰达5	约万诺维奇	CD	1	1989-08-04	52.3167	53.2	94	94	1	15	15	9	71.88	9	55.56	31	67.74	53.13	14.94	32	1.59	9.536	6.391	5	80.8	0.19	6.1	7.3	7	80.781	327.107	1076.39	4031.99	4020.14
2016-04-10	2016	2016泰达	10	2016绿城	15	424702016泰达2016绿城	1	0	4-2-3-1 (100.0%)	4231	2016泰达3	赞纳迪内	CD	1	1988-06-24	52.3167	53.2	94	94	1	11	11	13	69.05	10	90	37	72.97	30.95	21.4	42	1.93	9.44	6.34	3	73.3	0.17	6	7.3	16	73.2999	254.641	1040.96	3912.12	4158.69
2016-04-10	2016	2016上港	3	2016宏运	11	424702016上港2016宏运	4	0	4-2-3-1 (100.0%)	4231	2016上港14	金周荣	CD	1	1988-07-09	50.7833	53.94	94	94	1	12	12	9	76.32	7	57.14	38	76.32	39.47	19.04	38	1.76	9.157	6.33	7	146.8	0.35	5.8	7.5	8	146.832	426.546	872.66	3250.3	4460.21
2016-04-10	2016	2016上港	3	2016宏运	11	424702016上港2016宏运	4	0	4-2-3-1 (100.0%)	4231	2016上港5	汪嘉捷	CD	0	1988-11-15	50.7833	53.94	94	94	1	7	7	4	87.1	9	44.44	31	87.1	38.71	15.52	31	1.84	9.268	6.185	7	137.5	0.32	5.9	7.3	4	137.53	325.134	664.853	3445.24	4695.52
2016-04-10	2016	2016鲁能	14	2016申花	4	424702016鲁能2016申花	0	0	4-2-3-1 (100.0%)	4231	2016鲁能4	吉尔	CD	1	1987-06-12	50.3833	50.39	95	95	1	8	8	9	70.97	12	50	28	75	38.71	22.75	31	1.77	8.186	5.472	2	36.6	0.09	5.1	6.5	7	36.5824	189.154	1046.48	2637.23	4276.59
2016-04-10	2016	2016鲁能	14	2016申花	4	424702016鲁能2016申花	0	0	4-2-3-1 (100.0%)	4231	2016鲁能35	戴琳	CD	0	1987-11-28	50.3833	50.39	95	95	1	9	9	13	58.06	11	18.18	30	56.67	51.61	19.73	31	1.87	8.062	5.322	2	40.5	0.1	5.1	6.3	6	40.514	215.262	789.407	2521.75	4495.22
2016-04-15	2016	2016鲁能	14	2016富德	9	424752016鲁能2016富德	3	1	4-2-3-1 (100.0%)	4231	2016鲁能4	吉尔	CD	1	1987-06-12	60.9333	49.51	94	94	1	10	10	8	74.19	2	0	30	76.67	35.48	14.43	31	2.03	8.967	6.874	3	68	0.16	5.7	6.8	1	67.9989	307.891	992.763	3485.4	4112.98
2016-04-15	2016	2016鲁能	14	2016富德	9	424752016鲁能2016富德	3	1	4-2-3-1 (100.0%)	4231	2016鲁能35	戴琳	CD	0	1987-11-28	60.9333	49.51	94	94	1	9	9	12	57.14	4	100	24	54.17	50	22.59	28	1.5	8.665	6.52	2	35.8	0.08	5.5	6.4	7	35.762	297.881	872	3216.75	4242.87
2016-04-17	2016	2016国安	5	2016绿城	15	424772016国安2016绿城	3	0	4-2-3-1 (100.0%)	4231	2016国安13	徐云龙	CD	0	1979-02-17	48.3667	62.13	82	94	0	11	12.6098	9.17073	80	10.3171	66.67	44.7073	69.23	35	15.78	45.8537	2.05	10.3652	6.30488	3.43902	57.8902	0.14	6.6	8	4.58537	57.8995	290.069	1171.34	4653.66	4192.11
2016-04-17	2016	2016国安	5	2016绿城	15	424772016国安2016绿城	3	0	4-2-3-1 (100.0%)	4231	2016国安2	克里梅茨	CD	1	1992-01-27	48.3667	62.13	94	94	1	7	7	9	83.02	8	75	50	80	47.17	18.04	53	1.6	9.803	6.182	4	84.1	0.2	6.2	7.7	6	84.0567	262.466	1026.27	4432.21	3998.22
2016-04-24	2016	2016泰达	10	2016恒大	1	424842016泰达2016恒大	0	4	4-2-3-1 (100.0%)	4231	2016泰达5	约万诺维奇	CD	1	1989-08-04	57.75	42.33	94	94	1	14	14	6	81.25	9	55.56	29	79.31	56.25	12.71	32	1.38	9.986	7.303	8	210	0.49	6.3	7.6	3	210.003	556.003	740.766	4570.43	3908.37
2016-04-24	2016	2016泰达	10	2016恒大	1	424842016泰达2016恒大	0	4	4-2-3-1 (100.0%)	4231	2016泰达26	曹阳	CD	0	1981-12-15	57.75	42.33	94	94	1	14	14	11	77.55	9	55.56	48	77.08	30.61	16.98	49	1.98	10.356	7.512	10	172	0.43	6.6	7.8	8	172.048	437.287	1096.55	4594.04	4056.54
2016-04-24	2016	2016亚泰	12	2016上港	3	424842016亚泰2016上港	1	3	4-2-3-1 (100.0%)	4231	2016亚泰4	马季奇	CD	1	1980-09-26	40.1	53.33	95	95	1	17	17	13	60.61	3	33.33	33	54.55	66.67	26.57	33	1.58	9.219	4.98	4	52	0.13	5.8	7.4	5	52.034	448.851	974.715	3619.58	4123.76
2016-04-24	2016	2016亚泰	12	2016上港	3	424842016亚泰2016上港	1	3	4-2-3-1 (100.0%)	4231	2016亚泰15	孙捷	CD	0	1992-01-01	40.1	53.33	95	95	1	24	24	18	56.1	10	50	38	50	60.98	18.27	41	1.56	10.179	5.461	8	134.4	0.32	6.4	8.2	16	134.395	349.201	1240.36	4222.91	4232.22
2016-04-24	2016	2016鲁能	14	2016永昌	16	424842016鲁能2016永昌	1	2	4-2-3-1 (100.0%)	4231	2016鲁能4	吉尔	CD	1	1987-06-12	55.8333	64.46	96	96	1	12	12	5	89.13	8	75	42	92.86	30.43	15	46	1.96	8.467	6.004	5	83.2	0.2	5.3	6.5	5	83.2154	401.864	1012.93	2644.34	4325.09
2016-04-24	2016	2016鲁能	14	2016永昌	16	424842016鲁能2016永昌	1	2	4-2-3-1 (100.0%)	4231	2016鲁能35	戴琳	CD	0	1987-11-28	55.8333	64.46	72	96	0	8	10.6667	9.33333	76.67	6.66667	100	36	77.78	33.33	15.73	40	1.93	8.84	6.16133	1.33333	20	0.05	5.5	6.5	8	19.9796	275.045	1093.4	3127.41	4324.32
2016-04-03	2016	2016申花	4	2016永昌	16	424632016申花2016永昌	3	1	4-2-3-1 (100.0%)	4231	2016申花4	金基熙	CD	1	1989-07-13	47.85	55.64	97	97	1	16	16	7	78.79	9	66.67	31	77.42	51.52	18.85	33	1.67	7.128	4.216	5	128.5	0.29	4.5	5.3	6	128.513	312.334	687.804	2205.76	3793.13
2016-04-03	2016	2016申花	4	2016永昌	16	424632016申花2016永昌	3	1	4-2-3-1 (100.0%)	4231	2016申花33	毕津浩	CD	0	1991-01-05	47.85	55.64	97	97	1	16	16	8	79.49	5	60	37	83.78	51.28	19.31	39	1.72	7.902	4.848	8	133.3	0.3	5	6.1	8	133.303	412.455	858.273	2716.75	3781.57
2016-04-30	2016	2016恒大	1	2016申花	4	424902016恒大2016申花	2	1	4-2-3-1 (100.0%)	4231	2016恒大6	冯潇霆	CD	0	1985-10-22	43.1333	55.36	97	97	1	13	13	11	77.55	5	60	46	78.26	32.65	16.91	49	2.33	8.36	5.198	3	62	0.14	5.1	7.2	6	62.0152	297.971	880.726	2844.32	4274.7
2016-04-30	2016	2016恒大	1	2016申花	4	424902016恒大2016申花	2	1	4-2-3-1 (100.0%)	4231	2016恒大3	梅方	CD	0	1989-11-14	43.1333	55.36	97	97	1	13	13	8	75.76	9	77.78	31	70.97	45.45	15.5	33	2.39	8.72	5.558	3	52.7	0.13	5.4	7.7	13	52.6686	320.56	944.124	3239.49	4163.66
2016-04-30	2016	2016国安	5	2016力帆	8	424902016国安2016力帆	1	1	4-2-3-1 (100.0%)	4231	2016国安13	徐云龙	CD	0	1979-02-17	51.5	52.68	94	94	1	13	13	8	70.37	1	0	26	65.38	48.15	21	27	1.7	9.296	6.345	4	61.8	0.16	5.9	7.4	5	61.7853	333.969	802.433	3677.55	4420.35
2016-04-30	2016	2016国安	5	2016力帆	8	424902016国安2016力帆	1	1	4-2-3-1 (100.0%)	4231	2016国安2	克里梅茨	CD	1	1992-01-27	51.5	52.68	94	94	1	14	14	13	69.05	4	75	42	64.29	61.9	18.88	42	1.48	9.433	6.418	1	17.3	0.04	6	7.5	4	17.29	405.017	732.534	3887.18	4391.34
2016-05-14	2016	2016鲁能	14	2016亚泰	12	425042016鲁能2016亚泰	0	0	4-2-3-1 (100.0%)	4231	2016鲁能4	吉尔	CD	1	1987-06-12	51.3	55.97	96	96	1	14	14	8	77.78	8	87.5	33	75.76	50	15.27	36	1.47	8.161	5.488	2	46.8	0.11	5.1	6.4	10	46.7549	272.083	953.268	2745.19	4144.04
2016-05-14	2016	2016鲁能	14	2016亚泰	12	425042016鲁能2016亚泰	0	0	4-2-3-1 (100.0%)	4231	2016鲁能35	戴琳	CD	0	1987-11-28	51.3	55.97	96	96	1	15	15	12	80	4	50	54	75.93	30	19.22	60	1.98	8.793	5.868	3	52.8	0.13	5.5	6.9	3	52.8399	235.829	898.602	3371.65	4234.41
2016-05-14	2016	2016泰达	10	2016建业	13	425042016泰达2016建业	0	0	4-2-3-1 (100.0%)	4231	2016泰达3	赞纳迪内	CD	1	1988-06-24	51.8833	47.68	94	94	1	16	16	15	55.88	9	44.44	32	53.13	70.59	24.66	34	1.38	8.832	5.957	6	124.3	0.31	5.6	6.9	6	124.326	248.44	768.09	3225.31	4466.04
2016-05-14	2016	2016泰达	10	2016建业	13	425042016泰达2016建业	0	0	4-2-3-1 (100.0%)	4231	2016泰达5	约万诺维奇	CD	1	1989-08-04	51.8833	47.68	94	94	1	16	16	14	41.67	10	80	23	34.78	83.33	21.91	24	1.21	9.115	6.091	4	96.4	0.23	5.8	7	16	96.3945	437.8	820.558	3385.91	4374.22
2016-05-14	2016	2016恒大	1	2016华夏	7	425042016恒大2016华夏	2	0	4-2-3-1 (100.0%)	4231	2016恒大3	梅方	CD	0	1989-11-14	58.5167	59.22	95	95	1	6	6	4	89.47	3	66.67	36	91.67	34.21	14.5	38	1.82	10.009	7.177	3	98.5	0.22	6.3	7.4	4	98.5412	258.393	814.232	4256.34	4581.13
2016-05-14	2016	2016恒大	1	2016华夏	7	425042016恒大2016华夏	2	0	4-2-3-1 (100.0%)	4231	2016恒大6	冯潇霆	CD	0	1985-10-22	58.5167	59.22	95	95	1	11	11	8	86.21	2	100	57	82.46	25.86	16.35	58	2.28	8.492	6.254	4	73.2	0.17	5.3	6.4	4	73.1684	244.234	666.185	2445.27	5063.44
2016-05-14	2016	2016苏宁	2	2016永昌	16	425042016苏宁2016永昌	0	0	4-2-3-1 (100.0%)	4231	2016苏宁6	塞恩斯伯里	CD	1	1992-01-05	55.2833	61.07	94	94	1	20	20	9	87.5	9	77.78	70	85.71	23.61	16.34	72	2.17	9.395	6.585	6	164.2	0.38	5.9	7.1	12	164.2	230.431	642.897	4111.87	4245.86
2016-05-14	2016	2016苏宁	2	2016永昌	16	425042016苏宁2016永昌	0	0	4-2-3-1 (100.0%)	4231	2016苏宁2	李昂	CD	0	1993-09-15	55.2833	61.07	94	94	1	15	15	14	82.28	4	50	75	78.67	24.05	20.51	79	2.2	9.151	6.432	5	108.7	0.26	5.8	7	5	108.722	375.695	877.393	3546.06	4243.2
2016-05-14	2016	2016国安	5	2016上港	3	425042016国安2016上港	2	1	4-2-3-1 (100.0%)	4231	2016国安2	克里梅茨	CD	1	1992-01-27	52.6	51.6	96	96	1	13	13	10	72.97	7	85.71	37	67.57	67.57	18.63	37	1.38	9.438	6.602	2	27.9	0.07	5.9	7.5	10	27.8828	414.87	1040.31	3985.56	3969.65
2016-05-14	2016	2016国安	5	2016上港	3	425042016国安2016上港	2	1	4-2-3-1 (100.0%)	4231	2016国安30	雷腾龙	CD	0	1991-01-17	52.6	51.6	96	96	1	14	14	10	67.74	6	33.33	31	64.52	58.06	21.38	31	1.61	9.435	6.675	6	96	0.23	5.9	7.6	5	95.9934	364.944	956.836	3894.9	4122.25
2016-05-14	2016	2016上港	3	2016国安	5	425042016上港2016国安	1	2	4-2-3-1 (100.0%)	4231	2016上港14	金周荣	CD	1	1988-07-09	52.6	48.4	96	96	1	18	18	10	65.52	6	66.67	28	64.29	55.17	21.25	29	1.62	9.383	6.534	3	82.2	0.19	5.8	7.5	9	82.1679	322.467	1049.37	3576.04	4352.71
2016-05-14	2016	2016上港	3	2016国安	5	425042016上港2016国安	1	2	4-2-3-1 (100.0%)	4231	2016上港27	石柯	CD	0	1993-01-08	52.6	48.4	96	96	1	23	23	11	77.55	9	100	47	70.21	53.06	20.85	49	1.65	9.244	6.463	3	54.9	0.13	5.8	7.4	13	54.9147	354.568	996.616	3519.44	4318.01
2016-05-15	2016	2016富德	9	2016力帆	8	425052016富德2016力帆	1	1	4-2-3-1 (100.0%)	4231	2016富德24	李浩杰	CD	0	1993-07-03	57.5	47.67	98	98	1	10	10	7	78.79	6	66.67	32	75	54.55	18.83	33	1.7	9.452	6.874	4	115.6	0.26	5.8	7.2	3	115.591	387.26	760.936	3726.08	4462.36
2016-05-15	2016	2016富德	9	2016力帆	8	425052016富德2016力帆	1	1	4-2-3-1 (100.0%)	4231	2016富德20	崔民	CD	0	1989-07-06	57.5	47.67	98	98	1	21	21	15	71.7	18	50	49	67.35	58.49	23.68	53	1.57	10.115	7.311	4	52.3	0.13	6.2	7.6	8	52.2649	455.837	1179.44	4393.15	4033.91
2016-05-18	2016	2016华夏	7	2016国安	5	425082016华夏2016国安	2	0	4-2-3-1 (100.0%)	4231	2016华夏22	居吕姆	CD	1	1987-05-17	58.4167	42.05	96	96	1	10	10	7	73.08	13	53.85	26	69.23	50	16.42	26	1.62	10.344	7.561	4	89.6	0.21	6.4	7.8	7	89.5947	264.088	962.052	4495.52	4532.53
2016-05-18	2016	2016华夏	7	2016国安	5	425082016华夏2016国安	2	0	4-2-3-1 (100.0%)	4231	2016华夏4	金洋洋	CD	0	1993-02-03	58.4167	42.05	96	96	1	18	18	11	68.57	2	0	33	66.67	40	22.78	35	2.03	10.297	7.624	1	19.6	0.04	6.4	7.8	5	19.5691	308.337	938.207	4521.11	4509.76
2016-05-21	2016	2016宏运	11	2016恒大	1	425112016宏运2016恒大	0	3	4-2-3-1 (100.0%)	4231	2016宏运5	杨善平	CD	0	1987-10-28	50.4667	41.72	93	93	1	11	11	6	68.42	5	20	19	68.42	68.42	13.69	19	1.63	8.385	5.539	4	88.9	0.22	5.4	6.6	8	88.9327	293.413	731.571	2882.66	4388.02
2016-05-21	2016	2016宏运	11	2016恒大	1	425112016宏运2016恒大	0	3	4-2-3-1 (100.0%)	4231	2016宏运21	穆隆戈蒂	CD	1	1986-01-25	50.4667	41.72	93	93	1	11	11	9	75.68	5	60	36	66.67	43.24	15.7	37	2.05	8.909	6.218	6	145.3	0.37	5.7	7.4	8	145.335	402.994	951.292	3288.05	4121.36
2016-05-21	2016	2016上港	3	2016绿城	15	425112016上港2016绿城	1	0	4-2-3-1 (100.0%)	4231	2016上港14	金周荣	CD	1	1988-07-09	54.0167	54.34	94	94	1	16	16	7	81.58	9	44.44	37	78.38	39.47	17.1	38	1.87	9.308	6.398	5	134.7	0.31	5.9	7.1	7	134.687	350.145	920.104	3286.82	4616.14
2016-05-21	2016	2016上港	3	2016绿城	15	425112016上港2016绿城	1	0	4-2-3-1 (100.0%)	4231	2016上港27	石柯	CD	0	1993-01-08	54.0167	54.34	94	94	1	19	19	13	71.74	5	60	45	68.89	47.83	16.16	46	1.74	9.303	6.345	9	201.4	0.46	5.9	7	7	201.367	321.609	710.966	3231.28	4837.78
2016-05-22	2016	2016国安	5	2016永昌	16	425122016国安2016永昌	1	1	4-2-3-1 (100.0%)	4231	2016国安30	雷腾龙	CD	0	1991-01-17	56.5333	69.86	95	95	1	10	10	8	79.49	10	60	37	83.78	35.9	13.75	39	1.79	9.615	6.862	6	120.6	0.29	6	7.3	13	120.641	480.684	815.143	3731.1	4467.42
2016-05-22	2016	2016国安	5	2016永昌	16	425122016国安2016永昌	1	1	4-2-3-1 (100.0%)	4231	2016国安31	赵和靖	CD	0	1985-05-19	56.5333	69.86	95	95	1	15	15	9	81.25	4	25	47	82.98	50	15.86	48	1.71	9.109	6.595	4	83.2	0.2	5.7	7	2	83.2027	196.574	897.192	3749.21	4182.73
2016-05-22	2016	2016申花	4	2016力帆	8	425122016申花2016力帆	1	0	4-2-3-1 (100.0%)	4231	2016申花4	金基熙	CD	1	1989-07-13	50.8833	47.03	97	97	1	8	8	6	78.57	11	72.73	26	73.08	50	22.19	28	1.79	9.919	6.485	2	45.2	0.1	6.1	7.6	10	45.1979	332.823	1170.23	4025.8	4345.11
2016-05-22	2016	2016申花	4	2016力帆	8	425122016申花2016力帆	1	0	4-2-3-1 (100.0%)	4231	2016申花30	陶金	CD	0	1985-06-02	50.8833	47.03	95	97	0	14	14.2947	7.14737	76.67	14.2947	78.57	30.6316	73.33	46.67	18.91	30.6316	1.8	9.98692	6.55312	4.08421	63.9179	0.14	6.1	7.7	17.3579	63.9275	468.039	984.44	4014.76	4455.67
2016-05-27	2016	2016申花	4	2016泰达	10	425172016申花2016泰达	2	2	4-2-3-1 (100.0%)	4231	2016申花4	金基熙	CD	1	1989-07-13	47.15	57.37	97	97	1	12	12	13	67.5	7	28.57	39	69.23	45	21.44	40	1.9	9.637	5.956	4	96.1	0.23	6	7.6	10	96.1161	275.372	884.617	4078.15	4303.14
2016-05-27	2016	2016申花	4	2016泰达	10	425172016申花2016泰达	2	2	4-2-3-1 (100.0%)	4231	2016申花30	陶金	CD	0	1985-06-02	47.15	57.37	97	97	1	21	21	17	66.67	11	36.36	48	68.75	37.25	19.93	51	2.27	9.028	5.634	5	105.6	0.24	5.6	7.2	12	105.624	244.18	1054.06	3811.13	3812.68
2016-05-28	2016	2016苏宁	2	2016绿城	15	425182016苏宁2016绿城	1	1	4-2-3-1 (100.0%)	4231	2016苏宁6	塞恩斯伯里	CD	1	1992-01-05	53.6167	50.64	97	97	1	15	15	8	82.98	15	53.33	47	76.6	38.3	18.35	47	1.85	9.82	6.997	6	141.9	0.32	6	7.8	12	141.934	473.792	958.524	4377.88	3868.24
2016-05-28	2016	2016苏宁	2	2016绿城	15	425182016苏宁2016绿城	1	1	4-2-3-1 (100.0%)	4231	2016苏宁2	李昂	CD	0	1993-09-15	53.6167	50.64	97	97	1	14	14	11	77.55	1	0	48	66.67	44.9	19.49	49	1.88	9.27	6.511	4	81.2	0.18	5.7	7.3	5	81.1914	394.157	1055.33	3793.76	3945.11
2016-05-28	2016	2016富德	9	2016宏运	11	425182016富德2016宏运	4	1	4-2-3-1 (100.0%)	4231	2016富德5	尼古拉	CD	1	1986-03-28	56.2167	46.9	96	96	1	14	14	13	71.11	2	50	45	68.89	55.56	24.14	45	1.64	10.047	6.98	5	96.6	0.23	6.2	7.4	5	96.6109	227.596	939.623	4459.85	4323.6
2016-05-28	2016	2016富德	9	2016宏运	11	425182016富德2016宏运	4	1	4-2-3-1 (100.0%)	4231	2016富德20	崔民	CD	0	1989-07-06	56.2167	46.9	96	96	1	13	13	7	83.33	9	55.56	42	71.43	59.52	20.73	42	1.55	9.928	6.791	2	32.4	0.07	6.2	7.2	7	32.4467	271.713	890.445	4377.92	4355.32
2016-05-07	2016	2016申花	4	2016宏运	11	424972016申花2016宏运	0	0	4-2-3-1 (100.0%)	4231	2016申花4	金基熙	CD	1	1989-07-13	47.15	59.23	46	95	0	9	18.587	12.3913	78.57	12.3913	33.33	57.8261	71.43	32.14	17.15	57.8261	2.21	9.67141	6.83793	2.06522	32.4239	0.08	6.1	7.5	10.3261	32.4637	154.133	1270.83	3911.98	4302.28
2016-05-07	2016	2016申花	4	2016宏运	11	424972016申花2016宏运	0	0	4-2-3-1 (100.0%)	4231	2016申花3	李建滨	CD	0	1989-04-19	47.15	59.23	95	95	1	15	15	14	64.1	9	77.78	34	67.65	38.46	15.93	39	1.62	9.68	6.043	4	60.8	0.15	6.1	7.7	8	60.8093	359.594	1329.7	3850.52	4079.65
2016-05-07	2016	2016申花	4	2016宏运	11	424972016申花2016宏运	0	0	4-2-3-1 (100.0%)	4231	2016申花30	陶金	CD	0	1985-06-02	47.15	59.23	49	95	0	3	5.81633	7.7551	69.23	13.5714	42.86	25.2041	61.54	46.15	27.23	25.2041	2	9.15878	5.19204	1.93878	24.4286	0.05	5.7	7.7	9.69388	24.3524	422.087	1216.36	3769.54	3726
2016-05-08	2016	2016上港	3	2016永昌	16	424982016上港2016永昌	2	1	4-2-3-1 (100.0%)	4231	2016上港14	金周荣	CD	1	1988-07-09	48.05	55.82	94	94	1	12	12	7	75.86	3	66.67	28	78.57	55.17	19.17	29	1.76	8.979	5.993	5	83.4	0.21	5.7	7.5	6	83.4362	349.39	979.349	2860.84	4705.89
2016-05-08	2016	2016上港	3	2016永昌	16	424982016上港2016永昌	2	1	4-2-3-1 (100.0%)	4231	2016上港27	石柯	CD	0	1993-01-08	48.05	55.82	94	94	1	17	17	6	79.31	6	83.33	29	79.31	68.97	20	29	1.55	8.786	5.782	5	106.6	0.26	5.6	7.2	9	106.617	360.931	614.348	3168	4536.34
2016-06-11	2016	2016恒大	1	2016永昌	16	425322016恒大2016永昌	0	0	4-2-3-1 (100.0%)	4231	2016恒大28	金英权	CD	1	1990-02-27	51.5333	65.06	97	97	1	9	9	3	92.31	5	60	38	92.11	33.33	14.63	39	2.33	8.527	5.832	1	11.9	0.03	5.3	6.8	5	11.895	254.013	830.36	2887.92	4542.79
2016-06-11	2016	2016恒大	1	2016永昌	16	425322016恒大2016永昌	0	0	4-2-3-1 (100.0%)	4231	2016恒大3	梅方	CD	0	1989-11-14	51.5333	65.06	97	97	1	10	10	7	75.86	5	20	29	75.86	51.72	20.94	29	1.76	9.928	6.616	6	138.3	0.32	6.1	7.7	8	138.323	332.586	826.977	4315.42	4314.72
2016-06-12	2016	2016国安	5	2016亚泰	12	425332016国安2016亚泰	2	0	4-2-3-1 (100.0%)	4231	2016国安2	克里梅茨	CD	1	1992-01-27	53.45	67.54	100	100	1	8	8	5	91.07	8	75	55	87.27	53.57	17.23	56	1.54	9.726	6.451	1	9.9	0.02	5.8	7.2	8	9.89239	239.574	942.912	3825.4	4707.9
2016-06-12	2016	2016国安	5	2016亚泰	12	425332016国安2016亚泰	2	0	4-2-3-1 (100.0%)	4231	2016国安31	赵和靖	CD	0	1985-05-19	53.45	67.54	100	100	1	17	17	8	82.61	9	66.67	43	81.4	43.48	14.48	46	1.83	9.695	6.714	4	103.5	0.23	5.8	7.5	5	103.513	298.67	765.749	4371.09	4156.16
2016-06-14	2016	2016恒大	1	2016泰达	10	425352016恒大2016泰达	2	0	4-2-3-1 (100.0%)	4231	2016恒大28	金英权	CD	1	1990-02-27	61.6167	66.46	96	96	1	15	15	4	95.06	7	100	81	95.06	23.46	14.15	81	2.38	9.26	6.809	1	30.5	0.07	5.8	7	7	30.5009	284.938	843.577	3504.6	4596.87
2016-06-14	2016	2016恒大	1	2016泰达	10	425352016恒大2016泰达	2	0	4-2-3-1 (100.0%)	4231	2016恒大3	梅方	CD	0	1989-11-14	58.6167	66.46	96	96	1	9	9	3	95.83	5	60	70	92.86	33.33	10.99	72	2.04	10.532	7.552	3	59	0.13	6.6	7.7	9	58.9974	297.629	1248.61	4507.93	4419.31
2016-06-14	2016	2016泰达	10	2016恒大	1	425352016泰达2016恒大	0	2	4-2-3-1 (100.0%)	4231	2016泰达3	赞纳迪内	CD	1	1988-06-24	58.6167	33.54	96	96	1	5	5	7	68.18	5	80	21	71.43	40.91	20.49	22	1.91	8.768	6.483	4	128.4	0.3	5.5	6.6	7	128.375	300.716	649.517	3098.65	4590.32
2016-06-14	2016	2016泰达	10	2016恒大	1	425352016泰达2016恒大	0	2	4-2-3-1 (100.0%)	4231	2016泰达26	曹阳	CD	0	1981-12-15	58.6167	33.54	66	96	0	2	2.90909	2.90909	88.24	5.81818	50	23.2727	81.25	41.18	20.76	24.7273	1.76	9.38618	7.15055	4.36364	92.2182	0.21	5.8	7	2.90909	92.2461	307.867	635.135	3853.94	4497.5
2016-06-15	2016	2016苏宁	2	2016富力	6	425362016苏宁2016富力	1	1	4-2-3-1 (100.0%)	4231	2016苏宁6	塞恩斯伯里	CD	1	1992-01-05	54.3667	55.38	94	94	1	11	11	9	85.25	11	54.55	61	83.61	26.23	17.45	61	2.36	9.833	7.095	10	218.3	0.5	6.2	7.8	10	218.33	366.787	1173.67	4348.38	3725.79
2016-06-15	2016	2016苏宁	2	2016富力	6	425362016苏宁2016富力	1	1	4-2-3-1 (100.0%)	4231	2016苏宁2	李昂	CD	0	1993-09-15	54.3667	55.38	94	94	1	12	12	9	85.94	2	0	63	80.95	31.25	16.3	64	2.11	9.663	6.796	5	66	0.16	6.1	7.5	4	66.0476	418.033	1274.66	4199.19	3705.08
2016-06-15	2016	2016上港	3	2016亚泰	12	425362016上港2016亚泰	1	1	4-2-3-1 (100.0%)	4231	2016上港14	金周荣	CD	1	1988-07-09	56.7	69.5	95	95	1	13	13	6	89.29	4	50	54	88.89	35.71	15.48	56	1.75	8.775	6.378	4	47.1	0.12	5.5	6.7	7	47.1068	378.205	823.8	2939.47	4585.94
2016-06-15	2016	2016上港	3	2016亚泰	12	425362016上港2016亚泰	1	1	4-2-3-1 (100.0%)	4231	2016上港27	石柯	CD	0	1993-01-08	56.7	69.5	95	95	1	14	14	9	86.57	5	80	66	86.36	35.82	17.52	67	1.84	8.595	6.188	2	56	0.14	5.4	6.5	5	55.9994	208.01	746.091	2967.94	4616.89
2016-06-15	2016	2016华夏	7	2016申花	4	425362016华夏2016申花	2	2	4-2-3-1 (100.0%)	4231	2016华夏22	居吕姆	CD	1	1987-05-17	57.2333	52.18	97	97	1	6	6	7	89.71	13	69.23	66	89.39	26.47	12.99	68	1.9	9.839	6.992	7	162.5	0.37	6	7.3	7	162.456	233.742	890.547	3951.8	4600.59
2016-06-15	2016	2016华夏	7	2016申花	4	425362016华夏2016申花	2	2	4-2-3-1 (100.0%)	4231	2016华夏4	金洋洋	CD	0	1993-02-03	57.2333	52.18	97	97	1	11	11	8	88.24	3	66.67	68	86.76	30.88	16.17	68	2.16	9.726	7.08	3	62.1	0.15	6	7.4	5	62.0947	273.921	903.307	3759.02	4728
2016-06-15	2016	2016力帆	8	2016绿城	15	425362016力帆2016绿城	1	0	4-2-3-1 (100.0%)	4231	2016力帆4	罗歆	CD	0	1990-02-07	51.9833	56.46	97	97	1	14	14	11	79.25	4	50	49	79.59	33.96	20.35	53	2.09	9.543	6.606	9	176.2	0.42	5.9	7.7	17	176.181	316.796	1003.58	4115.29	3931.51
2016-06-15	2016	2016力帆	8	2016绿城	15	425362016力帆2016绿城	1	0	4-2-3-1 (100.0%)	4231	2016力帆5	隋东陆	CD	0	1983-06-21	51.9833	56.46	97	97	1	13	13	8	80	7	57.14	38	84.21	50	14.79	40	1.55	9.424	6.389	4	63.2	0.16	5.8	7.4	11	63.1666	310.298	1008.72	3739.8	4302.06
2016-06-15	2016	2016绿城	15	2016力帆	8	425362016绿城2016力帆	0	1	4-2-3-1 (100.0%)	4231	2016绿城32	吴范锡	CD	1	1984-07-29	51.9833	43.54	97	97	1	16	16	9	78.57	7	42.86	41	78.05	47.62	15.95	42	1.79	9.744	6.681	6	106.8	0.25	6	7.7	2	106.832	272.675	1019.92	3757.28	4587
2016-06-15	2016	2016绿城	15	2016力帆	8	425362016绿城2016力帆	0	1	4-2-3-1 (100.0%)	4231	2016绿城6	陈晓	CD	0	1989-08-10	51.9833	43.54	97	97	1	14	14	12	60	4	50	28	60.71	56.67	15.65	30	1.63	8.957	6.089	3	43.5	0.1	5.5	7.1	6	43.5341	372.217	659.725	3182.02	4699.83
2016-06-18	2016	2016恒大	1	2016富德	9	425392016恒大2016富德	1	1	4-2-3-1 (100.0%)	4231	2016恒大28	金英权	CD	1	1990-02-27	52.8833	64.5	97	97	1	14	14	7	87.93	4	100	58	84.48	41.38	13.63	58	2.24	9.12	6.757	7	117.9	0.3	5.6	7.7	7	117.856	277.862	1050.11	3618.79	4055.24
2016-06-18	2016	2016恒大	1	2016富德	9	425392016恒大2016富德	1	1	4-2-3-1 (100.0%)	4231	2016恒大3	梅方	CD	0	1989-11-14	52.8833	64.5	97	97	1	13	13	12	73.33	7	71.43	39	84.62	20	16.57	45	2.02	10.293	7.157	4	88.4	0.21	6.4	8.1	6	88.4452	460.506	1223.08	4543.82	3977.1
2016-06-19	2016	2016上港	3	2016鲁能	14	425402016上港2016鲁能	0	0	4-2-3-1 (100.0%)	4231	2016上港14	金周荣	CD	1	1988-07-09	61.3167	46.18	93	93	1	9	9	5	84.38	6	50	32	84.38	21.88	13.38	32	2.22	8.718	6.74	6	173.7	0.4	5.6	6.6	5	173.657	395.153	851.436	2714.42	4583.52
2016-06-19	2016	2016上港	3	2016鲁能	14	425402016上港2016鲁能	0	0	4-2-3-1 (100.0%)	4231	2016上港27	石柯	CD	0	1993-01-08	61.3167	46.18	93	93	1	18	18	15	71.7	3	100	53	71.7	30.19	16.96	53	2.36	9.064	6.973	5	111.9	0.27	5.8	6.8	11	111.896	366	870.265	3062.91	4652.94
2016-06-19	2016	2016苏宁	2	2016力帆	8	425402016苏宁2016力帆	2	1	4-2-3-1 (100.0%)	4231	2016苏宁6	塞恩斯伯里	CD	1	1992-01-05	54.3833	70.46	95	95	1	11	11	5	92.75	8	87.5	69	92.75	34.78	18.22	69	1.86	9.105	6.256	4	121.6	0.26	5.7	6.9	5	121.647	249.769	904.536	3509.81	4319.3
2016-06-19	2016	2016苏宁	2	2016力帆	8	425402016苏宁2016力帆	2	1	4-2-3-1 (100.0%)	4231	2016苏宁2	李昂	CD	0	1993-09-15	54.3833	70.46	95	95	1	15	15	13	85.06	3	66.67	85	84.71	28.74	17.9	87	1.94	8.653	5.801	2	32.7	0.07	5.4	6.4	7	32.7065	227.851	746.524	3324.81	4321.07
2016-06-19	2016	2016申花	4	2016绿城	15	425402016申花2016绿城	4	0	4-2-3-1 (100.0%)	4231	2016申花4	金基熙	CD	1	1989-07-13	50.3833	58.94	94	94	1	17	17	14	78.46	9	33.33	64	75	33.85	18.34	65	2.15	9.652	6.153	3	68.2	0.16	6.1	7.3	12	68.1544	196.074	932.26	3658.28	4797.08
2016-06-19	2016	2016申花	4	2016绿城	15	425402016申花2016绿城	4	0	4-2-3-1 (100.0%)	4231	2016申花3	李建滨	CD	0	1989-04-19	50.3833	58.94	94	94	1	11	11	7	87.5	3	100	55	89.09	28.57	12.98	56	2.09	9.184	6.03	4	76	0.18	5.8	7.2	7	75.9827	235.728	830.422	3535.81	4506.43
2016-06-24	2016	2016力帆	8	2016鲁能	14	425452016力帆2016鲁能	2	1	4-2-3-1 (100.0%)	4231	2016力帆5	隋东陆	CD	0	1983-06-21	55.6	39.26	96	96	1	10	10	6	71.43	4	100	21	71.43	52.38	12.76	21	1.62	9.378	6.528	5	106.5	0.25	5.8	7.1	11	106.505	232.395	681.294	3783.1	4574.71
2016-06-24	2016	2016力帆	8	2016鲁能	14	425452016力帆2016鲁能	2	1	4-2-3-1 (100.0%)	4231	2016力帆4	罗歆	CD	0	1990-02-07	55.6	39.26	96	96	1	4	4	5	73.68	2	50	18	66.67	10.53	26.4	19	2.42	9.25	6.599	1	14.7	0.04	5.8	7.1	3	14.6898	303.003	758.082	3781.05	4393.17
2016-06-25	2016	2016绿城	15	2016华夏	7	425462016绿城2016华夏	1	0	4-2-3-1 (100.0%)	4231	2016绿城13	斯皮拉诺维奇	CD	1	1988-06-27	59	48.04	95	95	1	9	9	7	83.33	9	66.67	40	87.5	33.33	15.69	42	2.24	10.329	7.67	5	73.3	0.18	6.5	7.8	12	73.3247	310.169	1103.08	4841.83	4000.95
2016-06-25	2016	2016绿城	15	2016华夏	7	425462016绿城2016华夏	1	0	4-2-3-1 (100.0%)	4231	2016绿城6	陈晓	CD	0	1989-08-10	59	48.04	95	95	1	11	11	4	90.48	2	50	42	88.1	40.48	12.06	42	1.9	9.601	7.055	2	31.6	0.08	6.1	7.2	3	31.6316	275.233	1076.44	3896.96	4321.14
2016-06-25	2016	2016上港	3	2016泰达	10	425462016上港2016泰达	1	1	4-2-3-1 (100.0%)	4231	2016上港14	金周荣	CD	1	1988-07-09	52.7333	52.45	96	96	1	21	21	13	69.77	13	92.31	41	68.29	41.86	17	43	1.93	9.455	6.564	9	191.3	0.45	5.9	7.5	17	191.295	442.307	994.159	2952.51	4874.56
2016-06-25	2016	2016上港	3	2016泰达	10	425462016上港2016泰达	1	1	4-2-3-1 (100.0%)	4231	2016上港5	汪嘉捷	CD	0	1988-11-15	52.7333	52.45	96	96	1	22	22	10	77.78	6	83.33	44	77.27	51.11	13.95	45	1.64	9.258	6.265	4	78.1	0.19	5.7	7.1	13	78.1329	323.823	787.085	3275.53	4793.79
2016-06-25	2016	2016泰达	10	2016上港	3	425462016泰达2016上港	1	1	4-2-3-1 (100.0%)	4231	2016泰达4	潘喜明	CD	0	1993-01-11	52.7333	47.55	96	96	1	7	7	9	60.87	14	42.86	22	54.55	52.17	19.78	23	2.04	9.97	6.89	13	282.4	0.65	6.2	7.8	5	282.408	552.091	1000.67	3604.29	4530.43
2016-06-25	2016	2016泰达	10	2016上港	3	425462016泰达2016上港	1	1	4-2-3-1 (100.0%)	4231	2016泰达26	曹阳	CD	0	1981-12-15	52.7333	47.55	96	96	1	9	9	9	70.97	5	60	30	63.33	48.39	23.15	31	1.58	9.622	6.664	5	99.5	0.24	6	7.6	4	99.5329	318.314	1034.44	3754.51	4415.37
2016-07-10	2016	2016绿城	15	2016亚泰	12	425612016绿城2016亚泰	1	0	4-2-3-1 (100.0%)	4231	2016绿城13	斯皮拉诺维奇	CD	1	1988-06-27	55.3	50.41	95	95	1	11	11	11	80.36	10	90	55	78.18	28.57	22.36	56	2.64	9.678	6.911	2	22.2	0.05	6.1	7.5	9	22.1917	221.494	757.365	4305.74	4371.04
2016-07-10	2016	2016绿城	15	2016亚泰	12	425612016绿城2016亚泰	1	0	4-2-3-1 (100.0%)	4231	2016绿城6	陈晓	CD	0	1989-08-10	55.3	50.41	95	95	1	9	9	2	94.29	7	57.14	35	94.29	37.14	12.72	35	1.91	9.736	6.86	3	49.3	0.12	6.1	7.4	8	49.2885	196.237	832.107	4137.46	4520.94
2016-07-10	2016	2016恒大	1	2016力帆	8	425612016恒大2016力帆	4	1	4-2-3-1 (100.0%)	4231	2016恒大3	梅方	CD	0	1989-11-14	51.8333	61.66	95	95	1	5	5	6	87.76	0	0	48	87.5	24.49	15.48	49	2.33	9.67	6.587	6	162	0.37	6.1	7.6	2	162.021	254.31	795.041	3798.89	4659.35
2016-07-10	2016	2016恒大	1	2016力帆	8	425612016恒大2016力帆	4	1	4-2-3-1 (100.0%)	4231	2016恒大6	冯潇霆	CD	0	1985-10-22	51.8333	61.66	95	95	1	8	8	3	93.48	4	50	46	91.3	21.74	11.05	46	2.67	8.554	5.621	4	75.9	0.18	5.4	6.5	2	75.9314	248.011	682.121	2384.05	5164.28
2016-07-13	2016	2016鲁能	14	2016永昌	16	425642016鲁能2016永昌	4	0	4-2-3-1 (100.0%)	4231	2016鲁能4	吉尔	CD	1	1987-06-12	59.5333	57.18	94	94	1	9	9	2	95.83	4	75	47	93.62	22.92	16.37	48	1.96	7.925	6.038	2	30.7	0.07	5	6.1	4	30.7141	341.89	715.347	2454.22	4383.14
2016-07-13	2016	2016鲁能	14	2016永昌	16	425642016鲁能2016永昌	4	0	4-2-3-1 (100.0%)	4231	2016鲁能6	尤西雷	CD	1	1988-04-06	59.5333	57.18	94	94	1	7	7	2	96.83	2	50	65	96.92	12.7	11.44	63	2.67	9.268	6.656	6	107	0.26	5.9	6.7	5	107.004	420.363	1056.21	3031.23	4653.21
2016-07-16	2016	2016力帆	8	2016建业	13	425672016力帆2016建业	3	0	4-2-3-1 (100.0%)	4231	2016力帆4	罗歆	CD	0	1990-02-07	48.1333	46.33	98	98	1	5	5	5	64.29	14	78.57	14	64.29	42.86	23.17	14	1.71	8.955	5.637	3	56.8	0.13	5.5	7	10	56.762	276.048	686.1	3658.98	4277.47
2016-07-16	2016	2016力帆	8	2016建业	13	425672016力帆2016建业	3	0	4-2-3-1 (100.0%)	4231	2016力帆5	隋东陆	CD	0	1983-06-21	48.1333	46.33	98	98	1	10	10	6	71.43	10	40	19	73.68	66.67	14.66	21	1.24	8.54	5.382	2	27.4	0.06	5.2	6.7	9	27.4373	152.98	528.525	3358.7	4472.48
2016-07-17	2016	2016恒大	1	2016亚泰	12	425682016恒大2016亚泰	2	1	4-2-3-1 (100.0%)	4231	2016恒大3	梅方	CD	0	1989-11-14	53.1333	60.18	95	95	1	15	15	7	79.41	6	33.33	32	78.13	41.18	18.51	34	1.71	10.72	7.439	10	187.3	0.45	6.7	8.4	5	187.34	368.796	1104.41	4974.94	4084.43
2016-07-17	2016	2016恒大	1	2016亚泰	12	425682016恒大2016亚泰	2	1	4-2-3-1 (100.0%)	4231	2016恒大6	冯潇霆	CD	0	1985-10-22	53.1333	60.18	95	95	1	15	15	14	71.43	10	90	47	70.21	32.65	14.2	49	2.29	9.188	6.397	4	73.4	0.17	5.7	7.2	12	73.3638	418.219	971.585	3275.65	4449.46
2016-07-02	2016	2016国安	5	2016建业	13	425532016国安2016建业	0	1	4-2-3-1 (100.0%)	4231	2016国安2	克里梅茨	CD	1	1992-01-27	47.3167	52.17	95	95	1	16	16	14	69.57	7	71.43	44	72.73	58.7	16.23	46	1.46	9.103	5.681	6	111.5	0.26	5.7	7.2	9	111.518	198.873	772.004	3367.81	4653.12
2016-07-02	2016	2016国安	5	2016建业	13	425532016国安2016建业	0	1	4-2-3-1 (100.0%)	4231	2016国安30	雷腾龙	CD	0	1991-01-17	47.3167	52.17	95	95	1	7	7	8	77.14	4	50	33	75.76	37.14	16.15	35	1.8	8.983	5.787	4	51.8	0.13	5.6	7.3	7	51.8254	271.301	863.031	3303.39	4493.75
2016-07-20	2016	2016苏宁	2	2016华夏	7	425712016苏宁2016华夏	4	0	4-2-3-1 (100.0%)	4231	2016苏宁6	塞恩斯伯里	CD	1	1992-01-05	57.2833	44.51	94	94	1	8	8	9	77.5	7	71.43	38	81.58	37.5	19.05	40	1.9	10.099	7.212	7	139.9	0.34	6.5	7.6	7	139.948	277.379	1064.87	4474.13	4142.42
2016-07-20	2016	2016苏宁	2	2016华夏	7	425712016苏宁2016华夏	4	0	4-2-3-1 (100.0%)	4231	2016苏宁26	洪正好	CD	1	1989-08-12	57.2833	44.51	94	94	1	13	13	6	89.09	2	50	53	86.79	27.27	17.68	55	1.98	10.047	7.036	3	52.1	0.13	6.4	7.4	7	52.1218	326.221	1105.87	4289.52	4272.97
2016-07-20	2016	2016上港	3	2016力帆	8	425712016上港2016力帆	5	3	4-2-3-1 (100.0%)	4231	2016上港27	石柯	CD	0	1993-01-08	53.2	47.55	96	96	1	14	14	13	56.67	5	60	29	62.07	43.33	20.98	30	1.67	8.021	5.551	3	86.1	0.19	5	6.3	7	86.1334	256.23	502.395	2298.04	4877.73
2016-07-20	2016	2016上港	3	2016力帆	8	425712016上港2016力帆	5	3	4-2-3-1 (100.0%)	4231	2016上港28	贺惯	CD	0	1993-01-25	53.2	47.55	67	96	0	8	11.4627	5.73134	83.33	5.73134	75	34.3881	83.33	58.33	16.31	34.3881	1.54	9.24752	6.65552	1.43284	49.2896	0.12	5.8	7.2	5.73134	49.255	351.849	716.156	3866.93	4263.04
2016-07-20	2016	2016恒大	1	2016富力	6	425712016恒大2016富力	1	2	4-2-3-1 (100.0%)	4231	2016恒大6	冯潇霆	CD	0	1985-10-22	53.2	44.61	95	95	1	5	5	6	86.36	7	42.86	41	85.37	25	14.87	44	2.36	8.422	5.835	4	70.3	0.17	5.3	6.6	4	70.2839	170.126	692.463	2861.44	4627.42
2016-07-20	2016	2016恒大	1	2016富力	6	425712016恒大2016富力	1	2	4-2-3-1 (100.0%)	4231	2016恒大3	梅方	CD	0	1989-11-14	53.2	44.61	95	95	1	8	8	4	84.62	7	57.14	25	88	34.62	12.05	26	1.73	8.397	5.903	2	62.3	0.14	5.3	6.7	5	62.3398	219.487	555.071	3441.78	4118.4
2016-07-23	2016	2016上港	3	2016宏运	11	425742016上港2016宏运	1	3	4-2-3-1 (100.0%)	4231	2016上港27	石柯	CD	0	1993-01-08	49.9667	54.23	95	95	1	14	14	10	73.68	2	50	38	73.68	42.11	20.61	38	2.11	8.716	5.874	6	102.9	0.25	5.5	7.1	6	102.922	382.131	738.001	2799.06	4694.03
2016-07-23	2016	2016上港	3	2016宏运	11	425742016上港2016宏运	1	3	4-2-3-1 (100.0%)	4231	2016上港28	贺惯	CD	0	1993-01-25	49.9667	54.23	95	95	1	14	14	13	69.77	2	50	43	67.44	44.19	17.65	43	1.77	9.327	6.209	5	95.7	0.23	5.9	7.5	3	95.6626	533.069	903.1	3512.97	4281.72
2016-07-23	2016	2016绿城	15	2016泰达	10	425742016绿城2016泰达	3	1	4-2-3-1 (100.0%)	4231	2016绿城13	斯皮拉诺维奇	CD	1	1988-06-27	53.0333	52.59	98	98	1	15	15	6	88.46	7	85.71	49	87.76	25	16.46	52	2.9	10.046	6.764	2	22.1	0.05	6.1	7.7	10	22.0923	242.052	786.822	4367.36	4627.23
2016-07-23	2016	2016绿城	15	2016泰达	10	425742016绿城2016泰达	3	1	4-2-3-1 (100.0%)	4231	2016绿城6	陈晓	CD	0	1989-08-10	53.0333	52.59	98	98	1	14	14	14	65.85	7	85.71	41	65.85	53.66	16.19	41	1.95	9.223	6.188	4	76.7	0.17	5.6	7	14	76.7022	230.234	644.648	3433.95	4837.88
2016-07-24	2016	2016力帆	8	2016永昌	16	425752016力帆2016永昌	1	0	4-2-3-1 (100.0%)	4231	2016力帆15	米洛维奇	CD	1	1989-01-29	60.3667	42.64	50	99	0	7	13.86	15.84	55.56	3.96	50	35.64	55.56	33.33	21.68	35.64	2.28	9.0288	6.97752	0	0	0	5.4	6.7	3.96	0	48.33	718.832	3974.42	4287.14
2016-07-24	2016	2016力帆	8	2016永昌	16	425752016力帆2016永昌	1	0	4-2-3-1 (100.0%)	4231	2016力帆9	刘宇（大）	CD	0	1985-05-12	60.3667	42.64	99	99	1	6	6	3	92.68	1	0	41	90.24	36.59	15.1	41	1.9	10.157	7.724	3	33	0.08	6.2	7.7	1	32.9756	188.95	1002.08	5010.38	3923.03
2016-07-24	2016	2016力帆	8	2016永昌	16	425752016力帆2016永昌	1	0	4-2-3-1 (100.0%)	4231	2016力帆4	罗歆	CD	0	1990-02-07	60.3667	42.64	99	99	1	10	10	8	75	8	75	29	72.41	34.38	19.54	32	2	9.671	7.209	0	0	0	5.9	7.2	1	0	138.531	765.821	4553.08	4213.18
2016-07-29	2016	2016国安	5	2016绿城	15	425802016国安2016绿城	1	0	4-2-3-1 (100.0%)	4231	2016国安2	克里梅茨	CD	1	1992-01-27	54.1833	57.24	97	97	1	14	14	11	81.67	10	80	58	86.21	33.33	18.59	60	1.9	8.819	6.162	3	39.3	0.1	5.4	6.8	10	39.257	213.18	815.992	3024.13	4726.18
2016-07-29	2016	2016国安	5	2016绿城	15	425802016国安2016绿城	1	0	4-2-3-1 (100.0%)	4231	2016国安30	雷腾龙	CD	0	1991-01-17	54.1833	57.24	97	97	1	8	8	4	89.47	6	66.67	38	89.47	34.21	12.78	38	2.03	8.689	6.262	3	76.2	0.18	5.4	7	5	76.183	254.303	796.998	3281.84	4279.73
2016-07-03	2016	2016力帆	8	2016泰达	10	425542016力帆2016泰达	3	2	4-2-3-1 (100.0%)	4231	2016力帆4	罗歆	CD	0	1990-02-07	54.05	58.38	97	97	1	10	10	6	79.31	8	62.5	28	71.43	27.59	20.22	29	2.34	10.381	7.102	6	130	0.31	6.4	7.9	7	129.975	393.176	1216.09	4574.67	4066.84
2016-07-03	2016	2016力帆	8	2016泰达	10	425542016力帆2016泰达	3	2	4-2-3-1 (100.0%)	4231	2016力帆5	隋东陆	CD	0	1983-06-21	54.05	58.38	97	97	1	16	16	8	78.95	12	58.33	38	73.68	60.53	15.98	38	1.47	9.53	6.534	5	94.3	0.22	5.9	7.3	14	94.2976	406.579	852.687	3721.49	4455.43
2016-07-03	2016	2016恒大	1	2016鲁能	14	425542016恒大2016鲁能	2	0	4-2-3-1 (100.0%)	4231	2016恒大3	梅方	CD	0	1989-11-14	55.4	54.72	95	95	1	11	11	5	87.18	4	75	38	89.47	33.33	11.42	39	1.77	10.475	7.375	4	88.8	0.21	6.6	8	4	88.8131	407.737	1165.07	4433.75	4379.86
2016-07-03	2016	2016恒大	1	2016鲁能	14	425542016恒大2016鲁能	2	0	4-2-3-1 (100.0%)	4231	2016恒大6	冯潇霆	CD	0	1985-10-22	55.4	54.72	95	95	1	11	11	8	86.21	5	60	58	84.48	36.21	15.48	58	2.21	8.462	5.852	4	69.8	0.17	5.3	6.3	8	69.7586	240.861	520.058	2814.51	4817.12
2016-07-03	2016	2016上港	3	2016华夏	7	425542016上港2016华夏	2	0	4-2-3-1 (100.0%)	4231	2016上港14	金周荣	CD	1	1988-07-09	54.9333	45.11	97	97	1	12	12	8	77.14	3	100	34	76.47	48.57	16.68	35	1.91	9.395	6.733	5	85.2	0.21	5.8	7.4	6	85.1832	467.723	919.017	3162.52	4760.98
2016-07-03	2016	2016上港	3	2016华夏	7	425542016上港2016华夏	2	0	4-2-3-1 (100.0%)	4231	2016上港27	石柯	CD	0	1993-01-08	54.9333	45.11	97	97	1	16	16	7	77.42	0	0	30	80	54.84	18.33	31	1.81	9.52	6.654	4	70.4	0.16	5.9	7.3	8	70.394	424.817	812.805	3301.63	4910.66
2016-07-30	2016	2016申花	4	2016苏宁	2	425812016申花2016苏宁	3	2	4-2-3-1 (100.0%)	4231	2016申花4	金基熙	CD	1	1989-07-13	43.3167	57.86	96	96	1	17	17	13	67.5	5	60	38	65.79	55	18.3	40	1.65	9.679	5.368	4	101.7	0.23	6	7.4	11	101.69	305.855	922.588	3460.44	4888.02
2016-07-30	2016	2016申花	4	2016苏宁	2	425812016申花2016苏宁	3	2	4-2-3-1 (100.0%)	4231	2016申花30	陶金	CD	0	1985-06-02	43.3167	57.86	96	96	1	17	17	6	82.35	12	50	33	78.79	41.18	11.2	34	1.88	8.571	4.937	2	43.8	0.1	5.3	6.9	10	43.7706	208.433	803.614	3098.69	4416.37
2016-07-30	2016	2016鲁能	14	2016富德	9	425812016鲁能2016富德	1	2	4-2-3-1 (100.0%)	4231	2016鲁能4	吉尔	CD	1	1987-06-12	57.1167	54.72	95	95	1	19	19	8	82.22	7	85.71	42	80.95	40	17.06	45	1.96	8.819	6.381	4	85.7	0.2	5.6	6.7	9	85.7299	309.339	1102.08	2970.84	4350.54
2016-07-30	2016	2016鲁能	14	2016富德	9	425812016鲁能2016富德	1	2	4-2-3-1 (100.0%)	4231	2016鲁能6	尤西雷	CD	1	1988-04-06	57.1167	54.72	95	95	1	18	18	12	81.82	2	100	63	73.02	24.24	25.3	66	2.58	9.242	6.562	8	155	0.37	5.8	6.9	5	155.036	357.475	967.055	3035.41	4727.23
2016-07-31	2016	2016力帆	8	2016亚泰	12	425822016力帆2016亚泰	0	3	4-2-3-1 (100.0%)	4231	2016力帆15	米洛维奇	CD	1	1989-01-29	55.0667	60.01	97	97	1	22	22	8	81.4	6	33.33	42	80.95	53.49	16.65	43	1.67	9.968	7.185	6	137.1	0.32	6.2	7.8	8	137.071	309.814	1070.98	4246.61	4203.59
2016-07-31	2016	2016力帆	8	2016亚泰	12	425822016力帆2016亚泰	0	3	4-2-3-1 (100.0%)	4231	2016力帆4	罗歆	CD	0	1990-02-07	55.0667	60.01	97	97	1	9	9	7	83.72	7	57.14	43	83.72	34.88	16.97	43	1.88	10.376	7.512	1	18.7	0.04	6.4	8.2	9	18.7028	495.195	1163.99	4725.08	3972.76
2016-07-31	2016	2016上港	3	2016富力	6	425822016上港2016富力	3	3	4-2-3-1 (100.0%)	4231	2016上港28	贺惯	CD	0	1993-01-25	55.15	37.01	95	95	1	12	12	6	75	6	100	24	70.83	79.17	14.47	24	1.33	9.028	6.233	2	34.3	0.09	5.7	6.8	5	34.3447	137.605	585.903	3624.47	4645.21
2016-07-31	2016	2016上港	3	2016富力	6	425822016上港2016富力	3	3	4-2-3-1 (100.0%)	4231	2016上港27	石柯	CD	0	1993-01-08	55.15	37.01	95	95	1	11	11	9	67.86	1	100	28	64.29	57.14	19.43	28	1.64	8.678	6.129	1	12.6	0.03	5.4	6.7	5	12.6497	183.12	505.554	3256.09	4720.38
2016-07-09	2016	2016国安	5	2016泰达	10	425602016国安2016泰达	0	0	4-2-3-1 (100.0%)	4231	2016国安2	克里梅茨	CD	1	1992-01-27	55.3833	63.16	97	97	1	12	12	9	86.76	9	66.67	67	86.57	45.59	17.34	68	1.91	8.739	6.133	1	10.2	0.02	5.4	6.6	10	10.1633	221.244	739.972	2883.23	4884.57
2016-07-09	2016	2016国安	5	2016泰达	10	425602016国安2016泰达	0	0	4-2-3-1 (100.0%)	4231	2016国安30	雷腾龙	CD	0	1991-01-17	55.3833	63.16	97	97	1	14	14	8	83.33	6	100	48	83.33	29.17	15.8	48	2.06	8.939	6.32	2	33.9	0.08	5.5	6.8	7	33.9316	308.097	662.225	3174.21	4761.01
2016-07-09	2016	2016泰达	10	2016国安	5	425602016泰达2016国安	0	0	4-2-3-1 (100.0%)	4231	2016泰达4	潘喜明	CD	0	1993-01-11	55.3833	36.84	97	97	1	12	12	15	37.5	14	50	23	39.13	58.33	25.32	24	1.58	8.838	6.299	4	65.9	0.16	5.4	6.8	11	65.9054	345.69	747.871	3179.74	4498.61
2016-07-09	2016	2016泰达	10	2016国安	5	425602016泰达2016国安	0	0	4-2-3-1 (100.0%)	4231	2016泰达26	曹阳	CD	0	1981-12-15	55.3833	36.84	97	97	1	5	5	6	71.43	5	20	20	75	57.14	22.37	21	1.48	9.227	6.399	3	60	0.14	5.7	6.9	4	60.004	196.617	749.053	3284.09	4937.55
2016-08-13	2016	2016永昌	16	2016泰达	10	425952016永昌2016泰达	2	2	4-2-3-1 (100.0%)	4231	2016永昌4	李超	CD	0	1987-08-16	43.7833	55.23	95	95	1	15	15	8	78.95	5	40	35	74.29	63.16	18.95	38	1.34	8.402	4.974	2	17.3	0.04	5.3	6.8	12	17.3104	141.879	655.742	3548.08	4039.42
2016-08-13	2016	2016永昌	16	2016泰达	10	425952016永昌2016泰达	2	2	4-2-3-1 (100.0%)	4231	2016永昌18	许博	CD	0	1985-05-18	43.7833	55.23	95	95	1	11	11	6	79.31	10	80	27	77.78	48.28	13.63	29	1.9	8.04	4.603	0	0	0	5	6.3	8	0	86.1285	500.664	2537.33	4915.4
2016-08-13	2016	2016泰达	10	2016永昌	16	425952016泰达2016永昌	2	2	4-2-3-1 (100.0%)	4231	2016泰达3	赞纳迪内	CD	1	1988-06-24	43.7833	44.77	95	95	1	18	18	21	61.82	5	40	53	54.72	70.91	27.28	55	1.33	8.082	5.111	5	97	0.23	5.1	7	9	96.9511	320.692	662.609	2567.76	4434.18
2016-08-13	2016	2016泰达	10	2016永昌	16	425952016泰达2016永昌	2	2	4-2-3-1 (100.0%)	4231	2016泰达5	约万诺维奇	CD	1	1989-08-04	43.7833	44.77	95	95	1	11	11	12	47.83	1	100	23	47.83	56.52	16.47	23	1.61	8.427	5.223	1	58.3	0.14	5.3	7.2	3	58.3287	424.499	674.344	2884.39	4385.74
2016-08-13	2016	2016恒大	1	2016申花	4	425952016恒大2016申花	1	2	4-2-3-1 (100.0%)	4231	2016恒大28	金英权	CD	1	1990-02-27	48.4	58.64	95	95	1	11	11	8	86.67	7	85.71	59	88.14	20	16.77	60	2.52	7.943	5.222	4	75.1	0.18	5	6.5	7	75.1273	158.829	534.9	2294.79	4879.74
2016-08-13	2016	2016恒大	1	2016申花	4	425952016恒大2016申花	1	2	4-2-3-1 (100.0%)	4231	2016恒大3	梅方	CD	0	1989-11-14	48.4	58.64	95	95	1	8	8	5	88.89	5	80	43	88.37	35.56	17.11	45	1.96	9.248	6.032	2	29.9	0.07	5.8	7.5	7	29.9124	253.604	797.445	3554.65	4612.42
2016-08-13	2016	2016上港	3	2016富德	9	425952016上港2016富德	1	1	4-2-3-1 (100.0%)	4231	2016上港14	金周荣	CD	1	1988-07-09	52.8167	50.44	95	95	1	18	18	12	69.23	3	100	37	70.27	53.85	21.5	39	1.64	8.3	5.916	9	204.7	0.49	5.2	6.7	12	204.662	446.933	595.198	2477.63	4575.14
2016-08-13	2016	2016上港	3	2016富德	9	425952016上港2016富德	1	1	4-2-3-1 (100.0%)	4231	2016上港27	石柯	CD	0	1993-01-08	52.8167	50.44	75	95	0	15	19	13.9333	75	1.26667	100	51.9333	75.61	47.73	20.55	55.7333	1.86	8.3106	5.87353	3.8	83.22	0.2	5.2	6.5	3.8	83.2677	253.978	636.211	2543.33	4793.49
2016-08-14	2016	2016鲁能	14	2016富力	6	425962016鲁能2016富力	2	1	4-2-3-1 (100.0%)	4231	2016鲁能4	吉尔	CD	1	1987-06-12	57.4833	46.14	94	94	1	13	13	4	85.19	2	100	27	81.48	55.56	19.89	27	1.56	8.536	6.207	2	41.6	0.1	5.4	6.5	11	41.5559	229.94	704.33	2859.41	4700.59
2016-08-14	2016	2016鲁能	14	2016富力	6	425962016鲁能2016富力	2	1	4-2-3-1 (100.0%)	4231	2016鲁能6	尤西雷	CD	1	1988-04-06	57.4833	46.14	94	94	1	13	13	7	79.41	3	100	30	80	32.35	26.28	34	1.91	8.951	6.409	4	107.1	0.26	5.7	6.7	3	107.132	272.999	866.214	2820.49	4883.7
2016-08-21	2016	2016富德	9	2016亚泰	12	426032016富德2016亚泰	0	1	4-2-3-1 (100.0%)	4231	2016富德5	尼古拉	CD	1	1986-03-28	46.5833	48.03	96	96	1	14	14	10	80.77	8	25	50	78	40.38	20.93	52	1.98	9.294	6.017	0	0	0	5.8	7.7	3	0	341.783	922.862	3547.64	4482
2016-08-21	2016	2016富德	9	2016亚泰	12	426032016富德2016亚泰	0	1	4-2-3-1 (100.0%)	4231	2016富德20	崔民	CD	0	1989-07-06	46.5833	48.03	96	96	1	17	17	13	77.97	8	62.5	59	76.27	54.24	18.3	59	1.8	9.189	5.873	4	60.3	0.15	5.7	7.6	9	60.3381	186.093	982.191	3824.39	4135.66
2016-09-10	2016	2016绿城	15	2016宏运	11	426232016绿城2016宏运	0	2	4-2-3-1 (100.0%)	4231	2016绿城6	陈晓	CD	0	1989-08-10	54.75	53.53	97	97	1	23	23	15	65.91	8	75	39	66.67	54.55	12.17	44	1.73	8.82	6.378	5	79.3	0.18	5.4	7	10	79.3201	315.091	759.721	3029.6	4636.69
2016-09-10	2016	2016绿城	15	2016宏运	11	426232016绿城2016宏运	0	2	4-2-3-1 (100.0%)	4231	2016绿城18	赵宇豪	CD	0	1993-04-07	54.75	53.53	97	97	1	13	13	8	78.95	8	37.5	37	75.68	55.26	17.9	38	1.58	9.425	6.881	7	123.3	0.29	5.8	7.6	6	123.319	302.831	796.332	3909.13	4293.56
2016-09-10	2016	2016恒大	1	2016华夏	7	426232016恒大2016华夏	3	0	4-2-3-1 (100.0%)	4231	2016恒大28	金英权	CD	1	1990-02-27	55.4667	54.96	94	94	1	14	14	6	91.89	2	50	72	88.89	21.62	14.13	74	2.41	9.295	6.824	3	74.3	0.18	5.9	7.4	4	74.3255	275.255	901.947	3491.94	4551.12
2016-09-10	2016	2016恒大	1	2016华夏	7	426232016恒大2016华夏	3	0	4-2-3-1 (100.0%)	4231	2016恒大6	冯潇霆	CD	0	1985-10-22	55.4667	54.96	56	94	0	5	8.39286	11.75	79.41	3.35714	100	57.0714	79.41	32.35	17.15	57.0714	2.06	9.29089	6.85361	3.35714	55.7286	0.14	5.9	7.1	3.35714	55.7956	247.931	805.322	3403.62	4778.33
2016-09-11	2016	2016申花	4	2016富力	6	426242016申花2016富力	1	1	4-2-3-1 (100.0%)	4231	2016申花4	金基熙	CD	1	1989-07-13	57.5667	45.28	94	94	1	15	15	10	71.43	2	50	35	68.57	34.29	16.93	35	2.14	9.953	7.116	8	152.5	0.39	6.3	7.4	4	152.452	174.596	839.148	3982.45	4804.16
2016-09-11	2016	2016申花	4	2016富力	6	426242016申花2016富力	1	1	4-2-3-1 (100.0%)	4231	2016申花33	毕津浩	CD	0	1991-01-05	57.5667	45.28	94	94	1	11	11	4	84.62	8	37.5	24	83.33	34.62	12.49	26	2	9.382	6.728	5	110.7	0.28	5.9	7	5	110.668	276.786	746.935	3459.59	4788.14
2016-09-16	2016	2016力帆	8	2016申花	4	426292016力帆2016申花	2	2	4-2-3-1 (100.0%)	4231	2016力帆15	米洛维奇	CD	1	1989-01-29	51.7167	45.32	98	98	1	11	11	10	72.97	7	85.71	37	72.97	37.84	19.7	37	2.03	9.762	6.77	3	67.1	0.15	6	7.9	12	67.0846	234.521	830.864	4465.53	4164.23
2016-09-16	2016	2016力帆	8	2016申花	4	426292016力帆2016申花	2	2	4-2-3-1 (100.0%)	4231	2016力帆9	刘宇（大）	CD	0	1985-05-12	51.7167	45.32	98	98	1	11	11	7	79.41	8	50	33	75.76	38.24	19.03	34	1.91	9.882	6.943	2	42.6	0.1	6	8.1	7	42.6468	225.368	1070.84	4640.91	3902.38
2016-09-17	2016	2016泰达	10	2016苏宁	2	426302016泰达2016苏宁	0	2	4-2-3-1 (100.0%)	4231	2016泰达5	约万诺维奇	CD	1	1989-08-04	55.4833	44.67	94	94	1	12	12	6	72.73	5	80	22	72.73	59.09	18.87	22	1.55	9.164	6.569	8	195.6	0.47	5.8	7.1	3	195.575	279.334	731.066	3790.58	4167.24
2016-09-17	2016	2016泰达	10	2016苏宁	2	426302016泰达2016苏宁	0	2	4-2-3-1 (100.0%)	4231	2016泰达3	赞纳迪内	CD	1	1988-06-24	55.4833	44.67	94	94	1	16	16	17	61.36	6	50	43	62.79	52.27	27.55	44	1.75	8.31	5.938	3	43.4	0.11	5.3	6.4	5	43.4396	337.562	582.806	2990.69	4355.69
2016-09-17	2016	2016富德	9	2016华夏	7	426302016富德2016华夏	3	2	4-2-3-1 (100.0%)	4231	2016富德24	李浩杰	CD	0	1993-07-03	46.4667	43.21	95	95	1	6	6	9	73.53	6	66.67	34	64.71	61.76	18.59	34	1.56	8.688	5.585	2	34.6	0.08	5.5	7.2	3	34.5538	274.371	838.785	3123.04	4417.57
2016-09-17	2016	2016富德	9	2016华夏	7	426302016富德2016华夏	3	2	4-2-3-1 (100.0%)	4231	2016富德20	崔民	CD	0	1989-07-06	46.4667	43.21	95	95	1	10	10	18	52.63	11	72.73	35	51.43	44.74	29.41	38	1.79	9.345	5.841	1	25.5	0.07	5.9	7.5	6	25.4967	390.534	1144.08	3712.49	4072.79
2016-09-18	2016	2016恒大	1	2016宏运	11	426312016恒大2016宏运	6	2	4-2-3-1 (100.0%)	4231	2016恒大28	金英权	CD	1	1990-02-27	51.3	53.58	94	94	1	9	9	10	85.07	4	100	66	81.82	26.87	13.65	67	2.42	8.757	6.016	2	40.4	0.1	5.6	7.1	3	40.4395	257.491	671.53	3310.76	4477.12
2016-09-18	2016	2016恒大	1	2016宏运	11	426312016恒大2016宏运	6	2	4-2-3-1 (100.0%)	4231	2016恒大6	冯潇霆	CD	0	1985-10-22	51.3	53.58	94	94	1	7	7	8	84.91	1	0	52	76.92	7.55	16.57	53	2.6	8.886	5.986	2	36.6	0.09	5.7	7	1	36.6318	279.714	768.826	3040.96	4760.03
2016-09-24	2016	2016上港	3	2016恒大	1	426372016上港2016恒大	0	0	4-2-3-1 (100.0%)	4231	2016上港27	石柯	CD	0	1993-01-08	56.1667	36.94	63	99	0	13	20.4286	7.85714	70.59	11	71.43	25.1429	75	88.24	15.7	26.7143	1.06	9.07186	6.60943	6.28571	183.386	0.39	5.4	6.8	11	183.358	314.149	777.54	3358.93	4438.46
2016-09-24	2016	2016上港	3	2016恒大	1	426372016上港2016恒大	0	0	4-2-3-1 (100.0%)	4231	2016上港28	贺惯	CD	0	1993-01-25	56.1667	36.94	99	99	1	12	12	10	56.52	11	90.91	20	60	60.87	14.77	23	1.39	9.358	6.63	2	26.4	0.06	5.6	7.1	9	26.3969	357.646	778.468	3881.63	4314.34
2016-09-24	2016	2016恒大	1	2016上港	3	426372016恒大2016上港	0	0	4-2-3-1 (100.0%)	4231	2016恒大28	金英权	CD	1	1990-02-27	56.1667	63.06	99	99	1	14	14	5	92.42	3	66.67	63	95.24	24.24	13.7	66	2.91	8.696	6.506	5	94	0.21	5.4	7.1	5	94.0109	318.668	790.625	3386.02	4106.44
2016-09-24	2016	2016恒大	1	2016上港	3	426372016恒大2016上港	0	0	4-2-3-1 (100.0%)	4231	2016恒大6	冯潇霆	CD	0	1985-10-22	56.1667	63.06	99	99	1	14	14	10	84.62	7	57.14	62	85.48	24.62	17.04	65	2.6	8.375	5.872	7	160.9	0.35	5.1	6.3	7	160.93	210.947	574.92	2411.31	5016.95
2016-09-25	2016	2016绿城	15	2016苏宁	2	426382016绿城2016苏宁	3	0	4-2-3-1 (100.0%)	4231	2016绿城13	斯皮拉诺维奇	CD	1	1988-06-27	51.9667	41.43	95	95	1	12	12	11	66.67	6	66.67	33	60.61	54.55	19.76	33	1.73	9.356	6.378	0	0	0	5.9	7.4	11	0	139.994	830.519	4234.6	4150.66
2016-09-25	2016	2016绿城	15	2016苏宁	2	426382016绿城2016苏宁	3	0	4-2-3-1 (100.0%)	4231	2016绿城6	陈晓	CD	0	1989-08-10	51.9667	41.43	95	95	1	8	8	7	56.25	7	85.71	15	53.33	75	20.38	16	1.19	8.251	5.595	0	0	0	5.2	6.5	11	0	118.123	568.624	3265.82	4298.41
2016-09-09	2016	2016上港	3	2016国安	5	426222016上港2016国安	2	2	4-2-3-1 (100.0%)	4231	2016上港14	金周荣	CD	1	1988-07-09	53.3	45.75	95	95	1	10	10	7	81.58	9	77.78	36	83.33	31.58	15.22	38	2.03	9.083	6.377	3	65.3	0.16	5.7	7.2	4	65.3446	312.602	909.793	3304.77	4490.68
2016-09-09	2016	2016上港	3	2016国安	5	426222016上港2016国安	2	2	4-2-3-1 (100.0%)	4231	2016上港27	石柯	CD	0	1993-01-08	53.3	45.75	95	95	1	18	18	13	76.79	4	75	53	77.36	30.36	17.29	56	1.96	8.262	5.638	1	31	0.07	5.2	6.3	7	30.9903	240.798	548.861	2974.9	4466.45
2016-09-09	2016	2016国安	5	2016上港	3	426222016国安2016上港	2	2	4-2-3-1 (100.0%)	4231	2016国安2	克里梅茨	CD	1	1992-01-27	53.3	54.25	95	95	1	11	11	13	64.86	5	60	37	64.86	56.76	18.7	37	1.59	9.542	6.449	5	80.5	0.19	6	7.3	6	80.543	516.037	899.05	3527.14	4519.39
2016-09-09	2016	2016国安	5	2016上港	3	426222016国安2016上港	2	2	4-2-3-1 (100.0%)	4231	2016国安30	雷腾龙	CD	0	1991-01-17	53.3	54.25	95	95	1	12	12	8	80.49	3	66.67	40	80	48.78	16.93	41	1.88	9.419	6.566	1	30.7	0.07	5.9	7.4	4	30.7102	456.71	1031.19	3644.65	4255.56
2016-10-15	2016	2016恒大	1	2016永昌	16	426582016恒大2016永昌	6	0	4-2-3-1 (100.0%)	4231	2016恒大3	梅方	CD	0	1989-11-14	61.1833	62.68	94	94	1	15	15	4	90.24	5	40	39	89.74	48.78	12.23	41	1.63	10.348	7.95	7	121.6	0.3	6.6	7.8	5	121.616	370.296	1035.76	4644.09	4176.22
2016-10-15	2016	2016恒大	1	2016永昌	16	426582016恒大2016永昌	6	0	4-2-3-1 (100.0%)	4231	2016恒大6	冯潇霆	CD	0	1985-10-22	61.1833	62.68	94	94	1	10	10	12	84.42	5	60	76	78.95	40.26	12.22	77	2.25	8.97	6.927	6	103.7	0.25	5.7	6.8	6	103.679	280.128	1007.7	3028.21	4550.2
2016-10-15	2016	2016上港	3	2016苏宁	2	426582016上港2016苏宁	1	2	4-2-3-1 (100.0%)	4231	2016上港14	金周荣	CD	1	1988-07-09	43.8333	52.65	97	97	1	22	22	10	71.43	6	66.67	34	64.71	60	16.58	35	1.51	8.173	5.252	6	136.4	0.3	5	7.2	7	136.367	326.596	776.18	2737.54	4196.13
2016-10-15	2016	2016上港	3	2016苏宁	2	426582016上港2016苏宁	1	2	4-2-3-1 (100.0%)	4231	2016上港28	贺惯	CD	0	1993-01-25	43.8333	52.65	97	97	1	11	11	7	65	4	75	18	72.22	70	14.44	20	1.3	8.182	5.03	4	62.3	0.15	5	6.9	2	62.2556	365.585	637.194	2754.04	4363.2
2016-10-15	2016	2016泰达	10	2016富德	9	426582016泰达2016富德	2	1	4-2-3-1 (100.0%)	4231	2016泰达3	赞纳迪内	CD	1	1988-06-24	58.2667	49.53	94	94	1	25	25	26	55.93	9	88.89	58	55.17	52.54	24.6	59	1.68	8.772	6.435	8	178	0.43	5.6	6.6	12	177.967	249.753	545.859	3209.24	4589.61
2016-10-15	2016	2016泰达	10	2016富德	9	426582016泰达2016富德	2	1	4-2-3-1 (100.0%)	4231	2016泰达5	约万诺维奇	CD	1	1989-08-04	58.2667	49.53	94	94	1	21	21	10	76.74	5	80	43	76.74	62.79	15.56	43	1.44	9.176	6.656	8	115.4	0.3	5.9	6.9	10	115.397	384.642	617.361	3710.32	4348.14
2016-10-16	2016	2016申花	4	2016建业	13	426592016申花2016建业	2	2	4-2-3-1 (100.0%)	4231	2016申花4	金基熙	CD	1	1989-07-13	43.0833	54.8	97	97	1	14	14	16	62.79	7	57.14	43	60.47	55.81	23.68	43	1.77	9.739	5.689	2	43.1	0.1	6	7.9	6	43.0682	421.61	791.654	3654.99	4827.79
2016-10-16	2016	2016申花	4	2016建业	13	426592016申花2016建业	2	2	4-2-3-1 (100.0%)	4231	2016申花3	李建滨	CD	0	1989-04-19	43.0833	54.8	97	97	1	10	10	6	75	11	72.73	23	73.91	58.33	10.69	24	1.58	8.844	5.213	6	112.6	0.27	5.4	7.3	7	112.608	367.3	728.486	3020.17	4615.19
2016-10-16	2016	2016力帆	8	2016宏运	11	426592016力帆2016宏运	2	1	4-2-3-1 (100.0%)	4231	2016力帆15	米洛维奇	CD	1	1989-01-29	54.4	53.34	94	94	1	14	14	18	57.14	9	88.89	42	57.14	57.14	20.31	42	1.6	9.038	6.629	0	0	0	5.7	7.3	10	0	213.183	684.508	4145.68	3995.01
2016-10-16	2016	2016力帆	8	2016宏运	11	426592016力帆2016宏运	2	1	4-2-3-1 (100.0%)	4231	2016力帆9	刘宇（大）	CD	0	1985-05-12	54.4	53.34	94	94	1	17	17	14	69.57	10	70	43	74.42	39.13	19.37	46	1.83	9.639	7.058	2	29.9	0.07	6.1	7.8	13	29.9118	223.685	988.66	4494.09	3902.56
2016-10-22	2016	2016泰达	10	2016华夏	7	426652016泰达2016华夏	0	5	4-2-3-1 (100.0%)	4231	2016泰达3	赞纳迪内	CD	1	1988-06-24	54.7667	43.43	96	96	1	15	15	24	51.02	3	66.67	48	47.92	42.86	26.78	49	2.18	9.093	6.473	5	144.9	0.34	5.7	7.1	8	144.924	275.831	744.319	3636.24	4291.74
2016-10-22	2016	2016泰达	10	2016华夏	7	426652016泰达2016华夏	0	5	4-2-3-1 (100.0%)	4231	2016泰达5	约万诺维奇	CD	1	1989-08-04	54.7667	43.43	96	96	1	14	14	10	75	4	100	38	73.68	42.5	16.88	40	1.83	9.518	6.785	4	77.2	0.18	5.9	7.4	3	77.1799	271.954	953.211	4413.39	3802.14
2016-10-22	2016	2016上港	3	2016鲁能	14	426652016上港2016鲁能	4	1	4-2-3-1 (100.0%)	4231	2016上港14	金周荣	CD	1	1988-07-09	56.35	47.89	95	95	1	15	15	7	78.79	9	33.33	33	75.76	57.58	17.12	33	1.52	9.221	6.637	5	118.6	0.29	5.8	7.1	7	118.568	336.214	862.778	3292.31	4610.67
2016-10-22	2016	2016上港	3	2016鲁能	14	426652016上港2016鲁能	4	1	4-2-3-1 (100.0%)	4231	2016上港27	石柯	CD	0	1993-01-08	56.35	47.89	95	95	1	11	11	4	81.82	4	50	22	81.82	59.09	13.91	22	1.5	9.168	6.738	4	52.5	0.12	5.8	7.2	4	52.4584	292.886	896.568	3396.35	4529.71
2016-10-22	2016	2016国安	5	2016富力	6	426652016国安2016富力	3	1	4-2-3-1 (100.0%)	4231	2016国安2	克里梅茨	CD	1	1992-01-27	54.4667	39.33	96	96	1	13	13	8	70.37	3	66.67	27	70.37	66.67	21.18	27	1.37	10.012	7.329	5	76.6	0.19	6.2	8.1	4	76.6174	468.81	1197.08	4507.91	3761.83
2016-10-22	2016	2016国安	5	2016富力	6	426652016国安2016富力	3	1	4-2-3-1 (100.0%)	4231	2016国安30	雷腾龙	CD	0	1991-01-17	54.4667	39.33	96	96	1	15	15	9	70	6	50	26	69.23	50	15.66	30	1.57	9.874	7.206	7	129.1	0.31	6.1	7.9	6	129.137	335.274	1235.22	4387.27	3786.66
2016-10-22	2016	2016力帆	8	2016苏宁	2	426652016力帆2016苏宁	2	2	4-2-3-1 (100.0%)	4231	2016力帆15	米洛维奇	CD	1	1989-01-29	47.9333	50.51	94	94	1	14	14	10	69.7	6	83.33	32	68.75	57.58	20.55	33	1.48	9.039	5.911	6	152.7	0.38	5.7	7.4	4	152.713	206.662	615.71	3709.46	4354.11
2016-10-22	2016	2016力帆	8	2016苏宁	2	426652016力帆2016苏宁	2	2	4-2-3-1 (100.0%)	4231	2016力帆9	刘宇（大）	CD	0	1985-05-12	47.9333	50.51	94	94	1	12	12	11	70.27	4	50	35	71.43	40.54	15.73	37	1.78	9.117	6.082	4	74.5	0.18	5.8	7.7	6	74.4984	220.954	887.582	3827.64	4106.04
2016-10-23	2016	2016永昌	16	2016建业	13	426662016永昌2016建业	2	0	4-2-3-1 (100.0%)	4231	2016永昌14	赵容亨	CD	1	1983-11-03	47.4	45.98	95	95	1	9	9	10	56.52	6	50	19	63.16	34.78	26.08	23	2	9.816	6.04	1	21	0.05	6.2	7.6	4	20.9603	241.194	847.769	4379.86	4325.84
2016-10-23	2016	2016永昌	16	2016建业	13	426662016永昌2016建业	2	0	4-2-3-1 (100.0%)	4231	2016永昌2	吕宏琛	CD	0	1989-05-16	47.4	45.98	74	95	0	12	15.4054	14.1216	50	12.8378	40	26.9595	47.62	72.73	13.54	28.2432	1.32	10.1419	6.47027	0	0	0	6.4	7.8	8.98649	0	247.661	1103.69	4033.63	4757.5
2016-10-23	2016	2016申花	4	2016绿城	15	426662016申花2016绿城	0	0	4-2-3-1 (100.0%)	4231	2016申花4	金基熙	CD	1	1989-07-13	52.0667	57.8	96	96	1	16	16	10	84.13	3	100	58	79.31	38.1	18.24	63	2.17	9.78	6.485	9	139.5	0.32	6.1	7.5	5	139.501	406.945	986.965	3723.67	4522.67
2016-10-23	2016	2016申花	4	2016绿城	15	426662016申花2016绿城	0	0	4-2-3-1 (100.0%)	4231	2016申花3	李建滨	CD	0	1989-04-19	52.0667	57.8	96	96	1	11	11	6	85	6	50	38	78.95	20	14.65	40	2.1	9.304	6.356	6	179.8	0.41	5.8	7.3	4	179.752	395.999	784.133	3304.85	4638.89
2016-10-23	2016	2016恒大	1	2016富德	9	426662016恒大2016富德	1	1	4-2-3-1 (100.0%)	4231	2016恒大35	李学鹏	CD	0	1988-09-18	49.0333	66.89	95	95	1	5	5	3	88	2	0	25	84	36	13.1	25	1.72	8.266	5.386	6	133.6	0.31	5.2	6.6	4	133.585	168.558	568.702	2572.08	4823.4
2016-10-23	2016	2016恒大	1	2016富德	9	426662016恒大2016富德	1	1	4-2-3-1 (100.0%)	4231	2016恒大6	冯潇霆	CD	0	1985-10-22	49.0333	66.89	95	95	1	10	10	6	86.96	7	100	44	84.09	39.13	12.53	46	2.2	8.031	5.169	5	88.6	0.22	5	6.3	9	88.6079	195.487	845.871	2072.32	4828.26
2016-10-26	2016	2016上港	3	2016泰达	10	426692016上港2016泰达	1	0	4-2-3-1 (100.0%)	4231	2016上港14	金周荣	CD	1	1988-07-09	52.6	52.45	96	96	1	27	27	14	73.58	8	37.5	52	71.15	52.83	13.76	53	1.77	9.936	6.924	11	188.9	0.43	6.2	7.9	20	188.897	425.981	1145.9	3874.83	4300.07
2016-10-26	2016	2016上港	3	2016泰达	10	426692016上港2016泰达	1	0	4-2-3-1 (100.0%)	4231	2016上港27	石柯	CD	0	1993-01-08	52.6	52.45	96	96	1	24	24	15	76.92	11	36.36	63	76.19	53.85	18.52	65	1.69	9.305	6.473	8	160	0.37	5.8	7.4	9	160.026	360.412	743.64	3561.48	4479.2
2016-10-26	2016	2016国安	5	2016申花	4	426692016国安2016申花	0	0	4-2-3-1 (100.0%)	4231	2016国安2	克里梅茨	CD	1	1992-01-27	50.7667	47.82	96	96	1	17	17	13	69.77	7	71.43	42	64.29	58.14	22.62	43	1.67	9.2	6.115	3	37.7	0.08	5.7	7.2	12	37.7265	239.435	808.845	3668.6	4445.65
2016-10-26	2016	2016国安	5	2016申花	4	426692016国安2016申花	0	0	4-2-3-1 (100.0%)	4231	2016国安30	雷腾龙	CD	0	1991-01-17	50.7667	47.82	96	96	1	13	13	13	61.76	3	33.33	32	59.38	47.06	22.38	34	1.94	9.608	6.706	3	63.8	0.14	5.9	7.9	4	63.7828	202.449	1182.56	4199.54	3960
2016-10-26	2016	2016永昌	16	2016富德	9	426692016永昌2016富德	0	2	4-2-3-1 (100.0%)	4231	2016永昌14	赵容亨	CD	1	1983-11-03	57.9833	61.95	96	96	1	22	22	14	74.07	9	77.78	51	70.59	38.89	17.56	54	2.31	9.714	7.176	6	111.6	0.27	6	7.4	13	111.561	425.402	976.95	3921.72	4278.5
2016-10-26	2016	2016永昌	16	2016富德	9	426692016永昌2016富德	0	2	4-2-3-1 (100.0%)	4231	2016永昌18	许博	CD	0	1985-05-18	57.9833	61.95	96	96	1	18	18	7	81.58	4	75	37	78.38	55.26	16.73	38	1.63	9.869	7.147	4	67.3	0.17	6.1	7.4	13	67.2765	361.707	1250.82	3868.71	4320.08
2016-10-30	2016	2016申花	4	2016亚泰	12	426732016申花2016亚泰	0	1	4-2-3-1 (100.0%)	4231	2016申花4	金基熙	CD	1	1989-07-13	40.1	50.81	94	94	1	12	12	9	84.48	4	75	57	78.95	46.55	17.37	58	2.12	9.737	5.933	2	27.5	0.07	6.2	7.8	6	27.5398	300.037	989.588	3988.63	4431.02
2016-10-30	2016	2016申花	4	2016亚泰	12	426732016申花2016亚泰	0	1	4-2-3-1 (100.0%)	4231	2016申花30	陶金	CD	0	1985-06-02	40.1	50.81	94	94	1	18	18	14	69.57	8	50	46	69.57	63.04	16.44	46	1.48	9.103	5.78	5	61.4	0.15	5.8	7.6	12	61.3877	314.056	856.745	3946.38	3923.97
2016-10-30	2016	2016永昌	16	2016富力	6	426732016永昌2016富力	3	2	4-2-3-1 (100.0%)	4231	2016永昌14	赵容亨	CD	1	1983-11-03	52.4333	48.59	94	94	1	9	9	9	71.88	12	50	31	70.97	43.75	14.3	32	2.06	9.726	6.52	1	19.6	0.05	6.2	7.5	7	19.6471	284.855	873.514	4228.98	4318.55
2016-10-30	2016	2016永昌	16	2016富力	6	426732016永昌2016富力	3	2	4-2-3-1 (100.0%)	4231	2016永昌18	许博	CD	0	1985-05-18	52.4333	48.59	94	94	1	19	19	16	60.98	4	75	39	61.54	56.1	19.51	41	1.49	9.585	6.392	1	19.8	0.05	6.1	7.3	9	19.7588	380.644	824.566	3837.66	4522.13
2016-10-30	2016	2016恒大	1	2016鲁能	14	426732016恒大2016鲁能	4	0	4-2-3-1 (100.0%)	4231	2016恒大3	梅方	CD	0	1989-11-14	59.15	50.58	94	94	1	15	15	12	69.23	6	50	39	66.67	46.15	17.58	39	1.87	10.484	7.883	9	176	0.43	6.7	8	13	175.981	297.555	1115.88	4718.51	4176.22
2016-10-30	2016	2016恒大	1	2016鲁能	14	426732016恒大2016鲁能	4	0	4-2-3-1 (100.0%)	4231	2016恒大6	冯潇霆	CD	0	1985-10-22	59.15	50.58	94	94	1	11	11	8	77.14	9	66.67	34	76.47	34.29	12.57	35	2.26	9.451	6.965	3	59.8	0.15	6	7.1	9	59.838	292.76	834.198	3563.5	4700.67
2016-10-30	2016	2016鲁能	14	2016恒大	1	426732016鲁能2016恒大	0	4	4-2-3-1 (100.0%)	4231	2016鲁能4	吉尔	CD	1	1987-06-12	59.15	49.42	94	94	1	8	8	8	78.38	12	50	36	80.56	35.14	18.23	37	2.38	8.986	6.766	3	93.8	0.23	5.7	6.9	8	93.7841	412.092	928.218	3312.84	4239.01
2016-10-30	2016	2016鲁能	14	2016恒大	1	426732016鲁能2016恒大	0	4	4-2-3-1 (100.0%)	4231	2016鲁能6	尤西雷	CD	1	1988-04-06	59.15	49.42	94	94	1	16	16	11	84.51	3	66.67	64	87.5	19.72	15.09	71	2.65	10.633	8.003	6	103.2	0.25	6.8	8.1	6	103.191	591.544	1743.97	3834.73	4359.99
2016-10-30	2016	2016上港	3	2016华夏	7	426732016上港2016华夏	3	1	4-2-3-1 (100.0%)	4231	2016上港14	金周荣	CD	1	1988-07-09	57.6	44.55	94	94	1	14	14	10	69.7	2	50	33	66.67	42.42	19.18	33	1.88	9.615	7.284	3	93.2	0.21	6.1	7.6	3	93.1947	396.35	1040.49	3725.64	4359.43
2016-10-30	2016	2016上港	3	2016华夏	7	426732016上港2016华夏	3	1	4-2-3-1 (100.0%)	4231	2016上港27	石柯	CD	0	1993-01-08	57.6	44.55	94	94	1	8	8	14	65.85	2	0	41	63.41	48.78	21.75	41	1.95	9.771	7.21	6	141.2	0.34	6.2	7.5	3	141.197	307.254	723.76	4069.47	4529.44
2016-10-30	2016	2016国安	5	2016建业	13	426732016国安2016建业	3	1	4-2-3-1 (100.0%)	4231	2016国安2	克里梅茨	CD	1	1992-01-27	54.7167	52.68	94	94	1	17	17	13	86.36	6	33.33	43	86.05	38.64	13.3	44	1.93	10.036	7	1	8	0.02	6.4	7.7	7	7.97047	360.432	1092.16	4770.45	3805.03
2016-10-30	2016	2016国安	5	2016建业	13	426732016国安2016建业	3	1	4-2-3-1 (100.0%)	4231	2016国安30	雷腾龙	CD	0	1991-01-17	54.7167	52.68	94	94	1	12	12	6	92.98	7	28.57	56	89.29	42.11	14.36	57	1.86	10.994	7.887	3	32.9	0.08	7	8.6	2	32.9495	430.115	1658.18	4927.56	3944.74
2017-03-04	2017	2017上港	2	2017亚泰	7	427982017上港2017亚泰	5	1	4-2-3-1 (100.0%)	4231	2017上港27	石柯	CD	0	1993-01-08	48.8667	55.73	95	95	1	6	6	3	89.29	4	75	27	88.89	32.14	13.98	28	2	9.111	6.031	5	163.4	0.38	5.7	7.4	5	163.38	234.331	790.41	3410.09	4512.54
2017-03-04	2017	2017上港	2	2017亚泰	7	427982017上港2017亚泰	5	1	4-2-3-1 (100.0%)	4231	2017上港28	贺惯	CD	0	1993-01-25	48.8667	55.73	73	95	0	11	14.3151	10.411	81.4	9.10959	57.14	54.6575	80.95	44.19	16.86	55.9589	1.74	9.42712	6.34027	5.20548	102.808	0.24	5.9	7.9	7.80822	102.819	299.591	928.643	3824.88	4270.79
2017-03-10	2017	2017泰达	13	2017苏宁	12	428042017泰达2017苏宁	0	0	4-2-3-1 (100.0%)	4231	2017泰达4	潘喜明	CD	0	1993-01-11	52.7833	47.18	96	96	1	13	13	10	75	5	60	38	73.68	55	16.72	40	1.55	9.3	6.343	4	45.1	0.11	5.8	7.2	7	45.094	356.854	809.491	3467.8	4620.35
2017-03-10	2017	2017泰达	13	2017苏宁	12	428042017泰达2017苏宁	0	0	4-2-3-1 (100.0%)	4231	2017泰达10	米克尔	CD	1	1987-04-22	52.7833	47.18	96	96	1	18	18	17	75.36	8	62.5	68	73.53	46.38	19.75	69	2	9.551	6.407	2	22.6	0.05	6	7.3	6	22.6376	415.153	1001.67	3464.1	4647.16
2017-03-11	2017	2017力帆	10	2017华夏	4	428052017力帆2017华夏	1	1	4-2-3-1 (100.0%)	4231	2017力帆15	米洛维奇	CD	1	1989-01-29	51.1167	46.72	94	94	1	15	15	8	82.22	8	75	45	77.78	55.56	20.04	45	1.56	10.04	6.779	1	16.8	0.04	6.4	8	11	16.7727	288.122	1028.26	4746.27	3960.34
2017-03-11	2017	2017力帆	10	2017华夏	4	428052017力帆2017华夏	1	1	4-2-3-1 (100.0%)	4231	2017力帆9	刘宇（大）	CD	0	1985-05-12	51.1167	46.72	94	94	1	9	9	14	66.67	5	80	40	65	42.86	22.23	42	1.9	10.179	6.924	3	56.8	0.13	6.5	8.1	3	56.8083	309.231	1124.65	4941.7	3746.82
2017-03-11	2017	2017权健	3	2017申花	11	428052017权健2017申花	1	1	4-2-3-1 (100.0%)	4231	2017权健4	刘奕鸣	CD	0	1995-02-28	41.5333	51.39	81	94	0	11	12.7654	6.96296	76	8.12346	100	27.8519	79.17	52	16.92	29.0123	1.64	8.742	5.54368	3.48148	58.6049	0.15	5.6	8	8.12346	58.6201	160.67	824.295	4313.84	3384.85
2017-03-11	2017	2017权健	3	2017申花	11	428052017权健2017申花	1	1	4-2-3-1 (100.0%)	4231	2017权健5	杨善平	CD	0	1987-10-28	41.5333	51.39	94	94	1	14	14	10	62.96	6	50	27	51.85	44.44	20.35	27	2	8.744	5.221	2	20.5	0.05	5.5	7.5	4	20.4713	274.33	1025.32	3343.04	4080.47
2017-03-11	2017	2017恒丰	8	2017国安	9	428052017恒丰2017国安	1	1	4-2-3-1 (100.0%)	4231	2017恒丰27	麦克格文	CD	1	1989-08-15	42.5167	47.93	94	94	1	15	15	11	57.69	5	100	26	53.85	73.08	22.53	26	1.5	8.313	4.889	6	152.6	0.35	5.3	6.9	9	152.605	352.026	644.207	2798.57	4365.95
2017-03-11	2017	2017恒丰	8	2017国安	9	428052017恒丰2017国安	1	1	4-2-3-1 (100.0%)	4231	2017恒丰3	法图斯.拜斯	CD	0	1980-04-11	42.5167	47.93	94	94	1	13	13	5	83.33	6	66.67	28	89.29	33.33	15.6	30	1.87	8.673	5.194	3	59.5	0.15	5.5	7.3	8	59.5368	383.281	706.634	3643.34	3880.19
2017-03-11	2017	2017恒丰	8	2017国安	9	428052017恒丰2017国安	1	1	4-2-3-1 (100.0%)	4231	2017恒丰15	张萌祺	CD	0	1989-10-10	42.5167	47.93	70	94	0	7	9.4	12.0857	64	2.68571	100	32.2286	62.5	48	13.41	33.5714	1.88	11.0047	7.26351	1.34286	12.6229	0.03	7	9.5	1.34286	12.602	510.828	1655.29	5135.24	3691.42
2017-04-02	2017	2017国安	9	2017申花	11	428272017国安2017申花	2	1	4-2-3-1 (100.0%)	4231	2017国安14	晋鹏翔	CD	0	1990-01-25	42.75	55.7	97	97	1	15	15	12	73.91	7	28.57	44	70.45	60.87	18.14	46	1.72	9.186	5.516	8	152.2	0.34	5.6	7.7	7	152.186	284.5	826.357	3694.28	4228.78
2017-04-02	2017	2017国安	9	2017申花	11	428272017国安2017申花	2	1	4-2-3-1 (100.0%)	4231	2017国安3	于洋	CD	0	1989-08-06	42.75	55.7	97	97	1	11	11	12	73.33	6	66.67	44	70.45	40	16.59	45	2.31	9.407	5.497	5	90.1	0.21	5.8	7.7	6	90.0677	318.829	985.892	3539.08	4473.34
2017-04-07	2017	2017上港	2	2017鲁能	6	428322017上港2017鲁能	2	1	4-2-3-1 (100.0%)	4231	2017上港27	石柯	CD	0	1993-01-08	49.3333	57.84	96	96	1	19	19	12	78.18	10	60	53	79.25	40	14.79	55	1.87	9.585	6.126	8	148	0.35	6	7.4	7	148.031	370.473	1209.77	3301.41	4555.09
2017-04-07	2017	2017上港	2	2017鲁能	6	428322017上港2017鲁能	2	1	4-2-3-1 (100.0%)	4231	2017上港28	贺惯	CD	0	1993-01-25	49.3333	57.84	96	96	1	9	9	4	90	5	60	39	92.31	37.5	9.65	40	1.85	9.462	6.085	1	30.5	0.07	5.9	7.4	7	30.4675	288.337	1096.87	3728.85	4317.88
2017-04-07	2017	2017上港	2	2017鲁能	6	428322017上港2017鲁能	2	1	4-2-3-1 (100.0%)	4231	2017上港6	蔡慧康	CD	0	1989-10-10	49.3333	57.84	69	96	0	7	9.73913	6.95652	85.71	11.1304	50	48.6957	85.71	34.29	13.02	48.6957	1.94	10.6963	7.66191	5.56522	82.5043	0.19	6.6	8.6	2.78261	82.4946	686.866	1541.45	3909.16	4476.93
2017-04-08	2017	2017恒大	1	2017富力	5	428332017恒大2017富力	2	2	4-2-3-1 (100.0%)	4231	2017恒大6	冯潇霆	CD	0	1985-10-22	53.45	51.63	95	95	1	22	22	14	75	7	100	52	73.08	42.86	13.7	56	2.11	8.687	6.183	6	147.4	0.34	5.5	6.9	9	147.412	266.598	808.155	2686.62	4778.18
2017-04-08	2017	2017恒大	1	2017富力	5	428332017恒大2017富力	2	2	4-2-3-1 (100.0%)	4231	2017恒大3	梅方	CD	0	1989-11-14	53.45	51.63	95	95	1	8	8	3	90.32	4	100	30	90	32.26	10.3	31	2.26	9.867	6.832	6	127.8	0.31	6.2	7.7	5	127.758	344.105	913.522	4031.02	4451.03
2017-04-08	2017	2017华夏	4	2017申花	11	428332017华夏2017申花	4	2	4-2-3-1 (100.0%)	4231	2017华夏23	任航	CD	0	1989-02-23	47.1	48.69	95	95	1	20	20	11	71.05	2	100	37	70.27	65.79	14.91	38	1.58	9.647	6.266	8	142.4	0.34	6.1	8	11	142.426	563.403	1130.8	4047.19	3763.46
2017-04-08	2017	2017华夏	4	2017申花	11	428332017华夏2017申花	4	2	4-2-3-1 (100.0%)	4231	2017华夏33	高准翼	CD	0	1995-08-21	47.1	48.69	95	95	1	12	12	8	65.22	6	83.33	21	71.43	60.87	14.32	23	1.61	9.411	6.073	6	107.9	0.26	5.9	7.7	7	107.936	445.877	857.092	4139.96	3860.04
2017-04-08	2017	2017恒丰	8	2017泰达	13	428332017恒丰2017泰达	0	0	4-2-3-1 (100.0%)	4231	2017恒丰23	韩鹏飞	CD	0	1993-04-28	44.1833	53.04	94	94	1	18	18	15	68.75	4	50	47	70.21	52.08	19.76	48	1.98	8.182	5.016	4	66.2	0.16	5.2	6.8	8	66.1773	250.659	736.324	2765.13	4363.62
2017-04-08	2017	2017恒丰	8	2017泰达	13	428332017恒丰2017泰达	0	0	4-2-3-1 (100.0%)	4231	2017恒丰27	麦克格文	CD	1	1989-08-15	44.1833	53.04	94	94	1	20	20	18	59.09	5	80	43	58.14	45.45	20.46	44	1.82	7.767	4.645	4	68	0.16	4.9	6.3	6	67.9993	240.856	653.943	2323.4	4481.11
2017-04-15	2017	2017申花	11	2017亚泰	7	428402017申花2017亚泰	3	2	4-2-3-1 (100.0%)	4231	2017申花3	李建滨	CD	0	1989-04-19	37.15	42.37	97	97	1	6	6	5	54.55	2	50	11	54.55	100	27.51	11	1	8.942	4.57	6	152.6	0.35	5.5	7.4	3	152.564	474.98	725.853	2964.27	4623.88
2017-04-15	2017	2017申花	11	2017亚泰	7	428402017申花2017亚泰	3	2	4-2-3-1 (100.0%)	4231	2017申花30	陶金	CD	0	1985-06-02	37.15	42.37	97	97	1	12	12	10	44.44	7	57.14	18	38.89	77.78	19.13	18	1.33	8.881	4.684	2	55	0.13	5.5	7.6	9	55.0361	383.078	1141.95	3130.27	4170.32
2017-04-16	2017	2017恒大	1	2017泰达	13	428412017恒大2017泰达	3	0	4-2-3-1 (100.0%)	4231	2017恒大3	梅方	CD	0	1989-11-14	52.9833	53.9	96	96	1	20	20	8	81.4	11	90.91	41	82.93	44.19	11.37	43	1.65	10.495	6.994	5	89.2	0.2	6.5	7.9	12	89.245	330.184	1070.79	4704.76	4300.15
2017-04-16	2017	2017恒大	1	2017泰达	13	428412017恒大2017泰达	3	0	4-2-3-1 (100.0%)	4231	2017恒大6	冯潇霆	CD	0	1985-10-22	52.9833	53.9	96	96	1	16	16	8	81.82	5	100	44	81.82	43.18	14.74	44	2.27	8.819	6.006	3	68.3	0.16	5.5	6.8	8	68.2651	246.635	679.983	3325.6	4498.02
2017-04-16	2017	2017华夏	4	2017富德	15	428412017华夏2017富德	1	1	4-2-3-1 (100.0%)	4231	2017华夏23	任航	CD	0	1989-02-23	54.75	48.94	95	95	1	19	19	11	69.44	10	70	35	71.43	61.11	14.92	36	1.97	9.92	7.22	14	259.7	0.61	6.3	7.9	9	259.652	649.806	1147.24	3982.69	3880.42
2017-04-16	2017	2017华夏	4	2017富德	15	428412017华夏2017富德	1	1	4-2-3-1 (100.0%)	4231	2017华夏33	高准翼	CD	0	1995-08-21	54.75	48.94	95	95	1	20	20	14	62.16	7	71.43	35	62.86	59.46	16.78	37	1.59	9.93	7.092	13	338	0.78	6.3	7.8	12	338.006	412.453	820.276	4290.01	4069.33
2017-04-21	2017	2017上港	2	2017华夏	4	428462017上港2017华夏	3	0	4-2-3-1 (100.0%)	4231	2017上港27	石柯	CD	0	1993-01-08	51.05	47.24	96	96	1	17	17	11	59.26	4	100	26	61.54	62.96	21.51	27	1.52	9.454	6.193	2	69	0.16	5.9	7.3	6	68.9686	320.198	768.551	3831.13	4464.68
2017-04-21	2017	2017上港	2	2017华夏	4	428462017上港2017华夏	3	0	4-2-3-1 (100.0%)	4231	2017上港28	贺惯	CD	0	1993-01-25	51.05	47.24	96	96	1	9	9	8	72.41	3	66.67	27	70.37	41.38	17.17	29	1.83	9.453	6.304	3	46.2	0.11	5.9	7.4	4	46.233	270.006	876.999	3815.91	4443.53
2017-04-22	2017	2017申花	11	2017恒丰	8	428472017申花2017恒丰	2	0	4-2-3-1 (100.0%)	4231	2017申花3	李建滨	CD	0	1989-04-19	45.8333	41.95	95	95	1	11	11	9	60.87	4	50	21	61.9	60.87	15.95	23	1.57	8.75	5.465	5	103.6	0.23	5.5	7.2	4	103.624	306.536	782.887	2806.19	4751.09
2017-04-22	2017	2017申花	11	2017恒丰	8	428472017申花2017恒丰	2	0	4-2-3-1 (100.0%)	4231	2017申花30	陶金	CD	0	1985-06-02	45.8333	41.95	95	95	1	10	10	11	50	11	27.27	21	42.86	68.18	21.86	22	1.45	8.775	5.634	4	89.5	0.21	5.5	7.4	6	89.5231	291.552	782.655	3263.13	4348.13
2017-04-29	2017	2017华夏	4	2017泰达	13	428542017华夏2017泰达	4	0	4-2-3-1 (100.0%)	4231	2017华夏23	任航	CD	0	1989-02-23	54.3	54.48	94	94	1	12	12	4	93.65	9	66.67	61	93.44	31.75	14.06	63	2.1	8.919	6.258	2	31.3	0.08	5.7	6.9	4	31.2907	288.894	882.452	3699.06	4016.91
2017-04-29	2017	2017华夏	4	2017泰达	13	428542017华夏2017泰达	4	0	4-2-3-1 (100.0%)	4231	2017华夏33	高准翼	CD	0	1995-08-21	54.3	54.48	47	94	0	2	4	2	92.31	10	40	26	92.31	23.08	11.95	26	1.92	9.202	5.702	4	64.6	0.16	5.9	7.4	4	64.5355	326.269	828.216	3933.24	4050.72
2017-04-29	2017	2017华夏	4	2017泰达	13	428542017华夏2017泰达	4	0	4-2-3-1 (100.0%)	4231	2017华夏5	杜威	CD	0	1982-02-09	54.3	54.48	47	94	0	9	18	10	80.77	10	80	52	80.77	46.15	15.36	52	1.69	9.134	7.012	0	0	0	5.8	6.7	14	0	243.497	789.13	3539.76	4561.52
2017-04-30	2017	2017力帆	10	2017上港	2	428552017力帆2017上港	1	1	4-2-3-1 (100.0%)	4231	2017力帆15	米洛维奇	CD	1	1989-01-29	53.8333	45.64	96	96	1	15	15	15	60.53	7	28.57	35	60	44.74	20.47	38	1.68	9.767	6.989	7	144.8	0.34	6.1	7.8	10	144.77	405.554	955.3	4253.27	4007.8
2017-04-30	2017	2017力帆	10	2017上港	2	428552017力帆2017上港	1	1	4-2-3-1 (100.0%)	4231	2017力帆9	刘宇（大）	CD	0	1985-05-12	53.8333	45.64	96	96	1	17	17	8	80	10	60	39	76.92	62.5	16.03	40	1.77	9.997	7.156	4	92.4	0.22	6.2	8	9	92.3887	472.397	1129.35	4358.28	3944.5
2017-04-30	2017	2017上港	2	2017力帆	10	428552017上港2017力帆	1	1	4-2-3-1 (100.0%)	4231	2017上港28	贺惯	CD	0	1993-01-25	53.8333	54.36	96	96	1	11	11	10	65.52	3	66.67	28	67.86	48.28	18.59	29	1.69	8.895	6.183	1	15.6	0.04	5.5	6.9	5	15.6336	283.333	869.713	3199.28	4527
2017-05-06	2017	2017权健	3	2017亚泰	7	428612017权健2017亚泰	1	3	4-2-3-1 (100.0%)	4231	2017权健4	刘奕鸣	CD	0	1995-02-28	49.0333	55.63	96	96	1	15	15	10	80.39	6	66.67	50	80	29.41	14.03	51	2.25	9.793	6.625	7	151.7	0.36	6.1	8.1	5	151.682	422.561	1170.3	4142.15	3906.39
2017-05-06	2017	2017权健	3	2017亚泰	7	428612017权健2017亚泰	1	3	4-2-3-1 (100.0%)	4231	2017权健5	杨善平	CD	0	1987-10-28	49.0333	55.63	58	96	0	5	8.27586	6.62069	85.71	8.27586	60	44.6897	88.89	21.43	19	46.3448	2.25	8.53076	5.37766	1.65517	33.4345	0.08	5.3	7.5	9.93103	33.4237	273.145	955.257	2990.4	4278.35
2017-05-06	2017	2017亚泰	7	2017权健	3	428612017亚泰2017权健	3	1	4-2-3-1 (100.0%)	4231	2017亚泰5	伊斯梅洛夫	CD	1	1985-04-21	49.0333	44.37	96	96	1	12	12	9	65.38	10	70	23	60.87	61.54	18.31	26	1.31	10.515	6.973	6	117.9	0.27	6.6	8.5	7	117.927	489.637	1297.08	4530.04	4080.34
2017-05-06	2017	2017亚泰	7	2017权健	3	428612017亚泰2017权健	3	1	4-2-3-1 (100.0%)	4231	2017亚泰15	孙捷	CD	0	1992-01-01	49.0333	44.37	96	96	1	17	17	14	66.67	4	50	39	61.54	66.67	19.46	42	1.4	10.565	6.715	3	75.2	0.17	6.6	8.2	6	75.2229	430.589	1318.98	4477.92	4262.07
2017-05-07	2017	2017力帆	10	2017建业	14	428622017力帆2017建业	2	3	4-2-3-1 (100.0%)	4231	2017力帆15	米洛维奇	CD	1	1989-01-29	56.1833	59.06	97	97	1	24	24	23	68.49	10	80	69	71.01	50.68	19.61	73	1.58	10.675	7.603	4	88.5	0.21	6.6	8.1	13	88.4974	325.643	1192.93	5082.05	3985.73
2017-05-07	2017	2017力帆	10	2017建业	14	428622017力帆2017建业	2	3	4-2-3-1 (100.0%)	4231	2017力帆9	刘宇（大）	CD	0	1985-05-12	56.1833	59.06	97	97	1	26	26	19	74.67	3	100	73	76.71	36	18.24	75	2.03	10.912	7.772	8	164.8	0.38	6.7	8.3	5	164.799	471.274	1575.03	4826.93	3874.34
2017-05-07	2017	2017国安	9	2017华夏	4	428622017国安2017华夏	1	4	4-2-3-1 (100.0%)	4231	2017国安30	雷腾龙	CD	0	1991-01-17	51.9	53.68	95	95	1	11	11	10	80.77	2	50	52	78.85	30.77	17.41	52	2.06	10.013	7.108	4	89.3	0.21	6.3	8.2	6	89.3446	575.499	1137.19	4305.92	3905.43
2017-05-07	2017	2017国安	9	2017华夏	4	428622017国安2017华夏	1	4	4-2-3-1 (100.0%)	4231	2017国安3	于洋	CD	0	1989-08-06	51.9	53.68	95	95	1	15	15	7	86.27	12	66.67	49	85.71	31.37	13.32	51	1.92	9.537	6.694	3	47	0.11	6	7.7	9	47.0221	308.703	997.014	4003.49	4181.2
2017-05-12	2017	2017华夏	4	2017富力	5	428672017华夏2017富力	1	1	4-2-3-1 (100.0%)	4231	2017华夏23	任航	CD	0	1989-02-23	54.4	45.04	96	96	1	11	11	7	82.93	9	55.56	40	82.5	29.27	13.28	41	2.2	8.947	6.412	9	182.7	0.42	5.6	7.1	7	182.692	353.186	791.708	3519.3	4099.73
2017-05-12	2017	2017华夏	4	2017富力	5	428672017华夏2017富力	1	1	4-2-3-1 (100.0%)	4231	2017华夏14	金周荣	CD	1	1988-07-09	54.4	45.04	94	96	0	10	10.2128	14.2979	65.85	5.10638	60	39.8298	66.67	36.59	19.03	41.8723	2.12	8.64919	6.26962	4.08511	100.596	0.24	5.4	6.9	6.12766	100.585	370.036	653.857	3092.27	4432.68
2017-05-20	2017	2017力帆	10	2017权健	3	428752017力帆2017权健	0	1	4-2-3-1 (100.0%)	4231	2017力帆15	米洛维奇	CD	1	1989-01-29	46.4333	60.44	98	98	1	10	10	11	75	7	85.71	44	75	52.27	18.9	44	1.77	8.786	5.815	9	190.2	0.44	5.4	7.5	8	190.165	387.795	704.247	3419.14	4084.51
2017-05-20	2017	2017力帆	10	2017权健	3	428752017力帆2017权健	0	1	4-2-3-1 (100.0%)	4231	2017力帆9	刘宇（大）	CD	0	1985-05-12	46.4333	60.44	98	98	1	17	17	12	80	2	100	59	76.27	45	15.32	60	1.93	9.106	6.08	4	91.7	0.2	5.6	7.9	8	91.7057	400.872	936.054	3702.2	3974.97
2017-05-26	2017	2017恒大	1	2017力帆	10	428812017恒大2017力帆	2	0	4-2-3-1 (100.0%)	4231	2017恒大17	刘健	CD	0	1984-08-20	55.0167	57.02	94	94	1	8	8	7	86.27	3	100	50	86	19.61	20.61	51	2.24	7.771	5.472	3	52.8	0.12	4.9	6	3	52.803	146.449	556.408	2379.06	4636.02
2017-05-26	2017	2017恒大	1	2017力帆	10	428812017恒大2017力帆	2	0	4-2-3-1 (100.0%)	4231	2017恒大6	冯潇霆	CD	0	1985-10-22	55.0167	57.02	94	94	1	13	13	9	88.46	6	66.67	77	88.31	24.36	13.6	78	2.45	8.634	6.14	4	127.8	0.3	5.5	6.7	11	127.776	314.597	824.778	2616.32	4750.07
2017-05-27	2017	2017泰达	13	2017权健	3	428822017泰达2017权健	0	3	4-2-3-1 (100.0%)	4231	2017泰达14	黄锡镐	CD	1	1989-06-27	48.1667	55.41	95	95	1	28	28	16	75.76	3	66.67	62	75.81	42.42	17.66	66	1.74	8.956	5.856	6	103.7	0.24	5.6	7.3	10	103.739	333.672	1168.01	3242.93	4107.43
2017-05-27	2017	2017泰达	13	2017权健	3	428822017泰达2017权健	0	3	4-2-3-1 (100.0%)	4231	2017泰达4	潘喜明	CD	0	1993-01-11	48.1667	55.41	95	95	1	13	13	10	77.78	4	50	44	75	40	14.85	45	1.96	8.723	5.817	6	141.8	0.34	5.5	7.2	7	141.756	320.899	738.302	3160.24	4361.58
2017-06-02	2017	2017力帆	10	2017国安	9	428882017力帆2017国安	1	0	4-2-3-1 (100.0%)	4231	2017力帆21	隋东陆	CD	0	1983-06-21	57.2	39.9	95	95	1	12	12	9	67.86	1	100	28	60.71	71.43	21.07	28	1.36	9.007	6.654	3	44.5	0.1	5.7	7	3	44.4873	180.089	685.769	3643.38	4453.31
2017-06-02	2017	2017力帆	10	2017国安	9	428882017力帆2017国安	1	0	4-2-3-1 (100.0%)	4231	2017力帆9	刘宇（大）	CD	0	1985-05-12	57.2	39.9	95	95	1	11	11	8	73.33	1	100	30	73.33	70	20.79	30	1.73	9.327	6.816	1	28.5	0.07	5.9	7.1	6	28.5307	242.955	794.49	4133.38	4127.97
2017-06-02	2017	2017泰达	13	2017申花	11	428882017泰达2017申花	2	1	4-2-3-1 (100.0%)	4231	2017泰达14	黄锡镐	CD	1	1989-06-27	56.2167	48.94	95	95	1	9	9	7	78.13	1	0	31	80.65	43.75	17.32	32	1.75	9.442	6.56	2	30.7	0.07	5.9	7	2	30.7029	218.203	1129.22	3975.56	4088.61
2017-06-02	2017	2017泰达	13	2017申花	11	428882017泰达2017申花	2	1	4-2-3-1 (100.0%)	4231	2017泰达4	潘喜明	CD	0	1993-01-11	56.2167	48.94	95	95	1	15	15	11	72.5	4	25	38	71.05	35	14.48	40	1.98	9.273	6.49	1	23	0.05	5.8	6.9	7	22.9571	324.836	756.673	3763.75	4404.3
2017-06-03	2017	2017苏宁	12	2017华夏	4	428892017苏宁2017华夏	1	2	4-2-3-1 (100.0%)	4231	2017苏宁26	洪正好	CD	1	1989-08-12	52.2667	43.12	96	96	1	20	20	9	75.68	3	100	37	72.97	59.46	19.93	37	1.65	9.692	6.678	3	41.3	0.1	6	7.7	5	41.3037	439.116	1065.22	3548.9	4597.76
2017-06-03	2017	2017苏宁	12	2017华夏	4	428892017苏宁2017华夏	1	2	4-2-3-1 (100.0%)	4231	2017苏宁2	李昂	CD	0	1993-09-15	52.2667	43.12	96	96	1	19	19	15	69.39	1	100	49	59.18	51.02	22.51	49	1.78	9.302	6.369	6	110.6	0.26	5.8	7.3	7	110.581	407.537	922.017	3491.94	4369.87
2017-06-03	2017	2017上港	2	2017宏运	16	428892017上港2017宏运	4	1	4-2-3-1 (100.0%)	4231	2017上港27	石柯	CD	0	1993-01-08	52.65	56.43	94	94	1	10	10	7	85.11	3	33.33	46	82.61	34.04	16.6	47	1.83	8.891	6.041	4	55.4	0.13	5.6	6.9	3	55.4198	352.967	832.701	3104.65	4545.28
2017-06-03	2017	2017上港	2	2017宏运	16	428892017上港2017宏运	4	1	4-2-3-1 (100.0%)	4231	2017上港28	贺惯	CD	0	1993-01-25	52.65	56.43	94	94	1	8	8	1	97.06	2	100	34	97.06	55.88	13.5	34	1.68	8.303	6.011	2	28.1	0.07	5.3	6.8	5	28.0531	265.036	639.495	3056.53	4313.68
2017-06-17	2017	2017申花	11	2017力帆	10	429032017申花2017力帆	2	2	4-2-3-1 (100.0%)	4231	2017申花4	金基熙	CD	1	1989-07-13	51.2667	57.11	96	96	1	13	13	9	82.35	7	28.57	48	85.42	35.29	17.88	51	2.22	9.667	6.139	2	31.4	0.08	6	7.2	4	31.3567	178.654	900.169	3910.4	4646.5
2017-06-17	2017	2017申花	11	2017力帆	10	429032017申花2017力帆	2	2	4-2-3-1 (100.0%)	4231	2017申花34	毕津浩	CD	0	1991-01-05	51.2667	57.11	96	96	1	10	10	9	83.33	6	33.33	51	86.27	38.89	19.13	54	1.89	9.588	6.252	4	95.8	0.23	6	7.3	3	95.7616	233.765	811.828	3964.13	4482.97
2017-06-17	2017	2017力帆	10	2017申花	11	429032017力帆2017申花	2	2	4-2-3-1 (100.0%)	4231	2017力帆9	刘宇（大）	CD	0	1985-05-12	51.2667	42.89	96	96	1	10	10	9	64	4	100	22	68.18	44	14.18	25	1.76	10.097	6.696	8	186.8	0.44	6.3	7.8	4	186.76	350.664	1202.69	4065.27	4291.53
2017-06-17	2017	2017力帆	10	2017申花	11	429032017力帆2017申花	2	2	4-2-3-1 (100.0%)	4231	2017力帆21	隋东陆	CD	0	1983-06-21	51.2667	42.89	96	96	1	9	9	10	64.29	7	57.14	26	65.38	53.57	17.33	28	1.5	9.13	6.099	1	22.9	0.05	5.7	7.1	8	22.8831	324.194	923.478	3451.18	4408.39
2017-06-17	2017	2017恒丰	8	2017恒大	1	429032017恒丰2017恒大	0	2	4-2-3-1 (100.0%)	4231	2017恒丰5	林隆昌	CD	0	1990-02-24	52.85	54.66	96	96	1	12	12	14	57.58	5	60	31	51.61	33.33	21.3	33	1.94	8.704	5.424	4	61.9	0.15	5.4	7	5	61.8823	375.317	1031.41	3205.07	4030.56
2017-06-17	2017	2017恒丰	8	2017恒大	1	429032017恒丰2017恒大	0	2	4-2-3-1 (100.0%)	4231	2017恒丰3	法图斯.拜斯	CD	0	1980-04-11	52.85	54.66	96	96	1	10	10	6	80	1	0	27	77.78	33.33	17	30	1.87	8.709	5.323	2	35.3	0.08	5.4	6.9	3	35.2613	329.384	1011.26	3640.15	3692.89
2017-06-18	2017	2017亚泰	7	2017苏宁	12	429042017亚泰2017苏宁	1	0	4-2-3-1 (100.0%)	4231	2017亚泰5	伊斯梅洛夫	CD	1	1985-04-21	48.6833	45.12	96	96	1	11	11	13	59.38	18	55.56	30	60	56.25	22.65	32	1.5	10.148	6.598	2	44.7	0.1	6.3	8.1	11	44.7084	444.155	1246.74	4149.11	4263.39
2017-06-18	2017	2017亚泰	7	2017苏宁	12	429042017亚泰2017苏宁	1	0	4-2-3-1 (100.0%)	4231	2017亚泰15	孙捷	CD	0	1992-01-01	48.6833	45.12	96	96	1	6	6	7	68.18	6	66.67	19	68.42	40.91	22.52	22	2	10.078	6.416	0	0	0	6.3	7.9	6	0	365.833	1337.18	4029.89	4345.42
2017-06-24	2017	2017力帆	10	2017亚泰	7	429102017力帆2017亚泰	1	1	4-2-3-1 (100.0%)	4231	2017力帆9	刘宇（大）	CD	0	1985-05-12	47.7167	43.35	95	95	1	11	11	9	72.73	5	40	30	76.67	51.52	18	33	2	9.095	5.851	3	49.6	0.11	5.7	7.4	1	49.6468	358.015	950.518	3645.82	4091.2
2017-06-24	2017	2017力帆	10	2017亚泰	7	429102017力帆2017亚泰	1	1	4-2-3-1 (100.0%)	4231	2017力帆21	隋东陆	CD	0	1983-06-21	47.7167	43.35	95	95	1	16	16	4	85.71	4	50	28	78.57	57.14	20.95	28	1.61	8.579	5.436	0	0	0	5.4	6.8	7	0	133.081	680.968	3226.41	4538.93
2017-06-24	2017	2017宏运	16	2017权健	3	429102017宏运2017权健	1	2	4-2-3-1 (100.0%)	4231	2017宏运5	朗征	CD	0	1986-07-22	48.4167	49.8	98	98	1	14	14	10	72.97	4	75	33	75.76	59.46	12.64	37	1.51	8.849	6.002	3	48.2	0.12	5.4	7.4	7	48.1533	282.385	829.408	3455.96	4232.71
2017-06-24	2017	2017宏运	16	2017权健	3	429102017宏运2017权健	1	2	4-2-3-1 (100.0%)	4231	2017宏运21	穆隆戈蒂	CD	1	1986-01-25	48.4167	49.8	98	98	1	21	21	12	76.47	4	25	50	74	43.14	18.43	51	2.14	8.488	5.865	5	105.1	0.24	5.2	7.3	11	105.128	315.305	786.68	3196.66	4084.24
2017-06-25	2017	2017上港	2	2017建业	14	429112017上港2017建业	4	1	4-2-3-1 (100.0%)	4231	2017上港27	石柯	CD	0	1993-01-08	55.2	54.04	94	94	1	15	15	8	80	3	66.67	40	82.5	52.5	16.31	40	1.7	8.397	5.789	3	34.1	0.09	5.3	6.3	5	34.0837	191.287	627.535	2589.94	4954.1
2017-06-25	2017	2017上港	2	2017建业	14	429112017上港2017建业	4	1	4-2-3-1 (100.0%)	4231	2017上港28	贺惯	CD	0	1993-01-25	55.2	54.04	94	94	1	6	6	8	78.38	4	50	37	75.68	43.24	17.45	37	1.7	8.754	6.069	1	15.4	0.04	5.6	6.6	4	15.3986	206.992	659.58	3439	4432.84
2017-06-30	2017	2017宏运	16	2017申花	11	429162017宏运2017申花	1	8	4-2-3-1 (100.0%)	4231	2017宏运5	朗征	CD	0	1986-07-22	53.6833	45.45	93	93	1	7	7	2	91.67	5	60	24	91.67	41.67	13.4	24	1.71	8.232	6.15	5	121.2	0.3	5.3	6.9	5	121.248	386.093	727.629	2498.86	4497.73
2017-06-30	2017	2017宏运	16	2017申花	11	429162017宏运2017申花	1	8	4-2-3-1 (100.0%)	4231	2017宏运21	穆隆戈蒂	CD	1	1986-01-25	53.6833	45.45	93	93	1	10	10	6	85	1	100	39	87.18	32.5	14.25	40	2.02	7.943	5.837	3	42.8	0.1	5.1	6.5	4	42.8289	426.089	703.779	2404.34	4366.11
2017-07-01	2017	2017华夏	4	2017鲁能	6	429172017华夏2017鲁能	0	0	4-2-3-1 (100.0%)	4231	2017华夏25	姆比亚	CD	1	1986-05-20	52.9167	46.9	95	95	1	15	15	10	78.26	4	50	42	83.33	41.3	14.78	46	1.76	9.084	6.442	5	89.3	0.2	5.7	7.3	8	89.2806	361.645	775.498	3375.34	4482.25
2017-07-01	2017	2017华夏	4	2017鲁能	6	429172017华夏2017鲁能	0	0	4-2-3-1 (100.0%)	4231	2017华夏4	金洋洋	CD	0	1993-02-03	52.9167	46.9	95	95	1	8	8	6	83.78	10	40	37	83.78	27.03	13.45	37	2.05	9.974	6.94	3	121.9	0.29	6.3	7.9	3	121.868	365.897	1012.14	3707.36	4767.05
2017-07-02	2017	2017恒大	1	2017权健	3	429182017恒大2017权健	3	4	4-2-3-1 (100.0%)	4231	2017恒大3	梅方	CD	0	1989-11-14	44.35	60.07	98	98	1	10	10	7	78.79	1	100	33	78.79	45.45	12.43	33	1.73	8.833	5.507	5	106.3	0.25	5.4	7.4	5	106.328	202.227	733.061	3442.06	4349.4
2017-07-02	2017	2017恒大	1	2017权健	3	429182017恒大2017权健	3	4	4-2-3-1 (100.0%)	4231	2017恒大6	冯潇霆	CD	0	1985-10-22	44.35	60.07	98	98	1	13	13	11	81.36	5	60	57	80.7	20.34	15.84	59	2.61	7.959	5.121	3	52.7	0.13	4.9	6.9	4	52.6565	217.226	790.037	2812.94	4085.74
2017-07-08	2017	2017国安	9	2017恒大	1	429242017国安2017恒大	2	0	4-2-3-1 (100.0%)	4231	2017国安30	雷腾龙	CD	0	1991-01-17	43.3833	45.76	96	96	1	23	23	18	48.57	9	33.33	34	47.06	82.86	15.81	35	1.17	8.831	5.416	2	50.1	0.12	5.5	7.5	10	50.1352	458.983	952.814	3120.67	4248.71
2017-07-08	2017	2017国安	9	2017恒大	1	429242017国安2017恒大	2	0	4-2-3-1 (100.0%)	4231	2017国安3	于洋	CD	0	1989-08-06	43.3833	45.76	96	96	1	13	13	8	60	15	73.33	17	64.71	50	15.93	20	1.5	8.683	5.326	4	45.6	0.11	5.4	7.4	12	45.6145	293.108	829.857	3214.12	4300.67
2017-07-09	2017	2017亚泰	7	2017上港	2	429252017亚泰2017上港	4	2	4-2-3-1 (100.0%)	4231	2017亚泰5	伊斯梅洛夫	CD	1	1985-04-21	48	53.2	97	97	1	14	14	10	78.72	7	71.43	45	82.22	51.06	14.97	47	1.62	10.183	6.388	3	76.8	0.16	6.3	8	10	76.7807	389.624	1369.14	3919.13	4428.37
2017-07-09	2017	2017亚泰	7	2017上港	2	429252017亚泰2017上港	4	2	4-2-3-1 (100.0%)	4231	2017亚泰15	孙捷	CD	0	1992-01-01	48	53.2	97	97	1	11	11	9	83.33	9	44.44	51	84.31	46.3	15.78	54	1.98	10.368	6.394	1	16.1	0.04	6.4	8	6	16.1262	381.156	1224.55	4242.61	4503.7
2017-07-15	2017	2017上港	2	2017富德	15	429312017上港2017富德	3	1	4-2-3-1 (100.0%)	4231	2017上港28	贺惯	CD	0	1993-01-25	56.8667	53.09	98	98	1	11	11	2	92	1	100	25	92	60	15.11	25	1.4	8.574	6.359	4	46.7	0.11	5.2	6.7	5	46.6906	324.383	767.246	2896.75	4539.15
2017-07-15	2017	2017上港	2	2017富德	15	429312017上港2017富德	3	1	4-2-3-1 (100.0%)	4231	2017上港27	石柯	CD	0	1993-01-08	56.8667	53.09	98	98	1	10	10	5	80.77	5	80	25	76	42.31	19.17	26	1.77	8.705	6.212	1	12.8	0.03	5.3	6.6	4	12.7987	391.924	778.93	2748.96	4772.41
2017-07-15	2017	2017国安	9	2017恒丰	8	429312017国安2017恒丰	2	0	4-2-3-1 (100.0%)	4231	2017国安3	于洋	CD	0	1989-08-06	44.1667	58.37	93	93	1	14	14	7	78.13	6	66.67	30	76.67	46.88	18.16	32	1.91	8.48	4.977	3	73.2	0.17	5.4	6.8	4	73.2253	263.012	740.039	2751.22	4652.49
2017-07-15	2017	2017国安	9	2017恒丰	8	429312017国安2017恒丰	2	0	4-2-3-1 (100.0%)	4231	2017国安30	雷腾龙	CD	0	1991-01-17	44.1667	58.37	93	93	1	10	10	8	69.23	4	25	25	72	42.31	19.59	26	2.04	8.748	5.165	4	61.9	0.15	5.6	7	6	61.8599	322.071	888.617	3149.23	4325.99
2017-07-16	2017	2017申花	11	2017权健	3	429322017申花2017权健	0	3	4-2-3-1 (100.0%)	4231	2017申花34	毕津浩	CD	0	1991-01-05	52.7333	53.83	96	96	1	12	12	10	75.61	1	100	40	77.5	34.15	17.01	41	2	8.828	6.063	3	110.7	0.26	5.5	6.9	3	110.719	325.746	684.113	3127.28	4579.67
2017-07-16	2017	2017申花	11	2017权健	3	429322017申花2017权健	0	3	4-2-3-1 (100.0%)	4231	2017申花3	李建滨	CD	0	1989-04-19	52.7333	53.83	96	96	1	9	9	7	82.5	6	33.33	40	82.5	25	15.95	40	2.15	8.771	6.023	3	37.5	0.09	5.4	6.9	6	37.5212	397.598	565.422	3151.66	4618.92
2017-07-22	2017	2017宏运	16	2017苏宁	12	429382017宏运2017苏宁	0	4	4-2-3-1 (100.0%)	4231	2017宏运5	朗征	CD	0	1986-07-22	45.5	50.15	95	95	1	7	7	4	80.95	6	83.33	21	76.19	38.1	19.53	21	1.95	8.895	5.3	3	51.8	0.12	5.6	7	5	51.8404	232.577	691.339	3064.58	4854.37
2017-07-22	2017	2017宏运	16	2017苏宁	12	429382017宏运2017苏宁	0	4	4-2-3-1 (100.0%)	4231	2017宏运21	穆隆戈蒂	CD	1	1986-01-25	45.5	50.15	95	95	1	15	15	9	81.25	7	57.14	43	81.4	31.25	18.02	48	2.27	8.994	5.707	4	73	0.18	5.6	7.5	4	73.0439	266.266	1074.23	3053.68	4526.9
2017-07-22	2017	2017鲁能	6	2017亚泰	7	429382017鲁能2017亚泰	3	2	4-2-3-1 (100.0%)	4231	2017鲁能4	吉尔	CD	1	1987-06-12	47.1833	44.01	96	96	1	12	12	6	76.92	5	100	24	83.33	57.69	18.17	26	1.46	8.444	5.388	4	123.9	0.28	5.3	6.9	9	123.948	367.383	995.464	2840.38	4116.8
2017-07-22	2017	2017鲁能	6	2017亚泰	7	429382017鲁能2017亚泰	3	2	4-2-3-1 (100.0%)	4231	2017鲁能35	戴琳	CD	0	1987-11-28	47.1833	44.01	96	96	1	18	18	13	56.67	7	42.86	28	50	76.67	21.03	30	1.27	8.196	5.225	4	55.3	0.13	5.1	6.6	4	55.2614	295.969	673.591	2822.67	4348.27
2017-07-23	2017	2017国安	9	2017申花	11	429392017国安2017申花	2	1	4-2-3-1 (100.0%)	4231	2017国安3	于洋	CD	0	1989-08-06	41.4333	56.33	96	96	1	7	7	6	70	9	66.67	19	73.68	55	16.18	20	1.95	7.936	4.701	2	49.5	0.11	4.9	6.8	10	49.5479	205.34	637.413	2530.29	4513.44
2017-07-23	2017	2017国安	9	2017申花	11	429392017国安2017申花	2	1	4-2-3-1 (100.0%)	4231	2017国安30	雷腾龙	CD	0	1991-01-17	41.4333	56.33	96	96	1	10	10	9	50	8	62.5	17	52.94	55.56	19	18	1.89	8.065	4.941	2	34.8	0.08	5	7.2	4	34.7599	297.196	721.588	2612.16	4398.98
2017-07-28	2017	2017国安	9	2017建业	14	429442017国安2017建业	2	0	4-2-3-1 (100.0%)	4231	2017国安3	于洋	CD	0	1989-08-06	45.6667	56.72	96	96	1	18	18	12	64.71	7	42.86	33	66.67	58.82	19.59	34	1.5	8.618	5.5	4	72.4	0.17	5.4	7.2	11	72.4327	337.972	726.812	3091.88	4389.14
2017-07-28	2017	2017国安	9	2017建业	14	429442017国安2017建业	2	0	4-2-3-1 (100.0%)	4231	2017国安30	雷腾龙	CD	0	1991-01-17	45.6667	56.72	96	96	1	13	13	10	66.67	4	75	29	68.97	56.67	20.15	30	1.73	9.134	5.748	2	33.8	0.08	5.7	7.6	2	33.8102	426.581	997.063	3593.15	4083.31
2017-08-05	2017	2017恒大	1	2017泰达	13	429522017恒大2017泰达	3	0	4-2-3-1 (100.0%)	4231	2017恒大5	张琳芃	CD	0	1989-05-09	53.1167	62.09	96	96	1	12	12	2	95	2	50	40	95	35	13.68	40	2.2	8.997	6.191	2	40.2	0.1	5.6	7	4	40.1552	310.561	849.321	3157.12	4639.55
2017-08-05	2017	2017恒大	1	2017泰达	13	429522017恒大2017泰达	3	0	4-2-3-1 (100.0%)	4231	2017恒大17	刘健	CD	0	1984-08-20	53.1167	62.09	54	96	0	6	10.6667	7.11111	77.78	10.6667	66.67	30.2222	82.35	27.78	15.41	32	2.22	8.00889	5.28889	1.77778	18.3111	0.04	5	6	8.88889	18.3392	211.535	460.493	2714.48	4604.07
2017-08-05	2017	2017恒丰	8	2017力帆	10	429522017恒丰2017力帆	1	0	4-2-3-1 (100.0%)	4231	2017恒丰3	法图斯.拜斯	CD	0	1980-04-11	50.3	57.33	94	94	1	14	14	13	72.92	2	0	46	73.91	29.17	18.61	48	1.94	8.5	5.697	3	39.3	0.1	5.4	6.8	4	39.3428	222.914	720.713	3397.08	4120.11
2017-08-05	2017	2017恒丰	8	2017力帆	10	429522017恒丰2017力帆	1	0	4-2-3-1 (100.0%)	4231	2017恒丰35	杜威	CD	0	1982-02-09	50.3	57.33	94	94	1	16	16	14	75.44	1	100	57	75.44	43.86	22.06	57	1.98	8.53	5.627	0	0	0	5.4	6.7	6	0	122.901	626.734	3166.57	4613.73
2017-08-05	2017	2017国安	9	2017鲁能	6	429522017国安2017鲁能	2	2	4-2-3-1 (100.0%)	4231	2017国安30	雷腾龙	CD	0	1991-01-17	45.4167	56.04	97	97	1	12	12	7	75	3	33.33	28	71.43	42.86	17.47	28	1.96	9.784	5.928	4	68.4	0.16	6	7.8	2	68.4418	483.275	1282.75	3559.93	4389.69
2017-08-05	2017	2017国安	9	2017鲁能	6	429522017国安2017鲁能	2	2	4-2-3-1 (100.0%)	4231	2017国安3	于洋	CD	0	1989-08-06	45.4167	56.04	97	97	1	16	16	9	75	9	55.56	34	73.53	52.78	16.77	36	1.75	9.265	5.605	1	8.3	0.02	5.7	7.4	8	8.27089	292.182	938.037	3254.9	4771.25
2017-08-10	2017	2017国安	9	2017权健	3	429572017国安2017权健	2	2	4-2-3-1 (100.0%)	4231	2017国安3	于洋	CD	0	1989-08-06	44.7833	54.18	94	94	1	20	20	11	66.67	9	77.78	32	65.63	45.45	20.93	33	2.03	8.546	5.377	5	101.7	0.25	5.4	7.2	6	101.722	326.073	663.431	2849.75	4604.54
2017-08-10	2017	2017国安	9	2017权健	3	429572017国安2017权健	2	2	4-2-3-1 (100.0%)	4231	2017国安30	雷腾龙	CD	0	1991-01-17	44.7833	54.18	94	94	1	18	18	16	54.29	6	66.67	35	51.43	57.14	24.25	35	1.74	8.35	5.441	2	50.4	0.11	5.3	7.3	12	50.4097	357.86	844.372	2866.25	4230.71
2017-08-13	2017	2017恒大	1	2017建业	14	429602017恒大2017建业	2	1	4-2-3-1 (100.0%)	4231	2017恒大5	张琳芃	CD	0	1989-05-09	55.6167	59.46	95	95	1	20	20	8	82.98	7	85.71	45	82.22	48.94	14.04	47	2.04	8.527	6.207	1	23.3	0.05	5.3	6.7	5	23.2882	295.868	889.494	2805.2	4512.96
2017-08-13	2017	2017恒大	1	2017建业	14	429602017恒大2017建业	2	1	4-2-3-1 (100.0%)	4231	2017恒大6	冯潇霆	CD	0	1985-10-22	55.6167	59.46	95	95	1	15	15	10	84.38	3	33.33	62	85.48	29.69	14.38	64	2.16	7.956	5.537	2	30.5	0.07	5	6	4	30.4712	250.177	596.676	2142.11	4936.19
2017-08-19	2017	2017泰达	13	2017宏运	16	429662017泰达2017宏运	1	1	4-2-3-1 (100.0%)	4231	2017泰达14	黄锡镐	CD	1	1989-06-27	47.5333	45.12	95	95	1	14	14	9	71.88	9	88.89	32	71.88	53.13	19.47	32	1.59	8.893	5.588	1	15.8	0.04	5.6	7.1	12	15.7966	80.4418	787.422	3587.91	4420.96
2017-08-19	2017	2017泰达	13	2017宏运	16	429662017泰达2017宏运	1	1	4-2-3-1 (100.0%)	4231	2017泰达26	曹阳	CD	0	1981-12-15	47.5333	45.12	77	95	0	9	11.1039	9.87013	68	8.63636	28.57	27.1429	77.27	44	14.26	30.8442	1.56	9.2187	5.65065	1.23377	13.0779	0.03	5.8	7.4	7.4026	13.0691	205.838	734.494	3664.98	4600.72
2017-09-09	2017	2017上港	2	2017泰达	13	429872017上港2017泰达	3	1	4-2-3-1 (100.0%)	4231	2017上港27	石柯	CD	0	1993-01-08	51.0167	47.89	96	96	1	11	11	11	73.17	4	100	41	70.73	48.78	21.69	41	1.73	8.46	5.61	6	99.7	0.24	5.2	6.6	9	99.665	345.503	841.425	2519.72	4653.45
2017-09-09	2017	2017上港	2	2017泰达	13	429872017上港2017泰达	3	1	4-2-3-1 (100.0%)	4231	2017上港28	贺惯	CD	0	1993-01-25	51.0167	47.89	96	96	1	3	3	7	75	3	33.33	28	75	14.29	22.42	28	2.89	8.812	6.036	3	64.1	0.15	5.5	7.1	0	64.1073	279.656	787.357	3366.18	4314.23
2017-09-09	2017	2017泰达	13	2017上港	2	429872017泰达2017上港	1	3	4-2-3-1 (100.0%)	4231	2017泰达26	曹阳	CD	0	1981-12-15	51.0167	52.11	96	96	1	14	14	4	89.47	7	71.43	35	82.86	47.37	16.25	38	1.95	9.274	6.3	5	104.9	0.23	5.7	7.4	9	104.874	238.49	877.076	3711.25	4342.62
2017-09-09	2017	2017泰达	13	2017上港	2	429872017泰达2017上港	1	3	4-2-3-1 (100.0%)	4231	2017泰达4	潘喜明	CD	0	1993-01-11	51.0167	52.11	96	96	1	15	15	17	56.41	5	100	33	63.64	46.15	21.97	39	1.62	9.237	6.313	5	80.9	0.19	5.7	7.4	10	80.8546	380.771	920.515	3446.4	4408.02
2017-09-10	2017	2017申花	11	2017建业	14	429882017申花2017建业	1	2	4-2-3-1 (100.0%)	4231	2017申花4	金基熙	CD	1	1989-07-13	51.7667	59.97	95	95	1	16	16	6	90	7	71.43	58	87.93	35	17.43	60	2.27	9.375	6.317	3	91.5	0.22	5.9	7.3	5	91.5263	351.775	851.01	3217.33	4863.19
2017-09-10	2017	2017申花	11	2017建业	14	429882017申花2017建业	1	2	4-2-3-1 (100.0%)	4231	2017申花34	毕津浩	CD	0	1991-01-05	51.7667	59.97	95	95	1	21	21	13	77.19	12	66.67	55	78.18	52.63	15.61	57	1.67	8.716	5.85	5	97.1	0.23	5.5	6.8	11	97.0629	275.439	687.679	2949.57	4706.49
2017-09-10	2017	2017恒丰	8	2017权健	3	429882017恒丰2017权健	1	3	4-2-3-1 (100.0%)	4231	2017恒丰3	法图斯.拜斯	CD	0	1980-04-11	50.05	55.5	96	96	1	18	18	7	80	7	42.86	34	76.47	48.57	16.68	35	2.03	8.493	5.664	6	106.6	0.25	5.3	6.8	2	106.601	329.905	675.728	3359.91	4020.42
2017-09-10	2017	2017恒丰	8	2017权健	3	429882017恒丰2017权健	1	3	4-2-3-1 (100.0%)	4231	2017恒丰35	杜威	CD	0	1982-02-09	50.05	55.5	96	96	1	9	9	8	80.95	6	100	42	80.95	38.1	24.77	42	2.4	8.702	5.771	5	101.1	0.24	5.4	6.9	9	101.107	310.692	638.586	3070.59	4580.81
2017-09-10	2017	2017华夏	4	2017富力	5	429882017华夏2017富力	2	1	4-2-3-1 (100.0%)	4231	2017华夏23	任航	CD	0	1989-02-23	50.1	42.36	95	95	1	15	15	7	73.08	2	50	23	73.91	53.85	13.06	26	1.73	9.614	6.603	4	93.5	0.23	6	7.9	6	93.4843	393.89	1324.44	4004.31	3797.98
2017-09-10	2017	2017华夏	4	2017富力	5	429882017华夏2017富力	2	1	4-2-3-1 (100.0%)	4231	2017华夏33	高准翼	CD	0	1995-08-21	50.1	42.36	95	95	1	14	14	9	66.67	5	100	27	66.67	51.85	20.01	27	1.67	9.213	6.338	6	82.2	0.2	5.8	7.6	6	82.1974	306.353	1030.7	3946.28	3847
2017-09-15	2017	2017泰达	13	2017亚泰	7	429932017泰达2017亚泰	1	5	4-2-3-1 (100.0%)	4231	2017泰达26	曹阳	CD	0	1981-12-15	43.9	57.51	96	96	1	16	16	10	76.74	2	100	42	78.57	51.16	13.69	43	1.65	9.068	5.756	7	98.6	0.23	5.7	7.9	3	98.6074	535.961	744.015	3661.32	4028.13
2017-09-15	2017	2017泰达	13	2017亚泰	7	429932017泰达2017亚泰	1	5	4-2-3-1 (100.0%)	4231	2017泰达4	潘喜明	CD	0	1993-01-11	43.9	57.51	96	96	1	8	8	8	83.33	4	0	47	82.98	35.42	13.51	48	1.9	8.769	5.695	5	82.6	0.2	5.5	7.8	1	82.586	398.066	1053.21	3232.98	4002.62
2017-09-16	2017	2017华夏	4	2017宏运	16	429942017华夏2017宏运	2	1	4-2-3-1 (100.0%)	4231	2017华夏23	任航	CD	0	1989-02-23	46.5167	62.53	96	96	1	11	11	9	83.93	8	62.5	54	85.19	39.29	12.55	56	2.04	9.329	5.727	3	34.7	0.08	5.8	7.4	5	34.7243	422.521	1257.01	3624.67	3990.49
2017-09-16	2017	2017华夏	4	2017宏运	16	429942017华夏2017宏运	2	1	4-2-3-1 (100.0%)	4231	2017华夏33	高准翼	CD	0	1995-08-21	46.5167	62.53	96	96	1	9	9	4	91.49	8	37.5	47	91.49	42.55	19.71	47	1.87	9.387	5.628	5	113.9	0.27	5.8	7.3	9	113.887	322.568	962.612	3931.32	4056.84
2017-09-16	2017	2017权健	3	2017力帆	10	429942017权健2017力帆	2	1	4-2-3-1 (100.0%)	4231	2017权健21	权敬源	CD	1	1992-01-31	1.99097	55.3	97	97	1	16	16	5	86.84	2	50	38	84.21	55.26	16.45	38	1.97	10.003	6.605	3	84.1	0.2	6.2	8.3	6	84.0862	313.575	1381.25	4205.88	4017.93
2017-09-16	2017	2017权健	3	2017力帆	10	429942017权健2017力帆	2	1	4-2-3-1 (100.0%)	4231	2017权健4	刘奕鸣	CD	0	1995-02-28	1.99097	55.3	97	97	1	8	8	8	68	3	33.33	24	70.83	36	19.23	25	1.92	8.874	5.978	1	14.4	0.03	5.5	7.5	3	14.3633	183.725	742.815	3957.68	3975.67
2017-09-17	2017	2017恒大	1	2017苏宁	12	429952017恒大2017苏宁	2	2	4-2-3-1 (100.0%)	4231	2017恒大6	冯潇霆	CD	0	1985-10-22	50.4167	54.87	94	94	1	12	12	10	84.62	5	100	64	84.38	30.77	17.29	65	2.25	8.102	5.539	2	45.2	0.11	5.1	6.6	7	45.2302	362.271	728.303	2471.02	4495.56
2017-09-22	2017	2017恒大	1	2017力帆	10	430002017恒大2017力帆	2	2	4-2-3-1 (100.0%)	4231	2017恒大17	刘健	CD	0	1984-08-20	49.2667	55.65	96	96	1	12	12	4	81.82	7	14.29	22	81.82	63.64	16.87	22	1.59	7.238	4.748	3	54.4	0.13	4.5	5.8	5	54.3638	183.728	351.519	2191.47	4457.32
2017-09-22	2017	2017恒大	1	2017力帆	10	430002017恒大2017力帆	2	2	4-2-3-1 (100.0%)	4231	2017恒大28	金英权	CD	1	1990-02-27	49.2667	55.65	96	96	1	13	13	8	80.95	4	100	41	80.49	26.19	22.26	42	2.62	8.365	5.601	2	45.6	0.1	5.2	6.8	3	45.6107	217.811	849.185	2807.77	4444.63
2017-09-24	2017	2017华夏	4	2017亚泰	7	430022017华夏2017亚泰	0	0	4-2-3-1 (100.0%)	4231	2017华夏23	任航	CD	0	1989-02-23	38.3667	50.99	94	94	1	21	21	16	57.89	7	42.86	35	54.29	65.79	25.86	38	1.45	8.683	4.793	9	179.6	0.42	5.5	7.5	6	179.645	370.114	1028.3	3125.81	3979.57
2017-09-24	2017	2017华夏	4	2017亚泰	7	430022017华夏2017亚泰	0	0	4-2-3-1 (100.0%)	4231	2017华夏33	高准翼	CD	0	1995-08-21	38.3667	50.99	94	94	1	18	18	18	41.94	8	37.5	27	29.63	58.06	24.53	31	1.52	9.067	4.993	6	143.6	0.34	5.7	7.8	6	143.616	433.194	984.095	3360.59	4145.91
2017-10-14	2017	2017华夏	4	2017苏宁	12	430222017华夏2017苏宁	3	2	4-2-3-1 (100.0%)	4231	2017华夏23	任航	CD	0	1989-02-23	53.2	54.9	96	96	1	15	15	7	83.72	7	85.71	41	82.93	39.53	17.39	43	2.07	9.393	6.324	3	71.5	0.17	5.8	7.1	9	71.4685	302.291	1069.35	3622.41	4327.26
2017-10-14	2017	2017华夏	4	2017苏宁	12	430222017华夏2017苏宁	3	2	4-2-3-1 (100.0%)	4231	2017华夏33	高准翼	CD	0	1995-08-21	53.2	54.9	96	96	1	13	13	9	74.29	3	66.67	34	76.47	48.57	25.47	35	1.71	9.46	6.425	7	146.4	0.34	5.9	7.2	2	146.378	369.601	755.777	3950.11	4238.52
2017-10-14	2017	2017宏运	16	2017上港	2	430222017宏运2017上港	3	3	4-2-3-1 (100.0%)	4231	2017宏运26	杨帅	CD	0	1997-01-28	2.15972	47.51	97	97	1	19	19	10	75	8	62.5	39	74.36	45	12.36	40	1.73	10.307	6.923	2	29.5	0.07	6.4	8	6	29.4523	652.521	1421.62	3866.77	4336.17
2017-10-14	2017	2017上港	2	2017宏运	16	430222017上港2017宏运	3	3	4-2-3-1 (100.0%)	4231	2017上港27	石柯	CD	0	1993-01-08	2.15972	52.49	97	97	1	16	16	15	70.59	5	80	51	70.59	47.06	19.61	51	1.8	9.29	6.306	6	136	0.31	5.7	7.3	8	135.994	351.226	773.753	3859.64	4169.66
2017-10-14	2017	2017上港	2	2017宏运	16	430222017上港2017宏运	3	3	4-2-3-1 (100.0%)	4231	2017上港28	贺惯	CD	0	1993-01-25	2.15972	52.49	97	97	1	17	17	6	88	4	25	49	89.8	48	12.59	50	1.68	9.366	6.463	4	72.5	0.17	5.8	7.5	3	72.5336	451.647	859.092	4087.87	3895.25
2017-10-20	2017	2017宏运	16	2017鲁能	6	430282017宏运2017鲁能	1	3	4-2-3-1 (100.0%)	4231	2017宏运26	杨帅	CD	0	1997-01-28	54.3	43.84	96	96	1	11	11	8	71.43	5	60	26	76.92	42.86	10.91	28	1.68	10.152	7.272	7	203.9	0.45	6.3	8	3	203.936	423.289	1111.15	4162.06	4251.18
2017-10-20	2017	2017宏运	16	2017鲁能	6	430282017宏运2017鲁能	1	3	4-2-3-1 (100.0%)	4231	2017宏运21	穆隆戈蒂	CD	1	1986-01-25	54.3	43.84	96	96	1	8	8	10	68.75	3	100	30	73.33	37.5	15.77	32	1.88	9.528	6.721	7	148.6	0.36	6	7.4	5	148.552	546.039	982.459	3250.79	4600.52
2017-10-29	2017	2017上港	2	2017建业	14	430372017上港2017建业	4	2	4-2-3-1 (100.0%)	4231	2017上港13	魏震	CD	0	1997-02-12	51.0333	58.1	94	94	1	16	16	12	72.73	6	83.33	43	74.42	45.45	10.67	44	1.7	9.452	6.672	6	140.9	0.34	6	7.8	10	140.876	309.352	875.293	4188.8	3938.11
2017-10-29	2017	2017上港	2	2017建业	14	430372017上港2017建业	4	2	4-2-3-1 (100.0%)	4231	2017上港28	贺惯	CD	0	1993-01-25	51.0333	58.1	94	94	1	17	17	11	78.43	7	71.43	50	68	52.94	15.1	51	1.73	8.817	6.235	2	50.3	0.12	5.6	7.3	10	50.2641	267.423	799.575	3527.07	4172.72
2017-10-29	2017	2017权健	3	2017宏运	16	430372017权健2017宏运	4	1	4-2-3-1 (100.0%)	4231	2017权健21	权敬源	CD	1	1992-01-31	55.1667	57.12	93	93	1	19	19	6	91.55	5	100	71	91.55	33.8	13.05	71	1.96	10.344	7.537	5	93.7	0.23	6.6	8.2	11	93.685	442.014	1566.86	4428.5	3812.98
2017-10-29	2017	2017权健	3	2017宏运	16	430372017权健2017宏运	4	1	4-2-3-1 (100.0%)	4231	2017权健4	刘奕鸣	CD	0	1995-02-28	55.1667	57.12	93	93	1	14	14	7	85.71	3	33.33	47	82.98	32.65	12.4	49	1.84	10.05	7.219	4	78.2	0.18	6.5	7.9	4	78.2017	379.89	970.769	4929.41	3691.85
2017-10-29	2017	2017恒大	1	2017华夏	4	430372017恒大2017华夏	0	3	4-2-3-1 (100.0%)	4231	2017恒大28	金英权	CD	1	1990-02-27	52.8167	52.95	96	96	1	17	17	7	84.78	5	80	45	84.44	41.3	19.76	46	2.02	8.328	6.145	6	124.4	0.29	5.2	7	2	124.362	224.839	925.81	2804.87	4247.9
2017-10-29	2017	2017恒大	1	2017华夏	4	430372017恒大2017华夏	0	3	4-2-3-1 (100.0%)	4231	2017恒大6	冯潇霆	CD	0	1985-10-22	52.8167	52.95	96	96	1	14	14	7	86.27	4	25	50	84	29.41	14.92	51	2.37	8.519	6.041	3	70.5	0.17	5.3	6.9	4	70.4815	390.663	997.214	2670.72	4389.45
2017-10-29	2017	2017力帆	10	2017亚泰	7	430372017力帆2017亚泰	1	3	4-2-3-1 (100.0%)	4231	2017力帆15	米洛维奇	CD	1	1989-01-29	48.9	45.16	94	94	1	15	15	12	50	6	66.67	23	47.83	79.17	20.67	24	1.33	9.688	6.28	4	63.8	0.15	6.1	7.7	7	63.8202	448.905	1038.79	3910.28	4226.58
2017-10-29	2017	2017力帆	10	2017亚泰	7	430372017力帆2017亚泰	1	3	4-2-3-1 (100.0%)	4231	2017力帆9	刘宇（大）	CD	0	1985-05-12	48.9	45.16	94	94	1	8	8	5	61.54	3	66.67	13	61.54	76.92	14.26	13	1.31	9.805	6.445	4	94.3	0.23	6.2	7.9	2	94.2556	401.593	1275.25	4105.06	3928.53
2017-11-04	2017	2017恒大	1	2017权健	3	430432017恒大2017权健	1	2	4-2-3-1 (100.0%)	4231	2017恒大17	刘健	CD	0	1984-08-20	50.9833	55.73	99	99	1	11	11	8	85.71	6	100	54	87.04	26.79	20.27	56	2.27	8.444	5.549	5	69.8	0.15	5.1	6.5	8	69.8246	337.962	658.44	2579.72	4798.1
2017-11-04	2017	2017恒大	1	2017权健	3	430432017恒大2017权健	1	2	4-2-3-1 (100.0%)	4231	2017恒大6	冯潇霆	CD	0	1985-10-22	50.9833	55.73	99	99	1	18	18	15	77.61	8	50	61	78.69	26.87	17.41	67	2.34	8.702	5.831	5	143.8	0.33	5.3	6.9	6	143.828	386.435	1015.23	2428.48	4728.5
2017-11-04	2017	2017上港	2	2017苏宁	12	430432017上港2017苏宁	2	3	4-2-3-1 (100.0%)	4231	2017上港16	卡瓦略	CD	1	1978-05-18	54.65	59.22	96	96	1	19	19	12	82.09	7	71.43	66	81.82	35.82	15.69	67	1.87	10.237	7.309	6	113.8	0.27	6.4	8	10	113.814	430.781	1421.82	3993.82	4276.58
2017-11-04	2017	2017上港	2	2017苏宁	12	430432017上港2017苏宁	2	3	4-2-3-1 (100.0%)	4231	2017上港28	贺惯	CD	0	1993-01-25	54.65	59.22	50	96	0	7	13.44	9.6	81.48	1.92	100	49.92	84.62	33.33	18.11	51.84	2	9.79776	6.55872	3.84	83.328	0.2	6.1	7.5	1.92	83.2864	420.342	1143.74	3837.33	4313
2018-03-18	2018	2018上港	1	2018富力	10	431772018上港2018富力	5	2	4-2-3-1 (100.0%)	4231	2018上港5	石柯	CD	0	1993-01-08	55.05	40.03	96	96	1	10	10	6	70	3	66.67	20	70	40	12.78	20	2.05	9.182	6.376	5	105.7	0.24	5.7	6.9	3	105.652	230.635	665.896	3754.51	4425.48
2018-03-18	2018	2018上港	1	2018富力	10	431772018上港2018富力	5	2	4-2-3-1 (100.0%)	4231	2018上港28	贺惯	CD	0	1993-01-25	55.05	40.03	96	96	1	16	16	6	78.57	5	80	27	77.78	57.14	19.81	28	1.64	9.171	6.49	2	37.3	0.09	5.7	7.1	1	37.3072	283.232	856.317	3573.43	4420.59
2018-03-18	2018	2018泰达	14	2018权健	9	431772018泰达2018权健	3	2	4-2-3-1 (100.0%)	4231	2018泰达15	巴斯蒂安斯	CD	1	1988-05-09	53.9667	43.39	97	97	1	21	21	13	71.74	2	100	46	71.74	50	16.23	46	1.7	9.264	6.214	5	107.4	0.24	5.7	6.9	5	107.425	420.232	808.471	4027.5	3900.69
2018-03-18	2018	2018泰达	14	2018权健	9	431772018泰达2018权健	3	2	4-2-3-1 (100.0%)	4231	2018泰达5	邱添一	CD	0	1989-01-31	53.9667	43.39	97	97	1	20	20	21	43.24	8	25	33	45.45	64.86	14.76	37	1.41	8.166	5.354	5	79.8	0.19	5.1	6	7	79.8191	430.623	1023.28	2982.52	3649.95
2018-03-18	2018	2018申花	7	2018恒丰	16	431772018申花2018恒丰	1	0	4-2-3-1(100.0%)	4231	2018申花6	栗鹏	CD	0	1990-08-29	49.5833	49.88	96	96	1	11	11	5	80.77	5	80	26	80.77	38.46	21.56	26	1.92	9.595	6.471	6	116.8	0.27	5.9	7.8	7	116.807	579.42	980.165	3709.13	4209.16
2018-03-18	2018	2018申花	7	2018恒丰	16	431772018申花2018恒丰	1	0	4-2-3-1(100.0%)	4231	2018申花32	艾迪·弗朗西斯	CD	0	1990-12-17	49.5833	49.88	96	96	1	10	10	6	82.35	7	71.43	32	78.13	38.24	19.86	34	1.97	9.718	6.587	7	135	0.31	6	8	5	135.023	565.503	1088.15	3798.63	4131.18
2018-03-18	2018	2018恒大	2	2018建业	12	431772018恒大2018建业	1	0	4-2-3-1 (100.0%)	4231	2018恒大5	张琳芃	CD	0	1989-05-09	49.9167	60.23	96	96	1	14	14	14	70.83	8	62.5	45	73.33	47.92	19.69	48	1.88	9.602	6.623	3	43	0.11	6	8	6	43.0392	539.214	1465.89	3585.81	3967.94
2018-03-18	2018	2018恒大	2	2018建业	12	431772018恒大2018建业	1	0	4-2-3-1 (100.0%)	4231	2018恒大6	冯潇霆	CD	0	1985-10-22	49.9167	60.23	96	96	1	18	18	14	76.27	6	100	58	77.59	45.76	16.32	59	2.02	8.737	5.838	5	89	0.21	5.4	7	14	88.9878	504.164	823.57	2941.92	4378.39
2018-03-02	2018	2018建业	12	2018权健	9	431612018建业2018权健	0	4	4-2-3-1 (100.0%)	4231	2018建业14	卡拉	CD	1	1989-11-26	45.5167	35.01	95	95	1	17	17	17	48.48	6	83.33	28	46.43	51.52	25.43	33	2.15	8.708	5.64	2	42.7	0.1	5.5	7.4	4	42.7184	320.719	938.045	3260.62	4145.55
2018-03-02	2018	2018建业	12	2018权健	9	431612018建业2018权健	0	4	4-2-3-1 (100.0%)	4231	2018建业5	顾操	CD	0	1988-05-31	45.5167	35.01	95	95	1	18	18	12	57.14	10	70	27	55.56	64.29	18.71	28	1.57	8.279	5.366	7	105.6	0.25	5.2	7.1	5	105.588	247.31	705.478	2801.9	4419
2018-03-02	2018	2018权健	9	2018建业	12	431612018权健2018建业	4	0	4-2-3-1 (100.0%)	4231	2018权健21	权敬源	CD	1	1992-01-31	45.5167	64.99	95	95	1	13	13	11	83.33	8	87.5	61	83.61	37.88	18.25	66	1.83	10.247	6.804	6	70.5	0.17	6.4	9	9	70.4967	437.217	1807.59	4329.16	3602.93
2018-03-02	2018	2018权健	9	2018建业	12	431612018权健2018建业	4	0	4-2-3-1 (100.0%)	4231	2018权健4	刘奕鸣	CD	0	1995-02-28	45.5167	64.99	95	95	1	10	10	4	90.24	3	0	40	92.5	26.83	16.81	41	2.44	9.003	6.235	2	30.2	0.07	5.6	8.2	3	30.1526	280.972	1031.24	4266.82	3394.16
2018-03-03	2018	2018人和	8	2018力帆	13	431622018人和2018力帆	0	1	4-2-3-1 (100.0%)	4231	2018人和27	刘健	CD	0	1984-08-20	48.9667	51.96	98	98	1	10	10	4	87.88	7	71.43	32	84.38	39.39	15.37	33	2.06	8.142	5.014	1	11.8	0.03	4.9	6.1	4	11.8184	196.445	481.919	2895.25	4556.91
2018-03-03	2018	2018人和	8	2018力帆	13	431622018人和2018力帆	0	1	4-2-3-1 (100.0%)	4231	2018人和5	万厚良	CD	0	1986-02-25	48.9667	51.96	98	98	1	11	11	9	71.88	16	43.75	30	76.67	53.13	21.48	32	1.59	9.073	5.849	1	31.6	0.07	5.5	7.2	9	31.5661	277.714	771.322	3629.73	4363.15
2018-03-03	2018	2018泰达	14	2018华夏	6	431622018泰达2018华夏	1	1	4-2-3-1 (100.0%)	4231	2018泰达15	巴斯蒂安斯	CD	1	1988-05-09	55.0333	37.81	99	99	1	23	23	19	61.22	7	71.43	49	59.18	61.22	18.96	49	1.41	9.992	7.184	7	151.1	0.34	6	7.8	9	151.095	373.613	929.707	4423.47	4114.29
2018-03-03	2018	2018泰达	14	2018华夏	6	431622018泰达2018华夏	1	1	4-2-3-1 (100.0%)	4231	2018泰达6	高嘉润	CD	0	1995-04-24	55.0333	37.81	99	99	1	21	21	20	50	6	100	37	48.65	55	19.48	40	1.85	9.946	7.051	3	37.2	0.08	6	7.7	6	37.2008	387.675	1145.42	4005.97	4370.15
2018-03-30	2018	2018力帆	13	2018上港	1	431892018力帆2018上港	1	2	4-2-3-1 (100.0%)	4231	2018力帆4	罗皓	CD	0	1995-01-17	48.0333	50.94	94	94	1	13	13	12	72.73	7	57.14	42	69.05	34.09	17.84	44	1.95	10.097	6.667	5	106.6	0.25	6.4	8.3	4	106.64	427.534	1384.97	4117.92	4060.32
2018-03-30	2018	2018力帆	13	2018上港	1	431892018力帆2018上港	1	2	4-2-3-1 (100.0%)	4231	2018力帆9	刘宇（大）	CD	0	1985-05-12	48.0333	50.94	94	94	1	4	4	10	76.74	0	0	42	76.19	32.56	17.92	43	2	10.456	6.863	5	92	0.22	6.6	8.6	2	91.9829	471.536	1543.69	4742.44	3606.39
2018-03-31	2018	2018一方	11	2018建业	12	431902018一方2018建业	1	1	4-2-3-1 (100.0%)	4231	2018一方5	丰特	CD	1	1983-12-22	50.4	59.09	95	95	1	16	16	13	75.93	5	60	53	77.36	44.44	13.24	54	1.8	9.992	6.548	5	95.8	0.24	6.3	7.8	11	95.7578	378.845	1160.04	3961.73	4395.37
2018-03-31	2018	2018一方	11	2018建业	12	431902018一方2018建业	1	1	4-2-3-1 (100.0%)	4231	2018一方13	王耀鹏	CD	0	1995-01-18	50.4	59.09	95	95	1	8	8	7	78.79	6	50	33	78.79	36.36	14.76	33	2.06	9.871	6.508	1	10.7	0.03	6.2	7.7	5	10.7329	428.268	988.037	4175.96	4267.76
2018-03-31	2018	2018人和	8	2018国安	4	431902018人和2018国安	0	4	4-2-3-1 (100.0%)	4231	2018人和27	刘健	CD	0	1984-08-20	49.5667	44.62	96	96	1	13	13	8	68	5	40	24	70.83	68	20.28	25	1.32	8.261	5.433	4	59.3	0.15	5.1	6.6	3	59.2798	177.875	682.219	2992.37	4349.46
2018-03-31	2018	2018人和	8	2018国安	4	431902018人和2018国安	0	4	4-2-3-1 (100.0%)	4231	2018人和5	万厚良	CD	0	1986-02-25	49.5667	44.62	96	96	1	8	8	6	73.91	5	80	22	77.27	34.78	19.94	23	1.87	9.17	6.092	6	125	0.3	5.7	7.4	6	125.017	334.508	855.474	3515.43	4339.12
2018-03-09	2018	2018恒大	2	2018亚泰	15	431682018恒大2018亚泰	5	0	4-2-3-1 (100.0%)	4231	2018恒大21	张成林	CD	0	1987-01-20	48.1167	52.59	71	94	0	10	13.2394	14.5634	71.79	3.97183	33.33	51.6338	71.79	38.46	15.06	51.6338	2.08	9.74025	6.49394	6.61972	124.318	0.29	6.1	8.3	3.97183	124.283	513.867	1067.87	3864.99	4169.09
2018-03-09	2018	2018恒大	2	2018亚泰	15	431682018恒大2018亚泰	5	0	4-2-3-1 (100.0%)	4231	2018恒大6	冯潇霆	CD	0	1985-10-22	48.1167	52.59	94	94	1	9	9	5	89.8	2	100	49	87.76	28.57	14.5	49	2.31	8.966	6.209	8	123.5	0.3	5.7	7.7	5	123.482	409.836	1092.88	3244.23	4095.75
2018-04-13	2018	2018申花	7	2018恒大	2	432032018申花2018恒大	2	2	4-2-3-1 (100.0%)	4231	2018申花6	栗鹏	CD	0	1990-08-29	45.1	47.69	94	94	1	10	10	13	55.17	7	57.14	28	50	51.72	25.91	29	1.69	9.197	6.036	2	47	0.11	5.8	8	6	46.9862	418.915	1209.2	3245.63	4276.12
2018-04-13	2018	2018申花	7	2018恒大	2	432032018申花2018恒大	2	2	4-2-3-1 (100.0%)	4231	2018申花32	艾迪·弗朗西斯	CD	0	1990-12-17	45.1	47.69	94	94	1	11	11	10	62.96	4	75	22	68.18	40.74	13.92	27	1.93	9.493	6.296	5	122	0.29	6	8.4	6	121.995	490.33	1286.59	3641.06	3953.16
2018-04-13	2018	2018恒大	2	2018申花	7	432032018恒大2018申花	2	2	4-2-3-1 (100.0%)	4231	2018恒大5	张琳芃	CD	0	1989-05-09	45.1	52.31	94	94	1	16	16	12	76	6	83.33	47	80.85	50	16.5	50	1.92	9.83	6.504	7	119.2	0.29	6.2	8.7	5	119.168	452.202	1822.57	3697.38	3738.52
2018-04-13	2018	2018恒大	2	2018申花	7	432032018恒大2018申花	2	2	4-2-3-1 (100.0%)	4231	2018恒大28	金英权	CD	1	1990-02-27	45.1	52.31	94	94	1	15	15	11	68.57	7	42.86	34	70.59	45.71	19.57	35	1.74	9.636	6.184	4	91.4	0.22	6.1	8.2	7	91.3586	468.725	1293.19	3542.05	4240.25
2018-04-14	2018	2018鲁能	3	2018一方	11	432042018鲁能2018一方	2	0	4-2-3-1(100.0%)	4231	2018鲁能4	吉尔	CD	1	1987-06-12	58.3167	52.28	95	95	1	12	12	10	79.59	5	100	45	84.44	40.82	17.31	49	1.78	9.11	6.965	4	56.8	0.14	5.7	7.2	5	56.762	425.05	1220.12	3300.02	4107.66
2018-04-14	2018	2018鲁能	3	2018一方	11	432042018鲁能2018一方	2	0	4-2-3-1(100.0%)	4231	2018鲁能35	戴琳	CD	0	1987-11-28	58.3167	52.28	95	95	1	12	12	12	77.36	2	50	52	75	37.74	17.33	53	1.91	9.072	6.863	2	29.9	0.07	5.7	7.1	2	29.9052	279.332	1022.58	3443.74	4296.17
2018-04-14	2018	2018一方	11	2018鲁能	3	432042018一方2018鲁能	0	2	4-2-3-1 (100.0%)	4231	2018一方5	丰特	CD	1	1983-12-22	58.3167	47.72	95	95	1	22	22	15	77.94	1	0	64	78.13	39.71	16.38	68	1.99	10.748	8.188	3	78.5	0.18	6.8	8.4	11	78.4795	663.512	1555.42	4456.84	3993.99
2018-04-14	2018	2018一方	11	2018鲁能	3	432042018一方2018鲁能	0	2	4-2-3-1 (100.0%)	4231	2018一方13	王耀鹏	CD	0	1995-01-18	58.3167	47.72	95	95	1	11	11	3	91.67	14	42.86	35	88.57	36.11	14.6	36	1.94	10.466	7.818	6	150.5	0.35	6.6	8	5	150.503	548.055	1317.83	4263.75	4185.55
2018-04-15	2018	2018力帆	13	2018国安	4	432052018力帆2018国安	3	3	4-2-3-1 (100.0%)	4231	2018力帆4	罗皓	CD	0	1995-01-17	47.4667	40.14	95	95	1	15	15	11	54.17	1	100	22	54.55	58.33	16.31	24	1.67	9.398	6.081	5	72.5	0.18	5.9	7.7	3	72.5496	521.144	1059.07	3307.08	4438.61
2018-04-15	2018	2018力帆	13	2018国安	4	432052018力帆2018国安	3	3	4-2-3-1 (100.0%)	4231	2018力帆9	刘宇（大）	CD	0	1985-05-12	47.4667	40.14	95	95	1	7	7	10	58.33	4	25	23	60.87	45.83	29.37	24	1.58	9.731	6.331	3	65.2	0.16	6.1	8	3	65.1684	324.684	987.948	4363.29	3989.92
2018-04-20	2018	2018力帆	13	2018建业	12	432102018力帆2018建业	2	0	4-2-3-1 (100.0%)	4231	2018力帆4	罗皓	CD	0	1995-01-17	48.6167	52.28	95	95	1	7	7	7	70.83	4	75	22	72.73	25	22.41	24	2.21	9.327	6.077	6	97.1	0.23	5.9	7.5	5	97.0966	239.041	804.025	3788.6	4398.72
2018-04-20	2018	2018力帆	13	2018建业	12	432102018力帆2018建业	2	0	4-2-3-1 (100.0%)	4231	2018力帆9	刘宇（大）	CD	0	1985-05-12	48.6167	52.28	95	95	1	8	8	10	74.36	5	80	39	74.36	38.46	20.47	39	2.31	9.528	6.346	3	66.4	0.17	6	7.8	8	66.3795	211.256	858.815	4567.57	3824.29
2018-04-22	2018	2018一方	11	2018权健	9	432122018一方2018权健	1	1	4-2-3-1 (100.0%)	4231	2018一方31	杨善平	CD	0	1987-10-28	51.2333	52.73	97	97	1	12	12	7	85.71	2	0	48	87.5	40.82	17.83	49	1.71	8.954	5.846	3	68.7	0.16	5.5	6.8	2	68.6695	234.944	784.1	3259.87	4606.44
2018-04-22	2018	2018一方	11	2018权健	9	432122018一方2018权健	1	1	4-2-3-1 (100.0%)	4231	2018一方13	王耀鹏	CD	0	1995-01-18	51.2333	52.73	97	97	1	10	10	9	81.25	2	50	47	80.85	35.42	10.53	48	1.96	9.579	6.281	3	66.4	0.15	5.9	7.4	2	66.4273	417.99	1030.55	3774.9	4289.02
2018-04-22	2018	2018申花	7	2018苏宁	5	432122018申花2018苏宁	1	5	4-2-3-1 (100.0%)	4231	2018申花6	栗鹏	CD	0	1990-08-29	50.85	50.63	95	95	1	15	15	8	78.38	5	40	37	75.68	56.76	13.76	37	1.76	9.511	6.609	8	177.9	0.43	6	7.8	7	177.928	548.495	1019.51	3420.02	4345.39
2018-04-22	2018	2018申花	7	2018苏宁	5	432122018申花2018苏宁	1	5	4-2-3-1 (100.0%)	4231	2018申花32	艾迪·弗朗西斯	CD	0	1990-12-17	50.85	50.63	95	95	1	14	14	12	66.67	7	57.14	34	67.65	55.56	13.47	36	2	9.492	6.479	14	339.4	0.8	6	7.6	1	339.387	470.706	938.69	3580.79	4162.71
2018-04-29	2018	2018力帆	13	2018富力	10	432192018力帆2018富力	0	1	4-2-3-1 (100.0%)	4231	2018力帆19	唐佳庶	CD	0	1990-09-22	53.85	61	96	96	1	14	14	6	90.77	11	45.45	65	89.23	32.31	14.25	65	2.15	10.326	7.315	7	170.7	0.4	6.4	8.1	8	170.663	565.766	1111.21	4191.08	4286.97
2018-04-29	2018	2018力帆	13	2018富力	10	432192018力帆2018富力	0	1	4-2-3-1 (100.0%)	4231	2018力帆4	罗皓	CD	0	1995-01-17	53.85	61	96	96	1	15	15	8	78.95	2	50	37	75.68	42.11	17.63	38	1.76	9.49	6.623	5	72	0.18	5.9	7.4	5	72.0387	506.465	962.333	3470.85	4478
2018-05-12	2018	2018泰达	14	2018亚泰	15	432322018泰达2018亚泰	1	0	4-2-3-1 (100.0%)	4231	2018泰达15	巴斯蒂安斯	CD	1	1988-05-09	47.5333	46.34	94	94	1	21	21	13	66.67	8	37.5	36	63.89	58.97	14.03	39	1.46	9.556	6.141	3	30.6	0.07	6.1	7.7	5	30.6479	440.698	1003.17	3946.34	4135.42
2018-05-12	2018	2018泰达	14	2018亚泰	15	432322018泰达2018亚泰	1	0	4-2-3-1 (100.0%)	4231	2018泰达26	曹阳	CD	0	1981-12-15	47.5333	46.34	94	94	1	15	15	14	46.15	4	50	25	48	61.54	17.82	26	1.62	8.508	5.574	1	30.9	0.08	5.4	7	7	30.8555	176.482	764.807	3001.59	4534.47
2018-05-12	2018	2018恒丰	16	2018上港	1	432322018恒丰2018上港	1	1	4-2-3-1(100.0%)	4231	2018恒丰3	法图斯.拜斯	CD	0	1980-04-11	49.95	49.29	96	96	1	20	20	12	76.47	5	60	49	73.47	45.1	18.05	51	1.88	8.989	5.804	2	30.5	0.08	5.6	7	5	30.4999	342.772	864.239	3627.31	4123.89
2018-05-12	2018	2018恒丰	16	2018上港	1	432322018恒丰2018上港	1	1	4-2-3-1(100.0%)	4231	2018恒丰35	杜威	CD	0	1982-02-09	49.95	49.29	96	96	1	15	15	16	72.41	6	66.67	56	73.21	34.48	21.46	58	2.28	8.929	5.82	1	15.8	0.04	5.5	7	12	15.8481	118.635	869.098	3557.86	4367.39
2018-05-13	2018	2018人和	8	2018建业	12	432332018人和2018建业	0	1	4-2-3-1 (100.0%)	4231	2018人和4	罗歆	CD	0	1990-02-07	50.1	53.74	98	98	1	18	18	12	72.73	8	50	44	68.18	34.09	16.44	44	2.02	10.56	7.239	11	220.8	0.5	6.4	8.7	11	220.829	342.245	1558.73	4651.27	3787.07
2018-05-13	2018	2018人和	8	2018建业	12	432332018人和2018建业	0	1	4-2-3-1 (100.0%)	4231	2018人和5	万厚良	CD	0	1986-02-25	50.1	53.74	98	98	1	16	16	10	75	7	85.71	38	71.05	45	21.96	40	1.8	9.99	6.627	7	162	0.38	6.1	7.9	8	161.983	524.136	1118.4	3732.68	4452.94
2018-05-18	2018	2018泰达	14	2018鲁能	3	432382018泰达2018鲁能	1	2	4-2-3-1 (100.0%)	4231	2018泰达15	巴斯蒂安斯	CD	1	1988-05-09	54.25	58.17	96	96	1	16	16	5	91.07	3	33.33	56	89.29	37.5	12.2	56	1.82	9.528	6.731	2	30.6	0.07	6	7.4	6	30.6475	304.079	1082.64	4127.6	3982.88
2018-05-18	2018	2018泰达	14	2018鲁能	3	432382018泰达2018鲁能	1	2	4-2-3-1 (100.0%)	4231	2018泰达26	曹阳	CD	0	1981-12-15	54.25	58.17	96	96	1	12	12	9	78.05	6	50	40	77.5	36.59	19.45	41	1.9	8.596	6.123	0	0	0	5.4	6.8	5	0	175.566	714.881	3032.91	4672.39
2018-05-20	2018	2018一方	11	2018恒丰	16	432402018一方2018恒丰	2	1	4-2-3-1 (100.0%)	4231	2018一方13	王耀鹏	CD	0	1995-01-18	45	61.24	99	99	1	8	8	3	90.91	8	50	31	93.55	36.36	15.68	33	2	9.212	5.393	3	36.8	0.08	5.5	7.2	6	36.787	314.514	1064.83	3424.32	4371.65
2018-05-20	2018	2018一方	11	2018恒丰	16	432402018一方2018恒丰	2	1	4-2-3-1 (100.0%)	4231	2018一方31	杨善平	CD	0	1987-10-28	45	61.24	99	99	1	8	8	8	80.49	5	60	39	84.62	39.02	19.16	41	1.88	8.722	5.069	0	0	0	5.2	6.8	7	0	213.527	912.844	3025.76	4569.59
2018-05-20	2018	2018恒大	2	2018人和	8	432402018恒大2018人和	0	2	4-2-3-1 (100.0%)	4231	2018恒大5	张琳芃	CD	0	1989-05-09	49.5	63.88	99	99	1	21	21	10	83.33	4	0	60	83.33	26.67	19.79	60	2.23	10.486	7.147	9	199.8	0.46	6.3	8.7	1	199.804	663.975	1592.19	3857.36	4173.16
2018-05-20	2018	2018恒大	2	2018人和	8	432402018恒大2018人和	0	2	4-2-3-1 (100.0%)	4231	2018恒大6	冯潇霆	CD	0	1985-10-22	49.5	63.88	99	99	1	22	22	12	84	6	66.67	73	83.56	42.67	14.02	75	1.99	9.188	6.129	4	76.1	0.18	5.5	7.4	10	76.0752	496.515	1004.66	3088.03	4522.31
2018-05-05	2018	2018一方	11	2018恒大	2	432252018一方2018恒大	3	0	4-2-3-1 (100.0%)	4231	2018一方13	王耀鹏	CD	0	1995-01-18	49.35	50.08	97	97	1	17	17	12	66.67	8	50	36	61.11	50	15.63	36	1.72	9.264	5.938	8	138.3	0.32	5.7	7.2	5	138.315	348.154	727.921	3465.77	4583.38
2018-05-05	2018	2018一方	11	2018恒大	2	432252018一方2018恒大	3	0	4-2-3-1 (100.0%)	4231	2018一方31	杨善平	CD	0	1987-10-28	49.35	50.08	97	97	1	16	16	13	61.76	5	80	32	62.5	55.88	16.61	34	1.71	8.35	5.414	4	60.8	0.14	5.1	6.6	2	60.7701	282.186	612.878	2779.88	4614.5
2018-05-05	2018	2018恒大	2	2018一方	11	432252018恒大2018一方	0	3	4-2-3-1 (100.0%)	4231	2018恒大28	金英权	CD	1	1990-02-27	49.35	49.92	97	97	1	14	14	11	76.09	4	50	44	79.55	32.61	18.5	46	2.17	9.009	6.248	6	109.1	0.25	5.5	7.6	4	109.068	371.945	849.69	3480.81	4197.59
2018-05-05	2018	2018恒大	2	2018一方	11	432252018恒大2018一方	0	3	4-2-3-1 (100.0%)	4231	2018恒大6	冯潇霆	CD	0	1985-10-22	49.35	49.92	97	97	1	16	16	14	75.44	7	42.86	56	75	40.35	16.61	57	2.26	8.522	5.981	2	45.9	0.1	5.2	7.3	6	45.8951	390.165	903.349	2937.78	4244.98
2018-07-18	2018	2018一方	11	2018华夏	6	432992018一方2018华夏	0	0	4-2-3-1 (100.0%)	4231	2018一方3	单鹏飞	CD	0	1993-05-07	52.5667	48.72	98	98	1	5	5	3	93.33	3	33.33	44	95.45	13.33	12.89	45	2.2	9.674	6.582	4	80.5	0.19	5.9	7.5	2	80.4519	468.68	1096.16	3585.95	4442.28
2018-07-18	2018	2018一方	11	2018华夏	6	432992018一方2018华夏	0	0	4-2-3-1 (100.0%)	4231	2018一方31	杨善平	CD	0	1987-10-28	52.5667	48.72	98	98	1	12	12	7	83.72	4	50	43	83.72	32.56	17.92	43	2.44	8.643	5.886	3	47.9	0.11	5.3	6.7	3	47.8614	296.383	720.609	2966.4	4612.03
2018-07-28	2018	2018申花	7	2018国安	4	433092018申花2018国安	2	2	4-2-3-1 (100.0%)	4231	2018申花6	栗鹏	CD	0	1990-08-29	51.2667	46.49	63	98	0	8	12.4444	9.33333	80.65	6.22222	50	46.6667	80	38.71	20.79	48.2222	1.87	9.10311	6.09311	1.55556	20.0667	0.05	5.5	7.1	6.22222	20.0776	382.927	784.237	3304.49	4611.37
2018-07-28	2018	2018申花	7	2018国安	4	433092018申花2018国安	2	2	4-2-3-1 (100.0%)	4231	2018申花32	艾迪·弗朗西斯	CD	0	1990-12-17	51.2667	46.49	98	98	1	10	10	10	71.43	3	66.67	34	73.53	40	17.98	35	1.91	8.832	5.764	4	78.9	0.19	5.4	6.7	2	78.9411	265.647	793.806	3092.05	4602.05
2018-07-28	2018	2018上港	1	2018人和	8	433092018上港2018人和	5	1	4-2-3-1 (100.0%)	4231	2018上港5	石柯	CD	0	1993-01-08	42.2167	54.97	97	97	1	13	13	11	67.65	4	75	34	70.59	52.94	17.54	34	1.71	9.008	5.613	5	94.5	0.22	5.6	8	9	94.5362	301.676	913.039	3615.04	4084.2
2018-07-28	2018	2018上港	1	2018人和	8	433092018上港2018人和	5	1	4-2-3-1 (100.0%)	4231	2018上港28	贺惯	CD	0	1993-01-25	42.2167	54.97	97	97	1	8	8	9	66.67	5	60	26	69.23	40.74	21.83	27	1.85	8.873	5.457	3	60.4	0.15	5.5	7.8	3	60.3604	415.237	814.056	3529.58	4053.38
2018-07-29	2018	2018恒大	2	2018力帆	13	433102018恒大2018力帆	5	0	4-2-3-1 (100.0%)	4231	2018恒大5	张琳芃	CD	0	1989-05-09	48.0833	52.24	96	96	1	9	9	3	85.71	2	100	21	80.95	52.38	14.32	21	1.62	8.993	5.997	4	61.7	0.14	5.6	7.5	6	61.6668	368.909	1058.36	3326.99	4177.3
2018-07-29	2018	2018恒大	2	2018力帆	13	433102018恒大2018力帆	5	0	4-2-3-1 (100.0%)	4231	2018恒大6	冯潇霆	CD	0	1985-10-22	48.0833	52.24	96	96	1	12	12	7	82.5	10	70	37	81.08	25	12.98	40	2.35	8.623	5.597	0	0	0	5.4	7	6	0	401.91	927.721	2676.73	4616.96
2018-08-01	2018	2018力帆	13	2018恒丰	16	433132018力帆2018恒丰	3	4	4-2-3-1 (100.0%)	4231	2018力帆4	罗皓	CD	0	1995-01-17	44.9667	56.01	87	97	0	12	13.3793	11.1494	72.97	6.68966	83.33	40.1379	72.22	51.35	15.09	41.2529	1.59	9.04776	5.88467	5.57471	160.663	0.37	5.6	7.7	7.8046	160.635	331.853	773.357	3363.6	4418.82
2018-08-01	2018	2018力帆	13	2018恒丰	16	433132018力帆2018恒丰	3	4	4-2-3-1 (100.0%)	4231	2018力帆9	刘宇（大）	CD	0	1985-05-12	44.9667	56.01	97	97	1	11	11	11	70.27	8	62.5	34	73.53	43.24	18.18	37	1.84	9.275	5.78	2	35.1	0.08	5.7	7.7	8	35.0682	312.172	1009.5	3938.49	3979.74
2018-08-11	2018	2018恒大	2	2018亚泰	15	433232018恒大2018亚泰	2	3	4-2-3-1 (100.0%)	4231	2018恒大6	冯潇霆	CD	0	1985-10-22	49.3	67.62	100	100	1	15	15	12	84.42	5	80	75	82.67	29.87	14.73	77	2.4	8.462	5.679	5	132.5	0.29	5	6.9	5	132.536	311.221	902.014	2393.07	4722.69
2018-08-11	2018	2018恒大	2	2018亚泰	15	433232018恒大2018亚泰	2	3	4-2-3-1 (100.0%)	4231	2018恒大3	梅方	CD	0	1989-11-14	49.3	67.62	100	100	1	11	11	6	88	4	100	47	85.11	28	14.91	50	2.24	9.634	6.456	5	61.5	0.13	5.7	7.9	2	61.4637	535.997	887.683	3776.94	4371.67
2018-08-14	2018	2018一方	11	2018国安	4	433262018一方2018国安	2	5	4-2-3-1 (100.0%)	4231	2018一方13	王耀鹏	CD	0	1995-01-18	56.25	38.1	95	95	1	15	15	10	70.59	2	0	34	70.59	58.82	14.61	34	1.47	9.038	6.338	6	72.7	0.18	5.7	6.8	3	72.6754	379.477	703.018	3319.39	4563.32
2018-08-14	2018	2018一方	11	2018国安	4	433262018一方2018国安	2	5	4-2-3-1 (100.0%)	4231	2018一方31	杨善平	CD	0	1987-10-28	56.25	38.1	95	95	1	12	12	7	75	3	66.67	27	74.07	53.57	18.33	28	1.82	8.475	5.985	0	0	0	5.3	6.4	1	0	339.28	697.778	2859.12	4578.78
2018-08-18	2018	2018一方	11	2018建业	12	433302018一方2018建业	2	1	4-2-3-1 (100.0%)	4231	2018一方31	杨善平	CD	0	1987-10-28	47.1833	53.13	68	96	0	11	15.5294	16.9412	55.56	8.47059	83.33	35.2941	60	40.74	21.38	38.1176	1.7	8.19529	5.24471	2.82353	58.5882	0.13	5.1	6.4	12.7059	58.5576	348.883	783.56	2343.47	4661.09
2018-08-18	2018	2018一方	11	2018建业	12	433302018一方2018建业	2	1	4-2-3-1 (100.0%)	4231	2018一方16	秦升	CD	0	1986-11-02	47.1833	53.13	96	96	1	23	23	7	83.33	10	70	40	87.5	42.86	19.6	42	2.21	8.017	5.136	5	76.6	0.18	5	6.5	7	76.6	448.71	574.635	2005.2	4911.9
2018-08-19	2018	2018华夏	6	2018申花	7	433312018华夏2018申花	4	1	4-2-3-1 (100.0%)	4231	2018华夏23	任航	CD	0	1989-02-23	54.15	53.48	96	96	1	8	8	5	87.8	3	100	39	89.74	39.02	18.41	41	2.15	8.525	5.963	4	59.4	0.14	5.3	6.6	6	59.3647	339.75	724.631	3053.84	4347.87
2018-08-19	2018	2018华夏	6	2018申花	7	433312018华夏2018申花	4	1	4-2-3-1 (100.0%)	4231	2018华夏3	赵宇豪	CD	0	1993-04-07	54.15	53.48	96	96	1	14	14	4	88.24	3	100	34	85.29	55.88	16.15	34	1.59	8.332	5.975	2	39.1	0.09	5.2	6.6	4	39.0986	240.689	595.963	3115.23	4340.76
2018-08-02	2018	2018恒大	2	2018泰达	14	433142018恒大2018泰达	3	0	4-2-3-1 (100.0%)	4231	2018恒大35	李学鹏	CD	0	1988-09-18	57.6	58.87	71	98	0	9	12.4225	8.28169	86.05	6.90141	40	59.3521	81.4	53.49	9.58	59.3521	1.98	10.8297	7.938	13.8028	322.71	0.72	6.6	8	1.38028	322.673	830.348	1492.3	3637.14	4547.12
2018-08-02	2018	2018恒大	2	2018泰达	14	433142018恒大2018泰达	3	0	4-2-3-1 (100.0%)	4231	2018恒大6	冯潇霆	CD	0	1985-10-22	57.6	58.87	98	98	1	14	14	9	89.29	5	20	78	92.31	27.38	11.01	84	2.46	9.003	6.622	11	290.5	0.67	5.5	6.9	3	290.514	301.919	968.815	2527.8	4913.6
2018-08-02	2018	2018恒大	2	2018泰达	14	433142018恒大2018泰达	3	0	4-2-3-1 (100.0%)	4231	2018恒大3	梅方	CD	0	1989-11-14	57.6	58.87	98	98	1	7	7	4	91.11	6	83.33	44	93.18	28.89	17.28	45	1.87	10.206	7.53	7	174.7	0.39	6.2	7.8	5	174.692	409.283	874.735	4195.72	4551.09
2018-08-05	2018	2018上港	1	2018一方	11	433172018上港2018一方	0	1	4-2-3-1 (100.0%)	4231	2018上港28	贺惯	CD	0	1993-01-25	46.0667	56.35	101	101	1	11	11	5	83.87	3	100	31	83.87	38.71	14.49	31	2.42	8.605	5.735	4	56	0.13	5.1	7.5	9	56.0355	389.435	984.435	3092.25	4082.91
2018-08-05	2018	2018上港	1	2018一方	11	433172018上港2018一方	0	1	4-2-3-1 (100.0%)	4231	2018上港5	石柯	CD	0	1993-01-08	46.0667	56.35	101	101	1	13	13	10	79.17	6	50	46	80.43	41.67	18.71	48	2.02	8.159	5.372	4	48.9	0.11	4.8	7	6	48.8674	264.269	627.154	2813.12	4405.1
2018-09-01	2018	2018华夏	6	2018上港	1	433442018华夏2018上港	1	1	4-2-3-1 (100.0%)	4231	2018华夏23	任航	CD	0	1989-02-23	50.4667	52.43	95	95	1	14	14	12	68.42	3	33.33	37	70.27	47.37	16.29	38	2.08	8.626	5.805	9	181.3	0.43	5.4	6.9	6	181.347	339.12	685.381	3173.57	4246.44
2018-09-01	2018	2018华夏	6	2018上港	1	433442018华夏2018上港	1	1	4-2-3-1 (100.0%)	4231	2018华夏33	高准翼	CD	0	1995-08-21	50.4667	52.43	72	95	0	15	19.7917	14.5139	77.08	1.31944	100	59.375	82.22	33.33	13.08	63.3333	2.02	9.78104	6.62229	3.95833	81.8056	0.19	6.2	7.7	3.95833	81.8353	440.27	1247.59	3926.19	4084.81
2018-09-16	2018	2018华夏	6	2018人和	8	433592018华夏2018人和	2	0	4-2-3-1 (100.0%)	4231	2018华夏23	任航	CD	0	1989-02-23	46.45	48.48	97	97	1	12	12	8	73.33	8	75	29	72.41	53.33	13.14	30	1.87	9.095	5.67	5	97.2	0.23	5.6	7.3	11	97.2372	375.958	1057.04	3285.23	4279.52
2018-09-16	2018	2018华夏	6	2018人和	8	433592018华夏2018人和	2	0	4-2-3-1 (100.0%)	4231	2018华夏33	高准翼	CD	0	1995-08-21	46.45	48.48	97	97	1	13	13	10	71.43	10	40	34	70.59	48.57	15.34	35	1.71	9.487	5.837	4	78.6	0.19	5.8	7.5	7	78.5973	512.332	888.969	3809.21	4198.04
2018-09-02	2018	2018恒大	2	2018申花	7	433452018恒大2018申花	2	1	4-2-3-1 (100.0%)	4231	2018恒大5	张琳芃	CD	0	1989-05-09	51.2667	67.7	97	97	1	14	14	12	80	8	75	59	77.97	46.67	11.79	60	1.93	9.792	6.579	7	162.3	0.38	6	7.7	10	162.316	434.847	1356.89	3129.76	4708.61
2018-09-02	2018	2018恒大	2	2018申花	7	433452018恒大2018申花	2	1	4-2-3-1 (100.0%)	4231	2018恒大21	张成林	CD	0	1987-01-20	51.2667	67.7	50	97	0	6	11.64	5.82	87.5	1.94	100	46.56	87.5	33.33	15.8	46.56	1.67	9.05592	5.86462	7.76	156.364	0.35	5.6	7.3	3.88	156.32	299.678	772.121	3265.79	4562.63
2018-09-02	2018	2018恒大	2	2018申花	7	433452018恒大2018申花	2	1	4-2-3-1 (100.0%)	4231	2018恒大6	冯潇霆	CD	0	1985-10-22	51.2667	67.7	97	97	1	14	14	10	88.76	6	66.67	86	88.37	20.22	13.72	89	2.4	8.233	5.477	4	82.5	0.19	5.1	6.4	4	82.4519	259.039	598.972	2452.01	4840.75
2018-09-22	2018	2018一方	11	2018申花	7	433652018一方2018申花	2	1	4-2-3-1 (100.0%)	4231	2018一方13	王耀鹏	CD	0	1995-01-18	58.15	52.17	95	95	1	14	14	9	85	3	100	56	85.71	30	11.81	60	1.97	8.848	6.445	3	62.6	0.14	5.6	6.6	3	62.6408	191.147	632.621	3405.73	4555.48
2018-09-22	2018	2018一方	11	2018申花	7	433652018一方2018申花	2	1	4-2-3-1 (100.0%)	4231	2018一方31	杨善平	CD	0	1987-10-28	58.15	52.17	95	95	1	9	9	6	83.78	4	50	37	83.78	27.03	19.32	37	2.14	8.037	5.865	1	19.3	0.05	5.1	6.1	2	19.3426	178.775	538.697	2807.19	4493.18
2018-09-23	2018	2018泰达	14	2018人和	8	433662018泰达2018人和	2	2	4-2-3-1 (100.0%)	4231	2018泰达15	巴斯蒂安斯	CD	1	1988-05-09	42.6	52.16	96	96	1	9	9	6	81.25	11	45.45	30	86.67	28.13	14.83	32	1.78	9.154	5.486	6	96.6	0.22	5.7	7.7	9	96.6113	370.499	910.331	3449.59	4327.27
2018-09-23	2018	2018泰达	14	2018人和	8	433662018泰达2018人和	2	2	4-2-3-1 (100.0%)	4231	2018泰达5	邱添一	CD	0	1989-01-31	42.6	52.16	96	96	1	13	13	10	65.52	8	37.5	29	65.52	58.62	19.25	29	1.55	8.933	5.427	4	72.8	0.17	5.6	7.6	6	72.8083	461.753	928.324	3145.02	4325.5
2018-09-29	2018	2018华夏	6	2018建业	12	433722018华夏2018建业	0	2	4-2-3-1 (100.0%)	4231	2018华夏33	高准翼	CD	0	1995-08-21	52.2333	60.26	65	97	0	20	29.8462	8.95385	84.62	11.9385	75	56.7077	84.21	41.03	11.69	58.2	1.79	10.3357	7.37797	13.4308	378.897	0.85	6.4	8.1	10.4462	378.908	519.745	994.649	4477.93	3964.49
2018-09-29	2018	2018华夏	6	2018建业	12	433722018华夏2018建业	0	2	4-2-3-1 (100.0%)	4231	2018华夏23	任航	CD	0	1989-02-23	52.2333	60.26	97	97	1	12	12	7	88.14	7	71.43	58	87.93	33.9	15.6	59	1.98	9.228	6.592	8	162.5	0.38	5.7	7.6	4	162.461	549.037	979.634	3466.16	4070.33
2018-09-30	2018	2018申花	7	2018富力	10	433732018申花2018富力	3	1	4-2-3-1 (100.0%)	4231	2018申花5	朱辰杰	CD	0	2000-08-23	53.15	41.11	96	96	1	15	15	12	69.23	5	40	36	75	53.85	14.64	39	1.59	9.602	6.792	2	29.8	0.07	6	7.7	5	29.7656	255.665	956.594	4063.43	4296.63
2018-09-30	2018	2018申花	7	2018富力	10	433732018申花2018富力	3	1	4-2-3-1 (100.0%)	4231	2018申花6	栗鹏	CD	0	1990-08-29	53.15	41.11	96	96	1	10	10	11	71.05	5	80	37	70.27	42.11	25.24	38	1.97	8.94	6.153	1	14.2	0.03	5.5	6.9	9	14.161	176.411	813.901	3539.46	4396.06
2018-10-20	2018	2018一方	11	2018恒丰	16	433932018一方2018恒丰	0	3	4-2-3-1 (100.0%)	4231	2018一方31	杨善平	CD	0	1987-10-28	42.5667	55.65	98	98	1	11	11	8	76.47	5	60	32	81.25	32.35	21.64	34	2.21	8.009	4.548	2	40.6	0.09	4.9	6.4	5	40.6494	250.976	696.232	2655.17	4366.4
2018-10-20	2018	2018一方	11	2018恒丰	16	433932018一方2018恒丰	0	3	4-2-3-1 (100.0%)	4231	2018一方6	朱晓刚	CD	0	1987-10-06	42.5667	55.65	98	98	1	13	13	8	81.4	9	33.33	43	79.07	39.53	12.72	43	2.02	8.538	5.172	5	103.4	0.23	5.2	7.3	3	103.39	333.414	727.978	3106.89	4265.91
2018-10-20	2018	2018鲁能	3	2018泰达	14	433932018鲁能2018泰达	2	0	4-2-3-1 (100.0%)	4231	2018鲁能4	吉尔	CD	1	1987-06-12	54.35	48.92	97	97	1	10	10	5	79.17	4	100	22	86.36	58.33	10.56	24	1.67	8.916	6.299	5	113.6	0.27	5.5	7	5	113.624	425.091	1070.29	3068.79	4238.7
2018-10-20	2018	2018鲁能	3	2018泰达	14	433932018鲁能2018泰达	2	0	4-2-3-1 (100.0%)	4231	2018鲁能35	戴琳	CD	0	1987-11-28	54.35	48.92	97	97	1	11	11	10	73.68	4	50	36	72.22	44.74	22.53	38	1.79	8.543	6.014	4	53.3	0.12	5.3	6.6	3	53.2875	245.197	788.28	3014.63	4441.49
2018-10-20	2018	2018申花	7	2018权健	9	433932018申花2018权健	1	1	4-2-3-1 (100.0%)	4231	2018申花6	栗鹏	CD	0	1990-08-29	50.1833	43.74	97	97	1	13	13	15	63.41	11	63.64	39	61.54	48.78	21.93	41	1.61	8.995	5.924	3	64	0.15	5.6	7.1	14	63.9622	281.504	859.386	3338.04	4451.82
2018-10-20	2018	2018申花	7	2018权健	9	433932018申花2018权健	1	1	4-2-3-1 (100.0%)	4231	2018申花32	艾迪·弗朗西斯	CD	0	1990-12-17	50.1833	43.74	97	97	1	11	11	12	60	8	62.5	29	55.17	60	11.79	30	1.67	9.197	6.155	4	77.5	0.18	5.7	7.4	4	77.5391	421.769	824.162	3518.64	4355.18
2018-10-20	2018	2018权健	9	2018申花	7	433932018权健2018申花	1	1	4-2-3-1 (100.0%)	4231	2018权健21	权敬源	CD	1	1992-01-31	50.1833	56.26	97	97	1	14	14	11	78	6	66.67	50	78	38	18.1	50	2.04	9.329	6.367	1	10.9	0.03	5.8	7.6	6	10.9363	347.076	1048.58	3832.2	4090.32
2018-10-20	2018	2018权健	9	2018申花	7	433932018权健2018申花	1	1	4-2-3-1 (100.0%)	4231	2018权健4	刘奕鸣	CD	0	1995-02-28	50.1833	56.26	97	97	1	17	17	12	71.43	2	0	40	72.5	52.38	15.72	42	1.69	9.309	6.137	4	98.6	0.23	5.8	7.3	4	98.6275	238.243	683.331	4293.14	3996.07
2018-10-05	2018	2018鲁能	3	2018权健	9	433782018鲁能2018权健	3	2	4-2-3-1 (100.0%)	4231	2018鲁能4	吉尔	CD	1	1987-06-12	52.5333	56.64	98	98	1	11	11	7	80.56	4	100	35	82.86	47.22	13.69	36	1.86	8.129	5.834	3	63	0.15	4.9	6.7	3	62.9615	358.331	828.019	2766.69	4113.08
2018-10-05	2018	2018鲁能	3	2018权健	9	433782018鲁能2018权健	3	2	4-2-3-1 (100.0%)	4231	2018鲁能35	戴琳	CD	0	1987-11-28	52.5333	56.64	98	98	1	18	18	11	70.27	4	50	36	72.22	48.65	21.46	37	1.81	8.065	5.665	5	89	0.21	4.9	6.5	5	89.0432	246.022	696.059	2650.54	4383.76
2018-10-06	2018	2018一方	11	2018苏宁	5	433792018一方2018苏宁	3	1	4-2-3-1 (100.0%)	4231	2018一方13	王耀鹏	CD	0	1995-01-18	40.55	50.05	97	97	1	12	12	3	88.89	3	66.67	25	92	44.44	12.68	27	1.93	9.224	5.033	3	61.1	0.14	5.7	7.4	1	61.0594	402.518	710.832	3507.3	4542.78
2018-10-06	2018	2018一方	11	2018苏宁	5	433792018一方2018苏宁	3	1	4-2-3-1 (100.0%)	4231	2018一方31	杨善平	CD	0	1987-10-28	40.55	50.05	97	97	1	17	17	12	64.71	6	83.33	34	58.82	44.12	17.44	34	2.21	8.434	4.629	2	44	0.1	5.2	6.8	3	43.9907	275.43	873.863	2658.62	4581.61
2018-10-06	2018	2018申花	7	2018力帆	13	433792018申花2018力帆	1	0	4-2-3-1 (100.0%)	4231	2018申花6	栗鹏	CD	0	1990-08-29	44.5333	36.31	97	97	1	8	8	5	64.29	3	66.67	14	57.14	71.43	23	14	1.29	8.209	5.244	1	8.8	0.02	5.1	7.1	5	8.75716	287.223	744.87	2814.05	4354.33
2018-10-06	2018	2018申花	7	2018力帆	13	433792018申花2018力帆	1	0	4-2-3-1 (100.0%)	4231	2018申花5	朱辰杰	CD	0	2000-08-23	44.5333	36.31	97	97	1	11	11	7	56.25	5	60	16	56.25	75	16.12	16	1.25	8.683	5.471	0	0	0	5.4	7.4	7	0	217.276	685.419	3380.64	4399.23
2018-10-06	2018	2018华夏	6	2018恒大	2	433792018华夏2018恒大	0	3	4-2-3-1 (100.0%)	4231	2018华夏14	马斯切拉诺	CD	1	1984-06-08	55.8167	49.06	95	95	1	12	12	10	76.19	5	60	41	75.61	33.33	24.91	42	2.26	9.383	6.919	10	241.9	0.55	5.9	7.4	2	241.921	547.743	1097.01	3675.13	3820.83
2018-10-06	2018	2018华夏	6	2018恒大	2	433792018华夏2018恒大	0	3	4-2-3-1 (100.0%)	4231	2018华夏4	金洋洋	CD	0	1993-02-03	55.8167	49.06	95	95	1	16	16	10	72.22	10	60	31	83.87	38.89	17.69	36	1.75	9.74	7.018	10	282.3	0.66	6.1	7.5	6	282.337	485.817	863.91	3456.79	4651.03
2018-10-06	2018	2018恒大	2	2018华夏	6	433792018恒大2018华夏	3	0	4-2-3-1 (100.0%)	4231	2018恒大5	张琳芃	CD	0	1989-05-09	55.8167	50.94	73	95	0	18	23.4247	15.6164	76	2.60274	50	63.7671	77.55	42	15.17	65.0685	1.9	10.4344	7.64034	10.411	217.329	0.49	6.5	8.3	7.80822	217.313	652.215	1502.49	4203.66	3859.25
2018-10-06	2018	2018恒大	2	2018华夏	6	433792018恒大2018华夏	3	0	4-2-3-1 (100.0%)	4231	2018恒大6	冯潇霆	CD	0	1985-10-22	55.8167	50.94	95	95	1	16	16	7	86.27	9	44.44	50	86	29.41	14.88	51	2.27	9.568	7.151	3	57.9	0.14	6	7.7	6	57.8752	529.768	1202.92	3422.58	4354.89
2018-11-11	2018	2018一方	11	2018亚泰	15	434152018一方2018亚泰	2	0	4-2-3-1 (100.0%)	4231	2018一方31	杨善平	CD	0	1987-10-28	52.05	43.75	97	97	1	12	12	6	72.73	5	100	21	66.67	50	23.93	22	1.68	8.294	5.443	1	12.9	0.03	5.1	6.3	7	12.9441	116.648	732.968	2889.43	4542.11
2018-11-11	2018	2018一方	11	2018亚泰	15	434152018一方2018亚泰	2	0	4-2-3-1 (100.0%)	4231	2018一方16	秦升	CD	0	1986-11-02	52.05	43.75	97	97	1	10	10	9	67.86	5	80	26	73.08	57.14	17.23	28	1.68	8.636	5.741	0	0	0	5.3	6.6	10	0	85.8833	591.406	3632.14	4326.53
2018-11-11	2018	2018恒丰	16	2018力帆	13	434152018恒丰2018力帆	1	0	4-2-3-1 (100.0%)	4231	2018恒丰39	博利	CD	1	1991-06-21	48.1167	41.91	99	99	1	18	18	17	48.48	10	90	32	43.75	72.73	22.41	33	1.42	8.88	5.793	1	8.5	0.02	5.4	7.2	8	8.52843	273.899	872.775	3534.58	4190.66
2018-11-11	2018	2018恒丰	16	2018力帆	13	434152018恒丰2018力帆	1	0	4-2-3-1 (100.0%)	4231	2018恒丰5	林隆昌	CD	0	1990-02-24	48.1167	41.91	99	99	1	21	21	16	46.67	4	50	29	37.93	63.33	20.03	30	1.6	8.809	5.75	3	53	0.12	5.3	7.2	5	52.9946	301.922	890.44	3060.03	4503.46
2018-11-11	2018	2018泰达	14	2018恒大	2	434152018泰达2018恒大	1	5	4-2-3-1 (100.0%)	4231	2018泰达15	巴斯蒂安斯	CD	1	1988-05-09	51.6333	37.48	95	95	1	15	15	9	70.97	4	100	28	75	48.39	15.44	31	1.81	9.101	6.044	2	56.9	0.13	5.7	7	2	56.862	385.72	900.027	3208.76	4549.97
2018-11-11	2018	2018泰达	14	2018恒大	2	434152018泰达2018恒大	1	5	4-2-3-1 (100.0%)	4231	2018泰达26	曹阳	CD	0	1981-12-15	51.6333	37.48	78	95	0	9	10.9615	6.08974	73.68	4.87179	75	21.9231	77.78	36.84	21.3	23.141	1.74	8.71321	5.70365	1.21795	27.0385	0.07	5.5	6.7	3.65385	27.0051	212.507	596.366	2971.25	4906.09
2018-11-02	2018	2018申花	7	2018建业	12	434062018申花2018建业	0	2	4-2-3-1 (100.0%)	4231	2018申花5	朱辰杰	CD	0	2000-08-23	49.75	57.8	97	97	1	22	22	12	77.36	7	57.14	52	75	37.74	17.54	53	1.77	9.641	6.582	10	217.6	0.5	6	7.9	3	217.574	386.503	902.001	3931.41	4203.27
2018-11-02	2018	2018申花	7	2018建业	12	434062018申花2018建业	0	2	4-2-3-1 (100.0%)	4231	2018申花6	栗鹏	CD	0	1990-08-29	49.75	57.8	97	97	1	21	21	13	80.88	6	66.67	65	81.54	27.94	19.34	68	1.81	9.469	6.467	5	130.6	0.31	5.8	7.8	6	130.629	360.247	1242.9	3482.19	4253.5
2018-11-03	2018	2018力帆	13	2018泰达	14	434072018力帆2018泰达	1	1	4-2-3-1 (100.0%)	4231	2018力帆26	元敏诚	CD	0	1995-08-08	56.8833	63.72	98	98	1	18	18	10	85.29	5	40	68	85.29	27.94	14.95	68	1.96	10.486	7.134	4	54.5	0.12	6.4	7.5	6	54.4813	226.112	1207.89	4553.55	4443.54
2018-11-03	2018	2018力帆	13	2018泰达	14	434072018力帆2018泰达	1	1	4-2-3-1 (100.0%)	4231	2018力帆19	唐佳庶	CD	0	1990-09-22	56.8833	63.72	98	98	1	17	17	12	84.42	5	60	77	84.42	35.06	11.42	77	2.09	9.64	6.533	2	35.6	0.09	5.9	6.9	6	35.5652	181.434	803.219	4067.07	4552.65
2019-08-02	2019	2019国安	2	2019华夏	11	436792019国安2019华夏	2	0	4-2-3-1 (100.0%)	4231	2019国安19	于大宝	CD	0	1988-04-18	50.8167	61.19	101	101	1	18	18	13	79.69	9	44.44	62	80.65	40.63	18.25	64	1.94	8.965	6.027	2	27.6	0.06	5.3	6.7	9	27.5506	259.845	856.259	3306.5	4514.48
2019-08-02	2019	2019国安	2	2019华夏	11	436792019国安2019华夏	2	0	4-2-3-1 (100.0%)	4231	2019国安30	雷腾龙	CD	0	1991-01-17	50.8167	61.19	101	101	1	14	14	11	80	8	75	55	80	52.73	16.69	55	1.53	9.484	6.496	4	124.3	0.28	5.6	7.2	9	124.337	292.824	972.949	3772.44	4321.06
2019-08-11	2019	2019恒大	1	2019国安	2	436882019恒大2019国安	3	1	4-2-3-1 (100.0%)	4231	2019恒大23	朴志洙	CD	1	1994-06-13	50.8167	49.96	98	98	1	15	15	14	76.67	3	66.67	60	66.67	40	20.94	60	2.05	9.138	6.485	6	99.1	0.22	5.6	7.4	7	99.1108	495.576	957.236	3110.29	4476.06
2019-08-11	2019	2019恒大	1	2019国安	2	436882019恒大2019国安	3	1	4-2-3-1 (100.0%)	4231	2019恒大21	高准翼	CD	0	1995-08-21	50.8167	49.96	98	98	1	10	10	7	83.72	3	100	43	83.72	25.58	17.13	43	2.14	9.505	6.753	4	53.7	0.13	5.8	7.7	5	53.6618	477.542	913.871	4159.46	3900.03
2019-04-07	2019	2019一方	9	2019泰达	7	435622019一方2019泰达	1	2	4-2-3-1 (100.0%)	4231	2019一方13	王耀鹏	CD	0	1995-01-18	50.8167	46.1	95	95	1	14	14	5	81.48	6	16.67	26	80.77	33.33	16.68	27	1.81	9.377	5.882	5	114	0.28	5.9	7.2	3	114.045	301.308	899.598	3773.09	4288.99
2019-04-07	2019	2019一方	9	2019泰达	7	435622019一方2019泰达	1	2	4-2-3-1 (100.0%)	4231	2019一方35	杨善平	CD	0	1987-10-28	50.8167	46.1	95	95	1	7	7	6	76.92	11	54.55	25	76	46.15	19.18	26	1.73	9.214	5.586	4	70.2	0.17	5.8	6.8	8	70.1785	333.933	997.011	3468.36	4345.01
2019-04-21	2019	2019一方	9	2019力帆	10	435762019一方2019力帆	1	1	4-2-3-1 (100.0%)	4231	2019一方35	杨善平	CD	0	1987-10-28	50.8167	52.75	99	99	1	15	15	10	75.61	8	37.5	40	70	31.71	16.18	41	2.15	8.572	5.069	1	7.6	0.02	5.2	6.5	5	7.58639	267.462	678.754	2715.05	4903.17
2019-04-21	2019	2019一方	9	2019力帆	10	435762019一方2019力帆	1	1	4-2-3-1 (100.0%)	4231	2019一方25	李建滨	CD	0	1989-04-19	50.8167	52.75	99	99	1	12	12	9	76.32	1	100	37	75.68	42.11	16.04	38	1.68	8.664	5.278	3	70.9	0.16	5.2	6.7	3	70.9364	350.142	691.376	2902.23	4649.65
2019-04-21	2019	2019力帆	10	2019一方	9	435762019力帆2019一方	1	1	4-2-3-1 (100.0%)	4231	2019力帆3	杨帅	CD	0	1997-01-28	50.8167	47.25	99	99	1	8	8	6	64.71	3	33.33	17	64.71	58.82	10.78	17	1.47	9.588	6.005	4	61.4	0.14	5.8	7.6	3	61.4225	412.999	1234.99	3515.87	4363.08
2019-04-21	2019	2019力帆	10	2019一方	9	435762019力帆2019一方	1	1	4-2-3-1 (100.0%)	4231	2019力帆26	元敏诚	CD	0	1995-08-08	50.8167	47.25	99	99	1	11	11	11	52.17	4	100	22	54.55	60.87	14.73	23	1.7	10.091	6.181	5	79.5	0.18	6.1	7.9	3	79.4531	504.205	1518.07	3893.05	4096.07
2019-05-26	2019	2019一方	9	2019申花	13	436112019一方2019申花	1	0	4-2-3-1 (100.0%)	4231	2019一方13	王耀鹏	CD	0	1995-01-18	50.8167	49.04	95	95	1	10	10	7	74.07	7	71.43	27	70.37	44.44	13.45	27	1.85	9.168	5.908	1	12	0.03	5.8	7.4	5	11.9578	297.035	916.228	3696.45	4246.06
2019-05-26	2019	2019一方	9	2019申花	13	436112019一方2019申花	1	0	4-2-3-1 (100.0%)	4231	2019一方3	单鹏飞	CD	0	1993-05-07	50.8167	49.04	95	95	1	12	12	12	62.5	6	66.67	32	62.5	65.63	19.85	32	1.41	9.347	5.966	8	150.1	0.37	5.9	7.5	3	150.085	372.997	875.057	3628.54	4319.91
2019-06-02	2019	2019一方	9	2019上港	3	436182019一方2019上港	1	2	4-2-3-1 (100.0%)	4231	2019一方13	王耀鹏	CD	0	1995-01-18	50.8167	50.41	95	95	1	9	9	10	47.37	3	0	19	47.37	68.42	15.2	19	1.37	8.582	5.372	1	14.8	0.03	5.4	7.1	3	14.8027	395.579	642.103	3088.99	4440.58
2019-06-02	2019	2019一方	9	2019上港	3	436182019一方2019上港	1	2	4-2-3-1 (100.0%)	4231	2019一方25	李建滨	CD	0	1989-04-19	50.8167	50.41	46	95	0	12	24.7826	16.5217	63.64	0	0	45.4348	63.64	50	17.84	45.4348	1.73	8.41989	5.65043	2.06522	49.1522	0.13	5.3	7.1	2.06522	49.2041	187.167	726.197	3040.26	4417.24
2019-06-02	2019	2019一方	9	2019上港	3	436182019一方2019上港	1	2	4-2-3-1 (100.0%)	4231	2019一方21	博阿滕	CD	1	1996-05-23	50.8167	50.41	49	95	0	4	7.7551	21.3265	52.17	29.0816	40	29.0816	53.33	34.78	9.49	44.5918	1.91	10.0855	6.13235	11.6327	228.969	0.55	6.3	8.4	11.6327	228.981	562.74	1564.6	3993.85	3735.33
2019-06-23	2019	2019权健	14	2019一方	9	436392019权健2019一方	2	2	4-2-3-1 (100%)	4231	2019权健21	权敬源	CD	1	1992-01-31	50.8167	45.18	98	98	1	20	20	19	68.33	6	83.33	57	71.93	43.33	17.76	60	1.9	9.657	6.742	8	152	0.35	5.9	7.6	7	151.974	391.561	1081.53	3654.87	4377.41
2019-06-23	2019	2019权健	14	2019一方	9	436392019权健2019一方	2	2	4-2-3-1 (100%)	4231	2019权健17	张晓彬（大）	CD	0	1993-10-23	50.8167	45.18	98	98	1	12	12	9	77.5	4	25	39	69.23	37.5	13.5	40	1.93	10.055	7.137	3	55.9	0.13	6.1	8.1	0	55.859	431.066	1119.33	4343.47	4105.24
2019-07-07	2019	2019一方	9	2019建业	8	436532019一方2019建业	3	1	4-2-3-1 (100.0%)	4231	2019一方13	王耀鹏	CD	0	1995-01-18	50.8167	54.77	99	99	1	14	14	9	72.73	11	63.64	31	77.42	51.52	13.56	33	1.45	9.541	6.284	3	44.7	0.1	5.8	7.6	4	44.679	238.391	808.1	4040.89	4408.73
2019-07-07	2019	2019一方	9	2019建业	8	436532019一方2019建业	3	1	4-2-3-1 (100.0%)	4231	2019一方16	秦升	CD	0	1986-11-02	50.8167	54.77	99	99	1	10	10	8	80.49	11	72.73	41	82.93	41.46	17.47	41	1.85	9.233	5.966	3	39.9	0.1	5.6	7.2	7	39.943	158.892	740.284	3692.74	4601.31
2019-07-06	2019	2019力帆	10	2019富力	12	436522019力帆2019富力	2	4	4-2-3-1 (100.0%)	4231	2019力帆3	杨帅	CD	0	1997-01-28	50.8167	45.68	97	97	1	16	16	7	66.67	6	16.67	21	66.67	76.19	15	21	1.24	9.085	6.252	4	54.6	0.12	5.6	7.2	3	54.6	385.122	799.483	3112.87	4732.77
2019-07-06	2019	2019力帆	10	2019富力	12	436522019力帆2019富力	2	4	4-2-3-1 (100.0%)	4231	2019力帆26	元敏诚	CD	0	1995-08-08	50.8167	45.68	97	97	1	12	12	10	52.38	5	40	20	50	76.19	9.59	21	1.38	9.853	6.654	4	104.5	0.23	6.1	7.6	5	104.45	441.384	1218.4	3696.95	4391.75
2019-05-26	2019	2019恒大	1	2019佳兆业	15	436112019恒大2019佳兆业	1	0	4-2-3-1 (100.0%)	4231	2019恒大6	冯潇霆	CD	0	1985-10-22	50.8167	58.34	86	98	0	8	9.11628	7.97674	86.27	15.9535	64.29	58.1163	86.27	33.33	15.92	58.1163	2.2	8.22402	5.44698	1.13953	11.2814	0.03	5	6.7	10.2558	11.2381	312.634	650.885	2638.08	4611.1
2019-05-26	2019	2019恒大	1	2019佳兆业	15	436112019恒大2019佳兆业	1	0	4-2-3-1 (100.0%)	4231	2019恒大23	朴志洙	CD	1	1994-06-13	50.8167	58.34	98	98	1	13	13	8	82.61	8	75	45	77.78	30.43	17.29	46	2.09	8.977	5.637	3	43.6	0.1	5.5	7.2	8	43.6181	357.374	963.183	3186.77	4426.49
2019-10-26	2019	2019富力	12	2019华夏	11	437642019富力2019华夏	1	2	4-2-3-1 (100.0%)	4231	2019富力27	晋鹏翔	CD	0	1990-01-25	50.8167	49.04	102	102	1	8	8	10	62.96	17	35.29	26	61.54	44.44	18.67	27	1.67	8.905	5.892	5	81.3	0.17	5.2	7.1	5	81.2742	290.686	590.301	3672.52	4269.75
2019-10-26	2019	2019富力	12	2019华夏	11	437642019富力2019华夏	1	2	4-2-3-1 (100.0%)	4231	2019富力18	戈腾	CD	0	1990-02-20	50.8167	49.04	102	102	1	20	20	14	69.57	16	68.75	46	69.57	43.48	13.39	46	1.65	9.419	6.262	2	48.1	0.11	5.5	7.6	16	48.13	205.356	902.256	3812.33	4451.33
2019-06-02	2019	2019恒大	1	2019建业	8	436182019恒大2019建业	5	2	4-2-3-1 (100.0%)	4231	2019恒大23	朴志洙	CD	1	1994-06-13	50.8167	53.5	97	97	1	10	10	2	93.55	9	55.56	30	90	51.61	15.6	31	1.77	8.84	6.177	7	128.4	0.29	5.4	7.1	9	128.357	419.106	1065.09	2931.11	4295.95
2019-06-02	2019	2019恒大	1	2019建业	8	436182019恒大2019建业	5	2	4-2-3-1 (100.0%)	4231	2019恒大4	布朗宁	CD	0	1994-05-27	50.8167	53.5	97	97	1	22	22	10	76.74	7	100	43	72.09	46.51	17.27	43	1.58	8.96	6.23	6	155.1	0.36	5.5	7.2	12	155.144	358.626	813.462	2986.08	4646.89
2019-05-05	2019	2019一方	9	2019苏宁	4	435902019一方2019苏宁	1	1	4-2-3-1 (100.0%)	4231	2019一方35	杨善平	CD	0	1987-10-28	50.8167	52.79	98	98	1	15	15	8	82.22	1	100	44	84.09	46.67	16.13	45	1.58	8.822	5.995	4	79.2	0.17	5.4	6.7	3	79.2426	326.501	813.831	2885.9	4716.69
2019-05-05	2019	2019一方	9	2019苏宁	4	435902019一方2019苏宁	1	1	4-2-3-1 (100.0%)	4231	2019一方25	李建滨	CD	0	1989-04-19	50.8167	52.79	98	98	1	7	7	8	69.23	3	66.67	25	72	46.15	12.2	26	1.88	8.764	6.144	5	136.5	0.31	5.3	6.8	2	136.462	390.429	721.106	2992.52	4523.17
2019-04-27	2019	2019权健	14	2019申花	13	435822019权健2019申花	3	2	4-2-3-1 (100.0%)	4231	2019权健21	权敬源	CD	1	1992-01-31	50.8167	50.86	100	100	1	13	13	5	87.18	8	62.5	39	84.62	43.59		39	1.79	9.578	7.086	3	93.4	0.2	5.7	7.2	5	93.4	336.904	1073.28	3835.09	4239.18
2019-04-27	2019	2019权健	14	2019申花	13	435822019权健2019申花	3	2	4-2-3-1 (100.0%)	4231	2019权健6	裴帅	CD	0	1993-01-14	50.8167	50.86	100	100	1	15	15	11	68.57	11	81.82	33	72.73	57.14	14.6	35	1.74	9.291	6.762	4	111.2	0.24	5.5	6.9	6	111.193	233.297	771.836	3537.91	4636.94
2019-05-17	2019	2019鲁能	5	2019申花	13	436022019鲁能2019申花	3	1	4-2-3-1 (100.0%)	4231	2019鲁能4	吉尔	CD	1	1987-06-12	50.8167	51.26	95	95	1	12	12	9	79.07	6	50	42	80.95	34.88	14.98	43	1.84	9.021	6.621	7	135.9	0.32	5.6	6.8	3	135.898	391.012	953.615	3039.59	4500.96
2019-05-17	2019	2019鲁能	5	2019申花	13	436022019鲁能2019申花	3	1	4-2-3-1 (100.0%)	4231	2019鲁能35	戴琳	CD	0	1987-11-28	50.8167	51.26	95	95	1	13	13	12	72.73	8	37.5	44	72.73	40.91	16.03	44	2	8.394	6.235	5	61	0.15	5.3	6.4	3	61.0318	325.173	717.782	2787.42	4502.79
2019-06-22	2019	2019人和	16	2019上港	3	436382019人和2019上港	0	3	4-2-3-1 (100.0%)	4231	2019人和17	刘健	CD	0	1984-08-20	50.8167	44.47	96	96	1	14	14	7	83.33	5	40	42	80.95	42.86	21.75	42	1.81	8.725	6.132	4	69.8	0.17	5.4	6.7	1	69.779	251.685	714.556	3074.97	4613.85
2019-06-22	2019	2019人和	16	2019上港	3	436382019人和2019上港	0	3	4-2-3-1 (100.0%)	4231	2019人和5	万厚良	CD	0	1986-02-25	50.8167	44.47	96	96	1	15	15	11	67.65	0	0	33	66.67	67.65	21.4	34	1.41	9.836	6.855	10	210.7	0.49	6.1	7.5	3	210.659	333.802	839.755	3745.96	4705.38
2019-04-05	2019	2019鲁能	5	2019佳兆业	15	435602019鲁能2019佳兆业	1	1	4-2-3-1 (100.0%)	4231	2019鲁能4	吉尔	CD	1	1987-06-12	50.8167	55.77	96	96	1	18	18	10	79.17	9	55.56	47	76.6	41.67	19.99	48	1.92	8.693	5.616	3	98.6	0.22	5.4	7.1	4	98.5634	320.217	805.827	3045.56	4422.83
2019-04-05	2019	2019鲁能	5	2019佳兆业	15	435602019鲁能2019佳兆业	1	1	4-2-3-1 (100.0%)	4231	2019鲁能3	刘军帅	CD	0	1995-01-10	50.8167	55.77	77	96	0	10	12.4675	6.23377	76.19	7.48052	50	24.9351	80	38.1	20.02	26.1818	1.95	8.75345	5.68145	7.48052	260.322	0.59	5.4	7.2	3.74026	260.288	262.476	607.875	3198.13	4424.19
2019-08-02	2019	2019人和	16	2019佳兆业	15	436792019人和2019佳兆业	1	1	4-2-3-1 (100.0%)	4231	2019人和17	刘健	CD	0	1984-08-20	50.8167	46.32	97	97	1	5	5	2	83.33	3	33.33	12	83.33	50	21.37	12	1.75	7.617	4.596	2	27.8	0.07	4.7	6.3	0	27.8328	138.387	480.353	2417.41	4553.29
2019-08-02	2019	2019人和	16	2019佳兆业	15	436792019人和2019佳兆业	1	1	4-2-3-1 (100.0%)	4231	2019人和4	罗歆	CD	0	1990-02-07	50.8167	46.32	97	97	1	9	9	5	80	5	60	25	80	60	20.1	25	1.6	8.978	5.578	2	33.3	0.08	5.5	7.7	7	33.2867	438.474	969.641	3273.2	4263.04
2019-04-13	2019	2019权健	14	2019泰达	7	435682019权健2019泰达	1	1	4-2-3-1 (100.0%)	4231	2019权健21	权敬源	CD	1	1992-01-31	50.8167	39.82	95	95	1	7	7	7	82.05	2	50	38	76.32	38.46	15.38	39	1.9	9.316	7.093	2	34.6	0.09	5.8	7.3	4	34.6062	207.822	870.412	4156.23	4046.92
2019-04-13	2019	2019权健	14	2019泰达	7	435682019权健2019泰达	1	1	4-2-3-1 (100.0%)	4231	2019权健6	裴帅	CD	0	1993-01-14	50.8167	39.82	95	95	1	8	8	8	78.95	3	33.33	38	81.58	26.32	18.26	38	2.24	9.069	6.719	3	78.2	0.18	5.7	6.9	2	78.2458	112.515	579.328	3774.71	4524.59
2019-12-01	2019	2019力帆	10	2019泰达	7	438002019力帆2019泰达	0	2	4-2-3-1 (100.0%)	4231	2019力帆3	杨帅	CD	0	1997-01-28	50.8167	52.37	97	97	1	12	12	9	72.73	4	75	30	76.67	39.39	12.32	33	1.79	9.221	6.056	9	143.8	0.34	5.7	7.8	5	143.77	440.146	1075.09	3346.93	4215.06
2019-12-01	2019	2019力帆	10	2019泰达	7	438002019力帆2019泰达	0	2	4-2-3-1 (100.0%)	4231	2019力帆26	元敏诚	CD	0	1995-08-08	50.8167	52.37	97	97	1	10	10	11	57.69	3	66.67	24	62.5	34.62	14.73	26	2	9.425	5.816	9	194.7	0.45	5.8	7.5	3	194.664	392.591	957.25	3532.52	4348.39
2019-05-12	2019	2019权健	14	2019富力	12	435972019权健2019富力	1	2	4-2-3-1 (100.0%)	4231	2019权健21	权敬源	CD	1	1992-01-31	50.8167	51.14	96	96	1	12	12	12	73.33	4	75	45	73.33	57.78	15.49	45	1.73	9.278	6.682	2	50	0.11	5.8	7.1	8	50.0188	446.404	986.798	3386.78	4407.66
2019-05-12	2019	2019权健	14	2019富力	12	435972019权健2019富力	1	2	4-2-3-1 (100.0%)	4231	2019权健6	裴帅	CD	0	1993-01-14	50.8167	51.14	96	96	1	10	10	6	81.25	2	50	30	83.33	28.13	16.8	32	2.34	9.122	6.506	3	70.3	0.17	5.7	6.9	2	70.2895	351.706	838.908	3129.92	4731.43
2019-08-15	2019	2019申花	13	2019权健	14	436922019申花2019权健	2	2	4-2-3-1 (100.0%)	4231	2019申花32	艾迪·弗朗西斯	CD	0	1990-12-17	50.8167	50.53	98	98	1	14	14	10	71.43	7	42.86	35	68.57	57.14	16.24	35	1.49	7.877	4.827	1	22.1	0.05	4.8	6.4	6	22.0915	75.9618	639.381	2917	4222.29
2019-08-15	2019	2019申花	13	2019权健	14	436922019申花2019权健	2	2	4-2-3-1 (100.0%)	4231	2019申花6	栗鹏	CD	0	1990-08-29	50.8167	50.53	98	98	1	12	12	14	69.57	6	16.67	43	67.44	41.3	21.24	46	1.85	7.979	4.792	0	0	0	4.9	6.3	6	0	257.884	703.565	2683.99	4333.6
2019-05-17	2019	2019恒大	1	2019卓尔	6	436022019恒大2019卓尔	3	2	4-2-3-1 (100.0%)	4231	2019恒大21	高准翼	CD	0	1995-08-21	50.8167	59.96	99	99	1	16	16	11	79.25	10	60	51	80.39	41.51	19.44	53	2.11	9.33	6.47	6	134.3	0.3	5.6	7.4	5	134.316	340.068	1024.57	3799.03	4031.98
2019-05-17	2019	2019恒大	1	2019卓尔	6	436022019恒大2019卓尔	3	2	4-2-3-1 (100.0%)	4231	2019恒大2	刘奕鸣	CD	0	1995-02-28	50.8167	59.96	48	99	0	3	6.1875	8.25	81.82	10.3125	60	45.375	81.82	31.82	16.91	45.375	2.27	10.2981	7.60856	6.1875	109.106	0.24	6.2	7.9	4.125	109.136	528.094	1292.64	4370.74	3997.97
2019-05-17	2019	2019恒大	1	2019卓尔	6	436022019恒大2019卓尔	3	2	4-2-3-1 (100.0%)	4231	2019恒大4	布朗宁	CD	0	1994-05-27	50.8167	59.96	51	99	0	11	21.3529	19.4118	65.52	5.82353	33.33	56.2941	65.52	51.72	12.9	56.2941	1.59	9.35453	6.303	5.82353	148.888	0.34	5.7	8	17.4706	148.8	306.082	1163.86	3539.91	4196.47
2019-10-25	2019	2019力帆	10	2019申花	13	437632019力帆2019申花	1	0	4-2-3-1 (100.0%)	4231	2019力帆3	杨帅	CD	0	1997-01-28	50.8167	42.79	97	97	1	7	7	5	73.68	5	20	17	76.47	42.11	15.37	19	1.63	9.273	6.301	4	59.3	0.14	5.7	7.5	3	59.3351	217.133	1076.16	3463.82	4456.88
2019-10-25	2019	2019力帆	10	2019申花	13	437632019力帆2019申花	1	0	4-2-3-1 (100.0%)	4231	2019力帆26	元敏诚	CD	0	1995-08-08	50.8167	42.79	97	97	1	8	8	5	79.17	3	66.67	23	78.26	25	15.28	24	2.17	9.829	6.551	3	55.4	0.13	6	7.8	3	55.4473	302.727	1139.25	4181.07	4150.63
2020-07-26	2020	2020富力	11	2020佳兆业	13	440382020富力2020佳兆业	0	3	4-2-3-1 (100.0%)	4231	2020富力5	李松益	CD	0	1993-01-27	2.36667	61.75	95	95	1	17	17	11	90.35	8	25	112	90.18	23.68	12.71	114	2.18	8.857	6.686	1	8	0.02	5.6	7.1	6	7.99644	283.327	729.544	3715.74	0
2020-07-26	2020	2020富力	11	2020佳兆业	13	440382020富力2020佳兆业	0	3	4-2-3-1 (100.0%)	4231	2020富力18	戈腾	CD	0	1990-02-20	2.36667	61.75	95	95	1	15	15	4	96.36	5	40	110	95.45	16.36	12.98	110	2.27	9.115	6.781	3	48.5	0.11	5.7	7.2	4	48.501	244.525	899.885	3411.7	0
2020-07-26	2020	2020一方	12	2020鲁能	5	440382020一方2020鲁能	2	3	4-2-3-1(100.0%)	4231	2020一方22	董岩峰	CD	0	1996-02-11	2.40764	44.25	95	95	1	15	15	9	82.69	6	50	49	83.67	38.46	15.38	52	2.13	10.844	7.848	5	117.9	0.28	6.8	8.1	5	117.938	553.287	1123.75	5049.34	0
2020-07-26	2020	2020一方	12	2020鲁能	5	440382020一方2020鲁能	2	3	4-2-3-1(100.0%)	4231	2020一方30	马库斯·丹尼尔森	CD	1	1989-04-08	2.40764	44.25	95	95	1	12	12	17	73.02	6	66.67	61	75.41	31.75	20.85	63	1.97	11.644	8.492	5	99.7	0.24	7.3	8.8	3	99.6821	507.289	1629.91	5785.94	0
2020-07-26	2020	2020鲁能	5	2020一方	12	440382020鲁能2020一方	3	2	4-2-3-1(100.0%)	4231	2020鲁能3	刘军帅	CD	0	1995-01-10	2.40764	55.75	95	95	1	9	9	9	87.5	6	33.33	72	87.5	33.33	16.83	72	1.83	9.897	7.239	11	176.1	0.43	6.2	7.5	3	176.098	458.922	890.358	3975.01	0
2020-07-26	2020	2020鲁能	5	2020一方	12	440382020鲁能2020一方	3	2	4-2-3-1(100.0%)	4231	2020鲁能5	郑铮	CD	0	1989-07-11	2.40764	55.75	95	95	1	15	15	13	81.16	8	75	68	82.35	34.78	14.14	69	1.94	8.754	6.278	4	79.3	0.19	5.5	6.5	7	79.3232	286.314	720.044	2987.71	0
2020-08-02	2020	2020华夏	8	2020上港	4	440452020华夏2020上港	0	4	4-2-3-1(100.0%)	4231	2020华夏5	梅米舍维奇	CD	1	1993-08-13	2.18472	47.77	97	97	1	6	6	5	89.8	3	66.67	48	91.67	28.57	18.26	49	2.24	9.148	6.426	3	65.6	0.16	5.6	7.4	2	65.6255	282.112	847.271	3732.32	0
2020-08-02	2020	2020华夏	8	2020上港	4	440452020华夏2020上港	0	4	4-2-3-1(100.0%)	4231	2020华夏37	潘喜明	CD	0	1993-01-11	2.18472	47.77	97	97	1	10	10	7	83.72	3	33.33	42	80.95	30.23	19.82	43	2.14	8.624	6.278	7	124.7	0.28	5.3	7.2	4	124.666	393.458	752.937	2982.11	0
2020-08-01	2020	2020永昌	16	2020黄海	14	440442020永昌2020黄海	2	2	4-2-3-1 (100.0%)	4231	2020永昌13	苏祖	CD	0	1989-06-22	1.74931	42.03	95	95	1	16	16	12	65.71	6	66.67	34	64.71	54.29	18.96	35	1.51	8.487	5.21	1	43	0.1	5.4	7.4	5	42.9988	183.407	980.725	3319.84	0
2020-08-01	2020	2020永昌	16	2020黄海	14	440442020永昌2020黄海	2	2	4-2-3-1 (100.0%)	4231	2020永昌3	曹轩	CD	0	1985-07-02	1.74931	42.03	95	95	1	13	13	7	80	7	57.14	35	80	42.86	17.14	35	1.77	8.606	5.271	0	0	0	5.4	7.5	5	0	205.592	728.75	3478	0
2020-08-01	2020	2020黄海	14	2020永昌	16	440442020黄海2020永昌	2	2	4-2-3-1 (100.0%)	4231	2020黄海23	刘佳燊	CD	0	1991-11-23	1.74931	57.97	95	95	1	8	8	7	82.93	8	37.5	40	85	21.95	19.52	41	2.24	7.915	5.03	7	166.1	0.39	5	7.2	4	166.14	455.164	705.607	2361.21	0
2020-08-01	2020	2020黄海	14	2020永昌	16	440442020黄海2020永昌	2	2	4-2-3-1 (100.0%)	4231	2020黄海26	武科维奇	CD	1	1988-06-10	1.74931	57.97	95	95	1	15	15	9	82.69	5	60	52	80.77	34.62	17.3	52	2.04	7.927	4.88	5	99.5	0.24	5	7	8	99.5063	236.293	551.775	2383.25	0
2020-08-07	2020	2020华夏	8	2020力帆	6	440502020华夏2020力帆	2	2	4-2-3-1 (100.0%)	4231	2020华夏23	任航	CD	0	1989-02-23	1.73819	50.7	104	104	1	11	11	8	81.4	7	57.14	41	78.05	32.56	16.39	43	2.19	8.161	4.962	5	160.3	0.34	4.7	7.1	4	160.267	448.578	536.897	2597.25	0
2020-08-07	2020	2020华夏	8	2020力帆	6	440502020华夏2020力帆	2	2	4-2-3-1 (100.0%)	4231	2020华夏37	潘喜明	CD	0	1993-01-11	1.73819	50.7	104	104	1	13	13	8	81.82	7	28.57	44	79.55	43.18	19.87	44	1.75	8.395	5.201	4	87.8	0.19	4.8	7.5	6	87.7762	220.143	675.835	2815.98	0
2020-08-07	2020	2020力帆	6	2020华夏	8	440502020力帆2020华夏	2	2	4-2-3-1 (100.0%)	4231	2020力帆3	杨帅	CD	0	1997-01-28	1.73819	49.3	104	104	1	14	14	8	76.47	11	27.27	32	75	47.06	16.32	34	1.53	9.224	5.488	2	30.2	0.07	5.3	7.9	6	30.1673	257.196	1001.99	2981.43	0
2020-08-07	2020	2020力帆	6	2020华夏	8	440502020力帆2020华夏	2	2	4-2-3-1 (100.0%)	4231	2020力帆4	罗皓	CD	0	1995-01-17	1.73819	49.3	91	104	0	16	18.2857	11.4286	66.67	5.71429	20	34.2857	66.67	70	14.39	34.2857	1.4	9.26857	5.18286	4.57143	124.343	0.27	5.3	7.3	6.85714	124.356	256.318	517.535	3150.8	0
2020-08-05	2020	2020申花	7	2020鲁能	5	440482020申花2020鲁能	1	0	4-2-3-1 (100.0%)	4231	2020申花5	朱辰杰	CD	0	2000-08-23	2.04444	47.51	94	94	1	7	7	3	91.43	6	33.33	35	91.43	34.29	21.27	35	1.89	9.264	6.044	7	131.8	0.32	5.9	7.4	3	131.762	246.105	773.719	3284.88	0
2020-08-05	2020	2020申花	7	2020鲁能	5	440482020申花2020鲁能	1	0	4-2-3-1 (100.0%)	4231	2020申花6	冯潇霆	CD	0	1985-10-22	2.04444	47.51	94	94	1	8	8	13	72.92	10	40	46	71.74	39.58	16.65	48	2.1	8.862	5.734	3	61.3	0.14	5.6	7	8	61.3021	294.028	820.635	2832	0
2020-08-10	2020	2020一方	12	2020申花	7	440532020一方2020申花	2	2	4-2-3-1(100.0%)	4231	2020一方30	马库斯·丹尼尔森	CD	1	1989-04-08	2.07986	57.59	96	96	1	24	24	20	74.68	6	50	77	72.73	30.38	17.18	79	2.49	10.332	7.229	7	155	0.37	6.4	8.7	11	155.011	398.535	1303.35	4558.79	0
2020-08-10	2020	2020一方	12	2020申花	7	440532020一方2020申花	2	2	4-2-3-1(100.0%)	4231	2020一方22	董岩峰	CD	0	1996-02-11	2.07986	57.59	96	96	1	17	17	10	84.38	4	100	63	85.71	32.81	17.96	64	2.38	9.281	6.465	7	123.2	0.3	5.8	7.8	6	123.182	324.124	978.332	3829.26	0
2020-08-15	2020	2020鲁能	5	2020佳兆业	13	440582020鲁能2020佳兆业	2	0	4-2-3-1 (100.0%)	4231	2020鲁能4	卡达尔	CD	1	1990-03-14	2.02847	48.27	97	97	1	16	16	13	72.92	5	40	46	71.74	50	14.67	48	1.58	8.651	5.756	6	131	0.29	5.3	7.1	8	130.975	289.093	673.234	3032.08	0
2020-08-15	2020	2020鲁能	5	2020佳兆业	13	440582020鲁能2020佳兆业	2	0	4-2-3-1 (100.0%)	4231	2020鲁能5	郑铮	CD	0	1989-07-11	2.02847	48.27	97	97	1	16	16	8	75.76	8	62.5	31	74.19	60.61	17.55	33	1.36	7.992	5.386	7	122	0.29	4.9	6.6	6	121.968	279.797	631.14	2634.41	0
2020-08-16	2020	2020上港	4	2020永昌	16	440592020上港2020永昌	1	1	4-2-3-1(100.0%)	4231	2020上港5	石柯	CD	0	1993-01-08	2.20833	60.3	70	98	0	10	14	5.6	84	5.6	25	33.6	87.5	56	16.07	35	1.64	8.8536	6.0788	7	160.3	0.36	5.4	6.8	4.2	160.293	365.98	744.637	3204	0
2020-08-16	2020	2020上港	4	2020永昌	16	440592020上港2020永昌	1	1	4-2-3-1(100.0%)	4231	2020上港28	贺惯	CD	0	1993-01-25	2.20833	60.3	98	98	1	12	12	6	85	4	75	39	87.18	30	15.96	40	2.2	8.545	5.912	3	31.5	0.07	5.2	6.7	8	31.4672	394.446	682.387	2990.7	0
2020-08-16	2020	2020上港	4	2020永昌	16	440592020上港2020永昌	1	1	4-2-3-1(100.0%)	4231	2020上港13	魏震	CD	0	1997-02-12	2.20833	60.3	50	98	0	10	19.6	11.76	80.65	3.92	50	60.76	80.65	29.03	14.94	60.76	1.97	9.30608	6.47976	9.8	179.34	0.4	5.7	7.4	11.76	179.289	490.845	777.118	3311.12	0
2020-08-16	2020	2020富力	11	2020一方	12	440592020富力2020一方	1	0	4-2-3-1 (100.0%)	4231	2020富力3	托西奇	CD	1	1985-01-19	2.61944	53.97	100	100	1	17	17	13	83.33	5	60	74	83.78	41.03	14.75	78	2.13	10.085	7.647	3	47.5	0.11	6	7.3	7	47.5177	268.023	996.618	4123.24	0
2020-08-16	2020	2020富力	11	2020一方	12	440592020富力2020一方	1	0	4-2-3-1 (100.0%)	4231	2020富力18	戈腾	CD	0	1990-02-20	2.61944	53.97	100	100	1	6	6	4	93.55	2	100	61	93.44	25.81	16.56	62	2.58	10.137	7.505	2	48.7	0.11	6.1	7.2	2	48.6989	193.63	1032.68	3853.96	0
2020-08-21	2020	2020力帆	6	2020永昌	16	440642020力帆2020永昌	1	0	4-2-3-1 (100.0%)	4231	2020力帆3	杨帅	CD	0	1997-01-28	2.19722	51.91	98	98	1	13	13	11	77.08	6	50	47	74.47	43.75	17.06	48	1.71	9.067	6.241	5	102.1	0.23	5.5	7.1	4	102.101	351.809	906.545	2831.61	0
2020-08-21	2020	2020力帆	6	2020永昌	16	440642020力帆2020永昌	1	0	4-2-3-1 (100.0%)	4231	2020力帆26	元敏诚	CD	0	1995-08-08	2.19722	51.91	98	98	1	15	15	12	76.47	6	50	50	78	31.37	18.6	51	1.96	9.511	6.475	9	213.9	0.49	5.8	7.4	5	213.87	465.4	772.513	3472.74	0
2020-08-19	2020	2020鲁能	5	2020建业	9	440622020鲁能2020建业	2	1	4-2-3-1 (100.0%)	4231	2020鲁能4	卡达尔	CD	1	1990-03-14	2.02431	61.17	98	98	1	16	16	8	85.19	5	80	51	88.24	38.89	16.8	54	1.78	8.318	5.538	1	12.3	0.03	5.1	6.8	8	12.2759	182.77	771.812	2984.63	0
2020-08-19	2020	2020鲁能	5	2020建业	9	440622020鲁能2020建业	2	1	4-2-3-1 (100.0%)	4231	2020鲁能3	刘军帅	CD	0	1995-01-10	2.02431	61.17	98	98	1	8	8	6	85.71	8	37.5	42	85.71	33.33	12.45	42	2	8.703	5.932	6	89.8	0.21	5.3	7.3	4	89.8051	312.498	704.565	3208.11	0
2020-08-25	2020	2020富力	11	2020鲁能	5	440682020富力2020鲁能	1	5	4-2-3-1 (100.0%)	4231	2020富力3	托西奇	CD	1	1985-01-19	2.82361	53.7	93	93	1	21	21	14	83.72	7	28.57	83	84.34	27.91	15.25	86	2.16	9.854	7.99	7	150.9	0.36	6.3	7.1	8	150.93	288.586	1272.68	3767.87	0
2020-08-25	2020	2020富力	11	2020鲁能	5	440682020富力2020鲁能	1	5	4-2-3-1 (100.0%)	4231	2020富力18	戈腾	CD	0	1990-02-20	2.82361	53.7	93	93	1	3	3	3	95.59	7	57.14	68	95.59	13.24	19.15	68	2.51	9.994	8.127	4	84	0.21	6.4	7.2	2	84.0111	399.004	880.674	3697.77	0
2020-08-26	2020	2020上港	4	2020力帆	6	440692020上港2020力帆	3	0	4-2-3-1 (100.0%)	4231	2020上港13	魏震	CD	0	1997-02-12	2.28542	59.42	94	94	1	13	13	9	86.96	2	100	69	86.96	30.43	13.17	69	2.07	8.976	6.695	6	110.9	0.26	5.7	7.3	4	110.9	264.359	741.206	3775.38	0
2020-08-26	2020	2020上港	4	2020力帆	6	440692020上港2020力帆	3	0	4-2-3-1 (100.0%)	4231	2020上港3	于睿	CD	0	1992-08-11	2.28542	59.42	76	94	0	10	12.3684	13.6053	81.97	3.71053	33.33	75.4474	80.33	24.59	20.28	75.4474	2	9.17613	6.67524	8.65789	191.958	0.44	5.8	7.2	2.47368	191.911	281.358	680.543	3821.74	0
2020-08-29	2020	2020鲁能	5	2020一方	12	440722020鲁能2020一方	0	1	4-2-3-1 (100.0%)	4231	2020鲁能4	卡达尔	CD	1	1990-03-14	2.29722	55.59	55	96	0	3	5.23636	8.72727	86.84	0	0	66.3273	86.84	23.68	17.09	66.3273	2.24	8.06225	6.16145	0	0	0	5	6.5	3.49091	0	204.493	534.921	3082.12	0
2020-08-29	2020	2020鲁能	5	2020一方	12	440722020鲁能2020一方	0	1	4-2-3-1 (100.0%)	4231	2020鲁能3	刘军帅	CD	0	1995-01-10	2.29722	55.59	55	96	0	9	15.7091	10.4727	76.92	3.49091	100	43.6364	84	50	12.87	45.3818	1.77	9.83738	6.97135	10.4727	170.182	0.41	6.1	8.1	3.49091	170.226	544.971	1219.54	3837.87	0
2020-09-03	2020	2020鲁能	5	2020苏宁	1	440772020鲁能2020苏宁	0	1	4-2-3-1 (100.0%)	4231	2020鲁能4	卡达尔	CD	1	1990-03-14	2.09514	60.83	95	95	1	14	14	9	90.22	4	50	92	88.04	31.52	14.23	92	2.03	9.134	6.105	3	51.1	0.12	5.8	7.3	7	51.1208	306.343	906.532	3420.98	0
2020-09-03	2020	2020鲁能	5	2020苏宁	1	440772020鲁能2020苏宁	0	1	4-2-3-1 (100.0%)	4231	2020鲁能10	莫伊塞斯·利马·马加良斯	CD	1	1988-03-17	2.09514	60.83	95	95	1	17	17	10	88.24	10	30	84	85.71	30.59	15.34	85	2.26	10.047	6.977	10	175	0.43	6.3	8.3	10	174.976	557.701	1080.59	4070.14	0
2020-09-09	2020	2020佳兆业	13	2020恒大	2	440832020佳兆业2020恒大	0	2	4-2-3-1 (100.0%)	4231	2020佳兆业5	宋株惠	CD	0	1994-01-13	2.32222	49.92	95	95	1	19	19	12	71.43	6	66.67	39	64.1	50	14.22	42	2.14	10.34	7.687	6	149.6	0.35	6.5	8.3	10	149.597	606.469	1228.04	3993.19	0
2020-09-09	2020	2020佳兆业	13	2020恒大	2	440832020佳兆业2020恒大	0	2	4-2-3-1 (100.0%)	4231	2020佳兆业6	裴帅	CD	0	1993-01-14	2.32222	49.92	85	95	0	14	15.6471	10.0588	83.02	3.35294	66.67	55.8824	82	37.74	13.45	59.2353	2.09	10.7741	8.07165	7.82353	179.941	0.42	6.7	8.7	5.58824	179.939	713.335	1301.71	4367.36	0
2020-09-21	2020	2020一方	12	2020富力	11	440952020一方2020富力	0	1	4-2-3-1 (100.0%)	4231	2020一方13	王耀鹏	CD	0	1995-01-18	2.60417	51.14	97	97	1	14	14	6	88	5	60	50	88	38	15.22	50	1.84	10.553	8.217	8	169.5	0.4	6.5	7.9	7	169.467	508.611	1079.98	4580.98	0
2020-09-21	2020	2020一方	12	2020富力	11	440952020一方2020富力	0	1	4-2-3-1 (100.0%)	4231	2020一方22	董岩峰	CD	0	1996-02-11	2.60417	51.14	73	97	0	13	17.274	9.30137	84.09	3.9863	0	57.137	81.4	43.18	15.76	58.4658	2.02	10.0814	7.63642	6.64384	153.871	0.36	6.2	7.6	7.9726	153.834	300.153	1136.95	4348.57	0
2020-09-27	2020	2020佳兆业	13	2020苏宁	1	441012020佳兆业2020苏宁	0	1	4-2-3-1 (100.0%)	4231	2020佳兆业5	宋株惠	CD	0	1994-01-13	1.85347	62.8	96	96	1	16	16	11	83.08	4	75	64	84.38	43.08	12.82	65	2.06	9.347	5.88	2	42.3	0.1	5.8	7.9	4	42.2796	316.629	1223.19	3486.36	0
2020-09-27	2020	2020佳兆业	13	2020苏宁	1	441012020佳兆业2020苏宁	0	1	4-2-3-1 (100.0%)	4231	2020佳兆业35	波拉里干吉	CD	1	1992-04-19	1.85347	62.8	96	96	1	14	14	10	78.72	10	40	43	83.72	40.43	13.87	47	2.02	9.681	6.141	7	82.8	0.2	6	8.3	8	82.816	526.806	1316.91	3560.84	0
2020-10-31	2020	2020华夏	8	2020鲁能	5	441352020华夏2020鲁能	3	6	4-2-3-1 (100.0%)	4231	2020华夏23	任航	CD	0	1989-02-23	3.26111	52.98	125	125	1	17	17	12	82.35	5	60	66	81.82	35.29	14.18	68	2.32	12.808	10.103	9	176.3	0.33	6.1	7.7	6	125.073	551.715	1291.38	3828.31	0
2020-10-31	2020	2020华夏	8	2020鲁能	5	441352020华夏2020鲁能	3	6	4-2-3-1 (100.0%)	4231	2020华夏37	潘喜明	CD	0	1993-01-11	3.26111	52.98	90	125	0	14	19.4444	13.8889	82.14	4.16667	66.67	76.3889	81.82	25	14.12	77.7778	2.2	12.8514	10.2556	11.1111	200.694	0.37	6.2	7.8	9.72222	200.743	487.872	1544.04	5246.23	0
2020-11-06	2020	2020鲁能	5	2020力帆	6	441412020鲁能2020力帆	3	4	4-2-3-1 (100.0%)	4231	2020鲁能5	郑铮	CD	0	1989-07-11	2.44167	52.54	95	95	1	8	8	9	82.35	2	100	50	84	37.25	15.72	51	1.9	8.648	6.568	2	73	0.17	5.4	6.7	3	72.991	237.659	865.156	2984.86	0
2020-11-06	2020	2020鲁能	5	2020力帆	6	441412020鲁能2020力帆	3	4	4-2-3-1 (100.0%)	4231	2020鲁能4	卡达尔	CD	1	1990-03-14	2.44167	52.54	95	95	1	6	6	2	96.23	7	71.43	53	96.23	33.96	15.39	53	2	8.256	6.342	1	15.4	0.04	5.2	6.5	3	15.3514	168.613	732.622	2938.14	0
2020-11-10	2020	2020鲁能	5	2020力帆	6	441452020鲁能2020力帆	2	1	4-2-3-1 (100.0%)	4231	2020鲁能5	郑铮	CD	0	1989-07-11	3.13681	50.4	125	125	1	14	14	3	93.33	8	25	43	88.37	42.22	14.24	45	1.98	10.523	7.874	8	148.2	0.27	5	6.3	6	65.3102	281.968	561.688	2596.3	0
2020-11-10	2020	2020鲁能	5	2020力帆	6	441452020鲁能2020力帆	2	1	4-2-3-1 (100.0%)	4231	2020鲁能3	刘军帅	CD	0	1995-01-10	3.13681	50.4	125	125	1	14	14	10	80	8	75	50	78	50	16.43	50	1.66	11.882	8.896	6	127.4	0.23	5.7	7.1	9	90.3923	323.929	781.681	3825.28	0
2020-11-10	2020	2020黄海	14	2020佳兆业	13	441452020黄海2020佳兆业	1	2	4-2-3-1 (100.0%)	4231	2020黄海23	刘佳燊	CD	0	1991-11-23	2.38403	41.49	97	97	1	17	17	10	68.75	4	50	30	70	53.13	18.25	32	1.53	9.046	6.687	7	150.6	0.35	5.6	7	6	150.646	400.147	832.156	3121.73	0
2020-11-10	2020	2020黄海	14	2020佳兆业	13	441452020黄海2020佳兆业	1	2	4-2-3-1 (100.0%)	4231	2020黄海2	姜卫鹏	CD	0	1993-01-03	2.38403	41.49	97	97	1	16	16	11	70.27	2	0	37	67.57	54.05	14.43	37	1.65	9.135	6.717	7	144.3	0.33	5.6	7	7	144.276	248.814	920.999	3553.04	0
2021-04-28	2021	2021华夏	8	2021一方	15	443142021华夏2021一方	1	0	4-2-3-1 (100.0%)	4231	2021华夏5	梅米舍维奇	CD	1	1993-08-13	1.97153	54.98	96	96	1	16	16	14	82.05	12	66.67	76	81.58	33.33	16.28	78	2.56	9.235	5.977	2	26.7	0.06	5.7	7.6	10	26.6526	346.259	868.792	3655.7	0
2021-04-28	2021	2021华夏	8	2021一方	15	443142021华夏2021一方	1	0	4-2-3-1 (100.0%)	4231	2021华夏37	潘喜明	CD	0	1993-01-11	1.97153	54.98	96	96	1	10	10	8	86.21	6	66.67	57	85.96	36.21	16.72	58	1.93	8.895	6.021	5	123.2	0.3	5.5	7.7	5	123.201	282.671	806.984	3444.73	0
2021-05-10	2021	2021卓尔	14	2021国安	5	443262021卓尔2021国安	0	2	4-2-3-1 (100.0%)	4231	2021卓尔30	卡里索	CD	1	1988-08-04	2.375	46.33	96	96	1	8	8	10	84.38	4	50	63	85.71	31.25	16.12	64	2.16	10.473	7.291	5	108.7	0.26	6.5	7.6	2	108.736	356.557	1152.3	4372.82	0
2021-05-10	2021	2021卓尔	14	2021国安	5	443262021卓尔2021国安	0	2	4-2-3-1 (100.0%)	4231	2021卓尔25	姆比亚	CD	1	1986-05-20	2.375	46.33	96	96	1	14	14	9	82.35	10	70	46	84.78	37.25	12.88	51	1.96	9.752	6.976	7	119.4	0.29	6.1	7.3	9	119.364	498.71	1076.64	3437.39	0
