# Supplementary material for: Non-linear trends using the generalized additive models in physical and technical performances of the Chinese Super League players
Source: PLoS One. 2024 Jul 26;19(7):e0307843. doi: 10.1371/journal.pone.0307843 (PMC11280146; doi:10.1371/journal.pone.0307843)
Supplement: S1 File — It includes detailed datasets used in the analysis of non-linear trends in physical and technical performance indicators of players across different positions and formations in the Chinese Super League from the 2015 to 2021 seasons. (ZIP) [file pone.0307843.s001.zip › Datta/CM/CM442.xlsx]

## Sheet: Sheet1
MatchDate	Season	球队名字	球队排名	对手名字	对手排名		GoalsScored	GoalsAgainst	阵型2	formation	球队	PlayerID	场上确切位置	ForeignorNot	确切出生日期	MinBallinPlay	BallPoss%	MinPlayed	全场时间	FullMatchorNo	GainofPoss	Gain_of_Possession	Loss_of_Possession	Ball_Retention	Challenge	Challenge_Success_Rate	Pass	Pass_Success_Rate	FirstTimePassofIndposs%	AvgLengthFwdPass	标准化IndPoss	TouchesperIndPoss	Distance_Covered	Distance_Covered_Ball_In_Play	Number_of_Sprint	标准化DistanceSprint	TimeinSprint	AvgSpeed	AvgSpeedBallinPlay	标准化NoJump	Sprint	High_Speed_Running	Middle_speed_running	Low_Speed_Running	标准化Walking&Jogging&Standing
2015-07-11	2015	2015恒大	1	2015亚泰	8	421962015恒大2015亚泰	2	0	4-4-2 (100.0%)	442	2015恒大16	黄博文（恒大）	CM	0	1987-07-13	55.2333	53.57	94	94	1	3	3	8	88.06	3	66.67	66	84.85	37.31	10.8	67	2.1	10.74	7.924	2	64.6	0.15	6.8	8.6	2	64.557	560.784	1732.1	4453.98	3928.76
2015-07-11	2015	2015恒大	1	2015亚泰	8	421962015恒大2015亚泰	2	0	4-4-2 (100.0%)	442	2015恒大10	郑智	CM	0	1980-08-20	55.2333	53.57	94	94	1	12	12	4	94.2	6	50	62	96.77	27.54	9.38	69	2.16	10.61	7.921	1	26.9	0.06	6.7	8.6	4	26.9397	538.527	1444.7	4732.96	3867.1
2015-07-19	2015	2015申花	6	2015力帆	10	422042015申花2015力帆	2	0	4-4-2 (100.0%)	442	2015申花20	王赟	CM	0	1983-03-28	51.2	45.64	96	97	0	10	10.1042	15.1562	72.73	4.04167	25	50.5208	68	56.36	16.48	55.5729	1.67	10.8408	7.20629	2.02083	43.3469	0.1	6.7	8.4	6.0625	43.3968	217.136	1381	4524.12	4675.4
2015-07-19	2015	2015申花	6	2015力帆	10	422042015申花2015力帆	2	0	4-4-2 (100.0%)	442	2015申花5	王寿挺	CM	0	1985-09-03	51.2	45.64	97	97	1	10	10	5	82.76	5	20	26	84.62	41.38	12.03	29	1.66	10.367	6.805	0	0	0	6.4	8	2	0	287.295	1204.25	3798.24	5076.83
2015-07-25	2015	2015宏运	14	2015苏宁	9	422102015宏运2015苏宁	2	3	4-4-2 (100.0%)	442	2015宏运4	孙世林	CM	0	1989-10-24	51.4333	62.59	65	97	0	4	5.96923	14.9231	82.76	5.96923	25	83.5692	80.36	37.93	16.87	86.5538	2.31	10.8327	7.70031	2.98462	29.1	0.07	6.7	8.5	2.98462	29.1641	272.352	1554.72	5116.76	3859.79
2015-07-25	2015	2015宏运	14	2015苏宁	9	422102015宏运2015苏宁	2	3	4-4-2 (100.0%)	442	2015宏运8	张野	CM	0	1987-04-26	51.4333	62.59	97	97	1	6	6	5	92.06	8	37.5	61	85.25	26.98	13.52	63	2.38	11.565	7.855	7	103.5	0.23	7.2	9.3	1	103.515	524.847	1764.31	5387.22	3785.4
2015-07-05	2015	2015泰达	13	2015绿城	11	421902015泰达2015绿城	1	2	4-4-2(100.0%)	442	2015泰达3	波拉里干吉	CM	1	1992-04-19	50.2833	47.03	94	94	1	21	21	24	67.57	9	55.56	67	68.66	41.89	15.28	74	1.85	10.865	7.664	4	57.7	0.14	6.9	9.1	11	57.7303	525.736	1852.35	4844.59	3584.72
2015-07-05	2015	2015泰达	13	2015绿城	11	421902015泰达2015绿城	1	2	4-4-2(100.0%)	442	2015泰达6	周海滨	CM	0	1985-07-19	50.2833	47.03	94	94	1	8	8	18	74.29	4	75	65	75.38	37.14	12.08	70	1.87	11.322	7.88	5	74.2	0.18	7.2	9.4	3	74.2182	572.892	2142.35	4930.53	3602.02
2015-08-12	2015	2015恒大	1	2015苏宁	9	422282015恒大2015苏宁	1	0	4-4-2 (100.0%)	442	2015恒大48	保利尼奥	CM	1	1988-07-25	57.35	59.01	46	96	0	7	14.6087	27.1304	69.77	14.6087	71.43	83.4783	70	30.23	12.37	89.7391	2.23	12.2692	9.11374	0	0	0	7.5	8.7	10.4348	0	563.397	1987.25	5744.69	3974.71
2015-08-12	2015	2015恒大	1	2015苏宁	9	422282015恒大2015苏宁	1	0	4-4-2 (100.0%)	442	2015恒大10	郑智	CM	0	1980-08-20	57.35	59.01	96	96	1	16	16	8	89.33	6	83.33	67	95.52	28	13.17	75	2.36	10.705	7.842	4	75.9	0.19	6.6	8.2	8	75.9466	413.499	1411.92	4668.13	4135.78
2015-08-12	2015	2015恒大	1	2015苏宁	9	422282015恒大2015苏宁	1	0	4-4-2 (100.0%)	442	2015恒大16	黄博文（恒大）	CM	0	1987-07-13	57.35	59.01	49	96	0	7	13.7143	7.83673	89.47	15.6735	50	66.6122	85.29	28.95	16.13	74.449	2.5	10.3288	7.05698	3.91837	50.5469	0.12	6.4	8	17.6327	50.5553	411.828	1352.29	4113.54	4400.53
2015-09-19	2015	2015绿城	11	2015永昌	7	422662015绿城2015永昌	1	1	4-4-2 (100.0%)	442	2015绿城18	赵宇豪	CM	0	1993-04-07	59.8333	55.37	96	96	1	11	11	8	88.89	11	54.55	69	94.2	25	9.99	72	2.18	11.859	9.094	1	13.5	0.03	7.4	9.1	3	13.4555	308.455	1887.81	6093.75	3555.63
2015-09-19	2015	2015绿城	11	2015永昌	7	422662015绿城2015永昌	1	1	4-4-2 (100.0%)	442	2015绿城31	博桑契奇	CM	1	1988-05-22	59.8333	55.37	96	96	1	8	8	15	79.45	1	0	70	77.14	36.99	13.16	73	2.4	11.498	8.688	2	20.7	0.05	7.2	8.7	5	20.7251	610.767	2042.49	5160.34	3663.64
2015-09-20	2015	2015宏运	14	2015力帆	10	422672015宏运2015力帆	1	1	4-4-2 (100.0%)	442	2015宏运4	孙世林	CM	0	1989-10-24	53.4167	41.97	62	97	0	8	12.5161	10.9516	81.08	1.56452	100	54.7581	80	43.24	9.26	57.8871	1.81	10.5589	7.78816	3.12903	37.5484	0.09	6.5	8.6	3.12903	37.5693	323.1	1701.16	4567.35	3929.64
2015-09-20	2015	2015宏运	14	2015力帆	10	422672015宏运2015力帆	1	1	4-4-2 (100.0%)	442	2015宏运26	秦升	CM	0	1986-11-02	53.4167	41.97	97	97	1	11	11	23	68.06	2	0	63	69.84	56.94	16.58	72	1.61	10.353	7.22	1	11	0.03	6.4	8.1	5	10.9787	394.812	1294.58	4189.19	4463.19
2015-10-17	2015	2015申花	6	2015亚泰	8	422942015申花2015亚泰	3	0	4-4-2 (100.0%)	442	2015申花20	王赟	CM	0	1983-03-28	47.1	48.51	95	95	1	15	15	11	81.03	2	50	55	69.09	50	13.51	58	1.72	11.291	7.251	0	0	0	7.1	9.2	1	0	362.084	1880.6	5243.21	3805.45
2015-10-17	2015	2015申花	6	2015亚泰	8	422942015申花2015亚泰	3	0	4-4-2 (100.0%)	442	2015申花14	莫莫·西索科	CM	1	1985-01-22	47.1	48.51	95	95	1	15	15	6	83.78	8	62.5	32	81.25	35.14	10.61	37	2.03	9.642	6.08	2	47.1	0.11	6	7.7	6	47.063	414.179	956.182	3768.26	4456.68
2015-10-17	2015	2015申花	6	2015亚泰	8	422942015申花2015亚泰	3	0	4-4-2 (100.0%)	442	2015申花5	王寿挺	CM	0	1985-09-03	47.1	48.51	48	95	0	5	9.89583	9.89583	54.55	1.97917	0	17.8125	55.56	36.36	14.06	21.7708	2	11.1407	6.95281	7.91667	152.198	0.37	7	9	1.97917	152.247	648.19	1774.58	4104.97	4461.61
2015-10-18	2015	2015宏运	14	2015绿城	11	422952015宏运2015绿城	0	0	4-4-2 (100.0%)	442	2015宏运26	秦升	CM	0	1986-11-02	59.2333	44.61	97	97	1	12	12	23	66.67	8	100	61	68.85	37.68	21.14	69	2.04	10.53	7.683	4	51.3	0.12	6.5	7.8	7	51.2974	459.364	1293.94	4376.94	4348.66
2015-10-18	2015	2015宏运	14	2015绿城	11	422952015宏运2015绿城	0	0	4-4-2 (100.0%)	442	2015宏运8	张野	CM	0	1987-04-26	59.2333	44.61	70	97	0	6	8.31429	12.4714	80	0	0	62.3571	80	51.11	12.51	62.3571	1.93	11.8867	8.9725	2.77143	49.8857	0.12	7.3	9.1	1.38571	49.8315	507.681	2104.75	5585.57	3639.29
2015-10-25	2015	2015国安	4	2015泰达	13	423022015国安2015泰达	0	4	4-4-2 (100.0%)	442	2015国安5	马季奇	CM	1	1980-09-26	50.95	57.82	94	94	1	19	19	16	61.54	11	36.36	20	70	38.46	6.26	26	1.96	8.208	5.078	7	97	0.31	6.9	8.8	1	96.9574	617.27	1105.61	3541.33	2846.76
2015-10-25	2015	2015国安	4	2015泰达	13	423022015国安2015泰达	0	4	4-4-2 (100.0%)	442	2015国安8	朴成	CM	0	1989-08-21	50.95	57.82	71	94	0	7	9.26761	7.94366	83.54	3.97183	100	99.2958	82.67	35.44	11.16	104.592	1.95	14.3396	9.65817	6.61972	111.873	0.21	6.9	9	9.26761	111.887	502.229	1820.28	7047.04	4858.04
2016-03-13	2016	2016绿城	15	2016永昌	16	424422016绿城2016永昌	0	1	4-4-2 (100.0%)	442	2016绿城14	冯刚	CM	0	1993-03-06	56.3	61.9	58	94	0	5	8.10345	17.8276	70.27	4.86207	66.67	53.4828	63.64	40.54	16.67	59.9655	2.14	11.4356	8.70797	17.8276	331.917	0.8	7.2	9.6	0	331.957	736.287	2045.97	5194.09	3128.02
2016-03-13	2016	2016绿城	15	2016永昌	16	424422016绿城2016永昌	0	1	4-4-2 (100.0%)	442	2016绿城33	陈中流	CM	0	1993-09-30	56.3	61.9	94	94	1	14	14	13	87	4	25	95	87.37	30	16.36	100	2.49	10.701	8.052	7	189.8	0.46	6.8	8.6	3	189.769	441.524	1510.12	4729.35	3830.24
2016-03-13	2016	2016力帆	8	2016建业	13	424422016力帆2016建业	0	1	4-4-2 (100.0%)	442	2016力帆14	郑又荣	CM	1	1989-12-14	48.45	57.37	95	95	1	13	13	7	90.14	7	57.14	71	88.73	25.35	18.39	71	2.49	10.501	7.291	2	27.3	0.07	6.6	9	6	27.3015	459.862	1765.66	4346.37	3902.19
2016-03-13	2016	2016力帆	8	2016建业	13	424422016力帆2016建业	0	1	4-4-2 (100.0%)	442	2016力帆6	王栋	CM	0	1981-09-10	48.45	57.37	95	95	1	12	12	17	74.63	8	75	64	68.75	55.22	13.25	67	1.82	10.883	7.426	2	27.9	0.07	6.8	9.2	7	27.8834	434.451	1834.74	4981.69	3604.44
2016-03-06	2016	2016绿城	15	2016亚泰	12	424352016绿城2016亚泰	2	1	4-4-2 (100.0%)	442	2016绿城14	冯刚	CM	0	1993-03-06	49.65	47.01	96	96	1	16	16	16	66.67	6	33.33	43	69.77	56.25	12.25	48	1.6	11.122	7.558	6	100.7	0.23	6.9	9.2	7	100.669	665.06	1842.37	5174.44	3339.01
2016-03-06	2016	2016绿城	15	2016亚泰	12	424352016绿城2016亚泰	2	1	4-4-2 (100.0%)	442	2016绿城33	陈中流	CM	0	1993-09-30	49.65	47.01	96	96	1	15	15	12	70.73	5	80	32	78.13	39.02	12.97	41	1.76	10.88	7.375	4	43.2	0.1	6.8	8.9	3	43.1884	543.315	1731.29	4882.81	3679.07
2016-04-16	2016	2016宏运	11	2016泰达	10	424762016宏运2016泰达	2	2	4-4-2 (100.0%)	442	2016宏运33	泽威特	CM	1	1983-05-02	40.5167	52.99	95	95	1	18	18	20	51.22	14	57.14	35	51.43	51.22	15.61	41	1.44	11.226	6.778	4	54.2	0.13	7	10	11	54.2103	631.294	1897.53	5072.11	3571.21
2016-04-16	2016	2016宏运	11	2016泰达	10	424762016宏运2016泰达	2	2	4-4-2 (100.0%)	442	2016宏运4	孙世林	CM	0	1989-10-24	40.5167	52.99	95	95	1	12	12	31	61.25	6	50	72	59.72	56.25	14.57	80	1.73	11.139	6.99	7	126.5	0.32	7	10.3	6	126.496	521.362	2305.1	4989.65	3195.93
2016-04-17	2016	2016绿城	15	2016国安	5	424772016绿城2016国安	0	3	4-4-2 (100.0%)	442	2016绿城28	程谋义	CM	0	1985-02-24	48.3667	37.87	67	94	0	2	2.80597	9.8209	63.16	5.61194	75	23.8507	58.82	36.84	14.06	26.6567	2.21	10.8058	7.16925	7.01493	134.546	0.31	6.9	9.5	0	134.533	449.379	1797.24	4669.53	3754.64
2016-04-17	2016	2016绿城	15	2016国安	5	424772016绿城2016国安	0	3	4-4-2 (100.0%)	442	2016绿城33	陈中流	CM	0	1993-09-30	48.3667	37.87	94	94	1	11	11	11	72.5	7	28.57	39	69.23	40	13.63	40	2	11.068	7.708	8	122.4	0.29	7	9.6	4	122.407	646.202	1817.11	4862.16	3619.71
2016-04-02	2016	2016上港	3	2016力帆	8	424622016上港2016力帆	1	1	4-4-2 (100.0%)	442	2016上港10	孔卡	CM	1	1983-05-11	49.4	60.94	96	96	1	12	12	23	78.1	2	50	99	74.75	28.57	15.54	105	2.22	10.444	7.03	2	40.3	0.1	6.5	8.5	0	40.2781	278.725	1212.74	4892.74	4019.41
2016-04-02	2016	2016上港	3	2016力帆	8	424622016上港2016力帆	1	1	4-4-2 (100.0%)	442	2016上港6	蔡慧康	CM	0	1989-10-10	49.4	60.94	96	96	1	18	18	6	90.32	11	54.55	58	94.83	30.65	13.24	62	1.9	9.92	6.694	3	61.4	0.14	6.2	8.1	9	61.3536	281.641	1075.03	4184.63	4317.1
2016-05-01	2016	2016泰达	10	2016永昌	16	424912016泰达2016永昌	2	0	4-4-2 (100.0%)	442	2016泰达7	李本舰	CM	0	1986-03-05	56.2667	52.53	79	97	0	15	18.4177	8.59494	87.27	8.59494	71.43	63.8481	86.54	52.73	11.74	67.5316	1.58	11.7124	8.38129	1.22785	16.4532	0.04	7.3	8.9	7.36709	16.4731	456.847	1623.92	5448.64	4166.01
2016-05-01	2016	2016泰达	10	2016永昌	16	424912016泰达2016永昌	2	0	4-4-2 (100.0%)	442	2016泰达6	周海滨	CM	0	1985-07-19	56.2667	52.53	97	97	1	7	7	14	80.56	8	75	67	79.1	40.28	13.79	72	1.96	11.93	8.522	6	177	0.4	7.4	9.2	6	176.957	574.584	1808.3	5558.2	3811.87
2016-05-18	2016	2016国安	5	2016华夏	7	425082016国安2016华夏	0	2	4-4-2 (100.0%)	442	2016国安5	拉尔夫	CM	1	1984-06-09	58.4167	57.95	96	96	1	29	29	13	81.94	7	85.71	69	81.16	36.11	12.95	72	1.89	10.671	8.014	6	72.1	0.17	6.7	8.2	12	72.107	439.182	1409.27	4969.82	3780.31
2016-05-18	2016	2016国安	5	2016华夏	7	425082016国安2016华夏	0	2	4-4-2 (100.0%)	442	2016国安6	张晓彬	CM	0	1985-02-14	58.4167	57.95	80	96	0	3	3.6	6	90.74	3.6	33.33	61.2	88.24	14.81	14.06	64.8	2.39	11.3304	8.52	2.4	39.36	0.09	7	8.6	2.4	39.3493	445.809	1744.4	5091.61	4008.78
2016-05-29	2016	2016力帆	8	2016华夏	7	425192016力帆2016华夏	1	3	4-4-2 (100.0%)	442	2016力帆14	郑又荣	CM	1	1989-12-14	55.3333	58.83	95	95	1	10	10	15	83.7	7	28.57	90	81.11	10.87	16.19	92	2.99	10.969	8.286	0	0	0	6.9	9	6	0	366.54	1680.32	5006.23	3916.28
2016-05-29	2016	2016力帆	8	2016华夏	7	425192016力帆2016华夏	1	3	4-4-2 (100.0%)	442	2016力帆6	王栋	CM	0	1981-09-10	55.3333	58.83	95	95	1	8	8	20	76.74	5	80	82	73.17	31.4	16.95	86	2.28	10.691	7.747	5	159.7	0.36	6.7	8.4	2	159.669	332.303	1229.85	5078.32	3891.05
2016-05-08	2016	2016泰达	10	2016鲁能	14	424982016泰达2016鲁能	3	2	4-4-2 (100.0%)	442	2016泰达22	郭皓	CM	0	1993-01-14	51.25	40.83	67	94	0	12	16.8358	8.41791	81.82	5.61194	75	44.8955	78.13	45.45	151.53	46.2985	1.79	11.1074	7.76973	4.20896	89.6507	0.21	7	9.2	8.41791	89.6435	357.11	1635.68	5336.68	3688.42
2016-05-08	2016	2016泰达	10	2016鲁能	14	424982016泰达2016鲁能	3	2	4-4-2 (100.0%)	442	2016泰达6	周海滨	CM	0	1985-07-19	51.25	40.83	94	94	1	8	8	24	55.56	7	71.43	49	59.18	42.59	16.73	54	1.8	11.93	8.211	3	28.7	0.07	7.6	9.6	5	28.7248	673.137	2289.99	5046.51	3891.25
2016-06-10	2016	2016宏运	11	2016力帆	8	425312016宏运2016力帆	3	2	4-4-2 (100.0%)	442	2016宏运18	倪玉崧	CM	0	1991-01-01	56.1333	43.76	46	94	0	3	6.13043	14.3043	74.07	4.08696	50	51.087	80	29.63	15.62	55.1739	2.22	11.8685	8.75426	2.04348	63.5522	0.15	7.6	9.7	4.08696	63.5268	447.296	2550.23	5397.46	3409.92
2016-06-10	2016	2016宏运	11	2016力帆	8	425312016宏运2016力帆	3	2	4-4-2 (100.0%)	442	2016宏运4	孙世林	CM	0	1989-10-24	56.1333	43.76	94	94	1	14	14	20	74.68	9	55.56	70	71.43	36.71	12.62	79	2.09	12.252	9.119	3	36.7	0.09	7.8	9.7	7	36.6723	591.941	2513.31	5891.66	3218.09
2016-06-11	2016	2016泰达	10	2016富德	9	425322016泰达2016富德	1	0	4-4-2 (100.0%)	442	2016泰达26	曹阳	CM	0	1981-12-15	55.4167	45	94	94	1	14	14	8	85.96	8	50	54	87.04	33.33	11.66	57	2.05	11.366	8.328	2	23.8	0.06	7.2	9	3	23.8437	575.986	1688.39	5160.75	3917.52
2016-06-11	2016	2016泰达	10	2016富德	9	425322016泰达2016富德	1	0	4-4-2 (100.0%)	442	2016泰达22	郭皓	CM	0	1993-01-14	55.4167	45	87	94	0	11	11.8851	8.64368	82.22	8.64368	50	42.1379	89.74	37.78	11.04	48.6207	1.64	11.3902	8.34979	1.08046	12.1011	0.03	7.2	9	6.48276	12.0918	373.548	1751.32	5571.47	3681.45
2016-06-15	2016	2016申花	4	2016华夏	7	425362016申花2016华夏	2	2	4-4-2 (100.0%)	442	2016申花26	秦升	CM	0	1986-11-02	57.2333	47.82	89	97	0	9	9.80899	16.3483	72.22	4.35955	75	55.5843	72.55	42.59	19.15	58.8539	1.8	11.0417	8.08697	5.44944	130.024	0.31	6.8	8.3	1.08989	130.057	340.51	1487.1	4599.33	4484.39
2016-06-15	2016	2016申花	4	2016华夏	7	425362016申花2016华夏	2	2	4-4-2 (100.0%)	442	2016申花20	王赟	CM	0	1983-03-28	57.2333	47.82	97	97	1	8	8	9	87.5	1	0	69	85.51	19.44	16.73	72	2.28	11.792	8.878	1	47.9	0.11	7.2	9.3	3	47.8709	369.869	1827.74	5835.59	3710.87
2016-06-15	2016	2016申花	4	2016华夏	7	425362016申花2016华夏	2	2	4-4-2 (100.0%)	442	2016申花17	马丁斯	CM	1	1984-10-28	57.2333	47.82	97	97	1	4	4	11	63.33	12	16.67	22	63.64	23.33	7.47	30	2.33	10.497	7.71	8	182.1	0.42	6.4	8.1	6	182.063	421.765	907.453	4784.5	4201.7
2016-06-19	2016	2016绿城	15	2016申花	4	425402016绿城2016申花	0	4	4-4-2 (100.0%)	442	2016绿城32	吴范锡	CM	1	1984-07-29	50.3833	41.06	94	94	1	11	11	11	62.07	6	50	24	66.67	34.48	15.31	29	1.79	10.122	7.005	2	27.1	0.07	6.4	8.3	3	27.0654	547.095	1213.97	4146.32	4187.9
2016-06-19	2016	2016绿城	15	2016申花	4	425402016绿城2016申花	0	4	4-4-2 (100.0%)	442	2016绿城17	卡希尔	CM	1	1979-12-06	50.3833	41.06	94	94	1	12	12	12	73.33	7	57.14	38	73.68	31.11	14.2	45	2.16	10.491	7.247	1	18.3	0.05	6.7	8.7	10	18.2658	441.946	1514.9	4652.97	3862.48
2016-07-16	2016	2016宏运	11	2016鲁能	14	425672016宏运2016鲁能	1	1	4-4-2 (100.0%)	442	2016宏运8	张野	CM	0	1987-04-26	52.9667	49.23	61	96	0	5	7.86885	12.5902	75	4.72131	33.33	50.3607	71.88	31.25	18.94	50.3607	2.16	12.2408	8.85875	7.86885	144.472	0.35	7.6	10.1	0	144.539	839.208	2523.37	4994.01	3740.44
2016-07-16	2016	2016宏运	11	2016鲁能	14	425672016宏运2016鲁能	1	1	4-4-2 (100.0%)	442	2016宏运4	孙世林	CM	0	1989-10-24	52.9667	49.23	96	96	1	15	15	11	84.06	5	60	66	84.85	40.58	11.16	69	1.91	10.796	7.796	4	73.8	0.18	6.7	8.8	5	73.7714	429.371	1563.54	4955.64	3773.8
2016-07-16	2016	2016泰达	10	2016富力	6	425672016泰达2016富力	2	3	4-4-2 (100.0%)	442	2016泰达6	周海滨	CM	0	1985-07-19	55.65	38.94	97	97	1	6	6	9	84.75	3	66.67	53	92.45	22.03	12.5	59	2.39	11.107	7.838	2	79.3	0.18	6.8	8.5	3	79.2784	331.821	1381.02	4794.05	4521.26
2016-07-16	2016	2016泰达	10	2016富力	6	425672016泰达2016富力	2	3	4-4-2 (100.0%)	442	2016泰达28	范柏群	CM	0	1987-02-18	55.65	38.94	58	97	0	3	5.01724	8.36207	80	11.7069	85.71	35.1207	85.71	28	16.06	41.8103	1.76	11.2202	8.30521	5.01724	58.0328	0.14	6.8	8.1	6.68966	57.9891	563.079	1532.65	4682.99	4382.69
2016-07-16	2016	2016苏宁	2	2016富德	9	425672016苏宁2016富德	0	3	4-4-2 (100.0%)	442	2016苏宁12	张晓彬（大）	CM	0	1993-10-23	57.1167	51.17	94	94	1	12	12	9	77.5	4	0	40	77.5	60	9.98	40	1.52	11.699	8.786	9	200.7	0.48	7.4	9.2	3	200.664	705.192	1786.77	5110.94	3895.53
2016-07-16	2016	2016苏宁	2	2016富德	9	425672016苏宁2016富德	0	3	4-4-2 (100.0%)	442	2016苏宁19	杨昊	CM	0	1983-08-19	57.1167	51.17	85	94	0	14	15.4824	18.8	67.92	6.63529	83.33	56.4	66.67	54.72	14.09	58.6118	1.68	10.6939	8.00106	5.52941	131.932	0.32	6.8	8.4	6.63529	131.932	516.319	1643.61	4135.45	4266.72
2016-07-17	2016	2016绿城	15	2016永昌	16	425682016绿城2016永昌	0	0	4-4-2 (100.0%)	442	2016绿城33	陈中流	CM	0	1993-09-30	59.0167	53.57	96	96	1	7	7	12	84.21	4	25	75	81.33	19.74	16.76	76	2.47	10.33	7.937	3	59.5	0.14	6.4	8.1	5	59.5425	208.606	1227.26	4840.89	3993.8
2016-07-17	2016	2016绿城	15	2016永昌	16	425682016绿城2016永昌	0	0	4-4-2 (100.0%)	442	2016绿城25	黄希扬	CM	0	1985-06-14	59.0167	53.57	87	96	0	10	11.0345	13.2414	84.81	3.31034	66.67	80.5517	80.82	37.97	12.21	87.1724	2.04	10.6074	7.9989	2.2069	23.8345	0.05	6.6	8	4.41379	23.7818	139.034	1157.21	5088.27	4199
2016-07-02	2016	2016宏运	11	2016苏宁	2	425532016宏运2016苏宁	3	4	4-4-2 (100.0%)	442	2016宏运33	泽威特	CM	1	1983-05-02	52.1833	33.2	98	98	1	9	9	8	75	8	50	31	74.19	50	20.53	32	1.53	10.728	7.002	3	55.9	0.13	6.5	8	10	55.9092	549.142	1158.02	4739.96	4225.02
2016-07-02	2016	2016宏运	11	2016苏宁	2	425532016宏运2016苏宁	3	4	4-4-2 (100.0%)	442	2016宏运4	孙世林	CM	0	1989-10-24	52.1833	33.2	98	98	1	6	6	6	86.05	2	50	40	85	46.51	10.76	43	1.84	11.562	8.097	5	103.9	0.24	7.1	9.3	0	103.885	623.702	2308.57	4654.6	3871.61
2016-07-20	2016	2016绿城	15	2016鲁能	14	425712016绿城2016鲁能	1	4	4-4-2 (100.0%)	442	2016绿城33	陈中流	CM	0	1993-09-30	57.0333	47.93	95	95	1	11	11	11	81.67	4	100	55	83.64	45	14.61	60	1.75	10.181	7.86	4	85.7	0.2	6.4	8.3	5	85.6921	402.39	1133.71	4754.08	3804.82
2016-07-20	2016	2016绿城	15	2016鲁能	14	425712016绿城2016鲁能	1	4	4-4-2 (100.0%)	442	2016绿城25	黄希扬	CM	0	1985-06-14	57.0333	47.93	95	95	1	6	6	13	78.69	7	57.14	58	77.59	39.34	15.14	61	1.93	10.275	7.625	2	33.6	0.08	6.5	8	4	33.5952	433.128	1302.11	3841.6	4664.26
2016-07-23	2016	2016泰达	10	2016绿城	15	425742016泰达2016绿城	1	3	4-4-2 (100.0%)	442	2016泰达22	郭皓	CM	0	1993-01-14	53.0333	47.41	68	98	0	7	10.0882	5.76471	80.95	0	0	28.8235	85	23.81	13.92	30.2647	2	11.2181	7.75785	4.32353	134.462	0.31	6.8	8.8	2.88235	134.434	468.501	1101.18	4992.1	4521.88
2016-07-23	2016	2016泰达	10	2016绿城	15	425742016泰达2016绿城	1	3	4-4-2 (100.0%)	442	2016泰达6	周海滨	CM	0	1985-07-19	53.0333	47.41	98	98	1	6	6	10	81.48	9	33.33	53	73.58	24.07	17.58	54	2.67	11.041	7.498	4	66.8	0.15	6.7	8.6	5	66.77	333.888	1351.5	4838.7	4449.75
2016-07-31	2016	2016宏运	11	2016泰达	10	425822016宏运2016泰达	2	2	4-4-2 (100.0%)	442	2016宏运8	张野	CM	0	1987-04-26	52.8833	35.03	95	95	1	6	6	14	60	7	28.57	29	62.07	54.29	12.46	35	1.51	11.395	8.067	3	42.9	0.1	7.2	9.2	1	42.8752	608.677	1590.54	5345.88	3806.92
2016-07-31	2016	2016宏运	11	2016泰达	10	425822016宏运2016泰达	2	2	4-4-2 (100.0%)	442	2016宏运33	泽威特	CM	1	1983-05-02	52.8833	35.03	95	95	1	7	7	7	76.67	2	100	29	75.86	46.67	15.74	30	1.6	11.154	7.942	2	21.3	0.05	7	9.1	5	21.2986	284.87	1709.62	5387.03	3751.3
2016-08-13	2016	2016绿城	15	2016建业	13	425952016绿城2016建业	3	0	4-4-2 (100.0%)	442	2016绿城33	陈中流	CM	0	1993-09-30	44.6833	52.11	88	96	0	11	12	4.36364	88.24	5.45455	40	33.8182	90.32	47.06	15.91	37.0909	1.71	10.0265	6.58691	3.27273	81.7091	0.19	6.2	8.7	6.54545	81.6785	279.824	1268.18	4555.93	3840.79
2016-08-13	2016	2016绿城	15	2016建业	13	425952016绿城2016建业	3	0	4-4-2 (100.0%)	442	2016绿城25	黄希扬	CM	0	1985-06-14	44.6833	52.11	91	96	0	9	9.49451	10.5495	70.59	4.21978	50	30.5934	75.86	20.59	11.18	35.8681	2.26	9.7593	6.0902	2.10989	26.4791	0.06	6.1	8.1	3.16484	26.5113	239.54	1076.66	3844.75	4571.55
2016-08-13	2016	2016申花	4	2016恒大	1	425952016申花2016恒大	2	1	4-4-2 (100.0%)	442	2016申花13	瓜林	CM	1	1986-06-30	48.4	41.36	95	95	1	10	10	8	77.14	6	33.33	30	80	37.14	12.51	35	2	9.914	6.646	9	208	0.49	6.3	8.2	3	207.985	401.904	1039.75	3837.81	4426.13
2016-08-13	2016	2016申花	4	2016恒大	1	425952016申花2016恒大	2	1	4-4-2 (100.0%)	442	2016申花20	王赟	CM	0	1983-03-28	48.4	41.36	79	95	0	5	6.01266	13.2278	66.67	3.60759	33.33	38.481	59.38	27.27	12.68	39.6835	2.21	10.1397	7.00595	1.20253	13.8291	0.03	6.3	8.5	2.40506	13.8786	245.627	1244.31	4274.85	4360.68
2016-08-14	2016	2016宏运	11	2016华夏	7	425962016宏运2016华夏	0	0	4-4-2 (100.0%)	442	2016宏运8	张野	CM	0	1987-04-26	51.3833	49.71	66	94	0	7	9.9697	8.54545	83.78	7.12121	60	51.2727	72.22	51.35	10.88	52.697	2	12.089	8.55827	7.12121	166.209	0.4	7.6	9.7	1.42424	166.209	621.624	1939.74	5381.46	3980.44
2016-08-14	2016	2016宏运	11	2016华夏	7	425962016宏运2016华夏	0	0	4-4-2 (100.0%)	442	2016宏运4	孙世林	CM	0	1989-10-24	51.3833	49.71	94	94	1	18	18	13	80.3	3	66.67	62	77.42	36.36	17	66	1.98	11.348	7.964	5	138.9	0.33	7.2	9.3	3	138.882	493.592	1890	4854.96	3970.26
2016-08-20	2016	2016鲁能	14	2016泰达	10	426022016鲁能2016泰达	4	1	4-4-2 (100.0%)	442	2016鲁能35	戴琳	CM	0	1987-11-28	53.7667	46.95	63	94	0	8	11.9365	10.4444	75	10.4444	57.14	38.7937	76.92	57.14	13.84	41.7778	1.57	10.1281	7.04105	4.47619	85.7937	0.2	6.4	7.9	4.47619	85.7908	294.442	1309.88	4304.39	4133.79
2016-08-20	2016	2016鲁能	14	2016泰达	10	426022016鲁能2016泰达	4	1	4-4-2 (100.0%)	442	2016鲁能22	蒿俊闵	CM	0	1987-03-24	53.7667	46.95	94	94	1	11	11	15	74.14	8	75	54	72.22	39.66	14.13	58	2.1	10.452	7.464	4	106.8	0.26	6.6	8.3	7	106.759	396.806	1535.07	4504.3	3909.44
2016-08-20	2016	2016宏运	11	2016申花	4	426022016宏运2016申花	1	2	4-4-2 (100.0%)	442	2016宏运8	张野	CM	0	1987-04-26	44.8333	42.72	47	97	0	2	4.12766	12.383	64.71	0	0	30.9574	60	41.18	16.06	35.0851	1.82	10.8537	7.10577	0	0	0	6.7	9.1	4.12766	0	272.968	1481.37	4753.69	4345.77
2016-08-20	2016	2016宏运	11	2016申花	4	426022016宏运2016申花	1	2	4-4-2 (100.0%)	442	2016宏运4	孙世林	CM	0	1989-10-24	44.8333	42.72	97	97	1	11	11	8	84.62	6	50	46	84.78	42.31	9.77	52	1.83	10.726	7.007	6	113.3	0.27	6.6	9.4	4	113.292	474.92	1531.97	4498.98	4107.23
2016-09-18	2016	2016绿城	15	2016上港	3	426312016绿城2016上港	1	2	4-4-2 (100.0%)	442	2016绿城25	黄希扬	CM	0	1985-06-14	51.5333	49.35	66	95	0	10	14.3939	11.5152	77.78	8.63636	33.33	51.8182	75	36.11	12.7	51.8182	2.25	9.94621	7.56833	2.87879	29.6515	0.07	6.3	8.2	5.75758	29.6125	471.933	1463.82	4066.93	3914.14
2016-09-18	2016	2016绿城	15	2016上港	3	426312016绿城2016上港	1	2	4-4-2 (100.0%)	442	2016绿城18	赵宇豪	CM	0	1993-04-07	51.5333	49.35	82	95	0	10	11.5854	13.9024	70	11.5854	50	42.8659	75.68	42.5	10.31	46.3415	1.6	9.80933	7.2872	1.15854	18.4207	0.05	6.1	7.9	6.95122	18.3739	158.825	1068.78	4587.02	3976.71
2016-10-16	2016	2016国安	5	2016亚泰	12	426592016国安2016亚泰	1	2	4-4-2 (100.0%)	442	2016国安5	拉尔夫	CM	1	1984-06-09	46.35	53.54	94	94	1	24	24	15	76.92	6	33.33	56	82.14	36.92	12.32	65	1.63	10.507	6.937	5	94.9	0.23	6.7	9	4	94.9075	505.227	1454.35	4567.84	3884.84
2016-10-16	2016	2016国安	5	2016亚泰	12	426592016国安2016亚泰	1	2	4-4-2 (100.0%)	442	2016国安6	张晓彬	CM	0	1985-02-14	46.35	53.54	60	94	0	11	17.2333	14.1	75.68	14.1	55.56	56.4	72.22	54.05	12.23	57.9667	1.51	10.8053	7.4589	1.56667	12.0633	0.03	6.9	9.3	10.9667	12.0009	479.207	1952.47	4502.75	3859.42
2016-10-16	2016	2016鲁能	14	2016华夏	7	426592016鲁能2016华夏	1	0	4-4-2 (100.0%)	442	2016鲁能14	王彤	CM	0	1993-02-12	51.25	43.95	94	94	1	9	9	12	62.5	6	16.67	30	60	46.88	19.52	32	1.63	11.09	7.628	3	55.1	0.13	7.1	9	4	55.0619	539.655	1608.5	4686.79	4200.35
2016-10-16	2016	2016鲁能	14	2016华夏	7	426592016鲁能2016华夏	1	0	4-4-2 (100.0%)	442	2016鲁能22	蒿俊闵	CM	0	1987-03-24	51.25	43.95	94	94	1	17	17	8	83.33	7	71.43	43	81.4	43.75	13.46	48	2.15	10.347	7.398	5	116.5	0.29	6.6	8.7	7	116.455	463.147	1432.31	4366.39	3969.14
2016-10-22	2016	2016鲁能	14	2016上港	3	426652016鲁能2016上港	1	4	4-4-2 (100.0%)	442	2016鲁能14	王彤	CM	0	1993-02-12	56.35	52.11	95	95	1	10	10	5	86.49	2	50	32	93.75	32.43	11.79	37	1.97	10.835	8.012	11	217.8	0.53	6.8	8.5	4	217.757	646.425	1548.56	3994.75	4427.77
2016-10-22	2016	2016鲁能	14	2016上港	3	426652016鲁能2016上港	1	4	4-4-2 (100.0%)	442	2016鲁能6	尤西雷	CM	1	1988-04-06	56.35	52.11	95	95	1	19	19	14	79.41	6	50	65	78.46	29.41	18.14	68	2.44	10.07	7.466	8	147	0.35	6.4	8	3	147.028	709.483	1299.38	3564.77	4349.03
2016-10-23	2016	2016宏运	11	2016亚泰	12	426662016宏运2016亚泰	0	1	4-4-2 (100.0%)	442	2016宏运8	张野	CM	0	1987-04-26	50.55	51.16	93	95	0	14	14.3011	19.4086	66.67	5.10753	40	55.1613	59.26	47.37	14.23	58.2258	1.91	11.9516	8.21597	5.10753	90.4032	0.21	7.5	9.7	10.2151	90.3628	661.135	2395.82	5348.79	3455.56
2016-10-23	2016	2016宏运	11	2016亚泰	12	426662016宏运2016亚泰	0	1	4-4-2 (100.0%)	442	2016宏运6	杨宇	CM	0	1985-04-18	50.55	51.16	95	95	1	23	23	20	71.01	6	83.33	65	72.31	43.48	13.84	69	1.83	10.907	7.356	7	123.3	0.3	6.8	8.7	7	123.274	513.081	1750.88	4600.35	3919.04
2016-10-26	2016	2016鲁能	14	2016力帆	8	426692016鲁能2016力帆	1	1	4-4-2 (100.0%)	442	2016鲁能6	尤西雷	CM	1	1988-04-06	58.8167	57.66	98	98	1	20	20	12	85.71	5	40	80	80	27.38	14.12	84	2.9	10.987	8.04	6	134.2	0.31	6.7	8.2	8	134.175	360.012	1694.42	4051.05	4747.82
2016-10-26	2016	2016鲁能	14	2016力帆	8	426692016鲁能2016力帆	1	1	4-4-2 (100.0%)	442	2016鲁能22	蒿俊闵	CM	0	1987-03-24	58.8167	57.66	98	98	1	22	22	14	85.11	14	71.43	85	83.53	42.55	14.88	94	1.94	11.031	8.051	5	78.6	0.19	6.7	8.2	15	78.571	341.567	1517.26	4681.84	4411.88
2017-03-04	2017	2017鲁能	6	2017泰达	13	427982017鲁能2017泰达	2	0	4-4-2 (100.0%)	442	2017鲁能6	王彤	CM	0	1993-02-12	53.5333	51.47	93	95	0	9	9.19355	6.12903	86.36	6.12903	66.67	44.9462	84.09	25	12.12	44.9462	2.32	11.6778	8.23742	5.10753	102.559	0.24	7.3	9.1	5.10753	102.522	511.538	1897.32	5152.09	4014.52
2017-03-04	2017	2017鲁能	6	2017泰达	13	427982017鲁能2017泰达	2	0	4-4-2 (100.0%)	442	2017鲁能22	蒿俊闵	CM	0	1987-03-24	53.5333	51.47	95	95	1	14	14	20	71.01	9	55.56	65	73.85	44.93	14.13	69	2.03	11.346	8.088	7	211.1	0.47	7.1	9.1	8	211.109	474.5	1940.34	4739	3980.96
2017-03-04	2017	2017鲁能	6	2017泰达	13	427982017鲁能2017泰达	2	0	4-4-2 (100.0%)	442	2017鲁能26	崔巍	CM	0	1994-08-16	53.5333	51.47	57	95	0	4	6.66667	10	80.65	5	33.33	48.3333	82.76	25.81	5.91	51.6667	2.48	12.6033	9.12333	10	137.5	0.33	7.9	10.1	0	137.524	1032.01	2328.37	5727.84	3377.79
2017-03-05	2017	2017力帆	10	2017富德	15	427992017力帆2017富德	0	0	4-4-2 (100.0%)	442	2017力帆5	郑又荣	CM	1	1989-12-14	59.0667	65.04	94	94	1	21	21	15	86.96	4	75	105	91.43	20	14.46	115	2.69	11.268	8.778	5	84	0.21	7.2	8.9	4	84.0436	470.238	1770.44	5218.37	3725.22
2017-03-05	2017	2017力帆	10	2017富德	15	427992017力帆2017富德	0	0	4-4-2 (100.0%)	442	2017力帆10	彭欣力	CM	0	1991-07-22	59.0667	65.04	77	94	0	10	12.2078	14.6494	82.35	6.1039	60	76.9091	88.89	22.06	14.43	83.013	2.19	11.1262	8.48442	1.22078	22.9506	0.06	7.1	8.7	2.44156	22.9862	361.382	1549.4	5571.59	3620.24
2017-03-10	2017	2017鲁能	6	2017恒大	1	428042017鲁能2017恒大	2	1	4-4-2 (100.0%)	442	2017鲁能6	王彤	CM	0	1993-02-12	56.2833	44.79	86	93	0	12	12.9767	10.814	75.61	4.32558	75	41.093	73.68	36.59	11.18	44.3372	1.95	11.0648	8.11155	2.16279	71.5884	0.18	7.1	8.6	4.32558	71.5863	656.632	1710.45	4694.35	3932.26
2017-03-10	2017	2017鲁能	6	2017恒大	1	428042017鲁能2017恒大	2	1	4-4-2 (100.0%)	442	2017鲁能22	蒿俊闵	CM	0	1987-03-24	56.2833	44.79	93	93	1	22	22	21	69.12	12	58.33	63	66.67	47.06	15.56	68	2.18	10.685	8.168	9	148.4	0.35	6.8	8.7	5	148.387	570.332	1611.15	4448.84	3905.94
2017-04-01	2017	2017恒大	1	2017上港	2	428262017恒大2017上港	3	2	4-4-2 (100.0%)	442	2017恒大8	保利尼奥	CM	1	1988-07-25	39.6167	46.49	92	92	1	14	14	15	65.91	10	70	36	69.44	45.45	11.25	44	1.77	9.982	6.226	7	114	0.28	6.5	9.4	8	114.025	736.834	1635.39	3626.1	3870.14
2017-04-01	2017	2017恒大	1	2017上港	2	428262017恒大2017上港	3	2	4-4-2 (100.0%)	442	2017恒大4	徐新	CM	0	1994-04-19	39.6167	46.49	52	92	0	11	19.4615	7.07692	78.95	1.76923	100	31.8462	77.78	63.16	15.76	33.6154	1.47	9.69715	5.84908	12.3846	244.331	0.6	6.2	8.8	1.76923	244.355	877.216	1091.59	3376.2	4108.39
2017-04-02	2017	2017鲁能	6	2017亚泰	7	428272017鲁能2017亚泰	2	0	4-4-2 (100.0%)	442	2017鲁能6	王彤	CM	0	1993-02-12	45.2833	43.14	93	95	0	21	21.4516	10.2151	78.26	7.15054	57.14	44.9462	79.55	43.48	11.93	46.9892	1.93	10.5133	6.51005	5.10753	91.5269	0.21	6.6	8.7	9.19355	91.5407	520.531	1344.67	4434.81	4122.21
2017-04-02	2017	2017鲁能	6	2017亚泰	7	428272017鲁能2017亚泰	2	0	4-4-2 (100.0%)	442	2017鲁能22	蒿俊闵	CM	0	1987-03-24	45.2833	43.14	95	95	1	14	14	17	63.04	9	44.44	43	62.79	50	16.84	46	1.93	9.829	6.411	3	55.4	0.13	6.2	8.5	10	55.4151	407.368	1166.66	4005.91	4193.68
2017-04-14	2017	2017力帆	10	2017恒丰	8	428392017力帆2017恒丰	2	1	4-4-2 (100.0%)	442	2017力帆8	丁捷	CM	0	1987-04-29	48.1167	49.15	94	94	1	15	15	14	70.21	2	50	45	73.33	51.06	14	47	1.87	10.548	7.17	5	104.6	0.26	6.7	8.9	4	104.616	566.055	1816.12	3829.21	4232.23
2017-04-14	2017	2017力帆	10	2017恒丰	8	428392017力帆2017恒丰	2	1	4-4-2 (100.0%)	442	2017力帆10	彭欣力	CM	0	1991-07-22	48.1167	49.15	94	94	1	12	12	8	80	5	40	38	78.95	42.5	11.3	40	1.95	10.807	7.279	3	36.2	0.09	6.9	9.1	4	36.1957	379.087	1878.27	4506.01	4007.03
2017-04-17	2017	2017宏运	16	2017富力	5	428422017宏运2017富力	1	4	4-4-2 (100.0%)	442	2017宏运6	杨宇	CM	0	1985-04-18	52.7333	41.44	75	94	0	13	16.2933	17.5467	74.07	3.76	33.33	65.1733	75	46.3	11.88	67.68	1.85	11.3652	8.34093	6.26667	91.744	0.23	7.2	9.3	1.25333	91.7464	887.989	1985.88	4546.04	3853.64
2017-04-17	2017	2017宏运	16	2017富力	5	428422017宏运2017富力	1	4	4-4-2 (100.0%)	442	2017宏运4	王皓	CM	0	1993-01-30	52.7333	41.44	64	94	0	8	11.75	17.625	72.73	10.2812	71.43	58.75	72.5	36.36	12.73	64.625	2	12.994	9.72753	2.9375	36.8656	0.09	8.2	10.2	10.2812	36.8871	487.365	2197.47	6909.48	3363.08
2017-04-29	2017	2017国安	9	2017宏运	16	428542017国安2017宏运	4	2	4-4-2 (100.0%)	442	2017国安18	金泰延	CM	1	1989-08-21	47.1833	47.8	80	96	0	10	12	8.4	81.08	9.6	87.5	39.6	84.85	27.03	5.26	44.4	2.38	11.0808	7.0752	12	202.56	0.47	6.9	9.2	0	202.617	897.782	1463.73	4637.97	3878.4
2017-04-29	2017	2017国安	9	2017宏运	16	428542017国安2017宏运	4	2	4-4-2 (100.0%)	442	2017国安5	拉尔夫	CM	1	1984-06-09	47.1833	47.8	96	96	1	18	18	11	78	3	0	43	88.37	32	12.97	50	1.94	10.77	7.114	3	38.7	0.09	6.7	9	3	38.674	627.518	1517.45	4634.3	3951.71
2017-04-29	2017	2017国安	9	2017宏运	16	428542017国安2017宏运	4	2	4-4-2 (100.0%)	442	2017国安10	张稀哲	CM	0	1991-01-23	47.1833	47.8	84	96	0	10	11.4286	17.1429	68.09	1.14286	100	48	69.05	44.68	11.64	53.7143	2.23	10.3154	6.73257	6.85714	130.4	0.3	6.4	8.4	0	130.4	498.318	1305.22	4195.35	4186.11
2017-04-29	2017	2017苏宁	12	2017权健	3	428542017苏宁2017权健	2	2	4-4-2 (100.0%)	442	2017苏宁7	拉米雷斯	CM	1	1987-03-24	45.7167	44.12	95	95	1	13	13	14	71.43	7	85.71	41	73.17	34.69	11.13	49	1.94	9.978	6.49	9	223	0.52	6.3	8.5	4	223.015	450.452	1281.45	3729.26	4293.91
2017-04-29	2017	2017苏宁	12	2017权健	3	428542017苏宁2017权健	2	2	4-4-2 (100.0%)	442	2017苏宁8	刘建业	CM	0	1987-06-17	45.7167	44.12	78	95	0	12	14.6154	12.1795	75	6.08974	100	43.8462	80.56	40	13	48.7179	1.93	10.7606	6.79737	1.21795	53.9551	0.12	6.8	9.1	2.4359	53.9236	614.037	1752.08	4584.59	3755.98
2017-05-07	2017	2017鲁能	6	2017富力	5	428622017鲁能2017富力	3	0	4-4-2 (100.0%)	442	2017鲁能6	王彤	CM	0	1993-02-12	55.6667	41.44	93	93	1	10	10	11	63.33	7	71.43	26	65.38	40	11.94	30	2.1	10.912	8.177	4	62.5	0.16	7	8.8	7	62.4811	521.31	1712.58	4644.89	3970.5
2017-05-07	2017	2017鲁能	6	2017富力	5	428622017鲁能2017富力	3	0	4-4-2 (100.0%)	442	2017鲁能22	蒿俊闵	CM	0	1987-03-24	55.6667	41.44	93	93	1	10	10	11	77.08	4	50	43	76.74	37.5	15.32	48	2.5	10.526	7.943	5	88.7	0.22	6.8	8.6	3	88.6592	457.193	1697.81	4051.56	4231.09
2017-05-13	2017	2017恒丰	8	2017权健	3	428682017恒丰2017权健	2	1	4-4-2 (100.0%)	442	2017恒丰18	闵俊麟	CM	0	1994-01-19	42.8667	42.44	96	96	1	10	10	6	80	3	0	29	72.41	66.67	7.09	30	1.7	9.982	6.41	8	221.9	0.52	6.2	9	1	221.877	776.098	1470.86	3404.66	4108.56
2017-05-13	2017	2017恒丰	8	2017权健	3	428682017恒丰2017权健	2	1	4-4-2 (100.0%)	442	2017恒丰15	张萌祺	CM	0	1989-10-10	42.8667	42.44	50	96	0	5	9.6	11.52	53.85	1.92	100	23.04	50	38.46	19.38	24.96	1.92	10.7251	6.7872	0	0	0	6.7	9.2	1.92	0	461.048	1620.38	4440.77	4202.23
2017-05-13	2017	2017恒丰	8	2017权健	3	428682017恒丰2017权健	2	1	4-4-2 (100.0%)	442	2017恒丰6	范云龙	CM	0	1989-03-15	42.8667	42.44	46	96	0	5	10.4348	18.7826	59.09	0	0	39.6522	57.89	50	16.18	45.913	1.68	10.4014	6.35687	4.17391	110.817	0.27	6.5	9.2	4.17391	110.725	630.784	1359.08	4246.55	4054.49
2017-05-14	2017	2017苏宁	12	2017鲁能	6	428692017苏宁2017鲁能	2	1	4-4-2 (100.0%)	442	2017苏宁7	拉米雷斯	CM	1	1987-03-24	50.75	52.81	96	96	1	8	8	20	69.7	10	60	52	73.08	33.33	16.74	66	2.11	10.814	7.386	7	110.6	0.26	6.8	8.7	5	110.579	543.092	1310.5	4815.06	4034.51
2017-05-14	2017	2017苏宁	12	2017鲁能	6	428692017苏宁2017鲁能	2	1	4-4-2 (100.0%)	442	2017苏宁8	刘建业	CM	0	1987-06-17	50.75	52.81	96	96	1	19	19	17	80.46	7	28.57	86	80.23	34.48	13.13	87	1.97	11.302	7.891	3	84.9	0.2	7.1	9.3	3	84.8898	715.92	1799.34	5070.5	3630.96
2017-05-20	2017	2017鲁能	6	2017富德	15	428752017鲁能2017富德	1	1	4-4-2 (100.0%)	442	2017鲁能22	蒿俊闵	CM	0	1987-03-24	54.4667	52.91	93	93	1	13	13	10	86.11	6	83.33	71	84.51	25	13.82	72	2.26	10.222	7.632	4	151.5	0.36	6.6	8.4	4	151.476	411.831	1326.42	4238.01	4094.6
2017-05-20	2017	2017鲁能	6	2017富德	15	428752017鲁能2017富德	1	1	4-4-2 (100.0%)	442	2017鲁能16	周海滨	CM	0	1985-07-19	54.4667	52.91	47	93	0	12	23.7447	15.8298	77.78	5.93617	100	65.2979	81.82	44.44	10.87	71.234	1.94	11.6487	8.57381	3.95745	115.953	0.28	7.5	9.9	9.89362	115.957	890.583	2353.99	4686.48	3601.61
2017-05-20	2017	2017鲁能	6	2017富德	15	428752017鲁能2017富德	1	1	4-4-2 (100.0%)	442	2017鲁能26	崔巍	CM	0	1994-08-16	54.4667	52.91	46	93	0	2	4.04348	4.04348	93.75	8.08696	75	60.6522	96.67	15.63	11.2	64.6957	3.03	12.0091	9.5042	4.04348	86.7326	0.22	7.7	10	4.04348	86.7015	820.583	2165.2	5954.83	2982.76
2017-05-27	2017	2017华夏	4	2017亚泰	7	428822017华夏2017亚泰	2	1	4-4-2 (100.0%)	442	2017华夏25	姆比亚	CM	1	1986-05-20	49.7833	52.32	97	97	1	18	18	18	74.65	9	66.67	63	80.95	38.03	9.87	71	1.92	11.703	8.191	3	35.5	0.08	7.2	9.9	8	35.4849	731.545	2183.22	4959.34	3793.04
2017-05-27	2017	2017华夏	4	2017亚泰	7	428822017华夏2017亚泰	2	1	4-4-2 (100.0%)	442	2017华夏30	李行	CM	0	1989-09-19	49.7833	52.32	57	97	0	3	5.10526	8.50877	85.29	1.70175	0	54.4561	84.38	38.24	8.89	57.8596	1.82	12.3547	9.28647	3.40351	89.0018	0.2	7.6	10	3.40351	88.9979	800.168	2553.54	5007.09	3905.57
2017-05-27	2017	2017恒丰	8	2017苏宁	12	428822017恒丰2017苏宁	2	2	4-4-2 (100.0%)	442	2017恒丰18	闵俊麟	CM	0	1994-01-19	45.4	53.16	97	97	1	12	12	15	64.29	2	50	37	64.86	33.33	18	42	1.93	10.183	6.527	5	141.4	0.33	6.3	8.6	0	141.442	505.56	1537.49	3835.31	4163.14
2017-05-27	2017	2017恒丰	8	2017苏宁	12	428822017恒丰2017苏宁	2	2	4-4-2 (100.0%)	442	2017恒丰6	范云龙	CM	0	1989-03-15	45.4	53.16	97	97	1	20	20	17	74.24	9	55.56	62	66.13	39.39	22.85	66	2.17	10.136	6.488	2	23.8	0.05	6.2	8.6	10	23.8009	434.639	1390.91	4195.62	4090.9
2017-06-03	2017	2017鲁能	6	2017权健	3	428892017鲁能2017权健	1	2	4-4-2 (100.0%)	442	2017鲁能6	王彤	CM	0	1993-02-12	52.85	59.7	96	96	1	15	15	8	87.69	3	33.33	64	85.94	26.15	15.26	65	2.22	10.476	7.252	11	238.2	0.56	6.5	8.2	4	238.21	504.258	1143.81	4305.4	4284.29
2017-06-03	2017	2017鲁能	6	2017权健	3	428892017鲁能2017权健	1	2	4-4-2 (100.0%)	442	2017鲁能22	蒿俊闵	CM	0	1987-03-24	52.85	59.7	96	96	1	8	8	25	68.75	5	20	74	67.57	32.5	12.67	80	2.31	10.434	7.295	7	138.7	0.32	6.5	8.3	1	138.718	514.852	1484.42	3829.01	4466.83
2017-06-24	2017	2017鲁能	6	2017恒丰	8	429102017鲁能2017恒丰	2	2	4-4-2 (100.0%)	442	2017鲁能6	王彤	CM	0	1993-02-12	49.7	48.14	96	96	1	15	15	11	74.42	4	100	39	76.92	46.51	11.55	43	1.93	10.46	6.885	8	122.9	0.3	6.5	8.3	3	122.939	475.965	1271.81	4235.91	4353.53
2017-06-24	2017	2017鲁能	6	2017恒丰	8	429102017鲁能2017恒丰	2	2	4-4-2 (100.0%)	442	2017鲁能22	蒿俊闵	CM	0	1987-03-24	49.7	48.14	96	96	1	18	18	18	68.97	7	71.43	52	63.46	43.1	18.46	58	1.93	10.405	6.843	4	79.5	0.19	6.5	8.3	3	79.4525	452.908	1209.41	4193.4	4469.8
2017-06-24	2017	2017恒丰	8	2017鲁能	6	429102017恒丰2017鲁能	2	2	4-4-2 (100.0%)	442	2017恒丰18	闵俊麟	CM	0	1994-01-19	49.7	51.86	77	96	0	10	12.4675	12.4675	79.59	8.72727	57.14	56.1039	80	28.57	11.83	61.0909	2.08	10.8455	7.48426	7.48052	116.447	0.27	6.7	8.7	6.23377	116.438	681.102	1622.16	4098.29	4327.07
2017-06-24	2017	2017恒丰	8	2017鲁能	6	429102017恒丰2017鲁能	2	2	4-4-2 (100.0%)	442	2017恒丰6	范云龙	CM	0	1989-03-15	49.7	51.86	96	96	1	14	14	10	83.87	4	50	60	81.67	35.48	13.32	62	2.39	10.722	7.27	2	46.2	0.11	6.7	8.8	2	46.18	433.904	1484.68	4796.45	3961.04
2017-07-02	2017	2017恒丰	8	2017富德	15	429182017恒丰2017富德	1	2	4-4-2 (100.0%)	442	2017恒丰18	闵俊麟	CM	0	1994-01-19	53.15	68.45	95	95	1	14	14	10	87.18	6	66.67	73	91.78	24.36	11.87	78	2.15	10.197	7.29	2	53.9	0.13	6.4	8.2	4	53.9039	491.6	1438.14	3840.96	4372.26
2017-07-02	2017	2017恒丰	8	2017富德	15	429182017恒丰2017富德	1	2	4-4-2 (100.0%)	442	2017恒丰24	王军	CM	0	1990-07-01	53.15	68.45	46	95	0	6	12.3913	20.6522	78.26	0	0	88.8043	81.4	21.74	18.57	95	2.13	11.0407	8.11217	4.13043	68.9783	0.16	6.9	9.2	4.13043	69.0186	590.517	1837.36	4620.38	3922.75
2017-07-08	2017	2017恒丰	8	2017宏运	16	429242017恒丰2017宏运	1	0	4-4-2 (100.0%)	442	2017恒丰18	闵俊麟	CM	0	1994-01-19	50.35	51.52	102	102	1	7	7	12	79.66	1	100	53	84.91	33.9	10.74	59	2.19	10.57	7.192	4	64.5	0.15	6.2	8.6	3	64.4631	706.805	1570.75	3589.63	4638.25
2017-07-08	2017	2017恒丰	8	2017宏运	16	429242017恒丰2017宏运	1	0	4-4-2 (100.0%)	442	2017恒丰6	范云龙	CM	0	1989-03-15	50.35	51.52	76	102	0	12	16.1053	24.1579	63.27	6.71053	80	60.3947	60	46.94	15.7	65.7632	2.04	11.0267	7.21918	0	0	0	6.4	8.6	8.05263	0	288.429	1932.03	4096.53	4710.39
2017-07-09	2017	2017鲁能	6	2017泰达	13	429252017鲁能2017泰达	2	0	4-4-2 (100.0%)	442	2017鲁能13	张驰	CM	0	1987-07-08	46.6	43.92	61	97	0	5	7.95082	14.3115	50	1.59016	100	22.2623	64.29	38.89	11.79	28.623	1.89	10.29	6.33521	7.95082	165.059	0.38	6.3	8.2	0	165.07	558.601	1514.64	3474.2	4578.18
2017-07-09	2017	2017鲁能	6	2017泰达	13	429252017鲁能2017泰达	2	0	4-4-2 (100.0%)	442	2017鲁能22	蒿俊闵	CM	0	1987-03-24	46.6	43.92	97	97	1	13	13	15	65.12	9	33.33	39	69.23	39.53	14.3	43	2	9.608	6.042	3	66.5	0.16	5.9	7.8	7	66.537	377.139	996.969	3229.44	4938.33
2017-07-15	2017	2017宏运	16	2017建业	14	429312017宏运2017建业	1	2	4-4-2 (100.0%)	442	2017宏运8	张野	CM	0	1987-04-26	54.55	49.95	97	97	1	7	7	13	83.12	6	50	72	87.5	33.77	13.34	77	2.36	11.541	8.292	6	107.6	0.25	7.1	9.1	3	107.635	521.716	1740.93	4996.08	4174.93
2017-07-15	2017	2017宏运	16	2017建业	14	429312017宏运2017建业	1	2	4-4-2 (100.0%)	442	2017宏运6	杨宇	CM	0	1985-04-18	54.55	49.95	97	97	1	17	17	15	80.77	5	60	76	80.26	34.62	11.57	78	1.99	10.66	7.718	8	177.7	0.41	6.6	8.5	8	177.656	426.021	1340.77	4327.67	4388.19
2017-07-15	2017	2017华夏	4	2017力帆	10	429312017华夏2017力帆	1	2	4-4-2 (100.0%)	442	2017华夏3	赵宇豪	CM	0	1993-04-07	55.4167	67.06	96	96	1	12	12	8	85.96	7	71.43	56	85.71	29.82	15.28	57	1.89	10.604	7.951	4	105.2	0.25	6.6	8.6	5	105.22	376.563	1208.99	4748.16	4165
2017-07-15	2017	2017华夏	4	2017力帆	10	429312017华夏2017力帆	1	2	4-4-2 (100.0%)	442	2017华夏15	尹鸿博	CM	0	1989-10-30	55.4167	67.06	96	96	1	3	3	7	91.86	1	100	86	90.7	29.07	13.33	86	2.14	11.674	8.451	12	278.7	0.65	7.3	9.1	3	278.741	525.605	1833.77	4733.54	4302.04
2017-08-09	2017	2017恒丰	8	2017申花	11	429562017恒丰2017申花	3	0	4-4-2 (100.0%)	442	2017恒丰18	闵俊麟	CM	0	1994-01-19	50.3	57.72	98	98	1	15	15	14	81.08	5	60	69	82.61	31.08	8.97	74	2.19	9.691	6.252	9	212.9	0.49	5.9	7.6	0	212.949	496.415	850.569	2824.76	5306.3
2017-08-09	2017	2017恒丰	8	2017申花	11	429562017恒丰2017申花	3	0	4-4-2 (100.0%)	442	2017恒丰26	马里奥·苏亚雷斯	CM	1	1987-02-24	50.3	57.72	98	98	1	14	14	12	82.09	7	71.43	61	85.25	28.36	12.98	67	2.37	9.593	6.083	6	132	0.31	5.8	7.4	2	131.98	740.419	979.576	3085.69	4655.24
2017-08-10	2017	2017宏运	16	2017恒大	1	429572017宏运2017恒大	0	3	4-4-2 (100.0%)	442	2017宏运8	张野	CM	0	1987-04-26	54.0667	35.16	94	94	1	4	4	10	67.74	2	50	30	66.67	48.39	9.79	31	2.06	11.319	8.229	5	85.1	0.2	7.2	9.1	2	85.0948	618.494	1620.45	4936.43	4058.59
2017-08-10	2017	2017宏运	16	2017恒大	1	429572017宏运2017恒大	0	3	4-4-2 (100.0%)	442	2017宏运6	杨宇	CM	0	1985-04-18	54.0667	35.16	79	94	0	11	13.0886	8.32911	75	5.94937	40	30.9367	73.08	35.71	8.52	33.3165	2.32	10.1342	7.38792	2.37975	27.0101	0.06	6.4	8.3	2.37975	27.0503	355.152	1442.57	4184.57	4124.76
2017-08-13	2017	2017恒丰	8	2017富力	5	429602017恒丰2017富力	2	0	4-4-2 (100.0%)	442	2017恒丰18	闵俊麟	CM	0	1994-01-19	52.85	54.66	79	97	0	9	11.0506	9.82278	78.38	3.68354	33.33	41.7468	82.35	37.84	10.64	45.4304	2.05	10.7707	7.4383	1.22785	31.1873	0.07	6.6	8.4	1.22785	31.1574	777.052	1623.13	3902.7	4437.03
2017-08-13	2017	2017恒丰	8	2017富力	5	429602017恒丰2017富力	2	0	4-4-2 (100.0%)	442	2017恒丰26	马里奥·苏亚雷斯	CM	1	1987-02-24	52.85	54.66	97	97	1	9	9	8	88.73	4	50	66	90.91	30.99	15.81	71	2.07	9.947	7.175	4	78.9	0.18	6.1	8.1	4	78.9146	273.187	1379.05	4009.07	4206.92
2017-08-13	2017	2017宏运	16	2017国安	9	429602017宏运2017国安	0	4	4-4-2 (100.0%)	442	2017宏运8	张野	CM	0	1987-04-26	49.2833	35.27	94	94	1	4	4	7	80	2	100	35	74.29	45.71	12.24	35	1.83	10.798	7.563	3	105	0.25	6.9	9.2	0	104.963	612.543	1721.19	4240.51	4119
2017-08-13	2017	2017宏运	16	2017国安	9	429602017宏运2017国安	0	4	4-4-2 (100.0%)	442	2017宏运6	杨宇	CM	0	1985-04-18	49.2833	35.27	68	94	0	10	13.8235	12.4412	62.5	2.76471	50	30.4118	68.18	58.33	8.15	33.1765	1.58	10.5169	7.4025	4.14706	38.7059	0.1	6.7	8.9	2.76471	38.6641	428.135	1786.74	4207.22	4056.11
2017-08-13	2017	2017宏运	16	2017国安	9	429602017宏运2017国安	0	4	4-4-2 (100.0%)	442	2017宏运9	乌贾	CM	0	1990-10-14	49.2833	35.27	48	94	0	6	11.75	17.625	40	9.79167	60	29.375	40	66.67	14.15	29.375	1.47	9.12779	6.43313	3.91667	151.183	0.36	5.8	8.2	11.75	151.204	487.478	1447.21	2929.25	4113.54
2017-08-19	2017	2017恒丰	8	2017上港	2	429662017恒丰2017上港	2	1	4-4-2 (100.0%)	442	2017恒丰18	闵俊麟	CM	0	1994-01-19	47.7833	49.81	96	96	1	10	10	11	78.85	3	0	49	79.59	36.54	9.54	52	2.06	10.064	6.658	2	29.2	0.07	6.2	8.4	2	29.1896	543.021	1551.66	3681.61	4258.68
2017-08-19	2017	2017恒丰	8	2017上港	2	429662017恒丰2017上港	2	1	4-4-2 (100.0%)	442	2017恒丰26	马里奥·苏亚雷斯	CM	1	1987-02-24	47.7833	49.81	96	96	1	13	13	14	76.27	2	50	53	69.81	32.2	18.42	59	2.37	10.105	6.718	1	12.1	0.03	6.3	8.4	7	12.1427	411.917	1677.72	3825.31	4177.46
2017-08-20	2017	2017鲁能	6	2017富力	5	429672017鲁能2017富力	1	1	4-4-2 (100.0%)	442	2017鲁能22	蒿俊闵	CM	0	1987-03-24	52.5	37.77	96	96	1	8	8	13	74	3	33.33	45	73.33	34	16.34	50	2.1	10.157	7.296	4	109.7	0.25	6.3	8.3	2	109.667	329.93	1190.01	4145.77	4381.18
2017-09-10	2017	2017宏运	16	2017力帆	10	429882017宏运2017力帆	0	2	4-4-2 (100.0%)	442	2017宏运21	穆隆戈蒂	CM	1	1986-01-25	51.8833	52.64	95	95	1	18	18	20	67.74	7	71.43	53	75.47	33.87	9.22	62	2.19	10.594	7.469	6	131.3	0.31	6.6	8.6	13	131.272	459.855	1425.15	4317.23	4260.6
2017-09-10	2017	2017宏运	16	2017力帆	10	429882017宏运2017力帆	0	2	4-4-2 (100.0%)	442	2017宏运6	杨宇	CM	0	1985-04-18	51.8833	52.64	95	95	1	12	12	13	83.12	5	20	75	84	22.08	11.51	77	2.42	9.96	6.951	3	32.3	0.07	6.2	8	2	32.3101	351.635	1252.22	3990.44	4333.05
2017-09-10	2017	2017国安	9	2017富德	15	429882017国安2017富德	4	4	4-4-2（100%）	442	2017国安21	雷纳托.奥古斯托	CM	1	1988-02-08	56.45	58.81	96	96	1	16	16	28	80.82	2	50	140	80	39.04	17.91	146	2.06	10.971	7.989	6	125.1	0.29	6.9	8.5	3	125.115	736.936	1984.54	4260.44	3864.29
2017-09-10	2017	2017国安	9	2017富德	15	429882017国安2017富德	4	4	4-4-2（100%）	442	2017国安5	拉尔夫	CM	1	1984-06-09	56.45	58.81	96	96	1	17	17	11	87.78	5	100	87	88.51	28.89	10.08	90	1.92	10.214	7.581	2	23.8	0.06	6.4	8.1	1	23.8487	380.935	1162.43	4512.53	4133.96
2017-09-16	2017	2017国安	9	2017富力	5	429942017国安2017富力	1	2	4-4-2 (100.0%)	442	2017国安21	雷纳托.奥古斯托	CM	1	1988-02-08	51.9667	54.86	94	94	1	6	6	28	66.67	2	0	7	85.71	25	7.41	12	2.33	11.054	8.278	8	109.3	0.27	7	8.9	8	109.266	600.317	1802.24	4825.47	3717.13
2017-09-16	2017	2017国安	9	2017富力	5	429942017国安2017富力	1	2	4-4-2 (100.0%)	442	2017国安5	拉尔夫	CM	1	1984-06-09	51.9667	54.86	94	94	1	13	13	7	71.88	6	66.67	87	65.52	50	15.7	96	2.17	10.007	6.398	12	270.9	0.65	6.4	8.7	3	270.873	908.731	1664.28	3274.32	3889.25
2017-09-16	2017	2017鲁能	6	2017富德	15	429942017鲁能2017富德	1	1	4-4-2 (100.0%)	442	2017鲁能3	刘军帅	CM	0	1995-01-10	60.55	59.94	47	95	0	11	22.234	20.2128	80.77	2.02128	0	103.085	78.43	34.62	13.46	105.106	1.88	12.0226	9.37266	6.06383	114.606	0.28	7.5	9	12.1277	114.55	541.253	1747.81	5692.97	3926.97
2017-09-16	2017	2017鲁能	6	2017富德	15	429942017鲁能2017富德	1	1	4-4-2 (100.0%)	442	2017鲁能22	蒿俊闵	CM	0	1987-03-24	60.55	59.94	95	95	1	16	16	21	80.56	5	60	104	78.85	24.07	14.29	108	2.63	10.787	8.31	5	103.1	0.24	6.8	8.2	6	103.122	581.465	1218.48	4505.19	4378.8
2017-09-19	2017	2017鲁能	6	2017申花	11	429972017鲁能2017申花	0	0	4-4-2 (100.0%)	442	2017鲁能6	王彤	CM	0	1993-02-12	50.5833	52.96	95	95	1	11	11	11	78	10	60	46	84.78	30	10.76	50	2.26	9.794	6.69	5	85.4	0.2	6.1	7.9	3	85.3881	431.658	1099.67	3662.32	4515.21
2017-09-19	2017	2017鲁能	6	2017申花	11	429972017鲁能2017申花	0	0	4-4-2 (100.0%)	442	2017鲁能22	蒿俊闵	CM	0	1987-03-24	50.5833	52.96	95	95	1	11	11	11	81.97	5	60	55	85.45	26.23	10.45	61	2.41	9.929	6.797	10	208.1	0.49	6.2	8.1	2	208.096	406.553	1286.7	3588.31	4439.31
2017-09-23	2017	2017恒丰	8	2017苏宁	12	430012017恒丰2017苏宁	1	0	4-4-2 (100.0%)	442	2017恒丰26	马里奥·苏亚雷斯	CM	1	1987-02-24	53.1333	55.81	98	98	1	20	20	15	86.61	4	75	102	85.29	24.11	15.96	112	2.4	10.683	7.724	6	106.2	0.25	6.5	8.7	5	106.218	384.428	1679.98	4348.98	4163.77
2017-09-23	2017	2017恒丰	8	2017苏宁	12	430012017恒丰2017苏宁	1	0	4-4-2 (100.0%)	442	2017恒丰6	范云龙	CM	0	1989-03-15	53.1333	55.81	87	98	0	7	7.88506	14.6437	76.36	6.75862	50	59.7011	73.58	34.55	12.02	61.954	2.35	10.5333	7.74763	5.63218	140.241	0.32	6.4	8.6	2.25287	140.198	633.285	1537.32	4285.39	3937.52
2017-10-15	2017	2017申花	11	2017泰达	13	430232017申花2017泰达	1	2	4-4-2 (100.0%)	442	2017申花13	瓜林	CM	1	1986-06-30	48.5833	47.63	94	94	1	9	9	17	70.69	7	28.57	49	77.55	46.55	17.38	58	2.02	9.863	7.067	9	241.7	0.56	6.3	8.7	2	241.695	681.495	1485.39	3596.42	3858.25
2017-10-15	2017	2017申花	11	2017泰达	13	430232017申花2017泰达	1	2	4-4-2 (100.0%)	442	2017申花37	孙世林	CM	0	1989-10-24	48.5833	47.63	94	94	1	12	12	9	78.57	5	40	38	84.21	38.1	10.09	42	1.79	10.448	7.324	6	122.1	0.28	6.6	9	4	122.117	548.748	1872.29	4173.63	3731.33
2017-10-15	2017	2017泰达	13	2017申花	11	430232017泰达2017申花	2	1	4-4-2 (100.0%)	442	2017泰达10	米克尔	CM	1	1987-04-22	48.5833	52.37	94	94	1	18	18	8	84.91	9	44.44	52	78.85	28.3	12.64	53	2.75	10.346	6.982	5	100.7	0.24	6.6	8.6	2	100.685	527.086	1544.67	4057.53	4115.68
2017-10-15	2017	2017泰达	13	2017申花	11	430232017泰达2017申花	2	1	4-4-2 (100.0%)	442	2017泰达25	木热合买提江·莫扎帕	CM	0	1991-01-14	48.5833	52.37	94	94	1	11	11	16	77.46	3	33.33	65	66.15	45.07	12.61	71	2.08	10.91	7.356	8	183.1	0.43	6.9	9.1	0	183.07	479.687	1514.1	5239.76	3493.13
2017-10-21	2017	2017华夏	4	2017权健	3	430292017华夏2017权健	1	2	4-4-2 (100.0%)	442	2017华夏25	姆比亚	CM	1	1986-05-20	54.2333	50.92	99	99	1	16	16	9	82.69	10	80	44	77.27	36.54	11.11	52	1.98	11.152	8.153	4	70.4	0.16	6.8	9	9	70.4443	837.797	1681.11	4425.73	4137.09
2017-10-21	2017	2017华夏	4	2017权健	3	430292017华夏2017权健	1	2	4-4-2 (100.0%)	442	2017华夏3	赵宇豪	CM	0	1993-04-07	54.2333	50.92	86	99	0	10	11.5116	9.2093	70.37	5.75581	80	29.9302	73.08	70.37	8.27	31.0814	1.37	10.8923	7.92576	3.45349	87.7186	0.19	6.6	8.8	6.90698	87.7154	757.554	1648.34	4215.43	4183.25
2017-10-22	2017	2017泰达	13	2017国安	9	430302017泰达2017国安	2	0	4-4-2 (100.0%)	442	2017泰达10	米克尔	CM	1	1987-04-22	44.6	44.26	95	95	1	13	13	12	74.47	6	83.33	45	75.56	53.19	9.87	47	1.72	10.031	6.421	2	34.6	0.08	6.3	8.6	6	34.627	220.985	1561.23	4087.08	4127.11
2017-10-22	2017	2017泰达	13	2017国安	9	430302017泰达2017国安	2	0	4-4-2 (100.0%)	442	2017泰达25	木热合买提江·莫扎帕	CM	0	1991-01-14	44.6	44.26	95	95	1	19	19	9	78.05	5	60	38	73.68	36.59	15.94	41	2.1	10.527	6.697	4	50.4	0.11	6.6	9	4	50.3798	465.824	1512.91	4737.14	3760.42
2017-10-29	2017	2017华夏	4	2017恒大	1	430372017华夏2017恒大	3	0	4-4-2 (100.0%)	442	2017华夏28	张呈栋	CM	0	1989-02-09	52.8167	47.05	96	96	1	12	12	11	81.03	9	33.33	52	78.85	27.59	9.72	58	2.74	11.373	7.709	8	142.5	0.33	7.1	8.8	5	142.452	639.043	1490.59	4745.83	4354.6
2017-10-29	2017	2017华夏	4	2017恒大	1	430372017华夏2017恒大	3	0	4-4-2 (100.0%)	442	2017华夏3	赵宇豪	CM	0	1993-04-07	52.8167	47.05	96	96	1	10	10	5	83.87	2	100	29	86.21	48.39	8.04	31	1.61	10.194	7.392	2	39.3	0.1	6.4	8.4	4	39.2662	418.148	1320.04	4546.74	3869.37
2017-10-29	2017	2017华夏	4	2017恒大	1	430372017华夏2017恒大	3	0	4-4-2 (100.0%)	442	2017华夏6	罗森文	CM	0	1993-01-16	52.8167	47.05	96	96	1	14	14	13	76.36	11	81.82	54	77.78	50.91	13.91	55	1.87	10.795	7.663	4	63.7	0.15	6.7	8.7	9	63.6593	521.706	1598.91	4381.71	4229.51
2017-10-29	2017	2017恒丰	8	2017鲁能	6	430372017恒丰2017鲁能	3	0	4-4-2 (100.0%)	442	2017恒丰18	闵俊麟	CM	0	1994-01-19	43.9333	48.84	94	94	1	13	13	14	64.1	3	66.67	35	65.71	48.72	8.94	39	1.95	9.64	6.309	5	120.8	0.28	6.1	8.6	1	120.828	396.494	1379.2	3677.46	4065.72
2017-10-29	2017	2017恒丰	8	2017鲁能	6	430372017恒丰2017鲁能	3	0	4-4-2 (100.0%)	442	2017恒丰26	马里奥·苏亚雷斯	CM	1	1987-02-24	43.9333	48.84	94	94	1	20	20	19	68.85	9	55.56	55	69.09	40.98	19.1	61	2.07	9.844	6.481	1	30.8	0.08	6.3	8.9	3	30.7592	493.29	1425.33	3883.8	4010.66
2017-11-04	2017	2017华夏	4	2017鲁能	6	430432017华夏2017鲁能	4	5	4-4-2 (100.0%)	442	2017华夏3	赵宇豪	CM	0	1993-04-07	49.1833	49.24	98	98	1	23	23	14	76.27	4	100	56	78.57	44.07	14.99	59	1.75	10.49	7.397	9	158.6	0.36	6.4	9	5	158.603	649.312	1475.56	4187.73	4018.61
2017-11-04	2017	2017华夏	4	2017鲁能	6	430432017华夏2017鲁能	4	5	4-4-2 (100.0%)	442	2017华夏6	罗森文	CM	0	1993-01-16	49.1833	49.24	47	98	0	10	20.8511	20.8511	61.54	10.4255	80	45.8723	72.73	42.31	8.1	54.2128	1.77	11.2888	8.2174	2.08511	50.6681	0.12	6.9	8.9	6.25532	50.7192	537.347	1487.61	4854.28	4358.81
2017-11-04	2017	2017申花	11	2017宏运	16	430432017申花2017宏运	4	1	4-4-2 (100.0%)	442	2017申花26	秦升	CM	0	1986-11-02	2.35833	54.9	93	93	1	16	16	16	76.12	6	66.67	63	76.19	64.18	14.43	67	1.48	10.625	7.946	3	34.8	0.09	6.8	8.4	8	34.7653	340.407	1947.99	4166.78	4135.05
2017-11-04	2017	2017申花	11	2017宏运	16	430432017申花2017宏运	4	1	4-4-2 (100.0%)	442	2017申花13	瓜林	CM	1	1986-06-30	2.35833	54.9	93	93	1	19	19	22	70.27	3	33.33	62	72.58	25.68	12.32	74	2.28	10.57	8.005	8	160.6	0.39	6.8	8.5	2	160.555	805.735	1934.3	3699.51	3969.75
2018-03-10	2018	2018鲁能	3	2018力帆	13	431692018鲁能2018力帆	2	0	4-4-2 (100.0%)	442	2018鲁能28	姚均晟	CM	0	1995-10-29	45	38.81	65	96	0	8	11.8154	17.7231	60	5.90769	50	39.8769	59.26	63.33	16.52	44.3077	1.43	11.6308	7.59582	11.8154	189.932	0.46	7.3	10.1	2.95385	189.864	796.036	2318.84	4611	3714.95
2018-03-10	2018	2018鲁能	3	2018力帆	13	431692018鲁能2018力帆	2	0	4-4-2 (100.0%)	442	2018鲁能22	蒿俊闵	CM	0	1987-03-24	45	38.81	83	96	0	21	24.2892	15.0361	66.67	10.4096	66.67	41.6386	58.33	58.97	17.8	45.1084	1.62	10.6595	7.08318	3.46988	84.8964	0.19	6.6	9.3	12.7229	84.9084	657.368	1536.56	4189	4191.44
2018-03-10	2018	2018人和	8	2018权健	9	431692018人和2018权健	2	1	4-4-2 (100.0%)	442	2018人和8	奥古斯托.费尔南德斯	CM	1	1986-04-10	51.2	36.81	96	96	1	15	15	14	73.58	7	100	49	77.55	43.4	15.46	53	2.19	11.451	8.231	1	35.1	0.08	7.1	9.6	3	35.0601	595.313	2167.69	4950.29	3702.38
2018-03-10	2018	2018人和	8	2018权健	9	431692018人和2018权健	2	1	4-4-2 (100.0%)	442	2018人和13	史亮	CM	0	1989-05-11	51.2	36.81	96	96	1	4	4	2	90.48	2	50	19	89.47	52.38	13.71	21	1.57	11.888	8.393	7	137.6	0.32	7.4	9.8	0	137.6	700.187	2298.64	5283.3	3467.79
2018-03-11	2018	2018苏宁	5	2018国安	4	431702018苏宁2018国安	1	2	4-4-2(100.0%)	442	2018苏宁3	田依浓	CM	0	1991-02-18	50.6833	45.3	98	98	1	8	8	11	73.81	12	58.33	34	79.41	35.71	10.92	42	2	11.045	7.872	6	101.3	0.24	6.7	9.3	5	101.295	723.498	2116.04	4034.15	4070.5
2018-03-11	2018	2018苏宁	5	2018国安	4	431702018苏宁2018国安	1	2	4-4-2(100.0%)	442	2018苏宁16	高天意	CM	0	1998-07-01	50.6833	45.3	68	98	0	11	15.8529	18.7353	68.29	5.76471	25	51.8824	66.67	31.71	11.93	59.0882	1.88	11.4516	8.49574	2.88235	40.9294	0.1	7	9.3	2.88235	40.8592	802.614	1818.74	4740.41	4049.11
2018-03-18	2018	2018恒丰	16	2018申花	7	431772018恒丰2018申花	0	1	4-4-2 (100.0%)	442	2018恒丰18	闵俊麟	CM	0	1994-01-19	49.5833	50.12	78	96	0	3	3.69231	9.84615	75.76	12.3077	60	38.1538	70.97	51.52	10.66	40.6154	1.79	10.7582	7.54338	4.92308	62.8923	0.15	6.7	9.1	8.61538	62.8627	634.693	1997.87	3889.63	4172.72
2018-03-31	2018	2018申花	7	2018华夏	6	431902018申花2018华夏	4	2	4-4-2 (100.0%)	442	2018申花13	瓜林	CM	1	1986-06-30	58.3833	47.05	96	96	1	10	10	13	74.51	4	75	45	80	29.41	16.87	51	2.2	11.26	8.687	13	290.9	0.69	7	8.9	0	290.853	1002.77	1869.32	4033.89	4063.06
2018-03-31	2018	2018申花	7	2018华夏	6	431902018申花2018华夏	4	2	4-4-2 (100.0%)	442	2018申花26	秦升	CM	0	1986-11-02	58.3833	47.05	89	96	0	13	14.0225	8.62921	85.71	5.39326	40	57.1685	86.79	46.43	13.98	60.4045	1.66	11.2029	8.63245	1.07865	19.5236	0.05	7	8.7	2.1573	19.5682	672.209	1915.34	4303.15	4292.55
2018-03-04	2018	2018恒丰	16	2018苏宁	5	431632018恒丰2018苏宁	1	3	4-4-2 (100.0%)	442	2018恒丰18	闵俊麟	CM	0	1994-01-19	53	54.56	71	98	0	5	6.90141	4.14085	94	11.0423	25	64.8732	93.62	30	9.88	69.0141	2.18	10.0139	6.97456	5.52113	104.211	0.25	6.1	7.9	6.90141	104.212	537.123	1135.91	3447.85	4788.86
2018-03-04	2018	2018鲁能	3	2018国安	4	431632018鲁能2018国安	3	0	4-4-2 (100.0%)	442	2018鲁能28	姚均晟	CM	0	1995-10-29	48.35	50.28	59	93	0	9	14.1864	20.4915	67.5	9.45763	50	58.322	62.16	67.5	13.48	63.0508	1.35	11.0702	7.50936	7.88136	116.486	0.29	7.1	10	11.0339	116.508	945.595	2366.5	4049.72	3592.35
2018-03-04	2018	2018鲁能	3	2018国安	4	431632018鲁能2018国安	3	0	4-4-2 (100.0%)	442	2018鲁能22	蒿俊闵	CM	0	1987-03-24	48.35	50.28	93	93	1	24	24	19	69.84	7	57.14	60	65	47.62	16.8	63	2.27	10.099	6.872	9	159.1	0.39	6.5	8.5	8	159.147	602.128	1099.26	3958.17	4279.96
2018-04-13	2018	2018华夏	6	2018上港	1	432032018华夏2018上港	0	2	4-4-2 (100.0%)	442	2018华夏14	马斯切拉诺	CM	1	1984-06-08	57.1667	53.81	98	98	1	12	12	13	85.06	6	50	83	86.75	34.48	13	87	2.25	11.406	8.93	11	256.3	0.58	6.9	9.4	2	256.271	552.933	1920.85	5059.09	3617.29
2018-04-13	2018	2018华夏	6	2018上港	1	432032018华夏2018上港	0	2	4-4-2 (100.0%)	442	2018华夏3	赵宇豪	CM	0	1993-04-07	57.1667	53.81	86	98	0	8	9.11628	9.11628	82.22	2.27907	50	49	86.05	37.78	9.56	51.2791	1.93	11.5617	8.85874	3.4186	66.6628	0.16	7	9.3	3.4186	66.6559	834.42	1801.86	5113.82	3745.28
2018-04-13	2018	2018苏宁	5	2018权健	9	432032018苏宁2018权健	1	1	4-4-2 (100.0%)	442	2018苏宁3	田依浓	CM	0	1991-02-18	55.7667	55.23	97	97	1	17	17	13	82.67	2	50	71	84.51	22.67	13.21	75	2.31	11.134	8.543	7	110.1	0.26	6.9	9.2	4	110.1	650.68	2106.2	4589.48	3677.62
2018-04-13	2018	2018苏宁	5	2018权健	9	432032018苏宁2018权健	1	1	4-4-2 (100.0%)	442	2018苏宁22	吴曦	CM	0	1989-02-19	55.7667	55.23	97	97	1	10	10	11	79.63	5	0	50	82	33.33	14.67	54	1.91	11.199	8.591	5	101.9	0.24	6.9	9.2	3	101.89	789.932	2051.4	4406.56	3849.03
2018-04-14	2018	2018恒丰	16	2018人和	8	432042018恒丰2018人和	1	2	4-4-2 (100.0%)	442	2018恒丰18	闵俊麟	CM	0	1994-01-19	45.8167	54.86	56	98	0	6	10.5	14	77.14	3.5	0	56	78.13	48.57	3.85	61.25	1.63	10.5245	6.8635	7	179.375	0.42	6.4	9.5	5.25	179.297	602.929	1902.18	3902.61	3938.15
2018-04-21	2018	2018鲁能	3	2018富力	10	432112018鲁能2018富力	4	2	4-4-2 (100.0%)	442	2018鲁能28	姚均晟	CM	0	1995-10-29	56.25	50.72	60	98	0	4	6.53333	19.6	73.33	3.26667	0	68.6	71.43	37.78	14.56	73.5	2.27	12.2859	9.06173	9.8	212.66	0.49	7.5	9.6	0	212.59	970.733	2223.45	5049.3	3830.24
2018-04-21	2018	2018鲁能	3	2018富力	10	432112018鲁能2018富力	4	2	4-4-2 (100.0%)	442	2018鲁能22	蒿俊闵	CM	0	1987-03-24	56.25	50.72	98	98	1	11	11	13	80.88	2	50	63	85.71	22.06	11.1	68	2.78	10.429	7.606	4	58.4	0.14	6.3	8.1	2	58.4389	565.603	1389.12	3946.09	4469.29
2018-04-07	2018	2018华夏	6	2018亚泰	15	431972018华夏2018亚泰	2	1	4-4-2 (100.0%)	442	2018华夏28	张呈栋	CM	0	1989-02-09	51.5167	49.82	96	96	1	11	11	8	83.67	7	42.86	49	81.63	44.9	9.82	49	1.76	12.524	8.862	5	70.8	0.17	7.8	10.3	7	70.8397	622.628	2414.87	5844.22	3571.23
2018-04-07	2018	2018华夏	6	2018亚泰	15	431972018华夏2018亚泰	2	1	4-4-2 (100.0%)	442	2018华夏14	马斯切拉诺	CM	1	1984-06-08	51.5167	49.82	96	96	1	11	11	14	82.72	3	33.33	78	83.33	22.22	17.46	81	2.77	11.048	8.089	5	87.1	0.21	6.9	9.4	3	87.1395	471.727	1938.6	5122.28	3428.1
2018-04-08	2018	2018申花	7	2018人和	8	431982018申花2018人和	2	0	4-4-2 (100.0%)	442	2018申花39	丛震	CM	0	1997-02-09	53.3167	43.56	55	97	0	7	12.3455	12.3455	61.11	7.05455	75	22.9273	69.23	33.33	8.8	31.7455	1.94	11.9963	8.89578	12.3455	251.142	0.58	7.4	9.8	5.29091	251.158	882.214	2273.3	4695.19	3893.69
2018-04-08	2018	2018申花	7	2018人和	8	431982018申花2018人和	2	0	4-4-2 (100.0%)	442	2018申花13	瓜林	CM	1	1986-06-30	53.3167	43.56	97	97	1	10	10	18	64.71	6	66.67	44	65.91	52.94	15.71	51	1.82	10.686	8.083	12	268.7	0.63	6.6	9.1	4	268.709	916.496	1772.65	3719.59	4008.07
2018-05-12	2018	2018申花	7	2018力帆	13	432322018申花2018力帆	2	1	4-4-2 (100.0%)	442	2018申花13	瓜林	CM	1	1986-06-30	52.4	48.08	97	97	1	16	16	18	73.53	6	66.67	60	81.67	48.53	12.98	68	1.91	9.973	7.123	5	94.3	0.22	6.2	8.2	5	94.2768	479.587	1195.25	4078.26	4125.6
2018-05-12	2018	2018申花	7	2018力帆	13	432322018申花2018力帆	2	1	4-4-2 (100.0%)	442	2018申花37	孙世林	CM	0	1989-10-24	52.4	48.08	97	97	1	21	21	12	78.18	4	25	52	76.92	60	10.7	55	1.45	11.228	7.916	12	184.2	0.43	6.9	9.1	9	184.22	586.837	1947.08	4538.09	3971.74
2018-05-20	2018	2018苏宁	5	2018上港	1	432402018苏宁2018上港	0	2	4-4-2 (100.0%)	442	2018苏宁3	田依浓	CM	0	1991-02-18	52.4333	48.25	89	94	0	12	12.6742	9.50562	80	8.44944	62.5	44.3596	83.33	35.56	7.24	47.5281	2.16	10.6949	7.99739	5.2809	118.609	0.29	6.8	9	4.22472	118.622	516.442	1718.24	4562.76	3778.46
2018-05-20	2018	2018苏宁	5	2018上港	1	432402018苏宁2018上港	0	2	4-4-2 (100.0%)	442	2018苏宁22	吴曦	CM	0	1989-02-19	52.4333	48.25	94	94	1	4	4	7	86	3	66.67	47	87.23	38	12.41	50	2.04	10.917	7.973	3	45.3	0.11	6.9	9.1	1	45.2979	769.812	2010.99	4037.34	4053.57
2018-07-17	2018	2018亚泰	15	2018力帆	13	432982018亚泰2018力帆	2	1	4-4-2 (100.0%)	442	2018亚泰27	张力	CM	0	1989-08-06	49.6167	43.83	83	99	0	19	22.6627	14.3133	75	5.96386	20	52.4819	75	50	11.37	57.253	1.58	8.99827	5.78613	2.38554	39.1229	0.09	5.4	7.3	5.96386	39.1509	370.206	952.24	2909.6	4727.15
2018-07-17	2018	2018亚泰	15	2018力帆	13	432982018亚泰2018力帆	2	1	4-4-2 (100.0%)	442	2018亚泰38	王寿挺	CM	0	1985-09-03	49.6167	43.83	99	99	1	24	24	11	77.55	10	50	45	77.78	48.98	14.47	49	1.78	10.706	6.926	4	50.8	0.12	6.5	8.4	13	50.7779	473.447	1268.82	3931.01	4981.83
2018-07-17	2018	2018鲁能	3	2018上港	1	432982018鲁能2018上港	1	1	4-4-2 (100.0%)	442	2018鲁能6	王彤	CM	0	1993-02-12	51.8	39.7	96	96	1	15	15	9	72.73	1	100	30	76.67	36.36	12.26	33	2.27	9.829	6.858	3	55.9	0.12	6.1	7.9	7	55.9456	504.082	1343.58	3679.61	4245.84
2018-07-17	2018	2018鲁能	3	2018上港	1	432982018鲁能2018上港	1	1	4-4-2 (100.0%)	442	2018鲁能22	蒿俊闵	CM	0	1987-03-24	51.8	39.7	96	96	1	17	17	11	72.5	10	60	36	72.22	45	14.63	40	2.17	9.097	6.294	3	35.1	0.08	5.7	7.3	9	35.0896	285.304	966.401	2949.8	4860.38
2018-07-17	2018	2018苏宁	5	2018人和	8	432982018苏宁2018人和	0	0	4-4-2 (100.0%)	442	2018苏宁3	田依浓	CM	0	1991-02-18	46.5333	61.51	94	98	0	15	15.6383	12.5106	78.18	6.25532	66.67	54.2128	80.77	36.36	16.24	57.3404	2.07	9.49453	6.30536	2.08511	45.8723	0.1	5.8	8.1	7.29787	45.8527	459.94	1057.27	3540.83	4390.72
2018-07-17	2018	2018苏宁	5	2018人和	8	432982018苏宁2018人和	0	0	4-4-2 (100.0%)	442	2018苏宁22	吴曦	CM	0	1989-02-19	46.5333	61.51	98	98	1	16	16	12	76.47	4	50	47	76.6	33.33	16.11	51	1.88	10.143	6.359	6	123.4	0.28	6.2	8.2	8	123.435	422.296	1221.19	3410.35	4965.44
2018-07-18	2018	2018华夏	6	2018一方	11	432992018华夏2018一方	0	0	4-4-2 (100.0%)	442	2018华夏3	赵宇豪	CM	0	1993-04-07	52.5667	51.28	98	98	1	6	6	3	94.23	6	83.33	51	96.08	42.31	9.97	52	1.92	10.641	7.85	3	73.1	0.17	6.5	9	4	73.1413	397.448	1328.65	4779.66	4062.1
2018-07-18	2018	2018华夏	6	2018一方	11	432992018华夏2018一方	0	0	4-4-2 (100.0%)	442	2018华夏10	埃尔纳内斯	CM	1	1985-05-29	52.5667	51.28	98	98	1	10	10	14	77.42	4	75	54	83.33	19.35	14.14	62	2.79	10.252	7.486	8	171.8	0.41	6.3	8.5	2	171.751	781.982	1560.32	3610.23	4128.09
2018-07-18	2018	2018申花	7	2018泰达	14	432992018申花2018泰达	1	0	4-4-2 (100.0%)	442	2018申花13	瓜林	CM	1	1986-06-30	51.8667	53.63	96	96	1	6	6	17	73.02	2	100	57	77.19	31.75	11.71	63	2.22	9.945	6.893	6	140.1	0.32	6.2	8	4	140.076	511.838	1352.12	3433.78	4507.14
2018-07-18	2018	2018申花	7	2018泰达	14	432992018申花2018泰达	1	0	4-4-2 (100.0%)	442	2018申花10	吉奥瓦尼·莫雷诺	CM	1	1986-07-01	51.8667	53.63	96	96	1	4	4	17	77.33	7	42.86	63	76.19	25.33	12.05	75	2.53	8.759	5.866	1	17.3	0.04	5.4	6.8	8	17.2554	337.129	851.82	2420.08	5132.87
2018-07-18	2018	2018申花	7	2018泰达	14	432992018申花2018泰达	1	0	4-4-2 (100.0%)	442	2018申花37	孙世林	CM	0	1989-10-24	51.8667	53.63	96	96	1	17	17	11	82.81	6	66.67	60	83.33	42.19	12.59	64	1.8	11.15	7.847	5	96.4	0.22	6.9	9.1	5	96.4318	662.008	1871.87	4450.13	4069.44
2018-07-21	2018	2018人和	8	2018一方	11	433022018人和2018一方	3	1	4-4-2 (100.0%)	442	2018人和15	陈杰	CM	0	1989-10-15	36.05	55.44	99	99	1	14	14	8	86.21	12	41.67	55	85.45	39.66	16.51	58	1.83	8.888	4.949	2	45.7	0.1	5.4	8.2	14	45.7433	220.437	904	3418.85	4298.56
2018-07-21	2018	2018人和	8	2018一方	11	433022018人和2018一方	3	1	4-4-2 (100.0%)	442	2018人和11	朱宝杰	CM	0	1989-08-11	36.05	55.44	85	99	0	9	10.4824	11.6471	75.61	2.32941	0	46.5882	70	29.27	12.69	47.7529	2.44	10.2436	6.06113	1.16471	30.9812	0.07	6.2	9.3	2.32941	30.9524	478.459	1477.77	3663.33	4593.54
2018-07-21	2018	2018人和	8	2018一方	11	433022018人和2018一方	3	1	4-4-2 (100.0%)	442	2018人和38	穆坎乔	CM	1	1988-11-12	36.05	55.44	99	99	1	3	3	16	58.97	9	66.67	31	64.52	35.9	10.16	39	2.18	9.754	5.543	3	84.4	0.2	5.9	9.2	6	84.4054	507.1	1116.77	3564.29	4481.48
2018-07-22	2018	2018恒丰	16	2018富力	10	433032018恒丰2018富力	1	1	4-4-2 (100.0%)	442	2018恒丰6	范云龙	CM	0	1989-03-15	49.25	34.96	97	97	1	11	11	15	51.61	6	100	28	53.57	58.06	21.24	31	1.58	10.037	6.951	0	0	0	6.2	8.5	4	0	341.018	1482.14	4156.45	4057.41
2018-07-22	2018	2018华夏	6	2018苏宁	5	433032018华夏2018苏宁	0	0	4-4-2 (100.0%)	442	2018华夏28	张呈栋	CM	0	1989-02-09	53.4833	51.67	94	94	1	7	7	3	94.12	6	33.33	49	91.84	37.25	10.69	51	2.1	11.32	8.17	3	63.6	0.15	7.2	9.2	1	63.6105	440.164	1535.66	5153.38	4127.44
2018-07-22	2018	2018华夏	6	2018苏宁	5	433032018华夏2018苏宁	0	0	4-4-2 (100.0%)	442	2018华夏10	埃尔纳内斯	CM	1	1985-05-29	53.4833	51.67	51	94	0	6	11.0588	14.7451	69.23	5.52941	33.33	36.8627	80	15.38	14.78	47.9216	2.85	10.4506	7.78357	9.21569	157.773	0.39	6.6	8.4	1.84314	157.743	702.572	1323.77	4071.09	4196.27
2018-07-28	2018	2018苏宁	5	2018鲁能	3	433092018苏宁2018鲁能	1	1	4-4-2 (100.0%)	442	2018苏宁3	田依浓	CM	0	1991-02-18	53.85	60.62	90	96	0	16	17.0667	10.6667	81.82	7.46667	28.57	56.5333	81.13	25.45	11.68	58.6667	2.49	10.1237	7.37493	2.13333	56.4267	0.13	6.3	8.1	3.2	56.4782	484.389	1187.89	3990.2	4405.09
2018-07-28	2018	2018苏宁	5	2018鲁能	3	433092018苏宁2018鲁能	1	1	4-4-2 (100.0%)	442	2018苏宁22	吴曦	CM	0	1989-02-19	53.85	60.62	96	96	1	10	10	8	86.89	5	20	60	86.67	31.15	12.04	61	2.3	10.291	7.233	2	37.4	0.09	6.4	8.1	3	37.359	613.452	1182.93	3568.57	4888.23
2018-07-28	2018	2018人和	8	2018上港	1	433092018人和2018上港	1	5	4-4-2 (100.0%)	442	2018人和15	陈杰	CM	0	1989-10-15	42.2167	45.03	74	97	0	7	9.17568	15.7297	69.23	1.31081	0	49.8108	60.53	38.46	11.75	51.1216	2.13	9.94512	6.3902	7.86486	133.572	0.31	6.1	9.9	6.55405	133.519	756.07	1896.02	3482.2	3676.8
2018-07-28	2018	2018人和	8	2018上港	1	433092018人和2018上港	1	5	4-4-2 (100.0%)	442	2018人和13	史亮	CM	0	1989-05-11	42.2167	45.03	97	97	1	15	15	11	72.5	4	50	36	75	42.5	13.8	40	2.05	10.562	6.739	8	129	0.29	6.5	9.6	2	129.031	915.084	1444.43	3930.31	4143.12
2018-08-01	2018	2018恒丰	16	2018力帆	13	433132018恒丰2018力帆	4	3	4-4-2 (100.0%)	442	2018恒丰18	闵俊麟	CM	0	1994-01-19	44.9667	43.99	55	97	0	7	12.3455	7.05455	76.47	7.05455	50	28.2182	68.75	41.18	18	29.9818	1.76	10.0333	6.40553	3.52727	49.2055	0.12	6.1	8.8	3.52727	49.1973	460.188	1487.66	3731.7	4304.69
2018-08-01	2018	2018恒丰	16	2018力帆	13	433132018恒丰2018力帆	4	3	4-4-2 (100.0%)	442	2018恒丰6	范云龙	CM	0	1989-03-15	44.9667	43.99	97	97	1	7	7	11	75	7	28.57	39	71.79	34.09	13.97	44	2.36	9.794	6.346	0	0	0	6	8.5	5	0	261.05	1275.67	4277.46	3980.29
2018-08-01	2018	2018鲁能	3	2018申花	7	433132018鲁能2018申花	3	1	4-4-2 (100.0%)	442	2018鲁能3	刘军帅	CM	0	1995-01-10	60.0167	45.47	81	95	0	10	11.7284	8.20988	81.58	10.5556	22.22	41.0494	82.86	39.47	6.62	44.5679	1.68	10.6986	8.32247	3.51852	66.8519	0.17	6.7	8.1	5.8642	66.8252	339.148	1270.06	4643.6	4378.7
2018-08-01	2018	2018鲁能	3	2018申花	7	433132018鲁能2018申花	3	1	4-4-2 (100.0%)	442	2018鲁能22	蒿俊闵	CM	0	1987-03-24	60.0167	45.47	95	95	1	10	10	9	87.32	2	100	65	89.23	25.35	13.7	71	2.52	9.781	7.379	2	35	0.09	6.2	7.4	4	34.9986	363.312	1100.37	3396.16	4886.12
2018-08-01	2018	2018申花	7	2018鲁能	3	433132018申花2018鲁能	1	3	4-4-2 (100.0%)	442	2018申花10	吉奥瓦尼·莫雷诺	CM	1	1986-07-01	60.0167	54.53	95	95	1	15	15	18	84.62	3	66.67	109	84.4	23.93	14.68	117	2.41	9.873	7.255	1	17.1	0.04	6.2	7.3	6	17.1242	223.488	968.164	3555.18	5109.24
2018-08-01	2018	2018申花	7	2018鲁能	3	433132018申花2018鲁能	1	3	4-4-2 (100.0%)	442	2018申花37	孙世林	CM	0	1989-10-24	60.0167	54.53	95	95	1	6	6	4	93.65	5	80	60	96.67	33.33	11.35	63	2.05	11.131	8.783	2	53.9	0.13	7	8.8	3	53.9349	591.137	1968.21	4695.06	3822.42
2018-08-11	2018	2018鲁能	3	2018力帆	13	433232018鲁能2018力帆	2	0	4-4-2 (100.0%)	442	2018鲁能3	刘军帅	CM	0	1995-01-10	55.0333	42.46	96	96	1	13	13	9	79.55	9	33.33	43	81.4	45.45	10.46	44	1.73	9.454	6.711	2	68.4	0.16	5.9	7.3	7	68.3675	279.541	840.227	3883.75	4382
2018-08-11	2018	2018鲁能	3	2018力帆	13	433232018鲁能2018力帆	2	0	4-4-2 (100.0%)	442	2018鲁能7	崔鹏	CM	0	1987-05-31	55.0333	42.46	49	96	0	7	13.7143	3.91837	91.67	5.87755	66.67	47.0204	91.67	62.5	8.6	47.0204	1.54	10.5953	7.7662	5.87755	135.38	0.32	6.6	8.3	3.91837	135.289	522.839	1250.42	4276.27	4409.95
2018-08-11	2018	2018鲁能	3	2018力帆	13	433232018鲁能2018力帆	2	0	4-4-2 (100.0%)	442	2018鲁能22	蒿俊闵	CM	0	1987-03-24	55.0333	42.46	96	96	1	11	11	16	73.77	5	60	58	72.41	32.79	16.49	61	2.05	9.532	6.879	3	58.4	0.13	5.9	7.5	7	58.371	272.545	1065.74	3408.57	4726.47
2018-08-11	2018	2018华夏	6	2018恒丰	16	433232018华夏2018恒丰	1	0	4-4-2 (100.0%)	442	2018华夏28	张呈栋	CM	0	1989-02-09	52.2333	56.26	97	97	1	11	11	12	81.54	10	70	63	84.13	32.31	10.8	65	2.22	11.236	7.724	5	78.9	0.19	6.9	8.9	7	78.8883	472.602	1405.55	4748.31	4530.98
2018-08-11	2018	2018华夏	6	2018恒丰	16	433232018华夏2018恒丰	1	0	4-4-2 (100.0%)	442	2018华夏14	马斯切拉诺	CM	1	1984-06-08	52.2333	56.26	97	97	1	9	9	15	83.52	8	50	87	87.36	24.18	17.64	91	2.53	10.15	7.213	2	31.8	0.08	6.2	8.3	0	31.7933	347.282	1407.03	4420.13	3944.03
2018-08-11	2018	2018恒丰	16	2018华夏	6	433232018恒丰2018华夏	0	1	4-4-2 (100.0%)	442	2018恒丰19	郑凯木	CM	0	1992-01-28	52.2333	43.74	97	97	1	13	13	14	73.58	16	62.5	48	79.17	41.51	17.98	53	1.96	10.379	7.025	1	24.3	0.05	6.4	8.1	12	24.3009	259.701	984.515	4318.9	4791.75
2018-08-11	2018	2018恒丰	16	2018华夏	6	433232018恒丰2018华夏	0	1	4-4-2 (100.0%)	442	2018恒丰6	范云龙	CM	0	1989-03-15	52.2333	43.74	64	97	0	5	7.57812	12.125	76.47	4.54688	66.67	48.5	78.13	41.18	16.67	51.5312	1.79	10.7427	7.74484	3.03125	55.1688	0.13	6.6	8.3	1.51562	55.2299	346.394	1504.32	4383.62	4452.62
2018-08-15	2018	2018鲁能	3	2018华夏	6	433272018鲁能2018华夏	3	1	4-4-2 (100.0%)	442	2018鲁能6	王彤	CM	0	1993-02-12	56.3833	47.47	95	95	1	12	12	13	75.93	0	0	53	71.7	25.93	11.66	54	2.46	10.968	8.017	10	204.9	0.48	6.9	8.5	1	204.851	549.795	1600.52	4241.36	4371.63
2018-08-15	2018	2018鲁能	3	2018华夏	6	433272018鲁能2018华夏	3	1	4-4-2 (100.0%)	442	2018鲁能22	蒿俊闵	CM	0	1987-03-24	56.3833	47.47	95	95	1	14	14	12	82.35	1	100	62	83.87	32.35	12.42	68	2.47	10.055	7.388	6	109.5	0.26	6.3	7.9	3	109.458	357.665	1508.64	3544.24	4534.57
2018-08-15	2018	2018苏宁	5	2018力帆	13	433272018苏宁2018力帆	0	0	4-4-2 (100.0%)	442	2018苏宁16	高天意	CM	0	1998-07-01	51.1167	53.31	61	100	0	6	9.83607	16.3934	65.52	4.91803	66.67	42.623	69.23	37.93	12.06	47.541	1.93	12.1852	8.62951	6.55738	188.525	0.44	7.2	8.9	6.55738	188.469	893.169	1599.62	4809.94	4693.86
2018-08-15	2018	2018苏宁	5	2018力帆	13	433272018苏宁2018力帆	0	0	4-4-2 (100.0%)	442	2018苏宁22	吴曦	CM	0	1989-02-19	51.1167	53.31	100	100	1	8	8	16	58.97	6	33.33	36	61.11	53.85	16.25	39	1.59	9.938	6.813	5	100.4	0.23	5.9	8	6	100.394	403.992	1183.08	3424.3	4826.69
2018-08-15	2018	2018申花	7	2018恒丰	16	433272018申花2018恒丰	3	1	4-4-2 (100.0%)	442	2018申花10	吉奥瓦尼·莫雷诺	CM	1	1986-07-01	51.0833	54.41	96	96	1	13	13	14	83.53	12	50	82	80.49	34.12	16.66	85	2.34	9.358	6.396	5	95	0.23	5.8	7.5	6	94.9716	301.068	900.55	3244.42	4817.43
2018-08-15	2018	2018申花	7	2018恒丰	16	433272018申花2018恒丰	3	1	4-4-2 (100.0%)	442	2018申花37	孙世林	CM	0	1989-10-24	51.0833	54.41	96	96	1	9	9	2	96.36	2	0	53	96.23	29.09	8.6	55	2.16	10.259	7.437	7	103.6	0.24	6.4	8.7	3	103.634	515.886	1497.5	4223.6	3918.17
2018-08-18	2018	2018苏宁	5	2018泰达	14	433302018苏宁2018泰达	1	1	4-4-2 (100.0%)	442	2018苏宁3	田依浓	CM	0	1991-02-18	61.55	42.99	96	96	1	7	7	10	80.39	4	50	50	80	23.53	9.1	51	2.39	11.046	8.805	5	83	0.19	6.9	8.6	2	82.9987	470.073	1492.91	5217.86	3781.85
2018-08-18	2018	2018苏宁	5	2018泰达	14	433302018苏宁2018泰达	1	1	4-4-2 (100.0%)	442	2018苏宁12	张晓彬（大）	CM	0	1993-10-23	61.55	42.99	76	96	0	13	16.4211	11.3684	76.32	2.52632	50	48	73.68	50	8.23	48	1.71	11.8611	9.18442	1.26316	33.6	0.07	7.4	9.1	2.52632	33.6556	500.564	1771.26	5581.25	3973.86
2018-08-24	2018	2018恒丰	16	2018权健	9	433362018恒丰2018权健	0	1	4-4-2 (100.0%)	442	2018恒丰19	郑凯木	CM	0	1992-01-28	50.1	44.08	79	98	0	14	17.3671	9.92405	73.33	7.44304	66.67	32.2532	84.62	50	11.37	37.2152	1.67	10.3719	7.23711	0	0	0	6.3	8.4	7.44304	0	370.596	1291.84	4085.2	4624.78
2018-08-24	2018	2018恒丰	16	2018权健	9	433362018恒丰2018权健	0	1	4-4-2 (100.0%)	442	2018恒丰6	范云龙	CM	0	1989-03-15	50.1	44.08	98	98	1	13	13	23	63.49	3	33.33	61	65.57	36.51	17.99	63	2.35	9.836	6.8	1	11.7	0.03	6	8.1	2	11.6647	345.014	1213.19	3967.81	4298.37
2018-08-25	2018	2018鲁能	3	2018恒大	2	433372018鲁能2018恒大	1	4	4-4-2 (100.0%)	442	2018鲁能22	蒿俊闵	CM	0	1987-03-24	56.2	45.21	100	100	1	10	10	18	75	2	50	67	74.63	31.94	12.19	72	2.53	10.545	7.566	1	24.4	0.05	6.3	8.1	2	24.3616	462.804	1509.87	3962.95	4584.84
2018-08-26	2018	2018苏宁	5	2018富力	10	433382018苏宁2018富力	2	0	4-4-2 (100.0%)	442	2018苏宁3	田依浓	CM	0	1991-02-18	63.2333	56.05	97	97	1	14	14	8	88.24	2	50	66	89.39	27.94	9.29	68	2.35	10.632	8.577	3	48.5	0.12	6.6	8.1	4	48.5162	642.154	1365.54	4699.55	3875.78
2018-08-26	2018	2018苏宁	5	2018富力	10	433382018苏宁2018富力	2	0	4-4-2 (100.0%)	442	2018苏宁22	吴曦	CM	0	1989-02-19	63.2333	56.05	87	97	0	14	15.6092	13.3793	83.56	3.34483	100	75.8161	88.24	21.92	13.02	81.3908	2.32	10.7681	8.50478	5.57471	228.34	0.51	6.6	7.7	2.22989	228.336	402.733	1365.51	4138.57	4633.23
2018-08-05	2018	2018恒大	2	2018富力	10	433172018恒大2018富力	4	2	4-4-2 (100.0%)	442	2018恒大9	保利尼奥	CM	1	1988-07-25	50.2167	52.87	95	95	1	9	9	6	90.77	2	50	60	95	26.15	9.74	65	2.52	10.414	7.332	3	64.9	0.16	6.6	8.8	3	64.8675	542.116	1736.36	3856.96	4213.24
2018-08-05	2018	2018鲁能	3	2018国安	4	433172018鲁能2018国安	1	1	4-4-2 (100.0%)	442	2018鲁能22	蒿俊闵	CM	0	1987-03-24	54.85	36.9	96	96	1	13	13	9	75.68	2	100	34	67.65	48.65	12.86	37	2.05	9.333	6.665	6	100.3	0.24	5.8	7.3	4	100.251	322.69	978.411	3054.01	4878.01
2018-08-05	2018	2018鲁能	3	2018国安	4	433172018鲁能2018国安	1	1	4-4-2 (100.0%)	442	2018鲁能7	崔鹏	CM	0	1987-05-31	54.85	36.9	64	96	0	5	7.5	13.5	55	3	50	27	61.11	45	17.02	30	1.85	10.9725	7.9455	3	69.75	0.16	6.9	8.6	0	69.6806	444.559	1667.57	4411.66	4379.37
2018-08-05	2018	2018恒丰	16	2018苏宁	5	433172018恒丰2018苏宁	1	3	4-4-2 (100.0%)	442	2018恒丰19	郑凯木	CM	0	1992-01-28	49.8	41.73	97	97	1	15	15	9	79.07	2	0	39	82.05	34.88	14.74	43	2.09	9.863	6.587	1	19.6	0.05	6.1	7.9	7	19.5982	290.141	924.669	3642.13	4986.21
2018-08-05	2018	2018恒丰	16	2018苏宁	5	433172018恒丰2018苏宁	1	3	4-4-2 (100.0%)	442	2018恒丰6	范云龙	CM	0	1989-03-15	49.8	41.73	97	97	1	8	8	12	76.92	6	33.33	50	74	38.46	14.53	52	2.31	10.002	7.01	3	66.3	0.15	6.1	8.4	2	66.2543	325.547	1278.72	4012.66	4318.72
2018-08-05	2018	2018华夏	6	2018泰达	14	433172018华夏2018泰达	1	2	4-4-2 (100.0%)	442	2018华夏28	张呈栋	CM	0	1989-02-09	53.5167	49.26	96	96	1	2	2	8	85.96	2	0	55	87.27	19.3	7.99	57	2.53	11.26	8.065	4	94.6	0.22	7	9	1	94.6395	406.821	1636.18	4767.56	4354.35
2018-08-05	2018	2018华夏	6	2018泰达	14	433172018华夏2018泰达	1	2	4-4-2 (100.0%)	442	2018华夏14	马斯切拉诺	CM	1	1984-06-08	53.5167	49.26	96	96	1	14	14	20	79.17	3	66.67	91	79.12	20.83	16.61	96	2.57	10.155	7.48	7	140.4	0.34	6.3	8.4	3	140.359	373.621	1384.47	4346.44	3910.4
2018-09-15	2018	2018苏宁	5	2018申花	7	433582018苏宁2018申花	1	1	4-4-2 (100.0%)	442	2018苏宁3	田依浓	CM	0	1991-02-18	53.2833	56.96	93	95	0	5	5.10753	8.17204	87.88	6.12903	33.33	66.3978	87.69	21.21	9.09	67.4194	2.53	10.0792	7.3436	6.12903	119.21	0.28	6.4	8.4	2.04301	119.214	592.719	1138.63	4268.3	3960.19
2018-09-15	2018	2018苏宁	5	2018申花	7	433582018苏宁2018申花	1	1	4-4-2 (100.0%)	442	2018苏宁22	吴曦	CM	0	1989-02-19	53.2833	56.96	95	95	1	14	14	12	83.56	8	87.5	68	86.76	42.47	11.56	73	2.01	10.149	7.337	2	53.3	0.12	6.4	8.3	3	53.344	659.249	1560.54	3462.27	4413.12
2018-09-16	2018	2018鲁能	3	2018富力	10	433592018鲁能2018富力	2	1	4-4-2 (100.0%)	442	2018鲁能34	李海龙	CM	0	1996-08-02	59.0833	42.29	65	95	0	3	4.38462	5.84615	84	0	0	35.0769	87.5	60	9.94	36.5385	1.52	11.6309	9.20038	8.76923	149.369	0.37	7.3	8.7	1.46154	149.347	700.283	1794.19	5012.25	3974.86
2018-09-16	2018	2018鲁能	3	2018富力	10	433592018鲁能2018富力	2	1	4-4-2 (100.0%)	442	2018鲁能22	蒿俊闵	CM	0	1987-03-24	59.0833	42.29	95	95	1	11	11	11	85.14	4	50	69	86.96	32.43	11.31	74	2.18	11.009	8.484	9	137	0.34	6.9	8.6	2	137.036	643.677	1571.07	4511.98	4144.88
2018-09-02	2018	2018苏宁	5	2018权健	9	433452018苏宁2018权健	1	1	4-4-2 (100.0%)	442	2018苏宁12	张晓彬（大）	CM	0	1993-10-23	55.15	48.41	95	95	1	11	11	13	69.77	4	50	39	71.79	48.84	13.91	43	1.56	10.675	7.836	7	143.7	0.34	6.7	8.5	7	143.698	462.827	1275.82	4413.54	4379.37
2018-09-02	2018	2018苏宁	5	2018权健	9	433452018苏宁2018权健	1	1	4-4-2 (100.0%)	442	2018苏宁22	吴曦	CM	0	1989-02-19	55.15	48.41	58	95	0	8	13.1034	9.82759	86.05	11.4655	57.14	70.431	86.05	44.19	10.92	70.431	2.02	10.4598	7.83422	1.63793	24.8966	0.06	6.5	8.1	4.91379	24.823	228.895	1617.87	4165.24	4422.85
2018-09-02	2018	2018权健	9	2018苏宁	5	433452018权健2018苏宁	1	1	4-4-2 (100.0%)	442	2018权健3	王杰	CM	0	1989-01-14	55.15	51.59	81	95	0	11	12.9012	9.38272	85.45	8.20988	57.14	56.2963	89.58	16.36	12.09	64.5062	2.38	10.3257	7.53198	4.69136	57.5864	0.14	6.5	8.2	3.51852	57.6139	380.995	1146.63	4331.31	4408.96
2018-09-02	2018	2018权健	9	2018苏宁	5	433452018权健2018苏宁	1	1	4-4-2 (100.0%)	442	2018权健7	赵旭日	CM	0	1985-12-03	55.15	51.59	72	95	0	9	11.875	10.5556	83.33	2.63889	0	56.7361	83.72	35.42	10.64	63.3333	1.92	9.71771	7.14479	1.31944	26.7847	0.06	6.1	7.7	1.31944	26.7706	339.072	1060.54	3686.15	4604.82
2018-09-22	2018	2018恒丰	16	2018国安	4	433652018恒丰2018国安	3	2	4-4-2 (100.0%)	442	2018恒丰18	闵俊麟	CM	0	1994-01-19	47.35	34.93	99	99	1	13	13	5	80.77	2	0	24	79.17	46.15	15	26	1.96	9.964	6.518	2	31.2	0.07	6	8.3	3	31.1811	433.444	1389.09	3821.38	4288.49
2018-09-22	2018	2018恒丰	16	2018国安	4	433652018恒丰2018国安	3	2	4-4-2 (100.0%)	442	2018恒丰6	范云龙	CM	0	1989-03-15	47.35	34.93	90	99	0	10	11	14.3	61.76	7.7	42.86	33	53.33	61.76	18.47	37.4	1.56	10.5919	7.1412	6.6	108.57	0.24	6.3	8.6	1.1	108.571	380.521	1357.22	4671.6	4074.01
2018-09-23	2018	2018人和	8	2018泰达	14	433662018人和2018泰达	2	2	4-4-2 (100.0%)	442	2018人和8	奥古斯托.费尔南德斯	CM	1	1986-04-10	42.6	47.84	96	96	1	13	13	18	68.97	4	75	51	68.63	25.86	19.55	58	2.45	10.178	6.445	1	20	0.05	6.3	9.1	3	19.9755	374.144	1382.45	4367.89	4033.32
2018-09-23	2018	2018人和	8	2018泰达	14	433662018人和2018泰达	2	2	4-4-2 (100.0%)	442	2018人和13	史亮	CM	0	1989-05-11	42.6	47.84	96	96	1	13	13	11	71.79	12	66.67	37	62.16	46.15	12.3	39	1.92	11.025	7.102	8	158	0.38	6.9	10	8	157.965	868.161	1775.3	4569.66	3653.68
2018-09-29	2018	2018苏宁	5	2018亚泰	15	433722018苏宁2018亚泰	5	2	4-4-2 (100.0%)	442	2018苏宁22	吴曦	CM	0	1989-02-19	53.6167	42.61	97	97	1	20	20	18	68.97	3	66.67	56	66.07	53.45	12.76	58	1.72	11.198	8.003	8	140	0.33	6.9	9	6	140.009	619.238	2176.42	3939.75	4322.3
2018-09-29	2018	2018苏宁	5	2018亚泰	15	433722018苏宁2018亚泰	5	2	4-4-2 (100.0%)	442	2018苏宁12	张晓彬（大）	CM	0	1993-10-23	53.6167	42.61	97	97	1	17	17	12	75.51	3	33.33	47	78.72	51.02	11.2	49	1.65	11.61	8.394	5	74.7	0.18	7.2	9.4	1	74.7158	442.846	1954.87	5289.84	3847.88
2018-09-30	2018	2018鲁能	3	2018人和	8	433732018鲁能2018人和	1	1	4-4-2 (100.0%)	442	2018鲁能3	刘军帅	CM	0	1995-01-10	47.3667	57.93	87	96	0	11	12.1379	14.3448	66.67	8.82759	37.5	41.931	63.16	41.03	14.66	43.0345	1.79	10.5291	7.43393	7.72414	155.917	0.37	6.5	9.1	7.72414	155.955	576.226	1260.97	4643.51	3892.68
2018-09-30	2018	2018鲁能	3	2018人和	8	433732018鲁能2018人和	1	1	4-4-2 (100.0%)	442	2018鲁能22	蒿俊闵	CM	0	1987-03-24	47.3667	57.93	96	96	1	9	9	12	81.82	3	33.33	64	79.69	39.39	12.43	66	2.18	9.758	6.632	0	0	0	6	8.4	0	0	321.853	1480.36	3800.59	4155.04
2018-10-20	2018	2018恒丰	16	2018一方	11	433932018恒丰2018一方	3	0	4-4-2 (100.0%)	442	2018恒丰19	郑凯木	CM	0	1992-01-28	42.5667	44.35	98	98	1	21	21	18	64.71	12	58.33	44	56.82	50.98	16.48	51	1.78	10.713	5.859	1	45	0.1	6.5	8.3	19	45.0366	219.692	1095.3	4297.51	5055.29
2018-10-20	2018	2018恒丰	16	2018一方	11	433932018恒丰2018一方	3	0	4-4-2 (100.0%)	442	2018恒丰6	范云龙	CM	0	1989-03-15	42.5667	44.35	98	98	1	10	10	29	44.23	7	57.14	46	43.48	63.46	18.63	52	1.6	10.029	5.781	7	165.8	0.39	6.1	8.1	8	165.84	522.145	1190.62	3704.66	4445.61
2018-10-21	2018	2018苏宁	5	2018上港	1	433942018苏宁2018上港	0	0	4-4-2 (100.0%)	442	2018苏宁3	田依浓	CM	0	1991-02-18	53.9833	44.03	95	95	1	9	9	9	78.57	5	80	40	82.5	40.48	10.46	42	2	11.25	8.406	8	131.2	0.31	7.1	9.3	3	131.158	605.037	1833.87	4724.96	3955.03
2018-10-21	2018	2018苏宁	5	2018上港	1	433942018苏宁2018上港	0	0	4-4-2 (100.0%)	442	2018苏宁22	吴曦	CM	0	1989-02-19	53.9833	44.03	95	95	1	14	14	10	78.72	4	25	45	80	51.06	11.56	47	1.7	10.891	7.876	7	141	0.33	6.9	8.8	5	140.953	549.824	1605.29	4182.12	4412.83
2018-10-28	2018	2018鲁能	3	2018上港	1	434012018鲁能2018上港	2	4	4-4-2 (100.0%)	442	2018鲁能33	金敬道	CM	0	1992-11-18	51	46.3	97	97	1	10	10	14	77.05	8	25	53	79.25	34.43	9.51	61	2.11	11.127	8.053	12	198	0.46	6.9	9.5	0	197.967	1069.99	1723.69	4346.83	3788.18
2018-10-28	2018	2018鲁能	3	2018上港	1	434012018鲁能2018上港	2	4	4-4-2 (100.0%)	442	2018鲁能22	蒿俊闵	CM	0	1987-03-24	51	46.3	97	97	1	13	13	15	76.56	2	50	59	79.66	15.63	14.69	64	2.55	10.104	7.263	4	98	0.23	6.2	8.5	2	98.0275	538.307	1469.56	3604.83	4393.61
2018-10-06	2018	2018泰达	14	2018亚泰	15	433792018泰达2018亚泰	3	3	4-4-2 (100.0%)	442	2018泰达22	郭皓	CM	0	1993-01-14	46.5833	51.53	86	98	0	12	13.6744	7.97674	85.71	4.55814	75	55.8372	85.71	42.86	10.24	55.8372	1.96	10.3846	6.96028	2.27907	51.507	0.12	6.3	8.6	3.4186	51.4631	524.564	1390.4	4037.75	4379.86
2018-10-06	2018	2018泰达	14	2018亚泰	15	433792018泰达2018亚泰	3	3	4-4-2 (100.0%)	442	2018泰达25	木热合买提江·莫扎帕	CM	0	1991-01-14	46.5833	51.53	98	98	1	14	14	18	76.92	2	50	74	74.32	41.03	15.53	78	2.12	11.333	7.18	6	118.9	0.27	6.9	9.2	2	118.905	298.606	1716.54	5438.48	3760.42
2018-11-11	2018	2018鲁能	3	2018申花	7	434152018鲁能2018申花	2	2	4-4-2 (100.0%)	442	2018鲁能6	王彤	CM	0	1993-02-12	47.05	53.28	95	95	1	16	16	7	90.54	3	0	74	87.84	37.84	11	74	2.23	9.951	6.734	5	86.8	0.21	6.3	8.6	2	86.7941	632.64	1257.48	3756.91	4217.17
2018-11-11	2018	2018鲁能	3	2018申花	7	434152018鲁能2018申花	2	2	4-4-2 (100.0%)	442	2018鲁能16	周海滨	CM	0	1985-07-19	47.05	53.28	75	95	0	8	10.1333	8.86667	87.04	2.53333	100	67.1333	83.02	37.04	10.47	68.4	2.13	11.2632	8.1244	5.06667	127.3	0.3	7	9.7	6.33333	127.272	660.165	2219.12	4473.07	3783.57
2018-11-02	2018	2018富力	10	2018恒丰	16	434062018富力2018恒丰	2	0	4-4-2 (100.0%)	442	2018富力35	李提香	CM	0	1989-09-01	52.2667	40.38	95	95	1	12	12	11	75	9	44.44	43	72.09	31.82	16.89	44	2.05	11.236	8.083	1	53.7	0.13	7	9.3	4	53.7028	336.828	1907.14	4882.92	4055.35
2018-11-02	2018	2018富力	10	2018恒丰	16	434062018富力2018恒丰	2	0	4-4-2 (100.0%)	442	2018富力4	张功	CM	0	1992-04-10	52.2667	40.38	95	95	1	17	17	10	66.67	8	25	30	66.67	56.67	13.82	30	1.67	10.958	7.777	2	74.5	0.18	6.9	8.9	3	74.4956	526.942	1769.26	4473.83	4113.03
2018-11-02	2018	2018鲁能	3	2018亚泰	15	434062018鲁能2018亚泰	2	0	4-4-2 (100.0%)	442	2018鲁能6	王彤	CM	0	1993-02-12	54.9333	51	95	95	1	18	18	9	86.36	4	75	64	89.06	27.27	9.36	66	2.11	10.702	7.819	6	90.4	0.22	6.7	8.5	6	90.4351	596.907	1654.56	4057.54	4302.33
2018-11-02	2018	2018鲁能	3	2018亚泰	15	434062018鲁能2018亚泰	2	0	4-4-2 (100.0%)	442	2018鲁能22	蒿俊闵	CM	0	1987-03-24	54.9333	51	95	95	1	11	11	19	75	2	50	72	75	40.79	13.25	76	2.07	10.773	7.921	9	170.2	0.39	6.8	8.7	1	170.165	562.365	1619.73	4085.85	4334.74
2018-11-02	2018	2018权健	9	2018国安	4	434062018权健2018国安	0	0	4-4-2 (100.0%)	442	2018权健8	张修维	CM	0	1996-03-13	53.9333	43.57	95	95	1	12	12	8	84.62	4	50	48	89.58	28.85	6.79	52	2.27	10.896	8.144	9	228.5	0.54	6.9	9.1	2	228.51	436.607	1691.51	4814.48	3725.3
2018-11-02	2018	2018权健	9	2018国安	4	434062018权健2018国安	0	0	4-4-2 (100.0%)	442	2018权健7	赵旭日	CM	0	1985-12-03	53.9333	43.57	46	95	0	7	14.4565	20.6522	62.96	6.19565	33.33	51.6304	68	48.15	10.95	55.7609	1.59	10.5533	7.85196	0	0	0	6.6	8.4	6.19565	0	774.783	1497.26	3746.11	4534.88
2018-11-07	2018	2018权健	9	2018亚泰	15	434112018权健2018亚泰	2	2	4-4-2 (100.0%)	442	2018权健8	张修维	CM	0	1996-03-13	54.6667	45.75	102	102	1	14	14	16	70.91	6	50	49	67.35	34.55	10.06	55	2.29	11.492	8.402	8	131.7	0.3	6.7	9.2	4	131.693	625.82	1719.91	5137.61	3877.27
2018-11-07	2018	2018权健	9	2018亚泰	15	434112018权健2018亚泰	2	2	4-4-2 (100.0%)	442	2018权健7	赵旭日	CM	0	1985-12-03	54.6667	45.75	102	102	1	23	23	24	64.71	4	100	64	67.19	47.06	13.67	68	1.81	10.94	7.702	2	21.3	0.05	6.4	8.5	5	21.3387	454.168	1688.08	4249.01	4527.02
2018-11-07	2018	2018人和	8	2018上港	1	434112018人和2018上港	1	2	4-4-2 (100.0%)	442	2018人和15	陈杰	CM	0	1989-10-15	47.3167	44.15	83	95	0	8	9.15663	14.8795	64.86	5.72289	40	38.9157	67.65	56.76	11.43	42.3494	1.65	10.4454	7.25548	6.86747	111.024	0.28	6.6	9.4	5.72289	111.053	558.745	1972.56	3941.85	3861.64
2018-11-07	2018	2018人和	8	2018上港	1	434112018人和2018上港	1	2	4-4-2 (100.0%)	442	2018人和13	史亮	CM	0	1989-05-11	47.3167	44.15	65	95	0	6	8.76923	16.0769	71.79	8.76923	33.33	54.0769	70.27	35.9	11.97	57	2.18	11.0828	7.85723	2.92308	39.7538	0.09	6.9	9.6	1.46154	39.7368	587.051	2122.02	4511.92	3822.33
2018-11-07	2018	2018鲁能	3	2018苏宁	5	434112018鲁能2018苏宁	3	2	4-4-2 (100.0%)	442	2018鲁能3	刘军帅	CM	0	1995-01-10	60.4167	54.96	78	95	0	9	10.9615	4.87179	91.67	1.21795	0	54.8077	95.56	27.08	11.01	58.4615	2.04	11.1028	8.68641	10.9615	217.282	0.52	7	8.4	2.4359	217.335	527.943	1365.48	4881.12	4110.9
2018-11-07	2018	2018鲁能	3	2018苏宁	5	434112018鲁能2018苏宁	3	2	4-4-2 (100.0%)	442	2018鲁能22	蒿俊闵	CM	0	1987-03-24	60.4167	54.96	95	95	1	13	13	12	86.81	6	66.67	89	85.39	29.67	11.57	91	2.54	10.647	8.169	5	110.9	0.26	6.7	8.1	4	110.906	654.23	1480.49	4075.11	4326.27
2018-11-07	2018	2018苏宁	5	2018鲁能	3	434112018苏宁2018鲁能	2	3	4-4-2 (100.0%)	442	2018苏宁3	田依浓	CM	0	1991-02-18	60.4167	45.04	95	95	1	11	11	6	86.36	5	20	43	81.4	40.91	12.03	44	2.07	11.588	9.198	3	47	0.11	7.3	9.1	1	46.983	796.207	1921.48	5108.27	3714.64
2018-11-07	2018	2018苏宁	5	2018鲁能	3	434112018苏宁2018鲁能	2	3	4-4-2 (100.0%)	442	2018苏宁22	吴曦	CM	0	1989-02-19	60.4167	45.04	95	95	1	11	11	14	75	3	33.33	50	78	32.14	13.2	56	2.16	11.293	8.741	7	183.6	0.44	7.1	8.7	3	183.581	414.233	2179.43	4134.39	4381.14
2019-08-02	2019	2019华夏	11	2019国安	2	436792019华夏2019国安	0	2	4-4-2 (100.0%)	442	2019华夏14	马斯切拉诺	CM	1	1984-06-08	50.8167	38.81	101	101	1	9	9	13	70.45	6	33.33	43	69.77	45.45	17.39	44	1.95	10.291	7.556	8	127.4	0.28	6.1	8.4	3	127.434	543.193	1402.01	4013.27	4204.78
2019-08-02	2019	2019华夏	11	2019国安	2	436792019华夏2019国安	0	2	4-4-2 (100.0%)	442	2019华夏3	赵宇豪	CM	0	1993-04-07	50.8167	38.81	101	101	1	12	12	7	76.67	10	40	28	78.57	40	7.82	30	1.87	10.051	7.368	3	38.2	0.09	6	8.2	3	38.2243	294.644	1187.49	4044.4	4486.39
2019-03-30	2019	2019人和	16	2019国安	2	435542019人和2019国安	0	1	4-4-2 (100.0%)	442	2019人和8	奥古斯托.费尔南德斯	CM	1	1986-04-10	50.8167	41.55	79	96	0	10	12.1519	13.3671	69.44	8.50633	57.14	35.2405	72.41	38.89	10.29	43.7468	1.86	11.3134	7.87443	0	0	0	7	9.2	1.21519	0	253.609	2028.05	5220.49	3811.82
2019-03-30	2019	2019人和	16	2019国安	2	435542019人和2019国安	0	1	4-4-2 (100.0%)	442	2019人和13	史亮	CM	0	1989-05-11	50.8167	41.55	47	96	0	7	14.2979	6.12766	80	6.12766	33.33	28.5957	64.29	53.33	13.5	30.6383	1.6	11.6262	8.02928	0	0	0	7.1	9.5	2.04255	0	763.519	2169.35	4830.01	3864.05
2019-03-30	2019	2019人和	16	2019国安	2	435542019人和2019国安	0	1	4-4-2 (100.0%)	442	2019人和29	尼扎木丁	CM	0	1991-04-23	50.8167	41.55	48	96	0	6	12	22	62.07	12	50	50	72	44.83	8.34	58	1.72	11.47	7.846	16	342.8	0.79	7.1	8.8	2	342.812	782.566	1744.01	4299.33	4300.89
2019-07-07	2019	2019人和	16	2019鲁能	5	436532019人和2019鲁能	0	2	4-4-2 (100.0%)	442	2019人和15	陈杰	CM	0	1989-10-15	50.8167	51.86	98	98	1	12	12	5	91.53	8	25	56	91.07	20.34	13.64	59	2.22	9.852	7.637	5	91.4	0.21	6	7.8	3	91.4063	588.204	1262.71	3805.95	4104.19
2019-07-07	2019	2019人和	16	2019鲁能	5	436532019人和2019鲁能	0	2	4-4-2 (100.0%)	442	2019人和14	王选宏	CM	0	1989-07-24	50.8167	51.86	71	98	0	6	8.28169	6.90141	89.8	11.0423	25	66.2535	89.58	22.45	14.1	67.6338	2.43	11.6827	8.87797	0	0	0	7.1	8.6	2.76056	0	409.683	1864.05	5219.73	4189.53
2019-11-23	2019	2019苏宁	4	2019人和	16	437922019苏宁2019人和	3	2	4-4-2 (100.0%)	442	2019苏宁48	谢志伟	CM	0	1998-01-07	50.8167	51.97	53	97	0	8	14.6415	16.4717	73.53	7.32075	50	53.0755	75.86	35.29	8.27	62.2264	1.85	12.9486	9.61032	9.15094	137.081	0.32	7.9	10.4	3.66038	137.117	1364.97	2550.78	5424.59	3472
2019-11-23	2019	2019苏宁	4	2019人和	16	437922019苏宁2019人和	3	2	4-4-2 (100.0%)	442	2019苏宁30	叶重秋	CM	0	1992-09-29	50.8167	51.97	97	97	1	10	10	11	79.25	4	25	47	80.85	35.85	9.72	53	2.09	10.972	7.624	7	102.6	0.24	6.8	9.6	1	102.603	475.578	1654.5	4986.48	3753.06
2019-03-30	2019	2019一方	9	2019恒大	1	435542019一方2019恒大	0	1	4-4-2 (100.0%)	442	2019一方17	哈姆西克	CM	1	1987-07-27	50.8167	39.94	66	96	0	7	10.1818	13.0909	77.5	4.36364	66.67	56.7273	76.92	42.5	17.72	58.1818	1.98	12.1367	9.28145	2.90909	57.3091	0.14	7.5	10.4	2.90909	57.3506	956.885	2562.79	5142.28	3417.22
2019-03-30	2019	2019一方	9	2019恒大	1	435542019一方2019恒大	0	1	4-4-2 (100.0%)	442	2019一方16	秦升	CM	0	1986-11-02	50.8167	39.94	96	96	1	12	12	18	67.86	9	44.44	54	57.41	58.93	22.36	56	1.68	10.356	7.095	2	40.1	0.09	6.4	8.6	1	40.1219	365.56	1647.73	4191.17	4110.95
2019-04-07	2019	2019泰达	7	2019一方	9	435622019泰达2019一方	2	1	4-4-2 (100.0%)	442	2019泰达25	木热合买提江·莫扎帕	CM	0	1991-01-14	50.8167	53.9	95	95	1	13	13	12	82.09	7	28.57	63	80.95	40.3	12.49	67	2.15	11.079	7.634	7	164.6	0.39	7	9.3	1	164.647	484.361	1895.3	4930.82	3603.53
2019-04-07	2019	2019泰达	7	2019一方	9	435622019泰达2019一方	2	1	4-4-2 (100.0%)	442	2019泰达13	郑凯木	CM	0	1992-01-28	50.8167	53.9	95	95	1	16	16	13	66.67	9	55.56	33	72.73	38.46	12.8	39	1.85	10.271	6.75	8	197.6	0.47	6.4	8.3	10	197.633	425.846	1082.42	4328.03	4236.66
2019-05-26	2019	2019申花	13	2019一方	9	436112019申花2019一方	0	1	4-4-2 (100.0%)	442	2019申花37	孙世林	CM	0	1989-10-24	50.8167	50.96	69	95	0	16	22.029	15.1449	73.17	2.75362	50	50.942	75.68	51.22	9.15	56.4493	1.56	10.9278	7.73493	4.13043	99.1304	0.23	6.8	9.2	1.37681	99.1767	409.163	1902.2	4626.23	3891.28
2019-05-26	2019	2019申花	13	2019一方	9	436112019申花2019一方	0	1	4-4-2 (100.0%)	442	2019申花39	丛震	CM	0	1997-02-09	50.8167	50.96	78	95	0	6	7.30769	2.4359	92	2.4359	50	29.2308	91.67	28	9.85	30.4487	2.8	10.9372	7.66577	6.08974	113.635	0.27	6.9	9.5	1.21795	113.605	550.604	2128.31	4227.11	3917.2
2019-04-19	2019	2019鲁能	5	2019恒大	1	435742019鲁能2019恒大	1	2	4-4-2 (100.0%)	442	2019鲁能25	费莱尼	CM	1	1987-11-22	50.8167	47.54	99	99	1	11	11	8	80	9	33.33	37	81.08	30	8.54	40	2.05	11.635	7.861	8	124.4	0.28	7	9.4	7	124.444	598.797	1544.77	5406.56	3960.07
2019-04-19	2019	2019鲁能	5	2019恒大	1	435742019鲁能2019恒大	1	2	4-4-2 (100.0%)	442	2019鲁能22	蒿俊闵	CM	0	1987-03-24	50.8167	47.54	99	99	1	13	13	15	78.26	9	55.56	65	78.46	33.33	12.93	69	2.28	10.546	7.164	7	130.9	0.3	6.4	8.6	5	130.92	508.191	1588.3	3778.22	4540.67
2019-06-22	2019	2019华夏	11	2019恒大	1	436382019华夏2019恒大	1	2	4-4-2 (100.0%)	442	2019华夏14	马斯切拉诺	CM	1	1984-06-08	50.8167	51.93	97	97	1	8	8	18	78.05	4	25	78	78.21	28.05	19.65	82	2.27	10.283	7.418	5	94.8	0.22	6.3	8.4	1	94.8396	545.603	1364.46	4167.08	4111.23
2019-06-22	2019	2019华夏	11	2019恒大	1	436382019华夏2019恒大	1	2	4-4-2 (100.0%)	442	2019华夏15	王秋明	CM	0	1993-01-09	50.8167	51.93	97	97	1	2	2	6	81.82	3	66.67	28	89.29	24.24	9.67	33	2.24	10.93	8.051	4	80.9	0.19	6.7	9.1	0	80.8877	689.434	1713.32	4229.15	4217.04
2019-03-30	2019	2019华夏	11	2019上港	3	435542019华夏2019上港	1	2	4-4-2 (100.0%)	442	2019华夏14	马斯切拉诺	CM	1	1984-06-08	50.8167	55.17	95	95	1	14	14	16	82.42	2	50	88	81.82	36.26	17.46	91	2.07	11.388	8.643	10	222.3	0.53	7.2	8.9	3	222.265	619.897	1670.83	5153.03	3722.3
2019-03-30	2019	2019华夏	11	2019上港	3	435542019华夏2019上港	1	2	4-4-2 (100.0%)	442	2019华夏18	冯刚	CM	0	1993-03-06	50.8167	55.17	95	95	1	12	12	8	80.49	6	50	40	72.5	53.66	9.79	41	1.85	11.988	9.263	9	155.9	0.37	7.5	9.5	1	155.898	808.366	2308.33	5339.34	3376.32
2019-04-20	2019	2019华夏	11	2019国安	2	435752019华夏2019国安	0	1	4-4-2 (100.0%)	442	2019华夏14	马斯切拉诺	CM	1	1984-06-08	50.8167	41.71	95	95	1	22	22	11	80.36	5	20	52	75	53.57	18.6	56	1.86	10.205	7.266	5	129.7	0.3	6.4	8.5	2	129.69	472.215	1521.44	4229.13	3852.81
2019-04-20	2019	2019华夏	11	2019国安	2	435752019华夏2019国安	0	1	4-4-2 (100.0%)	442	2019华夏18	冯刚	CM	0	1993-03-06	50.8167	41.71	95	95	1	14	14	6	79.31	9	44.44	25	76	44.83	11.28	29	1.72	11.063	8.138	6	102.8	0.25	7	9.5	2	102.779	965.442	1765.7	4680.26	3549.04
2019-05-25	2019	2019苏宁	4	2019华夏	11	436102019苏宁2019华夏	2	3	4-4-2 (100.0%)	442	2019苏宁22	吴曦	CM	0	1989-02-19	50.8167	55.48	99	99	1	9	9	8	84	2	50	44	84.09	42	12.01	50	1.96	10.756	7.533	6	139.1	0.33	6.5	8.5	2	139.087	468.606	1808.02	3782.37	4558.36
2019-05-25	2019	2019苏宁	4	2019华夏	11	436102019苏宁2019华夏	2	3	4-4-2 (100.0%)	442	2019苏宁3	田依浓	CM	0	1991-02-18	50.8167	55.48	72	99	0	8	11	9.625	86	4.125	33.33	61.875	93.33	22	13.09	68.75	2.2	11.1691	8.33662	2.75	80.4375	0.19	6.7	8.9	1.375	80.3744	565.186	1685.77	4716.37	4121.37
2019-06-15	2019	2019华夏	11	2019一方	9	436312019华夏2019一方	1	0	4-4-2 (100.0%)	442	2019华夏6	罗森文	CM	0	1993-01-16	50.8167	50.87	98	98	1	12	12	10	85.92	0	0	68	88.24	35.21	10.71	71	2.37	10.087	7.228	1	16.3	0.04	6.2	8.2	2	16.3209	311.866	1260.23	3999.94	4498.79
2019-06-15	2019	2019华夏	11	2019一方	9	436312019华夏2019一方	1	0	4-4-2 (100.0%)	442	2019华夏15	王秋明	CM	0	1993-01-09	50.8167	50.87	98	98	1	8	8	4	89.74	6	33.33	36	91.67	28.21	8.77	39	2.28	11.72	8.527	4	48.5	0.12	7.2	9.6	1	48.509	618.81	2148.05	4781.62	4123.4
2019-07-07	2019	2019华夏	11	2019佳兆业	15	436532019华夏2019佳兆业	1	1	4-4-2 (100.0%)	442	2019华夏14	马斯切拉诺	CM	1	1984-06-08	50.8167	59.09	97	97	1	21	21	12	83.33	6	16.67	66	80.3	37.5	19.75	72	2.14	10.283	7.15	3	61.6	0.14	6.3	8.4	3	61.5887	395.139	1611.28	4314.24	3900.71
2019-07-07	2019	2019华夏	11	2019佳兆业	15	436532019华夏2019佳兆业	1	1	4-4-2 (100.0%)	442	2019华夏15	王秋明	CM	0	1993-01-09	50.8167	59.09	97	97	1	9	9	3	94.12	4	25	48	95.83	35.29	7.92	51	2.1	11.693	8.238	6	101.6	0.24	7.2	9.6	3	101.624	616.875	2191.51	4752.07	4031.39
2019-07-21	2019	2019华夏	11	2019权健	14	436672019华夏2019权健	2	2	4-4-2 (100.0%)	442	2019华夏14	马斯切拉诺	CM	1	1984-06-08	50.8167	52.65	98	98	1	14	14	13	80.88	4	50	65	80	35.29	17.92	68	2.28	9.561	6.277	3	47.6	0.12	5.8	8.2	6	47.6113	408.059	1174.21	3734.32	4196.35
2019-07-21	2019	2019华夏	11	2019权健	14	436672019华夏2019权健	2	2	4-4-2 (100.0%)	442	2019华夏6	罗森文	CM	0	1993-01-16	50.8167	52.65	48	98	0	2	4.08333	4.08333	91.3	4.08333	100	44.9167	95.45	30.43	12.44	46.9583	1.83	9.80612	6.97229	4.08333	109.842	0.24	6	8.3	4.08333	109.921	359.012	1377.05	3350.17	4609.08
2019-07-21	2019	2019华夏	11	2019权健	14	436672019华夏2019权健	2	2	4-4-2 (100.0%)	442	2019华夏15	王秋明	CM	0	1993-01-09	50.8167	52.65	46	98	0	0	0	2.13043	87.5	4.26087	0	14.913	100	25	5.71	17.0435	2	10.4157	6.74922	2.13043	30.4652	0.07	6.3	9.6	0	30.3823	451.926	1648.19	3911.3	4373.8
2019-08-10	2019	2019华夏	11	2019鲁能	5	436872019华夏2019鲁能	0	3	4-4-2 (100.0%)	442	2019华夏14	马斯切拉诺	CM	1	1984-06-08	50.8167	40.96	94	94	1	7	7	8	86.44	4	50	57	84.21	33.9	15.76	59	2.37	10.679	8.144	4	63.4	0.15	6.8	8.9	2	63.4153	685.36	1806.36	4484.24	3639.79
2019-08-10	2019	2019华夏	11	2019鲁能	5	436872019华夏2019鲁能	0	3	4-4-2 (100.0%)	442	2019华夏15	王秋明	CM	0	1993-01-09	50.8167	40.96	94	94	1	12	12	5	87.8	7	42.86	38	86.84	46.34	7.53	41	2.24	11.471	8.718	3	51.7	0.13	7.3	9.5	1	51.7262	459.87	2168.48	4997.27	3793.28
2019-10-26	2019	2019华夏	11	2019富力	12	437642019华夏2019富力	2	1	4-4-2 (100.0%)	442	2019华夏14	马斯切拉诺	CM	1	1984-06-08	50.8167	50.96	102	102	1	20	20	22	76.6	6	50	88	71.59	46.81	16.04	94	2.06	11.705	7.786	9	181	0.39	6.8	9.4	4	180.962	753.053	2023.82	4809.77	3937.81
2019-10-26	2019	2019华夏	11	2019富力	12	437642019华夏2019富力	2	1	4-4-2 (100.0%)	442	2019华夏15	王秋明	CM	0	1993-01-09	50.8167	50.96	102	102	1	10	10	9	75.68	8	50	32	81.25	40.54	8.54	37	1.78	12.088	8.423	5	74.4	0.16	7.1	10.2	1	74.4011	834.203	2374.31	5031.95	3773.47
2019-04-20	2019	2019泰达	7	2019建业	8	435752019泰达2019建业	3	2	4-4-2 (100.0%)	442	2019泰达25	木热合买提江·莫扎帕	CM	0	1991-01-14	50.8167	49.79	100	100	1	10	10	14	75.44	4	25	53	73.58	42.11	16.65	57	1.93	12.383	8.413	6	122.7	0.28	7.4	9.8	0	122.728	781.4	2261.23	5373.9	3843.5
2019-04-20	2019	2019泰达	7	2019建业	8	435752019泰达2019建业	3	2	4-4-2 (100.0%)	442	2019泰达13	郑凯木	CM	0	1992-01-28	50.8167	49.79	100	100	1	20	20	16	57.89	18	61.11	30	63.33	55.26	15.12	38	1.32	10.655	7.116	5	108	0.24	6.3	8.3	14	107.984	448.034	1261.47	4140.83	4696.61
2019-09-14	2019	2019华夏	11	2019建业	8	437222019华夏2019建业	1	4	4-4-2 (100.0%)	442	2019华夏14	马斯切拉诺	CM	1	1984-06-08	50.8167	59.72	96	96	1	10	10	14	83.72	2	100	82	85.37	44.19	16.61	86	2.2	10.068	6.991	8	178.2	0.43	6.2	9	0	178.174	500.978	1380.69	4361.37	3647.14
2019-09-14	2019	2019华夏	11	2019建业	8	437222019华夏2019建业	1	4	4-4-2 (100.0%)	442	2019华夏15	王秋明	CM	0	1993-01-09	50.8167	59.72	88	96	0	2	2.18182	5.45455	84.85	3.27273	66.67	34.9091	78.13	45.45	9.8	36	1.91	11.4076	7.68764	3.27273	46.3636	0.11	7.1	10.1	1.09091	46.4043	590.42	2236.96	4842.73	3691.47
2019-11-22	2019	2019权健	14	2019建业	8	437912019权健2019建业	1	2	4-4-2 (100.0%)	442	2019权健17	张晓彬（大）	CM	0	1993-10-23	50.8167	46.43	97	97	1	6	6	7	69.57	4	25	21	76.19	47.83	21.9	23	1.57	9.334	6.235	3	36.5	0.08	5.8	7.8	0	36.5484	381.493	891.238	3950.21	4074.49
2019-11-22	2019	2019权健	14	2019建业	8	437912019权健2019建业	1	2	4-4-2 (100.0%)	442	2019权健26	廖力生	CM	0	1993-04-29	50.8167	46.43	97	97	1	18	18	16	73.77	8	75	56	76.79	45.9	11.42	61	1.64	10.948	7.627	2	24.5	0.05	6.8	9.6	3	24.4585	451.885	2003.9	4649.18	3818.89
2019-11-22	2019	2019权健	14	2019建业	8	437912019权健2019建业	1	2	4-4-2 (100.0%)	442	2019权健8	姚均晟	CM	0	1995-10-29	50.8167	46.43	83	97	0	10	11.6867	11.6867	78.26	5.84337	40	51.4217	77.27	41.3	16.14	53.759	2.02	10.3591	6.95595	4.6747	94.7795	0.22	6.4	8.8	3.50602	94.8028	478.879	1748.47	3748.99	4288
2019-03-03	2019	2019苏宁	4	2019泰达	7	435272019苏宁2019泰达	3	2	4-4-2 (100.0%)	442	2019苏宁3	田依浓	CM	0	1991-02-18	50.8167	53.27	97	97	1	20	20	16	72.41	3	66.67	55	70.91	37.93	9.11	58	1.98	10.895	7.627	1	14	0.03	6.7	9.3	5	13.9572	510.821	1686.45	5035.69	3648.13
2019-03-03	2019	2019苏宁	4	2019泰达	7	435272019苏宁2019泰达	3	2	4-4-2 (100.0%)	442	2019苏宁22	吴曦	CM	0	1989-02-19	50.8167	53.27	97	97	1	17	17	21	69.12	7	57.14	64	70.31	36.76	12.3	68	2.22	10.596	7.254	5	96.7	0.23	6.5	8.8	6	96.6819	641.434	1773.37	3844.42	4240.59
2019-03-31	2019	2019苏宁	4	2019卓尔	6	435552019苏宁2019卓尔	2	1	4-4-2 (100.0%)	442	2019苏宁22	吴曦	CM	0	1989-02-19	50.8167	50.51	96	96	1	14	14	12	76	5	40	42	80.95	32	13.05	50	2.26	11.141	8.467	9	194	0.45	6.9	8.8	3	194.024	548.341	1829.43	4441.29	4128.24
2019-03-31	2019	2019苏宁	4	2019卓尔	6	435552019苏宁2019卓尔	2	1	4-4-2 (100.0%)	442	2019苏宁3	田依浓	CM	0	1991-02-18	50.8167	50.51	96	96	1	14	14	10	86.11	8	37.5	71	85.92	33.33	11.34	72	2.24	11.3	8.842	4	64.5	0.16	7	9.2	3	64.5095	614.431	1766.32	5297.19	3557.51
2019-04-21	2019	2019苏宁	4	2019富力	12	435762019苏宁2019富力	5	1	4-4-2 (100.0%)	442	2019苏宁22	吴曦	CM	0	1989-02-19	50.8167	45.14	95	95	1	12	12	7	87.93	2	50	55	85.45	50	11.84	58	1.66	11.223	8.559	5	69.9	0.17	7.1	8.9	1	69.8751	727.841	1892.1	4471.18	4061.97
2019-04-21	2019	2019苏宁	4	2019富力	12	435762019苏宁2019富力	5	1	4-4-2 (100.0%)	442	2019苏宁3	田依浓	CM	0	1991-02-18	50.8167	45.14	95	95	1	13	13	10	84.13	5	40	58	84.48	44.44	8.32	63	1.83	11.119	8.738	6	106.3	0.25	7	9	1	106.287	385.665	1738.84	5470.95	3417.12
2019-05-05	2019	2019苏宁	4	2019一方	9	435902019苏宁2019一方	1	1	4-4-2 (100.0%)	442	2019苏宁22	吴曦	CM	0	1989-02-19	50.8167	47.21	98	98	1	9	9	12	76.47	4	50	50	76	45.1	16.96	51	1.88	10.831	7.521	8	148.9	0.35	6.6	8.4	4	148.893	606.192	1639.5	3819.79	4616.86
2019-05-05	2019	2019苏宁	4	2019一方	9	435902019苏宁2019一方	1	1	4-4-2 (100.0%)	442	2019苏宁3	田依浓	CM	0	1991-02-18	50.8167	47.21	92	98	0	15	15.9783	10.6522	80.77	4.26087	50	51.1304	81.25	26.92	10.23	55.3913	2.46	10.8791	8.09778	4.26087	60.9304	0.14	6.6	8.8	0	60.9086	532.456	1503.57	4848.23	3933.64
2019-05-18	2019	2019苏宁	4	2019力帆	10	436032019苏宁2019力帆	3	1	4-4-2 (100.0%)	442	2019苏宁22	吴曦	CM	0	1989-02-19	50.8167	54.39	99	99	1	6	6	12	76	4	50	46	76.09	36	14.53	50	2.08	10.805	7.096	2	23.1	0.06	6.5	8.6	5	23.1431	622.95	1714	3998.53	4445.88
2019-05-18	2019	2019苏宁	4	2019力帆	10	436032019苏宁2019力帆	3	1	4-4-2 (100.0%)	442	2019苏宁30	叶重秋	CM	0	1992-09-29	50.8167	54.39	48	99	0	7	14.4375	22.6875	62.07	8.25	25	57.75	57.14	51.72	12.58	59.8125	1.59	10.9601	7.95506	2.0625	81.675	0.18	6.6	9	8.25	81.5931	187.689	1372.96	5500.61	3817.84
2019-07-21	2019	2019苏宁	4	2019国安	2	436672019苏宁2019国安	1	0	4-4-2 (100.0%)	442	2019苏宁22	吴曦	CM	0	1989-02-19	50.8167	36.42	102	102	1	20	20	11	64.52	5	40	26	65.38	45.16	14.87	31	1.61	9.987	6.773	5	85	0.19	5.9	8.4	6	85.0186	377.332	1462.57	3554.77	4507.02
2019-07-21	2019	2019苏宁	4	2019国安	2	436672019苏宁2019国安	1	0	4-4-2 (100.0%)	442	2019苏宁21	何超	CM	0	1995-04-19	50.8167	36.42	61	102	0	8	13.377	8.36066	64.29	5.01639	66.67	23.4098	64.29	64.29	15.73	23.4098	1.93	10.8638	7.50787	5.01639	128.754	0.29	6.3	9.3	3.34426	128.76	589.001	1530.05	4679.88	3936.89
2019-09-13	2019	2019苏宁	4	2019恒大	1	437212019苏宁2019恒大	3	1	4-4-2 (100.0%)	442	2019苏宁3	田依浓	CM	0	1991-02-18	50.8167	42.76	100	100	1	8	8	2	90.91	6	66.67	22	86.36	50	8.72	22	1.86	10.055	7.298	2	21.2	0.05	6	8.5	3	21.17	392.503	1521.59	4122.7	3996.8
2019-09-13	2019	2019苏宁	4	2019恒大	1	437212019苏宁2019恒大	3	1	4-4-2 (100.0%)	442	2019苏宁22	吴曦	CM	0	1989-02-19	50.8167	42.76	100	100	1	8	8	8	75.76	4	0	33	75.76	30.3	17.05	33	2.18	10.215	7.081	3	40.5	0.09	6.1	8.3	2	40.4863	545.153	1502.81	3745.71	4380.66
2019-10-20	2019	2019苏宁	4	2019华夏	11	437582019苏宁2019华夏	4	1	4-4-2 (100.0%)	442	2019苏宁21	何超	CM	0	1995-04-19	50.8167	57	93	93	1	6	6	12	84.81	4	25	79	84.81	32.91	12.05	79	2.19	10.373	7.913	5	123.8	0.3	6.7	8.9	3	123.816	641.305	1378.59	4678.4	3551.26
2019-10-20	2019	2019苏宁	4	2019华夏	11	437582019苏宁2019华夏	4	1	4-4-2 (100.0%)	442	2019苏宁22	吴曦	CM	0	1989-02-19	50.8167	57	93	93	1	14	14	12	85.19	5	20	78	87.18	28.4	11.03	81	2.3	9.853	7.387	5	83.1	0.2	6.4	8.3	1	83.126	550.917	1468.48	3750.88	3999.43
2019-10-27	2019	2019苏宁	4	2019鲁能	5	437652019苏宁2019鲁能	1	1	4-4-2 (100%)	442	2019苏宁22	吴曦	CM	0	1989-02-19	50.8167	61.5	96	96	1	12	12	16	83.16	3	33.33	88	85.23	29.47	12.67	95	2.46	10.238	7.814	10	184.4	0.44	6.4	7.8	0	184.421	636.916	1499.9	3232.94	4684.08
2019-10-27	2019	2019苏宁	4	2019鲁能	5	437652019苏宁2019鲁能	1	1	4-4-2 (100%)	442	2019苏宁3	田依浓	CM	0	1991-02-18	50.8167	61.5	74	96	0	6	7.78378	3.89189	95.24	3.89189	0	79.1351	96.72	19.05	12.11	81.7297	2.33	10.9907	8.64908	7.78378	278.789	0.65	6.8	8.3	0	278.738	529.687	1507.55	4594.63	4080.5
2019-12-01	2019	2019苏宁	4	2019权健	14	438002019苏宁2019权健	2	0	4-4-2 (100.0%)	442	2019苏宁22	吴曦	CM	0	1989-02-19	50.8167	56.02	93	93	1	13	13	11	85.71	8	62.5	72	87.5	41.56	11.23	77	1.91	9.721	7.227	7	147.5	0.35	6.3	8.1	3	147.474	371.119	1539.53	3448.99	4214.07
2019-12-01	2019	2019苏宁	4	2019权健	14	438002019苏宁2019权健	2	0	4-4-2 (100.0%)	442	2019苏宁3	田依浓	CM	0	1991-02-18	50.8167	56.02	85	93	0	13	14.2235	13.1294	82.35	1.09412	100	71.1176	84.62	38.24	10.24	74.4	2.1	9.86675	7.62272	1.09412	18.4906	0.05	6.4	8.8	3.28235	18.4618	440.903	1769.26	4126.67	3511.11
2019-03-01	2019	2019人和	16	2019鲁能	5	435252019人和2019鲁能	0	1	4-4-2 (100.0%)	442	2019人和8	奥古斯托.费尔南德斯	CM	1	1986-04-10	50.8167	45.44	97	97	1	18	18	12	79.31	0	0	55	81.82	41.38	12.86	58	2.16	11.285	8.111	0	0	0	6.9	9.1	7	0	268.786	1725.85	5394.32	3895.62
2019-03-01	2019	2019人和	16	2019鲁能	5	435252019人和2019鲁能	0	1	4-4-2 (100.0%)	442	2019人和13	史亮	CM	0	1989-05-11	50.8167	45.44	97	97	1	8	8	9	79.07	4	50	38	81.58	44.19	9.19	43	1.74	12.012	8.57	7	178.3	0.42	7.4	9.6	3	178.286	647.129	2141.85	5106.61	3938.5
2019-03-09	2019	2019鲁能	5	2019建业	8	435332019鲁能2019建业	2	2	4-4-2 (100.0%)	442	2019鲁能22	蒿俊闵	CM	0	1987-03-24	50.8167	48.72	97	97	1	14	14	10	87.5	7	57.14	75	86.67	37.5	13.22	80	2.2	10.193	7.255	3	86.1	0.2	6.3	8.2	4	86.0556	491.643	1226.28	4214.62	4174.42
2019-03-09	2019	2019鲁能	5	2019建业	8	435332019鲁能2019建业	2	2	4-4-2 (100.0%)	442	2019鲁能3	刘军帅	CM	0	1995-01-10	50.8167	48.72	62	97	0	8	12.5161	15.6452	80.77	4.69355	0	75.0968	85.42	28.85	12.24	81.3548	1.81	11.8575	9.02256	6.25806	91.5242	0.21	7.2	8.9	3.12903	91.4927	665.315	1484.21	5664.39	3952.78
2019-04-28	2019	2019鲁能	5	2019卓尔	6	435832019鲁能2019卓尔	3	0	4-4-2 (100.0%)	442	2019鲁能25	费莱尼	CM	1	1987-11-22	50.8167	42.34	97	97	1	17	17	13	78.69	5	100	56	85.71	31.15	10.34	61	2.13	11.812	9.364	2	29.7	0.08	7.3	8.8	6	29.7095	477.313	1554.97	5844.14	3905.87
2019-04-28	2019	2019鲁能	5	2019卓尔	6	435832019鲁能2019卓尔	3	0	4-4-2 (100.0%)	442	2019鲁能22	蒿俊闵	CM	0	1987-03-24	50.8167	42.34	97	97	1	10	10	12	82.86	4	75	67	83.58	31.43	14.11	70	2.37	11.181	8.864	6	160.9	0.37	6.9	8.3	2	160.874	603.878	1716.23	4303.23	4397.26
2019-09-13	2019	2019鲁能	5	2019上港	3	437212019鲁能2019上港	3	1	4-4-2 (100.0%)	442	2019鲁能25	费莱尼	CM	1	1987-11-22	50.8167	35.71	98	98	1	13	13	15	68.75	13	84.62	46	69.57	58.33	10.84	48	1.77	11.531	8.399	3	46.3	0.11	7	8.7	12	46.3184	443.928	1666.98	5210.3	4163.91
2019-09-13	2019	2019鲁能	5	2019上港	3	437212019鲁能2019上港	3	1	4-4-2 (100.0%)	442	2019鲁能30	莫伊塞斯·利马·马加良斯	CM	1	1988-03-17	50.8167	35.71	58	98	0	7	11.8276	8.44828	83.33	8.44828	20	43.931	80.77	53.33	13.12	50.6897	1.73	11.1686	8.13738	5.06897	88.7069	0.21	6.8	9.1	1.68966	88.6441	727.524	1682.28	4470.26	4199.34
2019-09-21	2019	2019鲁能	5	2019申花	13	437292019鲁能2019申花	2	2	4-4-2 (100.0%)	442	2019鲁能25	费莱尼	CM	1	1987-11-22	50.8167	54.49	97	97	1	17	17	12	83.1	14	57.14	69	84.06	36.62	11.32	71	1.97	10.797	7.685	2	33.3	0.08	6.6	9	11	33.2662	304.069	1393	5233.77	3833.03
2019-09-21	2019	2019鲁能	5	2019申花	13	437292019鲁能2019申花	2	2	4-4-2 (100.0%)	442	2019鲁能22	蒿俊闵	CM	0	1987-03-24	50.8167	54.49	97	97	1	15	15	13	82.89	6	33.33	71	77.46	34.21	12.92	76	2.29	9.829	7.022	5	78.4	0.18	6	8.2	6	78.4171	561.332	1264.72	3549.81	4375.18
2019-11-22	2019	2019鲁能	5	2019力帆	10	437912019鲁能2019力帆	2	0	4-4-2 (100.0%)	442	2019鲁能25	费莱尼	CM	1	1987-11-22	50.8167	54	62	95	0	7	10.7258	10.7258	82.05	13.7903	88.89	52.0968	85.29	35.9	11.1	59.7581	1.82	12.0175	8.32782	4.59677	141.121	0.34	7.5	9.1	10.7258	141.089	686.054	1787.01	5319.27	4084.22
2019-11-22	2019	2019鲁能	5	2019力帆	10	437912019鲁能2019力帆	2	0	4-4-2 (100.0%)	442	2019鲁能36	段刘愚	CM	0	1998-07-24	50.8167	54	95	95	1	9	9	23	64.06	1	0	55	72.73	31.25	11.23	64	2.16	12.116	8.591	6	132.7	0.33	7.6	9.3	0	132.672	754.408	1910.85	5134.16	4183.76
2019-03-10	2019	2019华夏	11	2019申花	13	435342019华夏2019申花	2	1	4-4-2 (100.0%)	442	2019华夏14	马斯切拉诺	CM	1	1984-06-08	50.8167	47.39	97	97	1	8	8	9	83.02	3	33.33	52	78.85	54.72	16.54	53	1.58	10.86	7.776	9	208.3	0.47	6.7	9.1	3	208.335	614.341	1692.63	4412.48	3931.83
2019-03-10	2019	2019华夏	11	2019申花	13	435342019华夏2019申花	2	1	4-4-2 (100.0%)	442	2019华夏18	冯刚	CM	0	1993-03-06	50.8167	47.39	61	97	0	9	14.3115	17.4918	71.05	4.77049	33.33	57.2459	77.78	34.21	9.35	60.4262	2.32	11.6193	8.77611	9.54098	111.311	0.27	7.2	9.6	0	111.38	1030.46	2101.93	4953.86	3421.5
2019-06-01	2019	2019申花	13	2019力帆	10	436172019申花2019力帆	0	0	4-4-2 (100.0%)	442	2019申花39	丛震	CM	0	1997-02-09	50.8167	59.3	57	96	0	6	10.1053	6.73684	89.47	5.05263	0	60.6316	91.67	15.79	11.34	64	2.74	9.97726	7.07368	1.68421	34.3579	0.08	6.2	7.2	5.05263	34.4414	362.115	1322.45	4560.81	3698
2019-06-01	2019	2019申花	13	2019力帆	10	436172019申花2019力帆	0	0	4-4-2 (100.0%)	442	2019申花26	钱杰给·阿里桑特·思杜布	CM	0	1992-01-04	50.8167	59.3	96	96	1	15	15	11	85.71	8	75	70	87.14	31.17	8.65	77	2.29	10.259	7.577	5	100.8	0.24	6.4	8.1	6	100.845	431.738	1200.3	4931.93	3594.54
2019-07-27	2019	2019申花	13	2019富力	12	436732019申花2019富力	5	3	4-4-2 (100.0%)	442	2019申花26	钱杰给·阿里桑特·思杜布	CM	0	1992-01-04	50.8167	43.15	60	97	0	4	6.46667	8.08333	77.27	11.3167	57.14	32.3333	80	36.36	5.29	35.5667	2.14	11.0079	8.14638	4.85	108.802	0.26	6.8	9	1.61667	108.773	614.052	1861.72	4540.74	3882.37
2019-07-27	2019	2019申花	13	2019富力	12	436732019申花2019富力	5	3	4-4-2 (100.0%)	442	2019申花4	蒋圣龙	CM	0	2000-12-24	50.8167	43.15	48	97	0	6	12.125	10.1042	76.19	4.04167	50	42.4375	76.19	52.38	11.63	42.4375	1.57	10.9792	8.09344	6.0625	101.446	0.25	6.7	8.8	2.02083	101.473	331.559	1453.86	5069.49	4022.75
2019-07-27	2019	2019申花	13	2019富力	12	436732019申花2019富力	5	3	4-4-2 (100.0%)	442	2019申花37	孙世林	CM	0	1989-10-24	50.8167	43.15	48	97	0	9	18.1875	12.125	82.86	2.02083	0	66.6875	81.82	37.14	9.4	70.7292	1.66	10.8377	7.93783	4.04167	148.329	0.34	6.7	8.9	0	148.391	551.022	1673.2	4391.2	4072.95
2019-08-02	2019	2019申花	13	2019卓尔	6	436792019申花2019卓尔	2	2	4-4-2 (100.0%)	442	2019申花25	彭欣力	CM	0	1991-07-22	50.8167	48.55	93	104	0	16	17.8925	13.4194	76	2.23656	100	53.6774	70.83	34	9.35	55.914	2.34	10.7198	7.43544	1.11828	52.5591	0.11	6.2	8.8	2.23656	52.5371	440.601	1590.15	4443.07	4193.99
2019-08-02	2019	2019申花	13	2019卓尔	6	436792019申花2019卓尔	2	2	4-4-2 (100.0%)	442	2019申花26	钱杰给·阿里桑特·思杜布	CM	0	1992-01-04	50.8167	48.55	69	104	0	8	12.058	6.02899	86.21	7.53623	80	39.1884	84.62	44.83	9.52	43.7101	1.9	11.238	8.00499	10.5507	249.6	0.54	6.5	9.2	3.01449	249.543	656.756	1727.96	4603.12	4000.62
2019-09-15	2019	2019申花	13	2019泰达	7	437232019申花2019泰达	0	3	4-4-2 (100.0%)	442	2019申花7	王永珀	CM	0	1987-01-19	50.8167	55.04	69	96	0	8	11.1304	15.3043	82.81	4.17391	33.33	82.087	81.36	26.56	11.58	89.0435	2.5	10.2372	7.4073	0	0	0	6.4	8.4	5.56522	0	504.566	1467.84	4079.41	4184.9
2019-09-15	2019	2019申花	13	2019泰达	7	437232019申花2019泰达	0	3	4-4-2 (100.0%)	442	2019申花26	钱杰给·阿里桑特·思杜布	CM	0	1992-01-04	50.8167	55.04	96	96	1	10	10	9	83.93	3	33.33	52	86.54	37.5	11.11	56	1.96	11.501	8.31	5	96.1	0.22	7.1	9.7	2	96.0864	542.839	2169.49	5335.88	3356.42
2019-03-09	2019	2019苏宁	4	2019上港	3	435332019苏宁2019上港	2	3	4-4-2 (100.0%)	442	2019苏宁3	田依浓	CM	0	1991-02-18	50.8167	53.56	81	98	0	20	24.1975	8.46914	87.93	10.8889	55.56	65.3333	90.74	31.03	11.65	70.1728	2.26	11.5821	9.0281	3.62963	52.3877	0.12	7	9	7.25926	52.3612	766.599	1950.38	5051.7	3761.67
2019-03-09	2019	2019苏宁	4	2019上港	3	435332019苏宁2019上港	2	3	4-4-2 (100.0%)	442	2019苏宁22	吴曦	CM	0	1989-02-19	50.8167	53.56	98	98	1	17	17	14	78.13	3	66.67	62	79.03	32.81	13.15	64	2.11	11.514	8.71	6	95.2	0.22	7	9	7	95.2325	584.931	2194.64	4463.15	4176.16
2019-04-13	2019	2019苏宁	4	2019佳兆业	15	435682019苏宁2019佳兆业	2	0	4-4-2 (100.0%)	442	2019苏宁22	吴曦	CM	0	1989-02-19	50.8167	44.52	96	96	1	20	20	13	72.92	5	40	43	72.09	41.67	14.63	48	1.94	10.864	7.25	3	63.2	0.15	6.8	8.9	5	63.2369	475.235	1719.46	4263.27	4342.97
2019-04-13	2019	2019苏宁	4	2019佳兆业	15	435682019苏宁2019佳兆业	2	0	4-4-2 (100.0%)	442	2019苏宁3	田依浓	CM	0	1991-02-18	50.8167	44.52	96	96	1	8	8	9	72.73	3	66.67	29	75.86	36.36	11.46	33	1.79	10.742	7.576	1	20.8	0.05	6.7	9.2	1	20.8025	399.065	1728.18	4758.99	3834.72
2019-05-10	2019	2019泰达	7	2019申花	13	435952019泰达2019申花	1	1	4-4-2 (100.0%)	442	2019泰达25	木热合买提江·莫扎帕	CM	0	1991-01-14	50.8167	59.34	99	99	1	6	6	14	84.44	5	60	87	85.06	42.22	10.22	90	2.2	11.428	8.205	3	54.7	0.12	6.9	9.1	2	54.6789	329.362	1856.39	5715.72	3471.57
2019-05-10	2019	2019泰达	7	2019申花	13	435952019泰达2019申花	1	1	4-4-2 (100.0%)	442	2019泰达22	郭皓	CM	0	1993-01-14	50.8167	59.34	89	99	0	8	8.89888	11.1236	85.07	3.33708	66.67	73.4157	84.85	29.85	13.14	74.5281	2.1	9.95784	7.41276	1.11236	11.5685	0.03	6	7.8	2.22472	11.5588	242.97	1177.83	4326.6	4198.68
2019-06-02	2019	2019泰达	7	2019国安	2	436182019泰达2019国安	1	2	4-4-2 (100.0%)	442	2019泰达13	郑凯木	CM	0	1992-01-28	50.8167	38.98	97	97	1	5	5	6	76.92	3	100	23	82.61	53.85	21.4	26	1.73	10.882	7.911	5	97.9	0.23	6.7	8.4	3	97.9006	506.218	1402.48	4301.69	4573.64
2019-06-02	2019	2019泰达	7	2019国安	2	436182019泰达2019国安	1	2	4-4-2 (100.0%)	442	2019泰达22	郭皓	CM	0	1993-01-14	50.8167	38.98	97	97	1	11	11	4	86.67	4	25	28	89.29	23.33	16.06	30	2.2	10.482	7.723	2	31.2	0.08	6.5	8.2	0	31.1864	310.442	1283.22	4528.08	4328.63
2019-07-11	2019	2019泰达	7	2019恒大	1	436572019泰达2019恒大	0	3	4-4-2 (100.0%)	442	2019泰达13	郑凯木	CM	0	1992-01-28	50.8167	46.72	97	97	1	5	5	8	77.78	6	33.33	35	77.14	47.22	9.62	36	1.67	10.846	7.865	5	99.1	0.23	6.7	8.8	3	99.0576	428.661	1503.49	4425.97	4388.37
2019-07-11	2019	2019泰达	7	2019恒大	1	436572019泰达2019恒大	0	3	4-4-2 (100.0%)	442	2019泰达22	郭皓	CM	0	1993-01-14	50.8167	46.72	97	97	1	13	13	12	80.65	5	20	61	80.33	30.65	14.29	62	1.97	10.802	7.85	4	66.1	0.15	6.7	8.7	4	66.0913	267.825	1549.05	4766.01	4153.04
2019-04-06	2019	2019权健	14	2019华夏	11	435612019权健2019华夏	0	0	4-4-2 (100.0%)	442	2019权健17	张晓彬（大）	CM	0	1993-10-23	50.8167	47.81	94	94	1	11	11	12	82.09	4	75	63	77.78	38.81	12.59	67	1.9	11.728	8.981	6	109.2	0.26	7.5	9.4	3	109.206	563.721	1851.7	5548.42	3655.27
2019-04-06	2019	2019权健	14	2019华夏	11	435612019权健2019华夏	0	0	4-4-2 (100.0%)	442	2019权健2	吴伟	CM	0	1997-02-05	50.8167	47.81	94	94	1	9	9	14	69.57	10	40	41	70.73	39.13	10.2	46	2	11.018	8.502	4	98.8	0.24	7	8.9	3	98.8146	479.928	1896.29	4781.46	3761.88
2019-04-06	2019	2019华夏	11	2019权健	14	435612019华夏2019权健	0	0	4-4-2 (100.0%)	442	2019华夏14	马斯切拉诺	CM	1	1984-06-08	50.8167	52.19	94	94	1	14	14	16	81.18	7	42.86	83	80.72	30.59	16.95	85	2.42	10.283	7.925	5	94.8	0.23	6.5	8.3	3	94.7713	396.027	1553.16	4666.51	3572.24
2019-04-06	2019	2019华夏	11	2019权健	14	435612019华夏2019权健	0	0	4-4-2 (100.0%)	442	2019华夏18	冯刚	CM	0	1993-03-06	50.8167	52.19	94	94	1	7	7	5	87.18	4	50	39	84.62	43.59	9.61	39	1.92	11.704	9.118	8	140.9	0.35	7.4	9.5	1	140.924	930.779	2321.27	5027.95	3283.4
2019-05-04	2019	2019泰达	7	2019卓尔	6	435892019泰达2019卓尔	1	1	4-4-2 (100.0%)	442	2019泰达25	木热合买提江·莫扎帕	CM	0	1991-01-14	50.8167	53.92	97	97	1	9	9	9	85.71	7	14.29	59	83.05	20.63	18.36	63	2.6	11.05	7.619	4	72.7	0.17	6.8	8.9	0	72.6823	422.356	1747.76	4804.35	4002.78
2019-05-04	2019	2019泰达	7	2019卓尔	6	435892019泰达2019卓尔	1	1	4-4-2 (100.0%)	442	2019泰达22	郭皓	CM	0	1993-01-14	50.8167	53.92	97	97	1	9	9	7	85.42	7	57.14	47	85.11	33.33	11.22	48	2.25	10.375	7.26	4	64	0.15	6.4	8.5	5	64.0197	313.113	1240.72	4576.19	4180.71
2019-03-09	2019	2019国安	2	2019力帆	10	435332019国安2019力帆	4	0	4-4-2 (100.0%)	442	2019国安8	朴成	CM	0	1989-08-21	50.8167	58.66	71	93	0	8	10.4789	18.338	80	3.92958	100	79.9014	81.97	32.86	11.07	91.6901	2.01	10.7029	7.61028	6.5493	158.231	0.38	6.9	9.3	2.61972	158.244	645.258	1817.49	4164.02	3917.42
2019-03-09	2019	2019国安	2	2019力帆	10	435332019国安2019力帆	4	0	4-4-2 (100.0%)	442	2019国安10	张稀哲	CM	0	1991-01-23	50.8167	58.66	93	93	1	6	6	15	77.94	5	40	66	75.76	35.29	9.22	68	1.94	10.116	7.11	4	69.9	0.17	6.5	8.6	2	69.9006	482.317	1344.14	4392.42	3827.14
2019-04-13	2019	2019华夏	11	2019力帆	10	435682019华夏2019力帆	1	2	4-4-2 (100.0%)	442	2019华夏14	马斯切拉诺	CM	1	1984-06-08	50.8167	50.75	97	97	1	13	13	9	84.48	3	66.67	54	85.19	44.83	16.73	58	1.83	9.06	6.138	4	122.8	0.27	5.6	7.7	4	122.757	499.947	1052.06	3345.67	4039.21
2019-04-13	2019	2019华夏	11	2019力帆	10	435682019华夏2019力帆	1	2	4-4-2 (100.0%)	442	2019华夏6	罗森文	CM	0	1993-01-16	50.8167	50.75	74	97	0	9	11.7973	10.4865	76.47	9.17568	57.14	36.7027	85.71	35.29	10.94	44.5676	1.79	10.1168	6.81753	0	0	0	6.2	8.2	6.55405	0	384.959	1115.97	4265.12	4350.28
2019-09-20	2019	2019苏宁	4	2019力帆	10	437282019苏宁2019力帆	2	1	4-4-2 (100.0%)	442	2019苏宁22	吴曦	CM	0	1989-02-19	50.8167	50.59	98	98	1	8	8	7	79.41	7	71.43	30	76.67	29.41		34	2.21	9.954	6.411	5	133	0.3	6.1	8.6	6	133.018	465.366	1316.51	3567.4	4471.32
2019-09-20	2019	2019苏宁	4	2019力帆	10	437282019苏宁2019力帆	2	1	4-4-2 (100.0%)	442	2019苏宁21	何超	CM	0	1995-04-19	50.8167	50.59	96	98	0	12	12.25	11.2292	76.6	6.125	50	45.9375	75.56	46.81	17.12	47.9792	1.81	9.71833	6.20667	4.08333	82.075	0.19	5.9	8.3	2.04167	82.0566	386.422	1075.43	3978.14	4196.63
2019-11-27	2019	2019力帆	10	2019卓尔	6	437962019力帆2019卓尔	0	1	4-4-2 (100.0%)	442	2019力帆29	罗森文	CM	0	1993-01-16	50.8167	62.15	73	98	0	8	10.7397	12.0822	85.25	5.36986	50	72.4932	87.04	21.31	11.66	81.8904	2.62	10.0765	7.46277	2.68493	48.1945	0.11	6.1	7.9	2.68493	48.2151	282.364	1299.41	4466.34	3980.63
2019-11-27	2019	2019力帆	10	2019卓尔	6	437962019力帆2019卓尔	0	1	4-4-2 (100.0%)	442	2019力帆5	蒋哲	CM	0	1989-02-26	50.8167	62.15	98	98	1	23	23	15	82.35	3	66.67	80	82.5	31.76	14.22	85	2.33	9.728	6.993	2	29	0.07	5.9	7.8	7	28.9502	244.51	917.26	4669.78	3867.1
2020-07-25	2020	2020申花	7	2020恒大	2	440372020申花2020恒大	0	2	4-4-2 (100.0%)	442	2020申花7	钱杰给·阿里桑特·思杜布	CM	1	1992-01-04	2.00764	43.64	96	96	1	8	8	8	75.76	8	25	32	62.5	45.45	6.53	33	1.7	10.914	7.455	12	259.1	0.62	6.8	9.3	3	259.102	606.003	1457.34	4779.93	0
2020-07-25	2020	2020申花	7	2020恒大	2	440372020申花2020恒大	0	2	4-4-2 (100.0%)	442	2020申花25	彭欣力	CM	0	1991-07-22	2.00764	43.64	96	96	1	7	7	8	78.38	4	25	33	81.82	27.03	9.48	37	2.05	10.384	7.218	3	32.4	0.08	6.5	9	1	32.3695	420.028	1771	4169.15	0
2020-07-27	2020	2020泰达	10	2020上港	4	440392020泰达2020上港	1	3	4-4-2 (100.0%)	442	2020泰达13	郑凯木	CM	0	1992-01-28	2.24861	35.44	96	96	1	9	9	12	68.42	7	57.14	33	72.73	47.37	15.53	38	1.58	10.737	7.522	0	0	0	6.7	8.4	7	0	137.063	1374.42	4616.82	0
2020-07-27	2020	2020泰达	10	2020上港	4	440392020泰达2020上港	1	3	4-4-2 (100.0%)	442	2020泰达22	郭皓	CM	0	1993-01-14	2.24861	35.44	96	96	1	12	12	10	78.72	1	100	44	79.55	29.79	18.64	47	2.28	10.38	7.381	2	26.8	0.07	6.4	8.2	3	26.7882	244.083	1059.42	4786.77	0
2020-08-12	2020	2020华夏	8	2020国安	3	440552020华夏2020国安	1	3	4-4-2 (100.0%)	442	2020华夏13	尹鸿博	CM	0	1989-10-30	2.07639	53.13	47	98	0	5	10.4255	10.4255	83.33	2.08511	0	56.2979	85.19	36.67	7.37	62.5532	1.73	11.9789	8.25077	8.34043	208.511	0.46	7.2	9.7	2.08511	208.412	952.882	2191.95	4110.76	0
2020-08-12	2020	2020华夏	8	2020国安	3	440552020华夏2020国安	1	3	4-4-2 (100.0%)	442	2020华夏28	张呈栋	CM	0	1989-02-09	2.07639	53.13	98	98	1	10	10	8	86.44	5	60	56	89.29	40.68	9.52	59	1.93	10.833	7.534	4	102.6	0.23	6.6	9.1	3	102.628	491.675	1375.19	4440.15	0
2020-08-12	2020	2020华夏	8	2020国安	3	440552020华夏2020国安	1	3	4-4-2 (100.0%)	442	2020华夏10	马尔考	CM	1	1994-06-17	2.07639	53.13	50	98	0	1	1.96	15.68	46.67	13.72	57.14	21.56	54.55	20	3.17	29.4	2.53	9.54324	6.53072	1.96	65.072	0.15	5.7	7.9	9.8	64.9945	570.793	1381.43	2728.76	0
2020-08-10	2020	2020申花	7	2020一方	12	440532020申花2020一方	2	2	4-4-2 (100.0%)	442	2020申花37	孙世林	CM	0	1989-10-24	2.07986	42.41	96	96	1	11	11	13	71.74	6	33.33	39	69.23	45.65	13.05	46	1.83	10.626	7.553	3	72	0.17	6.6	9.1	3	72.0416	579.602	1808.7	3951.31	0
2020-08-10	2020	2020申花	7	2020一方	12	440532020申花2020一方	2	2	4-4-2 (100.0%)	442	2020申花7	钱杰给·阿里桑特·思杜布	CM	1	1992-01-04	2.07986	42.41	96	96	1	14	14	11	63.33	7	28.57	26	65.38	40	9.05	30	1.83	10.557	7.262	9	212.6	0.49	6.6	8.7	4	212.642	532.786	1458.07	4432.55	0
2020-08-16	2020	2020国安	3	2020黄海	14	440592020国安2020黄海	3	3	4-4-2 (100.0%)	442	2020国安21	比埃拉	CM	1	1989-10-21	2.04931	67.6	97	97	1	6	6	17	85.59	0	0	114	82.46	29.66	9.01	118	2.76	9.905	6.787	5	81.7	0.19	6.1	8.3	0	81.7066	521.797	1578.19	3458.12	0
2020-08-16	2020	2020国安	3	2020黄海	14	440592020国安2020黄海	3	3	4-4-2 (100.0%)	442	2020国安26	吕鹏	CM	0	1989-10-28	2.04931	67.6	97	97	1	15	15	7	91.95	3	33.33	87	91.95	40.23	12.58	87	1.84	10.147	6.972	5	93.2	0.22	6.2	8.5	3	93.2031	414.176	1419.91	3864.32	0
2020-08-17	2020	2020力帆	6	2020卓尔	15	440602020力帆2020卓尔	0	2	4-4-2(100.0%)	442	2020力帆30	费尔南迪尼奥	CM	1	1985-11-25	2.28264	54.61	98	98	1	5	5	14	67.44	2	0	31	83.87	4.65	13.32	43	3.67	9.78	7.036	0	0	0	6	7.7	1	0	410.401	838.329	4291.51	0
2020-08-17	2020	2020力帆	6	2020卓尔	15	440602020力帆2020卓尔	0	2	4-4-2(100.0%)	442	2020力帆35	陈杰	CM	0	1989-10-15	2.28264	54.61	98	98	1	11	11	13	80.88	7	57.14	63	85.71	27.94	13.23	68	1.99	10.254	7.55	2	52.5	0.12	6.3	8.3	6	52.4627	510.738	1501.51	4130.68	0
2020-08-17	2020	2020力帆	6	2020卓尔	15	440602020力帆2020卓尔	0	2	4-4-2(100.0%)	442	2020力帆31	黄希扬	CM	0	1985-06-14	2.28264	54.61	50	98	0	3	5.88	7.84	90.48	5.88	66.67	78.4	90	16.67	16.47	82.32	2.6	10.3488	7.47544	5.88	163.66	0.37	6.3	8.7	1.96	163.676	418.857	1491.87	3892.23	0
2020-08-16	2020	2020一方	12	2020富力	11	440592020一方2020富力	0	1	4-4-2 (100.0%)	442	2020一方17	哈姆西克	CM	1	1987-07-27	2.61944	46.03	100	100	1	9	9	7	91.57	1	0	80	91.25	38.55	12.26	83	2.19	12.596	10.029	6	139	0.32	7.5	9.6	2	139.04	625.694	2381.73	5643.81	0
2020-08-16	2020	2020一方	12	2020富力	11	440592020一方2020富力	0	1	4-4-2 (100.0%)	442	2020一方5	吴伟	CM	0	1997-02-05	2.61944	46.03	48	100	0	6	12.5	8.33333	86.67	0	0	56.25	92.59	46.67	11.22	62.5	2	13.0125	10.0813	2.08333	38.3333	0.09	7.8	9.8	4.16667	38.3547	588.03	2483.34	6150.32	0
2020-08-16	2020	2020一方	12	2020富力	11	440592020一方2020富力	0	1	4-4-2 (100.0%)	442	2020一方26	崔明安	CM	0	1994-11-15	2.61944	46.03	52	100	0	2	3.84615	23.0769	74.47	1.92308	100	86.5385	75.56	27.66	16.14	90.3846	2.45	11.9192	9.48846	0	0	0	7.1	8.9	1.92308	0	661.092	2196.19	4716.46	0
2020-08-20	2020	2020苏宁	1	2020恒大	2	440632020苏宁2020恒大	1	2	4-4-2 (100.0%)	442	2020苏宁3	田依浓	CM	0	1991-02-18	2.11597	50.95	48	99	0	14	28.875	14.4375	70.83	2.0625	0	47.4375	73.91	58.33	9.87	49.5	1.5	11.2386	8.39438	8.25	113.025	0.26	6.7	9.8	10.3125	113.036	759.406	2143.09	4455.29	0
2020-08-20	2020	2020苏宁	1	2020恒大	2	440632020苏宁2020恒大	1	2	4-4-2 (100.0%)	442	2020苏宁12	张晓彬（大）	CM	0	1993-10-23	2.11597	50.95	48	99	0	3	6.1875	10.3125	70.59	6.1875	66.67	30.9375	80	47.06	7.15	35.0625	1.59	11.6408	8.679	4.125	82.0875	0.19	6.9	10.1	2.0625	82.185	594.993	2341.08	5001.6	0
2020-08-20	2020	2020苏宁	1	2020恒大	2	440632020苏宁2020恒大	1	2	4-4-2 (100.0%)	442	2020苏宁22	吴曦	CM	0	1989-02-19	2.11597	50.95	50	99	0	6	11.88	9.9	85.71	1.98	0	65.34	90.91	31.43	14.68	69.3	2.29	10.595	7.27848	9.9	233.046	0.54	6.4	8.5	1.98	233.007	638.93	1583.01	3618.74	0
2020-08-21	2020	2020华夏	8	2020卓尔	15	440642020华夏2020卓尔	3	1	4-4-2 (100.0%)	442	2020华夏5	梅米舍维奇	CM	1	1993-08-13	2.11667	52.14	86	97	0	8	9.02326	5.63953	91.67	3.38372	100	66.5465	88.14	25	12.16	67.6744	2.42	10.3237	7.33591	1.12791	16.3547	0.04	6.3	8.3	4.51163	16.318	324.133	1406.68	4535.39	0
2020-08-21	2020	2020华夏	8	2020卓尔	15	440642020华夏2020卓尔	3	1	4-4-2 (100.0%)	442	2020华夏15	王秋明	CM	0	1993-01-09	2.11667	52.14	97	97	1	8	8	5	87.8	4	50	37	89.19	36.59	9	41	2.1	10.667	7.616	5	118.3	0.27	6.6	9	0	118.328	665.878	1544.13	4267.14	0
2020-08-22	2020	2020黄海	14	2020泰达	10	440652020黄海2020泰达	2	0	4-4-2 (100.0%)	442	2020黄海4	股亚吉	CM	0	1989-04-21	2.37639	51.99	81	96	0	6	7.11111	9.48148	72.41	3.55556	66.67	30.8148	80.77	37.93	13.72	34.3704	1.79	11.1716	8.20859	5.92593	144.356	0.35	7	8.6	3.55556	144.345	363.304	1407.58	4758.06	0
2020-08-22	2020	2020黄海	14	2020泰达	10	440652020黄海2020泰达	2	0	4-4-2 (100.0%)	442	2020黄海19	米纳拉	CM	1	1996-08-24	2.37639	51.99	96	96	1	10	10	10	84.85	5	60	62	87.1	25.76	11.77	66	2.64	10.818	8.047	1	15.3	0.04	6.8	8.5	3	15.3181	239.12	1695.33	4733.32	0
2020-08-25	2020	2020一方	12	2020恒大	2	440682020一方2020恒大	2	2	4-4-2 (100.0%)	442	2020一方17	哈姆西克	CM	1	1987-07-27	2.525	41.32	96	96	1	8	8	12	80	2	50	58	79.31	55	10.12	60	1.73	12.402	9.804	7	159.9	0.38	7.7	9.7	2	159.948	763.832	2630.75	5110.51	0
2020-08-25	2020	2020一方	12	2020恒大	2	440682020一方2020恒大	2	2	4-4-2 (100.0%)	442	2020一方5	吴伟	CM	0	1997-02-05	2.525	41.32	77	96	0	11	13.7143	16.2078	68.29	6.23377	60	46.1299	75.68	56.1	14.02	51.1169	1.61	12.8465	10.2483	2.49351	59.8442	0.14	8	9.7	3.74026	59.8008	513.115	2776.82	5877.23	0
2020-08-29	2020	2020一方	12	2020鲁能	5	440722020一方2020鲁能	1	0	4-4-2 (100.0%)	442	2020一方7	赵旭日	CM	0	1985-12-03	2.29722	44.41	96	96	1	14	14	12	72.09	5	60	38	78.95	41.86	11.9	43	2.14	10.245	7.41	2	27.4	0.06	6.4	8.1	5	27.3913	274.974	1299.26	4033.37	0
2020-08-29	2020	2020一方	12	2020鲁能	5	440722020一方2020鲁能	1	0	4-4-2 (100.0%)	442	2020一方17	哈姆西克	CM	1	1987-07-27	2.29722	44.41	90	96	0	15	16	13.8667	81.94	3.2	66.67	70.4	84.85	50	12.14	76.8	1.71	11.3909	8.63573	4.26667	80.5333	0.19	7.1	9.5	3.2	80.5509	510.869	2262.8	4676.49	0
2020-08-31	2020	2020泰达	10	2020上港	4	440742020泰达2020上港	1	4	4-4-2 (100.0%)	442	2020泰达21	赵英杰	CM	0	1992-08-02	2.14236	40.65	79	98	0	4	4.96203	12.4051	74.36	3.72152	33.33	45.8987	75.68	38.46	14.77	48.3797	2.15	10.7936	7.82635	3.72152	48.1316	0.12	6.6	9.1	2.48101	48.0947	456.687	1556.91	4826.29	0
2020-08-31	2020	2020泰达	10	2020上港	4	440742020泰达2020上港	1	4	4-4-2 (100.0%)	442	2020泰达13	郑凯木	CM	0	1992-01-28	2.14236	40.65	98	98	1	10	10	8	82.61	2	100	41	82.93	36.96	15.39	46	2.15	10.877	7.578	7	108	0.25	6.6	8.8	5	107.985	354.48	1460.02	4512.72	0
2020-08-30	2020	2020申花	7	2020恒大	2	440732020申花2020恒大	1	4	4-4-2 (100.0%)	442	2020申花30	姆比亚	CM	1	1986-05-20	2.09514	29.84	94	94	1	12	12	6	78.57	1	100	28	78.57	46.43	13.21	28	2.07	9.96	7.151	10	272.6	0.64	6.3	8.5	9	272.564	578.045	1347	3696.97	0
2020-08-30	2020	2020申花	7	2020恒大	2	440732020申花2020恒大	1	4	4-4-2 (100.0%)	442	2020申花7	钱杰给·阿里桑特·思杜布	CM	1	1992-01-04	2.09514	29.84	94	94	1	8	8	5	79.17	8	25	23	73.91	58.33	9.13	24	1.63	10.957	8.039	6	155.8	0.36	7	9.6	4	155.828	851.664	1825.52	4535.89	0
2020-09-06	2020	2020力帆	6	2020泰达	10	440802020力帆2020泰达	2	1	4-4-2 (100.0%)	442	2020力帆35	陈杰	CM	0	1989-10-15	1.84167	43.91	75	95	0	11	13.9333	11.4	68.97	7.6	66.67	35.4667	71.43	48.28	8.52	36.7333	1.9	10.2524	6.91473	3.8	63.3333	0.15	6.5	8.7	7.6	63.3424	383.504	1798.58	4126.28	0
2020-09-06	2020	2020力帆	6	2020泰达	10	440802020力帆2020泰达	2	1	4-4-2 (100.0%)	442	2020力帆31	黄希扬	CM	0	1985-06-14	1.84167	43.91	95	95	1	6	6	8	70.37	3	33.33	26	73.08	48.15	16.61	27	1.85	9.873	6.603	2	28.5	0.07	6.2	9	3	28.528	391.048	1508.29	3946.48	0
2020-09-10	2020	2020黄海	14	2020上港	4	440842020黄海2020上港	1	2	4-4-2 (100.0%)	442	2020黄海4	股亚吉	CM	0	1989-04-21	1.93542	55.06	62	102	0	22	36.1935	23.0323	54.84	18.0968	36.36	49.3548	53.33	80.65	15.62	51	1.26	10.585	6.81919	0	0	0	6.2	8.2	16.4516	0	431.245	1005.35	4458.78	0
2020-09-10	2020	2020黄海	14	2020上港	4	440842020黄海2020上港	1	2	4-4-2 (100.0%)	442	2020黄海19	米纳拉	CM	1	1996-08-24	1.93542	55.06	102	102	1	23	23	18	63.27	12	58.33	45	64.44	46.94	16.74	49	1.73	10.02	6.472	3	82.7	0.19	5.9	8.4	11	82.6893	332.269	1338.25	3942.81	0
2020-09-08	2020	2020一方	12	2020苏宁	1	440822020一方2020苏宁	1	1	4-4-2 (100.0%)	442	2020一方17	哈姆西克	CM	1	1987-07-27	2.41806	41.46	95	95	1	9	9	16	76.81	0	0	67	76.12	52.17	11.52	69	1.87	12.256	9.317	2	21.4	0.05	7.7	9.6	0	21.361	732.558	2588.57	4992.41	0
2020-09-08	2020	2020一方	12	2020苏宁	1	440822020一方2020苏宁	1	1	4-4-2 (100.0%)	442	2020一方7	赵旭日	CM	0	1985-12-03	2.41806	41.46	95	95	1	15	15	11	80	1	0	54	79.63	61.82	11.02	55	1.51	11.105	8.175	0	0	0	7	8.5	7	0	331.01	1740.9	4661.1	0
2020-09-15	2020	2020华夏	8	2020国安	3	440892020华夏2020国安	3	3	4-4-2 (100.0%)	442	2020华夏6	罗森文	CM	0	1993-01-16	2.12639	37.57	83	100	0	10	12.0482	8.43373	78.79	3.61446	66.67	36.1446	80	48.48	10.73	39.759	1.7	10.2518	7.53012	3.61446	40.3614	0.09	6.1	8.2	3.61446	40.3751	622.47	1057.92	4197.34	0
2020-09-15	2020	2020华夏	8	2020国安	3	440892020华夏2020国安	3	3	4-4-2 (100.0%)	442	2020华夏15	王秋明	CM	0	1993-01-09	2.12639	37.57	94	100	0	8	8.51064	6.38298	81.25	4.25532	25	28.7234	81.48	59.38	11.12	34.0426	1.59	11.9255	8.77872	1.06383	13.5106	0.03	7.2	9.9	0	13.4812	689.027	2292	5219.41	0
2020-09-16	2020	2020黄海	14	2020力帆	6	440902020黄海2020力帆	0	3	4-4-2 (100.0%)	442	2020黄海15	王建文	CM	0	1988-01-06	1.78403	57.03	63	96	0	8	12.1905	12.1905	66.67	1.52381	0	33.5238	63.64	33.33	15.48	36.5714	2.42	10.1577	6.78857	1.52381	28.6476	0.07	6.3	9.5	3.04762	28.6378	485.048	1785.51	4050.13	0
2020-09-16	2020	2020黄海	14	2020力帆	6	440902020黄海2020力帆	0	3	4-4-2 (100.0%)	442	2020黄海19	米纳拉	CM	1	1996-08-24	1.78403	57.03	96	96	1	12	12	5	88.37	4	100	41	90.24	20.93	11.54	43	2.67	9.203	6.051	3	54.4	0.13	5.7	8.5	7	54.3779	337.835	1167.2	3721.1	0
2020-09-16	2020	2020力帆	6	2020黄海	14	440902020力帆2020黄海	3	0	4-4-2 (100.0%)	442	2020力帆35	陈杰	CM	0	1989-10-15	1.78403	42.97	90	96	0	16	17.0667	9.6	76.92	5.33333	60	36.2667	82.35	46.15	12.03	41.6	1.67	9.25867	5.88693	5.33333	136.747	0.32	5.7	8.3	3.2	136.702	326.198	1134.95	3730.81	0
2020-09-16	2020	2020力帆	6	2020黄海	14	440902020力帆2020黄海	3	0	4-4-2 (100.0%)	442	2020力帆31	黄希扬	CM	0	1985-06-14	1.78403	42.97	96	96	1	8	8	6	82.86	4	75	35	80	40	14.88	35	2.03	9.605	6.141	4	143.1	0.34	6	8.6	1	143.14	412.271	1178.1	3559.28	0
2020-09-16	2020	2020永昌	16	2020泰达	10	440902020永昌2020泰达	1	1	4-4-2 (100.0%)	442	2020永昌8	罗穆洛	CM	1	1990-09-19	2.08403	47.41	94	94	1	14	14	11	79.63	3	33.33	50	84	44.44	10.03	54	1.78	10.611	7.391	1	11.9	0.03	6.8	8.9	6	11.8948	336.977	1772.88	4809.65	0
2020-09-16	2020	2020永昌	16	2020泰达	10	440902020永昌2020泰达	1	1	4-4-2 (100.0%)	442	2020永昌15	王鹏（）	CM	0	1993-01-24	2.08403	47.41	94	94	1	11	11	10	79.59	5	40	45	82.22	30.61	12.07	49	2.12	10.64	7.215	5	102.9	0.24	6.8	8.7	6	102.851	441.886	1346.67	4162.46	0
2020-09-14	2020	2020一方	12	2020申花	7	440882020一方2020申花	1	1	4-4-2 (100.0%)	442	2020一方7	赵旭日	CM	0	1985-12-03	2.42014	48.08	47	95	0	10	20.2128	18.1915	76.92	8.08511	75	72.766	80.56	35.9	10.07	78.8298	1.9	10.9068	8.29532	4.04255	52.3511	0.12	6.8	8.2	4.04255	52.3739	408.117	1569.39	4288.84	0
2020-09-14	2020	2020一方	12	2020申花	7	440882020一方2020申花	1	1	4-4-2 (100.0%)	442	2020一方17	哈姆西克	CM	1	1987-07-27	2.42014	48.08	95	95	1	11	11	13	82.43	3	100	71	84.51	50	10.23	74	1.8	11.557	8.883	5	77.9	0.19	7.3	9.2	2	77.8885	675.193	2097.93	4698.76	0
2020-09-14	2020	2020一方	12	2020申花	7	440882020一方2020申花	1	1	4-4-2 (100.0%)	442	2020一方26	崔明安	CM	0	1994-11-15	2.42014	48.08	48	95	0	8	15.8333	17.8125	73.53	9.89583	60	63.3333	71.88	44.12	12.94	67.2917	1.94	11.8255	8.61333	1.97917	20.9792	0.05	7.5	9.3	1.97917	21.0318	608.937	2120.26	5342.54	0
2020-09-22	2020	2020力帆	6	2020卓尔	15	440962020力帆2020卓尔	1	0	4-4-2 (100.0%)	442	2020力帆35	陈杰	CM	0	1989-10-15	2.07292	44.18	97	97	1	10	10	6	75	13	46.15	21	80.95	45.83	6.4	24	1.88	9.939	6.815	8	117.7	0.28	6.1	8.2	6	117.709	478.308	1311.61	3948.87	0
2020-09-22	2020	2020力帆	6	2020卓尔	15	440962020力帆2020卓尔	1	0	4-4-2 (100.0%)	442	2020力帆31	黄希扬	CM	0	1985-06-14	2.07292	44.18	88	97	0	9	9.92045	14.3295	63.89	5.51136	20	34.1705	74.19	47.22	16.02	39.6818	1.81	10.4484	7.30586	2.20455	33.0682	0.08	6.4	8.8	2.20455	33.0749	347.717	1461.8	4421.82	0
2020-09-22	2020	2020泰达	10	2020华夏	8	440962020泰达2020华夏	0	1	4-4-2 (100.0%)	442	2020泰达22	郭皓	CM	0	1993-01-14	2.08681	39.84	94	94	1	13	13	5	86.84	2	50	36	91.67	52.63	12.83	38	1.79	9.971	6.986	5	112.9	0.26	6.3	8.4	4	112.895	523.255	1106.85	4073.29	0
2020-09-22	2020	2020泰达	10	2020华夏	8	440962020泰达2020华夏	0	1	4-4-2 (100.0%)	442	2020泰达25	艾哈迈多夫	CM	1	1987-11-25	2.08681	39.84	94	94	1	9	9	20	73.33	2	50	67	73.13	42.67	18.85	75	2.49	10.15	7.386	3	84.1	0.2	6.4	8.8	0	84.1071	477.546	1551.32	4094.74	0
2020-09-24	2020	2020一方	12	2020佳兆业	13	440982020一方2020佳兆业	1	3	4-4-2 (100.0%)	442	2020一方5	吴伟	CM	0	1997-02-05	2.10069	56.12	72	99	0	16	22	19.25	70.83	4.125	0	61.875	71.11	35.42	11.86	66	2.06	11.7934	8.39162	2.75	61.4625	0.14	7.1	9.6	4.125	61.5086	495.592	2237.05	5216.47	0
2020-09-24	2020	2020一方	12	2020佳兆业	13	440982020一方2020佳兆业	1	3	4-4-2 (100.0%)	442	2020一方17	哈姆西克	CM	1	1987-07-27	2.10069	56.12	99	99	1	12	12	14	83.91	4	75	84	80.95	49.43	10.9	87	1.85	11.113	8.087	3	82.6	0.19	6.7	9.6	7	82.5549	412.722	2320.45	4576.28	0
2020-09-24	2020	2020佳兆业	13	2020一方	12	440982020佳兆业2020一方	3	1	4-4-2 (100.0%)	442	2020佳兆业10	塞尔纳斯	CM	1	1994-07-07	2.10069	43.88	99	99	1	25	25	18	68.42	8	75	53	66.04	49.12	13.39	57	1.74	11.407	7.638	1	9.7	0.02	6.9	9.1	12	9.74622	574.749	1492.72	5241.08	0
2020-09-24	2020	2020佳兆业	13	2020一方	12	440982020佳兆业2020一方	3	1	4-4-2 (100.0%)	442	2020佳兆业28	李源一	CM	0	1993-08-28	2.10069	43.88	99	99	1	16	16	13	67.5	6	50	36	69.44	50	12.83	40	2.13	11.047	7.68	8	133.2	0.31	6.6	9.1	7	133.247	708.895	1840.94	4135.43	0
2020-09-28	2020	2020黄海	14	2020华夏	8	441022020黄海2020华夏	1	3	4-4-2 (100.0%)	442	2020黄海6	王栋	CM	0	1981-09-10	2.57917	41.74	66	94	0	6	8.54545	21.3636	69.39	0	0	64.0909	68.89	42.86	14.36	69.7879	2.31	10.7174	8.86733	0	0	0	6.8	8.1	0	0	245.099	1509.67	5184.04	0
2020-09-28	2020	2020黄海	14	2020华夏	8	441022020黄海2020华夏	1	3	4-4-2 (100.0%)	442	2020黄海29	阮吉祥	CM	0	1997-01-21	2.57917	41.74	90	94	0	12	12.5333	10.4444	78.72	4.17778	25	47	75.56	38.3	12.36	49.0889	2.36	10.7463	8.71067	0	0	0	6.8	8.5	2.08889	0	482.286	1394.42	5328.79	0
2020-09-28	2020	2020力帆	6	2020上港	4	441022020力帆2020上港	1	0	4-4-2 (100.0%)	442	2020力帆4	罗皓	CM	0	1995-01-17	2.12569	45.34	66	98	0	6	8.90909	7.42424	80.77	2.9697	100	35.6364	87.5	46.15	8.78	38.6061	1.69	10.0079	6.99512	4.45455	147.742	0.33	6.1	8	5.93939	147.759	173.294	1072.63	4199.88	0
2020-09-28	2020	2020力帆	6	2020上港	4	441022020力帆2020上港	1	0	4-4-2 (100.0%)	442	2020力帆31	黄希扬	CM	0	1985-06-14	2.12569	45.34	98	98	1	16	16	7	88.52	8	62.5	58	86.21	39.34	13.57	61	2.05	10.434	7.532	8	157.8	0.37	6.3	8.9	3	157.758	416.164	1436.96	4266.45	0
2020-09-28	2020	2020泰达	10	2020卓尔	15	441022020泰达2020卓尔	0	0	4-4-2 (100.0%)	442	2020泰达13	郑凯木	CM	0	1992-01-28	2.19722	43.78	97	97	1	15	15	17	69.64	16	81.25	53	67.92	55.36	10.89	56	1.8	11.062	8.03	4	119.9	0.28	6.8	9.1	14	119.923	360.907	1529.08	5274.68	0
2020-09-28	2020	2020泰达	10	2020卓尔	15	441022020泰达2020卓尔	0	0	4-4-2 (100.0%)	442	2020泰达22	郭皓	CM	0	1993-01-14	2.19722	43.78	97	97	1	8	8	9	80.85	4	100	46	80.43	27.66	15.51	47	2.57	10.616	7.606	2	28.8	0.07	6.5	8.7	3	28.8398	384.214	1421	4721.76	0
2020-10-19	2020	2020力帆	6	2020苏宁	1	441232020力帆2020苏宁	1	1	4-4-2 (100.0%)	442	2020力帆35	陈杰	CM	0	1989-10-15	2.04514	50.08	96	96	1	15	15	10	77.27	2	0	41	78.05	25	11.67	44	2.55	9.818	6.803	6	128.3	0.3	6.1	8.3	3	128.336	567.482	1297.79	4015.99	0
2020-10-19	2020	2020力帆	6	2020苏宁	1	441232020力帆2020苏宁	1	1	4-4-2 (100.0%)	442	2020力帆31	黄希扬	CM	0	1985-06-14	2.04514	50.08	88	96	0	9	9.81818	14.1818	75	2.18182	50	53.4545	69.39	40.38	12.05	56.7273	1.77	10.788	7.47818	5.45455	80.9455	0.19	6.7	9	2.18182	80.904	461.868	1800.47	4326.43	0
2020-10-19	2020	2020苏宁	1	2020力帆	6	441232020苏宁2020力帆	1	1	4-4-2 (100.0%)	442	2020苏宁33	瓦卡索	CM	1	1990-07-25	2.04514	49.92	86	96	0	10	11.1628	14.5116	71.74	1.11628	0	48	69.77	39.13	8.75	51.3488	2.17	10.4127	7.45116	11.1628	301.06	0.68	6.5	8.9	5.5814	301.006	551.205	1510.84	3983.74	0
2020-10-19	2020	2020苏宁	1	2020力帆	6	441232020苏宁2020力帆	1	1	4-4-2 (100.0%)	442	2020苏宁22	吴曦	CM	0	1989-02-19	2.04514	49.92	96	96	1	13	13	14	75.44	5	60	53	77.36	43.86	14.29	57	1.96	10.198	7.02	8	151.6	0.36	6.4	8.6	5	151.617	474.36	1570.15	3676.25	0
2020-10-17	2020	2020一方	12	2020永昌	16	441212020一方2020永昌	1	2	4-4-2 (100.0%)	442	2020一方12	贾尼松	CM	1	1995-09-07	2.44444	50.16	96	96	1	15	15	11	86.42	3	0	75	89.33	18.52	17.4	81	2.8	10.704	8.182	3	40.1	0.09	6.6	8.4	3	40.1212	421.098	1531.58	4580.21	0
2020-10-17	2020	2020一方	12	2020永昌	16	441212020一方2020永昌	1	2	4-4-2 (100.0%)	442	2020一方26	崔明安	CM	0	1994-11-15	2.44444	50.16	96	96	1	21	21	26	71.11	4	50	85	72.94	26.67	11.68	90	2.28	11.041	8.457	1	31.2	0.07	6.9	8.6	6	31.2462	313.397	1394.6	5755.31	0
2020-10-23	2020	2020申花	7	2020上港	4	441272020申花2020上港	1	1	4-4-2 (100.0%)	442	2020申花7	钱杰给·阿里桑特·思杜布	CM	1	1992-01-04	2.45972	48.64	61	129	0	7	14.8033	29.6066	46.15	19.0328	66.67	40.1803	57.89	57.69	4.94	54.9836	1.42	14.5368	9.27531	12.6885	227.125	0.4	6.7	10.2	6.34426	227.072	1308.01	2263.5	5809.19	0
2020-10-23	2020	2020申花	7	2020上港	4	441272020申花2020上港	1	1	4-4-2 (100.0%)	442	2020申花25	彭欣力	CM	0	1991-07-22	2.45972	48.64	129	129	1	14	14	13	77.19	4	75	50	72	47.37	9.53	57	1.84	13.242	8.275	5	69.8	0.13	6.1	8.4	2	57.3296	552.921	1451.5	3564.36	0
2020-10-24	2020	2020苏宁	1	2020力帆	6	441282020苏宁2020力帆	1	0	4-4-2 (100.0%)	442	2020苏宁33	瓦卡索	CM	1	1990-07-25	1.85417	57.27	90	95	0	18	19	17.9444	73.85	8.44444	37.5	59.1111	75	36.92	13.59	68.6111	2.2	9.7565	6.58033	9.5	279.511	0.64	6.2	8.7	10.5556	279.55	723.357	1221.99	3341.08	0
2020-10-24	2020	2020苏宁	1	2020力帆	6	441282020苏宁2020力帆	1	0	4-4-2 (100.0%)	442	2020苏宁22	吴曦	CM	0	1989-02-19	1.85417	57.27	95	95	1	14	14	10	84.62	9	66.67	60	83.33	36.92	11	65	2.05	9.83	6.321	8	136.3	0.33	6.2	8.5	4	136.333	417.203	1477.58	3367.76	0
2020-10-22	2020	2020永昌	16	2020一方	12	441262020永昌2020一方	0	2	4-4-2 (100.0%)	442	2020永昌8	罗穆洛	CM	1	1990-09-19	2.18889	46.19	60	96	0	9	14.4	11.2	72	9.6	50	36.8	73.91	48	6.98	40	1.8	11.5056	8.136	8	105.44	0.25	7.1	9.4	4.8	105.426	409.834	1956.18	5416.74	0
2020-10-22	2020	2020永昌	16	2020一方	12	441262020永昌2020一方	0	2	4-4-2 (100.0%)	442	2020永昌15	王鹏（）	CM	0	1993-01-24	2.18889	46.19	96	96	1	24	24	16	76.47	8	37.5	61	72.13	52.94	10.69	68	1.97	11.114	7.723	6	122.7	0.29	6.9	8.8	5	122.721	454.716	1624.45	4778.82	0
2020-10-22	2020	2020一方	12	2020永昌	16	441262020一方2020永昌	2	0	4-4-2 (100.0%)	442	2020一方7	赵旭日	CM	0	1985-12-03	2.18889	53.81	96	96	1	20	20	16	77.14	5	100	64	78.13	50	11.12	70	1.74	10.889	7.544	3	43.9	0.11	6.8	8.6	7	43.9108	431.081	1608.8	4518.52	0
2020-10-22	2020	2020一方	12	2020永昌	16	441262020一方2020永昌	2	0	4-4-2 (100.0%)	442	2020一方12	贾尼松	CM	1	1995-09-07	2.18889	53.81	96	96	1	12	12	15	78.87	4	25	66	78.79	26.76	13.27	71	2.54	10.903	7.704	7	132.6	0.3	6.8	8.8	5	132.57	603.927	1937.72	3888.96	0
2020-10-31	2020	2020鲁能	5	2020华夏	8	441352020鲁能2020华夏	6	3	4-4-2 (100.0%)	442	2020鲁能25	费莱尼	CM	1	1987-11-22	3.26111	47.02	125	125	1	9	9	14	84.78	7	71.43	85	89.41	26.09	9.52	92	2.36	14.917	11.673	3	49.5	0.09	7.2	8.9	12	49.4995	622.412	1763.39	5401.39	0
2020-10-31	2020	2020鲁能	5	2020华夏	8	441352020鲁能2020华夏	6	3	4-4-2 (100.0%)	442	2020鲁能22	蒿俊闵	CM	0	1987-03-24	3.26111	47.02	102	125	0	11	13.4804	22.0588	76.32	6.12745	60	90.6863	74.32	21.05	17.74	93.1373	3.28	13.2647	10.5527	3.67647	54.5343	0.1	6.4	7.9	3.67647	54.5268	564.966	1559.99	4887.81	0
2020-11-06	2020	2020力帆	6	2020鲁能	5	441412020力帆2020鲁能	4	3	4-4-2 (100.0%)	442	2020力帆35	陈杰	CM	0	1989-10-15	2.44167	47.46	95	95	1	13	13	8	82.61	3	0	42	88.1	41.3	9.93	46	2.26	10.792	8.338	4	76.1	0.18	6.8	8.5	4	76.1143	651.726	1612.24	4736.12	0
2020-11-06	2020	2020力帆	6	2020鲁能	5	441412020力帆2020鲁能	4	3	4-4-2 (100.0%)	442	2020力帆31	黄希扬	CM	0	1985-06-14	2.44167	47.46	46	95	0	4	8.26087	20.6522	78.72	2.06522	100	90.8696	84.09	21.28	12.04	97.0652	2.32	11.7098	9.57228	2.06522	60.7174	0.14	7.4	8.8	6.19565	60.7869	431.201	1893.87	5248.61	0
2020-11-06	2020	2020黄海	14	2020佳兆业	13	441412020黄海2020佳兆业	0	2	4-4-2 (100.0%)	442	2020黄海19	米纳拉	CM	1	1996-08-24	1.97153	52.27	94	94	1	19	19	18	70	9	66.67	54	75.93	36.67	8.99	60	2.3	10.741	7.221	7	184.9	0.46	6.8	9.2	10	184.863	578.39	1771.81	4244.15	0
2020-11-06	2020	2020黄海	14	2020佳兆业	13	441412020黄海2020佳兆业	0	2	4-4-2 (100.0%)	442	2020黄海29	阮吉祥	CM	0	1997-01-21	1.97153	52.27	94	94	1	7	7	12	79.31	5	60	55	76.36	34.48	12.71	58	2.12	10.5	7.283	4	86	0.2	6.7	9.2	4	85.9525	401.602	1598.88	4868.19	0
2020-11-11	2020	2020上港	4	2020国安	3	441462020上港2020国安	1	1	4-4-2 (100.0%)	442	2020上港16	木热合买提江·莫扎帕	CM	1	1991-01-14	2.32431	49.41	65	95	0	7	10.2308	16.0769	74.42	7.30769	40	62.8462	72.09	27.91	15.74	62.8462	2.35	12.1015	9.57892	7.30769	161.354	0.38	7.6	9.6	1.46154	161.363	678.671	2074.61	5830.5	0
2020-11-12	2020	2020苏宁	1	2020恒大	2	441472020苏宁2020恒大	2	1	4-4-2 (100.0%)	442	2020苏宁33	瓦卡索	CM	1	1990-07-25	1.89236	38.39	101	101	1	19	19	15	65.91	5	60	39	66.67	36.36	13.18	44	2.11	10.441	6.998	11	189.1	0.42	6.2	9.2	3	189.068	677.45	1580.1	3851.55	0
2020-11-12	2020	2020苏宁	1	2020恒大	2	441472020苏宁2020恒大	2	1	4-4-2 (100.0%)	442	2020苏宁22	吴曦	CM	0	1989-02-19	1.89236	38.39	101	101	1	12	12	6	76	3	33.33	23	69.57	36	16.15	25	1.92	10.694	6.862	8	163.8	0.37	6.3	9.1	3	163.81	700.671	1953.11	3394.48	0
2020-11-10	2020	2020力帆	6	2020鲁能	5	441452020力帆2020鲁能	1	2	4-4-2 (100.0%)	442	2020力帆35	陈杰	CM	0	1989-10-15	3.13681	49.6	125	125	1	15	15	12	82.61	5	20	65	86.15	34.78	10.68	69	2.25	13.459	10.466	9	212.2	0.39	6.4	8.3	5	117.95	434.799	820.194	2896.39	0
2021-04-23	2021	2021华夏	8	2021卓尔	14	443092021华夏2021卓尔	1	1	4-4-2 (100.0%)	442	2021华夏15	王秋明	CM	0	1993-01-09	2.09514	49.9	94	94	1	7	7	4	89.74	0	0	37	86.49	35.9	8.64	39	1.85	11.056	7.999	5	75.8	0.18	7	9.5	1	75.7832	388.526	1873.74	5108.85	0
2021-04-23	2021	2021华夏	8	2021卓尔	14	443092021华夏2021卓尔	1	1	4-4-2 (100.0%)	442	2021华夏28	张呈栋	CM	0	1989-02-09	2.09514	49.9	94	94	1	15	15	17	66.67	4	100	44	70.45	37.25	11.67	51	1.92	11.079	7.55	6	93.4	0.23	7	9	4	93.4405	409.465	1700.78	4598.62	0
2021-04-23	2021	2021卓尔	14	2021华夏	8	443092021卓尔2021华夏	1	1	4-4-2 (100.0%)	442	2021卓尔5	田依浓	CM	0	1991-02-18	2.09514	50.1	79	94	0	13	15.4684	10.7089	80.43	4.75949	75	49.9747	80.95	41.3	11.29	54.7342	1.93	10.7707	7.96263	1.18987	35.5772	0.08	6.8	9	4.75949	35.6043	352.885	1728.78	4914.24	0
2021-04-23	2021	2021卓尔	14	2021华夏	8	443092021卓尔2021华夏	1	1	4-4-2 (100.0%)	442	2021卓尔20	李行	CM	0	1989-09-19	2.09514	50.1	94	94	1	9	9	12	81.54	2	100	64	81.25	36.92	13.08	65	2.12	9.688	6.668	1	21.3	0.05	6.1	8	2	21.2593	134.608	965.489	4603.54	0
2021-04-20	2021	2021鲁能	1	2021力帆	13	443062021鲁能2021力帆	2	0	4-4-2 (100.0%)	442	2021鲁能28	孙准浩	CM	1	1992-05-12	2.25417	75.02	93	93	1	17	17	15	86.84	3	66.67	108	82.41	42.11	12.59	114	1.96	11.984	8.945	1	37.2	0.1	7.7	9.9	2	37.1622	541.472	2534.68	5627.35	0
2021-04-20	2021	2021鲁能	1	2021力帆	13	443062021鲁能2021力帆	2	0	4-4-2 (100.0%)	442	2021鲁能8	徐新	CM	0	1994-04-19	2.25417	75.02	72	93	0	6	7.75	19.375	75.41	5.16667	50	68.4583	79.25	32.79	9.35	78.7917	2	11.2297	8.04579	6.45833	110.308	0.26	7.2	8.9	2.58333	110.256	457.486	1627.35	4927.1	0
2021-04-21	2021	2021黄海	16	2021永昌	11	443072021黄海2021永昌	2	1	4-4-2 (100.0%)	442	2021黄海16	吕鹏	CM	0	1989-10-28	2.19583	34.14	96	96	1	5	5	8	66.67	2	100	23	69.57	41.67	16.91	24	2.04	10.44	7.718	2	22.2	0.05	6.6	8.8	2	22.1543	689.109	1588.87	4206.08	0
2021-04-21	2021	2021黄海	16	2021永昌	11	443072021黄海2021永昌	2	1	4-4-2 (100.0%)	442	2021黄海4	王皓	CM	0	1993-01-30	2.19583	34.14	96	96	1	12	12	13	59.38	4	50	27	62.96	59.38	14.43	32	1.56	10.868	7.764	5	79.2	0.19	6.8	8.9	7	79.206	423.28	1379.61	4855.38	0
2021-04-23	2021	2021申花	9	2021国安	5	443092021申花2021国安	2	1	4-4-2 (100.0%)	442	2021申花25	彭欣力	CM	0	1991-07-22	2.14028	34.32	75	96	0	7	8.96	5.12	80.95	2.56	50	21.76	94.12	33.33	3.31	26.88	2.14	10.5651	7.39712	3.84	65.024	0.15	6.6	8.1	1.28	64.9968	628.533	1428.41	4002.81	0
2021-04-23	2021	2021申花	9	2021国安	5	443092021申花2021国安	2	1	4-4-2 (100.0%)	442	2021申花12	吴曦	CM	0	1989-02-19	2.14028	34.32	88	96	0	9	9.81818	8.72727	71.43	1.09091	0	24	81.82	28.57	15.02	30.5455	1.96	10.5425	7.43018	9.81818	198.327	0.46	6.5	8.5	1.09091	198.358	762.589	1557.15	3488.93	0
2021-04-29	2021	2021申花	9	2021卓尔	14	443152021申花2021卓尔	3	1	4-4-2 (100.0%)	442	2021申花12	吴曦	CM	0	1989-02-19	1.89722	51.97	96	96	1	20	20	16	68.63	10	80	48	72.92	56.86	13.26	51	1.65	10.478	6.817	8	178.9	0.42	6.5	9	4	178.935	780.937	1678.03	3175.15	0
2021-04-29	2021	2021申花	9	2021卓尔	14	443152021申花2021卓尔	3	1	4-4-2 (100.0%)	442	2021申花25	彭欣力	CM	0	1991-07-22	1.89722	51.97	96	96	1	16	16	18	71.88	7	85.71	47	74.47	37.5	11.87	64	1.66	9.896	6.426	10	177.8	0.43	6.2	8.5	5	177.821	472.14	1359.9	3460.99	0
2021-04-27	2021	2021永昌	11	2021建业	10	443132021永昌2021建业	0	0	4-4-2(100.0%)	442	2021永昌16	郑凯木	CM	0	1992-01-28	2.14583	54.53	97	97	1	14	14	7	87.27	6	33.33	51	88.24	36.36	11.27	55	1.69	10.621	7.22	10	199.9	0.48	6.5	8.4	10	199.912	471.906	1250.68	4194.48	0
2021-04-27	2021	2021永昌	11	2021建业	10	443132021永昌2021建业	0	0	4-4-2(100.0%)	442	2021永昌25	艾哈迈多夫	CM	1	1987-11-25	2.14583	54.53	97	97	1	11	11	12	85.37	4	50	74	85.14	26.83	13	82	2.55	10.064	7.149	3	40.3	0.09	6.2	8.3	1	40.3066	399.516	1471.58	3938.15	0
2021-05-04	2021	2021卓尔	14	2021亚泰	4	443202021卓尔2021亚泰	0	0	4-4-2 (100.0%)	442	2021卓尔5	田依浓	CM	0	1991-02-18	2.35208	43.29	95	95	1	16	16	11	76.6	2	50	46	73.91	40.43	11.27	47	1.98	11.228	8.487	5	76.6	0.19	7.1	9	3	76.6113	563.138	1954.06	4839	0
2021-05-04	2021	2021卓尔	14	2021亚泰	4	443202021卓尔2021亚泰	0	0	4-4-2 (100.0%)	442	2021卓尔20	李行	CM	0	1989-09-19	2.35208	43.29	95	95	1	4	4	10	82.76	1	100	56	75	37.93	13.31	58	2.12	10.297	7.6	4	76.3	0.19	6.5	8.1	0	76.3456	431.68	1312.31	4371.71	0
2021-05-11	2021	2021一方	15	2021泰达	12	443272021一方2021泰达	1	0	4-4-2 (100.0%)	442	2021一方5	吴伟	CM	0	1997-02-05	2.35347	50.3	96	96	1	18	18	12	79.31	11	63.64	47	89.36	31.03	11.7	58	1.88	11.399	8.564	5	108.9	0.27	7.1	9.1	6	108.873	472.686	1870.22	5096.69	0
2021-05-11	2021	2021一方	15	2021泰达	12	443272021一方2021泰达	1	0	4-4-2 (100.0%)	442	2021一方26	崔明安	CM	0	1994-11-15	2.35347	50.3	58	96	0	5	8.27586	4.96552	89.66	9.93103	33.33	46.3448	89.29	13.79	16.29	48	2.17	11.1343	8.05076	4.96552	47.669	0.11	6.9	8.7	4.96552	47.5878	666.351	1339.65	4962.41	0
2021-05-11	2021	2021泰达	12	2021一方	15	443272021泰达2021一方	0	1	4-4-2(100.0%)	442	2021泰达31	陈科睿	CM	0	1996-03-09	2.35347	49.7	63	96	0	11	16.7619	15.2381	78.72	7.61905	40	57.9048	89.47	27.66	12.58	71.619	1.87	11.4301	8.27429	4.57143	72.8381	0.18	7.1	8.9	3.04762	72.8537	353.021	1416.36	5546.65	0
2021-05-11	2021	2021泰达	12	2021一方	15	443272021泰达2021一方	0	1	4-4-2(100.0%)	442	2021泰达6	高嘉润	CM	0	1995-04-24	2.35347	49.7	89	96	0	16	17.2584	22.6517	64.41	10.7865	50	55.0112	70.59	32.2	17.09	63.6404	1.97	10.6657	7.93996	5.39326	107.434	0.25	6.6	8.4	10.7865	107.453	475.741	1292.61	4412.29	0
2021-05-10	2021	2021国安	5	2021卓尔	14	443262021国安2021卓尔	2	0	4-4-2 (100.0%)	442	2021国安15	高天意	CM	0	1998-07-01	2.375	52.99	96	96	1	7	7	10	85.71	5	40	60	96.67	30	9.2	70	2.09	10.936	8.103	3	38.8	0.09	6.8	8.5	0	38.7885	466.613	1852.99	4645.16	0
2021-05-10	2021	2021国安	5	2021卓尔	14	443262021国安2021卓尔	2	0	4-4-2 (100.0%)	442	2021国安6	池忠国	CM	0	1989-10-26	2.375	52.99	96	96	1	10	10	14	81.33	8	25	65	90.77	26.67	8.33	75	2.21	10.864	8.171	8	246.8	0.54	6.8	8.6	1	246.765	402.634	1782.23	4236.4	0
2021-05-15	2021	2021黄海	16	2021力帆	13	443312021黄海2021力帆	1	0	4-4-2 (100.0%)	442	2021黄海6	乌尔维斯塔	CM	1	1992-06-17	2.15972	51.73	61	98	0	6	9.63934	4.81967	89.29	1.60656	100	46.5902	86.21	35.71	12.48	44.9836	2.57	12.8669	9.47548	0	0	0	7.8	10.2	0	0	736.748	2374.89	6390.97	0
2021-05-15	2021	2021黄海	16	2021力帆	13	443312021黄海2021力帆	1	0	4-4-2 (100.0%)	442	2021黄海8	波波维奇	CM	1	1989-10-15	2.15972	51.73	70	98	0	7	9.8	11.2	85.19	2.8	100	71.4	82.35	61.11	11.52	75.6	1.57	12.5748	9.0286	5.6	73.36	0.17	7.7	9.7	1.4	73.3014	685.052	2481.25	5447.51	0
2021-05-17	2021	2021申花	9	2021亚泰	4	443332021申花2021亚泰	0	1	4-4-2 (100.0%)	442	2021申花26	秦升	CM	0	1986-11-02	2.08958	55.86	57	95	0	10	16.6667	10	84.21	8.33333	40	58.3333	74.29	55.26	19.02	63.3333	1.63	9.92833	6.91833	3.33333	39	0.09	6.3	7.8	5	38.9167	561.595	1391.86	3813.77	0
2021-05-17	2021	2021申花	9	2021亚泰	4	443332021申花2021亚泰	0	1	4-4-2 (100.0%)	442	2021申花37	孙世林	CM	0	1989-10-24	2.08958	55.86	95	95	1	11	11	10	81.13	4	50	49	79.59	41.51	14.64	53	1.81	11.059	7.565	10	221.5	0.53	6.9	9	1	221.496	658.536	2028.22	4177.05	0
