# Supplementary material for: Non-linear trends using the generalized additive models in physical and technical performances of the Chinese Super League players
Source: PLoS One. 2024 Jul 26;19(7):e0307843. doi: 10.1371/journal.pone.0307843 (PMC11280146; doi:10.1371/journal.pone.0307843)
Supplement: S1 File — It includes detailed datasets used in the analysis of non-linear trends in physical and technical performance indicators of players across different positions and formations in the Chinese Super League from the 2015 to 2021 seasons. (ZIP) [file pone.0307843.s001.zip › Datta/CM/CM4231.xlsx]

## Sheet: Sheet1
MatchDate	Season	球队名字	球队排名	对手名字	对手排名		GoalsScored	GoalsAgainst	阵型2	formation	球队	PlayerID	场上确切位置	ForeignorNot	确切出生日期	MinBallinPlay	BallPoss%	MinPlayed	全场时间	FullMatchorNo	GainofPoss	Gain_of_Possession	Loss_of_Possession	Ball_Retention	Challenge	Challenge_Success_Rate	Pass	Pass_Success_Rate	FirstTimePassofIndposs%	AvgLengthFwdPass	标准化IndPoss	TouchesperIndPoss	Distance_Covered	Distance_Covered_Ball_In_Play	Number_of_Sprint	标准化DistanceSprint	TimeinSprint	AvgSpeed	AvgSpeedBallinPlay	标准化NoJump	Sprint	High_Speed_Running	Middle_speed_running	Low_Speed_Running	标准化Walking&Jogging&Standing
2015-07-11	2015	2015泰达	13	2015申花	6	421962015泰达2015申花	1	1	4-2-3-1(100.0%)	4231	2015泰达3	波拉里干吉	CM	1	1992-04-19	49.4833	59.99	95	95	1	17	17	15	81.01	13	76.92	75	80	27.85	16.56	79	2	9.986	6.667	5	90	0.21	6.3	8.1	13	89.9511	457.978	1004.1	4361.55	4072.45
2015-07-11	2015	2015泰达	13	2015申花	6	421962015泰达2015申花	1	1	4-2-3-1(100.0%)	4231	2015泰达13	王秋明	CM	0	1993-01-09	49.4833	59.99	63	95	0	4	6.03175	6.03175	87.88	1.50794	0	45.2381	86.67	21.21	12.15	49.7619	2.55	12.3862	8.70381	7.53968	95.3016	0.23	7.7	10.1	1.50794	95.3365	1160.27	2002.64	5345.21	3783.4
2015-07-11	2015	2015泰达	13	2015申花	6	421962015泰达2015申花	1	1	4-2-3-1(100.0%)	4231	2015泰达7	李本舰	CM	0	1986-03-05	49.4833	59.99	85	95	0	5	5.58824	7.82353	84.09	5.58824	60	49.1765	81.82	43.18	10.86	49.1765	1.91	10.6847	7.05571	2.23529	66.8353	0.16	6.7	8.5	2.23529	66.8793	468.576	1394.49	4320.46	4434.65
2015-07-11	2015	2015申花	6	2015泰达	13	421962015申花2015泰达	1	1	4-2-3-1 (100.0%)	4231	2015申花20	王赟	CM	0	1983-03-28	49.4833	40.01	83	95	0	8	9.15663	10.3012	76.92	14.8795	23.08	41.2048	77.78	41.03	13	44.6386	2.1	11.178	7.64006	5.72289	70.8494	0.16	7	9.1	1.14458	70.7996	548.419	1603.15	5070.3	3885.54
2015-07-11	2015	2015申花	6	2015泰达	13	421962015申花2015泰达	1	1	4-2-3-1 (100.0%)	4231	2015申花14	莫莫·西索科	CM	1	1985-01-22	49.4833	40.01	95	95	1	17	17	13	75.93	7	85.71	49	79.59	40.74	13.33	54	1.94	9.967	6.793	0	0	0	6.3	8.2	6	0	343.995	1292.48	4187.14	4143.57
2015-07-11	2015	2015申花	6	2015泰达	13	421962015申花2015泰达	1	1	4-2-3-1 (100.0%)	4231	2015申花5	王寿挺	CM	0	1985-09-03	49.4833	40.01	95	95	1	12	12	10	75	4	50	37	81.08	40	12.33	40	1.8	10.239	6.746	1	38.6	0.09	6.4	8.2	4	38.6183	566.886	1172.69	4287.58	4172.93
2015-07-11	2015	2015苏宁	9	2015鲁能	3	421962015苏宁2015鲁能	2	3	4-2-3-1(100.0%)	4231	2015苏宁8	刘建业	CM	0	1987-06-17	54.9167	49.39	94	94	1	6	6	5	92.75	3	33.33	66	95.45	36.23	12.6	69	2.07	10.905	8.185	2	40.2	0.1	6.9	8.9	3	40.1978	456.654	1595.34	5430.78	3381.86
2015-07-11	2015	2015苏宁	9	2015鲁能	3	421962015苏宁2015鲁能	2	3	4-2-3-1(100.0%)	4231	2015苏宁16	萨米尔	CM	1	1987-04-23	54.9167	49.39	94	94	1	10	10	17	73.85	5	80	51	82.35	27.69	11.58	65	3.03	9.906	7.215	13	249.4	0.58	6.3	7.9	1	249.445	668.455	1198.49	3547.3	4242.19
2015-07-11	2015	2015苏宁	9	2015鲁能	3	421962015苏宁2015鲁能	2	3	4-2-3-1(100.0%)	4231	2015苏宁22	吴曦	CM	0	1989-02-19	54.9167	49.39	82	94	0	15	17.1951	17.1951	78.57	3.43902	100	71.0732	80.65	37.14	13.09	80.2439	1.91	10.2907	7.65985	5.73171	102.024	0.25	6.6	8.4	1.14634	101.99	543.726	1439.55	3992.38	4213.53
2015-07-11	2015	2015鲁能	3	2015苏宁	9	421962015鲁能2015苏宁	3	2	4-2-3-1(100.0%)	4231	2015鲁能5	乌索	CM	1	1988-03-10	54.9167	50.61	94	94	1	16	16	15	73.21	12	25	54	72.22	39.29	9.35	56	2.2	10.527	7.632	10	204.8	0.47	6.7	8.3	7	204.767	592.373	1541.29	3828.29	4360.23
2015-07-11	2015	2015鲁能	3	2015苏宁	9	421962015鲁能2015苏宁	3	2	4-2-3-1(100.0%)	4231	2015鲁能4	尤西雷	CM	1	1988-04-06	54.9167	50.61	94	94	1	20	20	9	85.71	5	20	61	86.89	30.16	15.72	63	2.25	9.677	6.941	6	101.7	0.25	6.1	7.6	3	101.736	497.223	1148.91	3382.74	4546.21
2015-07-11	2015	2015鲁能	3	2015苏宁	9	421962015鲁能2015苏宁	3	2	4-2-3-1(100.0%)	4231	2015鲁能9	塔尔德利	CM	1	1985-05-10	54.9167	50.61	94	94	1	11	11	14	77.78	9	44.44	57	84.21	31.75	11.97	63	2.48	9.965	7.21	18	345.3	0.8	6.3	7.9	4	345.337	818.599	1194.15	2915.29	4691.75
2015-07-12	2015	2015上港	2	2015富力	12	421972015上港2015富力	3	2	4-2-3-1 (100.0%)	4231	2015上港8	达维	CM	1	1984-04-06	55.45	51.97	64	95	0	7	10.3906	10.3906	88.89	7.42188	80	86.0938	93.1	26.98	10.99	93.5156	2.22	10.5925	7.92063	2.96875	74.5156	0.18	6.6	8.2	4.45312	74.5441	306.721	1247.55	4930.63	4032.69
2015-07-12	2015	2015上港	2	2015富力	12	421972015上港2015富力	3	2	4-2-3-1 (100.0%)	4231	2015上港10	孔卡	CM	1	1983-05-11	55.45	51.97	95	95	1	5	5	19	78.89	4	25	79	75.95	27.78	15.65	90	2.33	10.251	7.35	1	56.5	0.13	6.5	8	1	56.5016	394.941	1453.01	3893.08	4453
2015-07-12	2015	2015上港	2	2015富力	12	421972015上港2015富力	3	2	4-2-3-1 (100.0%)	4231	2015上港6	蔡慧康	CM	0	1989-10-10	55.45	51.97	95	95	1	8	8	4	92.31	3	100	51	94.12	44.23	10.9	52	2.02	10.164	7.305	4	66.5	0.16	6.4	7.9	6	66.5395	283.871	1215.74	4109.14	4488.91
2015-07-12	2015	2015国安	4	2015绿城	11	421972015国安2015绿城	4	0	4-2-3-1 (100.0%)	4231	2015国安17	巴塔拉	CM	1	1984-01-16	59.8333	64.86	96	96	1	4	4	10	87.95	7	14.29	76	89.47	32.53	8.91	83	2.29	11.345	8.514	4	76.9	0.18	7.1	8.5	1	76.9422	689.673	1256.19	5058.32	4263.4
2015-07-12	2015	2015国安	4	2015绿城	11	421972015国安2015绿城	4	0	4-2-3-1 (100.0%)	4231	2015国安5	马季奇	CM	1	1980-09-26	59.8333	64.86	96	96	1	10	10	10	89.01	6	50	88	88.64	42.86	12.51	91	1.95	10.895	8.209	2	48.8	0.12	6.8	8.2	6	48.7858	398.803	1517.03	4911.71	4018.58
2015-07-12	2015	2015国安	4	2015绿城	11	421972015国安2015绿城	4	0	4-2-3-1 (100.0%)	4231	2015国安16	河大成	CM	1	1985-03-02	59.8333	64.86	81	96	0	10	11.8519	11.8519	90	3.55556	66.67	112.593	90.53	42	10	118.519	2.02	11.04	8.17067	2.37037	32.8296	0.08	6.9	8.3	4.74074	32.793	358.82	1521.11	4997.63	4129.43
2015-07-15	2015	2015宏运	14	2015亚泰	8	422002015宏运2015亚泰	1	2	4-2-3-1(100.0%)	4231	2015宏运4	孙世林	CM	0	1989-10-24	50.6833	52.3	101	101	1	14	14	11	84.72	4	0	71	83.1	34.72	10.92	72	2.08	11.024	7.836	7	99.1	0.23	6.5	9.3	1	99.1069	619.697	1808.19	4839.83	3657.4
2015-07-15	2015	2015宏运	14	2015亚泰	8	422002015宏运2015亚泰	1	2	4-2-3-1(100.0%)	4231	2015宏运33	王珐	CM	0	1993-01-17	50.6833	52.3	68	101	0	5	7.42647	4.45588	91.18	4.45588	0	44.5588	80	38.24	8.14	50.5	1.94	11.9522	8.51371	4.45588	80.3544	0.19	7.1	9.7	0	80.357	582.996	2395.26	5548.77	3344.46
2015-07-15	2015	2015宏运	14	2015亚泰	8	422002015宏运2015亚泰	1	2	4-2-3-1(100.0%)	4231	2015宏运8	张野	CM	0	1987-04-26	50.6833	52.3	101	101	1	5	5	14	79.1	1	0	64	75	32.84	18.31	67	2.33	12.322	8.552	9	138.8	0.3	7.3	10.1	2	138.828	763.08	2560.71	5254.29	3605.02
2015-07-15	2015	2015宏运	14	2015亚泰	8	422002015宏运2015亚泰	1	2	4-2-3-1(100.0%)	4231	2015宏运13	比茨法尔维	CM	1	1988-02-05	50.6833	52.3	55	101	0	1	1.83636	20.2	47.62	7.34545	25	25.7091	64.29	19.05	11.97	38.5636	3	12.3238	8.34811	9.18182	150.031	0.33	7.2	11.3	0	149.948	1175.02	2799.66	5346.86	2851.47
2015-07-16	2015	2015上港	2	2015泰达	13	422012015上港2015泰达	2	1	4-2-3-1 (100.0%)	4231	2015上港8	达维	CM	1	1984-04-06	52.4667	55.19	79	95	0	15	18.038	16.8354	82.5	2.40506	50	81.7722	79.41	31.25	12.51	96.2025	2.3	11.0837	7.7912	2.40506	42.9304	0.11	7	8.9	2.40506	42.8828	250.231	1869.1	5295.99	3626.12
2015-07-16	2015	2015上港	2	2015泰达	13	422012015上港2015泰达	2	1	4-2-3-1 (100.0%)	4231	2015上港10	孔卡	CM	1	1983-05-11	52.4667	55.19	95	95	1	8	8	29	64.63	7	42.86	72	58.33	35.37	15.37	82	2.28	10.866	7.578	1	18.6	0.05	6.8	8.7	4	18.6402	569.735	1889.89	4361.53	4026.41
2015-07-16	2015	2015上港	2	2015泰达	13	422012015上港2015泰达	2	1	4-2-3-1 (100.0%)	4231	2015上港6	蔡慧康	CM	0	1989-10-10	52.4667	55.19	95	95	1	14	14	10	79.59	16	62.5	48	79.17	42.86	10.56	49	1.96	11.047	7.529	5	127.2	0.29	7	8.6	7	127.169	656.676	1461.22	4622.99	4179.03
2015-07-16	2015	2015泰达	13	2015上港	2	422012015泰达2015上港	1	2	4-2-3-1 (100.0%)	4231	2015泰达6	周海滨	CM	0	1985-07-19	52.4667	44.81	95	95	1	15	15	18	71.88	5	20	58	75.86	50	12.41	64	1.89	11.606	8.126	3	59.9	0.15	7.3	9.3	10	59.8503	505.957	1805.68	5098.32	4136.39
2015-07-16	2015	2015泰达	13	2015上港	2	422012015泰达2015上港	1	2	4-2-3-1 (100.0%)	4231	2015泰达7	李本舰	CM	0	1986-03-05	52.4667	44.81	95	95	1	14	14	13	71.74	7	42.86	43	79.07	32.61	11.25	46	2.07	10.156	7.236	1	10.4	0.03	6.4	8.3	5	10.4326	311.196	1348.08	4055.3	4431.39
2015-07-16	2015	2015泰达	13	2015上港	2	422012015泰达2015上港	1	2	4-2-3-1 (100.0%)	4231	2015泰达32	瓦格纳·费雷拉·多斯·桑托斯	CM	1	1985-01-29	52.4667	44.81	95	95	1	8	8	20	71.83	5	20	60	71.67	42.25	14.71	71	1.77	10.756	7.651	9	205.9	0.49	6.9	8.8	4	205.897	583.796	1493.54	4515.65	3957.52
2015-07-18	2015	2015宏运	14	2015恒大	1	422032015宏运2015恒大	1	3	4-2-3-1(100.0%)	4231	2015宏运8	张野	CM	0	1987-04-26	54.6167	51.85	94	94	1	13	13	11	82.54	3	33.33	59	81.36	36.51	11.7	63	2.08	11.056	7.966	10	219.8	0.52	7	8.8	0	219.816	575.376	1739.71	4642.72	3878.03
2015-07-18	2015	2015宏运	14	2015恒大	1	422032015宏运2015恒大	1	3	4-2-3-1(100.0%)	4231	2015宏运26	秦升	CM	0	1986-11-02	54.6167	51.85	82	94	0	13	14.9024	17.1951	78.57	5.73171	100	75.6585	74.24	35.71	20.07	80.2439	2.14	10.1509	7.29302	5.73171	84.0268	0.21	6.5	7.9	1.14634	84.0457	533.722	1143.66	3975.47	4414.27
2015-07-18	2015	2015宏运	14	2015恒大	1	422032015宏运2015恒大	1	3	4-2-3-1(100.0%)	4231	2015宏运13	比茨法尔维	CM	1	1988-02-05	54.6167	51.85	46	94	0	2	4.08696	12.2609	76.92	4.08696	50	42.913	90.48	34.62	10.66	53.1304	2.31	12.7758	9.76578	12.2609	287.517	0.7	8.1	9.9	6.13043	287.427	779.066	2237.53	6179.15	3293.19
2015-07-18	2015	2015宏运	14	2015恒大	1	422032015宏运2015恒大	1	3	4-2-3-1(100.0%)	4231	2015宏运14	保罗·恩里克	CM	1	1989-03-13	54.6167	51.85	48	94	0	1	1.95833	21.5417	59.26	7.83333	25	41.125	71.43	25.93	10.74	52.875	1.96	9.95813	6.91683	1.95833	45.4333	0.11	6.4	8.4	1.95833	45.3942	554.581	1213.92	4053.19	4090.86
2015-07-19	2015	2015富力	12	2015鲁能	3	422042015富力2015鲁能	2	4	4-2-3-1 (100.0%)	4231	2015富力15	张贤秀	CM	1	1991-09-28	55.0833	53.91	95	95	1	8	8	5	92.06	3	66.67	61	91.8	33.33	12.76	63	2.29	9.757	7.002	2	20.1	0.05	6.1	7.6	3	20.0776	265.613	1374.09	3864.44	4232.29
2015-07-19	2015	2015富力	12	2015鲁能	3	422042015富力2015鲁能	2	4	4-2-3-1 (100.0%)	4231	2015富力10	米歇尔	CM	1	1988-07-29	55.0833	53.91	56	95	0	5	8.48214	13.5714	80.49	5.08929	33.33	64.4643	76.32	43.9	7.96	69.5536	2.22	11.819	8.89438	6.78571	116.545	0.28	7.4	9.3	0	116.597	709.667	2299.54	4799.3	3893.41
2015-07-19	2015	2015富力	12	2015鲁能	3	422042015富力2015鲁能	2	4	4-2-3-1 (100.0%)	4231	2015富力6	汪嵩	CM	0	1983-10-12	55.0833	53.91	59	95	0	4	6.44068	11.2712	80	3.22034	50	48.3051	86.67	25.71	11.66	56.3559	2	10.6803	7.90754	1.61017	23.3475	0.05	6.7	8.4	1.61017	23.4123	421.565	1468.07	4798.32	3969.56
2015-07-19	2015	2015申鑫	16	2015永昌	7	422042015申鑫2015永昌	0	0	4-2-3-1 (100.0%)	4231	2015申鑫33	巴兰特斯	CM	1	1983-10-04	57.45	40.31	65	94	0	6	8.67692	17.3538	64.71	13.0154	11.11	44.8308	64.52	41.18	10.48	49.1692	1.74	11.2149	8.37323	4.33846	54.6646	0.14	7.2	9	2.89231	54.6485	522.188	2025.44	4676.44	3935.58
2015-07-19	2015	2015申鑫	16	2015永昌	7	422042015申鑫2015永昌	0	0	4-2-3-1 (100.0%)	4231	2015申鑫16	于涛	CM	0	1981-10-15	57.45	40.31	75	94	0	12	15.04	10.0267	74.19	3.76	66.67	37.6	76.67	51.61	14.48	38.8533	1.55	10.1495	7.5952	5.01333	82.344	0.19	6.4	7.8	3.76	82.2975	294.13	1004.17	4244.77	4523.51
2015-07-19	2015	2015申鑫	16	2015永昌	7	422042015申鑫2015永昌	0	0	4-2-3-1 (100.0%)	4231	2015申鑫8	池忠国	CM	0	1989-10-26	57.45	40.31	94	94	1	7	7	18	60.87	6	33.33	42	54.76	23.91	19.7	46	2.5	11.113	8.305	5	73.1	0.17	7.1	8.7	2	73.1049	593.854	1816.25	4405.34	4224.88
2015-07-19	2015	2015苏宁	9	2015亚泰	8	422042015苏宁2015亚泰	1	1	4-2-3-1 (100.0%)	4231	2015苏宁8	刘建业	CM	0	1987-06-17	56.7	44.8	95	95	1	12	12	12	74.47	5	60	43	74.42	42.55	15.06	47	2.02	11.314	8.596	5	83.3	0.21	7.1	9.1	3	83.2518	394.18	1970.67	5367.76	3498.34
2015-07-19	2015	2015苏宁	9	2015亚泰	8	422042015苏宁2015亚泰	1	1	4-2-3-1 (100.0%)	4231	2015苏宁22	吴曦	CM	0	1989-02-19	56.7	44.8	87	95	0	3	3.27586	10.9195	76.74	13.1034	25	37.1264	79.41	25.58	12.27	46.954	1.95	11.4721	8.27592	8.73563	170.891	0.4	7.2	8.8	3.27586	170.92	582.626	1695.02	4709.05	4314.35
2015-07-19	2015	2015苏宁	9	2015亚泰	8	422042015苏宁2015亚泰	1	1	4-2-3-1 (100.0%)	4231	2015苏宁12	张晓彬（大）	CM	0	1993-10-23	56.7	44.8	95	95	1	3	3	5	84.38	7	57.14	31	80.65	40.63	14.44	32	1.78	11.349	8.447	6	82.9	0.2	7.2	9	2	82.9229	404.971	1615.39	5341.18	3904.72
2015-07-19	2015	2015亚泰	8	2015苏宁	9	422042015亚泰2015苏宁	1	1	4-2-3-1 (100.0%)	4231	2015亚泰24	阎峰	CM	0	1982-02-07	56.7	55.2	68	95	0	10	13.9706	8.38235	83.78	5.58824	75	44.7059	84.38	29.73	12.57	51.6912	1.89	10.7224	8.35301	2.79412	41.4926	0.1	6.7	8.8	4.19118	41.5621	557.754	1679.73	4529.24	3914.82
2015-07-19	2015	2015亚泰	8	2015苏宁	9	422042015亚泰2015苏宁	1	1	4-2-3-1 (100.0%)	4231	2015亚泰10	胡斯蒂	CM	1	1983-04-18	56.7	55.2	65	95	0	4	5.84615	17.5385	73.33	11.6923	12.5	54.0769	72.97	22.22	16.14	65.7692	2.4	10.8768	8.21385	7.30769	106.4	0.25	6.8	8.5	2.92308	106.366	891.838	1542.99	4133.09	4202.49
2015-07-19	2015	2015亚泰	8	2015苏宁	9	422042015亚泰2015苏宁	1	1	4-2-3-1 (100.0%)	4231	2015亚泰6	裴帅	CM	0	1993-01-14	56.7	55.2	78	95	0	6	7.30769	8.52564	87.04	6.08974	20	65.7692	81.48	14.81	16.65	65.7692	2.94	11.4999	8.34904	7.30769	91.9551	0.22	7.2	8.8	0	91.9564	514.885	1696.33	5150.41	4046.58
2015-07-20	2015	2015国安	4	2015上港	2	422052015国安2015上港	0	0	4-2-3-1 (100.0%)	4231	2015国安17	巴塔拉	CM	1	1984-01-16	49.45	57.35	93	93	1	6	6	16	73.33	12	33.33	53	69.81	25	9.62	60	2.37	10.563	7.225	7	141.9	0.35	6.8	8.8	4	141.913	525.526	1405.53	4132.56	4357.23
2015-07-20	2015	2015国安	4	2015上港	2	422052015国安2015上港	0	0	4-2-3-1 (100.0%)	4231	2015国安5	马季奇	CM	1	1980-09-26	49.45	57.35	93	93	1	15	15	13	67.5	13	38.46	38	68.42	52.5	17.13	40	1.85	10.15	6.984	5	63.1	0.15	6.5	8.5	10	63.095	548.855	1317.28	4074.64	4146.6
2015-07-20	2015	2015国安	4	2015上港	2	422052015国安2015上港	0	0	4-2-3-1 (100.0%)	4231	2015国安16	河大成	CM	1	1985-03-02	49.45	57.35	73	93	0	10	12.7397	14.0137	77.08	3.82192	33.33	59.8767	74.47	27.08	13.91	61.1507	2.33	10.1752	7.1266	1.27397	25.7342	0.06	6.5	8.5	6.36986	25.7547	442.969	1403.68	4223.33	4080.07
2015-07-20	2015	2015上港	2	2015国安	4	422052015上港2015国安	0	0	4-2-3-1 (100.0%)	4231	2015上港10	孔卡	CM	1	1983-05-11	49.45	42.65	93	93	1	5	5	15	73.68	9	44.44	49	73.47	42.11	13.53	57	2.18	10.569	7.272	4	93	0.23	6.8	8.8	0	93.0132	519.725	1572.77	4372.54	4010.64
2015-07-20	2015	2015上港	2	2015国安	4	422052015上港2015国安	0	0	4-2-3-1 (100.0%)	4231	2015上港8	达维	CM	1	1984-04-06	49.45	42.65	87	93	0	16	17.1034	8.55172	81.4	6.41379	66.67	38.4828	80.56	39.53	11.47	45.9655	1.93	9.58434	6.79114	2.13793	30.3586	0.08	6.2	8.1	2.13793	30.3518	351.768	1291.61	3829.57	4080.56
2015-07-20	2015	2015上港	2	2015国安	4	422052015上港2015国安	0	0	4-2-3-1 (100.0%)	4231	2015上港6	蔡慧康	CM	0	1989-10-10	49.45	42.65	93	93	1	10	10	11	70.27	8	87.5	35	65.71	48.65	12.59	37	1.86	10.165	7.024	4	49.4	0.12	6.5	8.5	8	49.3505	505.191	1297.83	3957.09	4355.62
2015-07-24	2015	2015泰达	13	2015鲁能	3	422092015泰达2015鲁能	1	3	4-2-3-1(100.0%)	4231	2015泰达6	周海滨	CM	0	1985-07-19	58.6667	54.44	84	98	0	3	3.5	7	87.76	2.33333	100	52.5	86.67	28.57	13.82	57.1667	2.16	12.4122	8.90983	14	283.5	0.64	7.6	9.1	2.33333	283.507	686.698	1977.82	5614.22	3849.74
2015-07-24	2015	2015泰达	13	2015鲁能	3	422092015泰达2015鲁能	1	3	4-2-3-1(100.0%)	4231	2015泰达7	李本舰	CM	0	1986-03-05	58.6667	54.44	98	98	1	12	12	7	88.52	2	0	56	91.07	29.51	12.72	61	1.95	11.543	8.418	3	40.5	0.09	7	8.6	2	40.4814	559.76	1734.7	4838.69	4369.49
2015-07-24	2015	2015泰达	13	2015鲁能	3	422092015泰达2015鲁能	1	3	4-2-3-1(100.0%)	4231	2015泰达32	瓦格纳·费雷拉·多斯·桑托斯	CM	1	1985-01-29	58.6667	54.44	98	98	1	5	5	18	78.31	4	50	75	68	33.73	15.04	83	2.16	11.173	8.46	12	237.9	0.54	6.8	8.7	1	237.909	620.25	1627.68	4759.38	3927.64
2015-07-25	2015	2015亚泰	8	2015申鑫	16	422102015亚泰2015申鑫	1	1	4-2-3-1 (100.0%)	4231	2015亚泰24	阎峰	CM	0	1982-02-07	51.8167	60.65	95	95	1	11	11	5	92.06	7	14.29	60	88.33	41.27	15.96	63	1.79	9.215	6.806	2	26	0.06	5.8	7.9	2	25.9564	363.572	1038.53	3904.1	3882.7
2015-07-25	2015	2015亚泰	8	2015申鑫	16	422102015亚泰2015申鑫	1	1	4-2-3-1 (100.0%)	4231	2015亚泰25	埃莱克	CM	1	1988-07-21	51.8167	60.65	83	95	0	6	6.86747	17.1687	74.14	6.86747	33.33	56.0843	79.59	31.03	12.26	66.3855	2.26	10.5633	7.26349	3.43373	62.3795	0.15	6.7	8.6	2.28916	62.398	145.585	1557.96	4606.32	4191.14
2015-07-25	2015	2015亚泰	8	2015申鑫	16	422102015亚泰2015申鑫	1	1	4-2-3-1 (100.0%)	4231	2015亚泰6	裴帅	CM	0	1993-01-14	51.8167	60.65	67	95	0	5	7.08955	9.92537	76.67	7.08955	20	31.194	100	13.33	7.2	42.5373	2.17	10.9009	7.37455	7.08955	107.619	0.25	6.9	8.7	5.67164	107.671	489.977	1489.05	4533.76	4279.98
2015-07-25	2015	2015申鑫	16	2015亚泰	8	422102015申鑫2015亚泰	1	1	4-2-3-1 (100.0%)	4231	2015申鑫33	巴兰特斯	CM	1	1983-10-04	51.8167	39.35	95	95	1	13	13	23	65.67	16	56.25	56	62.5	47.76	14.54	67	1.75	10.409	7.225	5	114.1	0.27	6.6	8.5	4	114.071	579.875	1471.5	4368.76	3874.48
2015-07-25	2015	2015申鑫	16	2015亚泰	8	422102015申鑫2015亚泰	1	1	4-2-3-1 (100.0%)	4231	2015申鑫8	池忠国	CM	0	1989-10-26	51.8167	39.35	95	95	1	7	7	7	75.86	3	33.33	27	81.48	31.03	16.44	29	2.21	10.297	7.368	6	76.8	0.19	6.5	8.7	1	76.7534	407.698	1524.6	4552.22	3735.27
2015-07-25	2015	2015申鑫	16	2015亚泰	8	422102015申鑫2015亚泰	1	1	4-2-3-1 (100.0%)	4231	2015申鑫16	于涛	CM	0	1981-10-15	51.8167	39.35	95	95	1	10	10	9	76.32	4	25	38	68.42	36.84	17.08	38	1.84	9.201	6.343	1	10.5	0.03	5.9	7.5	3	10.4622	197.035	1098.52	4029.42	3865.63
2015-07-25	2015	2015苏宁	9	2015宏运	14	422102015苏宁2015宏运	3	2	4-2-3-1 (100.0%)	4231	2015苏宁8	刘建业	CM	0	1987-06-17	51.4333	37.41	97	97	1	8	8	9	77.5	1	0	40	77.5	47.5	16.97	40	1.77	10.764	7.517	1	12.4	0.03	6.7	8.9	1	12.3762	387.197	1728.74	5221.76	3414.27
2015-07-25	2015	2015苏宁	9	2015宏运	14	422102015苏宁2015宏运	3	2	4-2-3-1 (100.0%)	4231	2015苏宁12	张晓彬（大）	CM	0	1993-10-23	51.4333	37.41	96	97	0	10	10.1042	6.0625	73.91	4.04167	75	22.2292	68.18	56.52	12.57	23.2396	1.61	10.6781	7.30228	7.07292	123.675	0.28	6.6	8.6	3.03125	123.641	408.389	1204.58	5135.68	3805.61
2015-07-25	2015	2015苏宁	9	2015宏运	14	422102015苏宁2015宏运	3	2	4-2-3-1 (100.0%)	4231	2015苏宁22	吴曦	CM	0	1989-02-19	51.4333	37.41	66	97	0	1	1.4697	5.87879	81.82	5.87879	75	27.9242	84.21	40.91	17.52	32.3333	1.55	12.0148	8.21267	5.87879	95.0894	0.21	7.4	9	5.87879	95.1614	718.257	2246.44	5105.95	3848.83
2015-07-26	2015	2015上港	2	2015力帆	10	422112015上港2015力帆	4	2	4-2-3-1 (100.0%)	4231	2015上港21	于海	CM	0	1987-06-04	54.3833	44.12	86	95	0	9	9.94186	13.2558	75	11.0465	50	47.5	74.42	31.25	9.32	53.0233	2.08	10.724	7.60994	7.73256	151.227	0.35	6.7	8.2	7.73256	151.228	602.387	1373.93	4146.22	4449.65
2015-07-26	2015	2015上港	2	2015力帆	10	422112015上港2015力帆	4	2	4-2-3-1 (100.0%)	4231	2015上港10	孔卡	CM	1	1983-05-11	54.3833	44.12	95	95	1	13	13	13	82.43	4	50	62	88.71	31.08	13.25	74	2.27	10.44	7.448	3	50.3	0.12	6.6	8.2	1	50.2509	611.923	1608.77	4059.82	4109.64
2015-07-26	2015	2015上港	2	2015力帆	10	422112015上港2015力帆	4	2	4-2-3-1 (100.0%)	4231	2015上港6	蔡慧康	CM	0	1989-10-10	54.3833	44.12	95	95	1	5	5	7	83.33	2	50	40	82.5	42.86	11.06	42	1.79	9.78	6.898	6	110.3	0.27	6.2	7.6	1	110.324	298.661	1268.28	3856.47	4246.26
2015-07-04	2015	2015鲁能	3	2015宏运	14	421892015鲁能2015宏运	2	0	4-2-3-1(100.0%)	4231	2015鲁能5	乌索	CM	1	1988-03-10	45.3167	58.06	96	96	1	8	8	9	76.92	5	100	33	81.82	38.46	10.98	39	2	10.996	6.947	9	172.4	0.39	6.9	9.2	7	172.379	792.318	1566.84	4340.01	4124.13
2015-07-04	2015	2015鲁能	3	2015宏运	14	421892015鲁能2015宏运	2	0	4-2-3-1(100.0%)	4231	2015鲁能8	王永珀	CM	0	1987-01-19	45.3167	58.06	69	96	0	4	5.56522	15.3043	81.03	5.56522	50	73.7391	77.36	37.93	12.37	80.6957	2.22	10.7659	6.74783	9.73913	194.643	0.44	6.7	8.5	5.56522	194.625	411.417	1532.35	4527.3	4100.77
2015-07-04	2015	2015鲁能	3	2015宏运	14	421892015鲁能2015宏运	2	0	4-2-3-1(100.0%)	4231	2015鲁能22	蒿俊闵	CM	0	1987-03-24	45.3167	58.06	96	96	1	12	12	14	82.28	5	40	75	82.67	30.38	10.52	79	2.28	9.67	6.073	6	146.4	0.34	6.1	8.1	7	146.37	359.397	1020.93	3931.23	4212.11
2015-07-04	2015	2015国安	4	2015建业	5	421892015国安2015建业	1	0	4-2-3-1 (100.0%)	4231	2015国安5	马季奇	CM	1	1980-09-26	48.6	60.83	96	96	1	18	18	15	74.58	9	44.44	56	75	54.24	16.34	59	1.64	10.946	7.101	6	97	0.22	6.8	8.8	5	97.0271	485.679	1422.26	4834.05	4106.96
2015-07-04	2015	2015国安	4	2015建业	5	421892015国安2015建业	1	0	4-2-3-1 (100.0%)	4231	2015国安16	河大成	CM	1	1985-03-02	48.6	60.83	96	96	1	11	11	10	82.76	3	33.33	54	79.63	34.48	18	58	2.26	9.722	6.324	2	24.5	0.06	6	7.8	2	24.4918	272.306	1240.03	3917.73	4267.89
2015-07-04	2015	2015国安	4	2015建业	5	421892015国安2015建业	1	0	4-2-3-1 (100.0%)	4231	2015国安21	埃尔顿	CM	1	1988-04-09	48.6	60.83	75	96	0	5	6.4	7.68	78.57	8.96	28.57	29.44	78.26	42.86	11.59	35.84	1.96	11.031	7.61216	7.68	140.8	0.34	6.8	9	3.84	140.826	646.764	1727.98	4668.77	3847.26
2015-07-04	2015	2015申花	6	2015富力	12	421892015申花2015富力	1	0	4-2-3-1 (100.0%)	4231	2015申花20	王赟	CM	0	1983-03-28	49.95	49.41	94	94	1	9	9	18	71.43	5	40	59	54.24	55.56	11.33	63	1.75	10.849	7.256	4	77.6	0.2	6.9	8.7	4	77.6353	330.098	1548.16	5012.39	3880.95
2015-07-04	2015	2015申花	6	2015富力	12	421892015申花2015富力	1	0	4-2-3-1 (100.0%)	4231	2015申花14	莫莫·西索科	CM	1	1985-01-22	49.95	49.41	94	94	1	14	14	5	91.23	7	71.43	48	91.67	35.09	7.46	57	1.82	10.647	7.23	1	66.7	0.17	6.8	8.7	8	66.705	257.37	1616.36	4577.96	4128.11
2015-07-04	2015	2015申花	6	2015富力	12	421892015申花2015富力	1	0	4-2-3-1 (100.0%)	4231	2015申花5	王寿挺	CM	0	1985-09-03	49.95	49.41	94	94	1	11	11	12	70.73	5	80	36	69.44	46.34	13.82	41	1.78	10.58	7.059	0	0	0	6.7	8.5	6	0	350.108	1555.33	4328.49	4345.77
2015-07-04	2015	2015亚泰	8	2015永昌	7	421892015亚泰2015永昌	0	0	4-2-3-1(100.0%)	4231	2015亚泰10	胡斯蒂	CM	1	1983-04-18	50.0167	53.8	94	94	1	7	7	19	73.24	8	37.5	64	64.06	33.8	13.12	71	2.54	10.056	7.004	6	109.2	0.26	6.4	8.4	0	109.183	510.597	1407.68	3616.52	4412.48
2015-07-04	2015	2015亚泰	8	2015永昌	7	421892015亚泰2015永昌	0	0	4-2-3-1(100.0%)	4231	2015亚泰25	埃莱克	CM	1	1988-07-21	50.0167	53.8	94	94	1	11	11	13	78.33	3	0	52	86.54	31.67	9.11	60	1.97	11.38	7.893	2	66.5	0.15	7.2	9.5	5	66.5143	361.62	1979.76	4578.18	4394.12
2015-07-04	2015	2015亚泰	8	2015永昌	7	421892015亚泰2015永昌	0	0	4-2-3-1(100.0%)	4231	2015亚泰6	裴帅	CM	0	1993-01-14	50.0167	53.8	90	94	0	3	3.13333	6.26667	81.25	0	0	27.1556	88.46	18.75	13.18	33.4222	2.56	10.2658	6.92258	4.17778	101.624	0.24	6.5	8.3	0	101.636	431.952	1352.7	3608.13	4771.18
2015-07-05	2015	2015绿城	11	2015泰达	13	421902015绿城2015泰达	2	1	4-2-3-1 (100.0%)	4231	2015绿城14	冯刚	CM	0	1993-03-06	50.2833	52.97	94	94	1	4	4	8	80	8	37.5	32	78.13	47.5	10.41	40	1.68	11.621	8.283	10	174.1	0.42	7.4	9.9	1	174.128	1009.53	2231.77	4847.2	3358.79
2015-07-05	2015	2015绿城	11	2015泰达	13	421902015绿城2015泰达	2	1	4-2-3-1 (100.0%)	4231	2015绿城25	黄希扬	CM	0	1985-06-14	50.2833	52.97	94	94	1	12	12	13	83.95	8	37.5	78	79.49	41.98	12.59	81	1.84	10.013	7.029	1	7.6	0.02	6.4	8.4	2	7.61071	355.441	1487.52	4291.23	3871.05
2015-07-05	2015	2015绿城	11	2015泰达	13	421902015绿城2015泰达	2	1	4-2-3-1 (100.0%)	4231	2015绿城20	安塔尔	CM	1	1980-09-12	50.2833	52.97	94	94	1	16	16	10	84.62	6	33.33	65	84.62	38.46	11.46	65	2.18	9.467	6.522	2	33.6	0.09	6	7.8	5	33.5743	160.312	1069.84	4182.57	4020.61
2015-07-05	2015	2015申鑫	16	2015上港	2	421902015申鑫2015上港	0	2	4-2-3-1(100.0%)	4231	2015申鑫33	巴兰特斯	CM	1	1983-10-04	57.1167	35.25	94	94	1	12	12	34	50.72	2	50	58	53.45	43.48	14.75	69	1.64	11.965	8.943	8	129.2	0.32	7.7	9.4	6	129.236	680.365	2110.92	5373.17	3671.03
2015-07-05	2015	2015申鑫	16	2015上港	2	421902015申鑫2015上港	0	2	4-2-3-1(100.0%)	4231	2015申鑫18	叶重秋	CM	0	1992-09-29	57.1167	35.25	94	94	1	16	16	13	72.92	4	50	41	68.29	37.5	17.17	48	1.67	12.325	9.227	5	78.5	0.19	7.8	9.7	4	78.504	716.402	1935.83	6050.14	3544.16
2015-07-05	2015	2015申鑫	16	2015上港	2	421902015申鑫2015上港	0	2	4-2-3-1(100.0%)	4231	2015申鑫16	于涛	CM	0	1981-10-15	57.1167	35.25	94	94	1	12	12	12	75.51	7	42.86	45	75.56	46.94	14.84	49	1.69	10.807	7.835	2	37.5	0.09	6.8	8.2	4	37.5273	377.16	1380.54	4828.55	4183.44
2015-08-11	2015	2015申鑫	16	2015宏运	14	422272015申鑫2015宏运	2	1	4-2-3-1 (100.0%)	4231	2015申鑫33	巴兰特斯	CM	1	1983-10-04	49.1833	46.43	97	97	1	11	11	22	71.43	4	50	66	74.24	50.65	9.49	77	1.9	10.901	7.216	1	8	0.02	6.7	8.8	3	7.9864	400.223	1799.93	4480.01	4212.94
2015-08-11	2015	2015申鑫	16	2015宏运	14	422272015申鑫2015宏运	2	1	4-2-3-1 (100.0%)	4231	2015申鑫8	池忠国	CM	0	1989-10-26	49.1833	46.43	97	97	1	8	8	12	76.47	3	33.33	48	79.17	41.18	10.65	51	2.1	11.075	7.254	7	113.8	0.27	6.8	8.8	4	113.828	482.636	1476.35	4917.59	4084.58
2015-08-11	2015	2015申鑫	16	2015宏运	14	422272015申鑫2015宏运	2	1	4-2-3-1 (100.0%)	4231	2015申鑫16	于涛	CM	0	1981-10-15	49.1833	46.43	97	97	1	16	16	13	74	6	66.67	47	72.34	52	13.96	50	1.74	9.534	5.984	0	0	0	5.8	7.3	7	0	119.333	896.826	3723.52	4794.12
2015-08-12	2015	2015国安	4	2015鲁能	3	422282015国安2015鲁能	3	1	4-2-3-1 (100.0%)	4231	2015国安17	巴塔拉	CM	1	1984-01-16	51.4	46.62	86	95	0	8	8.83721	17.6744	71.93	9.94186	44.44	54.1279	73.47	43.86	9.13	62.9651	2	10.8653	7.43651	9.94186	147.913	0.35	6.8	8.8	7.73256	147.947	736.562	1542.05	4427.42	4010.9
2015-08-12	2015	2015国安	4	2015鲁能	3	422282015国安2015鲁能	3	1	4-2-3-1 (100.0%)	4231	2015国安5	马季奇	CM	1	1980-09-26	51.4	46.62	95	95	1	12	12	7	80	2	100	32	75	37.14	18.93	35	2.09	10.3	7.159	2	38.4	0.09	6.5	8.4	1	38.3524	502.155	1597.76	4005.86	4155.82
2015-08-12	2015	2015国安	4	2015鲁能	3	422282015国安2015鲁能	3	1	4-2-3-1 (100.0%)	4231	2015国安8	朴成	CM	0	1989-08-21	51.4	46.62	95	95	1	9	9	8	80	8	62.5	33	87.88	32.5	6.13	40	2.2	10.397	7.458	8	160	0.38	6.5	8.7	1	160.005	626.589	1466.39	3999.05	4145.07
2015-08-12	2015	2015上港	2	2015建业	5	422282015上港2015建业	2	2	4-2-3-1 (100.0%)	4231	2015上港8	达维	CM	1	1984-04-06	44.7667	54.83	60	98	0	6	9.8	16.3333	72.22	3.26667	50	47.3667	75.86	33.33	12.63	58.8	1.72	9.34593	5.7526	3.26667	73.8267	0.17	5.7	8.4	3.26667	73.7655	350.425	1386.44	3757.19	3777.45
2015-08-12	2015	2015上港	2	2015建业	5	422282015上港2015建业	2	2	4-2-3-1 (100.0%)	4231	2015上港10	孔卡	CM	1	1983-05-11	44.7667	54.83	98	98	1	6	6	21	75.29	5	0	78	73.08	42.35	13.91	85	2.27	9.982	6.328	3	63.6	0.16	6.1	8.5	4	63.604	490.524	1304.62	3761.91	4361.81
2015-08-12	2015	2015上港	2	2015建业	5	422282015上港2015建业	2	2	4-2-3-1 (100.0%)	4231	2015上港6	蔡慧康	CM	0	1989-10-10	44.7667	54.83	98	98	1	13	13	6	85	10	20	38	84.21	37.5	13.13	40	2.1	9.096	5.547	3	44.1	0.1	5.5	7.4	9	44.0768	431.981	954.117	3010.94	4654.78
2015-08-12	2015	2015苏宁	9	2015恒大	1	422282015苏宁2015恒大	0	1	4-2-3-1 (100.0%)	4231	2015苏宁17	许有志	CM	0	1987-12-13	57.35	40.99	96	96	1	9	9	6	77.78	10	50	26	76.92	59.26	16.5	27	1.41	10.98	8.012	5	72.4	0.16	6.8	8.4	2	72.414	499.793	1428.55	4873.9	4104.91
2015-08-12	2015	2015苏宁	9	2015恒大	1	422282015苏宁2015恒大	0	1	4-2-3-1 (100.0%)	4231	2015苏宁16	萨米尔	CM	1	1987-04-23	57.35	40.99	81	96	0	10	11.8519	13.037	72.5	9.48148	37.5	39.1111	81.82	27.5	12.8	47.4074	2.38	10.6548	7.92415	5.92593	98.963	0.22	6.6	8	0	98.9045	637.041	1605.32	4277.68	4036.09
2015-08-12	2015	2015苏宁	9	2015恒大	1	422282015苏宁2015恒大	0	1	4-2-3-1 (100.0%)	4231	2015苏宁12	张晓彬（大）	CM	0	1993-10-23	57.35	40.99	96	96	1	7	7	12	61.29	4	75	29	58.62	38.71	12.62	31	1.97	11.232	8.113	8	189.3	0.44	7	8.5	3	189.284	519.126	1251.25	5202.15	4070.61
2015-08-15	2015	2015恒大	1	2015申花	6	422312015恒大2015申花	2	2	4-2-3-1 (100.0%)	4231	2015恒大48	保利尼奥	CM	1	1988-07-25	52.0167	60.53	47	95	0	8	16.1702	10.1064	87.18	8.08511	25	68.7234	91.18	15.38	11.38	78.8298	2.92	10.7148	7.5434	2.02128	26.0745	0.06	6.7	8.4	2.02128	26.0187	208.988	1341.56	5253.66	3885.45
2015-08-15	2015	2015恒大	1	2015申花	6	422312015恒大2015申花	2	2	4-2-3-1 (100.0%)	4231	2015恒大16	黄博文（恒大）	CM	0	1987-07-13	52.0167	60.53	48	95	0	4	7.91667	5.9375	88	3.95833	50	49.4792	80	24	15.38	49.4792	2.6	10.9824	7.32885	7.91667	120.531	0.29	6.9	8.8	5.9375	120.484	343.303	1388.79	4917.67	4212.61
2015-08-15	2015	2015恒大	1	2015申花	6	422312015恒大2015申花	2	2	4-2-3-1 (100.0%)	4231	2015恒大10	郑智	CM	0	1980-08-20	52.0167	60.53	95	95	1	15	15	13	83.75	4	100	75	86.67	31.25	12.37	80	2.24	10.208	7.049	2	50.5	0.12	6.4	8.1	5	50.5451	261.931	1177.11	4440.4	4278.35
2015-08-15	2015	2015恒大	1	2015申花	6	422312015恒大2015申花	2	2	4-2-3-1 (100.0%)	4231	2015恒大11	高拉特	CM	1	1991-06-05	52.0167	60.53	95	95	1	0	0	27	60.87	6	50	54	59.26	44.93	7.64	69	1.9	10.114	6.961	6	105.9	0.25	6.4	8	4	105.862	607.749	1291	3638.88	4470.12
2015-08-15	2015	2015国安	4	2015永昌	7	422312015国安2015永昌	2	2	4-2-3-1 (100.0%)	4231	2015国安17	巴塔拉	CM	1	1984-01-16	48.5833	58	98	98	1	11	11	13	83.54	2	100	68	82.35	29.11	9.14	79	2.32	11.651	7.564	8	127.8	0.3	7.1	9.4	6	127.797	803.01	1654.12	4750.42	4315.49
2015-08-15	2015	2015国安	4	2015永昌	7	422312015国安2015永昌	2	2	4-2-3-1 (100.0%)	4231	2015国安16	河大成	CM	1	1985-03-02	48.5833	58	72	98	0	14	19.0556	5.44444	89.74	9.52778	42.86	51.7222	92.11	48.72	12.23	53.0833	1.79	10.7256	6.90492	2.72222	93.5083	0.22	6.5	8.9	4.08333	93.53	501.646	1824.41	4165.48	4140.35
2015-08-15	2015	2015国安	4	2015永昌	7	422312015国安2015永昌	2	2	4-2-3-1 (100.0%)	4231	2015国安5	马季奇	CM	1	1980-09-26	48.5833	58	98	98	1	8	8	8	75	8	62.5	32	71.88	46.88	18.55	32	1.78	9.395	6.147	5	78.6	0.19	5.8	7.6	4	78.6317	338.093	947.413	3707.04	4323.82
2015-08-15	2015	2015国安	4	2015永昌	7	422312015国安2015永昌	2	2	4-2-3-1 (100.0%)	4231	2015国安8	朴成	CM	0	1989-08-21	48.5833	58	98	98	1	6	6	10	78.26	2	0	38	84.21	19.57	11.18	46	2.24	10.913	7.395	5	96.6	0.22	6.7	9.1	2	96.6108	693.964	1883.93	4131.02	4107.03
2015-08-16	2015	2015宏运	14	2015富力	12	422322015宏运2015富力	1	0	4-2-3-1 (100.0%)	4231	2015宏运8	张野	CM	0	1987-04-26	52.5333	40.23	83	96	0	5	5.78313	9.25301	78.38	0	0	39.3253	76.47	45.95	12.95	42.7952	1.84	12.0833	8.4399	9.25301	174.304	0.4	7.5	9.7	1.15663	174.354	698.687	2178.05	5421.36	3611.26
2015-08-16	2015	2015宏运	14	2015富力	12	422322015宏运2015富力	1	0	4-2-3-1 (100.0%)	4231	2015宏运26	秦升	CM	0	1986-11-02	52.5333	40.23	96	96	1	9	9	11	79.63	5	80	50	76	55.56	17.46	54	1.69	10.344	7.039	2	33.3	0.08	6.4	8	4	33.2843	308.898	1120.7	4642.2	4238.62
2015-08-16	2015	2015宏运	14	2015富力	12	422322015宏运2015富力	1	0	4-2-3-1 (100.0%)	4231	2015宏运13	比茨法尔维	CM	1	1988-02-05	52.5333	40.23	96	96	1	5	5	7	83.72	7	42.86	40	80	46.51	6.38	43	1.95	12.155	8.665	10	175	0.42	7.6	9.9	5	175.004	804.028	2232.73	5431.88	3511.47
2015-08-16	2015	2015富力	12	2015宏运	14	422322015富力2015宏运	0	1	4-2-3-1 (100.0%)	4231	2015富力33	李岩	CM	0	1984-07-19	52.5333	59.77	63	96	0	4	6.09524	1.52381	97.56	1.52381	0	62.4762	95.12	31.71	12.38	62.4762	2.24	10.435	7.3341	4.57143	71.9238	0.17	6.4	8.6	1.52381	71.9848	408.115	1406.81	4555.06	3992.92
2015-08-16	2015	2015富力	12	2015宏运	14	422322015富力2015宏运	0	1	4-2-3-1 (100.0%)	4231	2015富力23	卢琳	CM	0	1985-02-03	52.5333	59.77	64	96	0	6	9	9	80.65	1.5	0	39	73.08	45.16	8.81	46.5	1.68	12.396	8.526	1.5	34.5	0.08	7.7	10.2	3	34.524	732.43	2436.62	5798.87	3393.99
2015-08-16	2015	2015富力	12	2015宏运	14	422322015富力2015宏运	0	1	4-2-3-1 (100.0%)	4231	2015富力6	汪嵩	CM	0	1983-10-12	52.5333	59.77	96	96	1	11	11	13	79.69	8	62.5	60	83.33	32.81	14.03	64	2	9.632	6.859	1	8.4	0.02	6	7.8	6	8.35003	268.824	1253.37	3869.58	4231.82
2015-08-16	2015	2015上港	2	2015绿城	11	422322015上港2015绿城	2	1	4-2-3-1 (100.0%)	4231	2015上港10	孔卡	CM	1	1983-05-11	66.4333	51.61	95	95	1	3	3	25	76.19	3	0	96	75	19.05	13.79	105	3.08	11.227	8.911	3	44.4	0.11	7	8	1	44.4482	586.494	1605.16	4862.35	4128.7
2015-08-16	2015	2015上港	2	2015绿城	11	422322015上港2015绿城	2	1	4-2-3-1 (100.0%)	4231	2015上港8	达维	CM	1	1984-04-06	66.4333	51.61	92	95	0	19	19.6196	13.4239	86.32	3.09783	33.33	89.837	91.95	24.21	10.61	98.0978	2.15	10.766	8.74413	2.06522	21.0652	0.05	6.8	7.8	5.16304	21.0738	419.463	1508.3	5102.95	3713.87
2015-08-16	2015	2015上港	2	2015绿城	11	422322015上港2015绿城	2	1	4-2-3-1 (100.0%)	4231	2015上港6	蔡慧康	CM	0	1989-10-10	66.4333	51.61	95	95	1	16	16	8	89.47	7	71.43	74	89.19	31.58	11.62	76	2.01	10.232	8.104	4	48.4	0.12	6.4	7.3	7	48.3509	515.242	1345.9	3864.28	4458.51
2015-08-16	2015	2015绿城	11	2015上港	2	422322015绿城2015上港	1	2	4-2-3-1 (100.0%)	4231	2015绿城18	赵宇豪	CM	0	1993-04-07	66.4333	48.39	95	95	1	11	11	11	84.93	6	66.67	69	86.96	34.25	10.52	73	2.12	11.581	9.377	1	9.4	0.02	7.3	8.5	9	9.37383	230.005	1552.11	6086.64	3703.08
2015-08-16	2015	2015绿城	11	2015上港	2	422322015绿城2015上港	1	2	4-2-3-1 (100.0%)	4231	2015绿城31	博桑契奇	CM	1	1988-05-22	66.4333	48.39	95	95	1	8	8	20	66.67	8	25	49	69.39	33.33	11.19	60	2.5	11.449	9.285	3	44.8	0.11	7.2	8.4	2	44.8314	742.289	1982	4851.24	3828.84
2015-08-16	2015	2015绿城	11	2015上港	2	422322015绿城2015上港	1	2	4-2-3-1 (100.0%)	4231	2015绿城14	冯刚	CM	0	1993-03-06	66.4333	48.39	67	95	0	4	5.67164	18.4328	75	5.67164	50	72.3134	76.47	30.77	9.83	73.7313	2.44	13.0164	10.813	11.3433	219.209	0.51	8.2	9.4	4.25373	219.171	696.035	2858.45	6015.67	3227.38
2015-08-16	2015	2015鲁能	3	2015力帆	10	422322015鲁能2015力帆	3	0	4-2-3-1 (100.0%)	4231	2015鲁能5	乌索	CM	1	1988-03-10	56.8	58.67	97	97	1	9	9	11	85.33	4	75	70	90	32	7.22	75	1.88	11.047	8.163	12	229.3	0.52	6.8	8.6	4	229.313	787.918	1669.08	4038.03	4322.65
2015-08-16	2015	2015鲁能	3	2015力帆	10	422322015鲁能2015力帆	3	0	4-2-3-1 (100.0%)	4231	2015鲁能4	尤西雷	CM	1	1988-04-06	56.8	58.67	97	97	1	13	13	12	87.76	6	50	94	91.49	22.45	14.35	98	2.61	9.836	6.996	3	69.8	0.16	6	7.4	8	69.7994	302.723	1151.2	3661.71	4650.78
2015-08-16	2015	2015鲁能	3	2015力帆	10	422322015鲁能2015力帆	3	0	4-2-3-1 (100.0%)	4231	2015鲁能9	塔尔德利	CM	1	1985-05-10	56.8	58.67	65	97	0	2	2.98462	17.9077	76	1.49231	0	68.6462	76.09	40	10.69	74.6154	2.56	10.5223	7.84805	8.95385	149.828	0.35	6.5	7.9	1.49231	149.775	607.563	1614.08	3785.31	4365.3
2015-08-21	2015	2015恒大	1	2015申鑫	16	422372015恒大2015申鑫	4	2	4-2-3-1 (100.0%)	4231	2015恒大48	保利尼奥	CM	1	1988-07-25	56.9833	55.51	95	95	1	13	13	10	84.13	4	25	60	85	30.16	12.04	63	2.41	10.351	7.837	11	163.7	0.39	6.5	8.3	4	163.719	546.973	1356.01	4462.9	3821.22
2015-08-21	2015	2015恒大	1	2015申鑫	16	422372015恒大2015申鑫	4	2	4-2-3-1 (100.0%)	4231	2015恒大16	黄博文（恒大）	CM	0	1987-07-13	56.9833	55.51	48	95	0	11	21.7708	7.91667	90.7	9.89583	60	83.125	88.1	46.51	16.51	85.1042	1.86	11.5148	8.49854	3.95833	51.8542	0.12	7.3	8.6	7.91667	51.9407	718.08	1895.85	4722.67	4126.94
2015-08-21	2015	2015恒大	1	2015申鑫	16	422372015恒大2015申鑫	4	2	4-2-3-1 (100.0%)	4231	2015恒大10	郑智	CM	0	1980-08-20	56.9833	55.51	47	95	0	8	16.1702	6.06383	91.18	8.08511	25	64.6809	90.63	35.29	13.58	68.7234	2.12	11.0948	8.31755	2.02128	42.4468	0.1	7	9.1	10.1064	42.4907	530.82	1879.42	5068.46	3573.19
2015-08-21	2015	2015恒大	1	2015申鑫	16	422372015恒大2015申鑫	4	2	4-2-3-1 (100.0%)	4231	2015恒大11	高拉特	CM	1	1991-06-05	56.9833	55.51	95	95	1	4	4	14	78.46	11	45.45	51	84.31	38.46	11.05	65	1.8	10.675	8.078	5	103.2	0.25	6.7	8.5	4	103.21	636.708	1531.69	4732.84	3670.71
2015-08-22	2015	2015建业	5	2015鲁能	3	422382015建业2015鲁能	1	0	4-2-3-1 (100.0%)	4231	2015建业2	龙成	CM	0	1995-03-22	44.8167	40.38	97	97	1	12	12	10	69.7	6	50	28	71.43	51.52	8.35	33	1.7	9.95	6.786	3	49.3	0.11	6.1	9.1	5	49.3102	408.113	1639.41	4104.59	3748.97
2015-08-22	2015	2015建业	5	2015鲁能	3	422382015建业2015鲁能	1	0	4-2-3-1 (100.0%)	4231	2015建业9	哈维尔.帕蒂尼奥	CM	1	1988-02-14	44.8167	40.38	97	97	1	6	6	14	48.15	12	41.67	13	53.85	37.04	2.19	27	1.67	9.647	6.154	3	43.5	0.11	5.9	8.2	4	43.5462	478.925	1289.45	3995.71	3839.86
2015-08-22	2015	2015建业	5	2015鲁能	3	422382015建业2015鲁能	1	0	4-2-3-1 (100.0%)	4231	2015建业33	毕津浩	CM	0	1991-01-05	44.8167	40.38	97	97	1	18	18	16	44.83	5	40	28	42.86	62.07	21.09	29	1.59	9.044	5.696	1	14.1	0.03	5.6	7.6	8	14.0949	362.318	993.42	3714.11	3959.75
2015-08-23	2015	2015宏运	14	2015泰达	13	422392015宏运2015泰达	0	0	4-2-3-1 (100.0%)	4231	2015宏运8	张野	CM	0	1987-04-26	48.3333	44.85	78	96	0	7	8.61538	8.61538	72	3.69231	33.33	28.3077	73.91	68	12.09	30.7692	1.36	11.7255	7.824	14.7692	245.538	0.56	7.3	9.4	2.46154	245.587	730.071	1781.41	5169.8	3798.27
2015-08-23	2015	2015宏运	14	2015泰达	13	422392015宏运2015泰达	0	0	4-2-3-1 (100.0%)	4231	2015宏运26	秦升	CM	0	1986-11-02	48.3333	44.85	96	96	1	15	15	27	59.7	4	50	62	59.68	49.25	18.9	67	1.91	10.37	6.641	3	39.7	0.09	6.4	8.3	2	39.7021	446.797	1373.25	4239.65	4270.97
2015-08-23	2015	2015宏运	14	2015泰达	13	422392015宏运2015泰达	0	0	4-2-3-1 (100.0%)	4231	2015宏运13	比茨法尔维	CM	1	1988-02-05	48.3333	44.85	96	96	1	7	7	12	64.71	2	0	21	90.48	17.65	4.31	34	2.5	12.115	8.14	11	159.1	0.36	7.5	10.1	1	159.053	850.173	2182.33	5450.61	3472.62
2015-08-23	2015	2015富力	12	2015苏宁	9	422392015富力2015苏宁	2	1	4-2-3-1 (100.0%)	4231	2015富力15	张贤秀	CM	1	1991-09-28	55.7	46.71	95	95	1	12	12	6	86.36	5	80	42	80.95	40.91	12.28	44	2.07	10.178	7.224	2	24.6	0.06	6.4	7.8	5	24.6291	301.397	1388.66	3948.35	4514.87
2015-08-23	2015	2015富力	12	2015苏宁	9	422392015富力2015苏宁	2	1	4-2-3-1 (100.0%)	4231	2015富力4	金洋洋	CM	0	1993-02-03	55.7	46.71	95	95	1	15	15	5	87.8	10	80	40	90	43.9	14.15	41	1.63	10.073	6.81	3	58.1	0.14	6.4	7.3	9	58.0886	212.938	970.376	3937.24	4894.53
2015-08-23	2015	2015富力	12	2015苏宁	9	422392015富力2015苏宁	2	1	4-2-3-1 (100.0%)	4231	2015富力33	李岩	CM	0	1984-07-19	55.7	46.71	60	95	0	6	9.5	1.58333	96.15	1.58333	100	41.1667	96.15	42.31	9.98	41.1667	1.92	10.1254	7.65858	1.58333	28.1833	0.06	6.4	7.8	0	28.2357	317.867	1326.91	3996.61	4455.13
2015-08-23	2015	2015富力	12	2015苏宁	9	422392015富力2015苏宁	2	1	4-2-3-1 (100.0%)	4231	2015富力6	汪嵩	CM	0	1983-10-12	55.7	46.71	80	95	0	5	5.9375	13.0625	80	5.9375	60	59.375	76	32.73	10.98	65.3125	1.75	11.4914	8.20562	1.1875	30.5188	0.07	7.2	8.7	4.75	30.5616	616.404	1872.88	4722.97	4249.02
2015-08-23	2015	2015苏宁	9	2015富力	12	422392015苏宁2015富力	1	2	4-2-3-1 (100.0%)	4231	2015苏宁8	刘建业	CM	0	1987-06-17	55.7	53.29	80	95	0	5	5.9375	8.3125	88.89	8.3125	57.14	71.25	90	34.92	13.29	74.8125	2.05	10.0035	7.52044	0	0	0	6.3	8	2.375	0	180.629	973.679	5061.78	3787.61
2015-08-23	2015	2015苏宁	9	2015富力	12	422392015苏宁2015富力	1	2	4-2-3-1 (100.0%)	4231	2015苏宁16	萨米尔	CM	1	1987-04-23	55.7	53.29	95	95	1	3	3	14	80.82	3	0	68	82.35	20.55	11.29	73	2.92	8.858	6.467	3	47.1	0.11	5.6	7	1	47.1008	268.753	741.729	3412.39	4388.38
2015-08-23	2015	2015苏宁	9	2015富力	12	422392015苏宁2015富力	1	2	4-2-3-1 (100.0%)	4231	2015苏宁12	张晓彬（大）	CM	0	1993-10-23	55.7	53.29	95	95	1	9	9	5	91.8	7	71.43	57	92.98	27.87	10.44	61	2.07	10.351	7.384	5	114	0.28	6.5	8	2	114.037	235.043	1141.03	4259.04	4602.3
2015-08-23	2015	2015申花	6	2015上港	2	422392015申花2015上港	1	2	4-2-3-1 (100.0%)	4231	2015申花20	王赟	CM	0	1983-03-28	44.4	45.2	95	95	1	2	2	21	67.19	4	25	53	64.15	37.5	15.48	64	2.02	10.901	6.789	6	64.7	0.16	6.8	9.2	1	64.6734	387.735	1422.04	5139.18	3887.51
2015-08-23	2015	2015申花	6	2015上港	2	422392015申花2015上港	1	2	4-2-3-1 (100.0%)	4231	2015申花14	莫莫·西索科	CM	1	1985-01-22	44.4	45.2	79	95	0	11	13.2278	10.8228	79.07	8.41772	71.43	46.8987	74.36	41.86	10.87	51.7089	1.67	9.89203	6.23753	0	0	0	6.2	8.2	6.01266	0	213.195	1344.38	4064.06	4270.23
2015-08-23	2015	2015申花	6	2015上港	2	422392015申花2015上港	1	2	4-2-3-1 (100.0%)	4231	2015申花5	王寿挺	CM	0	1985-09-03	44.4	45.2	76	95	0	7	8.75	3.75	85	5	50	23.75	89.47	60	8.6	25	1.5	10.0738	6.185	3.75	50.625	0.12	6.4	8.2	2.5	50.5976	447.757	1058.43	4095.71	4421.27
2015-08-23	2015	2015上港	2	2015申花	6	422392015上港2015申花	2	1	4-2-3-1 (100.0%)	4231	2015上港10	孔卡	CM	1	1983-05-11	44.4	54.8	95	95	1	8	8	20	71.83	4	0	60	73.33	33.8	12.84	71	2.42	10.25	6.319	3	43.1	0.1	6.4	8.6	0	43.1241	517.418	1477.96	4069.54	4142.12
2015-08-23	2015	2015上港	2	2015申花	6	422392015上港2015申花	2	1	4-2-3-1 (100.0%)	4231	2015上港8	达维	CM	1	1984-04-06	44.4	54.8	47	95	0	6	12.1277	18.1915	75.68	4.04255	50	56.5957	89.29	21.62	14.09	74.7872	2.35	9.23117	5.94255	0	0	0	5.8	7.5	8.08511	0	142.101	1087.59	3805.2	4195.93
2015-08-23	2015	2015上港	2	2015申花	6	422392015上港2015申花	2	1	4-2-3-1 (100.0%)	4231	2015上港6	蔡慧康	CM	0	1989-10-10	44.4	54.8	95	95	1	11	11	8	82.61	10	60	43	74.42	28.26	12.15	46	2.09	9.671	5.832	0	0	0	6.1	7.9	4	0	472.908	1159.91	3627.53	4410.74
2015-09-12	2015	2015国安	4	2015宏运	14	422592015国安2015宏运	0	1	4-2-3-1 (100.0%)	4231	2015国安17	巴塔拉	CM	1	1984-01-16	58.0333	59.47	97	97	1	5	5	15	76.56	9	44.44	51	82.35	25	9.13	64	2.31	10.927	8.053	3	42.5	0.11	6.7	8.3	4	42.4785	445.942	1726.65	4495.25	4217.15
2015-09-12	2015	2015国安	4	2015宏运	14	422592015国安2015宏运	0	1	4-2-3-1 (100.0%)	4231	2015国安5	马季奇	CM	1	1980-09-26	58.0333	59.47	97	97	1	20	20	10	82.46	8	50	53	77.36	50.88	14.29	57	1.68	10.824	8.133	4	94.7	0.21	6.7	8.4	8	94.7441	572.706	1704.47	4545.81	3906.18
2015-09-12	2015	2015国安	4	2015宏运	14	422592015国安2015宏运	0	1	4-2-3-1 (100.0%)	4231	2015国安16	河大成	CM	1	1985-03-02	58.0333	59.47	75	97	0	6	7.76	11.64	82	1.29333	100	56.9067	90.91	18	11.27	64.6667	2.62	10.5006	7.88416	2.58667	31.1693	0.07	6.5	8.6	2.58667	31.121	427.672	1738.22	4715.68	3588.43
2015-09-12	2015	2015上港	2	2015恒大	1	422592015上港2015恒大	0	3	4-2-3-1 (100.0%)	4231	2015上港8	达维	CM	1	1984-04-06	55.0833	54.97	78	95	0	8	9.74359	13.3974	81.67	1.21795	0	62.1154	84.31	36.67	99.93	73.0769	1.93	11.3245	8.60115	4.87179	95.3654	0.23	7.1	9	0	95.3236	585.921	1954.24	5112.13	3577.04
2015-09-12	2015	2015上港	2	2015恒大	1	422592015上港2015恒大	0	3	4-2-3-1 (100.0%)	4231	2015上港10	孔卡	CM	1	1983-05-11	55.0833	54.97	95	95	1	17	17	23	74.44	8	12.5	73	78.08	23.33	11.28	90	2.76	10.471	7.528	3	55.8	0.14	6.6	8.2	1	55.8008	422.316	1387.88	4514.54	4090.24
2015-09-12	2015	2015上港	2	2015恒大	1	422592015上港2015恒大	0	3	4-2-3-1 (100.0%)	4231	2015上港6	蔡慧康	CM	0	1989-10-10	55.0833	54.97	86	95	0	12	13.2558	11.0465	80	7.73256	85.71	54.1279	79.59	34	9.85	55.2326	1.88	10.2589	7.14709	9.94186	171.663	0.4	6.4	8.1	4.4186	171.615	545.848	1401.38	3797.29	4342.35
2015-09-12	2015	2015上港	2	2015恒大	1	422592015上港2015恒大	0	3	4-2-3-1 (100.0%)	4231	2015上港11	吕文君	CM	0	1989-03-11	55.0833	54.97	95	95	1	7	7	13	69.77	8	25	37	75.68	30.23	6.22	43	1.91	11.328	7.897	8	161	0.38	7.1	8.6	4	160.964	711.382	1620.31	4896.86	3938.88
2015-09-12	2015	2015上港	2	2015恒大	1	422592015上港2015恒大	0	3	4-2-3-1 (100.0%)	4231	2015上港7	武磊	CM	0	1991-11-19	55.0833	54.97	72	95	0	4	5.27778	9.23611	70.83	2.63889	50	25.0694	73.68	33.33	6.86	31.6667	2.13	9.68736	6.47583	5.27778	125.083	0.3	6	7.3	1.31944	125.132	219.812	925.078	4029.14	4388.09
2015-09-12	2015	2015恒大	1	2015上港	2	422592015恒大2015上港	3	0	4-2-3-1 (100.0%)	4231	2015恒大48	保利尼奥	CM	1	1988-07-25	55.0833	45.03	95	95	1	13	13	16	77.46	9	44.44	66	78.79	32.39	14.23	71	2.14	11.729	8.33	11	226.6	0.54	7.4	9.1	7	226.649	458.509	1905.77	5289.71	3848.08
2015-09-12	2015	2015恒大	1	2015上港	2	422592015恒大2015上港	3	0	4-2-3-1 (100.0%)	4231	2015恒大16	黄博文（恒大）	CM	0	1987-07-13	55.0833	45.03	95	95	1	19	19	14	78.13	9	66.67	61	75.41	45.31	10.47	64	1.83	11.396	8.066	4	47.6	0.11	7.2	8.8	8	47.5546	332.142	1793.41	5410.73	3811.68
2015-09-12	2015	2015恒大	1	2015上港	2	422592015恒大2015上港	3	0	4-2-3-1 (100.0%)	4231	2015恒大11	高拉特	CM	1	1991-06-05	55.0833	45.03	95	95	1	15	15	21	72	5	40	63	74.6	45.33	7.39	75	1.97	11.827	8.62	13	293.3	0.67	7.4	9.4	6	293.272	820.915	1999.21	5142.14	3571.47
2015-09-13	2015	2015亚泰	8	2015力帆	10	422602015亚泰2015力帆	2	1	4-2-3-1 (100.0%)	4231	2015亚泰24	阎峰	CM	0	1982-02-07	49.1	50.43	96	96	1	4	4	3	91.89	5	40	36	94.44	32.43	8.91	37	2.19	9.459	6.686	1	11.4	0.03	5.9	8.2	0	11.3586	222.432	1344.9	4193.62	3686.42
2015-09-13	2015	2015亚泰	8	2015力帆	10	422602015亚泰2015力帆	2	1	4-2-3-1 (100.0%)	4231	2015亚泰10	胡斯蒂	CM	1	1983-04-18	49.1	50.43	96	96	1	9	9	19	68.85	11	45.45	54	68.52	29.51	13.97	61	2.51	10.249	7.064	12	226.9	0.53	6.4	8.6	3	226.929	718.901	1360.41	3920.73	4021.56
2015-09-13	2015	2015亚泰	8	2015力帆	10	422602015亚泰2015力帆	2	1	4-2-3-1 (100.0%)	4231	2015亚泰6	裴帅	CM	0	1993-01-14	49.1	50.43	80	96	0	5	6	7.2	82.35	3.6	33.33	37.2	80.65	14.71	15.23	40.8	2.65	11.76	8.0244	7.2	105.12	0.23	7.3	9.4	1.2	105.083	592.361	2071.1	4899.61	4092.11
2015-09-13	2015	2015申鑫	16	2015富力	12	422602015申鑫2015富力	2	1	4-2-3-1 (100.0%)	4231	2015申鑫33	巴兰特斯	CM	1	1983-10-04	53.8	46.16	96	96	1	8	8	18	73.53	7	57.14	65	72.31	35.29	13.18	68	1.94	10.703	7.559	6	164.2	0.39	6.6	8.4	4	164.17	586.343	1514.82	4173.43	4264.59
2015-09-13	2015	2015申鑫	16	2015富力	12	422602015申鑫2015富力	2	1	4-2-3-1 (100.0%)	4231	2015申鑫8	池忠国	CM	0	1989-10-26	53.8	46.16	73	96	0	8	10.5205	10.5205	83.67	10.5205	50	63.1233	85.42	40.82	9.68	64.4384	2	11.2636	8.50455	3.94521	83.9014	0.19	7	9	1.31507	83.964	484.168	1824.82	5106.29	3764.21
2015-09-13	2015	2015申鑫	16	2015富力	12	422602015申鑫2015富力	2	1	4-2-3-1 (100.0%)	4231	2015申鑫18	叶重秋	CM	0	1992-09-29	53.8	46.16	96	96	1	12	12	10	81.13	3	66.67	49	75.51	28.3	14.67	53	1.98	11.325	7.994	5	73.1	0.17	7	8.9	6	73.1165	551.882	1485.34	5402.37	3812.46
2015-09-13	2015	2015富力	12	2015申鑫	16	422602015富力2015申鑫	1	2	4-2-3-1 (100.0%)	4231	2015富力15	张贤秀	CM	1	1991-09-28	53.8	53.84	96	96	1	14	14	11	83.33	8	50	64	82.81	33.33	16.74	66	2.15	10.659	7.541	3	62	0.15	6.6	8.4	5	62.0334	531.006	1502.55	4313.77	4249.79
2015-09-13	2015	2015富力	12	2015申鑫	16	422602015富力2015申鑫	1	2	4-2-3-1 (100.0%)	4231	2015富力6	汪嵩	CM	0	1983-10-12	53.8	53.84	64	96	0	14	21	7.5	87.8	9	50	61.5	85.37	46.34	12.59	61.5	1.8	11.2575	8.34	7.5	150.6	0.37	7	8.9	4.5	150.633	443.922	1659.77	5218.13	3785
2015-09-13	2015	2015富力	12	2015申鑫	16	422602015富力2015申鑫	1	2	4-2-3-1 (100.0%)	4231	2015富力23	卢琳	CM	0	1985-02-03	53.8	53.84	96	96	1	10	10	12	80.95	8	50	56	73.21	44.44	11.62	63	1.68	11.816	8.507	3	55.8	0.14	7.3	9.5	1	55.7867	623.545	2417.23	5157.49	3561.77
2015-09-13	2015	2015苏宁	9	2015泰达	13	422602015苏宁2015泰达	1	1	4-2-3-1 (100.0%)	4231	2015苏宁8	刘建业	CM	0	1987-06-17	62.55	49.79	47	95	0	5	10.1064	14.1489	85.71	4.04255	50	95	82.98	20.41	19.42	99.0426	2.39	11.493	9.19479	0	0	0	7.2	8.7	4.04255	0	334.571	1687.17	5923.8	3548.36
2015-09-13	2015	2015苏宁	9	2015泰达	13	422602015苏宁2015泰达	1	1	4-2-3-1 (100.0%)	4231	2015苏宁16	萨米尔	CM	1	1987-04-23	62.55	49.79	95	95	1	1	1	9	82.35	5	40	44	84.09	19.61	9.75	51	3.12	10.381	8.226	12	216.7	0.51	6.5	7.9	0	216.662	731.328	1259.09	3940.47	4233.78
2015-09-13	2015	2015苏宁	9	2015泰达	13	422602015苏宁2015泰达	1	1	4-2-3-1 (100.0%)	4231	2015苏宁22	吴曦	CM	0	1989-02-19	62.55	49.79	90	95	0	14	14.7778	13.7222	79.37	10.5556	60	58.0556	81.82	39.68	8.16	66.5	1.86	11.2068	8.8255	3.16667	40.7444	0.1	7	8.4	3.16667	40.7512	364.919	1912.29	5000.26	3888.52
2015-09-13	2015	2015泰达	13	2015苏宁	9	422602015泰达2015苏宁	1	1	4-2-3-1 (100.0%)	4231	2015泰达3	波拉里干吉	CM	1	1992-04-19	62.55	50.21	95	95	1	24	24	13	80	10	50	62	79.03	38.46	10.65	65	1.78	10.334	8.284	8	135.6	0.31	6.5	7.9	8	135.613	392.365	1201.43	4852.42	3751.69
2015-09-13	2015	2015泰达	13	2015苏宁	9	422602015泰达2015苏宁	1	1	4-2-3-1 (100.0%)	4231	2015泰达22	郭皓	CM	0	1993-01-14	62.55	50.21	57	95	0	3	5	3.33333	94.12	6.66667	25	55	93.94	35.29	6.41	56.6667	2	11.015	8.76	0	0	0	6.8	8.5	0	0	256.98	1845.24	5309.66	3602.37
2015-09-13	2015	2015泰达	13	2015苏宁	9	422602015泰达2015苏宁	1	1	4-2-3-1 (100.0%)	4231	2015泰达32	瓦格纳·费雷拉·多斯·桑托斯	CM	1	1985-01-29	62.55	50.21	95	95	1	12	12	21	76.14	6	66.67	78	78.21	38.64	10.7	88	1.99	11.45	9.134	5	85.4	0.21	7.2	8.8	5	85.4149	639.409	1740.1	5432.91	3551.71
2015-09-16	2015	2015国安	4	2015亚泰	8	422632015国安2015亚泰	3	1	4-2-3-1 (100.0%)	4231	2015国安17	巴塔拉	CM	1	1984-01-16	55.5	56.93	91	94	0	5	5.16484	11.3626	82.81	14.4615	21.43	59.9121	82.76	25	10.77	66.1099	2.48	10.7955	7.708	5.16484	55.8835	0.14	6.9	8.4	2.06593	55.8607	529.468	1632.94	4333.3	4244.03
2015-09-16	2015	2015国安	4	2015亚泰	8	422632015国安2015亚泰	3	1	4-2-3-1 (100.0%)	4231	2015国安5	马季奇	CM	1	1980-09-26	55.5	56.93	94	94	1	16	16	10	84.85	4	75	63	82.54	46.97	13.49	66	1.92	11.103	8.08	4	72.6	0.18	7.1	8.7	4	72.6144	654.712	1757.4	4751.71	3866.8
2015-09-16	2015	2015国安	4	2015亚泰	8	422632015国安2015亚泰	3	1	4-2-3-1 (100.0%)	4231	2015国安8	朴成	CM	0	1989-08-21	55.5	56.93	94	94	1	14	14	9	82	8	37.5	43	81.4	34	11.21	50	2.16	11.003	7.952	2	23.7	0.05	7	8.6	3	23.7026	460.057	1876.55	4839.29	3803.64
2015-09-16	2015	2015亚泰	8	2015国安	4	422632015亚泰2015国安	1	3	4-2-3-1 (100.0%)	4231	2015亚泰24	阎峰	CM	0	1982-02-07	55.5	43.07	57	94	0	3	4.94737	4.94737	90.91	9.89474	66.67	52.7719	90.63	42.42	11.03	54.4211	1.82	10.9205	8.05432	3.29825	57.5544	0.13	6.9	8.7	3.29825	57.5379	397.994	1946.76	4573.47	3944.37
2015-09-16	2015	2015亚泰	8	2015国安	4	422632015亚泰2015国安	1	3	4-2-3-1 (100.0%)	4231	2015亚泰10	胡斯蒂	CM	1	1983-04-18	55.5	43.07	94	94	1	6	6	25	65.28	5	40	62	70.97	38.89	12	72	2.11	10.94	7.917	9	148.3	0.36	7	8.6	4	148.314	503.301	1704.5	4443.52	4140.27
2015-09-16	2015	2015亚泰	8	2015国安	4	422632015亚泰2015国安	1	3	4-2-3-1 (100.0%)	4231	2015亚泰25	埃莱克	CM	1	1988-07-21	55.5	43.07	94	94	1	7	7	10	79.59	2	100	42	83.33	38.78	13.58	49	1.9	11.682	8.557	4	68.7	0.17	7.4	9.2	1	68.7208	298.733	1872.65	5157	4285.05
2015-09-19	2015	2015泰达	13	2015申鑫	16	422662015泰达2015申鑫	4	1	4-2-3-1 (100.0%)	4231	2015泰达3	波拉里干吉	CM	1	1992-04-19	50.0833	52.11	95	95	1	20	20	15	72.22	5	60	47	78.72	40.74	16.2	54	1.63	10.209	6.861	2	35.5	0.09	6.4	8.2	11	35.4775	433.823	1456.82	4215.07	4067.58
2015-09-19	2015	2015泰达	13	2015申鑫	16	422662015泰达2015申鑫	4	1	4-2-3-1 (100.0%)	4231	2015泰达13	王秋明	CM	0	1993-01-09	50.0833	52.11	95	95	1	4	4	8	75	8	12.5	27	81.48	46.88	7.43	32	1.72	11.786	8.08	8	113.4	0.27	7.4	9.7	0	113.381	733.194	2067.21	5271.69	3600.29
2015-09-19	2015	2015泰达	13	2015申鑫	16	422662015泰达2015申鑫	4	1	4-2-3-1 (100.0%)	4231	2015泰达22	郭皓	CM	0	1993-01-14	50.0833	52.11	71	95	0	6	8.02817	9.3662	80	1.33803	100	44.1549	78.79	42.86	9.75	46.831	1.86	11.2261	7.46352	5.35211	92.4577	0.22	7.1	9.3	4.01408	92.4384	407.417	1507.06	5552.89	3665.64
2015-09-19	2015	2015申鑫	16	2015泰达	13	422662015申鑫2015泰达	1	4	4-2-3-1 (100.0%)	4231	2015申鑫33	巴兰特斯	CM	1	1983-10-04	50.0833	47.89	95	95	1	10	10	19	77.38	6	66.67	77	74.03	54.76	12.88	84	1.73	10.073	7.148	5	83.6	0.2	6.4	8.6	3	83.6046	531.641	1505	4157.36	3795.16
2015-09-19	2015	2015申鑫	16	2015泰达	13	422662015申鑫2015泰达	1	4	4-2-3-1 (100.0%)	4231	2015申鑫18	叶重秋	CM	0	1992-09-29	50.0833	47.89	95	95	1	11	11	7	82.5	6	83.33	38	81.58	32.5	21.61	40	2.17	11.191	7.596	6	114.2	0.28	7	9.1	9	114.161	412.291	1643.18	5367.03	3654.16
2015-09-19	2015	2015申鑫	16	2015泰达	13	422662015申鑫2015泰达	1	4	4-2-3-1 (100.0%)	4231	2015申鑫8	池忠国	CM	0	1989-10-26	50.0833	47.89	77	95	0	4	4.93506	18.5065	69.39	2.46753	50	50.5844	78.05	22.45	11.98	60.4545	2.61	10.5981	7.14597	4.93506	106.968	0.26	6.6	9	2.46753	106.96	504.726	1830.43	4192.18	3963.6
2015-09-20	2015	2015国安	4	2015苏宁	9	422672015国安2015苏宁	1	0	4-2-3-1 (100.0%)	4231	2015国安17	巴塔拉	CM	1	1984-01-16	50.0833	62.65	96	96	1	4	4	14	79.1	8	25	57	84.21	28.36	10.87	67	2.28	10.281	6.783	2	17.6	0.04	6.4	8.1	4	17.6057	353.316	1309.74	4189.61	4410.74
2015-09-20	2015	2015国安	4	2015苏宁	9	422672015国安2015苏宁	1	0	4-2-3-1 (100.0%)	4231	2015国安5	马季奇	CM	1	1980-09-26	50.0833	62.65	96	96	1	15	15	15	75.41	16	31.25	55	80	47.54	12.97	61	1.79	9.941	6.728	7	90.9	0.22	6.2	8.1	8	90.8819	426.919	1357.79	3889.61	4175.77
2015-09-20	2015	2015国安	4	2015苏宁	9	422672015国安2015苏宁	1	0	4-2-3-1 (100.0%)	4231	2015国安8	朴成	CM	0	1989-08-21	50.0833	62.65	68	96	0	13	18.3529	12.7059	75.68	2.82353	100	46.5882	84.85	18.92	11.14	52.2353	2.49	10.4795	7.29176	5.64706	118.306	0.29	6.5	8.5	2.82353	118.275	347.222	1754.65	4146.68	4112.2
2015-09-20	2015	2015苏宁	9	2015国安	4	422672015苏宁2015国安	0	1	4-2-3-1 (100.0%)	4231	2015苏宁2	李昂	CM	0	1993-09-15	50.0833	37.35	96	96	1	7	7	14	62.16	7	57.14	33	54.55	40.54	18.93	37	1.92	10.182	6.883	4	83	0.2	6.4	8.2	6	83.0302	299.126	1176.21	4802.18	3821.77
2015-09-20	2015	2015苏宁	9	2015国安	4	422672015苏宁2015国安	0	1	4-2-3-1 (100.0%)	4231	2015苏宁22	吴曦	CM	0	1989-02-19	50.0833	37.35	75	96	0	7	8.96	14.08	62.07	1.28	100	25.6	75	41.38	11.9	37.12	1.66	10.8595	7.57248	7.68	162.944	0.38	6.8	8.8	1.28	162.91	533.53	1636.13	4715.85	3811.57
2015-09-20	2015	2015苏宁	9	2015国安	4	422672015苏宁2015国安	0	1	4-2-3-1 (100.0%)	4231	2015苏宁12	张晓彬（大）	CM	0	1993-10-23	50.0833	37.35	96	96	1	16	16	11	59.26	5	20	24	62.5	70.37	10.2	27	1.22	10.609	7.367	7	128.4	0.3	6.6	8.8	4	128.368	545.716	1365.64	4817.04	3752.56
2015-09-20	2015	2015亚泰	8	2015建业	5	422672015亚泰2015建业	0	0	4-2-3-1 (100.0%)	4231	2015亚泰24	阎峰	CM	0	1982-02-07	46.5333	52.18	95	95	1	10	10	3	93.33	2	50	41	87.8	31.11	6.78	45	1.93	9.289	6.435	3	53.3	0.12	5.8	8.3	1	53.323	304.904	1155.3	3707.27	4067.97
2015-09-20	2015	2015亚泰	8	2015建业	5	422672015亚泰2015建业	0	0	4-2-3-1 (100.0%)	4231	2015亚泰25	埃莱克	CM	1	1988-07-21	46.5333	52.18	88	95	0	8	8.63636	10.7955	78.72	5.39773	40	46.4205	79.07	38.3	6.66	50.7386	1.66	11.0934	7.46506	2.15909	19	0.05	7	9.5	2.15909	18.9604	546.781	1712.97	4548.72	4266.39
2015-09-20	2015	2015亚泰	8	2015建业	5	422672015亚泰2015建业	0	0	4-2-3-1 (100.0%)	4231	2015亚泰6	裴帅	CM	0	1993-01-14	46.5333	52.18	81	95	0	5	5.8642	14.0741	64.71	4.69136	100	29.321	72	23.53	4.5	39.8765	2.09	10.2565	6.71568	5.8642	140.154	0.33	6.5	8.7	2.34568	140.141	373.364	1173.47	4238.04	4331.15
2015-09-20	2015	2015申花	6	2015鲁能	3	422672015申花2015鲁能	1	2	4-2-3-1 (100.0%)	4231	2015申花14	莫莫·西索科	CM	1	1985-01-22	47.1	48.45	98	98	1	17	17	13	75.47	6	50	48	75	28.3	12.33	53	2.3	10.183	6.915	1	14.7	0.04	6.2	8.8	9	14.6701	493.495	1494.8	3920.81	4258.81
2015-09-20	2015	2015申花	6	2015鲁能	3	422672015申花2015鲁能	1	2	4-2-3-1 (100.0%)	4231	2015申花5	王寿挺	CM	0	1985-09-03	47.1	48.45	98	98	1	11	11	11	72.5	5	0	36	77.78	42.5	11.46	40	2.02	10.744	6.976	3	46.2	0.11	6.5	8.9	0	46.1595	796.985	1386.65	3924.12	4590.45
2015-09-20	2015	2015申花	6	2015鲁能	3	422672015申花2015鲁能	1	2	4-2-3-1 (100.0%)	4231	2015申花10	吉奥瓦尼·莫雷诺	CM	1	1986-07-01	47.1	48.45	98	98	1	3	3	16	68.63	17	41.18	42	66.67	41.18	14.04	51	2	9.318	5.832	4	81.5	0.18	5.7	7.4	4	81.4976	402.029	1092.63	2976.27	4765.98
2015-09-21	2015	2015恒大	1	2015富力	12	422682015恒大2015富力	2	1	4-2-3-1 (100.0%)	4231	2015恒大48	保利尼奥	CM	1	1988-07-25	52.8333	55.3	95	95	1	13	13	9	86.57	6	16.67	63	87.3	20.9	9.96	67	2.64	10.866	7.658	2	25.5	0.06	6.8	8.7	5	25.4938	523.283	1766.97	4578.13	3971.65
2015-09-21	2015	2015恒大	1	2015富力	12	422682015恒大2015富力	2	1	4-2-3-1 (100.0%)	4231	2015恒大16	黄博文（恒大）	CM	0	1987-07-13	52.8333	55.3	95	95	1	10	10	10	81.13	1	100	48	81.25	30.19	12.36	53	2.32	10.439	7.329	5	101	0.25	6.5	8.3	0	100.976	487.698	1181.68	4075.34	4593.55
2015-09-21	2015	2015恒大	1	2015富力	12	422682015恒大2015富力	2	1	4-2-3-1 (100.0%)	4231	2015恒大10	郑智	CM	0	1980-08-20	52.8333	55.3	49	95	0	9	17.449	17.449	82.69	7.7551	25	96.9388	78	28.85	15.88	100.816	2.62	10.5276	8.02265	5.81633	97.1327	0.22	6.6	8.6	9.69388	97.0809	368.918	1289.1	4978.15	3793.37
2015-09-21	2015	2015恒大	1	2015富力	12	422682015恒大2015富力	2	1	4-2-3-1 (100.0%)	4231	2015恒大11	高拉特	CM	1	1991-06-05	52.8333	55.3	95	95	1	5	5	21	65	10	70	54	68.52	38.33	8.86	60	2.02	10.72	7.643	8	149.7	0.36	6.7	8.7	3	149.73	488.607	1514.66	4386.58	4180.15
2015-09-26	2015	2015恒大	1	2015人和	15	422732015恒大2015人和	3	2	4-2-3-1 (100.0%)	4231	2015恒大48	保利尼奥	CM	1	1988-07-25	47.6833	62.18	96	96	1	18	18	15	82.56	18	66.67	78	84.62	30.23	13.3	86	2.17	11.974	7.482	2	67.1	0.16	7.4	9.4	15	67.1185	624.063	1984.68	5555.87	3741.86
2015-09-26	2015	2015恒大	1	2015人和	15	422732015恒大2015人和	3	2	4-2-3-1 (100.0%)	4231	2015恒大10	郑智	CM	0	1980-08-20	47.6833	62.18	96	96	1	28	28	17	77.63	9	77.78	73	76.71	36.84	15.51	76	2.08	10.884	6.972	5	83.8	0.19	6.8	8.8	14	83.849	515.41	1503.85	4719.43	4061.33
2015-09-26	2015	2015恒大	1	2015人和	15	422732015恒大2015人和	3	2	4-2-3-1 (100.0%)	4231	2015恒大11	高拉特	CM	1	1991-06-05	47.6833	62.18	96	96	1	7	7	13	81.43	7	28.57	64	79.69	30	9.56	70	2.34	10.941	6.949	6	74.3	0.18	6.8	8.8	5	74.2545	607.03	1616.18	4365.76	4277.51
2015-09-26	2015	2015鲁能	3	2015上港	2	422732015鲁能2015上港	0	1	4-2-3-1 (100.0%)	4231	2015鲁能5	乌索	CM	1	1988-03-10	50.0667	58.34	97	97	1	16	16	14	74.07	7	71.43	50	74	40.74	12.65	54	2.07	11.736	7.968	15	277.6	0.65	7.3	9.5	6	277.553	985.624	1870.65	4255.47	4346.64
2015-09-26	2015	2015鲁能	3	2015上港	2	422732015鲁能2015上港	0	1	4-2-3-1 (100.0%)	4231	2015鲁能4	尤西雷	CM	1	1988-04-06	50.0667	58.34	97	97	1	9	9	13	80.3	11	54.55	59	83.05	27.27	13.2	66	2.5	10.993	7.06	4	56.4	0.13	6.8	8.5	13	56.4054	520.159	1400.9	4556.64	4458.64
2015-09-26	2015	2015鲁能	3	2015上港	2	422732015鲁能2015上港	0	1	4-2-3-1 (100.0%)	4231	2015鲁能9	塔尔德利	CM	1	1985-05-10	50.0667	58.34	97	97	1	5	5	11	79.25	2	0	45	80	39.62	10.72	53	2.13	10.136	6.704	13	325.6	0.74	6.3	8	1	325.637	684.663	1184.9	3334.77	4605.84
2015-09-26	2015	2015上港	2	2015鲁能	3	422732015上港2015鲁能	1	0	4-2-3-1 (100.0%)	4231	2015上港21	于海	CM	0	1987-06-04	50.0667	41.66	97	97	1	8	8	10	75.61	13	46.15	34	70.59	26.83	10.8	41	1.95	11.115	7.055	6	131.8	0.3	6.9	8.5	6	131.832	552.086	1475.5	4625.97	4329.44
2015-09-26	2015	2015上港	2	2015鲁能	3	422732015上港2015鲁能	1	0	4-2-3-1 (100.0%)	4231	2015上港10	孔卡	CM	1	1983-05-11	50.0667	41.66	97	97	1	18	18	17	77.33	8	75	62	69.35	49.33	18	75	1.96	11.031	7.506	6	112.1	0.26	6.8	9	3	112.065	682.95	1800.77	4314.62	4120.63
2015-09-26	2015	2015上港	2	2015鲁能	3	422732015上港2015鲁能	1	0	4-2-3-1 (100.0%)	4231	2015上港6	蔡慧康	CM	0	1989-10-10	50.0667	41.66	97	97	1	8	8	7	76.67	6	33.33	27	81.48	53.33	8.89	30	1.47	11.059	7.202	7	135.8	0.32	6.8	8.6	10	135.778	530.158	1588.75	4373.86	4430.56
2015-09-26	2015	2015申花	6	2015永昌	7	422732015申花2015永昌	0	2	4-2-3-1 (100.0%)	4231	2015申花20	王赟	CM	0	1983-03-28	52.0167	59.99	76	94	0	13	16.0789	17.3158	82.5	1.23684	100	89.0526	84.72	33.75	14.21	98.9474	2.2	11.3493	7.88116	3.71053	62.5842	0.15	7.2	9.2	4.94737	62.6293	315.028	1716.68	5488.68	3766.01
2015-09-26	2015	2015申花	6	2015永昌	7	422732015申花2015永昌	0	2	4-2-3-1 (100.0%)	4231	2015申花14	莫莫·西索科	CM	1	1985-01-22	52.0167	59.99	94	94	1	18	18	15	82.76	5	20	79	82.28	33.33	11.57	87	2.3	9.987	7.024	0	0	0	6.3	8.1	7	0	190.553	1045.11	4119.04	4632
2015-09-26	2015	2015申花	6	2015永昌	7	422732015申花2015永昌	0	2	4-2-3-1 (100.0%)	4231	2015申花10	吉奥瓦尼·莫雷诺	CM	1	1986-07-01	52.0167	59.99	66	94	0	3	4.27273	15.6667	78.43	4.27273	66.67	62.6667	75	31.37	9.6	72.6364	2.39	9.46552	6.44185	1.42424	16.3788	0.03	6	7.5	1.42424	16.4245	337.932	1133.19	3122	4856.17
2015-09-27	2015	2015亚泰	8	2015绿城	11	422742015亚泰2015绿城	1	0	4-2-3-1 (100.0%)	4231	2015亚泰24	阎峰	CM	0	1982-02-07	58.8333	50.56	85	96	0	15	16.9412	16.9412	76.19	5.64706	80	63.2471	80.36	42.86	11.05	71.1529	1.89	10.979	8.57675	4.51765	54.4376	0.12	6.8	8.4	2.25882	54.4285	418.356	1433.23	5231.13	3841.9
2015-09-27	2015	2015亚泰	8	2015绿城	11	422742015亚泰2015绿城	1	0	4-2-3-1 (100.0%)	4231	2015亚泰25	埃莱克	CM	1	1988-07-21	58.8333	50.56	96	96	1	8	8	9	87.84	2	50	73	87.67	32.43	12.46	74	1.96	11.808	8.765	6	136.7	0.31	7.3	9	2	136.71	397.322	1738.91	5466.22	4069.27
2015-09-27	2015	2015亚泰	8	2015绿城	11	422742015亚泰2015绿城	1	0	4-2-3-1 (100.0%)	4231	2015亚泰6	裴帅	CM	0	1993-01-14	58.8333	50.56	96	96	1	5	5	8	84.31	3	66.67	45	86.67	19.61	8.08	51	2.57	11.015	8.159	6	91.8	0.22	6.8	8.3	2	91.7565	451.767	1605.22	4635.75	4230.66
2015-09-27	2015	2015宏运	14	2015建业	5	422742015宏运2015建业	0	1	4-2-3-1 (100.0%)	4231	2015宏运35	丁捷	CM	0	1987-04-29	56.5667	57.48	96	96	1	8	8	12	86.21	7	42.86	83	81.93	31.03	14.08	87	2.4	11.989	9.067	8	118.6	0.28	7.5	9.6	5	118.556	721.169	2267.16	5067.7	3814.12
2015-09-27	2015	2015宏运	14	2015建业	5	422742015宏运2015建业	0	1	4-2-3-1 (100.0%)	4231	2015宏运4	孙世林	CM	0	1989-10-24	56.5667	57.48	96	96	1	11	11	12	88.24	11	54.55	99	84.85	39.22	13.34	102	1.89	11.913	8.896	5	91.3	0.21	7.4	9.4	3	91.2531	749.062	1896.1	5469.42	3707.23
2015-09-27	2015	2015宏运	14	2015建业	5	422742015宏运2015建业	0	1	4-2-3-1 (100.0%)	4231	2015宏运13	比茨法尔维	CM	1	1988-02-05	56.5667	57.48	96	96	1	14	14	24	68	10	30	52	75	26.67	6.91	75	2.41	12.743	9.758	12	186.2	0.43	8	10.3	5	186.201	1037.09	2532.67	5665.88	3321.5
2015-09-27	2015	2015泰达	13	2015富力	12	422742015泰达2015富力	0	1	4-2-3-1 (100.0%)	4231	2015泰达13	王秋明	CM	0	1993-01-09	54.75	50.63	64	95	0	2	2.96875	10.3906	63.16	4.45312	66.67	20.7812	78.57	31.58	8.86	28.2031	2.42	11.5826	8.22789	7.42188	131.961	0.33	7.3	9.1	0	132.032	841.243	2135.31	4340.18	4133.1
2015-09-27	2015	2015泰达	13	2015富力	12	422742015泰达2015富力	0	1	4-2-3-1 (100.0%)	4231	2015泰达7	李本舰	CM	0	1986-03-05	54.75	50.63	54	95	0	5	8.7963	14.0741	69.23	5.27778	100	33.4259	78.95	38.46	6.91	45.7407	1.54	10.9391	7.82519	5.27778	69.8426	0.17	6.9	8.5	1.75926	69.7753	299.281	1479.67	4672.98	4417.89
2015-09-27	2015	2015泰达	13	2015富力	12	422742015泰达2015富力	0	1	4-2-3-1 (100.0%)	4231	2015泰达22	郭皓	CM	0	1993-01-14	54.75	50.63	74	95	0	10	12.8378	10.2703	83.33	2.56757	50	57.7703	84.44	14.58	9.73	61.6216	2.23	10.6862	7.70655	2.56757	45.5743	0.11	6.7	8.5	2.56757	45.5261	293.294	1414.76	4770.99	4162.22
2015-09-27	2015	2015申鑫	16	2015国安	4	422742015申鑫2015国安	0	4	4-2-3-1 (100.0%)	4231	2015申鑫33	巴兰特斯	CM	1	1983-10-04	51.5	41.28	64	94	0	7	10.2812	24.9688	65.31	5.875	50	66.0938	66.67	59.18	12.05	71.9688	1.57	9.84209	6.87816	4.40625	108.981	0.27	6.3	8.2	2.9375	108.951	697.734	1324.57	3520.21	4189.94
2015-09-27	2015	2015申鑫	16	2015国安	4	422742015申鑫2015国安	0	4	4-2-3-1 (100.0%)	4231	2015申鑫18	叶重秋	CM	0	1992-09-29	51.5	41.28	47	94	0	6	12	6	85.71	6	0	42	80.95	38.1	14.9	42	1.86	11.42	8.514	10	105.8	0.26	7.3	9.8	6	105.78	780.903	1775.9	5222.09	3534.84
2015-09-27	2015	2015申鑫	16	2015国安	4	422742015申鑫2015国安	0	4	4-2-3-1 (100.0%)	4231	2015申鑫8	池忠国	CM	0	1989-10-26	51.5	41.28	74	94	0	10	12.7027	10.1622	79.49	2.54054	50	47	81.08	43.59	11.28	49.5405	2.26	10.3527	7.49205	2.54054	69.4838	0.17	6.6	9.2	2.54054	69.4903	578.02	1676.32	4198.7	3830.37
2015-09-27	2015	2015申鑫	16	2015国安	4	422742015申鑫2015国安	0	4	4-2-3-1 (100.0%)	4231	2015申鑫16	于涛	CM	0	1981-10-15	51.5	41.28	94	94	1	8	8	9	79.55	4	25	42	78.57	40.91	17.62	44	1.8	9.438	6.693	2	28.8	0.07	6	7.8	4	28.8044	416.187	905.237	3934.51	4153.12
2015-09-27	2015	2015国安	4	2015申鑫	16	422742015国安2015申鑫	4	0	4-2-3-1 (100.0%)	4231	2015国安17	巴塔拉	CM	1	1984-01-16	51.5	58.72	77	94	0	5	6.1039	12.2078	84.62	4.88312	75	68.3636	82.14	36.92	8.48	79.3506	2.17	9.83216	7.07686	6.1039	92.2909	0.23	6.2	8.6	3.66234	92.2812	584.096	1360.93	3894.42	3900.04
2015-09-27	2015	2015国安	4	2015申鑫	16	422742015国安2015申鑫	4	0	4-2-3-1 (100.0%)	4231	2015国安5	马季奇	CM	1	1980-09-26	51.5	58.72	94	94	1	17	17	15	82.35	5	60	81	85.19	37.65	13.9	85	2.05	9.939	7.138	3	56.9	0.14	6.3	8.3	6	56.8566	478.971	1467.17	3879.92	4056.23
2015-09-27	2015	2015国安	4	2015申鑫	16	422742015国安2015申鑫	4	0	4-2-3-1 (100.0%)	4231	2015国安16	河大成	CM	1	1985-03-02	51.5	58.72	70	94	0	9	12.0857	9.4	86.27	2.68571	50	61.7714	86.96	35.29	9.36	68.4857	1.98	9.72229	6.91169	2.68571	44.5829	0.11	6.2	8.4	1.34286	44.5936	275.596	1344.72	4227.16	3830.42
2015-10-17	2015	2015恒大	1	2015泰达	13	422942015恒大2015泰达	2	0	4-2-3-1 (100.0%)	4231	2015恒大10	郑智	CM	0	1980-08-20	55.2833	54.06	95	95	1	16	16	8	88.06	11	63.64	62	91.94	28.36	13.38	67	2.18	10.828	7.844	8	204.8	0.47	6.8	8.5	4	204.836	487.814	1331.34	4799.98	4003.82
2015-10-17	2015	2015恒大	1	2015泰达	13	422942015恒大2015泰达	2	0	4-2-3-1 (100.0%)	4231	2015恒大11	高拉特	CM	1	1991-06-05	55.2833	54.06	95	95	1	11	11	17	78.75	6	50	72	79.17	41.25	10.56	80	2.35	11.358	8.514	17	346.3	0.8	7.1	9.2	1	346.29	1002.3	1933.61	4258.6	3817.21
2015-10-17	2015	2015上港	2	2015永昌	7	422942015上港2015永昌	2	2	4-2-3-1 (100.0%)	4231	2015上港21	于海	CM	0	1987-06-04	52.7167	59.71	94	94	1	9	9	13	82.67	11	54.55	72	81.94	30.67	9.92	75	2.17	10.316	7.063	11	241.4	0.58	6.5	8	10	241.381	582.108	1455.82	3823.3	4213.89
2015-10-17	2015	2015上港	2	2015永昌	7	422942015上港2015永昌	2	2	4-2-3-1 (100.0%)	4231	2015上港10	孔卡	CM	1	1983-05-11	52.7167	59.71	94	94	1	10	10	20	80.58	5	40	93	74.19	33.98	15.77	103	2.52	9.831	6.982	3	47.3	0.11	6.2	7.9	1	47.3115	327.948	1484.19	3918.11	4053.06
2015-10-17	2015	2015上港	2	2015永昌	7	422942015上港2015永昌	2	2	4-2-3-1 (100.0%)	4231	2015上港6	蔡慧康	CM	0	1989-10-10	52.7167	59.71	94	94	1	10	10	4	94.2	7	42.86	66	93.94	30.43	11.57	69	2.28	10.428	7.252	2	30.1	0.07	6.6	8.3	4	30.0664	575.124	1509.99	4215.26	4097.08
2015-10-17	2015	2015鲁能	3	2015人和	15	422942015鲁能2015人和	5	2	4-2-3-1 (100.0%)	4231	2015鲁能5	乌索	CM	1	1988-03-10	58.95	54.38	77	95	0	13	16.039	11.1039	87.32	4.93506	0	82.6623	88.06	39.44	10.83	87.5974	1.83	11.6295	9.0176	12.3377	203.695	0.48	7.4	9	4.93506	203.735	863.703	2234.38	4840.8	3486.86
2015-10-17	2015	2015鲁能	3	2015人和	15	422942015鲁能2015人和	5	2	4-2-3-1 (100.0%)	4231	2015鲁能10	蒙蒂略	CM	1	1984-04-14	58.95	54.38	95	95	1	4	4	18	80.43	2	50	80	82.5	32.61	12.52	92	2.22	10.589	8.03	7	132.7	0.31	6.7	8.2	3	132.702	571.721	1584.76	4190.59	4109.01
2015-10-17	2015	2015鲁能	3	2015人和	15	422942015鲁能2015人和	5	2	4-2-3-1 (100.0%)	4231	2015鲁能22	蒿俊闵	CM	0	1987-03-24	58.95	54.38	95	95	1	12	12	16	77.14	5	60	65	75.38	34.29	13.93	70	2.13	10.546	8.042	2	59.2	0.13	6.6	8.2	2	59.1561	569.091	1534.34	4366.61	4016.47
2015-10-17	2015	2015国安	4	2015富力	12	422942015国安2015富力	2	0	4-2-3-1 (100.0%)	4231	2015国安17	巴塔拉	CM	1	1984-01-16	58.0833	59.87	82	96	0	3	3.5122	14.0488	80.95	3.5122	0	67.9024	84.48	28.57	8.43	73.7561	2.4	10.889	8.21971	2.34146	52.0976	0.13	6.8	8.3	0	52.076	674.691	1363.71	4578.29	4220.51
2015-10-17	2015	2015国安	4	2015富力	12	422942015国安2015富力	2	0	4-2-3-1 (100.0%)	4231	2015国安16	河大成	CM	1	1985-03-02	58.0833	59.87	96	96	1	22	22	11	89	8	62.5	94	90.43	43	11.75	100	1.79	10.838	8.125	2	41.4	0.1	6.7	8.4	5	41.4263	593.023	1604.96	4620.92	3977.74
2015-10-17	2015	2015国安	4	2015富力	12	422942015国安2015富力	2	0	4-2-3-1 (100.0%)	4231	2015国安8	朴成	CM	0	1989-08-21	58.0833	59.87	96	96	1	9	9	10	89.01	4	75	86	88.37	15.38	11.73	91	2.51	10.936	8.377	7	126.3	0.29	6.8	8.7	3	126.279	587.394	1767.47	4746.25	3708.57
2015-10-17	2015	2015亚泰	8	2015申花	6	422942015亚泰2015申花	0	3	4-2-3-1 (100.0%)	4231	2015亚泰32	李光	CM	0	1991-06-20	47.1	51.49	47	95	0	5	10.1064	16.1702	65.22	4.04255	50	36.383	83.33	21.74	7.07	46.4894	1.83	10.737	7.56766	0	0	0	6.7	9.5	2.02128	0	327.574	1806.41	5226.86	3376.63
2015-10-17	2015	2015亚泰	8	2015申花	6	422942015亚泰2015申花	0	3	4-2-3-1 (100.0%)	4231	2015亚泰24	阎峰	CM	0	1982-02-07	47.1	51.49	89	95	0	9	9.60674	8.53933	81.82	2.13483	100	44.8315	85.71	40.91	10.98	46.9663	1.86	9.73376	6.40236	1.06742	39.1742	0.08	6.1	8.4	6.40449	39.1505	326.946	1420.14	4135.25	3812.69
2015-10-17	2015	2015亚泰	8	2015申花	6	422942015亚泰2015申花	0	3	4-2-3-1 (100.0%)	4231	2015亚泰6	裴帅	CM	0	1993-01-14	47.1	51.49	95	95	1	9	9	15	70	4	25	40	75	26	8.99	50	2.2	10.098	6.556	2	40.4	0.1	6.3	8.3	6	40.3776	319.073	1353.34	3896.64	4488.88
2015-10-18	2015	2015申鑫	16	2015力帆	10	422952015申鑫2015力帆	0	2	4-2-3-1 (100.0%)	4231	2015申鑫18	叶重秋	CM	0	1992-09-29	57.6167	44.33	93	93	1	16	16	13	78.69	6	66.67	55	78.18	24.59	14.91	61	2.18	11.522	8.994	8	162.5	0.39	7.4	9.4	7	162.454	556.753	1895.63	5358.03	3549.57
2015-10-18	2015	2015申鑫	16	2015力帆	10	422952015申鑫2015力帆	0	2	4-2-3-1 (100.0%)	4231	2015申鑫19	贾天子	CM	0	1994-02-28	57.6167	44.33	85	93	0	4	4.37647	17.5059	75.38	8.75294	25	64.5529	77.97	40	13.26	71.1176	2.08	11.2355	8.85251	5.47059	120.462	0.3	7.2	9.2	1.09412	120.452	524.555	2052.62	5007.43	3529.9
2015-10-18	2015	2015申鑫	16	2015力帆	10	422952015申鑫2015力帆	0	2	4-2-3-1 (100.0%)	4231	2015申鑫16	于涛	CM	0	1981-10-15	57.6167	44.33	93	93	1	11	11	12	83.78	2	0	74	81.08	44.59	15.55	74	1.82	10.263	7.839	2	24	0.06	6.6	8.2	1	24.0194	353.248	1404.47	4679.3	3802.45
2015-10-25	2015	2015宏运	14	2015申花	6	423022015宏运2015申花	1	0	4-2-3-1 (100.0%)	4231	2015宏运8	张野	CM	0	1987-04-26	56.7667	45.25	68	95	0	7	9.77941	11.1765	77.78	5.58824	50	47.5	79.41	30.56	10.45	50.2941	2.25	13.381	10.3187	12.5735	130.625	0.32	8.5	10.4	0	130.67	1259.97	2923.79	5966.6	3099.97
2015-10-25	2015	2015宏运	14	2015申花	6	423022015宏运2015申花	1	0	4-2-3-1 (100.0%)	4231	2015宏运26	秦升	CM	0	1986-11-02	56.7667	45.25	95	95	1	18	18	22	65.08	11	81.82	58	60.34	52.38	20.85	63	1.73	11.141	8.059	7	105.6	0.24	7.1	8.6	8	105.588	630.078	1818.26	4454.37	4132.76
2015-10-25	2015	2015宏运	14	2015申花	6	423022015宏运2015申花	1	0	4-2-3-1 (100.0%)	4231	2015宏运13	比茨法尔维	CM	1	1988-02-05	56.7667	45.25	95	95	1	11	11	23	61.67	16	50	40	70	15	11.41	60	2.32	12.701	9.43	5	85.6	0.21	8.1	10.1	4	85.6367	983.078	2339.49	6104.43	3188.63
2015-10-25	2015	2015申花	6	2015宏运	14	423022015申花2015宏运	0	1	4-2-3-1 (100.0%)	4231	2015申花19	郑凯木	CM	0	1992-01-28	56.7667	54.75	76	95	0	10	12.5	8.75	80.56	16.25	46.15	40	81.25	41.67	11.5	45	1.83	12.1662	9.00875	6.25	99.375	0.23	7.7	9.1	7.5	99.3671	681.882	2011.74	5800.49	3572.46
2015-10-25	2015	2015申花	6	2015宏运	14	423022015申花2015宏运	0	1	4-2-3-1 (100.0%)	4231	2015申花20	王赟	CM	0	1983-03-28	56.7667	54.75	68	95	0	4	5.58824	11.1765	84.91	4.19118	33.33	68.4559	83.67	35.85	13.78	74.0441	2	12.6965	9.58662	5.58824	113.022	0.27	8	9.7	1.39706	113.007	534.722	1998.29	6816.6	3233.22
2015-10-25	2015	2015申花	6	2015宏运	14	423022015申花2015宏运	0	1	4-2-3-1 (100.0%)	4231	2015申花14	莫莫·西索科	CM	1	1985-01-22	56.7667	54.75	95	95	1	14	14	15	78.87	15	33.33	65	80	35.21	10.31	71	2.07	10.739	7.965	1	11.8	0.03	6.8	8.5	5	11.828	261.449	1581.28	5003.4	3881.06
2015-10-25	2015	2015苏宁	9	2015绿城	11	423022015苏宁2015绿城	1	1	4-2-3-1 (100.0%)	4231	2015苏宁7	张新林	CM	0	1992-06-04	61.85	50.17	92	94	0	9	9.19565	14.3043	83.91	5.1087	20	84.8043	85.54	26.44	10.97	88.8913	2.09	11.514	8.81046	2.04348	34.1261	0.08	7.3	8.6	3.06522	34.0953	367.947	1804.53	5441.09	3866.24
2015-10-25	2015	2015苏宁	9	2015绿城	11	423022015苏宁2015绿城	1	1	4-2-3-1 (100.0%)	4231	2015苏宁16	萨米尔	CM	1	1987-04-23	61.85	50.17	94	94	1	3	3	9	84.21	5	20	46	91.3	29.82	13.28	57	2.93	9.48	7.402	8	138.5	0.33	6	7.2	0	138.539	628.128	1206.26	3180.47	4326.38
2015-10-25	2015	2015苏宁	9	2015绿城	11	423022015苏宁2015绿城	1	1	4-2-3-1 (100.0%)	4231	2015苏宁12	张晓彬（大）	CM	0	1993-10-23	61.85	50.17	94	94	1	8	8	14	84.62	7	57.14	89	79.78	28.57	11.74	91	1.91	11.251	8.773	7	122.7	0.28	7.2	8.6	2	122.709	617.814	1494.99	5253.36	3761.83
2015-10-31	2015	2015申鑫	16	2015绿城	11	423082015申鑫2015绿城	2	4	4-2-3-1 (100.0%)	4231	2015申鑫8	池忠国	CM	0	1989-10-26	70.0167	55.44	94	94	1	4	4	15	89.21	5	60	133	88.72	16.55	12.01	139	2.63	11.569	9.904	3	50.4	0.12	7.4	8.5	0	50.3775	546.913	2071.63	5266.54	3633.13
2015-10-31	2015	2015申鑫	16	2015绿城	11	423082015申鑫2015绿城	2	4	4-2-3-1 (100.0%)	4231	2015申鑫38	刘亦超	CM	0	1995-08-18	70.0167	55.44	94	94	1	20	20	6	94.78	3	33.33	110	97.27	39.13	8.05	115	1.74	12.072	10.187	3	66.5	0.16	7.7	8.7	3	66.5163	468.807	1806.12	6211.92	3518.29
2015-10-31	2015	2015申鑫	16	2015绿城	11	423082015申鑫2015绿城	2	4	4-2-3-1 (100.0%)	4231	2015申鑫21	刘峻楠	CM	0	1991-08-31	70.0167	55.44	69	94	0	2	2.72464	13.6232	85.92	8.17391	33.33	91.2754	89.55	47.89	7.67	96.7246	1.85	11.156	8.94499	13.6232	197.672	0.48	7	7.9	2.72464	197.727	728.354	1579.38	4445.09	4205.28
2015-10-31	2015	2015人和	15	2015亚泰	8	423082015人和2015亚泰	2	2	4-2-3-1 (100.0%)	4231	2015人和15	陈杰	CM	0	1989-10-15	49.2667	51.61	75	95	0	11	13.9333	7.6	83.33	3.8	33.33	40.5333	78.13	36.11	10.89	45.6	1.97	10.5222	7.19847	5.06667	82.84	0.2	6.6	8.2	7.6	82.9012	378.725	1454.73	4244.5	4360.94
2015-10-31	2015	2015人和	15	2015亚泰	8	423082015人和2015亚泰	2	2	4-2-3-1 (100.0%)	4231	2015人和21	萨利霍维奇	CM	1	1984-10-08	49.2667	51.61	95	95	1	19	19	16	80.25	9	55.56	73	80.82	49.38	11.57	81	1.83	11.427	7.709	1	22.2	0.05	7.2	9.4	8	22.2341	482.227	1805.29	5388.9	3727.94
2015-10-31	2015	2015人和	15	2015亚泰	8	423082015人和2015亚泰	2	2	4-2-3-1 (100.0%)	4231	2015人和9	米西莫维奇	CM	1	1982-06-05	49.2667	51.61	95	95	1	7	7	24	67.12	5	80	61	68.85	32.88	15.32	73	2.21	10.716	6.89	0	0	0	6.7	8.4	4	0	522.853	1502.52	4456.14	4234.1
2015-10-31	2015	2015上港	2	2015宏运	14	423082015上港2015宏运	2	1	4-2-3-1 (100.0%)	4231	2015上港10	孔卡	CM	1	1983-05-11	52.5667	61.15	95	95	1	7	7	26	75.93	5	20	97	69.07	25.93	13.15	108	2.78	11.07	7.721	5	87.4	0.21	7	8.8	0	87.399	639.847	1723.25	4433.35	4186
2015-10-31	2015	2015上港	2	2015宏运	14	423082015上港2015宏运	2	1	4-2-3-1 (100.0%)	4231	2015上港8	达维	CM	1	1984-04-06	52.5667	61.15	68	95	0	5	6.98529	9.77941	88.52	11.1765	12.5	78.2353	85.71	31.15	11.18	85.2206	2.23	11.5285	8.11132	2.79412	31.1544	0.07	7.2	9.4	4.19118	31.1807	606.879	2099.74	5295.57	3494.99
2015-10-31	2015	2015上港	2	2015宏运	14	423082015上港2015宏运	2	1	4-2-3-1 (100.0%)	4231	2015上港6	蔡慧康	CM	0	1989-10-10	52.5667	61.15	95	95	1	15	15	10	86.11	12	91.67	66	90.91	40.28	10.4	72	1.82	11.172	7.725	4	49.7	0.12	7	8.8	11	49.6923	798.012	1706.62	4486.92	4130.94
2015-10-31	2015	2015恒大	1	2015国安	4	423082015恒大2015国安	2	0	4-2-3-1 (100.0%)	4231	2015恒大48	保利尼奥	CM	1	1988-07-25	51.6167	47.44	95	95	1	30	30	24	64.18	4	25	55	61.82	59.7	12.75	67	1.64	10.61	7.73	7	141.7	0.33	6.7	9	12	141.722	627.894	1496.9	4756.8	3587.16
2015-10-31	2015	2015恒大	1	2015国安	4	423082015恒大2015国安	2	0	4-2-3-1 (100.0%)	4231	2015恒大10	郑智	CM	0	1980-08-20	51.6167	47.44	95	95	1	24	24	12	81.25	11	81.82	58	77.59	39.06	18	64	2.39	10.263	7.377	3	48.4	0.12	6.5	8.6	14	48.4221	488.9	1289.5	4844.29	3591.48
2015-10-31	2015	2015恒大	1	2015国安	4	423082015恒大2015国安	2	0	4-2-3-1 (100.0%)	4231	2015恒大11	高拉特	CM	1	1991-06-05	51.6167	47.44	95	95	1	8	8	13	75.47	8	12.5	48	77.08	37.74	6.45	53	2.06	10.496	7.6	9	126.8	0.29	6.6	8.8	9	126.764	588.95	1865.87	4129.21	3784.8
2015-10-31	2015	2015苏宁	9	2015申花	6	423082015苏宁2015申花	1	3	4-2-3-1(100.0%)	4231	2015苏宁8	刘建业	CM	0	1987-06-17	47.9667	48.26	96	96	1	11	11	13	69.05	2	50	40	70	52.38	15.9	42	1.64	10.623	7.37	2	37.1	0.09	6.6	9.2	4	37.0551	534.971	1540.03	4776.78	3734.15
2015-10-31	2015	2015苏宁	9	2015申花	6	423082015苏宁2015申花	1	3	4-2-3-1(100.0%)	4231	2015苏宁16	萨米尔	CM	1	1987-04-23	47.9667	48.26	96	96	1	8	8	21	61.82	6	50	40	67.5	30.91	12.93	55	2.33	9.232	6.228	8	173.3	0.4	5.7	7.8	2	173.259	545.252	1183.52	2864.05	4465.92
2015-10-31	2015	2015苏宁	9	2015申花	6	423082015苏宁2015申花	1	3	4-2-3-1(100.0%)	4231	2015苏宁22	吴曦	CM	0	1989-02-19	47.9667	48.26	96	96	1	19	19	10	79.17	7	42.86	41	70.73	50	14.86	48	1.67	10.199	6.762	2	25.9	0.06	6.3	8.5	0	25.9458	378.168	1465.73	4062.81	4266.09
2015-10-31	2015	2015泰达	13	2015力帆	10	423082015泰达2015力帆	1	1	4-2-3-1 (100.0%)	4231	2015泰达3	波拉里干吉	CM	1	1992-04-19	45.2667	48.07	97	97	1	8	8	7	76.67	9	66.67	27	85.19	46.67	16.76	30	1.7	9.899	6.656	8	140.8	0.33	6.1	8.8	12	140.83	632.175	1365.58	3632.73	4127.58
2015-10-31	2015	2015泰达	13	2015力帆	10	423082015泰达2015力帆	1	1	4-2-3-1 (100.0%)	4231	2015泰达7	李本舰	CM	0	1986-03-05	45.2667	48.07	97	97	1	15	15	16	69.81	10	80	50	72	50.94	12.94	53	1.72	10.351	6.651	3	38.5	0.09	6.4	8.8	8	38.4815	444.852	1512.12	3930.38	4425.5
2015-10-31	2015	2015泰达	13	2015力帆	10	423082015泰达2015力帆	1	1	4-2-3-1 (100.0%)	4231	2015泰达32	瓦格纳·费雷拉·多斯·桑托斯	CM	1	1985-01-29	45.2667	48.07	97	97	1	14	14	14	76.67	4	0	50	66	46.67	10.36	60	1.75	11.193	7.309	6	129.9	0.31	6.9	9.7	1	129.936	572.022	1742.91	4770.28	3977.48
2016-03-11	2016	2016鲁能	14	2016宏运	11	424402016鲁能2016宏运	3	2	4-2-3-1 (100.0%)	4231	2016鲁能29	张文钊	CM	0	1987-05-28	56.0833	56.49	54	94	0	3	5.22222	13.9259	68	10.4444	33.33	31.3333	83.33	32	8.51	43.5185	2.32	12.1469	9.10233	10.4444	139.085	0.33	7.7	9.4	5.22222	139.084	665.369	2027.33	5782.33	3532.59
2016-03-11	2016	2016鲁能	14	2016宏运	11	424402016鲁能2016宏运	3	2	4-2-3-1 (100.0%)	4231	2016鲁能6	尤西雷	CM	1	1988-04-06	56.0833	56.49	94	94	1	18	18	15	80.52	4	25	70	85.71	14.29	15.76	77	2.86	11.054	8.278	8	109.3	0.27	7	8.9	8	109.266	600.317	1802.24	4825.47	3717.13
2016-03-11	2016	2016鲁能	14	2016宏运	11	424402016鲁能2016宏运	3	2	4-2-3-1 (100.0%)	4231	2016鲁能8	王永珀	CM	0	1987-01-19	56.0833	56.49	94	94	1	4	4	10	79.59	6	66.67	43	76.74	28.57	8.03	49	2.1	10.368	7.695	9	165.5	0.4	6.6	8.2	4	165.479	606.023	1619.34	4051.75	3925.53
2016-03-11	2016	2016鲁能	14	2016宏运	11	424402016鲁能2016宏运	3	2	4-2-3-1 (100.0%)	4231	2016鲁能22	蒿俊闵	CM	0	1987-03-24	56.0833	56.49	94	94	1	18	18	22	72.5	5	60	75	69.33	32.5	13.99	80	2.27	10.937	8.076	6	101.4	0.25	6.9	8.6	9	101.403	353.797	1755.93	4927.17	3798.24
2016-03-11	2016	2016宏运	11	2016鲁能	14	424402016宏运2016鲁能	2	3	4-2-3-1 (100.0%)	4231	2016宏运10	吉米	CM	1	1988-07-03	56.0833	43.51	68	94	0	4	5.52941	24.8824	66.04	4.14706	66.67	62.2059	60	37.74	11.58	73.2647	2.02	12.4951	9.18021	4.14706	51.8382	0.12	8	10.2	1.38235	51.8161	1055.83	2322.32	6046.02	3019.6
2016-03-11	2016	2016宏运	11	2016鲁能	14	424402016宏运2016鲁能	2	3	4-2-3-1 (100.0%)	4231	2016宏运4	孙世林	CM	0	1989-10-24	56.0833	43.51	94	94	1	18	18	17	78.75	6	50	70	85.71	35	12.1	80	2.17	11.753	8.907	8	122.6	0.3	7.5	9.5	3	122.626	726.258	2125.76	5445.37	3333.33
2016-03-11	2016	2016宏运	11	2016鲁能	14	424402016宏运2016鲁能	2	3	4-2-3-1 (100.0%)	4231	2016宏运18	倪玉崧	CM	0	1991-01-01	56.0833	43.51	58	94	0	4	6.48276	9.72414	76.92	8.10345	40	38.8966	79.17	34.62	11.38	42.1379	1.96	12.7629	9.62366	4.86207	60.9379	0.15	8.1	10.3	3.24138	60.8858	836.75	3113.52	5542.6	3209.11
2016-03-11	2016	2016上港	3	2016申花	4	424402016上港2016申花	1	1	4-2-3-1 (100.0%)	4231	2016上港21	于海	CM	0	1987-06-04	46.7167	49.45	88	94	0	13	13.8864	10.6818	81.13	11.75	45.45	50.2045	82.98	30.19	8.98	56.6136	2.19	10.8816	7.33734	3.20455	55.8659	0.14	6.9	9.3	10.6818	55.843	782.31	1887.95	4421.96	3733.29
2016-03-11	2016	2016上港	3	2016申花	4	424402016上港2016申花	1	1	4-2-3-1 (100.0%)	4231	2016上港10	孔卡	CM	1	1983-05-11	46.7167	49.45	94	94	1	13	13	24	69.62	10	50	64	65.63	37.97	17.9	79	2.51	10.305	6.989	4	105.8	0.26	6.5	9	4	105.833	450.591	1909.96	4159.68	3678.92
2016-03-11	2016	2016上港	3	2016申花	4	424402016上港2016申花	1	1	4-2-3-1 (100.0%)	4231	2016上港6	蔡慧康	CM	0	1989-10-10	46.7167	49.45	94	94	1	10	10	6	85	12	58.33	37	89.19	35	11.16	40	1.88	10.538	7.031	6	99.8	0.24	6.7	9.1	5	99.8432	528.992	1689.37	4329.87	3889.69
2016-03-12	2016	2016恒大	1	2016亚泰	12	424412016恒大2016亚泰	3	0	4-2-3-1 (100.0%)	4231	2016恒大8	保利尼奥	CM	1	1988-07-25	61.0167	60.15	96	96	1	18	18	11	87.36	14	78.57	80	88.75	28.74	9.03	87	2.1	11.605	8.868	7	97.1	0.22	7.2	8.7	8	97.0979	665.752	1657.41	5116.19	4068.32
2016-03-12	2016	2016恒大	1	2016亚泰	12	424412016恒大2016亚泰	3	0	4-2-3-1 (100.0%)	4231	2016恒大10	郑智	CM	0	1980-08-20	61.0167	60.15	96	96	1	16	16	6	93.94	7	85.71	95	91.58	38.38	11.4	99	2.02	12.072	9.403	3	58.6	0.14	7.5	9.2	3	58.6283	503.81	2031.29	6010.8	3467.16
2016-03-05	2016	2016鲁能	14	2016苏宁	2	424342016鲁能2016苏宁	0	3	4-2-3-1 (100.0%)	4231	2016鲁能6	尤西雷	CM	1	1988-04-06	59.7	64.59	94	94	1	16	16	13	87.5	4	50	92	89.13	16.35	14.43	104	3.15	10.517	8.004	9	161.6	0.38	6.7	8	6	161.63	529.328	1331.94	4123.48	4370.93
2016-03-05	2016	2016鲁能	14	2016苏宁	2	424342016鲁能2016苏宁	0	3	4-2-3-1 (100.0%)	4231	2016鲁能10	蒙蒂略	CM	1	1984-04-14	59.7	64.59	64	94	0	6	8.8125	20.5625	75.44	13.2188	44.44	79.3125	72.22	36.84	8.95	83.7188	2.72	11.3285	9.16206	5.875	80.1937	0.2	7.2	8.5	2.9375	80.2407	1016.67	1869.52	3874.66	4487.55
2016-03-05	2016	2016鲁能	14	2016苏宁	2	424342016鲁能2016苏宁	0	3	4-2-3-1 (100.0%)	4231	2016鲁能22	蒿俊闵	CM	0	1987-03-24	59.7	64.59	94	94	1	15	15	12	84.81	13	61.54	71	88.73	26.58	9.85	79	2.37	10.694	8.218	7	193.7	0.45	6.8	8.3	13	193.675	438.124	1445.02	4507.48	4110.07
2016-03-06	2016	2016恒大	1	2016力帆	8	424352016恒大2016力帆	1	2	4-2-3-1 (100.0%)	4231	2016恒大8	保利尼奥	CM	1	1988-07-25	48.0333	63.08	99	99	1	11	11	7	87.93	7	28.57	56	89.29	25.86	11.26	58	2.21	10.626	7.189	4	114.8	0.25	6.4	9	7	114.844	288.451	1571.38	4679.65	3971.7
2016-03-06	2016	2016恒大	1	2016力帆	8	424352016恒大2016力帆	1	2	4-2-3-1 (100.0%)	4231	2016恒大10	郑智	CM	0	1980-08-20	48.0333	63.08	52	99	0	12	22.8462	13.3269	81.58	7.61538	25	68.5385	72.22	26.32	19.5	72.3462	2.26	10.6273	7.06327	5.71154	156.687	0.33	6.4	9.5	5.71154	156.738	319.051	1817.38	4552.1	3781.16
2016-03-06	2016	2016恒大	1	2016力帆	8	424352016恒大2016力帆	1	2	4-2-3-1 (100.0%)	4231	2016恒大16	黄博文（恒大）	CM	0	1987-07-13	48.0333	63.08	80	99	0	6	7.425	14.85	82.09	11.1375	55.56	80.4375	75.38	38.81	11.85	82.9125	1.99	11.2637	7.36808	3.7125	62.7413	0.15	6.8	8.7	4.95	62.683	350.317	1604.43	4864.71	4381.28
2016-03-06	2016	2016恒大	1	2016力帆	8	424352016恒大2016力帆	1	2	4-2-3-1 (100.0%)	4231	2016恒大9	杰克逊·马丁内斯	CM	1	1986-10-03	48.0333	63.08	69	99	0	3	4.30435	15.7826	57.69	11.4783	25	22.9565	81.25	23.08	7.74	37.3043	2.12	11.3047	7.80522	8.6087	176.622	0.39	6.8	9.1	4.30435	176.609	753.602	1679.55	4683.6	4011.08
2016-04-01	2016	2016绿城	15	2016鲁能	14	424612016绿城2016鲁能	2	0	4-2-3-1 (100.0%)	4231	2016绿城14	冯刚	CM	0	1993-03-06	55.7667	34.52	96	96	1	11	11	8	73.33	2	0	28	71.43	56.67	11.32	30	1.67	11.974	8.45	6	133.3	0.32	7.5	9.1	3	133.301	770.484	2313.83	5213.49	3543.13
2016-04-01	2016	2016绿城	15	2016鲁能	14	424612016绿城2016鲁能	2	0	4-2-3-1 (100.0%)	4231	2016绿城33	陈中流	CM	0	1993-09-30	55.7667	34.52	96	96	1	8	8	9	74.29	8	50	32	78.13	45.71	11.88	35	1.8	10.905	7.937	2	28.5	0.07	6.8	8.5	5	28.5047	449.94	1455.74	5161.53	3809.68
2016-04-01	2016	2016绿城	15	2016鲁能	14	424612016绿城2016鲁能	2	0	4-2-3-1 (100.0%)	4231	2016绿城12	罗竞	CM	0	1993-11-04	55.7667	34.52	96	96	1	5	5	16	55.56	4	0	28	57.14	41.67	11.59	36	1.81	10.933	7.585	7	136.4	0.32	6.8	8.2	2	136.446	745.844	1503.22	4617.73	3929.47
2016-04-01	2016	2016恒大	1	2016富力	6	424612016恒大2016富力	2	0	4-2-3-1 (100.0%)	4231	2016恒大8	保利尼奥	CM	1	1988-07-25	54.4	51.89	93	93	1	13	13	9	85	7	42.86	52	82.69	23.33	11.61	60	2.42	11.508	8.277	6	109.7	0.26	7.4	9.1	3	109.695	519.869	2025.96	5083.1	3769.75
2016-04-01	2016	2016恒大	1	2016富力	6	424612016恒大2016富力	2	0	4-2-3-1 (100.0%)	4231	2016恒大10	郑智	CM	0	1980-08-20	54.4	51.89	93	93	1	12	12	7	87.72	10	60	54	88.89	33.33	12.48	57	2.19	11.367	8.381	7	110.1	0.26	7.3	9.2	3	110.117	446.227	1866.15	5109.71	3834.79
2016-04-01	2016	2016恒大	1	2016富力	6	424612016恒大2016富力	2	0	4-2-3-1 (100.0%)	4231	2016恒大11	高拉特	CM	1	1991-06-05	54.4	51.89	93	93	1	3	3	19	70.77	3	66.67	55	72.73	35.38	9.9	65	2.37	10.737	7.729	10	196.8	0.46	6.9	8.5	3	196.821	715.972	1485.32	4248.38	4090.47
2016-04-01	2016	2016富力	6	2016恒大	1	424612016富力2016恒大	0	2	4-2-3-1 (100.0%)	4231	2016富力32	陈志钊	CM	0	1988-03-14	54.4	48.11	69	93	0	4	5.3913	10.7826	73.33	10.7826	50	35.0435	57.69	53.33	7.96	40.4348	1.53	13.2896	9.58978	6.73913	162.683	0.4	8.6	11.1	1.34783	162.696	1110.4	2734.65	6064.6	3216.65
2016-04-01	2016	2016富力	6	2016恒大	1	424612016富力2016恒大	0	2	4-2-3-1 (100.0%)	4231	2016富力7	斯文森	CM	1	1987-02-07	54.4	48.11	93	93	1	11	11	5	89.36	7	42.86	47	87.23	44.68	10.86	47	1.72	11.524	8.35	11	276.8	0.66	7.4	9.2	4	276.801	681.936	1584.12	5228.81	3752.6
2016-04-01	2016	2016富力	6	2016恒大	1	424612016富力2016恒大	0	2	4-2-3-1 (100.0%)	4231	2016富力33	汪嵩	CM	0	1983-10-12	54.4	48.11	77	93	0	9	10.8701	10.8701	81.25	2.41558	50	53.1429	86.36	41.67	8.77	57.974	1.88	11.7095	8.52943	3.62338	39.6156	0.1	7.5	9.6	4.83117	39.5659	643.426	2328.83	4971.3	3726.23
2016-04-10	2016	2016泰达	10	2016绿城	15	424702016泰达2016绿城	1	0	4-2-3-1 (100.0%)	4231	2016泰达7	李本舰	CM	0	1986-03-05	52.3167	53.2	94	94	1	15	15	14	70.83	4	25	43	72.09	45.83	13.43	48	1.69	10.463	7.208	1	12.3	0.03	6.6	8.3	4	12.2972	367.412	1586.53	4472.3	4024.62
2016-04-10	2016	2016泰达	10	2016绿城	15	424702016泰达2016绿城	1	0	4-2-3-1 (100.0%)	4231	2016泰达6	周海滨	CM	0	1985-07-19	52.3167	53.2	94	94	1	10	10	21	71.23	5	20	66	74.24	39.73	11.05	73	1.99	11.1	7.605	3	48.7	0.12	7	8.7	6	48.7122	359.224	1678.44	5222.28	3791.61
2016-04-10	2016	2016泰达	10	2016绿城	15	424702016泰达2016绿城	1	0	4-2-3-1 (100.0%)	4231	2016泰达11	瓦格纳·费雷拉·多斯·桑托斯	CM	1	1985-01-29	52.3167	53.2	66	94	0	5	7.12121	15.6667	82.26	5.69697	50	78.3333	80	35.48	12.8	88.303	2.06	11.1632	8.34036	4.27273	111.518	0.27	7.1	8.8	2.84848	111.574	678.751	1610.73	4927.47	3834.07
2016-04-10	2016	2016上港	3	2016宏运	11	424702016上港2016宏运	4	0	4-2-3-1 (100.0%)	4231	2016上港21	于海	CM	0	1987-06-04	50.7833	53.94	94	94	1	21	21	8	85.19	13	61.54	50	84	40.74	11.02	54	1.87	11.243	7.62	10	230.6	0.55	7.1	9	12	230.633	685.302	1858.75	4403.83	4064.9
2016-04-10	2016	2016上港	3	2016宏运	11	424702016上港2016宏运	4	0	4-2-3-1 (100.0%)	4231	2016上港10	孔卡	CM	1	1983-05-11	50.7833	53.94	94	94	1	6	6	23	76.29	7	42.86	77	74.03	31.96	13.36	97	2.49	10.846	7.483	6	121.2	0.29	6.9	8.8	1	121.19	739.937	1592.76	4081.29	4310.8
2016-04-10	2016	2016上港	3	2016宏运	11	424702016上港2016宏运	4	0	4-2-3-1 (100.0%)	4231	2016上港6	蔡慧康	CM	0	1989-10-10	50.7833	53.94	94	94	1	19	19	7	89.39	9	55.56	61	86.89	40.91	8.69	66	1.62	11.224	7.781	9	165.3	0.4	7.1	9.2	8	165.335	710.467	1896.97	4264.25	4186.74
2016-04-10	2016	2016鲁能	14	2016申花	4	424702016鲁能2016申花	0	0	4-2-3-1 (100.0%)	4231	2016鲁能6	尤西雷	CM	1	1988-04-06	50.3833	50.39	95	95	1	12	12	5	90	6	50	47	85.11	12	18	50	2.68	10.451	7.197	4	85.6	0.2	6.6	8.6	4	85.6118	651.741	1594.15	3714.91	4405.05
2016-04-10	2016	2016鲁能	14	2016申花	4	424702016鲁能2016申花	0	0	4-2-3-1 (100.0%)	4231	2016鲁能10	蒙蒂略	CM	1	1984-04-14	50.3833	50.39	63	95	0	7	10.5556	27.1429	66.67	7.53968	60	63.3333	71.43	33.33	9.34	81.4286	2.24	9.56484	6.46452	1.50794	25.7857	0.06	6	7.8	0	25.7748	563.325	1234.47	3272.35	4469.26
2016-04-10	2016	2016鲁能	14	2016申花	4	424702016鲁能2016申花	0	0	4-2-3-1 (100.0%)	4231	2016鲁能22	蒿俊闵	CM	0	1987-03-24	50.3833	50.39	95	95	1	11	11	13	79.69	4	50	59	76.27	34.38	12.61	64	2.03	9.807	6.875	4	76.8	0.18	6.2	8.2	3	76.8241	388.601	1319.29	3770.66	4251.74
2016-04-15	2016	2016鲁能	14	2016富德	9	424752016鲁能2016富德	3	1	4-2-3-1 (100.0%)	4231	2016鲁能10	蒙蒂略	CM	1	1984-04-14	60.9333	49.51	94	94	1	6	6	20	74.68	5	40	65	78.46	30.38	12.14	79	2.63	10.824	8.229	14	255.1	0.62	6.9	8.1	3	255.117	782.617	1377.75	4048.6	4359.53
2016-04-15	2016	2016鲁能	14	2016富德	9	424752016鲁能2016富德	3	1	4-2-3-1 (100.0%)	4231	2016鲁能6	尤西雷	CM	1	1988-04-06	60.9333	49.51	94	94	1	23	23	10	86.11	8	62.5	67	91.04	16.67	13.57	72	2.71	11.114	8.49	3	76.4	0.18	7.1	8.4	4	76.4428	853.363	1611.37	4370.65	4202.56
2016-04-15	2016	2016鲁能	14	2016富德	9	424752016鲁能2016富德	3	1	4-2-3-1 (100.0%)	4231	2016鲁能22	蒿俊闵	CM	0	1987-03-24	60.9333	49.51	94	94	1	13	13	8	85.96	6	50	52	92.31	19.3	12.1	57	2.46	9.985	7.769	3	37.8	0.09	6.3	7.6	0	37.75	376.315	1327.8	4191.77	4051.5
2016-04-17	2016	2016国安	5	2016绿城	15	424772016国安2016绿城	3	0	4-2-3-1 (100.0%)	4231	2016国安21	雷纳托.奥古斯托	CM	1	1988-02-08	48.3667	62.13	94	94	1	4	4	20	79.17	3	33.33	88	77.27	38.54	11.98	96	2.3	9.93	6.563	9	191.3	0.47	6.3	8.1	5	191.27	750.63	1531.08	3500.03	3957.36
2016-04-17	2016	2016国安	5	2016绿城	15	424772016国安2016绿城	3	0	4-2-3-1 (100.0%)	4231	2016国安5	拉尔夫	CM	1	1984-06-09	48.3667	62.13	94	94	1	22	22	13	83.54	3	100	75	82.67	35.44	11.16	79	1.95	10.831	7.295	5	84.5	0.21	6.9	9	7	84.5107	379.343	1374.89	5322.76	3669.37
2016-04-17	2016	2016国安	5	2016绿城	15	424772016国安2016绿城	3	0	4-2-3-1 (100.0%)	4231	2016国安8	朴成	CM	0	1989-08-21	48.3667	62.13	94	94	1	8	8	11	85.14	1	100	71	81.69	29.73	12.83	74	2.24	11.621	7.805	5	114.4	0.27	7.4	9.7	2	114.401	588.464	1999.68	5041.44	3877.13
2016-04-24	2016	2016泰达	10	2016恒大	1	424842016泰达2016恒大	0	4	4-2-3-1 (100.0%)	4231	2016泰达3	赞纳迪内	CM	1	1988-06-24	57.75	42.33	48	94	0	5	9.79167	9.79167	80.77	5.875	66.67	47	83.33	26.92	10.49	50.9167	2.31	10.3341	8.29942	1.95833	81.075	0.18	6.6	7.7	1.95833	81.1172	407.667	1200.52	4596.94	4048.44
2016-04-24	2016	2016泰达	10	2016恒大	1	424842016泰达2016恒大	0	4	4-2-3-1 (100.0%)	4231	2016泰达7	李本舰	CM	0	1986-03-05	57.75	42.33	46	94	0	6	12.2609	8.17391	81.82	8.17391	50	40.8696	90	54.55	6.63	44.9565	1.64	11.517	7.95322	8.17391	207.822	0.49	7.3	9.4	4.08696	207.776	696.961	1457.3	5330.79	3824.38
2016-04-24	2016	2016泰达	10	2016恒大	1	424842016泰达2016恒大	0	4	4-2-3-1 (100.0%)	4231	2016泰达6	周海滨	CM	0	1985-07-19	57.75	42.33	94	94	1	8	8	8	87.69	11	27.27	57	91.23	36.92	11.82	65	1.97	11.318	8.466	4	65.1	0.16	7.2	8.8	4	65.0804	708.332	1954.9	4808.1	3781.96
2016-04-24	2016	2016泰达	10	2016恒大	1	424842016泰达2016恒大	0	4	4-2-3-1 (100.0%)	4231	2016泰达10	蒙特罗	CM	1	1987-07-26	57.75	42.33	94	94	1	3	3	18	66.04	7	28.57	45	68.89	33.96	13.67	53	2.19	10.288	7.686	3	42.3	0.1	6.5	8	3	42.2703	437.355	1445.43	4434.54	3928.15
2016-04-24	2016	2016亚泰	12	2016上港	3	424842016亚泰2016上港	1	3	4-2-3-1 (100.0%)	4231	2016亚泰32	李光	CM	0	1991-06-20	40.1	53.33	95	95	1	17	17	14	63.16	9	66.67	33	66.67	55.26	10	38	1.42	10.281	6.081	3	40.3	0.1	6.4	9.1	7	40.2554	325.09	1425.57	4452.12	4037.91
2016-04-24	2016	2016亚泰	12	2016上港	3	424842016亚泰2016上港	1	3	4-2-3-1 (100.0%)	4231	2016亚泰36	裴帅	CM	0	1993-01-14	40.1	53.33	72	95	0	16	21.1111	21.1111	62.79	7.91667	50	43.5417	69.7	30.23	7.81	56.7361	1.81	10.5054	5.79236	7.91667	110.438	0.25	6.6	8.8	1.31944	110.481	358.483	1242.29	4404.38	4390.41
2016-04-24	2016	2016亚泰	12	2016上港	3	424842016亚泰2016上港	1	3	4-2-3-1 (100.0%)	4231	2016亚泰24	闫峰	CM	0	1982-02-07	40.1	53.33	85	95	0	10	11.1765	12.2941	64.52	12.2941	63.64	32.4118	68.97	74.19	15.7	34.6471	1.45	10.1259	5.69888	2.23529	32.7471	0.08	6.3	8.8	6.70588	32.7367	285.895	1154.82	4525.43	4126.47
2016-04-24	2016	2016鲁能	14	2016永昌	16	424842016鲁能2016永昌	1	2	4-2-3-1 (100.0%)	4231	2016鲁能6	尤西雷	CM	1	1988-04-06	55.8333	64.46	96	96	1	19	19	16	85.45	2	100	103	86.41	14.55	14.56	110	3.37	10.272	7.556	6	145.5	0.34	6.4	8.1	3	145.48	544.978	1648.67	3560.37	4372.49
2016-04-24	2016	2016鲁能	14	2016永昌	16	424842016鲁能2016永昌	1	2	4-2-3-1 (100.0%)	4231	2016鲁能10	蒙蒂略	CM	1	1984-04-14	55.8333	64.46	59	96	0	2	3.25424	17.8983	80	6.50847	25	74.8475	80.43	27.27	11.24	89.4915	2.85	10.3778	7.85085	6.50847	124.963	0.29	6.4	7.6	3.25424	125.041	425.718	1402.46	3507.45	4917.18
2016-04-24	2016	2016鲁能	14	2016永昌	16	424842016鲁能2016永昌	1	2	4-2-3-1 (100.0%)	4231	2016鲁能22	蒿俊闵	CM	0	1987-03-24	55.8333	64.46	81	96	0	7	8.2963	16.5926	79.71	4.74074	25	75.8519	75	21.74	10.12	81.7778	2.33	10.3111	7.34341	9.48148	228.267	0.54	6.4	7.9	2.37037	228.234	373.79	1268.9	4209.21	4231.51
2016-04-03	2016	2016申花	4	2016永昌	16	424632016申花2016永昌	3	1	4-2-3-1 (100.0%)	4231	2016申花13	瓜林	CM	1	1986-06-30	47.85	55.64	97	97	1	13	13	19	77.11	9	88.89	70	81.43	32.53	13.63	83	1.88	10.281	6.907	12	260	0.58	6.4	8.7	6	259.952	768.328	1745.52	4081.8	3425.34
2016-04-03	2016	2016申花	4	2016永昌	16	424632016申花2016永昌	3	1	4-2-3-1 (100.0%)	4231	2016申花10	吉奥瓦尼·莫雷诺	CM	1	1986-07-01	47.85	55.64	97	97	1	6	6	20	70.59	12	33.33	58	77.59	44.12	11.03	68	2.01	9.05	5.384	9	147.6	0.33	5.7	6.7	6	147.608	342.263	1404.13	3441.14	3715.01
2016-04-03	2016	2016申花	4	2016永昌	16	424632016申花2016永昌	3	1	4-2-3-1 (100.0%)	4231	2016申花26	秦升	CM	0	1986-11-02	47.85	55.64	97	97	1	15	15	16	74.19	11	54.55	60	71.67	53.23	13.62	62	1.63	9.796	6.412	11	182.2	0.42	6.1	8.1	7	182.187	587.208	1373.05	4160.5	3492.87
2016-04-30	2016	2016恒大	1	2016申花	4	424902016恒大2016申花	2	1	4-2-3-1 (100.0%)	4231	2016恒大8	保利尼奥	CM	1	1988-07-25	43.1333	55.36	97	97	1	11	11	8	78.38	7	71.43	31	77.42	35.14	11.74	37	2.41	10.036	6.39	9	147.6	0.34	6.2	8.9	5	147.568	498.975	1352.71	3931.22	4105.07
2016-04-30	2016	2016恒大	1	2016申花	4	424902016恒大2016申花	2	1	4-2-3-1 (100.0%)	4231	2016恒大10	郑智	CM	0	1980-08-20	43.1333	55.36	77	97	0	12	15.1169	12.5974	75	6.2987	40	46.6104	75.68	42.5	14.23	50.3896	2.1	10.0855	6.24453	8.81818	203.448	0.47	6.2	9	2.51948	203.463	468.814	1244.63	3869.95	4299.25
2016-04-30	2016	2016恒大	1	2016申花	4	424902016恒大2016申花	2	1	4-2-3-1 (100.0%)	4231	2016恒大11	高拉特	CM	1	1991-06-05	43.1333	55.36	97	97	1	7	7	11	78.43	7	57.14	41	80.49	39.22	9.42	51	1.86	9.994	6.426	7	156.8	0.35	6.1	8.9	2	156.798	760.055	1616.04	3440.07	4021.12
2016-04-30	2016	2016国安	5	2016力帆	8	424902016国安2016力帆	1	1	4-2-3-1 (100.0%)	4231	2016国安5	拉尔夫	CM	1	1984-06-09	51.5	52.68	94	94	1	8	8	10	76.19	12	58.33	41	75.61	26.19	14.95	42	2.12	10.308	7.319	5	95.7	0.23	6.5	8.5	10	95.6758	313.636	1455.44	4371.69	4072
2016-04-30	2016	2016国安	5	2016力帆	8	424902016国安2016力帆	1	1	4-2-3-1 (100.0%)	4231	2016国安21	雷纳托.奥古斯托	CM	1	1988-02-08	51.5	52.68	94	94	1	3	3	7	86.27	8	12.5	45	82.22	41.18	10.78	51	2.31	10.148	7.013	4	69.8	0.17	6.4	8.2	3	69.8203	632.662	1885.57	3478.79	4081.55
2016-04-30	2016	2016国安	5	2016力帆	8	424902016国安2016力帆	1	1	4-2-3-1 (100.0%)	4231	2016国安8	朴成	CM	0	1989-08-21	51.5	52.68	94	94	1	6	6	12	80.33	4	50	55	87.27	37.7	10.52	61	2.03	11.117	7.972	7	151.8	0.36	7	9.3	2	151.818	711.348	1757.79	4486.54	4009.36
2016-05-14	2016	2016鲁能	14	2016亚泰	12	425042016鲁能2016亚泰	0	0	4-2-3-1 (100.0%)	4231	2016鲁能15	李微	CM	0	1985-03-18	51.3	55.97	96	96	1	12	12	12	77.78	10	80	51	82.35	38.89	14.53	54	1.98	10.264	7.084	1	12.6	0.03	6.4	8.3	11	12.6379	274.253	1133.55	4699.22	4144.32
2016-05-14	2016	2016鲁能	14	2016亚泰	12	425042016鲁能2016亚泰	0	0	4-2-3-1 (100.0%)	4231	2016鲁能6	尤西雷	CM	1	1988-04-06	51.3	55.97	84	96	0	22	25.1429	14.8571	81.43	11.4286	60	76.5714	83.58	34.29	15.8	80	2.3	10.792	7.55657	9.14286	203.2	0.47	6.7	8.5	10.2857	203.165	441.478	1588.23	4156.57	4402.92
2016-05-14	2016	2016鲁能	14	2016亚泰	12	425042016鲁能2016亚泰	0	0	4-2-3-1 (100.0%)	4231	2016鲁能21	阿洛伊西奥.多斯桑托斯	CM	1	1988-06-19	51.3	55.97	96	96	1	4	4	13	73.47	9	77.78	41	70.73	36.73	7.5	49	2.29	10.528	7.251	19	329.1	0.76	6.5	8.5	7	329.056	712.198	1542	3581.19	4363.79
2016-05-14	2016	2016泰达	10	2016建业	13	425042016泰达2016建业	0	0	4-2-3-1 (100.0%)	4231	2016泰达26	曹阳	CM	0	1981-12-15	51.8833	47.68	65	94	0	13	18.8	14.4615	66.67	4.33846	0	36.1538	76	43.33	15.39	43.3846	1.87	10.9821	7.89745	1.44615	16.1969	0.04	7	8.5	2.89231	16.2238	343.465	1514.55	4850.07	4258.44
2016-05-14	2016	2016泰达	10	2016建业	13	425042016泰达2016建业	0	0	4-2-3-1 (100.0%)	4231	2016泰达6	周海滨	CM	0	1985-07-19	51.8833	47.68	94	94	1	10	10	13	76.36	11	63.64	47	74.47	45.45	14.28	55	1.73	11.393	7.602	5	108.5	0.25	7.2	8.8	7	108.511	567.854	1497.87	5298.52	3920.32
2016-05-14	2016	2016泰达	10	2016建业	13	425042016泰达2016建业	0	0	4-2-3-1 (100.0%)	4231	2016泰达10	蒙特罗	CM	1	1987-07-26	51.8833	47.68	85	94	0	10	11.0588	17.6941	68.63	15.4824	42.86	46.4471	69.05	37.25	11.24	56.4	1.76	9.79701	6.53134	3.31765	76.3059	0.17	6.2	7.5	2.21176	76.2572	392.862	1058.54	3980.54	4288.41
2016-05-14	2016	2016恒大	1	2016华夏	7	425042016恒大2016华夏	2	0	4-2-3-1 (100.0%)	4231	2016恒大8	保利尼奥	CM	1	1988-07-25	58.5167	59.22	95	95	1	6	6	11	87.78	7	57.14	80	93.75	18.89	12.25	90	2.67	10.485	7.563	2	37	0.09	6.6	7.8	8	36.967	306.776	1159.71	4631.08	4350.19
2016-05-14	2016	2016恒大	1	2016华夏	7	425042016恒大2016华夏	2	0	4-2-3-1 (100.0%)	4231	2016恒大10	郑智	CM	0	1980-08-20	58.5167	59.22	95	95	1	12	12	9	90.11	6	50	87	89.66	27.47	16.05	91	2.34	10.614	7.904	6	130.2	0.3	6.7	8.1	2	130.243	431.806	1132.96	4790.48	4128.54
2016-05-14	2016	2016恒大	1	2016华夏	7	425042016恒大2016华夏	2	0	4-2-3-1 (100.0%)	4231	2016恒大11	高拉特	CM	1	1991-06-05	58.5167	59.22	91	95	0	6	6.26374	15.6593	79.73	7.30769	71.43	69.9451	80.6	27.03	7.58	77.2527	2.43	10.5189	7.88187	2.08791	38.8352	0.09	6.6	8	2.08791	38.8841	393.27	1508.52	4517.88	4059.94
2016-05-14	2016	2016苏宁	2	2016永昌	16	425042016苏宁2016永昌	0	0	4-2-3-1 (100.0%)	4231	2016苏宁7	拉米雷斯	CM	1	1987-03-24	55.2833	61.07	94	94	1	11	11	22	79.44	8	50	94	79.79	29.91	14.8	107	2.27	9.77	7.063	1	12.5	0.03	6.2	7.7	7	12.4966	308.719	1074.81	4306.78	4067.32
2016-05-14	2016	2016苏宁	2	2016永昌	16	425042016苏宁2016永昌	0	0	4-2-3-1 (100.0%)	4231	2016苏宁16	萨米尔	CM	1	1987-04-23	55.2833	61.07	94	94	1	4	4	21	73.42	4	50	68	73.53	30.38	11.52	79	2.37	9.981	7.072	8	146.7	0.35	6.3	7.7	2	146.734	539.975	1109.45	3835.34	4349.88
2016-05-14	2016	2016苏宁	2	2016永昌	16	425042016苏宁2016永昌	0	0	4-2-3-1 (100.0%)	4231	2016苏宁12	张晓彬（大）	CM	0	1993-10-23	55.2833	61.07	91	94	0	5	5.16484	5.16484	91.8	5.16484	80	61.978	88.33	36.07	14.59	63.011	1.87	10.779	7.78237	5.16484	80.2615	0.19	6.8	8.4	5.16484	80.2752	523.067	1313.88	4830.81	4030.67
2016-05-14	2016	2016国安	5	2016上港	3	425042016国安2016上港	2	1	4-2-3-1 (100.0%)	4231	2016国安21	雷纳托.奥古斯托	CM	1	1988-02-08	52.6	51.6	96	96	1	8	8	25	70.59	7	42.86	73	65.75	35.29	11.14	85	2.19	10.232	7.09	12	200.7	0.48	6.4	8.1	5	200.696	838.353	1805.19	3563.04	3824.24
2016-05-14	2016	2016国安	5	2016上港	3	425042016国安2016上港	2	1	4-2-3-1 (100.0%)	4231	2016国安5	拉尔夫	CM	1	1984-06-09	52.6	51.6	96	96	1	19	19	10	79.59	9	66.67	45	80	46.94	14.44	49	1.61	10.742	7.601	7	138.9	0.33	6.7	8.7	7	138.89	564.193	1448.49	4658.01	3932.45
2016-05-14	2016	2016国安	5	2016上港	3	425042016国安2016上港	2	1	4-2-3-1 (100.0%)	4231	2016国安6	张晓彬	CM	0	1985-02-14	52.6	51.6	88	96	0	16	17.4545	8.72727	87.3	16.3636	60	63.2727	87.93	30.16	10.15	68.7273	2.29	10.9822	7.75091	5.45455	115.964	0.28	6.9	8.8	4.36364	115.958	518.804	1936.53	4460.86	3950.02
2016-05-14	2016	2016上港	3	2016国安	5	425042016上港2016国安	1	2	4-2-3-1 (100.0%)	4231	2016上港21	于海	CM	0	1987-06-04	52.6	48.4	96	96	1	13	13	11	80.7	7	42.86	50	86	36.84	10.77	57	1.82	10.979	7.633	7	143.1	0.32	6.8	8.7	6	143.07	545.47	1708.7	4240.52	4341.41
2016-05-14	2016	2016上港	3	2016国安	5	425042016上港2016国安	1	2	4-2-3-1 (100.0%)	4231	2016上港10	孔卡	CM	1	1983-05-11	52.6	48.4	96	96	1	8	8	24	69.62	19	57.89	65	69.23	35.44	10.75	79	2.06	11.019	7.671	9	121.5	0.29	6.9	8.7	3	121.494	574.969	2131.89	4189.77	4000.79
2016-05-14	2016	2016上港	3	2016国安	5	425042016上港2016国安	1	2	4-2-3-1 (100.0%)	4231	2016上港6	蔡慧康	CM	0	1989-10-10	52.6	48.4	96	96	1	17	17	15	68.75	17	58.82	46	69.57	41.67	13	48	1.79	10.447	7.225	5	82	0.17	6.5	8.2	15	81.9933	423.679	1146.6	4292.39	4501.96
2016-05-15	2016	2016富德	9	2016力帆	8	425052016富德2016力帆	1	1	4-2-3-1 (100.0%)	4231	2016富德14	尹比加兰	CM	1	1990-05-07	57.5	47.67	98	98	1	6	6	17	79.27	8	62.5	79	77.22	47.56	11.25	82	1.95	11.067	8.413	5	63.5	0.15	6.8	8.8	1	63.4672	576.813	1761.67	4762.04	3902.76
2016-05-15	2016	2016富德	9	2016力帆	8	425052016富德2016力帆	1	1	4-2-3-1 (100.0%)	4231	2016富德19	李浩	CM	0	1992-01-29	57.5	47.67	84	98	0	10	11.6667	9.33333	85.96	5.83333	100	64.1667	85.45	36.84	10.61	66.5	2.12	11.7413	9.07317	5.83333	114.567	0.27	7.1	9	7	114.622	648.95	1691.16	5306.59	3979.73
2016-05-15	2016	2016富德	9	2016力帆	8	425052016富德2016力帆	1	1	4-2-3-1 (100.0%)	4231	2016富德8	池忠国	CM	0	1989-10-26	57.5	47.67	98	98	1	14	14	15	79.45	5	40	66	80.3	38.36	12.64	73	2.21	11.234	8.608	1	11.2	0.03	6.9	9	4	11.2278	505.638	2070.32	4831.06	3815.94
2016-05-18	2016	2016华夏	7	2016国安	5	425082016华夏2016国安	2	0	4-2-3-1 (100.0%)	4231	2016华夏25	姆比亚	CM	1	1986-05-20	58.4167	42.05	96	96	1	17	17	12	76.47	8	87.5	46	78.26	39.22	11.56	51	2.2	11.509	8.691	0	0	0	7.2	8.9	4	0	428.67	1847.54	5270.57	3962.05
2016-05-18	2016	2016华夏	7	2016国安	5	425082016华夏2016国安	2	0	4-2-3-1 (100.0%)	4231	2016华夏10	拉维奇	CM	1	1985-05-03	58.4167	42.05	96	96	1	7	7	27	63.01	8	37.5	55	69.09	41.1	11.69	73	2.34	11.294	8.296	13	298.5	0.72	7	8.5	4	298.536	554.597	1500.79	4541.99	4398.04
2016-05-18	2016	2016华夏	7	2016国安	5	425082016华夏2016国安	2	0	4-2-3-1 (100.0%)	4231	2016华夏30	李行	CM	0	1989-09-19	58.4167	42.05	93	96	0	9	9.29032	15.4839	73.21	3.09677	0	52.6452	74.51	37.5	12.53	57.8065	2.29	10.9956	8.31071	0	0	0	6.8	8.4	2.06452	0	188.155	1567.42	5234.95	4005.6
2016-05-21	2016	2016宏运	11	2016恒大	1	425112016宏运2016恒大	0	3	4-2-3-1 (100.0%)	4231	2016宏运8	张野	CM	0	1987-04-26	50.4667	41.72	62	93	0	1	1.5	10.5	76.67	0	0	45	73.33	40	10.33	45	2	10.146	6.843	4.5	70.2	0.17	6.5	8.6	0	70.2212	351.256	1403.53	4337.86	3983.83
2016-05-21	2016	2016宏运	11	2016恒大	1	425112016宏运2016恒大	0	3	4-2-3-1 (100.0%)	4231	2016宏运18	倪玉崧	CM	0	1991-01-01	50.4667	41.72	62	93	0	2	3	6	85.71	4.5	0	40.5	88.89	46.43	6.92	42	1.75	11.2545	7.8525	7.5	190.2	0.44	7.2	9.8	0	190.224	668.376	1871.48	4884.8	3639.57
2016-05-21	2016	2016宏运	11	2016恒大	1	425112016宏运2016恒大	0	3	4-2-3-1 (100.0%)	4231	2016宏运4	孙世林	CM	0	1989-10-24	50.4667	41.72	93	93	1	19	19	19	73.61	3	66.67	67	71.64	43.06	11.09	72	1.88	11.36	8.012	6	85.4	0.21	7.3	9.6	5	85.4382	780.629	2034.81	4966.21	3492.67
2016-05-21	2016	2016上港	3	2016绿城	15	425112016上港2016绿城	1	0	4-2-3-1 (100.0%)	4231	2016上港21	于海	CM	0	1987-06-04	54.0167	54.34	94	94	1	17	17	14	80	8	50	67	79.1	35.71	13.55	70	1.99	10.605	7.327	1	19.2	0.04	6.7	8.1	8	19.2361	483.606	1357.41	4333.09	4411.45
2016-05-21	2016	2016上港	3	2016绿城	15	425112016上港2016绿城	1	0	4-2-3-1 (100.0%)	4231	2016上港10	孔卡	CM	1	1983-05-11	54.0167	54.34	94	94	1	6	6	22	72.15	11	27.27	70	68.57	29.11	14.07	79	2.52	10.762	7.663	5	100.3	0.23	6.8	8.5	1	100.341	537.147	1685.22	4386.1	4053.3
2016-05-21	2016	2016上港	3	2016绿城	15	425112016上港2016绿城	1	0	4-2-3-1 (100.0%)	4231	2016上港5	汪嘉捷	CM	0	1988-11-15	54.0167	54.34	86	94	0	10	10.9302	12.0233	78.85	10.9302	70	50.2791	80.43	32.69	14.71	56.8372	1.96	10.9259	7.62056	2.18605	54.9791	0.13	7	8.3	8.74419	55.0311	291.242	1333.75	4974.73	4271.2
2016-05-22	2016	2016国安	5	2016永昌	16	425122016国安2016永昌	1	1	4-2-3-1 (100.0%)	4231	2016国安5	拉尔夫	CM	1	1984-06-09	56.5333	69.86	95	95	1	18	18	14	87.27	5	40	109	86.24	30	11.98	110	2.07	10.117	7.513	4	49.2	0.12	6.3	8	6	49.2048	386.158	1291.66	4220.59	4169.55
2016-05-22	2016	2016国安	5	2016永昌	16	425122016国安2016永昌	1	1	4-2-3-1 (100.0%)	4231	2016国安10	张稀哲	CM	0	1991-01-23	56.5333	69.86	95	95	1	3	3	12	82.35	10	30	62	82.26	33.82	8.37	68	2.44	10.037	7.218	5	104.8	0.25	6.3	7.7	1	104.766	314.509	1083.75	4374.44	4159.17
2016-05-22	2016	2016国安	5	2016永昌	16	425122016国安2016永昌	1	1	4-2-3-1 (100.0%)	4231	2016国安6	张晓彬	CM	0	1985-02-14	56.5333	69.86	95	95	1	5	5	12	88.99	4	25	107	85.98	22.02	14.02	109	2.24	10.121	7.449	2	24.8	0.06	6.3	7.9	1	24.8059	214.765	1310.52	4334.58	4235.97
2016-05-22	2016	2016申花	4	2016力帆	8	425122016申花2016力帆	1	0	4-2-3-1 (100.0%)	4231	2016申花10	吉奥瓦尼·莫雷诺	CM	1	1986-07-01	50.8833	47.03	97	97	1	6	6	22	65.08	11	45.45	52	67.31	39.68	12.33	63	2.16	10.27	6.854	12	235.7	0.55	6.3	8.1	12	235.73	576.396	1019.87	3489.72	4948.43
2016-05-22	2016	2016申花	4	2016力帆	8	425122016申花2016力帆	1	0	4-2-3-1 (100.0%)	4231	2016申花13	瓜林	CM	1	1986-06-30	50.8833	47.03	97	97	1	13	13	20	72.6	6	100	64	67.19	47.95	19.21	73	1.86	10.855	7.836	3	29.8	0.07	6.7	9.2	7	29.8278	496.271	2117.49	4507.56	3703.47
2016-05-22	2016	2016申花	4	2016力帆	8	425122016申花2016力帆	1	0	4-2-3-1 (100.0%)	4231	2016申花26	秦升	CM	0	1986-11-02	50.8833	47.03	97	97	1	17	17	13	71.11	5	80	41	65.85	53.33	15.97	45	1.6	10.904	7.38	6	88.9	0.21	6.7	8.7	5	88.9122	641.473	1518.1	4314.67	4340.5
2016-05-27	2016	2016申花	4	2016泰达	10	425172016申花2016泰达	2	2	4-2-3-1 (100.0%)	4231	2016申花13	瓜林	CM	1	1986-06-30	47.15	57.37	97	97	1	15	15	21	67.19	2	50	52	73.08	35.94	14.06	64	2.19	11.028	7.088	9	158	0.36	6.8	9	7	157.968	655.518	1914.98	4408.34	3890.87
2016-05-27	2016	2016申花	4	2016泰达	10	425172016申花2016泰达	2	2	4-2-3-1 (100.0%)	4231	2016申花10	吉奥瓦尼·莫雷诺	CM	1	1986-07-01	47.15	57.37	97	97	1	7	7	16	70.91	14	57.14	47	76.6	34.55	10.76	55	2.31	9.436	5.96	6	92.7	0.21	5.9	7.6	14	92.7057	525.282	1159.41	2959.57	4699.48
2016-05-27	2016	2016申花	4	2016泰达	10	425172016申花2016泰达	2	2	4-2-3-1 (100.0%)	4231	2016申花26	秦升	CM	0	1986-11-02	47.15	57.37	97	97	1	15	15	16	72.88	9	66.67	56	69.64	40.68	17.32	59	1.92	10.404	6.608	4	100.3	0.23	6.5	8.4	12	100.285	401.806	1348.63	4129.11	4424.58
2016-05-28	2016	2016苏宁	2	2016绿城	15	425182016苏宁2016绿城	1	1	4-2-3-1 (100.0%)	4231	2016苏宁7	拉米雷斯	CM	1	1987-03-24	53.6167	50.64	62	97	0	9	14.0806	15.6452	62.96	9.3871	0	37.5484	70.83	48.15	11.88	42.2419	1.81	10.9907	8.01502	15.6452	282.552	0.66	6.8	8.7	9.3871	282.563	397.312	1683.34	4494.27	4133.23
2016-05-28	2016	2016苏宁	2	2016绿城	15	425182016苏宁2016绿城	1	1	4-2-3-1 (100.0%)	4231	2016苏宁22	吴曦	CM	0	1989-02-19	53.6167	50.64	92	97	0	7	7.38043	13.7065	67.5	7.38043	28.57	34.7935	72.73	37.5	10.57	42.1739	2.08	11.1487	7.74524	11.5978	244.925	0.58	6.9	8.6	3.16304	244.946	572.217	1680.07	4477.84	4173.61
2016-05-28	2016	2016苏宁	2	2016绿城	15	425182016苏宁2016绿城	1	1	4-2-3-1 (100.0%)	4231	2016苏宁12	张晓彬（大）	CM	0	1993-10-23	53.6167	50.64	97	97	1	12	12	9	76.32	2	100	38	73.68	52.63	10.58	38	1.84	10.512	7.491	8	137.3	0.32	6.5	8.4	5	137.342	460.205	1549.12	4590.41	3774.71
2016-05-28	2016	2016富德	9	2016宏运	11	425182016富德2016宏运	4	1	4-2-3-1 (100.0%)	4231	2016富德24	李浩杰	CM	0	1993-07-03	56.2167	46.9	96	96	1	15	15	10	86.84	8	75	72	90.28	51.32	9.8	76	1.71	11.049	7.885	3	53.8	0.13	6.9	8.4	2	53.773	419.875	1361.86	5055.21	4158.29
2016-05-28	2016	2016富德	9	2016宏运	11	425182016富德2016宏运	4	1	4-2-3-1 (100.0%)	4231	2016富德14	尹比加兰	CM	1	1990-05-07	56.2167	46.9	96	96	1	6	6	24	70	4	75	75	68	57.5	17	80	1.83	10.899	7.925	2	27.4	0.07	6.8	8.5	3	27.361	652.842	1557.65	4363.1	4297.92
2016-05-28	2016	2016富德	9	2016宏运	11	425182016富德2016宏运	4	1	4-2-3-1 (100.0%)	4231	2016富德8	池忠国	CM	0	1989-10-26	56.2167	46.9	67	96	0	10	14.3284	15.7612	78.85	2.86567	100	65.9104	82.61	38.46	13.44	74.5075	1.96	10.9999	8.10699	1.43284	19.3433	0.05	6.8	8.8	0	19.3396	527.545	1889.68	4422.69	4141.04
2016-05-07	2016	2016申花	4	2016宏运	11	424972016申花2016宏运	0	0	4-2-3-1 (100.0%)	4231	2016申花10	吉奥瓦尼·莫雷诺	CM	1	1986-07-01	47.15	59.23	95	95	1	10	10	24	55.56	23	60.87	40	55	42.59	9.86	54	1.96	9.864	6.333	7	161.5	0.38	6.2	8.1	17	161.549	580.334	1105.93	3751.27	4264.91
2016-05-07	2016	2016申花	4	2016宏运	11	424972016申花2016宏运	0	0	4-2-3-1 (100.0%)	4231	2016申花13	瓜林	CM	1	1986-06-30	47.15	59.23	95	95	1	19	19	25	70.24	12	50	73	68.49	53.57	17	84	1.6	10.937	7.308	6	105.9	0.24	6.8	9.3	6	105.925	767.705	1838.76	4772.65	3451.72
2016-05-07	2016	2016申花	4	2016宏运	11	424972016申花2016宏运	0	0	4-2-3-1 (100.0%)	4231	2016申花26	秦升	CM	0	1986-11-02	47.15	59.23	95	95	1	12	12	21	59.62	6	33.33	48	52.08	53.85	22.75	52	1.77	10.718	6.809	3	48.1	0.12	6.7	8.7	1	48.133	502.059	1599.82	4455.42	4112.26
2016-05-08	2016	2016上港	3	2016永昌	16	424982016上港2016永昌	2	1	4-2-3-1 (100.0%)	4231	2016上港21	于海	CM	0	1987-06-04	48.05	55.82	94	94	1	6	6	8	82.98	16	37.5	43	83.72	53.19	11	47	1.77	10.507	6.772	4	73.6	0.17	6.7	8.5	9	73.571	518.273	1636.03	4083.59	4195.7
2016-05-08	2016	2016上港	3	2016永昌	16	424982016上港2016永昌	2	1	4-2-3-1 (100.0%)	4231	2016上港10	孔卡	CM	1	1983-05-11	48.05	55.82	94	94	1	15	15	34	66.99	5	40	82	60.98	24.27	15.79	103	2.53	10.998	7.334	4	76.3	0.19	7	9.2	0	76.279	690.375	1650.74	4433.76	4146.48
2016-05-08	2016	2016上港	3	2016永昌	16	424982016上港2016永昌	2	1	4-2-3-1 (100.0%)	4231	2016上港6	蔡慧康	CM	0	1989-10-10	48.05	55.82	94	94	1	19	19	11	79.25	11	45.45	51	82.35	49.06	14.12	53	1.79	10.38	6.75	3	38.4	0.1	6.6	8.4	10	38.4266	600.727	1260.74	4088.07	4392.42
2016-06-11	2016	2016恒大	1	2016永昌	16	425322016恒大2016永昌	0	0	4-2-3-1 (100.0%)	4231	2016恒大8	保利尼奥	CM	1	1988-07-25	51.5333	65.06	97	97	1	8	8	13	82.19	5	40	67	89.55	20.55	10.92	73	2.93	10.623	7.644	4	106	0.24	6.6	8.9	4	105.985	531.19	1696.45	4308.83	3980.72
2016-06-11	2016	2016恒大	1	2016永昌	16	425322016恒大2016永昌	0	0	4-2-3-1 (100.0%)	4231	2016恒大10	郑智	CM	0	1980-08-20	51.5333	65.06	47	97	0	8	16.5106	4.12766	95.74	10.3191	60	90.8085	93.18	25.53	14.14	97	2.77	11.0869	7.74555	8.25532	231.562	0.53	6.8	9	6.19149	231.526	249.984	1764.63	4617.28	4222.72
2016-06-11	2016	2016恒大	1	2016永昌	16	425322016恒大2016永昌	0	0	4-2-3-1 (100.0%)	4231	2016恒大11	高拉特	CM	1	1991-06-05	51.5333	65.06	97	97	1	3	3	8	90.36	2	100	76	82.89	33.73	9.2	83	2.81	9.394	6.738	6	102.3	0.23	5.8	7.8	5	102.329	624.514	1348.68	3250.34	4067.86
2016-06-12	2016	2016国安	5	2016亚泰	12	425332016国安2016亚泰	2	0	4-2-3-1 (100.0%)	4231	2016国安5	拉尔夫	CM	1	1984-06-09	53.45	67.54	100	100	1	6	6	8	91.01	3	33.33	88	89.77	33.71	14.62	89	2	10.416	7.505	0	0	0	6.2	8.4	2	0	277.381	1361.23	4935.21	3842.58
2016-06-12	2016	2016国安	5	2016亚泰	12	425332016国安2016亚泰	2	0	4-2-3-1 (100.0%)	4231	2016国安10	张稀哲	CM	0	1991-01-23	53.45	67.54	100	100	1	7	7	23	73.26	6	33.33	75	73.33	39.53	11.46	86	1.95	10.079	6.919	2	30.7	0.07	6	7.8	0	30.6775	477.276	967.607	4415.22	4188.05
2016-06-12	2016	2016国安	5	2016亚泰	12	425332016国安2016亚泰	2	0	4-2-3-1 (100.0%)	4231	2016国安6	张晓彬	CM	0	1985-02-14	53.45	67.54	100	100	1	10	10	5	95.37	2	50	105	94.29	13.89	12.9	108	2.37	10.72	7.346	2	25.5	0.06	6.4	8.2	1	25.5348	315.734	1392.31	4677.49	4309.14
2016-06-14	2016	2016恒大	1	2016泰达	10	425352016恒大2016泰达	2	0	4-2-3-1 (100.0%)	4231	2016恒大8	保利尼奥	CM	1	1988-07-25	58.6167	66.46	96	96	1	11	11	15	85.44	6	50	95	90.53	20.39	9.61	103	2.41	10.849	8.075	4	73.3	0.17	6.7	8.3	2	73.2817	375.047	1439.67	4712.73	4247.94
2016-06-14	2016	2016恒大	1	2016泰达	10	425352016恒大2016泰达	2	0	4-2-3-1 (100.0%)	4231	2016恒大16	黄博文（恒大）	CM	0	1987-07-13	58.6167	66.46	96	96	1	11	11	8	93.6	6	50	124	92.74	24.8	13.61	125	2.28	10.909	8.046	0	0	0	6.8	8.2	4	0	351.7	1345.02	4963.09	4249.36
2016-06-14	2016	2016恒大	1	2016泰达	10	425352016恒大2016泰达	2	0	4-2-3-1 (100.0%)	4231	2016恒大11	高拉特	CM	1	1991-06-05	58.6167	66.46	91	96	0	6	6.32967	17.9341	81.11	7.38462	71.43	89.6703	83.53	34.44	7.07	94.9451	2.18	10.7858	8.29398	6.32967	123.64	0.3	6.7	8.4	4.21978	123.668	761.586	1492.16	4366.91	4041.41
2016-06-14	2016	2016泰达	10	2016恒大	1	425352016泰达2016恒大	0	2	4-2-3-1 (100.0%)	4231	2016泰达22	郭皓	CM	0	1993-01-14	58.6167	33.54	96	96	1	10	10	8	75	3	33.33	29	82.76	46.88	10.31	32	2.06	11.506	8.548	2	56.1	0.12	7.2	8.7	1	56.1054	346.544	1422.86	5672.03	4008.89
2016-06-14	2016	2016泰达	10	2016恒大	1	425352016泰达2016恒大	0	2	4-2-3-1 (100.0%)	4231	2016泰达28	范柏群	CM	0	1987-02-18	58.6167	33.54	61	96	0	7	11.0164	6.29508	80.95	6.29508	0	33.0492	76.19	23.81	10.79	33.0492	1.86	10.9283	8.13325	3.14754	55.8689	0.13	6.7	8.2	1.57377	55.8661	572.854	1304.78	4605.98	4388.96
2016-06-14	2016	2016泰达	10	2016恒大	1	425352016泰达2016恒大	0	2	4-2-3-1 (100.0%)	4231	2016泰达10	蒙特罗	CM	1	1987-07-26	58.6167	33.54	96	96	1	13	13	25	59.02	7	71.43	52	63.46	36.07	16.03	61	2	10.245	7.693	4	74.2	0.17	6.4	7.9	3	74.2234	465.064	1196.48	4213.48	4295.7
2016-06-15	2016	2016苏宁	2	2016富力	6	425362016苏宁2016富力	1	1	4-2-3-1 (100.0%)	4231	2016苏宁21	李智超	CM	0	1989-02-18	54.3667	55.38	75	94	0	12	15.04	20.0533	68.63	5.01333	50	56.4	71.11	33.33	10.11	63.92	1.96	9.94269	7.80075	5.01333	146.139	0.33	6.3	7.8	6.26667	146.187	453.842	1336.34	4232.79	3772.95
2016-06-15	2016	2016苏宁	2	2016富力	6	425362016苏宁2016富力	1	1	4-2-3-1 (100.0%)	4231	2016苏宁7	拉米雷斯	CM	1	1987-03-24	54.3667	55.38	61	94	0	8	12.3279	23.1148	72.73	4.62295	100	72.4262	72.34	36.36	11.61	84.7541	1.91	11.6406	9.06098	7.70492	141.462	0.33	7.4	8.8	4.62295	141.492	586.753	1733.06	5564.52	3615.09
2016-06-15	2016	2016苏宁	2	2016富力	6	425362016苏宁2016富力	1	1	4-2-3-1 (100.0%)	4231	2016苏宁8	刘建业	CM	0	1987-06-17	54.3667	55.38	94	94	1	12	12	7	90.54	2	0	73	90.41	28.38	15.6	74	2.19	11.354	8.407	1	17.4	0.04	7.2	9.3	2	17.4364	633.625	1899.61	5624.62	3179.08
2016-06-15	2016	2016上港	3	2016亚泰	12	425362016上港2016亚泰	1	1	4-2-3-1 (100.0%)	4231	2016上港21	于海	CM	0	1987-06-04	56.7	69.5	95	95	1	9	9	7	88.33	8	62.5	57	89.47	31.67	16.32	60	1.98	10.633	7.536	2	61.8	0.14	6.7	8	6	61.7967	525.266	1473.58	4310.29	4262.24
2016-06-15	2016	2016上港	3	2016亚泰	12	425362016上港2016亚泰	1	1	4-2-3-1 (100.0%)	4231	2016上港10	孔卡	CM	1	1983-05-11	56.7	69.5	95	95	1	6	6	20	82.14	4	50	104	80.77	19.64	19.04	112	3.16	10.435	7.406	1	22.2	0.05	6.5	7.8	1	22.159	434.158	1602.61	3976.46	4400.11
2016-06-15	2016	2016上港	3	2016亚泰	12	425362016上港2016亚泰	1	1	4-2-3-1 (100.0%)	4231	2016上港6	蔡慧康	CM	0	1989-10-10	56.7	69.5	95	95	1	23	23	10	89.25	17	64.71	89	93.26	31.18	11	93	1.85	9.964	7.026	5	83.3	0.2	6.3	7.4	10	83.3239	326.093	1056.82	3732.61	4765.65
2016-06-15	2016	2016华夏	7	2016申花	4	425362016华夏2016申花	2	2	4-2-3-1 (100.0%)	4231	2016华夏25	姆比亚	CM	1	1986-05-20	57.2333	52.18	97	97	1	13	13	12	84.81	4	75	71	85.92	25.32	11.64	79	2.18	11.167	8.243	5	126.5	0.3	6.8	8.6	9	126.461	488.238	1630.48	4773.71	4147.99
2016-06-15	2016	2016华夏	7	2016申花	4	425362016华夏2016申花	2	2	4-2-3-1 (100.0%)	4231	2016华夏7	姜坤	CM	0	1978-08-02	57.2333	52.18	97	97	1	5	5	11	80.36	5	20	52	78.85	33.93	10.97	56	2.79	10.721	7.884	8	159.7	0.37	6.6	8.3	1	159.727	546.683	1217.45	4396.01	4401.14
2016-06-15	2016	2016华夏	7	2016申花	4	425362016华夏2016申花	2	2	4-2-3-1 (100.0%)	4231	2016华夏6	罗森文	CM	0	1993-01-16	57.2333	52.18	50	97	0	4	7.76	15.52	70.37	1.94	0	46.56	70.83	18.52	9.13	52.38	2.37	11.188	7.8764	7.76	140.844	0.33	6.9	8.5	0	140.932	441.556	1032.14	5352.07	4220.83
2016-06-15	2016	2016华夏	7	2016申花	4	425362016华夏2016申花	2	2	4-2-3-1 (100.0%)	4231	2016华夏30	李行	CM	0	1989-09-19	57.2333	52.18	70	97	0	5	6.92857	8.31429	90.77	0	0	85.9143	88.71	24.62	7.92	90.0714	2.17	11.27	8.7882	1.38571	35.6129	0.09	7	9	1.38571	35.6789	183.752	1876.28	5411.23	3763.5
2016-06-15	2016	2016力帆	8	2016绿城	15	425362016力帆2016绿城	1	0	4-2-3-1 (100.0%)	4231	2016力帆14	郑又荣	CM	1	1989-12-14	51.9833	56.46	97	97	1	21	21	15	81.01	5	80	74	79.73	20.25	14.9	79	2.56	10.447	7.477	1	11.2	0.03	6.5	8.7	6	11.2274	256.922	1397.18	4814.71	3966.97
2016-06-15	2016	2016力帆	8	2016绿城	15	425362016力帆2016绿城	1	0	4-2-3-1 (100.0%)	4231	2016力帆6	王栋	CM	0	1981-09-10	51.9833	56.46	97	97	1	6	6	20	61.54	14	50	43	65.12	44.23	12.45	52	1.75	10.767	7.295	10	263.3	0.63	6.6	8.4	3	263.28	481.07	1282.11	4466.35	4274.17
2016-06-15	2016	2016力帆	8	2016绿城	15	425362016力帆2016绿城	1	0	4-2-3-1 (100.0%)	4231	2016力帆8	丁捷	CM	0	1987-04-29	51.9833	56.46	97	97	1	12	12	18	73.13	6	66.67	60	75	35.82	13.46	67	2.34	11.1	7.833	7	108.5	0.26	6.8	9	3	108.489	505.295	1557.37	4677.26	4251.93
2016-06-15	2016	2016绿城	15	2016力帆	8	425362016绿城2016力帆	0	1	4-2-3-1 (100.0%)	4231	2016绿城14	冯刚	CM	0	1993-03-06	51.9833	43.54	97	97	1	8	8	13	68.29	4	75	37	62.16	43.9	20	41	2.22	10.898	7.762	3	61.5	0.15	6.7	9	2	61.5234	575.559	1548.81	4969.48	3742.31
2016-06-15	2016	2016绿城	15	2016力帆	8	425362016绿城2016力帆	0	1	4-2-3-1 (100.0%)	4231	2016绿城25	黄希扬	CM	0	1985-06-14	51.9833	43.54	82	97	0	10	11.8293	13.0122	69.44	4.73171	25	41.4024	65.71	50	17.08	42.5854	1.83	10.1199	7.22295	4.73171	59.2646	0.14	6.3	8.3	2.36585	59.2761	380.541	1255.44	4104.13	4320.81
2016-06-15	2016	2016绿城	15	2016力帆	8	425362016绿城2016力帆	0	1	4-2-3-1 (100.0%)	4231	2016绿城17	卡希尔	CM	1	1979-12-06	51.9833	43.54	97	97	1	3	3	14	54.84	10	50	27	59.26	41.94	14.56	31	2.06	10.59	7.159	2	57.1	0.13	6.5	8.3	11	57.1387	554.383	1691.04	4013.59	4273.8
2016-06-18	2016	2016恒大	1	2016富德	9	425392016恒大2016富德	1	1	4-2-3-1 (100.0%)	4231	2016恒大8	保利尼奥	CM	1	1988-07-25	52.8833	64.5	97	97	1	18	18	14	83.33	13	53.85	70	81.43	22.62	11.68	84	2.69	10.862	7.824	1	11.5	0.03	6.7	8.9	10	11.4906	583.56	1864.9	4520.33	3881.65
2016-06-18	2016	2016恒大	1	2016富德	9	425392016恒大2016富德	1	1	4-2-3-1 (100.0%)	4231	2016恒大10	郑智	CM	0	1980-08-20	52.8833	64.5	97	97	1	16	16	18	80.43	10	80	84	78.57	16.3	17	92	2.74	11.178	8.22	7	118.1	0.27	6.9	9.3	2	118.117	798.765	1856.96	4698.67	3705.54
2016-06-18	2016	2016恒大	1	2016富德	9	425392016恒大2016富德	1	1	4-2-3-1 (100.0%)	4231	2016恒大11	高拉特	CM	1	1991-06-05	52.8833	64.5	97	97	1	12	12	20	76.47	1	0	74	81.08	25.88	8.91	85	2.36	9.689	7.118	10	251.6	0.59	6	8.1	3	251.631	633.961	1217.15	3512.98	4073.25
2016-06-19	2016	2016上港	3	2016鲁能	14	425402016上港2016鲁能	0	0	4-2-3-1 (100.0%)	4231	2016上港21	于海	CM	0	1987-06-04	61.3167	46.18	93	93	1	11	11	12	78.95	5	60	55	80	29.82	9.92	57	2.12	10.604	8.248	9	149.5	0.37	6.8	8.1	6	149.485	570.648	1429.5	3904.96	4549.9
2016-06-19	2016	2016上港	3	2016鲁能	14	425402016上港2016鲁能	0	0	4-2-3-1 (100.0%)	4231	2016上港10	孔卡	CM	1	1983-05-11	61.3167	46.18	93	93	1	8	8	21	73.75	3	33.33	76	67.11	28.75	16.09	80	2.6	10.384	7.913	2	39.5	0.1	6.7	7.7	1	39.5353	542.695	1264.16	3959.09	4578.44
2016-06-19	2016	2016上港	3	2016鲁能	14	425402016上港2016鲁能	0	0	4-2-3-1 (100.0%)	4231	2016上港6	蔡慧康	CM	0	1989-10-10	61.3167	46.18	93	93	1	10	10	8	85.71	11	63.64	52	88.46	30.36	13.68	56	2.04	10.208	7.929	4	59.1	0.15	6.5	7.8	9	59.0509	510.619	1385.8	3803.47	4449.3
2016-06-19	2016	2016苏宁	2	2016力帆	8	425402016苏宁2016力帆	2	1	4-2-3-1 (100.0%)	4231	2016苏宁10	阿莱士·特谢拉	CM	1	1990-01-06	54.3833	70.46	95	95	1	2	2	18	70.49	10	30	48	75	26.23	9.67	61	2.79	9.996	7.027	9	200.1	0.45	6.3	7.8	0	200.07	470.885	1233.6	3540.72	4551.21
2016-06-19	2016	2016苏宁	2	2016力帆	8	425402016苏宁2016力帆	2	1	4-2-3-1 (100.0%)	4231	2016苏宁7	拉米雷斯	CM	1	1987-03-24	54.3833	70.46	95	95	1	10	10	14	83.53	4	100	78	83.33	24.71	13.25	85	2.51	11.144	7.952	7	184.1	0.42	7	8.8	8	184.095	410.499	1577.05	5022.31	3950.26
2016-06-19	2016	2016苏宁	2	2016力帆	8	425402016苏宁2016力帆	2	1	4-2-3-1 (100.0%)	4231	2016苏宁8	刘建业	CM	0	1987-06-17	54.3833	70.46	49	95	0	6	11.6327	5.81633	94	3.87755	0	91.1224	89.36	16	19.38	96.9388	2.2	12.0766	8.18939	3.87755	65.7245	0.16	7.6	9.5	1.93878	65.7103	240.432	1737.68	6616.93	3416.4
2016-06-19	2016	2016苏宁	2	2016力帆	8	425402016苏宁2016力帆	2	1	4-2-3-1 (100.0%)	4231	2016苏宁12	张晓彬（大）	CM	0	1993-10-23	54.3833	70.46	46	95	0	4	8.26087	6.19565	90.32	4.13043	50	64.0217	83.87	22.58	13.64	64.0217	1.87	11.0014	8.04609	6.19565	137.543	0.31	6.9	8.4	0	137.486	441.724	1190.42	5453.47	3777.68
2016-06-19	2016	2016申花	4	2016绿城	15	425402016申花2016绿城	4	0	4-2-3-1 (100.0%)	4231	2016申花10	吉奥瓦尼·莫雷诺	CM	1	1986-07-01	50.3833	58.94	94	94	1	11	11	19	65.45	13	38.46	44	77.27	29.09	12.48	55	2.36	9.669	6.281	7	157	0.37	6.1	7.5	8	156.998	622.804	881.223	2918.79	5089.34
2016-06-19	2016	2016申花	4	2016绿城	15	425402016申花2016绿城	4	0	4-2-3-1 (100.0%)	4231	2016申花13	瓜林	CM	1	1986-06-30	50.3833	58.94	85	94	0	10	11.0588	17.6941	74.19	4.42353	50	58.6118	71.7	46.77	12.03	68.5647	1.79	10.4097	7.43706	5.52941	132.816	0.31	6.6	8.8	2.21176	132.828	466.102	1560.99	4425.35	3824.11
2016-06-19	2016	2016申花	4	2016绿城	15	425402016申花2016绿城	4	0	4-2-3-1 (100.0%)	4231	2016申花26	秦升	CM	0	1986-11-02	50.3833	58.94	94	94	1	16	16	14	76.27	11	27.27	57	77.19	50.85	15.85	59	1.59	10.011	6.534	3	54.3	0.13	6.4	7.8	4	54.2631	323.007	963.971	4011.97	4658.11
2016-06-24	2016	2016力帆	8	2016鲁能	14	425452016力帆2016鲁能	2	1	4-2-3-1 (100.0%)	4231	2016力帆14	郑又荣	CM	1	1989-12-14	55.6	39.26	96	96	1	17	17	11	77.08	8	62.5	47	78.72	33.33	14.9	48	2.25	10.681	8.014	0	0	0	6.6	8.6	4	0	428.167	1561.46	4741.23	3950.02
2016-06-24	2016	2016力帆	8	2016鲁能	14	425452016力帆2016鲁能	2	1	4-2-3-1 (100.0%)	4231	2016力帆8	丁捷	CM	0	1987-04-29	55.6	39.26	96	96	1	11	11	8	79.49	6	16.67	36	86.11	35.9	12.13	39	2.28	11.496	8.468	7	121.3	0.3	7.1	9.1	5	121.341	464.588	1768.02	5046.74	4095.04
2016-06-24	2016	2016力帆	8	2016鲁能	14	425452016力帆2016鲁能	2	1	4-2-3-1 (100.0%)	4231	2016力帆6	王栋	CM	0	1981-09-10	55.6	39.26	96	96	1	4	4	11	77.08	10	30	44	77.27	56.25	8.87	48	1.75	10.928	7.952	7	111	0.26	6.8	8.6	2	110.96	378.004	1604.81	4946.99	3887.36
2016-06-25	2016	2016绿城	15	2016华夏	7	425462016绿城2016华夏	1	0	4-2-3-1 (100.0%)	4231	2016绿城7	加比奥内塔	CM	1	1985-10-05	59	48.04	95	95	1	4	4	17	63.83	8	12.5	33	75.76	14.89	8.41	47	3.96	10.988	8.072	9	186.2	0.45	6.9	8.2	3	186.216	533.897	1555.84	4614.43	4097.81
2016-06-25	2016	2016绿城	15	2016华夏	7	425462016绿城2016华夏	1	0	4-2-3-1 (100.0%)	4231	2016绿城25	黄希扬	CM	0	1985-06-14	59	48.04	95	95	1	5	5	10	79.17	2	0	45	82.22	16.67	13.3	48	2.5	11.093	8.226	6	99.9	0.25	7	8.4	0	99.8993	334.914	1522.94	5169.92	3965.72
2016-06-25	2016	2016绿城	15	2016华夏	7	425462016绿城2016华夏	1	0	4-2-3-1 (100.0%)	4231	2016绿城17	卡希尔	CM	1	1979-12-06	59	48.04	95	95	1	19	19	12	82.86	16	62.5	69	78.26	50	11.03	70	2.01	12.171	9.036	3	49	0.12	7.7	9.2	17	48.9674	576.471	2379.33	5668.49	3497.56
2016-06-25	2016	2016上港	3	2016泰达	10	425462016上港2016泰达	1	1	4-2-3-1 (100.0%)	4231	2016上港21	于海	CM	0	1987-06-04	52.7333	52.45	96	96	1	8	8	13	75	12	58.33	46	80.43	50	8.22	52	1.71	11.606	7.893	13	223.7	0.54	7.2	9	11	223.659	690.362	1921.45	4451.55	4319.08
2016-06-25	2016	2016上港	3	2016泰达	10	425462016上港2016泰达	1	1	4-2-3-1 (100.0%)	4231	2016上港10	孔卡	CM	1	1983-05-11	52.7333	52.45	96	96	1	10	10	25	73.96	4	75	80	73.75	32.29	13.27	96	2.59	11.59	7.875	7	117.3	0.28	7.2	9	2	117.316	704.115	1802.23	4514.74	4451.24
2016-06-25	2016	2016上港	3	2016泰达	10	425462016上港2016泰达	1	1	4-2-3-1 (100.0%)	4231	2016上港6	蔡慧康	CM	0	1989-10-10	52.7333	52.45	96	96	1	11	11	7	85.71	15	40	45	84.44	32.65	12.97	49	1.92	11.141	7.633	3	31.2	0.07	6.9	8.7	7	31.2299	600.394	1585.17	4395.45	4529.24
2016-06-25	2016	2016泰达	10	2016上港	3	425462016泰达2016上港	1	1	4-2-3-1 (100.0%)	4231	2016泰达22	郭皓	CM	0	1993-01-14	52.7333	47.55	94	96	0	12	12.2553	8.17021	81.82	5.10638	60	42.8936	71.43	54.55	9.56	44.9362	1.77	11.7937	8.30502	4.08511	65.4638	0.15	7.3	9.4	7.14894	65.505	640.34	1619	5462.45	4006.55
2016-06-25	2016	2016泰达	10	2016上港	3	425462016泰达2016上港	1	1	4-2-3-1 (100.0%)	4231	2016泰达6	周海滨	CM	0	1985-07-19	52.7333	47.55	57	96	0	8	13.4737	16.8421	70.59	10.1053	33.33	50.5263	66.67	55.88	11.52	57.2632	1.47	12.2728	8.51537	5.05263	91.2842	0.22	7.7	9.9	6.73684	91.3492	758.502	2317.39	5264.13	3841.87
2016-06-25	2016	2016泰达	10	2016上港	3	425462016泰达2016上港	1	1	4-2-3-1 (100.0%)	4231	2016泰达10	蒙特罗	CM	1	1987-07-26	52.7333	47.55	96	96	1	12	12	31	60.76	14	50	69	63.77	46.84	10.38	79	1.81	10.425	7.132	7	184.9	0.43	6.5	8.1	10	184.869	527.903	1293.18	4028.06	4391.41
2016-07-10	2016	2016绿城	15	2016亚泰	12	425612016绿城2016亚泰	1	0	4-2-3-1 (100.0%)	4231	2016绿城7	加比奥内塔	CM	1	1985-10-05	55.3	50.41	95	95	1	12	12	16	69.81	4	25	36	75	37.74	9.8	53	2.55	9.915	7.046	12	234.8	0.54	6.2	7.6	2	234.762	567.42	992.086	3674.24	4446.17
2016-07-10	2016	2016绿城	15	2016亚泰	12	425612016绿城2016亚泰	1	0	4-2-3-1 (100.0%)	4231	2016绿城33	陈中流	CM	0	1993-09-30	55.3	50.41	95	95	1	13	13	8	87.5	4	50	62	88.71	40.63	13.7	64	2.22	10.415	7.843	4	93.6	0.22	6.5	8.5	4	93.5848	153.062	1300.39	5341.06	3527.35
2016-07-10	2016	2016绿城	15	2016亚泰	12	425612016绿城2016亚泰	1	0	4-2-3-1 (100.0%)	4231	2016绿城25	黄希扬	CM	0	1985-06-14	55.3	50.41	95	95	1	8	8	13	78.69	0	0	55	76.36	29.51	14.64	61	2.25	10.395	7.39	2	25.2	0.06	6.5	8	1	25.2058	214.326	1249.66	4466.58	4439.62
2016-07-10	2016	2016恒大	1	2016力帆	8	425612016恒大2016力帆	4	1	4-2-3-1 (100.0%)	4231	2016恒大8	保利尼奥	CM	1	1988-07-25	51.8333	61.66	95	95	1	8	8	10	87.5	4	100	74	91.89	22.5	12.88	80	2.6	9.678	6.659	4	73.7	0.17	6.1	7.7	1	73.7018	313.011	1097.48	3512.48	4681.39
2016-07-10	2016	2016恒大	1	2016力帆	8	425612016恒大2016力帆	4	1	4-2-3-1 (100.0%)	4231	2016恒大10	郑智	CM	0	1980-08-20	51.8333	61.66	82	95	0	12	13.9024	12.7439	80	6.95122	50	62.561	81.48	32.73	12.98	63.7195	2.51	9.39805	6.53067	3.47561	83.1829	0.19	5.9	7.9	9.26829	83.184	287.303	891.976	3943.25	4192.6
2016-07-10	2016	2016恒大	1	2016力帆	8	425612016恒大2016力帆	4	1	4-2-3-1 (100.0%)	4231	2016恒大11	高拉特	CM	1	1991-06-05	51.8333	61.66	95	95	1	4	4	14	82.05	7	57.14	69	79.71	42.31	6.63	78	2.1	10.172	7.291	8	168	0.41	6.4	8.5	6	168.037	571.765	1270.53	4052.38	4109.35
2016-07-13	2016	2016鲁能	14	2016永昌	16	425642016鲁能2016永昌	4	0	4-2-3-1 (100.0%)	4231	2016鲁能3	李松益	CM	0	1993-01-27	59.5333	57.18	79	94	0	6	7.13924	8.32911	88.71	10.7089	66.67	69.0127	89.66	25.81	12.05	73.7722	2.13	9.97352	7.56997	2.37975	33.4354	0.09	6.4	7.7	5.94937	33.428	254.176	1078.25	4575.25	4032.86
2016-07-13	2016	2016鲁能	14	2016永昌	16	425642016鲁能2016永昌	4	0	4-2-3-1 (100.0%)	4231	2016鲁能10	蒙蒂略	CM	1	1984-04-14	59.5333	57.18	94	94	1	7	7	16	82.02	7	14.29	85	83.53	30.34	11.91	89	2.92	9.887	7.255	7	188.4	0.45	6.3	7.3	1	188.404	555.277	990.691	3054.72	5097.81
2016-07-13	2016	2016鲁能	14	2016永昌	16	425642016鲁能2016永昌	4	0	4-2-3-1 (100.0%)	4231	2016鲁能22	蒿俊闵	CM	0	1987-03-24	59.5333	57.18	53	94	0	4	7.09434	10.6415	90.63	0	0	111.736	90.48	17.19	14.63	113.509	2.45	10.5936	8.46	8.86792	217.619	0.51	6.7	7.8	1.77358	217.595	366.675	1365.53	4414.37	4229.19
2016-07-16	2016	2016力帆	8	2016建业	13	425672016力帆2016建业	3	0	4-2-3-1 (100.0%)	4231	2016力帆14	郑又荣	CM	1	1989-12-14	48.1333	46.33	98	98	1	21	21	12	78.57	8	62.5	53	77.36	28.57	16.7	56	2.09	9.941	6.662	2	31	0.08	6.1	8.3	5	31.0435	291.359	1089.06	4182.13	4347.26
2016-07-16	2016	2016力帆	8	2016建业	13	425672016力帆2016建业	3	0	4-2-3-1 (100.0%)	4231	2016力帆6	王栋	CM	0	1981-09-10	48.1333	46.33	98	98	1	9	9	14	73.08	9	55.56	49	69.39	61.54	8.05	52	1.67	10.612	6.667	8	139.5	0.33	6.5	8.3	6	139.489	394.319	1447.45	4308.85	4322.16
2016-07-16	2016	2016力帆	8	2016建业	13	425672016力帆2016建业	3	0	4-2-3-1 (100.0%)	4231	2016力帆25	彭欣力	CM	0	1991-07-22	48.1333	46.33	87	98	0	5	5.63218	11.2644	67.74	15.7701	28.57	29.2874	73.08	38.71	10.47	34.9195	2.23	10.2596	6.64823	1.12644	16.6713	0.04	6.2	8.3	4.50575	16.6882	487.297	1266.06	4311.74	4177.88
2016-07-17	2016	2016恒大	1	2016亚泰	12	425682016恒大2016亚泰	2	1	4-2-3-1 (100.0%)	4231	2016恒大8	保利尼奥	CM	1	1988-07-25	53.1333	60.18	95	95	1	20	20	20	77.78	10	50	83	78.31	31.11	14.94	90	2.32	11.496	8.055	5	85.4	0.21	7.2	9.1	11	85.4135	482.764	1937.62	4948.6	4041.33
2016-07-17	2016	2016恒大	1	2016亚泰	12	425682016恒大2016亚泰	2	1	4-2-3-1 (100.0%)	4231	2016恒大11	高拉特	CM	1	1991-06-05	53.1333	60.18	95	95	1	2	2	20	74.03	4	25	71	77.46	33.77	10.65	77	2.23	11.031	7.801	8	109.7	0.26	6.9	8.8	6	109.671	690.509	1902.23	4327.88	4000.73
2016-07-02	2016	2016国安	5	2016建业	13	425532016国安2016建业	0	1	4-2-3-1 (100.0%)	4231	2016国安5	拉尔夫	CM	1	1984-06-09	47.3167	52.17	95	95	1	14	14	11	77.55	4	50	45	80	34.69	10.21	49	1.9	10.148	6.751	7	194.1	0.46	6.4	8.6	3	194.051	412.436	1260.86	4074.04	4206.63
2016-07-02	2016	2016国安	5	2016建业	13	425532016国安2016建业	0	1	4-2-3-1 (100.0%)	4231	2016国安21	雷纳托.奥古斯托	CM	1	1988-02-08	47.3167	52.17	95	95	1	10	10	11	85.33	8	62.5	71	80.28	37.33	20.21	75	2.17	9.793	6.327	7	185.4	0.43	6.1	8	4	185.36	476.933	1055.27	3760.14	4315.68
2016-07-02	2016	2016国安	5	2016建业	13	425532016国安2016建业	0	1	4-2-3-1 (100.0%)	4231	2016国安10	张稀哲	CM	0	1991-01-23	47.3167	52.17	95	95	1	9	9	10	72.97	8	37.5	32	68.75	37.84	10.27	37	2.11	9.288	5.951	5	101.5	0.25	5.8	7.6	2	101.521	322.82	909.75	3501.22	4452.7
2016-07-20	2016	2016苏宁	2	2016华夏	7	425712016苏宁2016华夏	4	0	4-2-3-1 (100.0%)	4231	2016苏宁8	刘建业	CM	0	1987-06-17	57.2833	44.51	94	94	1	11	11	8	88.24	3	33.33	67	86.57	44.12	9.77	68	1.97	11.37	8.501	2	32.1	0.08	7.2	8.9	5	32.1041	416.837	1450.56	6055.93	3414.22
2016-07-20	2016	2016苏宁	2	2016华夏	7	425712016苏宁2016华夏	4	0	4-2-3-1 (100.0%)	4231	2016苏宁22	吴曦	CM	0	1989-02-19	57.2833	44.51	94	94	1	7	7	19	59.57	5	60	37	67.57	42.55	10.53	47	1.57	10.662	7.706	9	122.4	0.3	6.8	8.1	9	122.407	605.232	1500.11	3913.81	4520.54
2016-07-20	2016	2016苏宁	2	2016华夏	7	425712016苏宁2016华夏	4	0	4-2-3-1 (100.0%)	4231	2016苏宁12	张晓彬（大）	CM	0	1993-10-23	57.2833	44.51	94	94	1	4	4	3	90.91	2	50	33	87.88	45.45	10.68	33	1.67	10.982	7.974	1	16.9	0.04	7	8.4	2	16.8821	371.975	1339.15	5106.69	4147.31
2016-07-20	2016	2016上港	3	2016力帆	8	425712016上港2016力帆	5	3	4-2-3-1 (100.0%)	4231	2016上港21	于海	CM	0	1987-06-04	53.2	47.55	96	96	1	10	10	6	89.29	5	60	55	85.45	37.5	17.58	56	2.18	10.287	7.164	4	96.2	0.22	6.4	8.1	4	96.1663	524.326	1257.88	3503.12	4905.4
2016-07-20	2016	2016上港	3	2016力帆	8	425712016上港2016力帆	5	3	4-2-3-1 (100.0%)	4231	2016上港11	吕文君	CM	0	1989-03-11	53.2	47.55	96	96	1	4	4	10	78.26	5	60	42	80.95	36.96	10.94	46	1.8	9.473	6.707	3	44.2	0.11	5.9	7.6	3	44.2197	286.35	784.765	3861.68	4496.32
2016-07-20	2016	2016恒大	1	2016富力	6	425712016恒大2016富力	1	2	4-2-3-1 (100.0%)	4231	2016恒大8	保利尼奥	CM	1	1988-07-25	53.2	44.61	95	95	1	11	11	12	78.95	4	75	48	85.42	14.04	9.75	57	2.81	10.479	7.55	3	31.5	0.08	6.6	8.5	3	31.4968	595.808	1510.37	4434.12	3907.31
2016-07-20	2016	2016恒大	1	2016富力	6	425712016恒大2016富力	1	2	4-2-3-1 (100.0%)	4231	2016恒大16	黄博文（恒大）	CM	0	1987-07-13	53.2	44.61	83	95	0	9	10.3012	9.15663	83.33	5.72289	0	51.506	84.44	33.33	9.48	54.9398	2.48	10.2783	7.08494	3.43373	61.2349	0.15	6.5	8.1	1.14458	61.2093	205.255	1127.63	4959.18	3924.59
2016-07-20	2016	2016恒大	1	2016富力	6	425712016恒大2016富力	1	2	4-2-3-1 (100.0%)	4231	2016恒大11	高拉特	CM	1	1991-06-05	53.2	44.61	95	95	1	7	7	10	82.46	4	75	52	82.69	31.58	9.56	57	2.32	10.171	7.302	14	279.9	0.66	6.4	8.2	4	279.865	562.215	1446.86	3631.34	4250.22
2016-07-23	2016	2016上港	3	2016宏运	11	425742016上港2016宏运	1	3	4-2-3-1 (100.0%)	4231	2016上港21	于海	CM	0	1987-06-04	49.9667	54.23	95	95	1	11	11	11	81.03	10	60	53	84.91	22.41	14.62	58	2.52	10.197	7.025	5	122.7	0.28	6.4	8.4	4	122.669	599.357	1434.63	3533.47	4506.84
2016-07-23	2016	2016上港	3	2016宏运	11	425742016上港2016宏运	1	3	4-2-3-1 (100.0%)	4231	2016上港5	汪嘉捷	CM	0	1988-11-15	49.9667	54.23	79	95	0	11	13.2278	7.21519	84.21	0	0	44.4937	83.78	39.47	10.6	45.6962	2.05	10.1169	7.04443	3.60759	81.7722	0.2	6.4	8.4	1.20253	81.8198	459.188	1144.01	3979.98	4452.46
2016-07-23	2016	2016上港	3	2016宏运	11	425742016上港2016宏运	1	3	4-2-3-1 (100.0%)	4231	2016上港9	埃尔克森	CM	1	1989-07-13	49.9667	54.23	95	95	1	12	12	18	67.27	14	35.71	40	70	30.91	8.87	55	2.55	9.817	6.819	6	156.9	0.36	6.2	8.2	5	156.885	585.7	1045.7	3457.68	4571.1
2016-07-23	2016	2016绿城	15	2016泰达	10	425742016绿城2016泰达	3	1	4-2-3-1 (100.0%)	4231	2016绿城30	萨米尔	CM	1	1987-04-23	53.0333	52.59	97	98	0	7	7.07216	19.1959	69.35	3.03093	100	54.5567	70.37	25.81	12.96	62.6392	2.76	9.72827	6.60843	9.09278	171.551	0.4	5.9	7.5	2.02062	171.588	510.304	930.823	3391.4	4723.94
2016-07-23	2016	2016绿城	15	2016泰达	10	425742016绿城2016泰达	3	1	4-2-3-1 (100.0%)	4231	2016绿城25	黄希扬	CM	0	1985-06-14	53.0333	52.59	98	98	1	4	4	7	86	3	100	48	91.67	36	10.36	50	2.08	9.865	6.64	5	76.4	0.18	6	7.6	3	76.444	225.897	829.76	3866.87	4865.83
2016-07-23	2016	2016绿城	15	2016泰达	10	425742016绿城2016泰达	3	1	4-2-3-1 (100.0%)	4231	2016绿城33	陈中流	CM	0	1993-09-30	53.0333	52.59	98	98	1	9	9	13	77.59	7	57.14	56	75	43.1	12.89	58	2	9.996	6.898	3	59.8	0.13	6.1	7.8	7	59.7801	164.147	1059.46	4445.03	4267.15
2016-07-24	2016	2016力帆	8	2016永昌	16	425752016力帆2016永昌	1	0	4-2-3-1 (100.0%)	4231	2016力帆14	郑又荣	CM	1	1989-12-14	60.3667	42.64	99	99	1	14	14	7	87.04	3	66.67	54	87.04	35.19	12.51	54	1.98	10.339	8.1	2	48.6	0.11	6.3	8.1	4	48.6087	269.64	1146.15	4876.83	3997.78
2016-07-24	2016	2016力帆	8	2016永昌	16	425752016力帆2016永昌	1	0	4-2-3-1 (100.0%)	4231	2016力帆6	王栋	CM	0	1981-09-10	60.3667	42.64	99	99	1	2	2	13	72.34	8	25	42	69.05	36.17	10.52	47	2.15	10.326	7.794	2	39.6	0.09	6.3	7.7	3	39.5872	382.739	1013.12	4458.75	4432.23
2016-07-24	2016	2016力帆	8	2016永昌	16	425752016力帆2016永昌	1	0	4-2-3-1 (100.0%)	4231	2016力帆25	彭欣力	CM	0	1991-07-22	60.3667	42.64	70	99	0	8	11.3143	9.9	79.41	4.24286	33.33	43.8429	83.87	32.35	9.59	48.0857	2.09	10.9791	8.40227	1.41429	20.5071	0.05	6.6	8.3	4.24286	20.4935	196.097	1299.56	5343.13	4120.17
2016-07-29	2016	2016国安	5	2016绿城	15	425802016国安2016绿城	1	0	4-2-3-1 (100.0%)	4231	2016国安5	拉尔夫	CM	1	1984-06-09	54.1833	57.24	97	97	1	13	13	4	93.22	6	83.33	58	87.93	15.25	14.23	59	2.68	9.894	7.321	4	62.3	0.15	6.1	8.1	8	62.3196	326.448	1242.59	4015.15	4247.09
2016-07-29	2016	2016国安	5	2016绿城	15	425802016国安2016绿城	1	0	4-2-3-1 (100.0%)	4231	2016国安10	张稀哲	CM	0	1991-01-23	54.1833	57.24	97	97	1	6	6	18	71.43	6	50	54	66.67	36.51	15.97	63	2.05	9.573	6.953	6	108.4	0.25	5.9	7.7	2	108.398	458.28	1066.45	3888.05	4051.41
2016-07-29	2016	2016国安	5	2016绿城	15	425802016国安2016绿城	1	0	4-2-3-1 (100.0%)	4231	2016国安6	张晓彬	CM	0	1985-02-14	54.1833	57.24	71	97	0	7	9.56338	13.662	85.07	1.3662	0	87.4366	81.25	19.4	13.95	91.5352	2.34	11.3613	8.342	1.3662	16.9408	0.04	6.9	8.4	5.46479	16.8921	298.774	1528.17	5141.36	4376.46
2016-07-03	2016	2016力帆	8	2016泰达	10	425542016力帆2016泰达	3	2	4-2-3-1 (100.0%)	4231	2016力帆14	郑又荣	CM	1	1989-12-14	54.05	58.38	97	97	1	3	3	10	87.18	3	33.33	75	86.67	16.67	15.9	78	2.4	10.734	7.497	1	8.6	0.02	6.6	8.3	4	8.57678	243.562	1217.36	4905.16	4359.36
2016-07-03	2016	2016力帆	8	2016泰达	10	425542016力帆2016泰达	3	2	4-2-3-1 (100.0%)	4231	2016力帆8	丁捷	CM	0	1987-04-29	54.05	58.38	97	97	1	9	9	14	82.05	4	50	73	87.67	25.64	12.16	78	2.31	11.562	7.844	11	225.1	0.51	7.1	8.7	6	225.061	571.829	1594.19	4906.93	4264.1
2016-07-03	2016	2016力帆	8	2016泰达	10	425542016力帆2016泰达	3	2	4-2-3-1 (100.0%)	4231	2016力帆6	王栋	CM	0	1981-09-10	54.05	58.38	97	97	1	7	7	9	85.71	3	0	59	83.05	33.33	9.82	63	2.54	10.901	7.216	2	23.6	0.05	6.7	8	4	23.5777	369.239	1326.51	5083.64	4098.27
2016-07-03	2016	2016力帆	8	2016泰达	10	425542016力帆2016泰达	3	2	4-2-3-1 (100.0%)	4231	2016力帆33	吉利奥蒂	CM	1	1987-05-20	54.05	58.38	50	97	0	1	1.94	15.52	65.22	11.64	33.33	34.92	77.78	39.13	11.46	44.62	1.83	11.6827	7.30798	11.64	273.928	0.63	7.1	9	1.94	273.985	894.904	1699.63	4390.59	4424.22
2016-07-03	2016	2016恒大	1	2016鲁能	14	425542016恒大2016鲁能	2	0	4-2-3-1 (100.0%)	4231	2016恒大8	保利尼奥	CM	1	1988-07-25	55.4	54.72	87	95	0	11	12.0115	12.0115	80	4.36782	100	51.3218	85.11	32.73	10.04	60.0575	1.98	11.1281	7.83259	3.27586	60.7126	0.15	7	8.5	4.36782	60.6813	417.254	1650.05	4826.29	4174.35
2016-07-03	2016	2016恒大	1	2016鲁能	14	425542016恒大2016鲁能	2	0	4-2-3-1 (100.0%)	4231	2016恒大10	郑智	CM	0	1980-08-20	55.4	54.72	95	95	1	18	18	5	93.15	11	54.55	69	94.2	32.88	11.87	73	2.23	11.099	8.258	5	82.2	0.2	7	8.9	4	82.1559	564.628	1576.71	5047.95	3827.1
2016-07-03	2016	2016恒大	1	2016鲁能	14	425542016恒大2016鲁能	2	0	4-2-3-1 (100.0%)	4231	2016恒大11	高拉特	CM	1	1991-06-05	55.4	54.72	95	95	1	5	5	14	80.56	6	66.67	68	82.35	50	5.22	72	1.79	11.018	8.136	2	46.8	0.11	6.9	8.8	6	46.7827	560.838	2048.85	4457.71	3903.86
2016-07-03	2016	2016上港	3	2016华夏	7	425542016上港2016华夏	2	0	4-2-3-1 (100.0%)	4231	2016上港21	于海	CM	0	1987-06-04	54.9333	45.11	78	97	0	14	17.4103	11.1923	85.94	4.97436	75	75.859	81.97	34.38	15.06	79.5897	2.17	11.1948	8.10447	11.1923	256.428	0.62	6.9	8.5	11.1923	256.381	632.783	1537.68	4441.74	4326.14
2016-07-03	2016	2016上港	3	2016华夏	7	425542016上港2016华夏	2	0	4-2-3-1 (100.0%)	4231	2016上港6	蔡慧康	CM	0	1989-10-10	54.9333	45.11	97	97	1	8	8	8	83.67	5	40	47	85.11	32.65	7.63	49	1.92	10.867	7.838	2	61.1	0.14	6.7	8.6	4	61.1076	437.832	1613.19	4404.74	4349.98
2016-07-03	2016	2016上港	3	2016华夏	7	425542016上港2016华夏	2	0	4-2-3-1 (100.0%)	4231	2016上港11	吕文君	CM	0	1989-03-11	54.9333	45.11	82	97	0	4	4.73171	10.6463	82	5.91463	40	54.4146	73.91	62	5.66	59.1463	1.64	10.7504	7.58729	9.46341	177.676	0.43	6.6	8	2.36585	177.672	398.144	1310.15	4461.73	4402.3
2016-07-30	2016	2016申花	4	2016苏宁	2	425812016申花2016苏宁	3	2	4-2-3-1 (100.0%)	4231	2016申花10	吉奥瓦尼·莫雷诺	CM	1	1986-07-01	43.3167	57.86	96	96	1	10	10	14	74.07	8	62.5	42	78.57	42.59	13.46	54	2.15	8.756	5.195	10	208.3	0.5	5.5	7.2	22	208.269	376.221	956.428	2339.06	4876.09
2016-07-30	2016	2016申花	4	2016苏宁	2	425812016申花2016苏宁	3	2	4-2-3-1 (100.0%)	4231	2016申花13	瓜林	CM	1	1986-06-30	43.3167	57.86	96	96	1	7	7	12	76.92	3	33.33	43	76.74	34.62	16.9	52	2.17	9.71	6.164	9	167.1	0.39	6	8.5	3	167.126	566.904	1226.74	3314.08	4435.15
2016-07-30	2016	2016申花	4	2016苏宁	2	425812016申花2016苏宁	3	2	4-2-3-1 (100.0%)	4231	2016申花26	秦升	CM	0	1986-11-02	43.3167	57.86	85	96	0	15	16.9412	19.2	71.19	13.5529	75	60.9882	72.22	42.37	18.36	66.6353	2.05	9.33346	5.50475	4.51765	108.875	0.26	5.8	7.6	9.03529	108.82	187.387	745.363	3235.98	5056.22
2016-07-30	2016	2016鲁能	14	2016富德	9	425812016鲁能2016富德	1	2	4-2-3-1 (100.0%)	4231	2016鲁能3	李松益	CM	0	1993-01-27	57.1167	54.72	95	95	1	9	9	9	84.75	10	60	58	86.21	33.9	11.77	59	2	10.803	8.052	0	0	0	6.8	8.5	7	0	374.83	1227.42	5124.62	4076.1
2016-07-30	2016	2016鲁能	14	2016富德	9	425812016鲁能2016富德	1	2	4-2-3-1 (100.0%)	4231	2016鲁能10	蒙蒂略	CM	1	1984-04-14	57.1167	54.72	79	95	0	4	4.81013	25.2532	69.57	3.60759	0	72.1519	78.33	36.23	12.64	82.9747	2.45	10.2143	7.39437	9.62025	132.038	0.32	6.4	8	3.60759	132.019	761.763	1308.17	3323.76	4688.62
2016-07-30	2016	2016鲁能	14	2016富德	9	425812016鲁能2016富德	1	2	4-2-3-1 (100.0%)	4231	2016鲁能22	蒿俊闵	CM	0	1987-03-24	57.1167	54.72	95	95	1	14	14	10	87.65	6	83.33	75	86.67	33.33	15.08	81	2.17	11.322	8.425	3	46.8	0.12	7.1	8.8	9	46.8082	563.638	2023.64	4867.16	3820.71
2016-07-31	2016	2016力帆	8	2016亚泰	12	425822016力帆2016亚泰	0	3	4-2-3-1 (100.0%)	4231	2016力帆14	郑又荣	CM	1	1989-12-14	55.0667	60.01	97	97	1	10	10	11	90	2	100	106	89.62	26.36	14.18	110	2.38	10.485	7.888	4	108	0.25	6.5	8.6	2	107.963	328.878	1433.33	4763.91	3851.07
2016-07-31	2016	2016力帆	8	2016亚泰	12	425822016力帆2016亚泰	0	3	4-2-3-1 (100.0%)	4231	2016力帆25	彭欣力	CM	0	1991-07-22	55.0667	60.01	79	97	0	6	7.36709	12.2785	84.13	2.4557	50	72.443	84.75	26.98	14.49	77.3544	2.27	10.4809	7.84227	3.68354	38.9228	0.09	6.5	8.4	2.4557	38.8775	373.435	1314.1	4964.33	3790.68
2016-07-31	2016	2016力帆	8	2016亚泰	12	425822016力帆2016亚泰	0	3	4-2-3-1 (100.0%)	4231	2016力帆6	王栋	CM	0	1981-09-10	55.0667	60.01	97	97	1	7	7	11	80.36	3	0	49	71.43	46.43	10.16	56	1.91	9.967	7.164	2	27.6	0.07	6.2	7.8	0	27.6178	242.228	976.367	4797.89	3922.48
2016-07-31	2016	2016上港	3	2016富力	6	425822016上港2016富力	3	3	4-2-3-1 (100.0%)	4231	2016上港19	杨世元	CM	0	1994-03-11	55.15	37.01	47	95	0	5	10.1064	10.1064	73.68	8.08511	25	36.383	72.22	57.89	12.21	38.4043	1.53	12.6653	9.82947	2.02128	66.0957	0.16	8	9.8	6.06383	66.1182	396.142	2466.2	6180.75	3556.02
2016-07-31	2016	2016上港	3	2016富力	6	425822016上港2016富力	3	3	4-2-3-1 (100.0%)	4231	2016上港21	于海	CM	0	1987-06-04	55.15	37.01	95	95	1	12	12	10	76.19	10	70	38	78.95	35.71	14.32	42	2.12	11.065	7.783	6	135.5	0.31	6.9	8.5	11	135.516	439.424	1516.3	4463.92	4510.11
2016-07-31	2016	2016上港	3	2016富力	6	425822016上港2016富力	3	3	4-2-3-1 (100.0%)	4231	2016上港15	林创益	CM	0	1993-01-28	55.15	37.01	48	95	0	4	7.91667	9.89583	73.68	1.97917	100	33.6458	76.47	26.32	13.85	37.6042	2	10.6004	7.12698	0	0	0	6.6	8.5	1.97917	0	370.984	1061.66	4983.01	4184.98
2016-07-31	2016	2016上港	3	2016富力	6	425822016上港2016富力	3	3	4-2-3-1 (100.0%)	4231	2016上港11	吕文君	CM	0	1989-03-11	55.15	37.01	95	95	1	8	8	19	50	10	40	34	52.94	52.63	11.46	38	1.61	10.283	7.221	5	110.3	0.27	6.4	7.9	6	110.293	535.488	1064.2	4239.3	4333.45
2016-07-09	2016	2016国安	5	2016泰达	10	425602016国安2016泰达	0	0	4-2-3-1 (100.0%)	4231	2016国安5	拉尔夫	CM	1	1984-06-09	55.3833	63.16	78	97	0	12	14.9231	8.70513	89.06	7.46154	33.33	78.3462	88.89	26.56	12.59	79.5897	2.41	10.8827	8.27982	4.97436	119.882	0.29	6.7	8.2	7.46154	119.93	409.358	1361.89	4593.43	4397.52
2016-07-09	2016	2016国安	5	2016泰达	10	425602016国安2016泰达	0	0	4-2-3-1 (100.0%)	4231	2016国安21	雷纳托.奥古斯托	CM	1	1988-02-08	55.3833	63.16	97	97	1	13	13	30	75.61	5	60	116	71.55	21.14	19.97	123	2.72	10.012	7.157	4	63.6	0.14	6.1	7.8	3	63.5668	634.221	1369.77	3553.41	4390.86
2016-07-09	2016	2016国安	5	2016泰达	10	425602016国安2016泰达	0	0	4-2-3-1 (100.0%)	4231	2016国安8	朴成	CM	0	1989-08-21	55.3833	63.16	74	97	0	3	3.93243	6.55405	88.1	9.17568	28.57	52.4324	85	33.33	6.77	55.0541	2.24	10.5612	8.42065	3.93243	47.7135	0.11	6.5	8.3	2.62162	47.7646	485.02	1399.54	4744.79	3883.56
2016-07-09	2016	2016泰达	10	2016国安	5	425602016泰达2016国安	0	0	4-2-3-1 (100.0%)	4231	2016泰达6	周海滨	CM	0	1985-07-19	55.3833	36.84	97	97	1	12	12	16	65.96	4	25	42	71.43	51.06	12.28	47	1.66	10.839	7.708	7	93.9	0.22	6.7	8.3	5	93.8681	453.934	1326.96	4608.48	4355.67
2016-07-09	2016	2016泰达	10	2016国安	5	425602016泰达2016国安	0	0	4-2-3-1 (100.0%)	4231	2016泰达28	范柏群	CM	0	1987-02-18	55.3833	36.84	64	97	0	5	7.57812	4.54688	88.89	6.0625	25	40.9219	85.19	51.85	11.74	40.9219	1.78	10.6397	8.18134	1.51562	18.7937	0.05	6.6	7.9	3.03125	18.7381	247.113	1227.62	4710.69	4435.36
2016-07-09	2016	2016泰达	10	2016国安	5	425602016泰达2016国安	0	0	4-2-3-1 (100.0%)	4231	2016泰达10	蒙特罗	CM	1	1987-07-26	55.3833	36.84	82	97	0	5	5.91463	14.1951	67.57	14.1951	25	40.2195	55.88	32.43	15.49	43.7683	2.3	8.9796	6.40673	5.91463	113.916	0.27	5.5	6.5	2.36585	113.903	266.041	705.77	3185.96	4707.86
2016-08-13	2016	2016永昌	16	2016泰达	10	425952016永昌2016泰达	2	2	4-2-3-1 (100.0%)	4231	2016永昌35	李提香	CM	0	1989-09-01	43.7833	55.23	95	95	1	17	17	18	68.42	12	50	51	62.75	57.89	12.19	57	1.56	10.438	6.685	2	32.8	0.08	6.5	9.2	7	32.7778	248.942	1579.59	4718.75	3857.54
2016-08-13	2016	2016永昌	16	2016泰达	10	425952016永昌2016泰达	2	2	4-2-3-1 (100.0%)	4231	2016永昌14	赵容亨	CM	1	1983-11-03	43.7833	55.23	95	95	1	17	17	16	67.35	14	71.43	43	65.12	59.18	12.68	49	1.47	9.733	5.88	0	0	0	6.1	8.1	18	0	298.39	1046.89	4227.25	4160.24
2016-08-13	2016	2016永昌	16	2016泰达	10	425952016永昌2016泰达	2	2	4-2-3-1 (100.0%)	4231	2016永昌10	米凯尔	CM	1	1986-08-19	43.7833	55.23	95	95	1	5	5	16	71.93	10	50	48	72.92	52.63	12.67	57	1.79	10.126	6.712	13	259.6	0.63	6.4	9.2	5	259.56	720.465	1626.06	3570.67	3948.75
2016-08-13	2016	2016泰达	10	2016永昌	16	425952016泰达2016永昌	2	2	4-2-3-1 (100.0%)	4231	2016泰达26	曹阳	CM	0	1981-12-15	43.7833	44.77	48	95	0	6	11.875	13.8542	69.57	11.875	66.67	39.5833	80	39.13	9.78	45.5208	2.13	9.88396	6.10573	3.95833	60.9583	0.16	6.2	9.1	9.89583	60.8643	549.839	1011.32	4139.36	4121.61
2016-08-13	2016	2016泰达	10	2016永昌	16	425952016泰达2016永昌	2	2	4-2-3-1 (100.0%)	4231	2016泰达13	王秋明	CM	0	1993-01-09	43.7833	44.77	47	95	0	5	10.1064	12.1277	73.91	8.08511	50	34.3617	82.35	26.09	10.35	46.4894	1.74	11.6931	8.08713	10.1064	144.319	0.34	7.4	10.4	0	144.358	573.307	2328.92	4976.15	3670.74
2016-08-13	2016	2016泰达	10	2016永昌	16	425952016泰达2016永昌	2	2	4-2-3-1 (100.0%)	4231	2016泰达6	周海滨	CM	0	1985-07-19	43.7833	44.77	95	95	1	14	14	13	65.79	6	33.33	37	64.86	34.21	15.46	38	1.89	10.258	6.537	4	60.7	0.15	6.4	9	3	60.6895	508.584	1563.67	3854.69	4270.5
2016-08-13	2016	2016泰达	10	2016永昌	16	425952016泰达2016永昌	2	2	4-2-3-1 (100.0%)	4231	2016泰达10	蒙特罗	CM	1	1987-07-26	43.7833	44.77	95	95	1	6	6	19	64.15	10	30	48	58.33	37.74	15.54	53	2.17	8.875	5.441	1	10.8	0.03	5.6	7.5	7	10.7617	283.015	929.93	3588.03	4063.05
2016-08-13	2016	2016恒大	1	2016申花	4	425952016恒大2016申花	1	2	4-2-3-1 (100.0%)	4231	2016恒大8	保利尼奥	CM	1	1988-07-25	48.4	58.64	95	95	1	10	10	10	83.33	5	80	51	88.24	31.67	8.99	60	2.28	10.081	6.852	8	190.5	0.46	6.4	8.6	8	190.507	466.269	1202.55	3786.06	4435.96
2016-08-13	2016	2016恒大	1	2016申花	4	425952016恒大2016申花	1	2	4-2-3-1 (100.0%)	4231	2016恒大10	郑智	CM	0	1980-08-20	48.4	58.64	73	95	0	13	16.9178	10.411	83.33	7.80822	66.67	53.3562	80.49	29.17	15.3	62.4658	2.67	9.32432	6.59664	6.50685	126.493	0.29	5.9	8	3.90411	126.553	380.425	992.136	3352.58	4472.38
2016-08-13	2016	2016恒大	1	2016申花	4	425952016恒大2016申花	1	2	4-2-3-1 (100.0%)	4231	2016恒大11	高拉特	CM	1	1991-06-05	48.4	58.64	95	95	1	2	2	12	83.78	8	62.5	68	85.29	45.95	8.05	74	1.82	9.522	6.326	3	41.9	0.1	6	7.8	10	41.9407	428.006	955.184	3777.68	4318.94
2016-08-13	2016	2016上港	3	2016富德	9	425952016上港2016富德	1	1	4-2-3-1 (100.0%)	4231	2016上港4	王燊超	CM	0	1989-02-08	52.8167	50.44	95	95	1	11	11	8	85.19	7	42.86	49	89.8	24.07	11.25	54	2.41	10.823	7.932	7	175.5	0.42	6.8	9	4	175.495	565.16	1637.39	4272.07	4172.98
2016-08-13	2016	2016上港	3	2016富德	9	425952016上港2016富德	1	1	4-2-3-1 (100.0%)	4231	2016上港21	于海	CM	0	1987-06-04	52.8167	50.44	95	95	1	5	5	15	65.12	15	60	35	65.71	32.56	13.17	43	2.21	9.976	6.724	5	100.7	0.25	6.3	7.7	13	100.723	524.371	1106.79	3374.3	4869.71
2016-08-13	2016	2016上港	3	2016富德	9	425952016上港2016富德	1	1	4-2-3-1 (100.0%)	4231	2016上港6	蔡慧康	CM	0	1989-10-10	52.8167	50.44	95	95	1	19	19	13	80.3	11	63.64	63	80.95	37.88	12.37	66	1.94	10.068	7.124	0	0	0	6.4	8.1	9	0	374.518	1268.83	3959.78	4464.41
2016-08-14	2016	2016鲁能	14	2016富力	6	425962016鲁能2016富力	2	1	4-2-3-1 (100.0%)	4231	2016鲁能35	戴琳	CM	0	1987-11-28	57.4833	46.14	70	94	0	5	6.71429	20.1429	65.91	5.37143	25	52.3714	71.79	27.27	16.33	59.0857	2.11	10.3212	7.7832	0	0	0	6.5	8.1	1.34286	0	226.96	1361.45	4467.84	4265.32
2016-08-14	2016	2016鲁能	14	2016富力	6	425962016鲁能2016富力	2	1	4-2-3-1 (100.0%)	4231	2016鲁能10	蒙蒂略	CM	1	1984-04-14	57.4833	46.14	75	94	0	2	2.50667	22.56	64	3.76	33.33	51.3867	73.17	20	9.4	62.6667	3	10.6546	7.87971	11.28	237.507	0.56	6.8	8.4	1.25333	237.568	869.775	1344.69	3615.37	4587.35
2016-08-14	2016	2016鲁能	14	2016富力	6	425962016鲁能2016富力	2	1	4-2-3-1 (100.0%)	4231	2016鲁能22	蒿俊闵	CM	0	1987-03-24	57.4833	46.14	94	94	1	14	14	9	85.25	5	80	59	83.05	31.15	8.85	61	2.41	10.856	8.232	2	33.2	0.08	6.9	8.6	10	33.2401	543.037	1556.59	4706.76	4016.83
2016-08-21	2016	2016富德	9	2016亚泰	12	426032016富德2016亚泰	0	1	4-2-3-1 (100.0%)	4231	2016富德24	李浩杰	CM	0	1993-07-03	46.5833	48.03	96	96	1	13	13	8	86.44	3	66.67	58	84.48	42.37	7.84	59	1.92	9.879	6.557	5	80.5	0.19	6.1	8.4	4	80.4679	391.208	1147.81	4392.95	3866.18
2016-08-21	2016	2016富德	9	2016亚泰	12	426032016富德2016亚泰	0	1	4-2-3-1 (100.0%)	4231	2016富德14	尹比加兰	CM	1	1990-05-07	46.5833	48.03	96	96	1	3	3	15	76.92	6	50	56	80.36	46.15	12.26	65	1.95	9.81	6.774	4	87	0.21	6.1	8.7	3	87.0198	498.295	1274.51	4091.04	3859.28
2016-08-21	2016	2016富德	9	2016亚泰	12	426032016富德2016亚泰	0	1	4-2-3-1 (100.0%)	4231	2016富德19	李浩	CM	0	1992-01-29	46.5833	48.03	67	96	0	4	5.73134	10.0299	80	4.29851	100	47.2836	84.85	34.29	9.97	50.1493	2.06	11.8166	8.2474	7.16418	108.036	0.26	7.3	9.5	5.73134	108.106	525.31	2001.2	5445.66	3735.71
2016-09-10	2016	2016绿城	15	2016宏运	11	426232016绿城2016宏运	0	2	4-2-3-1 (100.0%)	4231	2016绿城30	萨米尔	CM	1	1987-04-23	54.75	53.53	97	97	1	5	5	17	70.69	4	50	44	75	25.86	13.49	58	2.55	9.217	6.589	8	159.9	0.37	5.7	7.3	2	159.869	517.703	978.948	3030.54	4530.21
2016-09-10	2016	2016绿城	15	2016宏运	11	426232016绿城2016宏运	0	2	4-2-3-1 (100.0%)	4231	2016绿城33	陈中流	CM	0	1993-09-30	54.75	53.53	97	97	1	14	14	14	81.58	1	0	72	81.94	30.26	13.64	76	2.12	10.885	8.162	9	134.3	0.31	6.7	9	2	134.284	612.119	1541.8	4704.2	3892.79
2016-09-10	2016	2016绿城	15	2016宏运	11	426232016绿城2016宏运	0	2	4-2-3-1 (100.0%)	4231	2016绿城25	黄希扬	CM	0	1985-06-14	54.75	53.53	97	97	1	8	8	8	85.71	7	14.29	52	90.38	39.29	12.48	56	1.89	10.589	7.805	4	99.7	0.24	6.5	8.6	1	99.6585	290.101	1746.63	4109.19	4343.37
2016-09-10	2016	2016恒大	1	2016华夏	7	426232016恒大2016华夏	3	0	4-2-3-1 (100.0%)	4231	2016恒大8	保利尼奥	CM	1	1988-07-25	55.4667	54.96	94	94	1	11	11	12	84.62	3	66.67	76	81.58	37.18	9.22	78	2.14	11.173	8.259	4	54.2	0.13	7.1	9	3	54.173	566.56	1739.32	4860.44	3952.95
2016-09-10	2016	2016恒大	1	2016华夏	7	426232016恒大2016华夏	3	0	4-2-3-1 (100.0%)	4231	2016恒大10	郑智	CM	0	1980-08-20	55.4667	54.96	94	94	1	13	13	12	81.54	4	75	61	81.97	30.77	11.31	65	2.26	11.535	8.533	2	53.2	0.13	7.3	9.2	9	53.2333	677.307	1748.85	5069.89	3985.86
2016-09-10	2016	2016恒大	1	2016华夏	7	426232016恒大2016华夏	3	0	4-2-3-1 (100.0%)	4231	2016恒大11	高拉特	CM	1	1991-06-05	55.4667	54.96	94	94	1	9	9	16	80.95	11	54.55	77	83.12	52.38	9.33	84	1.56	11.133	8.42	17	419.2	0.98	7.1	9.1	7	419.206	693.652	1722.67	4339.53	3957.54
2016-09-11	2016	2016申花	4	2016富力	6	426242016申花2016富力	1	1	4-2-3-1 (100.0%)	4231	2016申花10	吉奥瓦尼·莫雷诺	CM	1	1986-07-01	57.5667	45.28	94	94	1	7	7	23	67.61	12	58.33	60	65	18.31	14.75	71	3.24	9.26	6.719	7	143.9	0.34	5.9	7	9	143.932	400.262	942.054	2773.5	5000.08
2016-09-11	2016	2016申花	4	2016富力	6	426242016申花2016富力	1	1	4-2-3-1 (100.0%)	4231	2016申花13	瓜林	CM	1	1986-06-30	57.5667	45.28	83	94	0	9	10.1928	12.4578	81.36	1.13253	100	58.8916	78.85	27.12	104.05	66.8193	2.2	10.4397	7.97075	1.13253	74.6337	0.17	6.7	8.3	2.26506	74.638	542.61	1266.42	4552.06	4003.51
2016-09-11	2016	2016申花	4	2016富力	6	426242016申花2016富力	1	1	4-2-3-1 (100.0%)	4231	2016申花26	秦升	CM	0	1986-11-02	57.5667	45.28	94	94	1	8	8	11	80.36	3	66.67	53	79.25	35.71	19.91	56	1.96	10.425	7.712	1	13.5	0.03	6.6	8	2	13.4532	387.846	1286.49	4003.3	4734.3
2016-09-16	2016	2016力帆	8	2016申花	4	426292016力帆2016申花	2	2	4-2-3-1 (100.0%)	4231	2016力帆14	郑又荣	CM	1	1989-12-14	51.7167	45.32	98	98	1	11	11	10	81.48	8	50	49	85.71	22.22	14.31	54	2.46	10.684	7.766	1	38	0.08	6.5	9	5	38.0206	348.461	1515.87	4620.94	4161.14
2016-09-16	2016	2016力帆	8	2016申花	4	426292016力帆2016申花	2	2	4-2-3-1 (100.0%)	4231	2016力帆6	王栋	CM	0	1981-09-10	51.7167	45.32	98	98	1	7	7	12	70.73	7	28.57	37	64.86	43.9	9.39	41	1.88	10.509	7.306	5	134.2	0.29	6.4	8.5	2	134.172	374.729	1241.65	4695.74	4062.6
2016-09-16	2016	2016力帆	8	2016申花	4	426292016力帆2016申花	2	2	4-2-3-1 (100.0%)	4231	2016力帆8	丁捷	CM	0	1987-04-29	51.7167	45.32	98	98	1	2	2	6	88.24	0	0	51	84.31	27.45	14.14	51	2.86	10.983	7.818	2	42.3	0.1	6.7	9.1	1	42.3187	487.009	1622.43	4851.65	3979.9
2016-09-17	2016	2016泰达	10	2016苏宁	2	426302016泰达2016苏宁	0	2	4-2-3-1 (100.0%)	4231	2016泰达4	潘喜明	CM	0	1993-01-11	55.4833	44.67	59	94	0	9	14.339	4.77966	88.89	6.37288	50	36.6441	86.96	37.04	12.81	43.0169	2.26	11.3979	8.07125	3.18644	44.9288	0.11	7.2	8.9	7.9661	44.889	450.108	1483.85	5428.7	3990.81
2016-09-17	2016	2016泰达	10	2016苏宁	2	426302016泰达2016苏宁	0	2	4-2-3-1 (100.0%)	4231	2016泰达22	郭皓	CM	0	1993-01-14	55.4833	44.67	94	94	1	2	2	8	78.38	4	75	36	77.78	37.84	11.28	37	1.78	11.923	8.672	7	113.5	0.27	7.6	9.4	1	113.463	359.697	1970.26	5785.78	3693.34
2016-09-17	2016	2016泰达	10	2016苏宁	2	426302016泰达2016苏宁	0	2	4-2-3-1 (100.0%)	4231	2016泰达10	蒙特罗	CM	1	1987-07-26	55.4833	44.67	94	94	1	11	11	20	71.01	11	36.36	63	65.08	33.33	15.38	69	1.94	10.652	7.481	4	88.9	0.22	6.8	8.1	4	88.9006	572.731	1433.98	4388.49	4167.62
2016-09-17	2016	2016富德	9	2016华夏	7	426302016富德2016华夏	3	2	4-2-3-1 (100.0%)	4231	2016富德8	池忠国	CM	0	1989-10-26	46.4667	43.21	95	95	1	11	11	17	73.44	6	50	60	66.67	46.88	13.11	64	1.95	10.408	7.034	5	97.7	0.23	6.5	9.1	2	97.7255	366.143	1705.47	4400.55	3838.52
2016-09-17	2016	2016富德	9	2016华夏	7	426302016富德2016华夏	3	2	4-2-3-1 (100.0%)	4231	2016富德17	朴世豪	CM	0	1991-07-09	46.4667	43.21	95	95	1	10	10	8	83.33	8	50	44	77.27	50	9.03	48	1.67	10.535	6.848	5	78.6	0.2	6.6	8.9	3	78.5558	630.546	1392.15	4064.16	4369.38
2016-09-17	2016	2016富德	9	2016华夏	7	426302016富德2016华夏	3	2	4-2-3-1 (100.0%)	4231	2016富德6	李勋	CM	0	1992-01-02	46.4667	43.21	62	95	0	7	10.7258	12.2581	65.22	6.12903	50	32.1774	61.9	52.17	8.15	35.2419	1.78	11.9562	8.60056	6.12903	87.6452	0.22	7.5	9.9	3.06452	87.5754	698.909	2212.72	5235.06	3721.51
2016-09-18	2016	2016恒大	1	2016宏运	11	426312016恒大2016宏运	6	2	4-2-3-1 (100.0%)	4231	2016恒大8	保利尼奥	CM	1	1988-07-25	51.3	53.58	94	94	1	12	12	6	88.89	3	66.67	48	95.83	24.07	9.8	54	2.5	10.451	7.236	7	138.1	0.33	6.7	8.5	3	138.074	622.896	1323.61	4038.73	4328.1
2016-09-18	2016	2016恒大	1	2016宏运	11	426312016恒大2016宏运	6	2	4-2-3-1 (100.0%)	4231	2016恒大10	郑智	CM	0	1980-08-20	51.3	53.58	94	94	1	18	18	13	81.69	5	40	65	80	28.17	15.98	71	2.38	10.66	7.538	6	162.4	0.39	6.8	8.8	5	162.35	429.381	1344.24	4754.75	3969.09
2016-09-18	2016	2016恒大	1	2016宏运	11	426312016恒大2016宏运	6	2	4-2-3-1 (100.0%)	4231	2016恒大11	高拉特	CM	1	1991-06-05	51.3	53.58	94	94	1	9	9	25	60.32	3	66.67	47	63.83	36.51	13.44	63	1.87	10.48	7.323	11	185.9	0.44	6.7	8.6	6	185.905	827.183	1509.45	3735.86	4221.34
2016-09-24	2016	2016上港	3	2016恒大	1	426372016上港2016恒大	0	0	4-2-3-1 (100.0%)	4231	2016上港4	王燊超	CM	0	1989-02-08	56.1667	36.94	99	99	1	5	5	4	81.82	6	33.33	18	83.33	40.91	13.45	22	2.05	11.375	8.445	12	202.7	0.47	6.9	9	4	202.661	787.077	1779.44	4635.72	3970.53
2016-09-24	2016	2016上港	3	2016恒大	1	426372016上港2016恒大	0	0	4-2-3-1 (100.0%)	4231	2016上港21	于海	CM	0	1987-06-04	56.1667	36.94	99	99	1	3	3	14	51.72	12	66.67	24	54.17	58.62	10.99	29	1.62	10.746	7.762	4	63.6	0.14	6.5	8.3	11	63.6479	762.536	1374.54	4342.74	4202.35
2016-09-24	2016	2016上港	3	2016恒大	1	426372016上港2016恒大	0	0	4-2-3-1 (100.0%)	4231	2016上港6	蔡慧康	CM	0	1989-10-10	56.1667	36.94	99	99	1	12	12	8	65.22	3	66.67	20	70	43.48	10.92	23	1.74	10.422	7.438	3	68.3	0.15	6.3	7.9	3	68.2722	473.946	1167.83	4326.58	4384.98
2016-09-24	2016	2016恒大	1	2016上港	3	426372016恒大2016上港	0	0	4-2-3-1 (100.0%)	4231	2016恒大8	保利尼奥	CM	1	1988-07-25	56.1667	63.06	99	99	1	12	12	9	87.32	10	40	62	93.55	35.21	6.46	71	1.99	11.033	8.151	10	157.2	0.36	6.7	8.7	12	157.184	767.77	1383.67	4717.83	4006.44
2016-09-24	2016	2016恒大	1	2016上港	3	426372016恒大2016上港	0	0	4-2-3-1 (100.0%)	4231	2016恒大10	郑智	CM	0	1980-08-20	56.1667	63.06	99	99	1	22	22	17	82.29	7	28.57	91	79.12	30.21	14.08	96	2.53	9.556	7.113	5	118.8	0.27	5.8	7.6	12	118.849	487.513	1176.47	3557.11	4216.44
2016-09-24	2016	2016恒大	1	2016上港	3	426372016恒大2016上港	0	0	4-2-3-1 (100.0%)	4231	2016恒大11	高拉特	CM	1	1991-06-05	56.1667	63.06	99	99	1	4	4	13	81.69	7	28.57	62	80.65	28.17	9.01	71	2.24	11.108	8.267	9	254	0.57	6.7	8.8	3	254.01	804.055	1660.26	4608.54	3780.88
2016-09-25	2016	2016绿城	15	2016苏宁	2	426382016绿城2016苏宁	3	0	4-2-3-1 (100.0%)	4231	2016绿城30	萨米尔	CM	1	1987-04-23	51.9667	41.43	95	95	1	9	9	5	86.84	7	14.29	33	84.85	28.95	12.89	38	3.11	9.923	6.905	10	196.2	0.46	6.2	8	1	196.234	594.12	1033.73	3628.38	4470.62
2016-09-25	2016	2016绿城	15	2016苏宁	2	426382016绿城2016苏宁	3	0	4-2-3-1 (100.0%)	4231	2016绿城33	陈中流	CM	0	1993-09-30	51.9667	41.43	95	95	1	12	12	8	80	1	100	39	82.05	62.5	13.42	40	1.48	11.049	7.887	4	78.5	0.19	7	9.2	0	78.4687	448.703	1637.2	5174.1	3710.84
2016-09-25	2016	2016绿城	15	2016苏宁	2	426382016绿城2016苏宁	3	0	4-2-3-1 (100.0%)	4231	2016绿城18	赵宇豪	CM	0	1993-04-07	51.9667	41.43	95	95	1	9	9	5	80.77	9	66.67	25	76	46.15	13.87	26	1.88	10.567	7.317	1	15.3	0.04	6.6	8.4	2	15.3214	248.41	1322.27	4937.22	4043.79
2016-09-09	2016	2016上港	3	2016国安	5	426222016上港2016国安	2	2	4-2-3-1 (100.0%)	4231	2016上港4	王燊超	CM	0	1989-02-08	53.3	45.75	95	95	1	11	11	7	83.72	3	33.33	41	82.93	34.88	9.2	43	2.14	10.907	7.871	4	88.7	0.2	6.9	8.9	3	88.7026	632.119	1562.45	4718.62	3905.43
2016-09-09	2016	2016上港	3	2016国安	5	426222016上港2016国安	2	2	4-2-3-1 (100.0%)	4231	2016上港6	蔡慧康	CM	0	1989-10-10	53.3	45.75	84	95	0	11	12.4405	16.9643	77.61	7.91667	28.57	72.381	79.69	43.28	10.06	75.7738	1.84	10.6886	7.2822	2.2619	29.5179	0.07	6.7	8.4	6.78571	29.5658	492.353	1423.29	4309.58	4433.96
2016-09-09	2016	2016上港	3	2016国安	5	426222016上港2016国安	2	2	4-2-3-1 (100.0%)	4231	2016上港7	武磊	CM	0	1991-11-19	53.3	45.75	95	95	1	7	7	10	62.96	4	25	25	64	29.63	8.64	27	2.52	10.187	7.083	14	328.4	0.78	6.4	8	1	328.436	568.16	1290.76	3919.45	4079.89
2016-09-09	2016	2016国安	5	2016上港	3	426222016国安2016上港	2	2	4-2-3-1 (100.0%)	4231	2016国安5	拉尔夫	CM	1	1984-06-09	53.3	54.25	95	95	1	24	24	10	87.95	4	50	81	83.95	32.53	9.43	83	2.04	9.956	7.136	5	80.6	0.2	6.3	8	7	80.6086	371.73	1259.47	4180.49	4063.85
2016-09-09	2016	2016国安	5	2016上港	3	426222016国安2016上港	2	2	4-2-3-1 (100.0%)	4231	2016国安10	张稀哲	CM	0	1991-01-23	53.3	54.25	95	95	1	12	12	15	83.7	5	80	88	82.95	39.13	12.12	92	2.13	8.799	6.35	3	45.7	0.11	5.5	7.1	3	45.7162	306.86	882.884	3660.8	3902.94
2016-09-09	2016	2016国安	5	2016上港	3	426222016国安2016上港	2	2	4-2-3-1 (100.0%)	4231	2016国安15	谢尔盖耶夫	CM	1	1993-04-30	53.3	54.25	79	95	0	4	4.81013	10.8228	64	7.21519	50	20.443	76.47	28	5.64	30.0633	2.4	11.2473	7.8381	1.20253	21.2848	0.05	7.1	9	2.40506	21.2485	493.748	1486.09	5595.04	3651.75
2016-10-15	2016	2016恒大	1	2016永昌	16	426582016恒大2016永昌	6	0	4-2-3-1 (100.0%)	4231	2016恒大8	保利尼奥	CM	1	1988-07-25	61.1833	62.68	76	94	0	13	16.0789	11.1316	90.11	3.71053	33.33	103.895	92.86	16.48	8.62	112.553	2.47	11.0005	8.15203	2.47368	54.7921	0.13	7	8.4	7.42105	54.8194	301.16	1731.46	4637.32	4275.99
2016-10-15	2016	2016恒大	1	2016永昌	16	426582016恒大2016永昌	6	0	4-2-3-1 (100.0%)	4231	2016恒大10	郑智	CM	0	1980-08-20	61.1833	62.68	47	94	0	11	22	18	86.96	6	66.67	130	83.08	28.99	11.58	138	2.41	11.034	8.292	2	30.2	0.07	7	8.8	8	30.2556	386.517	1862.65	4826.86	3927.84
2016-10-15	2016	2016恒大	1	2016永昌	16	426582016恒大2016永昌	6	0	4-2-3-1 (100.0%)	4231	2016恒大11	高拉特	CM	1	1991-06-05	61.1833	62.68	94	94	1	3	3	12	85.71	5	60	73	94.52	41.67	5	84	1.83	10.96	8.765	11	201.7	0.48	6.9	8.6	4	201.682	1041.44	1948.21	3893.86	3874.46
2016-10-15	2016	2016上港	3	2016苏宁	2	426582016上港2016苏宁	1	2	4-2-3-1 (100.0%)	4231	2016上港21	于海	CM	0	1987-06-04	43.8333	52.65	97	97	1	18	18	15	76.92	11	81.82	62	77.42	30.77	15.91	65	2.09	10.031	6.41	6	108.6	0.24	6.2	8.8	14	108.615	761.634	1261.02	3941.2	3958.49
2016-10-15	2016	2016上港	3	2016苏宁	2	426582016上港2016苏宁	1	2	4-2-3-1 (100.0%)	4231	2016上港6	蔡慧康	CM	0	1989-10-10	43.8333	52.65	97	97	1	14	14	9	78.57	7	42.86	38	81.58	38.1	14.12	42	1.93	10.108	6.481	7	187.2	0.41	6.2	8.9	6	187.238	575.566	1330.06	3853.82	4160.94
2016-10-15	2016	2016上港	3	2016苏宁	2	426582016上港2016苏宁	1	2	4-2-3-1 (100.0%)	4231	2016上港8	胡尔克	CM	1	1986-07-25	43.8333	52.65	97	97	1	5	5	19	62	16	37.5	32	56.25	30	10.03	50	2.52	8.816	5.41	9	151.9	0.35	5.4	7.4	6	151.9	432.525	1023.65	3055.79	4152.43
2016-10-15	2016	2016上港	3	2016苏宁	2	426582016上港2016苏宁	1	2	4-2-3-1 (100.0%)	4231	2016上港11	吕文君	CM	0	1989-03-11	43.8333	52.65	76	97	0	2	2.55263	10.2105	75.76	11.4868	33.33	38.2895	73.33	42.42	10.94	42.1184	1.67	9.53663	6.23863	2.55263	87.0447	0.2	6	8.6	3.82895	86.9937	514.352	1175.66	4072.79	3687.15
2016-10-15	2016	2016泰达	10	2016富德	9	426582016泰达2016富德	2	1	4-2-3-1 (100.0%)	4231	2016泰达26	曹阳	CM	0	1981-12-15	58.2667	49.53	94	94	1	11	11	13	73.47	6	83.33	42	76.19	40.82	13.55	49	1.8	10.695	8.074	0	0	0	6.8	8.3	6	0	344.685	1175.89	4943.67	4230.6
2016-10-15	2016	2016泰达	10	2016富德	9	426582016泰达2016富德	2	1	4-2-3-1 (100.0%)	4231	2016泰达22	郭皓	CM	0	1993-01-14	58.2667	49.53	94	94	1	13	13	7	84.44	2	50	42	88.1	31.11	9.66	45	1.93	11.011	8.319	2	36.5	0.08	7	8.6	4	36.4916	407.512	1312.51	5335.51	3919.3
2016-10-15	2016	2016泰达	10	2016富德	9	426582016泰达2016富德	2	1	4-2-3-1 (100.0%)	4231	2016泰达10	蒙特罗	CM	1	1987-07-26	58.2667	49.53	81	94	0	12	13.9259	29.0123	62.69	6.96296	66.67	64.9877	66.07	41.79	11.86	77.7531	1.91	10.5547	8.08632	5.80247	87.7333	0.21	6.7	7.9	8.12346	87.7312	639.153	1651.41	4010.17	4165.94
2016-10-16	2016	2016申花	4	2016建业	13	426592016申花2016建业	2	2	4-2-3-1 (100.0%)	4231	2016申花10	吉奥瓦尼·莫雷诺	CM	1	1986-07-01	43.0833	54.8	97	97	1	15	15	18	68.97	17	41.18	41	70.73	34.48	11.38	58	2.02	9.37	5.354	3	51.3	0.11	5.8	7.5	15	51.2897	460.045	933.512	2979.28	4945.75
2016-10-16	2016	2016申花	4	2016建业	13	426592016申花2016建业	2	2	4-2-3-1 (100.0%)	4231	2016申花13	瓜林	CM	1	1986-06-30	43.0833	54.8	97	97	1	11	11	18	75.34	5	100	66	80.3	39.73	17.23	73	2.05	10.248	6.441	2	38.7	0.09	6.3	9	4	38.7367	438.784	1660.5	3930.1	4179.39
2016-10-16	2016	2016申花	4	2016建业	13	426592016申花2016建业	2	2	4-2-3-1 (100.0%)	4231	2016申花26	秦升	CM	0	1986-11-02	43.0833	54.8	97	97	1	9	9	7	82.5	4	50	36	80.56	50	17.27	40	1.98	10.643	6.335	4	61.4	0.15	6.5	8.8	5	61.4017	485.24	1505.48	3773.5	4817.79
2016-10-16	2016	2016力帆	8	2016宏运	11	426592016力帆2016宏运	2	1	4-2-3-1 (100.0%)	4231	2016力帆14	郑又荣	CM	1	1989-12-14	54.4	53.34	94	94	1	14	14	16	79.75	3	33.33	75	84	26.58	15.52	79	2.33	10.249	7.724	0	0	0	6.5	8.5	3	0	519.146	1309.86	4547.82	3872.06
2016-10-16	2016	2016力帆	8	2016宏运	11	426592016力帆2016宏运	2	1	4-2-3-1 (100.0%)	4231	2016力帆6	王栋	CM	0	1981-09-10	54.4	53.34	94	94	1	6	6	12	78.18	6	33.33	50	74	50.91	10.17	55	2.15	10.291	7.518	3	99	0.24	6.5	8.3	2	98.9655	337.395	1421.16	4388.02	4045.16
2016-10-16	2016	2016力帆	8	2016宏运	11	426592016力帆2016宏运	2	1	4-2-3-1 (100.0%)	4231	2016力帆8	丁捷	CM	0	1987-04-29	54.4	53.34	74	94	0	16	20.3243	8.89189	85.71	7.62162	33.33	52.0811	90.24	24.49	11	62.2432	2.16	10.2562	7.60003	0	0	0	6.6	8.6	1.27027	0	380.167	1340.03	4730.89	3805.54
2016-10-22	2016	2016泰达	10	2016华夏	7	426652016泰达2016华夏	0	5	4-2-3-1 (100.0%)	4231	2016泰达26	曹阳	CM	0	1981-12-15	54.7667	43.43	63	96	0	10	15.2381	9.14286	78.57	10.6667	71.43	41.1429	77.78	35.71	14.32	42.6667	1.93	11.235	8.14629	3.04762	49.219	0.11	7	8.7	13.7143	49.1757	328.43	1440.61	5544.45	3872.23
2016-10-22	2016	2016泰达	10	2016华夏	7	426652016泰达2016华夏	0	5	4-2-3-1 (100.0%)	4231	2016泰达22	郭皓	CM	0	1993-01-14	54.7667	43.43	96	96	1	6	6	10	75	3	0	36	83.33	25	11.33	40	2.02	10.739	7.933	3	45.7	0.11	6.7	8.7	2	45.6542	346.14	1727.45	4977.37	3642.79
2016-10-22	2016	2016泰达	10	2016华夏	7	426652016泰达2016华夏	0	5	4-2-3-1 (100.0%)	4231	2016泰达10	蒙特罗	CM	1	1987-07-26	54.7667	43.43	80	96	0	11	13.2	16.8	76.27	7.2	16.67	62.4	71.15	37.29	12.62	70.8	2.29	10.5168	7.5924	8.4	132.24	0.31	6.5	8.4	2.4	132.23	557.256	1750.43	4322.5	3754.17
2016-10-22	2016	2016上港	3	2016鲁能	14	426652016上港2016鲁能	4	1	4-2-3-1 (100.0%)	4231	2016上港21	于海	CM	0	1987-06-04	56.35	47.89	95	95	1	18	18	18	76	6	66.67	71	74.65	37.33	13.96	75	2.05	10.695	7.8	5	106.3	0.26	6.8	8.3	8	106.335	596.289	1626.49	4017.92	4347.97
2016-10-22	2016	2016上港	3	2016鲁能	14	426652016上港2016鲁能	4	1	4-2-3-1 (100.0%)	4231	2016上港6	蔡慧康	CM	0	1989-10-10	56.35	47.89	95	95	1	14	14	4	92.59	6	50	53	90.57	33.33	9.83	54	2.09	11.135	8.114	4	75.5	0.18	7	8.7	5	75.4976	490.293	1763.53	4723.87	4081.91
2016-10-22	2016	2016上港	3	2016鲁能	14	426652016上港2016鲁能	4	1	4-2-3-1 (100.0%)	4231	2016上港8	胡尔克	CM	1	1986-07-25	56.35	47.89	79	95	0	7	8.41772	28.8608	63.64	8.41772	0	58.9241	77.55	31.82	13.63	79.3671	2.48	10.0965	6.9338	8.41772	190.241	0.46	6.3	7.5	8.41772	190.208	486.04	1180.95	3694.44	4544.33
2016-10-22	2016	2016国安	5	2016富力	6	426652016国安2016富力	3	1	4-2-3-1 (100.0%)	4231	2016国安21	雷纳托.奥古斯托	CM	1	1988-02-08	54.4667	39.33	96	96	1	8	8	15	76.19	3	66.67	59	71.19	34.92	14.36	63	2.11	9.829	7.284	13	202.4	0.48	6.1	8	0	202.417	840.206	1571.31	3223.52	3991.46
2016-10-22	2016	2016国安	5	2016富力	6	426652016国安2016富力	3	1	4-2-3-1 (100.0%)	4231	2016国安5	拉尔夫	CM	1	1984-06-09	54.4667	39.33	96	96	1	14	14	6	86.67	8	75	43	88.37	22.22	13.65	45	2.2	10.298	7.666	4	49.7	0.12	6.4	8.4	3	49.7288	488.527	1439.03	4733.79	3586.49
2016-10-22	2016	2016国安	5	2016富力	6	426652016国安2016富力	3	1	4-2-3-1 (100.0%)	4231	2016国安10	张稀哲	CM	0	1991-01-23	54.4667	39.33	74	96	0	11	14.2703	14.2703	79.63	3.89189	66.67	63.5676	75.51	27.78	12.56	70.0541	2.15	10.3343	7.78378	1.2973	16.3459	0.04	6.4	8.6	9.08108	16.2935	370.447	1517.98	5071.66	3358.46
2016-10-22	2016	2016力帆	8	2016苏宁	2	426652016力帆2016苏宁	2	2	4-2-3-1 (100.0%)	4231	2016力帆14	郑又荣	CM	1	1989-12-14	47.9333	50.51	94	94	1	12	12	10	84.38	6	66.67	60	85	18.75	17.56	64	2.64	10.055	6.841	4	96.1	0.23	6.4	8.6	6	96.1178	303.465	1287.92	4378.71	3988.57
2016-10-22	2016	2016力帆	8	2016苏宁	2	426652016力帆2016苏宁	2	2	4-2-3-1 (100.0%)	4231	2016力帆6	王栋	CM	0	1981-09-10	47.9333	50.51	94	94	1	5	5	16	60	5	0	33	63.64	55	5.68	40	1.63	10.225	6.683	6	128.7	0.32	6.5	8.4	4	128.719	348.732	1311.23	4157.49	4279.15
2016-10-22	2016	2016力帆	8	2016苏宁	2	426652016力帆2016苏宁	2	2	4-2-3-1 (100.0%)	4231	2016力帆8	丁捷	CM	0	1987-04-29	47.9333	50.51	91	94	0	9	9.2967	19.6264	66.67	9.2967	77.78	55.7802	62.96	28.07	14.77	58.8791	2.88	10.4319	7.11404	3.0989	65.6967	0.16	6.6	8.8	6.1978	65.7012	631.682	1546.45	4036.02	4152.55
2016-10-23	2016	2016永昌	16	2016建业	13	426662016永昌2016建业	2	0	4-2-3-1 (100.0%)	4231	2016永昌3	刘君鹏	CM	0	1983-05-20	47.4	45.98	95	95	1	18	18	17	51.43	8	25	29	51.72	48.57	16.79	35	1.51	10.664	6.815	7	115.4	0.29	6.7	8.6	5	115.401	611.975	1422.3	4563.88	3950.25
2016-10-23	2016	2016永昌	16	2016建业	13	426662016永昌2016建业	2	0	4-2-3-1 (100.0%)	4231	2016永昌10	米凯尔	CM	1	1986-08-19	47.4	45.98	85	95	0	8	8.94118	10.0588	78.57	4.47059	50	35.7647	87.5	19.05	8.61	46.9412	2.07	11.7655	7.92524	4.47059	81.2529	0.2	7.4	10	3.35294	81.2164	682.57	2179.51	5190.16	3632.04
2016-10-23	2016	2016永昌	16	2016建业	13	426662016永昌2016建业	2	0	4-2-3-1 (100.0%)	4231	2016永昌6	李春郁	CM	0	1986-10-09	47.4	45.98	95	95	1	17	17	13	69.05	4	50	39	66.67	47.62	11.67	42	1.67	10.298	6.942	1	10.4	0.02	6.5	8.8	4	10.3827	329.723	1511.26	4525.28	3921.43
2016-10-23	2016	2016申花	4	2016绿城	15	426662016申花2016绿城	0	0	4-2-3-1 (100.0%)	4231	2016申花26	秦升	CM	0	1986-11-02	52.0667	57.8	76	96	0	9	11.3684	16.4211	69.77	3.78947	66.67	50.5263	72.5	51.16	10.57	54.3158	1.74	10.0724	7.36926	11.3684	263.116	0.61	6.3	8.2	8.84211	263.147	424.489	1245.65	3827.41	4311.46
2016-10-23	2016	2016申花	4	2016绿城	15	426662016申花2016绿城	0	0	4-2-3-1 (100.0%)	4231	2016申花20	王赟	CM	0	1983-03-28	52.0667	57.8	78	96	0	6	7.38462	12.3077	81.13	3.69231	33.33	61.5385	82	35.85	12.24	65.2308	2.17	10.3975	7.66031	6.15385	145.723	0.34	6.5	8.7	2.46154	145.763	422.45	1464.15	4487.93	3876.92
2016-10-23	2016	2016申花	4	2016绿城	15	426662016申花2016绿城	0	0	4-2-3-1 (100.0%)	4231	2016申花18	高迪	CM	0	1990-01-06	52.0667	57.8	58	96	0	2	3.31034	3.31034	87.5	3.31034	0	26.4828	68.75	56.25	13.32	26.4828	1.88	11.3412	8.07724	21.5172	460.634	1.04	7	8.5	6.62069	460.581	575.433	1282.47	4694.27	4328.83
2016-10-23	2016	2016恒大	1	2016富德	9	426662016恒大2016富德	1	1	4-2-3-1 (100.0%)	4231	2016恒大8	保利尼奥	CM	1	1988-07-25	49.0333	66.89	95	95	1	10	10	10	87.95	10	80	78	88.46	26.51	10.4	83	2.36	10.285	6.79	6	118	0.27	6.4	8.3	12	118.041	508.291	1407.98	3809.06	4441.61
2016-10-23	2016	2016恒大	1	2016富德	9	426662016恒大2016富德	1	1	4-2-3-1 (100.0%)	4231	2016恒大10	郑智	CM	0	1980-08-20	49.0333	66.89	95	95	1	16	16	13	86.6	4	75	94	85.11	35.05	12.87	97	2.18	10.401	6.976	1	21.8	0.06	6.5	8.5	7	21.7522	554.833	1200.95	4267.53	4355.53
2016-10-23	2016	2016恒大	1	2016富德	9	426662016恒大2016富德	1	1	4-2-3-1 (100.0%)	4231	2016恒大11	高拉特	CM	1	1991-06-05	49.0333	66.89	95	95	1	8	8	18	77.78	8	62.5	68	80.88	34.57	10.2	81	2.04	9.455	6.297	5	69.2	0.17	5.9	7.7	12	69.1974	480.074	1243.06	3338.81	4323.87
2016-10-26	2016	2016上港	3	2016泰达	10	426692016上港2016泰达	1	0	4-2-3-1 (100.0%)	4231	2016上港21	于海	CM	0	1987-06-04	52.6	52.45	96	96	1	13	13	13	78.33	15	66.67	57	80.7	43.33	11.01	60	1.92	11.131	7.51	4	83.6	0.2	6.9	8.6	13	83.5831	500.414	1666.51	4809.03	4071.06
2016-10-26	2016	2016上港	3	2016泰达	10	426692016上港2016泰达	1	0	4-2-3-1 (100.0%)	4231	2016上港6	蔡慧康	CM	0	1989-10-10	52.6	52.45	96	96	1	22	22	15	81.25	14	64.29	78	80.77	38.75	9.83	80	2.01	10.753	7.482	3	36.4	0.09	6.7	8.5	15	36.4337	405.396	1702.02	4455.56	4153.55
2016-10-26	2016	2016上港	3	2016泰达	10	426692016上港2016泰达	1	0	4-2-3-1 (100.0%)	4231	2016上港11	吕文君	CM	0	1989-03-11	52.6	52.45	75	96	0	7	8.96	14.08	74.42	17.92	35.71	51.2	75	51.16	5.98	55.04	1.63	10.5754	7.25632	5.12	63.232	0.15	6.6	8	8.96	63.1891	381.678	1384.33	4693.02	4053.23
2016-10-26	2016	2016国安	5	2016申花	4	426692016国安2016申花	0	0	4-2-3-1 (100.0%)	4231	2016国安16	杜明洋	CM	0	1993-01-20	50.7667	47.82	87	96	0	5	5.51724	9.93103	83.02	5.51724	40	56.2759	80.39	28.3	16.06	58.4828	2.25	11.3258	8.35752	2.2069	30.5655	0.08	7.1	9.6	4.41379	30.5387	549.974	1987.5	5467.19	3290.97
2016-10-26	2016	2016国安	5	2016申花	4	426692016国安2016申花	0	0	4-2-3-1 (100.0%)	4231	2016国安21	雷纳托.奥古斯托	CM	1	1988-02-08	50.7667	47.82	96	96	1	8	8	17	60.47	4	25	34	64.71	18.6	16.15	43	2.86	8.828	6.135	8	179.9	0.41	5.5	7.3	4	179.856	582.258	1187.43	2607.9	4270.28
2016-10-26	2016	2016国安	5	2016申花	4	426692016国安2016申花	0	0	4-2-3-1 (100.0%)	4231	2016国安5	拉尔夫	CM	1	1984-06-09	50.7667	47.82	96	96	1	18	18	7	84.09	3	66.67	39	79.49	27.27	8.59	44	2.05	10.52	7.269	1	16.2	0.04	6.5	8.6	4	16.2498	304.065	1579.75	4498.77	4121.36
2016-10-26	2016	2016永昌	16	2016富德	9	426692016永昌2016富德	0	2	4-2-3-1 (100.0%)	4231	2016永昌3	刘君鹏	CM	0	1983-05-20	57.9833	61.95	96	96	1	20	20	20	75.9	11	36.36	72	77.78	20.48	12.51	83	2.1	11.344	8.719	3	87.7	0.21	7.1	9	7	87.7119	808.851	1740.42	5092.14	3614.82
2016-10-26	2016	2016永昌	16	2016富德	9	426692016永昌2016富德	0	2	4-2-3-1 (100.0%)	4231	2016永昌10	米凯尔	CM	1	1986-08-19	57.9833	61.95	87	96	0	8	8.82759	12.1379	82.81	7.72414	28.57	64	84.48	42.19	10.49	70.6207	2.25	12.0243	9.36386	0	0	0	7.5	9.8	2.2069	0	689.966	2547.8	5151.5	3635.21
2016-10-26	2016	2016永昌	16	2016富德	9	426692016永昌2016富德	0	2	4-2-3-1 (100.0%)	4231	2016永昌6	李春郁	CM	0	1986-10-09	57.9833	61.95	96	96	1	7	7	11	86.59	10	50	75	86.67	40.24	14.96	82	2.07	10.523	8.16	1	18.7	0.05	6.5	8.4	4	18.7102	451.493	1889.13	4592.13	3571.08
2016-10-30	2016	2016申花	4	2016亚泰	12	426732016申花2016亚泰	0	1	4-2-3-1 (100.0%)	4231	2016申花19	郑凯木	CM	0	1992-01-28	40.1	50.81	75	94	0	10	12.5333	20.0533	64.44	7.52	50	46.3733	67.57	35.56	11.72	56.4	2.09	11.3903	7.07632	3.76	108.789	0.27	7.2	9	8.77333	108.809	339.816	1608.91	5561.6	3771.31
2016-10-30	2016	2016申花	4	2016亚泰	12	426732016申花2016亚泰	0	1	4-2-3-1 (100.0%)	4231	2016申花5	王寿挺	CM	0	1985-09-03	40.1	50.81	94	94	1	19	19	21	71.62	7	71.43	71	69.01	40.54	11.77	74	2.12	9.87	6.393	7	105.8	0.25	6.3	8.4	10	105.808	481.071	1214.52	3978.82	4089.99
2016-10-30	2016	2016申花	4	2016亚泰	12	426732016申花2016亚泰	0	1	4-2-3-1 (100.0%)	4231	2016申花18	高迪	CM	0	1990-01-06	40.1	50.81	94	94	1	1	1	5	78.26	10	40	18	94.44	34.78	2.16	23	1.96	10.158	6.292	9	128.1	0.31	6.5	8.3	6	128.084	488.276	1430.29	4154.2	3957.02
2016-10-30	2016	2016永昌	16	2016富力	6	426732016永昌2016富力	3	2	4-2-3-1 (100.0%)	4231	2016永昌10	米凯尔	CM	1	1986-08-19	52.4333	48.59	94	94	1	6	6	10	83.61	3	66.67	54	79.63	34.43	13.48	61	2.16	10.858	8.142	7	112.8	0.28	6.9	9.3	5	112.837	872.184	1958.01	4355.4	3559.98
2016-10-30	2016	2016永昌	16	2016富力	6	426732016永昌2016富力	3	2	4-2-3-1 (100.0%)	4231	2016永昌6	李春郁	CM	0	1986-10-09	52.4333	48.59	94	94	1	11	11	8	82.98	4	25	45	80	48.94	10.15	47	1.85	9.487	7.166	5	82.7	0.2	6.1	8.2	2	82.7164	343.959	1357.31	4120.53	3582.12
2016-10-30	2016	2016永昌	16	2016富力	6	426732016永昌2016富力	3	2	4-2-3-1 (100.0%)	4231	2016永昌15	王鹏（）	CM	0	1993-01-24	52.4333	48.59	83	94	0	20	22.6506	13.5904	78.18	7.92771	57.14	58.8916	80.77	41.82	9.4	62.2892	1.84	11.1973	8.09986	3.39759	51.9831	0.12	7.1	8.8	7.92771	51.9877	469.302	1696.64	5009.05	3969.93
2016-10-30	2016	2016恒大	1	2016鲁能	14	426732016恒大2016鲁能	4	0	4-2-3-1 (100.0%)	4231	2016恒大8	保利尼奥	CM	1	1988-07-25	59.15	50.58	94	94	1	20	20	13	84.88	5	40	78	91.03	36.05	15.32	86	2.47	11.194	8.647	5	70	0.17	7.1	8.8	5	70.0379	555.773	1854.07	4532.78	4181.35
2016-10-30	2016	2016恒大	1	2016鲁能	14	426732016恒大2016鲁能	4	0	4-2-3-1 (100.0%)	4231	2016恒大10	郑智	CM	0	1980-08-20	59.15	50.58	86	94	0	8	8.74419	6.55814	90.91	5.46512	80	69.9535	92.19	24.24	12.58	72.1395	2.65	11.4363	8.83053	3.27907	90.2837	0.21	7.3	9.1	6.55814	90.2334	552.071	1705.61	5327.39	3761.1
2016-10-30	2016	2016恒大	1	2016鲁能	14	426732016恒大2016鲁能	4	0	4-2-3-1 (100.0%)	4231	2016恒大11	高拉特	CM	1	1991-06-05	59.15	50.58	94	94	1	4	4	20	70.15	5	60	52	84.62	44.78	7.63	67	1.82	11.425	8.924	17	341	0.82	7.3	9.1	5	341.046	968.69	1879.81	4369.85	3865.84
2016-10-30	2016	2016鲁能	14	2016恒大	1	426732016鲁能2016恒大	0	4	4-2-3-1 (100.0%)	4231	2016鲁能14	王彤	CM	0	1993-02-12	59.15	49.42	65	94	0	5	7.23077	10.1231	80	4.33846	0	49.1692	76.47	20	8	50.6154	2.37	11.2945	8.58726	1.44615	12.7262	0.03	7.1	8.6	2.89231	12.6651	476.865	1700.97	5160.23	3944.07
2016-10-30	2016	2016鲁能	14	2016恒大	1	426732016鲁能2016恒大	0	4	4-2-3-1 (100.0%)	4231	2016鲁能22	蒿俊闵	CM	0	1987-03-24	59.15	49.42	46	94	0	4	8.17391	8.17391	90.24	4.08696	50	75.6087	94.59	19.51	15.28	83.7826	2.88	11.3597	9.17726	6.13043	82.9652	0.2	7.2	8.6	4.08696	82.9517	342.33	1809.23	5081.44	4043.73
2016-10-30	2016	2016鲁能	14	2016恒大	1	426732016鲁能2016恒大	0	4	4-2-3-1 (100.0%)	4231	2016鲁能7	佩莱	CM	1	1985-07-15	59.15	49.42	94	94	1	8	8	23	58.18	12	25	37	67.57	45.45	6.36	55	1.65	10.512	7.891	2	51.8	0.12	6.7	8	8	51.7631	452.598	1276.95	4501.21	4229
2016-10-30	2016	2016上港	3	2016华夏	7	426732016上港2016华夏	3	1	4-2-3-1 (100.0%)	4231	2016上港21	于海	CM	0	1987-06-04	57.6	44.55	94	94	1	11	11	3	91.89	5	60	33	93.94	27.03	5.73	37	2.03	10.999	8.179	7	106.1	0.26	7	8.5	4	106.055	770.176	1567.5	4287.45	4267.32
2016-10-30	2016	2016上港	3	2016华夏	7	426732016上港2016华夏	3	1	4-2-3-1 (100.0%)	4231	2016上港6	蔡慧康	CM	0	1989-10-10	57.6	44.55	94	94	1	10	10	9	85.25	5	20	60	86.67	39.34	10.04	61	1.95	11.26	8.482	2	32.5	0.08	7.2	8.8	3	32.4951	505.115	1972.02	4785.27	3964.98
2016-10-30	2016	2016上港	3	2016华夏	7	426732016上港2016华夏	3	1	4-2-3-1 (100.0%)	4231	2016上港8	胡尔克	CM	1	1986-07-25	57.6	44.55	94	94	1	7	7	18	71.43	7	42.86	52	73.08	28.57	12.41	63	2.65	9.787	6.819	3	99.4	0.24	6.3	7.2	4	99.368	405.916	1030.79	3545.84	4705.59
2016-10-30	2016	2016国安	5	2016建业	13	426732016国安2016建业	3	1	4-2-3-1 (100.0%)	4231	2016国安16	杜明洋	CM	0	1993-01-20	54.7167	52.68	87	94	0	9	9.72414	15.1264	82.28	5.4023	60	78.8736	86.3	37.97	11.08	85.3563	1.95	12.5204	9.24874	2.16092	41.0575	0.1	7.9	10.1	3.24138	41.0292	726.05	2551.3	6078.55	3123.53
2016-10-30	2016	2016国安	5	2016建业	13	426732016国安2016建业	3	1	4-2-3-1 (100.0%)	4231	2016国安21	雷纳托.奥古斯托	CM	1	1988-02-08	54.7167	52.68	94	94	1	10	10	19	67.8	17	41.18	49	71.43	28.81	14.16	59	2.49	9.621	6.802	3	38.4	0.09	6.1	7.5	3	38.4243	862.316	1454.47	3152.99	4112.76
2016-10-30	2016	2016国安	5	2016建业	13	426732016国安2016建业	3	1	4-2-3-1 (100.0%)	4231	2016国安5	拉尔夫	CM	1	1984-06-09	54.7167	52.68	94	94	1	15	15	4	77.42	5	40	20	85	38.71	3.99	31	1.87	8.122	5.565	6	96.3	0.27	6.3	7.6	1	96.2987	320.638	923.992	3004.11	3776.73
2017-03-04	2017	2017上港	2	2017亚泰	7	427982017上港2017亚泰	5	1	4-2-3-1 (100.0%)	4231	2017上港21	于海	CM	0	1987-06-04	48.8667	55.73	65	95	0	11	16.0769	10.2308	82.05	4.38462	66.67	49.6923	88.24	38.46	10.3	57	1.87	12.1936	7.98438	5.84615	101.577	0.24	7.6	10	2.92308	101.583	1425.24	2085.36	4490.69	4090.63
2017-03-04	2017	2017上港	2	2017亚泰	7	427982017上港2017亚泰	5	1	4-2-3-1 (100.0%)	4231	2017上港8	奥斯卡	CM	1	1991-09-09	48.8667	55.73	95	95	1	9	9	18	78.57	3	66.67	75	78.67	26.19	15.57	84	2.43	11.432	7.937	15	329.7	0.78	7.2	9.7	2	329.668	912.807	2037.73	4106.73	4045.12
2017-03-04	2017	2017上港	2	2017亚泰	7	427982017上港2017亚泰	5	1	4-2-3-1 (100.0%)	4231	2017上港6	蔡慧康	CM	0	1989-10-10	48.8667	55.73	95	95	1	13	13	3	94.23	7	71.43	50	90	36.54	11.93	52	1.85	10.407	7.148	5	152.8	0.37	6.5	8.8	8	152.817	553.055	1453.05	4020.98	4227.36
2017-03-10	2017	2017泰达	13	2017苏宁	12	428042017泰达2017苏宁	0	0	4-2-3-1 (100.0%)	4231	2017泰达22	郭皓	CM	0	1993-01-14	52.7833	47.18	96	96	1	21	21	10	81.13	7	28.57	50	80	50.94	8.73	53	1.6	10.74	7.558	1	11.6	0.03	6.7	8.6	4	11.6367	590.434	1317.96	4702.39	4117.62
2017-03-10	2017	2017泰达	13	2017苏宁	12	428042017泰达2017苏宁	0	0	4-2-3-1 (100.0%)	4231	2017泰达27	古德利	CM	1	1991-11-16	52.7833	47.18	96	96	1	21	21	27	64.94	8	75	71	69.01	44.16	11.55	77	1.81	11.577	8.222	3	77.4	0.18	7.2	9.3	11	77.3562	671.594	1749.27	4961.52	4116.91
2017-03-10	2017	2017泰达	13	2017苏宁	12	428042017泰达2017苏宁	0	0	4-2-3-1 (100.0%)	4231	2017泰达6	王栋	CM	0	1981-09-10	52.7833	47.18	81	96	0	4	4.74074	15.4074	61.76	3.55556	33.33	29.6296	76	38.24	5.09	40.2963	2	11.405	7.85896	3.55556	46.1037	0.11	7.1	9.1	0	46.0768	569.304	1669.52	5124.44	3995.84
2017-03-11	2017	2017力帆	10	2017华夏	4	428052017力帆2017华夏	1	1	4-2-3-1 (100.0%)	4231	2017力帆33	南松	CM	0	1997-06-21	51.1167	46.72	71	94	0	4	5.29577	13.2394	33.33	11.9155	11.11	13.2394	40	26.67	8.65	19.8592	1.93	13.5545	9.69921	7.94366	157.02	0.38	8.6	11.2	1.32394	156.959	975.588	2751.52	6413.84	3256.01
2017-03-11	2017	2017力帆	10	2017华夏	4	428052017力帆2017华夏	1	1	4-2-3-1 (100.0%)	4231	2017力帆10	彭欣力	CM	0	1991-07-22	51.1167	46.72	94	94	1	16	16	17	70.69	8	25	51	76.47	31.03	10.77	58	2.28	11.766	8.218	7	134.2	0.32	7.5	9.6	1	134.201	824.361	1815.1	5333.74	3658.61
2017-03-11	2017	2017力帆	10	2017华夏	4	428052017力帆2017华夏	1	1	4-2-3-1 (100.0%)	4231	2017力帆16	王维成	CM	0	1991-09-02	51.1167	46.72	89	94	0	13	13.7303	16.8989	74.19	9.50562	44.44	62.3146	74.58	45.16	12.72	65.4831	1.9	11.7162	8.37234	4.22472	55.1326	0.13	7.4	9.5	1.05618	55.1031	366.756	2111.87	5384.18	3798.73
2017-03-11	2017	2017力帆	10	2017华夏	4	428052017力帆2017华夏	1	1	4-2-3-1 (100.0%)	4231	2017力帆32	费尔南多.恩里克	CM	1	1993-03-16	51.1167	46.72	94	94	1	11	11	18	64	6	50	35	60	28	12.73	50	2.86	9.586	6.665	9	263.9	0.61	6.1	7.8	2	263.863	676.567	1117.31	3163.11	4365
2017-03-11	2017	2017权健	3	2017申花	11	428052017权健2017申花	1	1	4-2-3-1 (100.0%)	4231	2017权健28	维特塞尔	CM	1	1989-01-12	41.5333	51.39	94	94	1	9	9	2	95.65	7	57.14	44	100	26.09	10.54	46	2.65	10.535	7.047	9	156.8	0.37	6.7	10.2	2	156.828	907.151	1881.07	4008.13	3582.24
2017-03-11	2017	2017权健	3	2017申花	11	428052017权健2017申花	1	1	4-2-3-1 (100.0%)	4231	2017权健39	王永珀	CM	0	1987-01-19	41.5333	51.39	94	94	1	1	1	11	76.6	3	33.33	43	76.74	42.55	12.1	47	2.4	9.977	6.444	10	139.8	0.34	6.3	9.3	0	139.836	678.075	1709.45	3628.39	3821.26
2017-03-11	2017	2017恒丰	8	2017国安	9	428052017恒丰2017国安	1	1	4-2-3-1 (100.0%)	4231	2017恒丰18	闵俊麟	CM	0	1994-01-19	42.5167	47.93	94	94	1	14	14	10	75.61	7	14.29	38	76.32	58.54	7.85	41	1.66	10.525	6.54	6	145.9	0.35	6.7	9.2	4	145.877	854.226	1606.39	3622.49	4296.04
2017-03-11	2017	2017恒丰	8	2017国安	9	428052017恒丰2017国安	1	1	4-2-3-1 (100.0%)	4231	2017恒丰10	切里	CM	1	1988-06-04	42.5167	47.93	94	94	1	5	5	20	55.56	3	33.33	37	48.65	46.67	12.84	45	1.78	11.129	7.146	5	86.3	0.21	7	10.1	1	86.3047	883.472	1932.3	4577.6	3649.63
2017-04-02	2017	2017国安	9	2017申花	11	428272017国安2017申花	2	1	4-2-3-1 (100.0%)	4231	2017国安21	雷纳托.奥古斯托	CM	1	1988-02-08	42.75	55.7	79	97	0	1	1.22785	12.2785	60	6.13924	80	27.0127	50	32	14.98	30.6962	2.76	9.71596	6.01277	7.36709	181.108	0.42	6	8.2	0	181.05	766.812	1289.16	2973.79	4504.59
2017-04-02	2017	2017国安	9	2017申花	11	428272017国安2017申花	2	1	4-2-3-1 (100.0%)	4231	2017国安5	拉尔夫	CM	1	1984-06-09	42.75	55.7	97	97	1	14	14	8	83.67	4	75	43	81.4	44.9	14.03	49	1.88	10.385	6.46	5	114.9	0.27	6.4	9.1	4	114.944	655.518	1440.02	3960.17	4214.61
2017-04-02	2017	2017国安	9	2017申花	11	428272017国安2017申花	2	1	4-2-3-1 (100.0%)	4231	2017国安10	张稀哲	CM	0	1991-01-23	42.75	55.7	97	97	1	8	8	16	72.41	0	0	52	73.08	43.1	14.12	58	2.03	9.295	5.958	3	39.2	0.09	5.7	8.4	2	39.2113	377.773	1323.51	3633.43	3920.6
2017-04-07	2017	2017上港	2	2017鲁能	6	428322017上港2017鲁能	2	1	4-2-3-1 (100.0%)	4231	2017上港8	奥斯卡	CM	1	1991-09-09	49.3333	57.84	96	96	1	5	5	21	78.13	6	33.33	83	77.11	30.21	15.76	96	2.8	11.176	7.81	4	55.9	0.14	7	9.5	1	55.8504	789.317	1879.29	4550.65	3900.96
2017-04-07	2017	2017上港	2	2017鲁能	6	428322017上港2017鲁能	2	1	4-2-3-1 (100.0%)	4231	2017上港25	艾哈迈多夫	CM	1	1987-11-25	49.3333	57.84	96	96	1	16	16	9	87.5	5	20	68	89.71	25	9.28	72	2.67	10.963	7.743	4	58.2	0.13	6.8	9.4	3	58.2036	659.934	1940.72	4272.56	4031.4
2017-04-07	2017	2017上港	2	2017鲁能	6	428322017上港2017鲁能	2	1	4-2-3-1 (100.0%)	4231	2017上港10	胡尔克	CM	1	1986-07-25	49.3333	57.84	69	96	0	2	2.78261	27.8261	66.1	11.1304	50	59.8261	65.12	33.9	6.04	82.087	2.15	9.16591	5.97287	6.95652	141.357	0.32	5.7	6.9	0	141.32	494.11	1059.56	3065.78	4405.58
2017-04-08	2017	2017恒大	1	2017富力	5	428332017恒大2017富力	2	2	4-2-3-1 (100.0%)	4231	2017恒大8	保利尼奥	CM	1	1988-07-25	53.45	51.63	95	95	1	12	12	15	71.15	4	75	45	80	32.69	7.52	52	2.58	10.737	7.728	11	207.6	0.5	6.7	8.7	6	207.579	685.995	1679.84	3827.21	4336.63
2017-04-08	2017	2017恒大	1	2017富力	5	428332017恒大2017富力	2	2	4-2-3-1 (100.0%)	4231	2017恒大10	郑智	CM	0	1980-08-20	53.45	51.63	65	95	0	9	13.1538	11.6923	80	4.38462	33.33	54.0769	83.78	22.5	15.91	58.4615	2.67	11.3664	8.90808	10.2308	252.846	0.59	7.1	9.2	2.92308	252.788	739.78	1876.26	4490.11	4006.72
2017-04-08	2017	2017恒大	1	2017富力	5	428332017恒大2017富力	2	2	4-2-3-1 (100.0%)	4231	2017恒大11	高拉特	CM	1	1991-06-05	53.45	51.63	95	95	1	5	5	10	85.29	1	100	57	80.7	36.76	9.9	68	2.13	10.764	7.928	9	257.7	0.59	6.8	8.9	1	257.661	723.224	1622.7	4264.03	3896.8
2017-04-08	2017	2017华夏	4	2017申花	11	428332017华夏2017申花	4	2	4-2-3-1 (100.0%)	4231	2017华夏3	赵宇豪	CM	0	1993-04-07	47.1	48.69	95	95	1	10	10	8	73.33	8	50	29	79.31	53.33	9.28	30	1.83	10.445	7.21	5	96.9	0.23	6.6	9.2	3	96.8924	545.603	1550.39	4400.6	3851.29
2017-04-08	2017	2017华夏	4	2017申花	11	428332017华夏2017申花	4	2	4-2-3-1 (100.0%)	4231	2017华夏22	拉维奇	CM	1	1985-05-03	47.1	48.69	91	95	0	9	9.3956	14.6154	79.71	3.13187	33.33	56.3736	81.48	34.78	11.07	72.033	2.38	10.9866	7.36302	15.6593	314.753	0.74	6.9	9.3	1.04396	314.709	888.164	1695.84	3853.33	4234.55
2017-04-08	2017	2017华夏	4	2017申花	11	428332017华夏2017申花	4	2	4-2-3-1 (100.0%)	4231	2017华夏10	埃尔纳内斯	CM	1	1985-05-29	47.1	48.69	95	95	1	6	6	7	84.09	5	60	38	89.47	22.73	10.86	44	2.89	10.745	7.431	1	15.9	0.04	6.8	9.5	4	15.9051	661.663	2081.6	4324.95	3661.2
2017-04-08	2017	2017恒丰	8	2017泰达	13	428332017恒丰2017泰达	0	0	4-2-3-1 (100.0%)	4231	2017恒丰18	闵俊麟	CM	0	1994-01-19	44.1833	53.04	94	94	1	17	17	13	75	7	57.14	48	75	46.15	12.23	52	1.83	9.997	6.404	4	51.6	0.13	6.3	8.7	3	51.5928	342.827	1471.56	3997.93	4133.52
2017-04-08	2017	2017恒丰	8	2017泰达	13	428332017恒丰2017泰达	0	0	4-2-3-1 (100.0%)	4231	2017恒丰17	依力哈木江•伊明江	CM	0	1986-06-30	44.1833	53.04	48	94	0	4	7.83333	7.83333	78.95	5.875	0	29.375	66.67	42.11	4.28	37.2083	2.16	10.199	5.546	13.7083	247.142	0.57	6.4	9.1	3.91667	247.133	885.091	1459.48	3336.62	4270.1
2017-04-08	2017	2017恒丰	8	2017泰达	13	428332017恒丰2017泰达	0	0	4-2-3-1 (100.0%)	4231	2017恒丰6	范云龙	CM	0	1989-03-15	44.1833	53.04	63	94	0	6	8.95238	14.9206	58.33	2.98413	0	31.3333	66.67	29.17	19.37	35.8095	2.58	10.049	6.72324	4.47619	91.9111	0.22	6.4	8.4	5.96825	91.9216	275.451	1263.55	4577.6	3840.46
2017-04-08	2017	2017恒丰	8	2017泰达	13	428332017恒丰2017泰达	0	0	4-2-3-1 (100.0%)	4231	2017恒丰34	逄志泉	CM	0	1990-08-16	44.1833	53.04	46	94	0	2	4.08696	20.4348	47.37	10.2174	80	28.6087	50	68.42	11.88	38.8261	1.32	10.2685	7.10722	2.04348	57.013	0.14	6.5	8.2	16.3478	57.0274	409.62	1063.57	4582.94	4154.96
2017-04-15	2017	2017申花	11	2017亚泰	7	428402017申花2017亚泰	3	2	4-2-3-1 (100.0%)	4231	2017申花10	吉奥瓦尼·莫雷诺	CM	1	1986-07-01	37.15	42.37	97	97	1	4	4	14	56.25	17	41.18	25	60	62.5	9.55	32	1.28	9.471	4.796	5	119.4	0.27	5.8	7.7	8	119.399	514.671	873.221	3322.61	4640.97
2017-04-15	2017	2017申花	11	2017亚泰	7	428402017申花2017亚泰	3	2	4-2-3-1 (100.0%)	4231	2017申花13	瓜林	CM	1	1986-06-30	37.15	42.37	97	97	1	18	18	21	58.82	6	100	41	48.78	47.06	22.1	51	1.9	10.163	5.618	7	100.6	0.22	6.3	9.1	8	100.605	713.259	1658.76	3399.57	4290.9
2017-04-15	2017	2017申花	11	2017亚泰	7	428402017申花2017亚泰	3	2	4-2-3-1 (100.0%)	4231	2017申花37	孙世林	CM	0	1989-10-24	37.15	42.37	97	97	1	21	21	13	58.06	3	33.33	24	66.67	38.71	11.17	31	1.74	10.239	5.904	8	140.8	0.34	6.3	9.5	5	140.777	757.714	1600.3	3628.65	4111.22
2017-04-16	2017	2017恒大	1	2017泰达	13	428412017恒大2017泰达	3	0	4-2-3-1 (100.0%)	4231	2017恒大8	保利尼奥	CM	1	1988-07-25	52.9833	53.9	96	96	1	16	16	15	76.19	6	33.33	60	78.33	34.92	10.13	63	2.49	11.113	7.726	5	122.3	0.28	6.9	8.7	5	122.308	550.493	1599.83	4711.26	4129.02
2017-04-16	2017	2017恒大	1	2017泰达	13	428412017恒大2017泰达	3	0	4-2-3-1 (100.0%)	4231	2017恒大10	郑智	CM	0	1980-08-20	52.9833	53.9	96	96	1	15	15	20	71.01	7	14.29	63	74.6	34.78	12.55	69	2.23	11.109	7.931	10	184.6	0.44	6.9	9	7	184.578	557.635	1662.81	4559.52	4144.63
2017-04-16	2017	2017恒大	1	2017泰达	13	428412017恒大2017泰达	3	0	4-2-3-1 (100.0%)	4231	2017恒大11	高拉特	CM	1	1991-06-05	52.9833	53.9	96	96	1	10	10	24	71.08	4	50	72	80.56	38.55	6.71	83	1.99	11.17	7.817	9	144.6	0.35	6.9	8.9	6	144.643	934.49	1785.13	4229.4	4075.94
2017-04-16	2017	2017华夏	4	2017富德	15	428412017华夏2017富德	1	1	4-2-3-1 (100.0%)	4231	2017华夏3	赵宇豪	CM	0	1993-04-07	54.75	48.94	95	95	1	21	21	12	73.91	6	83.33	45	68.89	54.35	11.2	46	1.61	11.006	8.314	7	173	0.42	6.9	9.1	9	172.973	482.935	1597.16	4955.1	3797.9
2017-04-16	2017	2017华夏	4	2017富德	15	428412017华夏2017富德	1	1	4-2-3-1 (100.0%)	4231	2017华夏22	拉维奇	CM	1	1985-05-03	54.75	48.94	95	95	1	6	6	26	64.38	4	50	64	67.19	38.36	15.3	73	2.55	11.096	8.171	10	210.2	0.5	7	9	3	210.241	798.086	1891.93	4026.5	4169.35
2017-04-16	2017	2017华夏	4	2017富德	15	428412017华夏2017富德	1	1	4-2-3-1 (100.0%)	4231	2017华夏10	埃尔纳内斯	CM	1	1985-05-29	54.75	48.94	95	95	1	14	14	13	79.03	8	50	55	85.45	29.03	11.78	62	2.5	10.838	8.267	8	180.3	0.43	6.8	9.1	8	180.285	878.618	1800.06	4324.88	3654.34
2017-04-21	2017	2017上港	2	2017华夏	4	428462017上港2017华夏	3	0	4-2-3-1 (100.0%)	4231	2017上港8	奥斯卡	CM	1	1991-09-09	51.05	47.24	96	96	1	8	8	16	76.81	1	100	58	79.31	36.23	18.17	69	2.87	11.681	8.202	14	231.4	0.55	7.3	9.6	3	231.42	953.963	1970.73	4126.37	4398.81
2017-04-21	2017	2017上港	2	2017华夏	4	428462017上港2017华夏	3	0	4-2-3-1 (100.0%)	4231	2017上港25	艾哈迈多夫	CM	1	1987-11-25	51.05	47.24	96	96	1	11	11	6	88	3	66.67	44	90.91	26	11.68	50	2.44	12.066	8.347	9	169.2	0.39	7.5	9.8	4	169.179	744.557	1807.74	5124.83	4219.97
2017-04-21	2017	2017上港	2	2017华夏	4	428462017上港2017华夏	3	0	4-2-3-1 (100.0%)	4231	2017上港6	蔡慧康	CM	0	1989-10-10	51.05	47.24	80	96	0	14	16.8	8.4	76.67	8.4	42.86	34.8	72.41	56.67	10.47	36	1.6	11.4624	7.8192	3.6	66.72	0.16	7.1	9.2	8.4	66.6999	817.459	1971.89	4250.44	4356.03
2017-04-22	2017	2017申花	11	2017恒丰	8	428472017申花2017恒丰	2	0	4-2-3-1 (100.0%)	4231	2017申花10	吉奥瓦尼·莫雷诺	CM	1	1986-07-01	45.8333	41.95	95	95	1	9	9	20	63.64	4	25	49	61.22	38.18	13.2	55	2.44	9.96	6.186	7	156.7	0.37	6.2	8.1	5	156.711	457.959	1102.22	3395.75	4847.19
2017-04-22	2017	2017申花	11	2017恒丰	8	428472017申花2017恒丰	2	0	4-2-3-1 (100.0%)	4231	2017申花13	瓜林	CM	1	1986-06-30	45.8333	41.95	95	95	1	8	8	16	66.67	4	50	35	77.14	27.08	16.51	48	2.19	10.238	6.856	6	77.6	0.18	6.4	9	3	77.5981	706.558	1734.68	3657.04	4061.68
2017-04-22	2017	2017申花	11	2017恒丰	8	428472017申花2017恒丰	2	0	4-2-3-1 (100.0%)	4231	2017申花37	孙世林	CM	0	1989-10-24	45.8333	41.95	95	95	1	14	14	10	71.43	2	100	33	69.7	45.71	9.22	35	2.17	10.589	6.911	3	72.8	0.17	6.6	9	1	72.8452	593.971	1385.39	4602.49	3934.09
2017-04-29	2017	2017华夏	4	2017泰达	13	428542017华夏2017泰达	4	0	4-2-3-1 (100.0%)	4231	2017华夏25	姆比亚	CM	1	1986-05-20	54.3	54.48	81	94	0	9	10.4444	13.9259	86.21	1.16049	100	90.5185	92.31	35.63	13.2	100.963	2.23	11.1883	8.1281	4.64198	50.4815	0.12	7.1	9	4.64198	50.5098	750.084	1821.72	4706.35	3859.94
2017-04-29	2017	2017华夏	4	2017泰达	13	428542017华夏2017泰达	4	0	4-2-3-1 (100.0%)	4231	2017华夏3	赵宇豪	CM	0	1993-04-07	54.3	54.48	94	94	1	18	18	13	83.54	8	62.5	79	83.54	40.51	11.03	79	1.87	10.325	7.521	2	44.7	0.1	6.6	8.3	12	44.6566	292.504	1203.74	4926.99	3856.9
2017-04-29	2017	2017华夏	4	2017泰达	13	428542017华夏2017泰达	4	0	4-2-3-1 (100.0%)	4231	2017华夏22	拉维奇	CM	1	1985-05-03	54.3	54.48	94	94	1	3	3	23	66.18	4	100	57	64.91	44.12	7.15	68	1.94	9.97	7.034	10	227.8	0.55	6.3	7.8	8	227.825	590.419	1160.28	3232.2	4758.95
2017-04-30	2017	2017力帆	10	2017上港	2	428552017力帆2017上港	1	1	4-2-3-1 (100.0%)	4231	2017力帆8	丁捷	CM	0	1987-04-29	53.8333	45.64	96	96	1	16	16	11	79.63	4	25	46	89.13	35.19	14.06	54	2.04	11.244	8.109	11	172.2	0.41	7	9	3	172.192	678.008	1742.42	4704.42	3947.17
2017-04-30	2017	2017力帆	10	2017上港	2	428552017力帆2017上港	1	1	4-2-3-1 (100.0%)	4231	2017力帆33	南松	CM	0	1997-06-21	53.8333	45.64	47	96	0	2	4.08511	10.2128	68.75	8.17021	25	22.4681	90.91	31.25	3.33	32.6809	1.94	13.4686	9.67353	8.17021	141.549	0.34	8.4	11.1	0	141.611	1067.19	3179.39	6029.91	3050.09
2017-04-30	2017	2017力帆	10	2017上港	2	428552017力帆2017上港	1	1	4-2-3-1 (100.0%)	4231	2017力帆10	彭欣力	CM	0	1991-07-22	53.8333	45.64	96	96	1	10	10	11	70.27	3	33.33	34	67.65	21.62	9.71	37	2.38	10.636	7.556	2	67	0.16	6.6	8.4	2	66.9776	448.442	1558.97	4618.24	3943.41
2017-04-30	2017	2017力帆	10	2017上港	2	428552017力帆2017上港	1	1	4-2-3-1 (100.0%)	4231	2017力帆16	王维成	CM	0	1991-09-02	53.8333	45.64	49	96	0	3	5.87755	21.551	54.17	5.87755	0	41.1429	57.14	41.67	11.36	47.0204	1.88	11.855	8.84963	0	0	0	7.4	9.6	7.83673	0	744.152	2657.79	4628.88	3823.78
2017-04-30	2017	2017上港	2	2017力帆	10	428552017上港2017力帆	1	1	4-2-3-1 (100.0%)	4231	2017上港8	奥斯卡	CM	1	1991-09-09	53.8333	54.36	96	96	1	12	12	16	80.25	4	75	72	80.56	44.44	13.11	81	2.16	10.905	7.848	6	123.3	0.29	6.8	8.7	4	123.272	777.402	1746.4	4064.97	4192.52
2017-04-30	2017	2017上港	2	2017力帆	10	428552017上港2017力帆	1	1	4-2-3-1 (100.0%)	4231	2017上港25	艾哈迈多夫	CM	1	1987-11-25	53.8333	54.36	96	96	1	13	13	16	78.67	3	100	68	82.35	22.67	9.27	75	2.64	10.82	7.815	2	85.7	0.2	6.7	8.7	9	85.7372	349.035	1449.59	4672.14	4263.79
2017-04-30	2017	2017上港	2	2017力帆	10	428552017上港2017力帆	1	1	4-2-3-1 (100.0%)	4231	2017上港6	蔡慧康	CM	0	1989-10-10	53.8333	54.36	76	96	0	17	21.4737	10.1053	80	15.1579	50	48	81.58	47.5	10.15	50.5263	1.63	10.5044	7.41726	3.78947	49.5158	0.12	6.5	8	3.78947	49.4998	416.355	1250.14	4208.88	4579.47
2017-05-06	2017	2017权健	3	2017亚泰	7	428612017权健2017亚泰	1	3	4-2-3-1 (100.0%)	4231	2017权健28	维特塞尔	CM	1	1989-01-12	49.0333	55.63	96	96	1	13	13	16	80	8	75	68	85.29	25	14.65	80	2.31	10.756	7.698	4	92	0.21	6.7	9.4	7	92.0495	663.093	1919.57	4516.46	3564.97
2017-05-06	2017	2017权健	3	2017亚泰	7	428612017权健2017亚泰	1	3	4-2-3-1 (100.0%)	4231	2017权健29	李星灿	CM	0	1987-09-28	49.0333	55.63	49	96	0	0	0	19.5918	58.33	5.87755	0	41.1429	57.14	33.33	14.15	47.0204	2.5	11.8824	8.53224	13.7143	358.531	0.84	7.4	9.6	0	358.586	1087.23	1950.46	4424.57	4060.78
2017-05-06	2017	2017权健	3	2017亚泰	7	428612017权健2017亚泰	1	3	4-2-3-1 (100.0%)	4231	2017权健7	赵旭日	CM	0	1985-12-03	49.0333	55.63	96	96	1	14	14	18	77.22	6	66.67	75	74.67	32.91	16.08	79	2.06	10.69	7.218	0	0	0	6.7	8.8	2	0	487.024	1743.17	4291.49	4167.88
2017-05-06	2017	2017权健	3	2017亚泰	7	428612017权健2017亚泰	1	3	4-2-3-1 (100.0%)	4231	2017权健10	帕托	CM	1	1989-09-02	49.0333	55.63	47	96	0	1	2.04255	10.2128	50	4.08511	50	14.2979	57.14	20	10.46	20.4255	2.1	8.62162	5.78451	8.17021	156.255	0.37	5.4	7.8	0	156.19	444.622	800.502	3331.11	3889.19
2017-05-06	2017	2017亚泰	7	2017权健	3	428612017亚泰2017权健	3	1	4-2-3-1 (100.0%)	4231	2017亚泰10	胡斯蒂	CM	0	1983-04-18	49.0333	44.37	96	96	1	11	11	31	60.26	9	11.11	64	60.94	37.18	18.24	78	2.13	10.97	7.666	11	207	0.48	6.8	9.4	3	206.98	786.827	1930.45	4027.52	4017.83
2017-05-06	2017	2017亚泰	7	2017权健	3	428612017亚泰2017权健	3	1	4-2-3-1 (100.0%)	4231	2017亚泰6	裴帅	CM	0	1993-01-14	49.0333	44.37	83	96	0	9	10.4096	11.5663	73.68	3.46988	33.33	38.1687	78.79	28.95	8.99	43.9518	2.03	10.7925	7.20925	9.25301	183.672	0.44	6.7	9.1	3.46988	183.643	520.493	1544.5	4236.61	4307.23
2017-05-06	2017	2017亚泰	7	2017权健	3	428612017亚泰2017权健	3	1	4-2-3-1 (100.0%)	4231	2017亚泰21	何超	CM	0	1995-04-19	49.0333	44.37	96	96	1	11	11	8	80.95	5	60	41	75.61	40.48	13.73	42	2	10.79	7.64	6	93.6	0.23	6.7	9.3	2	93.6304	650.709	1681.4	4644.87	3719.66
2017-05-07	2017	2017力帆	10	2017建业	14	428622017力帆2017建业	2	3	4-2-3-1 (100.0%)	4231	2017力帆8	丁捷	CM	0	1987-04-29	56.1833	59.06	97	97	1	11	11	14	79.1	7	28.57	64	79.69	31.34	16.72	67	2.21	11.388	8.326	6	107.7	0.26	7	8.9	3	107.712	695.867	1814.22	4812.19	3958.14
2017-05-07	2017	2017力帆	10	2017建业	14	428622017力帆2017建业	2	3	4-2-3-1 (100.0%)	4231	2017力帆10	彭欣力	CM	0	1991-07-22	56.1833	59.06	97	97	1	15	15	19	71.64	9	44.44	58	74.14	40.3	12.27	67	1.99	11.62	8.523	4	82.1	0.19	7.2	9.1	8	82.1381	547.721	1977.56	5168.24	3844.6
2017-05-07	2017	2017国安	9	2017华夏	4	428622017国安2017华夏	1	4	4-2-3-1 (100.0%)	4231	2017国安5	拉尔夫	CM	1	1984-06-09	51.9	53.68	95	95	1	16	16	7	89.86	4	75	66	89.39	27.54	10.96	69	2.14	10.275	7.547	3	93	0.22	6.5	8.7	3	93.0359	435.764	1365.97	4584.76	3795.51
2017-05-07	2017	2017国安	9	2017华夏	4	428622017国安2017华夏	1	4	4-2-3-1 (100.0%)	4231	2017国安10	张稀哲	CM	0	1991-01-23	51.9	53.68	95	95	1	10	10	15	75.41	4	50	52	84.62	32.79	10.58	61	2.62	9.425	6.926	2	52.2	0.12	5.9	8	1	52.2099	351.307	1239.65	3963.81	3817.81
2017-05-07	2017	2017国安	9	2017华夏	4	428622017国安2017华夏	1	4	4-2-3-1 (100.0%)	4231	2017国安9	索里亚诺	CM	1	1985-09-24	51.9	53.68	95	95	1	2	2	10	73.68	3	0	31	77.42	39.47	7.06	38	1.79	9.815	6.867	3	36	0.09	6.2	7.9	7	36.0243	397.065	1145.49	4293.61	3942.82
2017-05-12	2017	2017华夏	4	2017富力	5	428672017华夏2017富力	1	1	4-2-3-1 (100.0%)	4231	2017华夏3	赵宇豪	CM	0	1993-04-07	54.4	45.04	96	96	1	12	12	4	92	7	42.86	48	91.67	46	6.3	50	1.76	10.597	7.922	3	54.5	0.13	6.6	8.7	5	54.4887	320.365	1547.89	4670.33	4003.72
2017-05-12	2017	2017华夏	4	2017富力	5	428672017华夏2017富力	1	1	4-2-3-1 (100.0%)	4231	2017华夏22	拉维奇	CM	1	1985-05-03	54.4	45.04	96	96	1	8	8	23	62.3	3	0	51	60.78	37.7	13.09	61	2.75	9.72	7	14	355.1	0.82	6	7.7	4	355.146	550.288	1206.74	2892.12	4715.24
2017-05-12	2017	2017华夏	4	2017富力	5	428672017华夏2017富力	1	1	4-2-3-1 (100.0%)	4231	2017华夏15	尹鸿博	CM	0	1989-10-30	54.4	45.04	48	96	0	4	8	10	73.68	6	33.33	28	92.86	26.32	7.99	38	1.95	11.488	8.216	10	314.8	0.71	7.2	9.7	2	314.73	1006.59	2044.31	3911.7	4209.84
2017-05-12	2017	2017华夏	4	2017富力	5	428672017华夏2017富力	1	1	4-2-3-1 (100.0%)	4231	2017华夏6	罗森文	CM	0	1993-01-16	54.4	45.04	64	96	0	5	7.5	0	100	3	100	60	100	34.15	8.83	61.5	2	11.1465	8.5125	1.5	21.15	0.04	6.9	9	0	21.1439	603.088	1638.75	4811.11	4072.74
2017-05-20	2017	2017力帆	10	2017权健	3	428752017力帆2017权健	0	1	4-2-3-1 (100.0%)	4231	2017力帆33	南松	CM	0	1997-06-21	46.4333	60.44	47	98	0	2	4.17021	16.6809	55.56	6.25532	33.33	37.5319	55.56	44.44	4.36	37.5319	1.94	12.9172	8.86379	18.766	385.328	0.88	7.9	11.2	4.17021	385.331	1113.24	2417.2	5732.69	3268.93
2017-05-20	2017	2017力帆	10	2017权健	3	428752017力帆2017权健	0	1	4-2-3-1 (100.0%)	4231	2017力帆10	彭欣力	CM	0	1991-07-22	46.4333	60.44	98	98	1	16	16	13	81.16	4	50	66	81.82	39.13	12.56	69	2.22	10.324	6.727	2	44.3	0.1	6.3	8.7	1	44.2883	478.945	1406.54	4292.47	4101.38
2017-05-20	2017	2017力帆	10	2017权健	3	428752017力帆2017权健	0	1	4-2-3-1 (100.0%)	4231	2017力帆8	丁捷	CM	0	1987-04-29	46.4333	60.44	98	98	1	14	14	13	81.69	1	100	67	83.58	26.76	17.86	71	2.32	8.856	5.853	1	16.7	0.04	5.4	7.6	6	16.6943	446.27	985.081	3047.57	4360.37
2017-05-26	2017	2017恒大	1	2017力帆	10	428812017恒大2017力帆	2	0	4-2-3-1 (100.0%)	4231	2017恒大2	廖力生	CM	0	1993-04-29	55.0167	57.02	94	94	1	10	10	13	80.3	5	60	62	83.87	31.82	11.31	66	1.97	11.549	8.356	2	30.2	0.07	7.4	9.1	5	30.1933	700.189	1663.62	5413.83	3741.24
2017-05-26	2017	2017恒大	1	2017力帆	10	428812017恒大2017力帆	2	0	4-2-3-1 (100.0%)	4231	2017恒大4	徐新	CM	0	1994-04-19	55.0167	57.02	58	94	0	10	16.2069	12.9655	80.49	6.48276	50	64.8276	80	26.83	15.57	66.4483	1.93	9.85379	7.36279	8.10345	173.09	0.39	6.2	8.1	3.24138	173.03	392.184	1087.66	4190.48	4010.23
2017-05-26	2017	2017恒大	1	2017力帆	10	428812017恒大2017力帆	2	0	4-2-3-1 (100.0%)	4231	2017恒大11	高拉特	CM	1	1991-06-05	55.0167	57.02	89	94	0	7	7.39326	20.0674	78.89	3.16854	0	86.6067	78.05	43.33	7.11	95.0562	1.87	11.2705	8.49169	9.50562	102.449	0.25	7.2	9.3	5.2809	102.463	1272.49	2156.81	3749.41	3989.61
2017-05-27	2017	2017泰达	13	2017权健	3	428822017泰达2017权健	0	3	4-2-3-1 (100.0%)	4231	2017泰达22	郭皓	CM	0	1993-01-14	48.1667	55.41	95	95	1	13	13	16	76.12	3	66.67	64	78.13	26.87	11.48	67	2.15	10.331	6.949	3	82.3	0.19	6.5	8.7	5	82.2549	500.522	1198.81	4342.22	4207.38
2017-05-27	2017	2017泰达	13	2017权健	3	428822017泰达2017权健	0	3	4-2-3-1 (100.0%)	4231	2017泰达27	古德利	CM	1	1991-11-16	48.1667	55.41	95	95	1	9	9	19	73.24	5	80	61	75.41	47.89	14.67	71	1.8	10.768	7.449	10	208	0.49	6.8	9.3	7	207.997	686.397	1592.23	4012.25	4268.87
2017-05-27	2017	2017泰达	13	2017权健	3	428822017泰达2017权健	0	3	4-2-3-1 (100.0%)	4231	2017泰达25	木热合买提江·莫扎帕	CM	0	1991-01-14	48.1667	55.41	95	95	1	11	11	16	69.81	5	20	48	66.67	43.4	12.62	53	1.85	10.897	7.36	12	222.4	0.54	6.9	9.2	1	222.378	491.243	1527.08	4810.26	3845.88
2017-06-02	2017	2017力帆	10	2017国安	9	428882017力帆2017国安	1	0	4-2-3-1 (100.0%)	4231	2017力帆5	郑又荣	CM	1	1989-12-14	57.2	39.9	95	95	1	13	13	11	80.7	8	75	56	80.36	43.86	15.12	57	2.02	10.98	8.417	1	10.6	0.03	6.9	8.8	6	10.6278	336.88	1740.8	4978.14	3913.95
2017-06-02	2017	2017力帆	10	2017国安	9	428882017力帆2017国安	1	0	4-2-3-1 (100.0%)	4231	2017力帆33	南松	CM	0	1997-06-21	57.2	39.9	70	95	0	5	6.78571	9.5	70.83	2.71429	0	28.5	76.19	45.83	9.31	32.5714	1.83	13.3828	10.0171	13.5714	213.75	0.51	8.4	10.4	4.07143	213.74	1260.73	2246.06	6413.39	3248.74
2017-06-02	2017	2017力帆	10	2017国安	9	428882017力帆2017国安	1	0	4-2-3-1 (100.0%)	4231	2017力帆10	彭欣力	CM	0	1991-07-22	57.2	39.9	88	95	0	16	17.2727	10.7955	77.78	3.23864	33.33	43.1818	77.5	48.89	11.33	48.5795	1.89	10.558	8.1171	1.07955	18.2443	0.05	6.6	8.4	4.31818	18.2139	374.534	1513.12	4803.35	3848.24
2017-06-02	2017	2017泰达	13	2017申花	11	428882017泰达2017申花	2	1	4-2-3-1 (100.0%)	4231	2017泰达22	郭皓	CM	0	1993-01-14	56.2167	48.94	61	95	0	13	20.2459	9.34426	84.21	9.34426	66.67	57.623	86.49	23.68	11.71	59.1803	2.08	11.2349	8.59205	4.67213	67.123	0.16	7.1	8.5	7.78689	67.0514	369.424	1283.76	5636.14	3878.07
2017-06-02	2017	2017泰达	13	2017申花	11	428882017泰达2017申花	2	1	4-2-3-1 (100.0%)	4231	2017泰达27	古德利	CM	1	1991-11-16	56.2167	48.94	95	95	1	15	15	19	78.16	6	33.33	80	80	33.33	10.05	87	2.07	11.659	8.654	14	257.3	0.62	7.3	9.2	4	257.286	841.26	1818.28	4716.66	4025.86
2017-06-02	2017	2017泰达	13	2017申花	11	428882017泰达2017申花	2	1	4-2-3-1 (100.0%)	4231	2017泰达6	王栋	CM	0	1981-09-10	56.2167	48.94	95	95	1	10	10	19	72.46	6	50	64	75	43.48	12.9	69	1.99	11.249	8.208	3	37.7	0.09	7.1	8.8	3	37.738	399.16	1590.46	5443.8	3778.06
2017-06-03	2017	2017苏宁	12	2017华夏	4	428892017苏宁2017华夏	1	2	4-2-3-1 (100.0%)	4231	2017苏宁12	张晓彬（大）	CM	0	1993-10-23	52.2667	43.12	76	96	0	10	12.6316	11.3684	75.68	3.78947	33.33	44.2105	80	32.43	11.95	46.7368	2	11.5554	8.19537	5.05263	215.242	0.48	7.2	9.2	0	215.194	454.665	1730.44	5054.88	4099.72
2017-06-03	2017	2017苏宁	12	2017华夏	4	428892017苏宁2017华夏	1	2	4-2-3-1 (100.0%)	4231	2017苏宁22	吴曦	CM	0	1989-02-19	52.2667	43.12	96	96	1	9	9	16	67.35	7	28.57	47	68.09	46.94	12.39	49	1.86	10.826	7.86	8	153.9	0.38	6.7	9	6	153.943	715.809	1705.53	3992.7	4258.27
2017-06-03	2017	2017苏宁	12	2017华夏	4	428892017苏宁2017华夏	1	2	4-2-3-1 (100.0%)	4231	2017苏宁31	高迪	CM	0	1990-01-06	52.2667	43.12	58	96	0	2	3.31034	6.62069	71.43	13.2414	12.5	19.8621	75	50	4.16	23.1724	2.36	12.4072	8.77241	14.8966	243.807	0.56	7.6	9.3	4.96552	243.778	835.023	1819.46	5257.61	4251.29
2017-06-03	2017	2017上港	2	2017宏运	16	428892017上港2017宏运	4	1	4-2-3-1 (100.0%)	4231	2017上港15	林创益	CM	0	1993-01-28	52.65	56.43	87	94	0	12	12.9655	7.56322	87.93	3.24138	33.33	59.4253	89.09	39.66	10.82	62.6667	2.03	10.3789	7.73717	2.16092	44.623	0.11	6.6	8.6	3.24138	44.6255	617.041	1425.1	4508.84	3783.55
2017-06-03	2017	2017上港	2	2017宏运	16	428892017上港2017宏运	4	1	4-2-3-1 (100.0%)	4231	2017上港8	奥斯卡	CM	1	1991-09-09	52.65	56.43	94	94	1	8	8	21	80.73	5	60	96	83.33	31.19	14.12	109	3.02	11.176	7.945	11	215.3	0.52	7.1	9.1	2	215.332	915.255	1804.51	4116.03	4124.41
2017-06-03	2017	2017上港	2	2017宏运	16	428892017上港2017宏运	4	1	4-2-3-1 (100.0%)	4231	2017上港25	艾哈迈多夫	CM	1	1987-11-25	52.65	56.43	74	94	0	13	16.5135	19.0541	81.71	6.35135	40	101.622	78.75	31.71	13.6	104.162	2.57	11.153	8.35203	2.54054	27.5649	0.07	7	9	1.27027	27.6151	316.578	2192.44	4683	3933.31
2017-06-17	2017	2017申花	11	2017力帆	10	429032017申花2017力帆	2	2	4-2-3-1 (100.0%)	4231	2017申花13	瓜林	CM	1	1986-06-30	51.2667	57.11	96	96	1	11	11	24	70.73	7	85.71	73	65.75	50	12.55	82	1.83	10.488	7.13	6	85.5	0.21	6.5	8.3	6	85.4977	647.059	1616.47	3495.96	4642.79
2017-06-17	2017	2017申花	11	2017力帆	10	429032017申花2017力帆	2	2	4-2-3-1 (100.0%)	4231	2017申花37	孙世林	CM	0	1989-10-24	51.2667	57.11	96	96	1	18	18	7	88.14	7	28.57	55	92.73	42.37	9.19	59	1.88	10.801	7.496	2	54.5	0.12	6.7	8.8	0	54.4861	484.46	1794.44	4477.49	3990.51
2017-06-17	2017	2017申花	11	2017力帆	10	429032017申花2017力帆	2	2	4-2-3-1 (100.0%)	4231	2017申花32	特维斯	CM	1	1984-02-05	51.2667	57.11	96	96	1	3	3	8	85.71	6	50	50	76	39.29	11.22	56	2.45	9.872	6.74	12	246.3	0.58	6.1	7.9	2	246.318	797.945	1325.8	3202.19	4300.24
2017-06-17	2017	2017力帆	10	2017申花	11	429032017力帆2017申花	2	2	4-2-3-1 (100.0%)	4231	2017力帆5	郑又荣	CM	1	1989-12-14	51.2667	42.89	96	96	1	14	14	10	81.48	6	66.67	52	82.69	38.89	15.91	54	2.22	10.945	7.658	5	125.7	0.31	6.8	9	6	125.66	506.52	1798.68	4565.05	3948.98
2017-06-17	2017	2017力帆	10	2017申花	11	429032017力帆2017申花	2	2	4-2-3-1 (100.0%)	4231	2017力帆33	南松	CM	0	1997-06-21	51.2667	42.89	81	96	0	3	3.55556	9.48148	71.43	14.2222	41.67	24.8889	76.19	39.29	3.89	33.1852	1.96	12.7976	9.00385	8.2963	148.03	0.34	7.9	10.6	1.18519	148.027	989.146	2487.14	5579.79	3593.39
2017-06-17	2017	2017力帆	10	2017申花	11	429032017力帆2017申花	2	2	4-2-3-1 (100.0%)	4231	2017力帆10	彭欣力	CM	0	1991-07-22	51.2667	42.89	96	96	1	15	15	14	68.89	1	0	42	66.67	40	12.61	45	2.09	10.63	7.341	2	55.2	0.12	6.6	8.6	5	55.1823	468.448	1597.79	4292.94	4216.09
2017-06-17	2017	2017恒丰	8	2017恒大	1	429032017恒丰2017恒大	0	2	4-2-3-1 (100.0%)	4231	2017恒丰18	闵俊麟	CM	0	1994-01-19	52.85	54.66	96	96	1	19	19	11	80.7	6	33.33	47	80.85	29.82	9.46	57	2.32	9.661	6.193	11	202.4	0.48	6	8	6	202.404	660.276	1367.34	2988.54	4442.69
2017-06-17	2017	2017恒丰	8	2017恒大	1	429032017恒丰2017恒大	0	2	4-2-3-1 (100.0%)	4231	2017恒丰10	切里	CM	1	1988-06-04	52.85	54.66	96	96	1	1	1	15	72.22	4	50	48	70.83	38.89	5.94	54	2.26	10.646	7.017	8	143.5	0.34	6.6	9.1	0	143.508	629.098	1768.14	4049.29	4055.6
2017-06-17	2017	2017恒丰	8	2017恒大	1	429032017恒丰2017恒大	0	2	4-2-3-1 (100.0%)	4231	2017恒丰6	范云龙	CM	0	1989-03-15	52.85	54.66	79	96	0	10	12.1519	24.3038	61.54	13.3671	36.36	57.1139	63.83	40.38	20.36	63.1899	2.08	9.92932	6.26066	6.07595	118.359	0.28	6.1	8.5	9.72152	118.417	483.727	1081.27	4270.4	3975.65
2017-06-18	2017	2017亚泰	7	2017苏宁	12	429042017亚泰2017苏宁	1	0	4-2-3-1 (100.0%)	4231	2017亚泰27	张力	CM	0	1989-08-06	48.6833	45.12	91	96	0	11	11.6044	8.43956	70.37	5.27473	20	26.3736	72	55.56	11.22	28.4835	1.7	10.4935	7.15675	8.43956	157.503	0.38	6.5	8.7	0	157.457	601.389	1782.9	3764.09	4187.78
2017-06-18	2017	2017亚泰	7	2017苏宁	12	429042017亚泰2017苏宁	1	0	4-2-3-1 (100.0%)	4231	2017亚泰10	胡斯蒂	CM	0	1983-04-18	48.6833	45.12	96	96	1	15	15	25	68.35	6	16.67	71	63.38	53.16	13.4	79	1.76	10.916	7.425	6	132.6	0.3	6.8	9.1	1	132.564	508.285	1796.19	4400.41	4078.67
2017-06-18	2017	2017亚泰	7	2017苏宁	12	429042017亚泰2017苏宁	1	0	4-2-3-1 (100.0%)	4231	2017亚泰21	何超	CM	0	1995-04-19	48.6833	45.12	96	96	1	19	19	14	67.44	3	66.67	39	69.23	58.14	17.6	43	1.7	10.02	6.994	7	116.4	0.27	6.2	8.6	3	116.438	496.092	1520.72	3848.22	4038.28
2017-06-24	2017	2017力帆	10	2017亚泰	7	429102017力帆2017亚泰	1	1	4-2-3-1 (100.0%)	4231	2017力帆5	郑又荣	CM	1	1989-12-14	47.7167	43.35	95	95	1	18	18	23	64.06	6	66.67	63	63.49	43.75	17.54	64	1.81	10.121	6.945	2	21.9	0.05	6.4	8.7	7	21.9201	450.718	1471.34	4019.18	4158.16
2017-06-24	2017	2017力帆	10	2017亚泰	7	429102017力帆2017亚泰	1	1	4-2-3-1 (100.0%)	4231	2017力帆33	南松	CM	0	1997-06-21	47.7167	43.35	62	95	0	3	4.59677	10.7258	53.33	3.06452	0	18.3871	41.67	40	7.17	22.9839	2	12.8219	9.12919	9.19355	166.25	0.4	8	10.3	0	166.233	705.059	2461.54	5918.44	3571.27
2017-06-24	2017	2017力帆	10	2017亚泰	7	429102017力帆2017亚泰	1	1	4-2-3-1 (100.0%)	4231	2017力帆10	彭欣力	CM	0	1991-07-22	47.7167	43.35	95	95	1	9	9	8	80.95	4	25	39	66.67	52.38	11.25	42	1.79	9.909	6.658	2	44.4	0.1	6.2	8.4	3	44.3508	414.743	1192.87	4172.78	4084.19
2017-06-24	2017	2017宏运	16	2017权健	3	429102017宏运2017权健	1	2	4-2-3-1 (100.0%)	4231	2017宏运8	张野	CM	0	1987-04-26	48.4167	49.8	73	98	0	2	2.68493	20.137	64.29	4.0274	66.67	46.9863	65.71	40.48	14.27	56.3836	1.76	11.4499	7.9729	0	0	0	6.9	9.6	1.34247	0	644.407	1896.1	5087.72	3821.99
2017-06-24	2017	2017宏运	16	2017权健	3	429102017宏运2017权健	1	2	4-2-3-1 (100.0%)	4231	2017宏运6	杨宇	CM	0	1985-04-18	48.4167	49.8	56	98	0	11	19.25	17.5	81.48	7	50	85.75	79.59	29.63	12.03	94.5	2.3	11.6795	8.2565	14	237.475	0.55	7	10	0	237.551	945.413	2172.25	4431.05	3892.69
2017-06-24	2017	2017宏运	16	2017权健	3	429102017宏运2017权健	1	2	4-2-3-1 (100.0%)	4231	2017宏运10	桑一非	CM	0	1989-02-18	48.4167	49.8	98	98	1	9	9	17	73.44	4	75	59	69.49	32.81	12.62	64	2	11.037	7.618	3	41.8	0.1	6.8	9.4	0	41.7898	565.178	1964.46	4597.46	3868.47
2017-06-25	2017	2017上港	2	2017建业	14	429112017上港2017建业	4	1	4-2-3-1 (100.0%)	4231	2017上港21	于海	CM	0	1987-06-04	55.2	54.04	48	94	0	8	15.6667	21.5417	62.07	9.79167	40	43.0833	72.73	41.38	10	56.7917	1.93	11.9419	8.45412	15.6667	341.729	0.83	7.6	9.3	7.83333	341.728	1289.26	2108.31	3864.92	4338.59
2017-06-25	2017	2017上港	2	2017建业	14	429112017上港2017建业	4	1	4-2-3-1 (100.0%)	4231	2017上港25	艾哈迈多夫	CM	1	1987-11-25	55.2	54.04	87	94	0	8	8.64368	11.8851	85.71	3.24138	66.67	79.954	86.49	19.48	16.72	83.1954	2.91	10.6209	7.74906	2.16092	39.2207	0.09	6.7	8.5	0	39.2342	183.728	1337.94	4764.19	4295.87
2017-06-25	2017	2017上港	2	2017建业	14	429112017上港2017建业	4	1	4-2-3-1 (100.0%)	4231	2017上港6	蔡慧康	CM	0	1989-10-10	55.2	54.04	94	94	1	15	15	11	78.85	7	71.43	50	78	40.38	10.44	52	1.75	10.199	7.296	5	78.1	0.19	6.5	7.9	6	78.0765	350.532	1362.27	3657.69	4750.7
2017-06-25	2017	2017上港	2	2017建业	14	429112017上港2017建业	4	1	4-2-3-1 (100.0%)	4231	2017上港10	胡尔克	CM	1	1986-07-25	55.2	54.04	94	94	1	2	2	25	65.75	8	62.5	56	75	36.99	10.25	73	2.34	9.578	6.622	14	324.5	0.75	6.1	7.2	2	324.474	680.549	892.481	2566.79	5113.76
2017-06-30	2017	2017宏运	16	2017申花	11	429162017宏运2017申花	1	8	4-2-3-1 (100.0%)	4231	2017宏运8	张野	CM	0	1987-04-26	53.6833	45.45	93	93	1	3	3	9	83.02	1	100	50	84	30.19	13.21	53	2.3	10.642	8.057	2	66.8	0.16	6.8	9	0	66.7663	288.692	1826.74	4632.16	3827.77
2017-06-30	2017	2017宏运	16	2017申花	11	429162017宏运2017申花	1	8	4-2-3-1 (100.0%)	4231	2017宏运6	杨宇	CM	0	1985-04-18	53.6833	45.45	93	93	1	8	8	10	85.07	3	33.33	62	87.1	22.39	9.11	67	2.3	9.812	7.542	7	103.1	0.26	6.3	8.4	1	103.121	718.092	1416.16	3509.42	4065.04
2017-06-30	2017	2017宏运	16	2017申花	11	429162017宏运2017申花	1	8	4-2-3-1 (100.0%)	4231	2017宏运10	桑一非	CM	0	1989-02-18	53.6833	45.45	83	93	0	3	3.36145	13.4458	84.62	2.24096	0	79.5542	91.55	10.26	14.85	87.3976	2.67	10.0922	7.82993	2.24096	30.141	0.08	6.5	8.6	0	30.1725	610.561	1382.3	4337.25	3732
2017-07-01	2017	2017华夏	4	2017鲁能	6	429172017华夏2017鲁能	0	0	4-2-3-1 (100.0%)	4231	2017华夏3	赵宇豪	CM	0	1993-04-07	52.9167	46.9	95	95	1	12	12	9	73.53	6	16.67	31	70.97	47.06	7.61	34	1.65	10.686	7.844	4	95.6	0.23	6.7	8.9	5	95.614	478.698	1512.99	4370.25	4228.36
2017-07-01	2017	2017华夏	4	2017鲁能	6	429172017华夏2017鲁能	0	0	4-2-3-1 (100.0%)	4231	2017华夏8	贾晓琛	CM	0	1989-01-19	52.9167	46.9	95	95	1	5	5	9	83.33	3	66.67	50	78	57.41	10.06	54	1.78	11.515	8.128	17	440.5	1.02	7.3	9.2	1	440.502	818.544	1800.45	4270.04	4185.05
2017-07-01	2017	2017华夏	4	2017鲁能	6	429172017华夏2017鲁能	0	0	4-2-3-1 (100.0%)	4231	2017华夏6	罗森文	CM	0	1993-01-16	52.9167	46.9	95	95	1	13	13	12	76.92	10	50	48	75	46.15	12.52	52	1.71	10.558	7.714	5	110.8	0.27	6.7	8.7	6	110.821	510.645	1408.6	4216.32	4311.31
2017-07-02	2017	2017恒大	1	2017权健	3	429182017恒大2017权健	3	4	4-2-3-1 (100.0%)	4231	2017恒大8	保利尼奥	CM	1	1988-07-25	44.35	60.07	98	98	1	11	11	17	73.02	8	37.5	55	80	28.57	11.16	63	2.87	9.957	6.337	7	189.5	0.43	6.1	8.6	9	189.495	473.515	1281.18	3530.17	4482.38
2017-07-02	2017	2017恒大	1	2017权健	3	429182017恒大2017权健	3	4	4-2-3-1 (100.0%)	4231	2017恒大10	郑智	CM	0	1980-08-20	44.35	60.07	98	98	1	22	22	9	86.57	5	40	63	84.13	34.33	13	67	2.34	9.827	6.59	9	196.2	0.46	6	8.9	5	196.207	631.174	1228.14	3711.6	4060.27
2017-07-02	2017	2017恒大	1	2017权健	3	429182017恒大2017权健	3	4	4-2-3-1 (100.0%)	4231	2017恒大11	高拉特	CM	1	1991-06-05	44.35	60.07	98	98	1	0	0	12	70	2	0	32	75	40	9.35	40	2.13	9.161	6.166	10	220.9	0.5	5.6	8.3	4	220.881	718.139	1437.12	2814.38	3970.69
2017-07-08	2017	2017国安	9	2017恒大	1	429242017国安2017恒大	2	0	4-2-3-1 (100.0%)	4231	2017国安29	巴顿	CM	0	1995-09-16	43.3833	45.76	81	96	0	3	3.55556	14.2222	45.45	11.8519	10	21.3333	44.44	40.91	7.33	26.0741	1.64	10.6761	6.37393	2.37037	50.4889	0.13	6.6	9.1	3.55556	50.4668	687.254	1208.33	4237.82	4492.49
2017-07-08	2017	2017国安	9	2017恒大	1	429242017国安2017恒大	2	0	4-2-3-1 (100.0%)	4231	2017国安5	拉尔夫	CM	1	1984-06-09	43.3833	45.76	96	96	1	23	23	12	73.91	2	0	45	71.11	56.52	12.1	46	1.57	9.5	5.971	9	164.9	0.38	5.9	8.3	7	164.894	477.877	1171.71	3380.77	4304.78
2017-07-08	2017	2017国安	9	2017恒大	1	429242017国安2017恒大	2	0	4-2-3-1 (100.0%)	4231	2017国安21	雷纳托.奥古斯托	CM	1	1988-02-08	43.3833	45.76	96	96	1	13	13	18	73.53	5	60	61	75.41	44.12	14.05	68	2	9.636	6.068	3	36.4	0.09	6	8.4	3	36.3845	772.066	1332.27	3254.35	4240.49
2017-07-09	2017	2017亚泰	7	2017上港	2	429252017亚泰2017上港	4	2	4-2-3-1 (100.0%)	4231	2017亚泰17	范晓冬	CM	0	1987-03-02	48	53.2	97	97	1	7	7	8	81.4	3	66.67	43	81.4	25.58	11.25	43	2.93	10.797	7.074	10	268.7	0.63	6.7	8.8	1	268.738	693.158	1406.03	4066.56	4362.4
2017-07-09	2017	2017亚泰	7	2017上港	2	429252017亚泰2017上港	4	2	4-2-3-1 (100.0%)	4231	2017亚泰27	张力	CM	0	1989-08-06	48	53.2	87	97	0	11	12.2644	8.91954	81.82	7.8046	57.14	45.7126	78.05	43.18	13.32	49.0575	1.95	10.185	6.72868	5.57471	90.4218	0.2	6.3	8.4	3.34483	90.367	501.878	1409.82	3644.95	4537.44
2017-07-09	2017	2017亚泰	7	2017上港	2	429252017亚泰2017上港	4	2	4-2-3-1 (100.0%)	4231	2017亚泰10	胡斯蒂	CM	0	1983-04-18	48	53.2	97	97	1	10	10	27	63.01	2	100	60	65	46.58	15.55	73	1.93	10.512	6.817	6	114.4	0.26	6.5	8.5	2	114.414	629.295	1623.77	3507.17	4636.94
2017-07-15	2017	2017上港	2	2017富德	15	429312017上港2017富德	3	1	4-2-3-1 (100.0%)	4231	2017上港21	于海	CM	0	1987-06-04	56.8667	53.09	50	98	0	3	5.88	19.6	58.33	3.92	100	39.2	60	33.33	9.24	47.04	2.33	11.9168	8.59068	15.68	357.7	0.83	7.2	9.1	5.88	357.672	978.749	1919.92	3938.49	4721.89
2017-07-15	2017	2017上港	2	2017富德	15	429312017上港2017富德	3	1	4-2-3-1 (100.0%)	4231	2017上港15	林创益	CM	0	1993-01-28	56.8667	53.09	74	98	0	10	13.2432	10.5946	77.14	0	0	41.0541	83.87	31.43	11.62	46.3514	2.11	10.6158	8.11678	3.97297	96.2784	0.23	6.4	8.2	2.64865	96.2448	444.132	1266.49	4510.56	4298.68
2017-07-15	2017	2017上港	2	2017富德	15	429312017上港2017富德	3	1	4-2-3-1 (100.0%)	4231	2017上港26	高海生	CM	0	1997-01-06	56.8667	53.09	47	98	0	6	12.5106	8.34043	80.95	10.4255	80	43.7872	71.43	33.33	5.74	43.7872	2.38	13.7158	10.4172	2.08511	74.6468	0.18	8.2	10.7	2.08511	74.6903	1155.31	3159.73	5609.73	3717.12
2017-07-15	2017	2017上港	2	2017富德	15	429312017上港2017富德	3	1	4-2-3-1 (100.0%)	4231	2017上港25	艾哈迈多夫	CM	1	1987-11-25	56.8667	53.09	98	98	1	15	15	9	89.02	3	33.33	75	90.67	25.61	14	82	2.43	10.476	7.733	2	49.7	0.12	6.4	8.2	2	49.693	346.626	1569.95	4001.35	4508.49
2017-07-15	2017	2017国安	9	2017恒丰	8	429312017国安2017恒丰	2	0	4-2-3-1 (100.0%)	4231	2017国安21	雷纳托.奥古斯托	CM	1	1988-02-08	44.1667	58.37	93	93	1	14	14	19	79.79	3	0	88	78.41	47.87	17.95	94	1.97	10.213	6.211	9	170.3	0.41	6.5	8.4	5	170.259	614.671	1510.78	3581.43	4335.97
2017-07-15	2017	2017国安	9	2017恒丰	8	429312017国安2017恒丰	2	0	4-2-3-1 (100.0%)	4231	2017国安5	拉尔夫	CM	1	1984-06-09	44.1667	58.37	93	93	1	17	17	10	82.46	4	50	52	84.62	38.6	15.22	57	1.93	9.412	5.809	4	107.3	0.25	6	7.9	4	107.337	348.959	976.288	3480.53	4498.68
2017-07-15	2017	2017国安	9	2017恒丰	8	429312017国安2017恒丰	2	0	4-2-3-1 (100.0%)	4231	2017国安9	索里亚诺	CM	1	1985-09-24	44.1667	58.37	93	93	1	4	4	14	65.85	2	50	30	73.33	48.78	8.61	41	1.73	10.015	5.862	4	57.9	0.14	6.4	8	2	57.8791	475.465	1035.8	3878.05	4567.56
2017-07-16	2017	2017申花	11	2017权健	3	429322017申花2017权健	0	3	4-2-3-1 (100.0%)	4231	2017申花4	金基熙	CM	1	1989-07-13	52.7333	53.83	96	96	1	13	13	8	82.22	4	50	42	83.33	28.89	12.49	45	2	11.311	8.044	9	158.5	0.38	7	9.2	5	158.522	478.259	1521.12	4723.88	4429.13
2017-07-16	2017	2017申花	11	2017权健	3	429322017申花2017权健	0	3	4-2-3-1 (100.0%)	4231	2017申花37	孙世林	CM	0	1989-10-24	52.7333	53.83	79	96	0	10	12.1519	9.72152	86.44	4.86076	75	70.481	86.21	27.12	9.04	71.6962	2.07	11.0303	8.31676	4.86076	77.2861	0.2	6.9	8.9	6.07595	77.3128	533.573	1597.2	4829.88	3992.65
2017-07-16	2017	2017申花	11	2017权健	3	429322017申花2017权健	0	3	4-2-3-1 (100.0%)	4231	2017申花32	特维斯	CM	1	1984-02-05	52.7333	53.83	96	96	1	4	4	14	75	4	25	49	75.51	26.79	11.65	56	2.14	9.296	6.692	9	232.4	0.52	5.8	7.6	1	232.441	501.913	1142.09	3134.86	4284.64
2017-07-22	2017	2017宏运	16	2017苏宁	12	429382017宏运2017苏宁	0	4	4-2-3-1 (100.0%)	4231	2017宏运8	张野	CM	0	1987-04-26	45.5	50.15	95	95	1	7	7	11	81.36	0	0	58	77.59	40.68	16.27	59	1.9	10.602	6.543	5	103.6	0.24	6.6	8.6	2	103.586	389.428	1358.47	4132.35	4618.43
2017-07-22	2017	2017宏运	16	2017苏宁	12	429382017宏运2017苏宁	0	4	4-2-3-1 (100.0%)	4231	2017宏运6	杨宇	CM	0	1985-04-18	45.5	50.15	95	95	1	14	14	11	76.6	6	66.67	41	82.93	40.43	15.34	47	1.98	9.386	5.987	6	139	0.32	5.9	7.9	1	139.011	343.238	1074.6	3179.69	4649.32
2017-07-22	2017	2017宏运	16	2017苏宁	12	429382017宏运2017苏宁	0	4	4-2-3-1 (100.0%)	4231	2017宏运10	桑一非	CM	0	1989-02-18	45.5	50.15	54	95	0	3	5.27778	17.5926	67.74	8.7963	40	45.7407	69.23	32.26	12.32	54.537	1.97	10.5767	6.77667	3.51852	73.0093	0.18	6.6	8.5	3.51852	72.9642	344.064	1345.63	4276.15	4537.06
2017-07-22	2017	2017鲁能	6	2017亚泰	7	429382017鲁能2017亚泰	3	2	4-2-3-1 (100.0%)	4231	2017鲁能39	姜积弘	CM	0	1990-02-08	47.1833	44.01	82	96	0	9	10.5366	5.85366	75	1.17073	0	21.0732	72.22	55	9.81	23.4146	1.65	11.0868	7.14263	8.19512	126.79	0.3	6.9	8.8	3.5122	126.747	413.681	1071.89	5195.5	4279.19
2017-07-22	2017	2017鲁能	6	2017亚泰	7	429382017鲁能2017亚泰	3	2	4-2-3-1 (100.0%)	4231	2017鲁能6	王彤	CM	0	1993-02-12	47.1833	44.01	96	96	1	13	13	9	79.07	5	60	40	82.5	37.21	11.73	43	1.98	9.866	6.331	2	55	0.13	6.2	8	5	54.9527	433.75	1291.28	3288.92	4797.42
2017-07-22	2017	2017鲁能	6	2017亚泰	7	429382017鲁能2017亚泰	3	2	4-2-3-1 (100.0%)	4231	2017鲁能9	塔尔德利	CM	1	1985-05-10	47.1833	44.01	96	96	1	9	9	20	64.91	1	100	44	77.27	45.61	7.99	57	2.21	8.979	5.776	16	415.8	0.94	5.6	7.3	2	415.764	533.084	953.52	2493.84	4582.38
2017-07-23	2017	2017国安	9	2017申花	11	429392017国安2017申花	2	1	4-2-3-1 (100.0%)	4231	2017国安5	拉尔夫	CM	1	1984-06-09	41.4333	56.33	96	96	1	18	18	11	73.17	5	60	37	75.68	53.66	10.47	41	1.8	9.063	5.582	8	179	0.43	5.6	8.1	9	178.976	469.923	830.213	3141.91	4441.65
2017-07-23	2017	2017国安	9	2017申花	11	429392017国安2017申花	2	1	4-2-3-1 (100.0%)	4231	2017国安21	雷纳托.奥古斯托	CM	1	1988-02-08	41.4333	56.33	96	96	1	15	15	21	74.07	4	75	72	76.39	41.98	15.36	81	2.2	9.51	5.813	5	160	0.37	5.9	8.4	7	160.049	485.328	1273.66	3038.41	4552.89
2017-07-23	2017	2017国安	9	2017申花	11	429392017国安2017申花	2	1	4-2-3-1 (100.0%)	4231	2017国安9	索里亚诺	CM	1	1985-09-24	41.4333	56.33	73	96	0	3	3.94521	14.4658	66.67	2.63014	50	30.2466	73.91	36.36	6.62	43.3973	2.06	9.74729	5.77447	6.57534	160.438	0.38	6	8.3	3.94521	160.446	557.644	1117.08	3235.77	4675.97
2017-07-28	2017	2017国安	9	2017建业	14	429442017国安2017建业	2	0	4-2-3-1 (100.0%)	4231	2017国安29	巴顿	CM	0	1995-09-16	45.6667	56.72	96	96	1	5	5	12	60	5	20	23	73.91	26.67	4.15	30	2.53	10.505	6.58	6	129.9	0.3	6.5	8.6	2	129.915	727.507	1224.78	3905.63	4517.48
2017-07-28	2017	2017国安	9	2017建业	14	429442017国安2017建业	2	0	4-2-3-1 (100.0%)	4231	2017国安5	拉尔夫	CM	1	1984-06-09	45.6667	56.72	96	96	1	17	17	11	81.97	4	75	56	85.71	39.34	12.83	61	1.93	9.763	6.415	8	153.3	0.36	6.1	8.4	4	153.275	469.571	1357.18	3539.26	4243.63
2017-07-28	2017	2017国安	9	2017建业	14	429442017国安2017建业	2	0	4-2-3-1 (100.0%)	4231	2017国安21	雷纳托.奥古斯托	CM	1	1988-02-08	45.6667	56.72	96	96	1	18	18	29	73.87	3	100	105	74.29	46.85	14.64	111	1.91	10.395	6.737	2	49.7	0.11	6.5	8.9	3	49.6982	719.999	1872.51	3700.15	4052.91
2017-08-05	2017	2017恒大	1	2017泰达	13	429522017恒大2017泰达	3	0	4-2-3-1 (100.0%)	4231	2017恒大8	保利尼奥	CM	1	1988-07-25	53.1167	62.09	96	96	1	9	9	8	88.73	3	100	67	91.04	18.31	12.68	71	2.96	10.511	7.455	9	148.7	0.36	6.5	8.4	7	148.741	478.677	1324.25	4084.29	4475.17
2017-08-05	2017	2017恒大	1	2017泰达	13	429522017恒大2017泰达	3	0	4-2-3-1 (100.0%)	4231	2017恒大10	郑智	CM	0	1980-08-20	53.1167	62.09	96	96	1	15	15	10	85.51	9	66.67	67	83.58	28.99	14.39	69	2.62	9.879	7.075	6	148.5	0.35	6.1	8	8	148.547	440.283	1041.67	3801.07	4447.37
2017-08-05	2017	2017恒大	1	2017泰达	13	429522017恒大2017泰达	3	0	4-2-3-1 (100.0%)	4231	2017恒大11	高拉特	CM	1	1991-06-05	53.1167	62.09	96	96	1	6	6	18	75.34	3	33.33	65	73.85	35.62	10.46	73	2.21	10.458	7.619	11	268.2	0.61	6.5	8.6	4	268.152	649.733	1613.81	3637.7	4288.59
2017-08-05	2017	2017恒丰	8	2017力帆	10	429522017恒丰2017力帆	1	0	4-2-3-1 (100.0%)	4231	2017恒丰18	闵俊麟	CM	0	1994-01-19	50.3	57.33	92	94	0	2	2.04348	15.3261	67.39	6.13043	66.67	43.9348	69.77	30.43	6.81	47	2.07	10.1305	7.04489	2.04348	88.5848	0.21	6.5	8.4	2.04348	88.5737	663.283	1511.94	3553.13	4313.45
2017-08-05	2017	2017恒丰	8	2017力帆	10	429522017恒丰2017力帆	1	0	4-2-3-1 (100.0%)	4231	2017恒丰26	马里奥·苏亚雷斯	CM	1	1987-02-24	50.3	57.33	94	94	1	14	14	19	77.38	11	54.55	80	77.5	36.9	15.85	84	2.15	10.356	7.233	6	89.7	0.22	6.6	8.6	3	89.6585	431.214	1381.89	4222.23	4231.39
2017-08-05	2017	2017恒丰	8	2017力帆	10	429522017恒丰2017力帆	1	0	4-2-3-1 (100.0%)	4231	2017恒丰10	切里	CM	1	1988-06-04	50.3	57.33	94	94	1	3	3	11	80	2	50	49	77.55	40	9.8	55	2.05	10.93	7.649	7	126.9	0.31	7	9.1	0	126.873	607.002	1974.74	4342.38	3878.98
2017-08-05	2017	2017国安	9	2017鲁能	6	429522017国安2017鲁能	2	2	4-2-3-1 (100.0%)	4231	2017国安29	巴顿	CM	0	1995-09-16	45.4167	56.04	90	97	0	4	4.31111	8.62222	71.43	6.46667	50	24.7889	78.26	21.43	7.8	30.1778	2.86	10.559	6.44942	9.7	125.022	0.3	6.5	8.6	1.07778	124.979	650.955	1237.69	4104.12	4441.76
2017-08-05	2017	2017国安	9	2017鲁能	6	429522017国安2017鲁能	2	2	4-2-3-1 (100.0%)	4231	2017国安5	拉尔夫	CM	1	1984-06-09	45.4167	56.04	97	97	1	17	17	10	75.61	6	16.67	36	83.33	39.02	10.63	41	1.85	9.741	6.008	7	119.7	0.28	6	7.9	5	119.677	523.143	952.224	3335.6	4810.43
2017-08-05	2017	2017国安	9	2017鲁能	6	429522017国安2017鲁能	2	2	4-2-3-1 (100.0%)	4231	2017国安21	雷纳托.奥古斯托	CM	1	1988-02-08	45.4167	56.04	97	97	1	10	10	25	73.4	6	66.67	88	68.18	44.68	18.51	94	2.21	10.204	6.486	4	78.1	0.19	6.3	8.6	4	78.1393	633.999	1607.35	3521.12	4363.5
2017-08-10	2017	2017国安	9	2017权健	3	429572017国安2017权健	2	2	4-2-3-1 (100.0%)	4231	2017国安29	巴顿	CM	0	1995-09-16	44.7833	54.18	81	94	0	1	1.16049	12.7654	63.33	8.12346	42.86	30.1728	57.69	23.33	8.47	34.8148	2.47	10.2762	6.70881	10.4444	180.109	0.43	6.5	9	2.32099	180.102	596.401	1310.6	3804.91	4384.24
2017-08-10	2017	2017国安	9	2017权健	3	429572017国安2017权健	2	2	4-2-3-1 (100.0%)	4231	2017国安21	雷纳托.奥古斯托	CM	1	1988-02-08	44.7833	54.18	94	94	1	16	16	23	69.33	0	0	69	63.77	38.67	18.16	75	2.41	9.205	6.052	7	146.9	0.35	5.9	8.1	4	146.875	581.805	1305.05	2800.29	4370.66
2017-08-10	2017	2017国安	9	2017权健	3	429572017国安2017权健	2	2	4-2-3-1 (100.0%)	4231	2017国安5	拉尔夫	CM	1	1984-06-09	44.7833	54.18	94	94	1	12	12	13	68.29	3	66.67	39	66.67	26.83	14.32	41	2.07	9.509	6.223	3	72.6	0.17	6	8.3	4	72.6196	376.721	1245.02	3414.27	4400.67
2017-08-13	2017	2017恒大	1	2017建业	14	429602017恒大2017建业	2	1	4-2-3-1 (100.0%)	4231	2017恒大10	郑智	CM	0	1980-08-20	55.6167	59.46	95	95	1	9	9	9	89.66	4	75	82	91.46	26.44	13.85	87	2.62	10.511	7.84	2	81.6	0.19	6.6	8.5	1	81.6146	431.624	1393.3	4520.83	4083.86
2017-08-13	2017	2017恒大	1	2017建业	14	429602017恒大2017建业	2	1	4-2-3-1 (100.0%)	4231	2017恒大11	高拉特	CM	1	1991-06-05	55.6167	59.46	95	95	1	7	7	19	67.24	3	66.67	44	72.73	29.31	10.52	58	2.24	9.701	7.118	12	205.1	0.47	6.1	7.7	6	205.086	627.401	1205.36	3483.63	4179.74
2017-08-19	2017	2017泰达	13	2017宏运	16	429662017泰达2017宏运	1	1	4-2-3-1 (100.0%)	4231	2017泰达10	米克尔	CM	1	1987-04-22	47.5333	45.12	95	95	1	13	13	7	87.04	3	100	52	86.54	44.44	9.92	54	1.93	9.599	6.305	1	15.2	0.03	6	8	3	15.1747	151.128	936.39	4113.37	4382.83
2017-08-19	2017	2017泰达	13	2017宏运	16	429662017泰达2017宏运	1	1	4-2-3-1 (100.0%)	4231	2017泰达11	李源一	CM	0	1993-08-28	47.5333	45.12	95	95	1	9	9	16	64.44	2	50	40	65	37.78	12.78	45	1.91	9.767	6.418	5	77.2	0.19	6.2	8.1	1	77.1626	269.954	995.936	3958.64	4465.14
2017-08-19	2017	2017泰达	13	2017宏运	16	429662017泰达2017宏运	1	1	4-2-3-1 (100.0%)	4231	2017泰达21	赵英杰	CM	0	1992-08-02	47.5333	45.12	64	95	0	10	14.8438	14.8438	71.43	4.45312	33.33	48.9844	69.7	51.43	15.27	51.9531	1.6	11.1373	7.10422	4.45312	57.8906	0.14	7	9.2	7.42188	57.8472	428.168	1829.71	4570.71	4250.71
2017-09-09	2017	2017上港	2	2017泰达	13	429872017上港2017泰达	3	1	4-2-3-1 (100.0%)	4231	2017上港21	于海	CM	0	1987-06-04	51.0167	47.89	66	96	0	5	7.27273	10.1818	66.67	8.72727	50	27.6364	68.42	38.1	7.14	30.5455	1.81	11.5345	8.21818	10.1818	342.982	0.79	7.1	8.9	5.81818	342.931	1158.22	1540.01	4176.72	4316.63
2017-09-09	2017	2017上港	2	2017泰达	13	429872017上港2017泰达	3	1	4-2-3-1 (100.0%)	4231	2017上港8	奥斯卡	CM	1	1991-09-09	51.0167	47.89	96	96	1	6	6	17	76.39	3	33.33	64	78.13	37.5	12.89	72	2.28	10.251	7.453	10	181.8	0.42	6.4	8.8	2	181.824	725.376	1571.45	3669.4	4102.48
2017-09-09	2017	2017上港	2	2017泰达	13	429872017上港2017泰达	3	1	4-2-3-1 (100.0%)	4231	2017上港6	蔡慧康	CM	0	1989-10-10	51.0167	47.89	96	96	1	15	15	9	76.92	7	42.86	37	75.68	43.59	9.77	39	1.69	10.247	7.271	9	148.9	0.35	6.4	8.5	3	148.911	752.992	1393.09	3666.75	4285.66
2017-09-09	2017	2017泰达	13	2017上港	2	429872017泰达2017上港	1	3	4-2-3-1 (100.0%)	4231	2017泰达13	王秋明	CM	0	1993-01-09	51.0167	52.11	73	96	0	2	2.63014	7.89041	72.73	9.20548	28.57	22.3562	82.35	31.82	8.68	28.9315	1.95	12.4629	9.08712	13.1507	332.581	0.76	7.8	10.1	1.31507	332.569	1125.29	2122.26	5110.83	3772.52
2017-09-09	2017	2017泰达	13	2017上港	2	429872017泰达2017上港	1	3	4-2-3-1 (100.0%)	4231	2017泰达27	古德利	CM	1	1991-11-16	51.0167	52.11	96	96	1	11	11	15	75.41	5	60	56	76.79	40.98	14.24	61	1.84	10.334	7.415	6	174.6	0.4	6.4	8.7	3	174.636	379.604	1577.31	4172.21	4030.7
2017-09-09	2017	2017泰达	13	2017上港	2	429872017泰达2017上港	1	3	4-2-3-1 (100.0%)	4231	2017泰达10	米克尔	CM	1	1987-04-22	51.0167	52.11	96	96	1	16	16	10	84.38	8	50	63	84.13	29.69	13.37	64	2.23	10.191	7.095	2	22.4	0.05	6.3	8.3	5	22.384	472.061	1458.67	4001.83	4236.31
2017-09-10	2017	2017申花	11	2017建业	14	429882017申花2017建业	1	2	4-2-3-1 (100.0%)	4231	2017申花5	王寿挺	CM	0	1985-09-03	51.7667	59.97	95	95	1	9	9	14	77.78	6	66.67	60	81.67	20.63	13.67	63	2.37	10.08	6.887	7	194.4	0.45	6.4	8	2	194.376	499.416	1070.63	3364.42	4951.03
2017-09-10	2017	2017申花	11	2017建业	14	429882017申花2017建业	1	2	4-2-3-1 (100.0%)	4231	2017申花37	孙世林	CM	0	1989-10-24	51.7667	59.97	95	95	1	13	13	7	87.72	5	60	53	84.91	35.09	13.77	57	2	10.338	7.344	5	93.3	0.23	6.5	8.5	2	93.3213	697.705	1189.91	4038.15	4318.55
2017-09-10	2017	2017申花	11	2017建业	14	429882017申花2017建业	1	2	4-2-3-1 (100.0%)	4231	2017申花29	徐骏敏	CM	0	1994-09-22	51.7667	59.97	54	95	0	6	10.5556	12.3148	79.41	5.27778	33.33	49.2593	85.71	44.12	3.35	59.8148	2.03	10.5802	7.61056	0	0	0	6.7	8	3.51852	0	420.587	1261.89	4342.29	4555.51
2017-09-10	2017	2017恒丰	8	2017权健	3	429882017恒丰2017权健	1	3	4-2-3-1 (100.0%)	4231	2017恒丰18	闵俊麟	CM	0	1994-01-19	50.05	55.5	78	96	0	8	9.84615	12.3077	78.72	6.15385	20	55.3846	80	31.91	8.04	57.8462	2.3	10.9415	7.83138	7.38462	149.662	0.36	6.8	8.8	2.46154	149.659	665.03	1750.09	4167.62	4209.55
2017-09-10	2017	2017恒丰	8	2017权健	3	429882017恒丰2017权健	1	3	4-2-3-1 (100.0%)	4231	2017恒丰40	卡斯特罗	CM	1	1981-06-27	50.05	55.5	96	96	1	3	3	9	84.75	1	0	50	82	37.29	9.71	59	1.92	9.725	6.616	5	91.1	0.21	6	7.9	1	91.1401	462.073	1220.1	3195.63	4755.86
2017-09-10	2017	2017恒丰	8	2017权健	3	429882017恒丰2017权健	1	3	4-2-3-1 (100.0%)	4231	2017恒丰6	范云龙	CM	0	1989-03-15	50.05	55.5	65	96	0	10	14.7692	17.7231	76.92	2.95385	50	63.5077	79.07	23.08	19.69	76.8	2.08	10.5142	7.56185	4.43077	89.5015	0.22	6.5	8.6	2.95385	89.5251	406.268	1425.7	4637.3	3955.61
2017-09-10	2017	2017华夏	4	2017富力	5	429882017华夏2017富力	2	1	4-2-3-1 (100.0%)	4231	2017华夏25	姆比亚	CM	1	1986-05-20	50.1	42.36	95	95	1	12	12	11	77.08	3	66.67	43	76.74	45.83	12.31	48	1.96	10.804	7.835	4	86.8	0.21	6.8	9.4	7	86.8466	571.002	2051.97	4261.46	3832.96
2017-09-10	2017	2017华夏	4	2017富力	5	429882017华夏2017富力	2	1	4-2-3-1 (100.0%)	4231	2017华夏3	赵宇豪	CM	0	1993-04-07	50.1	42.36	95	95	1	14	14	8	75	4	50	30	76.67	43.75	10.3	32	1.59	10.485	7.388	5	90.9	0.21	6.6	8.8	3	90.9083	447.508	1530.75	4271.17	4144.47
2017-09-15	2017	2017泰达	13	2017亚泰	7	429932017泰达2017亚泰	1	5	4-2-3-1 (100.0%)	4231	2017泰达13	王秋明	CM	0	1993-01-09	43.9	57.51	48	96	0	2	4	12	73.91	12	33.33	42	66.67	43.48	6.09	46	1.91	11.268	7.384	12	322.2	0.76	7	10	0	322.29	894.917	2011.55	4287.71	3751.81
2017-09-15	2017	2017泰达	13	2017亚泰	7	429932017泰达2017亚泰	1	5	4-2-3-1 (100.0%)	4231	2017泰达22	郭皓	CM	0	1993-01-14	43.9	57.51	47	96	0	4	8.17021	10.2128	82.14	2.04255	0	57.1915	82.14	35.71	13.39	57.1915	2.18	10.2659	6.77106	4.08511	84.3574	0.19	6.3	9.2	2.04255	84.4568	541.055	1210.99	4515.92	3914.25
2017-09-15	2017	2017泰达	13	2017亚泰	7	429932017泰达2017亚泰	1	5	4-2-3-1 (100.0%)	4231	2017泰达27	古德利	CM	1	1991-11-16	43.9	57.51	96	96	1	8	8	14	78.79	6	66.67	57	82.46	33.33	10.82	66	2.35	10.194	6.871	12	269.3	0.62	6.4	9.4	4	269.306	745.706	1395.04	3764.84	4019.49
2017-09-15	2017	2017泰达	13	2017亚泰	7	429932017泰达2017亚泰	1	5	4-2-3-1 (100.0%)	4231	2017泰达10	米克尔	CM	1	1987-04-22	43.9	57.51	96	96	1	9	9	12	85.37	3	33.33	78	83.33	31.71	12.52	82	2.29	9.515	6.219	2	34.3	0.08	5.9	8.5	2	34.297	415.168	1225.33	3548.85	4291.83
2017-09-16	2017	2017华夏	4	2017宏运	16	429942017华夏2017宏运	2	1	4-2-3-1 (100.0%)	4231	2017华夏25	姆比亚	CM	1	1986-05-20	46.5167	62.53	96	96	1	14	14	8	90.8	8	37.5	81	92.59	33.33	12.07	87	2	10.53	6.672	5	61.2	0.15	6.5	8.6	6	61.2237	334.105	1615.68	4294.17	4224.89
2017-09-16	2017	2017华夏	4	2017宏运	16	429942017华夏2017宏运	2	1	4-2-3-1 (100.0%)	4231	2017华夏3	赵宇豪	CM	0	1993-04-07	46.5167	62.53	96	96	1	23	23	14	79.41	12	83.33	66	78.79	47.06	9.95	68	1.84	10.421	6.672	5	56.7	0.13	6.5	8.6	11	56.6785	353.194	1467.37	4293.35	4250.35
2017-09-16	2017	2017权健	3	2017力帆	10	429942017权健2017力帆	2	1	4-2-3-1 (100.0%)	4231	2017权健28	维特塞尔	CM	1	1989-01-12	1.99097	55.3	97	97	1	7	7	6	90.63	5	60	58	93.1	23.44	12.45	64	2.47	10.486	7.258	4	93.6	0.22	6.5	9.1	2	93.6306	781.566	1944.66	3636.77	4029.46
2017-09-16	2017	2017权健	3	2017力帆	10	429942017权健2017力帆	2	1	4-2-3-1 (100.0%)	4231	2017权健3	王杰	CM	0	1989-01-14	1.99097	55.3	97	97	1	13	13	14	77.42	12	58.33	57	84.21	35.48	14.82	62	1.79	10.265	6.966	7	106.4	0.24	6.3	8.7	13	106.446	342.609	1157.81	4569.43	4088.61
2017-09-16	2017	2017权健	3	2017力帆	10	429942017权健2017力帆	2	1	4-2-3-1 (100.0%)	4231	2017权健39	王永珀	CM	0	1987-01-19	1.99097	55.3	95	97	0	5	5.10526	20.4211	69.23	3.06316	66.67	58.2	64.91	24.62	16	66.3684	2.49	9.66733	6.43774	6.12632	137.434	0.31	5.9	8.1	1.02105	137.442	399.45	1199.53	3640.6	4290.32
2017-09-17	2017	2017恒大	1	2017苏宁	12	429952017恒大2017苏宁	2	2	4-2-3-1 (100.0%)	4231	2017恒大10	郑智	CM	0	1980-08-20	50.4167	54.87	94	94	1	9	9	18	78.57	4	100	79	78.48	34.52	14.56	84	2.4	10.281	7.478	5	84.1	0.2	6.5	8.9	5	84.0854	582.787	1545.79	4326.07	3742.63
2017-09-17	2017	2017恒大	1	2017苏宁	12	429952017恒大2017苏宁	2	2	4-2-3-1 (100.0%)	4231	2017恒大4	徐新	CM	0	1994-04-19	50.4167	54.87	94	94	1	10	10	13	78.69	7	14.29	58	82.76	22.95	14.67	61	2.49	9.524	6.556	1	32.4	0.08	6	7.8	5	32.4078	388.379	935.66	3809.87	4357.52
2017-09-17	2017	2017恒大	1	2017苏宁	12	429952017恒大2017苏宁	2	2	4-2-3-1 (100.0%)	4231	2017恒大11	高拉特	CM	1	1991-06-05	50.4167	54.87	94	94	1	5	5	11	78	5	60	44	79.55	42	6.59	50	2.12	10.036	7.299	7	165.4	0.39	6.3	8.7	3	165.439	924.328	1754.65	3326.69	3865.03
2017-09-22	2017	2017恒大	1	2017力帆	10	430002017恒大2017力帆	2	2	4-2-3-1 (100.0%)	4231	2017恒大4	徐新	CM	0	1994-04-19	49.2667	55.65	96	96	1	13	13	10	82.46	2	50	55	81.82	17.54	14.5	57	2.65	9.597	6.428	7	121.1	0.29	6	7.8	4	121.116	346.803	1043.5	3657.58	4428.1
2017-09-22	2017	2017恒大	1	2017力帆	10	430002017恒大2017力帆	2	2	4-2-3-1 (100.0%)	4231	2017恒大11	高拉特	CM	1	1991-06-05	49.2667	55.65	96	96	1	3	3	15	78.57	6	33.33	61	81.97	31.43	8.79	70	2.19	10.185	7.294	4	75.3	0.18	6.3	8.9	6	75.2973	559.913	1615.22	4310.6	3623.86
2017-09-24	2017	2017华夏	4	2017亚泰	7	430022017华夏2017亚泰	0	0	4-2-3-1 (100.0%)	4231	2017华夏25	姆比亚	CM	1	1986-05-20	38.3667	50.99	94	94	1	11	11	8	80.49	9	66.67	35	80	46.34	13.85	41	1.68	9.984	5.667	5	84.4	0.2	6.3	8.9	3	84.3523	493.16	1329.01	3832.13	4245.18
2017-09-24	2017	2017华夏	4	2017亚泰	7	430022017华夏2017亚泰	0	0	4-2-3-1 (100.0%)	4231	2017华夏3	赵宇豪	CM	0	1993-04-07	38.3667	50.99	94	94	1	14	14	12	67.57	8	25	36	66.67	54.05	10.72	37	1.73	9.595	5.646	3	54	0.13	6.1	8.8	7	54.047	416.487	1273.51	3438.3	4412.3
2017-10-14	2017	2017华夏	4	2017苏宁	12	430222017华夏2017苏宁	3	2	4-2-3-1 (100.0%)	4231	2017华夏25	姆比亚	CM	1	1986-05-20	53.2	54.9	96	96	1	12	12	14	72.55	5	40	46	76.09	45.1	13.39	51	2.2	11.073	7.847	8	149	0.36	6.9	8.8	4	148.987	563.611	1711.38	4576.1	4072.86
2017-10-14	2017	2017华夏	4	2017苏宁	12	430222017华夏2017苏宁	3	2	4-2-3-1 (100.0%)	4231	2017华夏3	赵宇豪	CM	0	1993-04-07	53.2	54.9	96	96	1	19	19	11	77.55	8	50	46	76.09	48.98	8.59	49	1.61	10.511	7.449	4	64.7	0.15	6.5	8.4	8	64.6702	448.267	1420.46	4328.29	4248.84
2017-10-14	2017	2017宏运	16	2017上港	2	430222017宏运2017上港	3	3	4-2-3-1 (100.0%)	4231	2017宏运6	杨宇	CM	0	1985-04-18	2.15972	47.51	97	97	1	17	17	13	75.47	8	50	44	79.55	30.19	13.78	53	2.25	11.009	7.75	16	260.4	0.61	6.8	9	3	260.428	807.709	1636.48	4072.31	4232.47
2017-10-14	2017	2017宏运	16	2017上港	2	430222017宏运2017上港	3	3	4-2-3-1 (100.0%)	4231	2017宏运10	桑一非	CM	0	1989-02-18	2.15972	47.51	79	97	0	5	6.13924	20.8734	55.26	7.36709	50	38.0633	58.06	44.74	12.37	46.6582	1.92	11.8696	8.64037	11.0506	191.422	0.45	7.3	9.6	3.68354	191.427	749.883	2286.25	4693.27	3948.6
2017-10-14	2017	2017宏运	16	2017上港	2	430222017宏运2017上港	3	3	4-2-3-1 (100.0%)	4231	2017宏运8	张野	CM	0	1987-04-26	2.15972	47.51	97	97	1	10	10	20	61.54	5	20	49	59.18	48.08	13.74	52	1.69	12.151	8.495	9	168.8	0.4	7.5	9.8	5	168.811	730.493	2491.25	4925.25	3835.29
2017-10-14	2017	2017上港	2	2017宏运	16	430222017上港2017宏运	3	3	4-2-3-1 (100.0%)	4231	2017上港6	蔡慧康	CM	0	1989-10-10	2.15972	52.49	48	97	0	4	8.08333	6.0625	78.57	6.0625	33.33	26.2708	61.54	42.86	8.53	28.2917	1.79	11.1348	7.96815	6.0625	103.062	0.24	6.9	9.1	2.02083	103.086	320.008	1847.42	4971.28	3893.63
2017-10-14	2017	2017上港	2	2017宏运	16	430222017上港2017宏运	3	3	4-2-3-1 (100.0%)	4231	2017上港8	奥斯卡	CM	1	1991-09-09	2.15972	52.49	97	97	1	11	11	33	58.75	6	50	69	59.42	38.75	14.33	80	2.21	10.266	7.115	11	290	0.66	6.3	8.2	6	290.001	783.11	1370.07	3571.97	4250.93
2017-10-14	2017	2017上港	2	2017宏运	16	430222017上港2017宏运	3	3	4-2-3-1 (100.0%)	4231	2017上港25	艾哈迈多夫	CM	1	1987-11-25	2.15972	52.49	97	97	1	12	12	16	80.49	2	50	75	85.33	24.39	14.17	82	2.49	11.495	8.197	4	59.7	0.14	7.1	9.5	5	59.698	484.213	2575.31	4323.05	4052.95
2017-10-14	2017	2017上港	2	2017宏运	16	430222017上港2017宏运	3	3	4-2-3-1 (100.0%)	4231	2017上港18	张一	CM	0	1993-08-17	2.15972	52.49	49	97	0	9	17.8163	15.8367	73.33	15.8367	62.5	57.4082	65.52	43.33	15.93	59.3878	1.73	12.2754	8.72208	9.89796	306.045	0.72	7.6	10.2	5.93878	306.092	666.963	1930.89	5497.86	3874.53
2017-10-20	2017	2017宏运	16	2017鲁能	6	430282017宏运2017鲁能	1	3	4-2-3-1 (100.0%)	4231	2017宏运8	张野	CM	0	1987-04-26	54.3	43.84	96	96	1	8	8	16	71.93	6	66.67	53	71.7	33.33	13.37	57	2.11	11.927	8.705	3	94.2	0.21	7.5	9.6	2	94.1805	861.672	1883.35	5278.86	3808.87
2017-10-20	2017	2017宏运	16	2017鲁能	6	430282017宏运2017鲁能	1	3	4-2-3-1 (100.0%)	4231	2017宏运6	杨宇	CM	0	1985-04-18	54.3	43.84	96	96	1	13	13	5	92.06	3	33.33	61	91.8	26.98	11.77	63	2.41	11.271	8.425	9	298.2	0.71	7	9.3	2	298.154	830.933	1699.58	4537.58	3904.52
2017-10-20	2017	2017宏运	16	2017鲁能	6	430282017宏运2017鲁能	1	3	4-2-3-1 (100.0%)	4231	2017宏运10	桑一非	CM	0	1989-02-18	54.3	43.84	96	96	1	9	9	23	63.49	2	0	56	62.5	33.33	12.15	63	2.59	10.971	7.975	5	72.9	0.17	6.9	8.8	1	72.9026	731.901	1885.37	4227.32	4053.1
2017-10-29	2017	2017上港	2	2017建业	14	430372017上港2017建业	4	2	4-2-3-1 (100.0%)	4231	2017上港8	奥斯卡	CM	1	1991-09-09	51.0333	58.1	94	94	1	8	8	20	76.47	1	0	71	80.28	24.71	15.57	85	2.82	10.156	7.078	5	99.7	0.24	6.4	8.3	2	99.7321	744.649	1623.06	3408.6	4280.16
2017-10-29	2017	2017上港	2	2017建业	14	430372017上港2017建业	4	2	4-2-3-1 (100.0%)	4231	2017上港25	艾哈迈多夫	CM	1	1987-11-25	51.0333	58.1	94	94	1	12	12	4	94.52	0	0	72	91.67	24.66	15.23	73	2.81	11.069	8.1	2	53.7	0.13	7	9.5	0	53.6907	620.44	2152.93	4456.39	3785.17
2017-10-29	2017	2017上港	2	2017建业	14	430372017上港2017建业	4	2	4-2-3-1 (100.0%)	4231	2017上港6	蔡慧康	CM	0	1989-10-10	51.0333	58.1	46	94	0	11	22.4783	10.2174	87.5	12.2609	66.67	77.6522	92.11	47.5	9.57	81.7391	1.6	10.7814	8.06152	10.2174	146.313	0.36	6.9	8.9	4.08696	146.356	417.309	1701.54	4555.83	3961.35
2017-10-29	2017	2017上港	2	2017建业	14	430372017上港2017建业	4	2	4-2-3-1 (100.0%)	4231	2017上港18	张一	CM	0	1993-08-17	51.0333	58.1	48	94	0	12	23.5	7.83333	83.33	5.875	33.33	43.0833	90.91	62.5	19.64	47	1.46	11.6051	8.01742	0	0	0	7.3	10	3.91667	0	868.77	2026.65	4847.95	3860.81
2017-10-29	2017	2017权健	3	2017宏运	16	430372017权健2017宏运	4	1	4-2-3-1 (100.0%)	4231	2017权健24	张源	CM	0	1997-01-28	55.1667	57.12	47	93	0	3	5.93617	13.8511	86.79	3.95745	50	98.9362	84	35.85	11.36	104.872	1.89	11.9871	8.9933	5.93617	139.896	0.34	7.7	10	1.97872	139.843	947.968	2134.92	5060.8	3703.58
2017-10-29	2017	2017权健	3	2017宏运	16	430372017权健2017宏运	4	1	4-2-3-1 (100.0%)	4231	2017权健28	维特塞尔	CM	1	1989-01-12	55.1667	57.12	93	93	1	17	17	9	91.35	7	71.43	98	91.84	35.58	11.84	104	2.14	11.1	8.532	7	128.7	0.31	7.1	9.3	6	128.673	605.468	2010.83	4817.4	3537.46
2017-10-29	2017	2017权健	3	2017宏运	16	430372017权健2017宏运	4	1	4-2-3-1 (100.0%)	4231	2017权健39	王永珀	CM	0	1987-01-19	55.1667	57.12	93	93	1	4	4	18	84.07	3	0	101	86.14	33.63	12.57	113	2.26	9.867	7.221	5	96.3	0.24	6.3	7.9	0	96.3427	443.831	1180.21	3934.91	4211.4
2017-10-29	2017	2017权健	3	2017宏运	16	430372017权健2017宏运	4	1	4-2-3-1 (100.0%)	4231	2017权健7	赵旭日	CM	0	1985-12-03	55.1667	57.12	46	93	0	3	6.06522	12.1304	80.65	4.04348	50	58.6304	82.76	48.39	8.72	62.6739	1.55	10.9659	8.11728	4.04348	71.3674	0.18	7	8.6	4.04348	71.2796	415.269	1833.55	4410.46	4234.6
2017-10-29	2017	2017恒大	1	2017华夏	4	430372017恒大2017华夏	0	3	4-2-3-1 (100.0%)	4231	2017恒大17	刘健	CM	0	1984-08-20	52.8167	52.95	61	96	0	7	11.0164	12.5902	74.19	12.5902	62.5	47.2131	70	58.06	16.64	48.7869	1.74	9.80774	6.51226	0	0	0	6.1	7.5	9.44262	0	258.982	906.378	4359.68	4282.61
2017-10-29	2017	2017恒大	1	2017华夏	4	430372017恒大2017华夏	0	3	4-2-3-1 (100.0%)	4231	2017恒大20	于汉超	CM	0	1987-02-25	52.8167	52.95	96	96	1	7	7	16	71.93	5	40	54	68.52	36.84	8.51	57	2.3	10.066	7.145	4	82.2	0.18	6.3	8.1	3	82.2	409.688	1385.86	3918.25	4270.2
2017-10-29	2017	2017恒大	1	2017华夏	4	430372017恒大2017华夏	0	3	4-2-3-1 (100.0%)	4231	2017恒大4	徐新	CM	0	1994-04-19	52.8167	52.95	96	96	1	13	13	14	74.07	10	40	52	75	29.63	15.27	54	2.11	9.698	7.009	6	156.2	0.36	6.1	8	4	156.249	277.328	1035.81	4115.82	4113.19
2017-10-29	2017	2017力帆	10	2017亚泰	7	430372017力帆2017亚泰	1	3	4-2-3-1 (100.0%)	4231	2017力帆26	元敏诚	CM	0	1995-08-08	48.9	45.16	94	94	1	17	17	11	65.63	1	0	30	70	43.75	12.22	32	1.88	11.094	7.286	10	215.7	0.51	7	8.9	2	215.693	648.59	1834.75	4435.97	3959.29
2017-10-29	2017	2017力帆	10	2017亚泰	7	430372017力帆2017亚泰	1	3	4-2-3-1 (100.0%)	4231	2017力帆5	郑又荣	CM	1	1989-12-14	48.9	45.16	94	94	1	19	19	29	60.81	3	33.33	69	60.87	43.24	17.58	74	2.22	11.046	7.819	6	101.9	0.25	7	9.6	3	101.899	706.776	2220.51	4246.72	3769.91
2017-10-29	2017	2017力帆	10	2017亚泰	7	430372017力帆2017亚泰	1	3	4-2-3-1 (100.0%)	4231	2017力帆10	彭欣力	CM	0	1991-07-22	48.9	45.16	94	94	1	8	8	16	66.67	8	37.5	42	64.29	56.25	11.16	48	1.67	10.408	7.161	5	131.1	0.3	6.6	8.8	2	131.124	563.927	1417.86	4473.49	3821.24
2017-11-04	2017	2017恒大	1	2017权健	3	430432017恒大2017权健	1	2	4-2-3-1 (100.0%)	4231	2017恒大14	荣昊	CM	0	1987-04-07	50.9833	55.73	52	99	0	3	5.71154	9.51923	75	1.90385	0	36.1731	78.95	30	13.68	38.0769	2.2	10.4293	6.44642	15.2308	339.075	0.76	6.3	8.4	0	339.051	769.188	1325.33	3550.03	4446.09
2017-11-04	2017	2017恒大	1	2017权健	3	430432017恒大2017权健	1	2	4-2-3-1 (100.0%)	4231	2017恒大2	廖力生	CM	0	1993-04-29	50.9833	55.73	47	99	0	6	12.6383	12.6383	73.91	6.31915	33.33	46.3404	77.27	65.22	8.7	48.4468	1.61	12.097	8.79204	4.21277	58.7681	0.13	7.3	9.3	8.42553	58.8561	910.528	2253.51	4834.83	4039.57
2017-11-04	2017	2017恒大	1	2017权健	3	430432017恒大2017权健	1	2	4-2-3-1 (100.0%)	4231	2017恒大4	徐新	CM	0	1994-04-19	50.9833	55.73	59	99	0	6	10.0678	18.4576	68.57	0	0	50.339	73.33	31.43	12.51	58.7288	2.14	11.2659	8.09954	8.38983	168.468	0.39	6.8	8.7	1.67797	168.502	621.014	1477.99	4646.21	4352.87
2017-11-04	2017	2017恒大	1	2017权健	3	430432017恒大2017权健	1	2	4-2-3-1 (100.0%)	4231	2017恒大11	高拉特	CM	1	1991-06-05	50.9833	55.73	99	99	1	4	4	15	74.14	8	50	50	84	32.76	10.42	58	2.07	10.216	7.49	15	311.6	0.71	6.2	8.8	3	311.638	846.806	1661.76	3547.52	3848.38
2017-11-04	2017	2017上港	2	2017苏宁	12	430432017上港2017苏宁	2	3	4-2-3-1 (100.0%)	4231	2017上港8	奥斯卡	CM	1	1991-09-09	54.65	59.22	96	96	1	9	9	13	82.43	2	0	69	85.51	24.32	9.7	74	2.96	9.547	7.011	6	108	0.26	5.9	7.7	2	108.018	629.218	1194.48	3355.37	4260.07
2017-11-04	2017	2017上港	2	2017苏宁	12	430432017上港2017苏宁	2	3	4-2-3-1 (100.0%)	4231	2017上港18	张一	CM	0	1993-08-17	54.65	59.22	73	96	0	11	14.4658	15.7808	83.1	5.26027	25	92.0548	81.43	32.39	14.42	93.3699	2.1	12.3814	9.53819	7.89041	135.189	0.31	7.6	10.2	6.57534	135.178	822.442	2445.08	5426.77	3551.86
2017-11-04	2017	2017上港	2	2017苏宁	12	430432017上港2017苏宁	2	3	4-2-3-1 (100.0%)	4231	2017上港6	蔡慧康	CM	0	1989-10-10	54.65	59.22	96	96	1	13	13	6	89.47	7	57.14	57	85.96	50.88	10.23	57	1.75	10.524	7.924	4	70.7	0.17	6.6	8.7	4	70.655	681.487	1627.18	3998.79	4146.04
2018-03-18	2018	2018上港	1	2018富力	10	431772018上港2018富力	5	2	4-2-3-1 (100.0%)	4231	2018上港8	奥斯卡	CM	1	1991-09-09	55.05	40.03	96	96	1	12	12	18	74.65	2	50	65	76.92	33.8	13.87	71	2.45	10.355	7.452	9	184.1	0.44	6.4	8.1	7	184.062	598.333	1334.13	3758.71	4479.79
2018-03-18	2018	2018上港	1	2018富力	10	431772018上港2018富力	5	2	4-2-3-1 (100.0%)	4231	2018上港25	艾哈迈多夫	CM	1	1987-11-25	55.05	40.03	90	96	0	13	13.8667	8.53333	82.61	3.2	33.33	45.8667	88.37	17.39	12.82	49.0667	2.85	10.7979	7.62667	4.26667	54.5067	0.13	6.7	8.5	1.06667	54.4848	326.907	1347.26	4652.84	4416.8
2018-03-18	2018	2018上港	1	2018富力	10	431772018上港2018富力	5	2	4-2-3-1 (100.0%)	4231	2018上港6	蔡慧康	CM	0	1989-10-10	55.05	40.03	96	96	1	15	15	10	72.97	5	40	36	75	48.65	8.24	37	1.57	10.473	7.613	3	36.6	0.09	6.5	8.3	6	36.6261	257.862	1489.59	4244.13	4445.1
2018-03-18	2018	2018泰达	14	2018权健	9	431772018泰达2018权健	3	2	4-2-3-1 (100.0%)	4231	2018泰达10	米克尔	CM	1	1987-04-22	53.9667	43.39	97	97	1	12	12	7	88.14	1	0	55	90.91	30.51	10.76	59	2.19	9.999	7.362	4	85.5	0.19	6.2	8.2	3	85.4578	459.897	1270.49	4727.01	3455.86
2018-03-18	2018	2018泰达	14	2018权健	9	431772018泰达2018权健	3	2	4-2-3-1 (100.0%)	4231	2018泰达21	赵英杰	CM	0	1992-08-02	53.9667	43.39	62	97	0	5	7.82258	10.9516	65	4.69355	0	26.5968	70.59	40	9.41	31.2903	2.25	10.7686	8.28724	4.69355	102.789	0.24	6.6	8.5	0	102.844	704.873	1853.84	4610.64	3496.68
2018-03-18	2018	2018泰达	14	2018权健	9	431772018泰达2018权健	3	2	4-2-3-1 (100.0%)	4231	2018泰达6	高嘉润	CM	0	1995-04-24	53.9667	43.39	97	97	1	11	11	14	63.16	2	100	32	59.38	36.84	14.43	38	2.03	9.341	6.433	4	65.4	0.16	5.8	7.2	3	65.3744	327.417	1190.25	3754.49	4003.51
2018-03-18	2018	2018申花	7	2018恒丰	16	431772018申花2018恒丰	1	0	4-2-3-1(100.0%)	4231	2018申花13	瓜林	CM	1	1986-06-30	49.5833	49.88	96	96	1	9	9	11	78	6	66.67	43	72.09	40	11.55	50	1.86	10.905	7.809	12	202.9	0.48	6.7	9.4	3	202.936	832.135	1964.4	4069.76	3835.8
2018-03-18	2018	2018申花	7	2018恒丰	16	431772018申花2018恒丰	1	0	4-2-3-1(100.0%)	4231	2018申花10	吉奥瓦尼·莫雷诺	CM	1	1986-07-01	49.5833	49.88	74	96	0	4	5.18919	25.9459	60.78	11.6757	44.44	55.7838	60.47	23.53	10.38	66.1622	2.45	9.26011	6.06097	9.08108	149.319	0.35	5.7	7.2	12.973	149.328	481.23	904.279	2822.4	4902.76
2018-03-18	2018	2018申花	7	2018恒丰	16	431772018申花2018恒丰	1	0	4-2-3-1(100.0%)	4231	2018申花26	秦升	CM	0	1986-11-02	49.5833	49.88	64	96	0	13	19.5	15	76.19	4.5	100	61.5	68.29	54.76	17.81	63	1.55	10.5	7.053	4.5	77.4	0.18	6.5	8.4	9	77.3377	448.834	1292.96	4108.72	4571.4
2018-03-18	2018	2018恒大	2	2018建业	12	431772018恒大2018建业	1	0	4-2-3-1 (100.0%)	4231	2018恒大8	古德利	CM	1	1991-11-16	49.9167	60.23	96	96	1	12	12	17	73.85	3	66.67	59	72.88	23.08	19.21	65	2.71	10.613	7.44	9	238.8	0.55	6.6	8.9	4	238.777	551.527	1412.35	4408.01	4002.08
2018-03-18	2018	2018恒大	2	2018建业	12	431772018恒大2018建业	1	0	4-2-3-1 (100.0%)	4231	2018恒大16	黄博文（恒大）	CM	0	1987-07-13	49.9167	60.23	96	96	1	11	11	8	89.33	7	85.71	73	87.67	37.33	16.72	75	2.13	10.682	7.241	2	41	0.1	6.6	8.7	3	40.9725	514.739	1388.22	4620.67	4117.34
2018-03-18	2018	2018恒大	2	2018建业	12	431772018恒大2018建业	1	0	4-2-3-1 (100.0%)	4231	2018恒大11	高拉特	CM	1	1991-06-05	49.9167	60.23	96	96	1	6	6	16	71.93	6	33.33	47	78.72	40.35	9.28	57	1.98	9.848	6.971	9	162.6	0.39	6.1	8.4	4	162.632	539.789	1213.32	3972.27	3960.06
2018-03-02	2018	2018建业	12	2018权健	9	431612018建业2018权健	0	4	4-2-3-1 (100.0%)	4231	2018建业27	路尧	CM	0	1993-06-26	45.5167	35.01	95	95	1	8	8	7	70.83	3	66.67	21	76.19	45.83	11	24	1.83	9.735	6.722	8	130.6	0.31	6.1	8.9	4	130.562	519.334	1387.93	3890.18	3806.62
2018-03-02	2018	2018建业	12	2018权健	9	431612018建业2018权健	0	4	4-2-3-1 (100.0%)	4231	2018建业6	冯卓毅	CM	0	1989-06-18	45.5167	35.01	89	95	0	6	6.40449	8.53933	66.67	8.53933	12.5	20.2809	73.68	58.33	7.3	25.618	1.29	10.2077	7.18264	3.20225	42.5899	0.11	6.4	9.5	1.06742	42.6382	602.042	1748.79	4166.14	3647.6
2018-03-02	2018	2018建业	12	2018权健	9	431612018建业2018权健	0	4	4-2-3-1 (100.0%)	4231	2018建业28	马兴煜	CM	0	1989-11-04	45.5167	35.01	61	95	0	10	15.5738	9.34426	76.92	0	0	40.4918	65.38	50	15.01	40.4918	2.04	10.383	6.78705	1.55738	29.123	0.07	6.5	9.5	1.55738	29.1433	520.691	1848.36	4209.63	3775.97
2018-03-02	2018	2018权健	9	2018建业	12	431612018权健2018建业	4	0	4-2-3-1 (100.0%)	4231	2018权健38	孙可	CM	0	1989-08-26	45.5167	64.99	70	95	0	6	8.14286	19	51.72	8.14286	16.67	28.5	61.9	34.48	12.43	39.3571	1.66	11.3172	7.34621	10.8571	170.864	0.4	7.1	9.5	1.35714	170.919	803.777	1816.94	4594.91	3931.01
2018-03-02	2018	2018权健	9	2018建业	12	431612018权健2018建业	4	0	4-2-3-1 (100.0%)	4231	2018权健28	维特塞尔	CM	1	1989-01-12	45.5167	64.99	95	95	1	12	12	8	88.57	13	61.54	63	92.06	34.29	9.94	70	2.33	10.488	7.339	5	124	0.29	6.6	9.7	6	123.951	504.914	1977.96	4477.64	3403.62
2018-03-02	2018	2018权健	9	2018建业	12	431612018权健2018建业	4	0	4-2-3-1 (100.0%)	4231	2018权健39	王永珀	CM	0	1987-01-19	45.5167	64.99	76	95	0	6	7.5	20	78.38	1.25	100	88.75	77.46	37.84	16.44	92.5	2.22	10.555	6.86	3.75	96	0.22	6.6	9	2.5	96.014	600.27	1405.95	4565.07	3888.04
2018-03-03	2018	2018人和	8	2018力帆	13	431622018人和2018力帆	0	1	4-2-3-1 (100.0%)	4231	2018人和20	曹永竞	CM	0	1997-02-15	48.9667	51.96	86	98	0	5	5.69767	14.814	59.38	6.83721	33.33	22.7907	80	15.63	8.25	36.4651	2.41	11.0341	7.33063	7.97674	118.512	0.27	6.7	9	2.27907	118.474	733.322	1527.46	4338.02	4316.69
2018-03-03	2018	2018人和	8	2018力帆	13	431622018人和2018力帆	0	1	4-2-3-1 (100.0%)	4231	2018人和8	奥古斯托.费尔南德斯	CM	1	1986-04-10	48.9667	51.96	98	98	1	13	13	12	82.09	6	66.67	62	85.48	29.85	14.36	67	2.33	11.281	7.773	2	41.9	0.1	6.8	9.5	3	41.8728	537.034	2136.79	4501.84	4063.37
2018-03-03	2018	2018人和	8	2018力帆	13	431622018人和2018力帆	0	1	4-2-3-1 (100.0%)	4231	2018人和13	史亮	CM	0	1989-05-11	48.9667	51.96	67	98	0	10	14.6269	13.1642	76.32	10.2388	71.43	51.194	80	34.21	11.57	55.5821	1.84	11.8814	7.9263	4.38806	81.0328	0.18	7.2	9.6	4.38806	81.0368	804.201	2082.46	4946.04	3967.93
2018-03-03	2018	2018泰达	14	2018华夏	6	431622018泰达2018华夏	1	1	4-2-3-1 (100.0%)	4231	2018泰达26	曹阳	CM	0	1981-12-15	55.0333	37.81	75	99	0	13	17.16	17.16	62.86	2.64	100	40.92	58.06	60	11.52	46.2	1.66	10.9402	8.18004	1.32	20.988	0.05	6.6	8.8	7.92	20.9907	308.475	1487.12	5188.2	3935.67
2018-03-03	2018	2018泰达	14	2018华夏	6	431622018泰达2018华夏	1	1	4-2-3-1 (100.0%)	4231	2018泰达10	米克尔	CM	1	1987-04-22	55.0333	37.81	99	99	1	11	11	14	68.18	12	58.33	42	69.05	40.91	15.31	44	1.95	10.96	8.048	4	84.4	0.2	6.6	8.8	7	84.3886	670.059	1747.5	4321	4137.4
2018-03-03	2018	2018泰达	14	2018华夏	6	431622018泰达2018华夏	1	1	4-2-3-1 (100.0%)	4231	2018泰达21	赵英杰	CM	0	1992-08-02	55.0333	37.81	87	99	0	3	3.41379	5.68966	64.29	9.10345	0	13.6552	75	50	18.47	15.931	1.86	12.548	9.24341	7.96552	173.079	0.4	7.5	10.1	0	173.079	977.299	2409.68	5309.94	3678.5
2018-03-30	2018	2018力帆	13	2018上港	1	431892018力帆2018上港	1	2	4-2-3-1 (100.0%)	4231	2018力帆19	唐佳庶	CM	0	1990-09-22	48.0333	50.94	94	94	1	12	12	6	89.66	7	71.43	57	91.23	39.66	11.26	58	1.91	11.047	7.531	4	68.4	0.17	7	9.4	10	68.4364	660.627	1545.41	4883.84	3888.43
2018-03-30	2018	2018力帆	13	2018上港	1	431892018力帆2018上港	1	2	4-2-3-1 (100.0%)	4231	2018力帆29	杨柯	CM	0	1989-04-19	48.0333	50.94	71	94	0	7	9.26761	13.2394	74.36	9.26761	14.29	45.0141	76.47	38.46	6.7	51.6338	2.15	12.5497	8.77775	11.9155	353.096	0.84	7.9	10.4	1.32394	353.03	665.471	2374.84	5695.5	3461.13
2018-03-30	2018	2018力帆	13	2018上港	1	431892018力帆2018上港	1	2	4-2-3-1 (100.0%)	4231	2018力帆10	彭欣力	CM	0	1991-07-22	48.0333	50.94	94	94	1	17	17	19	70.31	5	60	55	74.55	34.38	12.67	64	2.02	10.8	7.336	3	52.7	0.13	6.9	9.2	3	52.6675	579.577	1596.63	4834.04	3736.97
2018-03-31	2018	2018一方	11	2018建业	12	431902018一方2018建业	1	1	4-2-3-1 (100.0%)	4231	2018一方26	崔明安	CM	0	1994-11-15	50.4	59.09	95	95	1	12	12	14	80.56	8	62.5	65	83.08	27.78	11.04	72	1.93	10.906	7.449	7	103.2	0.25	6.9	8.9	4	103.239	519.471	1613.23	4619.1	4050.75
2018-03-31	2018	2018一方	11	2018建业	12	431902018一方2018建业	1	1	4-2-3-1 (100.0%)	4231	2018一方6	朱晓刚	CM	0	1987-10-06	50.4	59.09	95	95	1	10	10	7	90.91	5	40	76	90.79	31.17	11.17	77	2.19	10.818	7.581	0	0	0	6.8	9	2	0	357.288	1699.32	4957.52	3804.33
2018-03-31	2018	2018一方	11	2018建业	12	431902018一方2018建业	1	1	4-2-3-1 (100.0%)	4231	2018一方9	盖坦	CM	1	1988-02-23	50.4	59.09	95	95	1	9	9	26	58.06	1	100	56	55.36	43.55	13.28	62	2.31	10.952	7.6	5	69.1	0.17	6.9	9	4	69.0533	523.631	1400.45	4807.44	4151.69
2018-03-31	2018	2018人和	8	2018国安	4	431902018人和2018国安	0	4	4-2-3-1 (100.0%)	4231	2018人和10	伊沃	CM	1	1986-10-02	49.5667	44.62	96	96	1	12	12	23	64.62	7	42.86	49	65.31	21.54	10.2	65	2.83	12.132	9.016	15	289.4	0.67	7.6	10.9	3	289.382	1293.44	2577.49	4485.42	3486.07
2018-03-31	2018	2018人和	8	2018国安	4	431902018人和2018国安	0	4	4-2-3-1 (100.0%)	4231	2018人和8	奥古斯托.费尔南德斯	CM	1	1986-04-10	49.5667	44.62	96	96	1	17	17	11	78.43	11	63.64	50	78	43.14	14.23	51	2.18	11.476	8.031	0	0	0	7.1	9.7	2	0	618.46	2376.84	4768.57	3711.96
2018-03-31	2018	2018人和	8	2018国安	4	431902018人和2018国安	0	4	4-2-3-1 (100.0%)	4231	2018人和13	史亮	CM	0	1989-05-11	49.5667	44.62	81	96	0	12	14.2222	8.2963	77.42	4.74074	50	34.3704	72.41	58.06	17.38	36.7407	1.55	11.8222	8.46459	5.92593	126.222	0.29	7.4	9.7	3.55556	126.263	791.74	2187.81	4870.75	3845.43
2018-03-09	2018	2018恒大	2	2018亚泰	15	431682018恒大2018亚泰	5	0	4-2-3-1 (100.0%)	4231	2018恒大8	古德利	CM	1	1991-11-16	48.1167	52.59	94	94	1	15	15	14	76.67	6	33.33	56	78.57	41.67	12.6	60	2.23	11.625	8.032	11	223.8	0.53	7.4	10	6	223.829	897.591	2124.52	4781.2	3597.75
2018-03-09	2018	2018恒大	2	2018亚泰	15	431682018恒大2018亚泰	5	0	4-2-3-1 (100.0%)	4231	2018恒大16	黄博文（恒大）	CM	0	1987-07-13	48.1167	52.59	94	94	1	11	11	8	86.21	5	80	54	85.19	48.28	8.37	58	1.83	11.106	7.679	5	89.7	0.21	7.1	9.6	2	89.6703	801.45	1561.49	4694.57	3958.87
2018-03-09	2018	2018恒大	2	2018亚泰	15	431682018恒大2018亚泰	5	0	4-2-3-1 (100.0%)	4231	2018恒大11	高拉特	CM	1	1991-06-05	48.1167	52.59	94	94	1	4	4	14	68.89	6	50	36	80.56	28.89	14.27	45	2	10.128	7.125	9	185.4	0.44	6.5	8.9	6	185.426	892.247	1625.59	3677.33	3747.29
2018-04-13	2018	2018申花	7	2018恒大	2	432032018申花2018恒大	2	2	4-2-3-1 (100.0%)	4231	2018申花13	瓜林	CM	1	1986-06-30	45.1	47.69	94	94	1	17	17	18	70.49	3	100	56	73.21	52.46	14.73	61	1.92	10.257	7.091	9	221.2	0.54	6.5	9.4	7	221.24	860.051	1657.66	3679.23	3838.48
2018-04-13	2018	2018申花	7	2018恒大	2	432032018申花2018恒大	2	2	4-2-3-1 (100.0%)	4231	2018申花10	吉奥瓦尼·莫雷诺	CM	1	1986-07-01	45.1	47.69	94	94	1	5	5	23	67.61	10	80	57	63.16	39.44	9.22	71	2.2	9.079	5.668	3	58.6	0.14	5.8	7.5	15	58.6245	426.444	1100.62	2670.16	4823.48
2018-04-13	2018	2018申花	7	2018恒大	2	432032018申花2018恒大	2	2	4-2-3-1 (100.0%)	4231	2018申花26	秦升	CM	0	1986-11-02	45.1	47.69	85	94	0	16	17.6941	7.74118	84.44	9.95294	33.33	48.6588	81.82	62.22	11.68	49.7647	1.58	9.95405	6.67732	5.52941	123.638	0.29	6.3	8.6	2.21176	123.693	343.277	1538.36	3433.16	4515.91
2018-04-13	2018	2018恒大	2	2018申花	7	432032018恒大2018申花	2	2	4-2-3-1 (100.0%)	4231	2018恒大8	古德利	CM	1	1991-11-16	45.1	52.31	94	94	1	9	9	12	77.36	7	57.14	45	86.67	33.96	12.84	53	2.19	11.036	7.461	10	260.3	0.6	7	9.9	1	260.319	739.986	1757.31	4403.21	3875.54
2018-04-13	2018	2018恒大	2	2018申花	7	432032018恒大2018申花	2	2	4-2-3-1 (100.0%)	4231	2018恒大11	高拉特	CM	1	1991-06-05	45.1	52.31	94	94	1	6	6	12	73.33	9	44.44	35	71.43	48.89	8.26	45	1.4	9.663	6.458	12	285.6	0.67	6.1	8.6	5	285.621	737.571	1482.1	3123.71	4033.68
2018-04-14	2018	2018鲁能	3	2018一方	11	432042018鲁能2018一方	2	0	4-2-3-1(100.0%)	4231	2018鲁能28	姚均晟	CM	0	1995-10-29	58.3167	52.28	65	95	0	6	8.76923	19	72.92	1.46154	0	68.6923	72.34	37.5	13	70.1538	2.1	12.5371	9.70754	5.84615	71.0308	0.17	7.9	9.8	4.38462	71.0326	928.458	2931.25	4868.87	3736.98
2018-04-14	2018	2018鲁能	3	2018一方	11	432042018鲁能2018一方	2	0	4-2-3-1(100.0%)	4231	2018鲁能22	蒿俊闵	CM	0	1987-03-24	58.3167	52.28	95	95	1	21	21	20	73.68	8	75	73	75.34	30.26	13.2	76	2.57	10.669	8.165	5	113.8	0.26	6.7	8.4	5	113.762	583.167	1454.9	4396.82	4120.67
2018-04-14	2018	2018鲁能	3	2018一方	11	432042018鲁能2018一方	2	0	4-2-3-1(100.0%)	4231	2018鲁能9	塔尔德利	CM	1	1985-05-10	58.3167	52.28	95	95	1	6	6	19	75.64	3	100	67	82.09	33.33	8.87	78	2.45	10.376	7.875	19	460.3	1.07	6.5	8.1	1	460.254	992.224	1340.08	3390.65	4192.93
2018-04-14	2018	2018一方	11	2018鲁能	3	432042018一方2018鲁能	0	2	4-2-3-1 (100.0%)	4231	2018一方26	崔明安	CM	0	1994-11-15	58.3167	47.72	95	95	1	15	15	17	70.69	4	50	54	72.22	39.66	13.23	58	1.88	11.592	9.01	9	187.9	0.45	7.3	9.3	5	187.858	682.164	2129.02	4951.25	3641.89
2018-04-14	2018	2018一方	11	2018鲁能	3	432042018一方2018鲁能	0	2	4-2-3-1 (100.0%)	4231	2018一方15	金强	CM	0	1993-01-15	58.3167	47.72	95	95	1	11	11	13	73.47	7	71.43	49	71.43	34.69	12.11	49	2.02	12.617	9.876	5	55.2	0.13	7.9	10.2	3	55.2308	957.981	2393.84	5779.37	3430.96
2018-04-14	2018	2018一方	11	2018鲁能	3	432042018一方2018鲁能	0	2	4-2-3-1 (100.0%)	4231	2018一方9	盖坦	CM	1	1988-02-23	58.3167	47.72	95	95	1	8	8	21	72.37	5	20	68	73.53	38.16	16.46	76	2.36	11.037	8.545	6	125.5	0.29	6.9	8.8	4	125.497	716.321	1618.66	4627.56	3948.72
2018-04-15	2018	2018力帆	13	2018国安	4	432052018力帆2018国安	3	3	4-2-3-1 (100.0%)	4231	2018力帆19	唐佳庶	CM	0	1990-09-22	47.4667	40.14	95	95	1	24	24	16	55.56	10	50	34	47.06	72.22	13.43	36	1.33	10.391	7.052	1	25.1	0.05	6.5	8.9	13	25.0838	375.288	1443.01	4425.37	4122.46
2018-04-15	2018	2018力帆	13	2018国安	4	432052018力帆2018国安	3	3	4-2-3-1 (100.0%)	4231	2018力帆10	彭欣力	CM	0	1991-07-22	47.4667	40.14	95	95	1	17	17	7	75.86	4	75	25	72	48.28	10.32	29	2.17	9.911	6.728	3	56.1	0.13	6.2	8.5	2	56.1113	439.907	1482.53	3840.32	4092.31
2018-04-15	2018	2018力帆	13	2018国安	4	432052018力帆2018国安	3	3	4-2-3-1 (100.0%)	4231	2018力帆32	费尔南多.恩里克	CM	1	1993-03-16	47.4667	40.14	95	95	1	7	7	17	64.58	4	25	43	60.47	37.5	12.89	48	2.65	10.278	7.134	11	281.1	0.64	6.5	9	2	281.081	604.985	1381.24	3915.55	4095.54
2018-04-20	2018	2018力帆	13	2018建业	12	432102018力帆2018建业	2	0	4-2-3-1 (100.0%)	4231	2018力帆19	唐佳庶	CM	0	1990-09-22	48.6167	52.28	95	95	1	23	23	12	78.18	10	50	52	80.77	54.55	11.19	55	1.65	10.806	7.192	5	72.7	0.18	6.8	8.9	18	72.6544	404.254	1379.31	4808.04	4141.75
2018-04-20	2018	2018力帆	13	2018建业	12	432102018力帆2018建业	2	0	4-2-3-1 (100.0%)	4231	2018力帆10	彭欣力	CM	0	1991-07-22	48.6167	52.28	95	95	1	9	9	12	70.73	7	28.57	35	77.14	39.02	15.74	41	1.88	9.863	6.674	2	35.4	0.08	6.2	8.2	4	35.3932	409.732	1297.84	4225.48	3894.82
2018-04-20	2018	2018力帆	13	2018建业	12	432102018力帆2018建业	2	0	4-2-3-1 (100.0%)	4231	2018力帆32	费尔南多.恩里克	CM	1	1993-03-16	48.6167	52.28	95	95	1	8	8	10	74.36	1	0	29	72.41	20.51	13.44	39	2.95	10.321	6.98	14	316.4	0.72	6.5	8.6	0	316.412	852.412	1260.92	3313.07	4578.26
2018-04-22	2018	2018一方	11	2018权健	9	432122018一方2018权健	1	1	4-2-3-1 (100.0%)	4231	2018一方26	崔明安	CM	0	1994-11-15	51.2333	52.73	97	97	1	13	13	16	67.35	4	50	45	71.11	40.82	16.12	49	1.94	11.099	7.747	6	120.9	0.28	6.9	9.1	4	120.939	682.103	1830.21	4569.08	3896.7
2018-04-22	2018	2018一方	11	2018权健	9	432122018一方2018权健	1	1	4-2-3-1 (100.0%)	4231	2018一方6	朱晓刚	CM	0	1987-10-06	51.2333	52.73	97	97	1	15	15	9	81.25	7	71.43	44	79.55	43.75	8.03	48	2.1	11.044	7.78	3	30.1	0.07	6.8	9.1	7	30.1316	489.403	1694.35	5132.67	3697.07
2018-04-22	2018	2018一方	11	2018权健	9	432122018一方2018权健	1	1	4-2-3-1 (100.0%)	4231	2018一方9	盖坦	CM	1	1988-02-23	51.2333	52.73	87	97	0	3	3.34483	17.8391	70.91	4.45977	25	59.092	71.7	41.82	15.75	61.3218	2.36	11.7905	8.50144	10.0345	178.056	0.42	7.2	9.8	0	178.043	790.119	1976.64	5105.55	3740.32
2018-04-22	2018	2018申花	7	2018苏宁	5	432122018申花2018苏宁	1	5	4-2-3-1 (100.0%)	4231	2018申花13	瓜林	CM	1	1986-06-30	50.85	50.63	95	95	1	12	12	11	83.33	5	60	61	85.25	31.82	15.74	66	2.18	10.492	7.509	10	227.3	0.54	6.6	8.9	0	227.302	749.714	1711.81	3647.27	4155.88
2018-04-22	2018	2018申花	7	2018苏宁	5	432122018申花2018苏宁	1	5	4-2-3-1 (100.0%)	4231	2018申花10	吉奥瓦尼·莫雷诺	CM	1	1986-07-01	50.85	50.63	95	95	1	5	5	15	81.48	6	83.33	72	90.28	34.57	15.32	81	2.54	9.701	6.664	5	124	0.28	6.1	7.9	8	123.961	457.479	1169.18	3184.53	4765.87
2018-04-22	2018	2018申花	7	2018苏宁	5	432122018申花2018苏宁	1	5	4-2-3-1 (100.0%)	4231	2018申花26	秦升	CM	0	1986-11-02	50.85	50.63	66	95	0	5	7.19697	18.7121	67.5	4.31818	33.33	53.2576	67.57	35	17.65	57.5758	2.4	10.0095	6.50318	5.75758	91.8333	0.22	6.3	8.5	0	91.7839	454.061	1533.72	3489.46	4441.11
2018-04-29	2018	2018力帆	13	2018富力	10	432192018力帆2018富力	0	1	4-2-3-1 (100.0%)	4231	2018力帆8	丁捷	CM	0	1987-04-29	53.85	61	96	96	1	14	14	15	83.7	9	22.22	89	82.02	33.7	13.29	92	2.29	11.004	8.079	4	60.5	0.15	6.9	9	7	60.4777	612.566	2040.31	4248.32	4041.96
2018-04-29	2018	2018力帆	13	2018富力	10	432192018力帆2018富力	0	1	4-2-3-1 (100.0%)	4231	2018力帆10	彭欣力	CM	0	1991-07-22	53.85	61	96	96	1	13	13	14	80.28	2	0	68	79.41	22.54	11.48	71	2.44	10.552	7.65	3	45	0.11	6.6	8.5	4	44.9757	559.166	1587.9	4381.85	3978.58
2018-04-29	2018	2018力帆	13	2018富力	10	432192018力帆2018富力	0	1	4-2-3-1 (100.0%)	4231	2018力帆32	费尔南多.恩里克	CM	1	1993-03-16	53.85	61	96	96	1	6	6	17	67.31	5	60	43	62.79	26.92	13.62	52	3.38	10.079	7.312	12	291.6	0.68	6.3	8.1	3	291.64	759.517	1136.27	3162.13	4729.81
2018-05-12	2018	2018泰达	14	2018亚泰	15	432322018泰达2018亚泰	1	0	4-2-3-1 (100.0%)	4231	2018泰达22	郭皓	CM	0	1993-01-14	47.5333	46.34	94	94	1	14	14	6	82.86	5	40	33	78.79	42.86	15.08	35	2.29	10.81	7.28	6	132.3	0.31	6.9	9.2	3	132.29	374.429	1519.96	4846.3	3937.3
2018-05-12	2018	2018泰达	14	2018亚泰	15	432322018泰达2018亚泰	1	0	4-2-3-1 (100.0%)	4231	2018泰达10	米克尔	CM	1	1987-04-22	47.5333	46.34	94	94	1	5	5	12	76	13	53.85	46	80.43	32	8.29	50	2.54	10.545	7.081	0	0	0	6.7	8.9	7	0	537.508	1818.1	4189.44	4000.28
2018-05-12	2018	2018泰达	14	2018亚泰	15	432322018泰达2018亚泰	1	0	4-2-3-1 (100.0%)	4231	2018泰达25	木热合买提江·莫扎帕	CM	0	1991-01-14	47.5333	46.34	94	94	1	10	10	19	71.21	5	60	59	69.49	43.94	12.97	66	1.89	11.193	7.604	7	129.6	0.31	7.1	9.6	3	129.634	597.987	1936.06	4991.52	3537.99
2018-05-12	2018	2018恒丰	16	2018上港	1	432322018恒丰2018上港	1	1	4-2-3-1(100.0%)	4231	2018恒丰18	闵俊麟	CM	0	1994-01-19	49.95	49.29	96	96	1	14	14	11	76.09	8	62.5	43	72.09	45.65	9.74	46	1.98	9.662	6.693	3	51.5	0.13	6	8	2	51.541	535.363	1323.71	3319.35	4432.01
2018-05-12	2018	2018恒丰	16	2018上港	1	432322018恒丰2018上港	1	1	4-2-3-1(100.0%)	4231	2018恒丰8	张源	CM	0	1997-01-28	49.95	49.29	46	96	0	1	2.08696	12.5217	71.43	14.6087	28.57	41.7391	70	42.86	10.84	43.8261	2.33	11.7934	8.31235	2.08696	21.4957	0.05	7.4	8.7	2.08696	21.4458	408.131	1788.86	4862.96	4712.12
2018-05-13	2018	2018人和	8	2018建业	12	432332018人和2018建业	0	1	4-2-3-1 (100.0%)	4231	2018人和20	曹永竞	CM	0	1997-02-15	50.1	53.74	63	98	0	3	4.66667	12.4444	57.89	7.77778	0	23.3333	60	36.84	8.24	29.5556	2.05	11.1316	7.49933	7.77778	175.778	0.4	6.8	9.5	1.55556	175.833	815.513	2111.6	4038.5	3989.97
2018-05-13	2018	2018人和	8	2018建业	12	432332018人和2018建业	0	1	4-2-3-1 (100.0%)	4231	2018人和15	陈杰	CM	0	1989-10-15	50.1	53.74	98	98	1	10	10	9	82.35	9	66.67	48	77.08	27.45	11.79	51	2.16	10.037	6.99	3	47.8	0.12	6.1	8.4	6	47.8246	421.254	1650.28	3914.2	4003.07
2018-05-13	2018	2018人和	8	2018建业	12	432332018人和2018建业	0	1	4-2-3-1 (100.0%)	4231	2018人和13	史亮	CM	0	1989-05-11	50.1	53.74	67	98	0	16	23.403	21.9403	66.67	5.85075	25	61.4328	61.9	48.89	14.57	65.8209	2.36	11.2203	7.58842	1.46269	19.8925	0.05	6.8	9.3	5.85075	19.9307	619.285	2026.35	4472.38	4083.03
2018-05-18	2018	2018泰达	14	2018鲁能	3	432382018泰达2018鲁能	1	2	4-2-3-1 (100.0%)	4231	2018泰达22	郭皓	CM	0	1993-01-14	54.25	58.17	96	96	1	14	14	10	84.85	6	0	63	85.71	33.33	10.89	66	2.02	10.145	7.418	3	77	0.18	6.3	8.2	2	77.0161	360.228	1032.56	4593.19	4082.12
2018-05-18	2018	2018泰达	14	2018鲁能	3	432382018泰达2018鲁能	1	2	4-2-3-1 (100.0%)	4231	2018泰达10	米克尔	CM	1	1987-04-22	54.25	58.17	96	96	1	7	7	11	82.54	7	14.29	58	86.21	23.81	9.41	63	2.62	10.415	7.747	2	37	0.09	6.5	8.6	3	37.0288	577.016	1809.41	3753.16	4238.41
2018-05-18	2018	2018泰达	14	2018鲁能	3	432382018泰达2018鲁能	1	2	4-2-3-1 (100.0%)	4231	2018泰达25	木热合买提江·莫扎帕	CM	0	1991-01-14	54.25	58.17	96	96	1	8	8	23	75.27	1	0	86	76.74	36.56	10.39	93	2.23	11.248	8.212	5	106.2	0.25	7	9.1	3	106.223	582.495	1877.16	5027.86	3654.71
2018-05-20	2018	2018一方	11	2018恒丰	16	432402018一方2018恒丰	2	1	4-2-3-1 (100.0%)	4231	2018一方26	崔明安	CM	0	1994-11-15	45	61.24	89	99	0	11	12.236	14.4607	71.74	5.5618	60	43.382	79.49	28.26	14.72	51.1685	2	10.2815	6.74312	3.33708	44.4944	0.1	6.2	8.5	2.22472	44.471	346.174	1579.53	4236.48	4074.98
2018-05-20	2018	2018一方	11	2018恒丰	16	432402018一方2018恒丰	2	1	4-2-3-1 (100.0%)	4231	2018一方6	朱晓刚	CM	0	1987-10-06	45	61.24	75	99	0	18	23.76	10.56	87.69	7.92	100	81.84	88.71	36.92	16.18	85.8	2.31	10.9322	7.16496	0	0	0	6.5	9	11.88	0	371.735	1705.08	4970.47	3885.47
2018-05-20	2018	2018一方	11	2018恒丰	16	432402018一方2018恒丰	2	1	4-2-3-1 (100.0%)	4231	2018一方9	盖坦	CM	1	1988-02-23	45	61.24	99	99	1	6	6	18	75.34	6	50	62	64.52	38.36	17.83	73	2.1	10.705	6.954	7	148.8	0.34	6.4	9.3	2	148.767	661.631	1630.84	4325.81	3937.9
2018-05-20	2018	2018恒大	2	2018人和	8	432402018恒大2018人和	0	2	4-2-3-1 (100.0%)	4231	2018恒大8	古德利	CM	1	1991-11-16	49.5	63.88	99	99	1	16	16	16	81.4	9	77.78	76	84.21	33.72	15.08	86	2.06	11.374	8.007	10	216.1	0.48	6.8	9.7	4	216.085	708.933	1672.57	4678.45	4097.6
2018-05-20	2018	2018恒大	2	2018人和	8	432402018恒大2018人和	0	2	4-2-3-1 (100.0%)	4231	2018恒大11	高拉特	CM	1	1991-06-05	49.5	63.88	58	99	0	4	6.82759	18.7759	74.42	8.53448	60	69.9828	75.61	27.91	10.84	73.3966	2.26	11.8032	8.20676	5.12069	96.4397	0.22	7.1	10	3.41379	96.418	586.515	2387.58	4761.78	3970.13
2018-05-05	2018	2018一方	11	2018恒大	2	432252018一方2018恒大	3	0	4-2-3-1 (100.0%)	4231	2018一方26	崔明安	CM	0	1994-11-15	49.35	50.08	97	97	1	16	16	14	74.07	4	50	49	77.55	42.59	11.72	54	1.76	10.372	6.977	7	122.8	0.28	6.4	8.5	4	122.769	549.905	1368.14	3928.03	4403.55
2018-05-05	2018	2018一方	11	2018恒大	2	432252018一方2018恒大	3	0	4-2-3-1 (100.0%)	4231	2018一方6	朱晓刚	CM	0	1987-10-06	49.35	50.08	97	97	1	14	14	12	73.91	5	40	42	73.81	39.13	10.45	46	1.87	10.586	7.365	3	45.4	0.1	6.5	9	2	45.3549	393.921	1564.97	4674.47	3907.52
2018-05-05	2018	2018一方	11	2018恒大	2	432252018一方2018恒大	3	0	4-2-3-1 (100.0%)	4231	2018一方9	盖坦	CM	1	1988-02-23	49.35	50.08	80	97	0	5	6.0625	14.55	69.23	6.0625	40	41.225	73.53	38.46	10.87	47.2875	2.46	10.8943	7.71635	4.85	85.7237	0.21	6.7	8.8	1.2125	85.7658	712.493	1414.79	4485.52	4195.77
2018-05-05	2018	2018恒大	2	2018一方	11	432252018恒大2018一方	0	3	4-2-3-1 (100.0%)	4231	2018恒大2	廖力生	CM	0	1993-04-29	49.35	49.92	97	97	1	15	15	22	65.08	5	40	59	62.71	49.21	16.87	63	1.76	10.754	7.567	2	20.7	0.05	6.6	9.2	5	20.6523	578.844	1646.56	4798.52	3709.46
2018-05-05	2018	2018恒大	2	2018一方	11	432252018恒大2018一方	0	3	4-2-3-1 (100.0%)	4231	2018恒大8	古德利	CM	1	1991-11-16	49.35	49.92	97	97	1	9	9	13	72.92	3	66.67	41	73.17	35.42	11.84	48	2.38	11.439	7.951	9	185.4	0.43	7	9.7	3	185.372	690.022	1806.53	4566.61	4190.14
2018-05-05	2018	2018恒大	2	2018一方	11	432252018恒大2018一方	0	3	4-2-3-1 (100.0%)	4231	2018恒大16	黄博文（恒大）	CM	0	1987-07-13	49.35	49.92	47	97	0	8	16.5106	6.19149	85.71	4.12766	50	43.3404	85.71	52.38	13.33	43.3404	1.9	11.8072	8.78572	6.19149	146.532	0.34	7.3	9.8	4.12766	146.495	527.319	2202.41	5238.4	3692.55
2018-07-18	2018	2018一方	11	2018华夏	6	432992018一方2018华夏	0	0	4-2-3-1 (100.0%)	4231	2018一方12	周挺	CM	0	1979-02-05	52.5667	48.72	77	98	0	10	12.7273	11.4545	86.36	6.36364	40	81.4545	87.5	48.48	10.14	84	1.79	11.3718	8.26891	5.09091	113.145	0.27	6.9	9	2.54545	113.111	559.828	1978.66	4390.17	4330.18
2018-07-18	2018	2018一方	11	2018华夏	6	432992018一方2018华夏	0	0	4-2-3-1 (100.0%)	4231	2018一方6	朱晓刚	CM	0	1987-10-06	52.5667	48.72	98	98	1	10	10	7	88.14	2	50	56	89.29	18.64	14.72	59	2.49	10.233	7.485	7	118.9	0.27	6.2	8.5	2	118.889	498.468	1303.04	4220.01	4093.06
2018-07-18	2018	2018一方	11	2018华夏	6	432992018一方2018华夏	0	0	4-2-3-1 (100.0%)	4231	2018一方9	盖坦	CM	1	1988-02-23	52.5667	48.72	98	98	1	6	6	26	52.73	4	0	47	48.94	29.09	18.77	55	2.65	10.314	7.496	9	186.9	0.43	6.3	8.6	1	186.904	863.362	1162.32	3975.78	4125.59
2018-07-28	2018	2018申花	7	2018国安	4	433092018申花2018国安	2	2	4-2-3-1 (100.0%)	4231	2018申花10	吉奥瓦尼·莫雷诺	CM	1	1986-07-01	51.2667	46.49	98	98	1	11	11	18	76	7	71.43	67	76.12	42.67	12.85	75	2.16	8.928	5.786	6	121.7	0.27	5.4	6.8	8	121.743	272.546	864.733	2383.56	5285.64
2018-07-28	2018	2018申花	7	2018国安	4	433092018申花2018国安	2	2	4-2-3-1 (100.0%)	4231	2018申花13	瓜林	CM	1	1986-06-30	51.2667	46.49	98	98	1	9	9	10	75.61	9	33.33	35	68.57	46.34	11.71	41	2.02	8.904	6.226	0	0	0	5.4	7.3	1	0	193.045	973.851	3228.17	4509.23
2018-07-28	2018	2018申花	7	2018国安	4	433092018申花2018国安	2	2	4-2-3-1 (100.0%)	4231	2018申花37	孙世林	CM	0	1989-10-24	51.2667	46.49	98	98	1	22	22	16	68	8	62.5	45	73.33	66	9.31	50	1.28	10.406	7.298	5	134.1	0.31	6.3	8.5	8	134.082	510.883	1377.42	4068.29	4315.13
2018-07-28	2018	2018上港	1	2018人和	8	433092018上港2018人和	5	1	4-2-3-1 (100.0%)	4231	2018上港15	林创益	CM	0	1993-01-28	42.2167	54.97	93	97	0	15	15.6452	4.17204	87.1	5.21505	40	31.2903	83.33	29.03	10.04	32.3333	2.13	9.11278	5.93473	6.25806	149.881	0.34	5.6	8.8	2.08602	149.833	308.473	1074.18	3876.06	3704.64
2018-07-28	2018	2018上港	1	2018人和	8	433092018上港2018人和	5	1	4-2-3-1 (100.0%)	4231	2018上港8	奥斯卡	CM	1	1991-09-09	42.2167	54.97	97	97	1	9	9	14	80	2	0	64	73.44	37.14	14.08	70	2.54	9.294	5.991	11	164.7	0.38	5.7	8.5	3	164.708	720.528	1114.44	3276.01	4018.67
2018-07-28	2018	2018上港	1	2018人和	8	433092018上港2018人和	5	1	4-2-3-1 (100.0%)	4231	2018上港25	艾哈迈多夫	CM	1	1987-11-25	42.2167	54.97	97	97	1	15	15	18	67.27	6	33.33	50	68	34.55	10.94	55	2.15	9.798	6.366	5	78.3	0.18	6	9	2	78.3157	532.573	1397.27	3596.65	4192.91
2018-07-29	2018	2018恒大	2	2018力帆	13	433102018恒大2018力帆	5	0	4-2-3-1 (100.0%)	4231	2018恒大9	保利尼奥	CM	1	1988-07-25	48.0833	52.24	96	96	1	12	12	9	87.5	4	25	63	88.89	23.61	12.92	72	2.46	10.193	6.779	7	124.7	0.3	6.3	8.5	4	124.714	491.613	1406.88	3835.26	4334.51
2018-07-29	2018	2018恒大	2	2018力帆	13	433102018恒大2018力帆	5	0	4-2-3-1 (100.0%)	4231	2018恒大24	塔利斯卡	CM	1	1994-02-01	48.0833	52.24	96	96	1	5	5	17	73.44	2	50	57	80.7	34.38	12.36	64	2.02	9.745	6.636	4	56.6	0.13	6.1	8.3	2	56.5791	592.107	1404.35	3411.21	4280.86
2018-08-01	2018	2018力帆	13	2018恒丰	16	433132018力帆2018恒丰	3	4	4-2-3-1 (100.0%)	4231	2018力帆19	唐佳庶	CM	0	1990-09-22	44.9667	56.01	49	97	0	4	7.91837	15.8367	72.41	7.91837	50	57.4082	68.97	31.03	15.72	57.4082	2.17	10.3869	6.83355	0	0	0	6.3	8.6	1.97959	0	442.579	1320.07	4090.22	4534.1
2018-08-01	2018	2018力帆	13	2018恒丰	16	433132018力帆2018恒丰	3	4	4-2-3-1 (100.0%)	4231	2018力帆8	丁捷	CM	0	1987-04-29	44.9667	56.01	97	97	1	16	16	17	75.36	4	0	64	75	33.33	14.54	69	2.28	10.038	6.774	2	71.9	0.17	6.2	9	6	71.9398	385.796	1564.21	3987.57	4028.4
2018-08-01	2018	2018力帆	13	2018恒丰	16	433132018力帆2018恒丰	3	4	4-2-3-1 (100.0%)	4231	2018力帆10	彭欣力	CM	0	1991-07-22	44.9667	56.01	97	97	1	11	11	12	78.18	5	40	49	83.67	30.91	15.31	55	2.24	9.736	6.482	1	21.4	0.05	6	8.6	0	21.4247	436.774	1373.12	3926.59	3978.09
2018-08-01	2018	2018力帆	13	2018恒丰	16	433132018力帆2018恒丰	3	4	4-2-3-1 (100.0%)	4231	2018力帆24	刘卫东	CM	0	1987-01-29	44.9667	56.01	47	97	0	2	4.12766	8.25532	77.78	12.383	50	33.0213	68.75	44.44	8.38	37.1489	2.28	10.3006	6.12132	12.383	187.396	0.43	6.2	8.5	10.3191	187.426	552.767	1105.4	3964.04	4490.73
2018-08-11	2018	2018恒大	2	2018亚泰	15	433232018恒大2018亚泰	2	3	4-2-3-1 (100.0%)	4231	2018恒大20	于汉超	CM	0	1987-02-25	49.3	67.62	92	100	0	6	6.52174	15.2174	71.43	3.26087	33.33	45.6522	66.67	40.82	8.9	53.2609	2.31	10.1978	6.71739	5.43478	109.239	0.24	6.1	8.1	1.08696	109.22	543.962	1354.77	3612.15	4577.18
2018-08-11	2018	2018恒大	2	2018亚泰	15	433232018恒大2018亚泰	2	3	4-2-3-1 (100.0%)	4231	2018恒大9	保利尼奥	CM	1	1988-07-25	49.3	67.62	100	100	1	11	11	10	89.25	1	0	83	93.98	22.58	9.71	93	2.78	10.476	7.31	5	94.9	0.22	6.3	8.9	2	94.9429	621.212	1851.37	3712.79	4195.23
2018-08-14	2018	2018一方	11	2018国安	4	433262018一方2018国安	2	5	4-2-3-1 (100.0%)	4231	2018一方12	周挺	CM	0	1979-02-05	56.25	38.1	90	95	0	17	17.9444	12.6667	76.47	9.5	66.67	48.5556	73.91	52.94	12.36	53.8333	1.96	10.4796	7.66228	3.16667	62.8056	0.15	6.6	8.4	4.22222	62.8297	278.818	1597.72	4249.33	4291.25
2018-08-14	2018	2018一方	11	2018国安	4	433262018一方2018国安	2	5	4-2-3-1 (100.0%)	4231	2018一方26	崔明安	CM	0	1994-11-15	56.25	38.1	95	95	1	10	10	17	60.47	6	66.67	40	65	44.19	11.86	43	1.74	10.243	7.661	2	32.2	0.07	6.5	8.2	5	32.1905	448.12	1260.23	4329.67	4173.04
2018-08-14	2018	2018一方	11	2018国安	4	433262018一方2018国安	2	5	4-2-3-1 (100.0%)	4231	2018一方9	盖坦	CM	1	1988-02-23	56.25	38.1	95	95	1	4	4	17	64.58	1	100	43	60.47	52.08	19.38	48	2.25	9.699	7.231	5	95.1	0.23	6.1	7.7	4	95.1114	444.509	1335.71	3439.67	4383.76
2018-08-18	2018	2018一方	11	2018建业	12	433302018一方2018建业	2	1	4-2-3-1 (100.0%)	4231	2018一方12	周挺	CM	0	1979-02-05	47.1833	53.13	96	96	1	19	19	15	79.73	7	71.43	71	80.28	51.35	12.31	74	1.96	10.037	6.61	5	111.1	0.26	6.3	8.4	4	111.121	360.561	1416.22	3758.71	4390.71
2018-08-18	2018	2018一方	11	2018建业	12	433302018一方2018建业	2	1	4-2-3-1 (100.0%)	4231	2018一方26	崔明安	CM	0	1994-11-15	47.1833	53.13	96	96	1	14	14	11	78	7	57.14	47	80.85	26	14.3	50	2.1	9.602	6.429	2	33.3	0.08	6	8.2	3	33.3318	366.229	1268.75	3677.66	4255.96
2018-08-18	2018	2018一方	11	2018建业	12	433302018一方2018建业	2	1	4-2-3-1 (100.0%)	4231	2018一方10	卡拉斯科	CM	1	1993-09-04	47.1833	53.13	96	96	1	4	4	22	55.1	4	50	35	60	20.41	8.24	49	3.04	10.278	6.711	7	180.9	0.42	6.4	8.5	1	180.866	725.813	1171.18	3767.96	4432.23
2018-08-19	2018	2018华夏	6	2018申花	7	433312018华夏2018申花	4	1	4-2-3-1 (100.0%)	4231	2018华夏14	马斯切拉诺	CM	1	1984-06-08	54.15	53.48	96	96	1	14	14	8	89.19	4	75	72	86.11	40.54	16.37	74	2.11	9.929	7.427	5	94.4	0.21	6.2	8.2	4	94.3874	467.134	1386.45	4143.9	3837.17
2018-08-19	2018	2018华夏	6	2018申花	7	433312018华夏2018申花	4	1	4-2-3-1 (100.0%)	4231	2018华夏22	拉维奇	CM	1	1985-05-03	54.15	53.48	86	96	0	4	4.46512	29.0233	58.73	6.69767	33.33	60.2791	57.41	31.75	11.68	70.3256	2.51	10.416	7.34958	12.2791	224.149	0.53	6.4	8.2	2.23256	224.139	810.423	1366	3217.79	4798.16
2018-08-19	2018	2018华夏	6	2018申花	7	433312018华夏2018申花	4	1	4-2-3-1 (100.0%)	4231	2018华夏6	罗森文	CM	0	1993-01-16	54.15	53.48	96	96	1	5	5	9	83.93	5	60	51	88.24	30.36	7.98	56	2.3	9.932	7.142	1	9.8	0.02	6.2	7.9	5	9.75167	287.65	1390.18	3836.24	4407.96
2018-08-02	2018	2018恒大	2	2018泰达	14	433142018恒大2018泰达	3	0	4-2-3-1 (100.0%)	4231	2018恒大9	保利尼奥	CM	1	1988-07-25	57.6	58.87	98	98	1	7	7	10	88.76	5	60	85	89.41	29.21	9.09	89	2.63	11.017	8.249	6	98.9	0.23	6.7	8.6	3	98.9162	559.266	1906.18	4062.51	4389.89
2018-08-02	2018	2018恒大	2	2018泰达	14	433142018恒大2018泰达	3	0	4-2-3-1 (100.0%)	4231	2018恒大24	塔利斯卡	CM	1	1994-02-01	57.6	58.87	98	98	1	4	4	13	80	4	25	58	81.03	33.85	9.79	65	2.18	10.42	7.921	4	69.4	0.15	6.4	8.3	3	69.4452	501.426	1730.61	3820.18	4298.76
2018-08-05	2018	2018上港	1	2018一方	11	433172018上港2018一方	0	1	4-2-3-1 (100.0%)	4231	2018上港15	林创益	CM	0	1993-01-28	46.0667	56.35	50	101	0	9	18.18	20.2	44.44	6.06	66.67	34.34	47.06	66.67	15.42	36.36	1.33	8.44158	5.59338	0	0	0	5	8.5	8.08	0	304.294	1225.75	3284.5	3626.03
2018-08-05	2018	2018上港	1	2018一方	11	433172018上港2018一方	0	1	4-2-3-1 (100.0%)	4231	2018上港25	艾哈迈多夫	CM	1	1987-11-25	46.0667	56.35	101	101	1	18	18	16	79.22	4	50	71	83.1	20.78	14.72	77	2.91	9.216	6.096	4	77.6	0.17	5.4	7.9	2	77.6333	305.553	1111.4	3057.34	4664.01
2018-08-05	2018	2018上港	1	2018一方	11	433172018上港2018一方	0	1	4-2-3-1 (100.0%)	4231	2018上港8	奥斯卡	CM	1	1991-09-09	46.0667	56.35	101	101	1	6	6	21	73.08	3	66.67	68	76.47	33.33	11.12	78	2.37	9.065	6.198	4	61	0.13	5.4	8.1	4	61.0483	337.723	1280.58	3230.39	4155.24
2018-08-05	2018	2018上港	1	2018一方	11	433172018上港2018一方	0	1	4-2-3-1 (100.0%)	4231	2018上港6	蔡慧康	CM	0	1989-10-10	46.0667	56.35	51	101	0	4	7.92157	7.92157	85.19	7.92157	75	51.4902	84.62	25.93	193.43	53.4706	1.93	10.3198	7.14922	1.98039	40.598	0.09	6.1	8.2	1.98039	40.5324	431.586	1254.11	3852.01	4741.71
2018-09-01	2018	2018华夏	6	2018上港	1	433442018华夏2018上港	1	1	4-2-3-1 (100.0%)	4231	2018华夏14	马斯切拉诺	CM	1	1984-06-08	50.4667	52.43	95	95	1	18	18	12	83.78	6	16.67	71	84.51	45.95	18.35	74	2.09	10.177	7.238	11	236.7	0.55	6.4	8.6	5	236.728	583.072	1424.6	4052.71	3879.47
2018-09-01	2018	2018华夏	6	2018上港	1	433442018华夏2018上港	1	1	4-2-3-1 (100.0%)	4231	2018华夏22	拉维奇	CM	1	1985-05-03	50.4667	52.43	95	95	1	8	8	36	43.75	3	33.33	45	37.78	35.94	8.36	64	2.45	10.131	6.738	10	323.7	0.75	6.4	8	4	323.724	583.488	1182.57	3105.12	4936.02
2018-09-01	2018	2018华夏	6	2018上港	1	433442018华夏2018上港	1	1	4-2-3-1 (100.0%)	4231	2018华夏6	罗森文	CM	0	1993-01-16	50.4667	52.43	95	95	1	11	11	9	81.63	6	66.67	44	90.91	40.82	9.82	49	2.27	10.358	7.078	2	30.3	0.08	6.5	8.4	2	30.3355	326.386	1375.43	4180.23	4445.16
2018-09-16	2018	2018华夏	6	2018人和	8	433592018华夏2018人和	2	0	4-2-3-1 (100.0%)	4231	2018华夏14	马斯切拉诺	CM	1	1984-06-08	46.45	48.48	97	97	1	18	18	19	71.64	3	33.33	65	72.31	49.25	19.26	67	1.85	10.827	7.209	12	258.9	0.6	6.7	9.3	6	258.879	679.785	1875.85	4105.36	3906.76
2018-09-16	2018	2018华夏	6	2018人和	8	433592018华夏2018人和	2	0	4-2-3-1 (100.0%)	4231	2018华夏22	拉维奇	CM	1	1985-05-03	46.45	48.48	97	97	1	2	2	21	56.25	9	33.33	36	52.78	43.75	13.53	48	1.94	10.501	6.66	13	223	0.51	6.5	8.6	4	222.967	704.681	1523.02	3112.49	4938.1
2018-09-16	2018	2018华夏	6	2018人和	8	433592018华夏2018人和	2	0	4-2-3-1 (100.0%)	4231	2018华夏6	罗森文	CM	0	1993-01-16	46.45	48.48	91	97	0	13	13.8571	14.9231	69.57	6.3956	33.33	40.5055	68.42	39.13	11.39	49.033	1.98	10.5037	6.78787	1.06593	16.522	0.04	6.5	8.8	7.46154	16.5178	496.807	1483.55	4182.59	4324.31
2018-09-02	2018	2018恒大	2	2018申花	7	433452018恒大2018申花	2	1	4-2-3-1 (100.0%)	4231	2018恒大24	塔利斯卡	CM	1	1994-02-01	51.2667	67.7	97	97	1	7	7	23	67.14	7	57.14	55	72.73	21.43	13.34	70	2.36	9.335	6.503	9	156.9	0.37	5.7	7.6	0	156.898	482.95	1116.6	3053.08	4525.3
2018-09-02	2018	2018恒大	2	2018申花	7	433452018恒大2018申花	2	1	4-2-3-1 (100.0%)	4231	2018恒大9	保利尼奥	CM	1	1988-07-25	51.2667	67.7	97	97	1	13	13	10	88.89	5	60	83	90.36	23.33	11.54	90	2.7	9.96	6.969	3	49.9	0.12	6.1	8.2	7	49.8617	546.807	1116.29	3740.42	4506.85
2018-09-02	2018	2018恒大	2	2018申花	7	433452018恒大2018申花	2	1	4-2-3-1 (100.0%)	4231	2018恒大16	黄博文（恒大）	CM	0	1987-07-13	51.2667	67.7	93	97	0	15	15.6452	8.34409	91.84	2.08602	50	100.129	92.71	26.53	13.03	102.215	2.14	9.90652	6.85467	2.08602	47.457	0.11	6.1	8	0	47.5042	383.875	1128.73	3631.67	4714.44
2018-09-22	2018	2018一方	11	2018申花	7	433652018一方2018申花	2	1	4-2-3-1 (100.0%)	4231	2018一方15	金强	CM	0	1993-01-15	58.15	52.17	95	95	1	16	16	15	75	9	66.67	57	77.19	43.33	11.92	60	1.97	11.582	8.84	4	58.8	0.14	7.3	9.1	7	58.8344	500.273	1865.27	5203.97	3953.98
2018-09-22	2018	2018一方	11	2018申花	7	433652018一方2018申花	2	1	4-2-3-1 (100.0%)	4231	2018一方6	朱晓刚	CM	0	1987-10-06	58.15	52.17	95	95	1	11	11	8	90.12	6	33.33	76	93.42	30.86	12.22	81	2.3	10.1	7.673	1	11.1	0.03	6.4	7.9	3	11.114	405.839	1278.25	4316.34	4088.89
2018-09-22	2018	2018一方	11	2018申花	7	433652018一方2018申花	2	1	4-2-3-1 (100.0%)	4231	2018一方9	盖坦	CM	1	1988-02-23	58.15	52.17	95	95	1	9	9	20	70.59	4	50	59	74.58	22.06	16.11	68	2.74	11.098	8.52	4	100.8	0.24	7	8.8	0	100.818	542.368	1882.28	4575.56	3997.4
2018-09-23	2018	2018泰达	14	2018人和	8	433662018泰达2018人和	2	2	4-2-3-1 (100.0%)	4231	2018泰达22	郭皓	CM	0	1993-01-14	42.6	52.16	96	96	1	10	10	4	85.19	9	33.33	26	88.46	51.85	7.76	27	1.48	9.613	6.041	4	76.4	0.18	6	8.5	3	76.3523	371.64	1040.04	3875.9	4248.64
2018-09-23	2018	2018泰达	14	2018人和	8	433662018泰达2018人和	2	2	4-2-3-1 (100.0%)	4231	2018泰达8	李源一	CM	0	1993-08-28	42.6	52.16	92	96	0	7	7.30435	4.17391	85.19	6.26087	33.33	24	78.26	29.63	11.81	28.1739	2.19	10.4536	6.38713	4.17391	62.5043	0.15	6.5	9	1.04348	62.5017	640.978	1738.86	3480.25	4530.87
2018-09-23	2018	2018泰达	14	2018人和	8	433662018泰达2018人和	2	2	4-2-3-1 (100.0%)	4231	2018泰达7	阿奇姆彭	CM	1	1993-10-16	42.6	52.16	85	96	0	8	9.03529	20.3294	56.1	12.4235	18.18	31.6235	50	31.71	12.52	46.3059	2.8	10.106	6.40715	13.5529	312.508	0.71	6.3	9.1	4.51765	312.562	650.275	1231.7	3365.18	4545.71
2018-09-29	2018	2018华夏	6	2018建业	12	433722018华夏2018建业	0	2	4-2-3-1 (100.0%)	4231	2018华夏14	马斯切拉诺	CM	1	1984-06-08	52.2333	60.26	97	97	1	14	14	19	78.65	8	50	86	76.74	33.71	22.21	89	2.2	10.397	7.59	10	202.4	0.45	6.4	8.7	1	202.397	579.585	1630.25	4013.27	3971.19
2018-09-29	2018	2018华夏	6	2018建业	12	433722018华夏2018建业	0	2	4-2-3-1 (100.0%)	4231	2018华夏22	拉维奇	CM	1	1985-05-03	52.2333	60.26	97	97	1	2	2	19	65.45	6	66.67	47	59.57	27.27	11.91	55	2.35	10.032	7.225	5	100.5	0.23	6.2	8.3	0	100.516	735.216	1473.98	3318.2	4404.1
2018-09-29	2018	2018华夏	6	2018建业	12	433722018华夏2018建业	0	2	4-2-3-1 (100.0%)	4231	2018华夏3	赵宇豪	CM	0	1993-04-07	52.2333	60.26	48	97	0	5	10.1042	4.04167	89.47	12.125	33.33	38.3958	84.21	31.58	13.96	38.3958	1.84	11.1914	8.54813	6.0625	118.421	0.27	6.9	9.3	2.02083	118.42	695.626	1476.59	5148.17	3753.54
2018-09-29	2018	2018华夏	6	2018建业	12	433722018华夏2018建业	0	2	4-2-3-1 (100.0%)	4231	2018华夏25	阿尤布·艾尔·卡比	CM	1	1993-06-25	52.2333	60.26	49	97	0	4	7.91837	11.8776	73.91	11.8776	0	31.6735	75	26.09	4.17	45.5306	2.09	11.2045	7.58976	11.8776	226.663	0.54	6.9	9.2	7.91837	226.645	730.571	1555.57	4718.87	3973.49
2018-09-30	2018	2018申花	7	2018富力	10	433732018申花2018富力	3	1	4-2-3-1 (100.0%)	4231	2018申花13	瓜林	CM	1	1986-06-30	53.15	41.11	96	96	1	9	9	13	71.11	5	20	40	70	51.11	13.66	45	2.2	10.31	7.507	11	199.4	0.47	6.4	8.5	4	199.395	634.555	1533.84	3774.35	4167.43
2018-09-30	2018	2018申花	7	2018富力	10	433732018申花2018富力	3	1	4-2-3-1 (100.0%)	4231	2018申花10	吉奥瓦尼·莫雷诺	CM	1	1986-07-01	53.15	41.11	96	96	1	8	8	25	61.54	7	71.43	52	69.23	40	12.71	65	2.08	9.374	6.437	9	207.2	0.47	5.8	7.3	8	207.172	476.931	965.892	2789.36	4934.63
2018-09-30	2018	2018申花	7	2018富力	10	433732018申花2018富力	3	1	4-2-3-1 (100.0%)	4231	2018申花37	孙世林	CM	0	1989-10-24	53.15	41.11	96	96	1	10	10	9	80	5	40	43	83.72	51.11	6.81	45	1.67	11.308	8.323	4	69.4	0.17	7	9.4	2	69.4244	684.829	2157.53	4793.31	3602.47
2018-10-20	2018	2018一方	11	2018恒丰	16	433932018一方2018恒丰	0	3	4-2-3-1 (100.0%)	4231	2018一方12	周挺	CM	0	1979-02-05	42.5667	55.65	70	98	0	7	9.8	9.8	73.08	7	40	36.4	65.38	42.31	13.43	36.4	2.19	10.1276	6.3224	2.8	61.04	0.14	6.2	9.1	7	61.1005	345.039	1499.58	4025.2	4196.71
2018-10-20	2018	2018一方	11	2018恒丰	16	433932018一方2018恒丰	0	3	4-2-3-1 (100.0%)	4231	2018一方15	金强	CM	0	1993-01-15	42.5667	55.65	64	98	0	5	7.65625	6.125	84	7.65625	40	38.2812	84	32	13.21	38.2812	2.44	11.4017	7.2765	6.125	169.356	0.39	6.9	9.7	3.0625	169.387	415.732	1905.44	4556.71	4353.77
2018-10-20	2018	2018一方	11	2018恒丰	16	433932018一方2018恒丰	0	3	4-2-3-1 (100.0%)	4231	2018一方9	盖坦	CM	1	1988-02-23	42.5667	55.65	98	98	1	3	3	16	58.97	0	0	31	51.61	38.46	16.83	39	2.38	9.618	5.801	5	74.1	0.17	5.9	8.2	2	74.1025	368.739	1006.44	3820.09	4349.1
2018-10-20	2018	2018鲁能	3	2018泰达	14	433932018鲁能2018泰达	2	0	4-2-3-1 (100.0%)	4231	2018鲁能3	刘军帅	CM	0	1995-01-10	54.35	48.92	47	97	0	4	8.25532	6.19149	89.29	8.25532	50	53.6596	96.15	21.43	18.71	57.7872	2.04	11.0353	7.91891	4.12766	59.6447	0.14	6.8	8.9	4.12766	59.5566	469.317	1615.82	4879.56	4011.84
2018-10-20	2018	2018鲁能	3	2018泰达	14	433932018鲁能2018泰达	2	0	4-2-3-1 (100.0%)	4231	2018鲁能22	蒿俊闵	CM	0	1987-03-24	54.35	48.92	97	97	1	11	11	15	78.87	6	50	64	81.25	23.94	12.9	71	2.27	10.33	7.504	3	71.7	0.16	6.4	8.3	4	71.6716	542.142	1512.47	3990.39	4213.69
2018-10-20	2018	2018鲁能	3	2018泰达	14	433932018鲁能2018泰达	2	0	4-2-3-1 (100.0%)	4231	2018鲁能32	罗热·克鲁格·格德斯	CM	1	1996-10-02	54.35	48.92	97	97	1	7	7	14	77.05	3	100	53	73.58	31.15	5.53	61	2.61	10.029	6.928	3	58.1	0.14	6.2	7.6	1	58.1446	304.685	944.986	4216.1	4505.42
2018-10-20	2018	2018申花	7	2018权健	9	433932018申花2018权健	1	1	4-2-3-1 (100.0%)	4231	2018申花13	瓜林	CM	1	1986-06-30	50.1833	43.74	97	97	1	9	9	19	64.15	5	80	40	60	52.83	17.73	53	1.7	9.881	7.009	11	325.6	0.76	6.1	8.4	3	325.647	570.34	1460.96	3201.8	4322.73
2018-10-20	2018	2018申花	7	2018权健	9	433932018申花2018权健	1	1	4-2-3-1 (100.0%)	4231	2018申花10	吉奥瓦尼·莫雷诺	CM	1	1986-07-01	50.1833	43.74	97	97	1	13	13	14	77.78	4	25	57	73.68	39.68	13.41	63	2.3	9.235	6.08	5	100.2	0.23	5.7	7.3	8	100.173	545.647	827.309	2725.91	5035.74
2018-10-20	2018	2018申花	7	2018权健	9	433932018申花2018权健	1	1	4-2-3-1 (100.0%)	4231	2018申花37	孙世林	CM	0	1989-10-24	50.1833	43.74	97	97	1	15	15	10	79.17	5	40	44	81.82	45.83	9.61	48	1.75	10.518	7.621	5	68.4	0.16	6.5	9.1	8	68.3545	604.5	1717.52	4247.44	3880.59
2018-10-20	2018	2018权健	9	2018申花	7	433932018权健2018申花	1	1	4-2-3-1 (100.0%)	4231	2018权健39	王永珀	CM	0	1987-01-19	50.1833	56.26	97	97	1	4	4	15	81.25	4	50	74	83.78	35	11.27	80	2.33	10.283	7.126	6	157.4	0.35	6.4	8.5	2	157.403	506.886	1193.52	3993.4	4431.9
2018-10-20	2018	2018权健	9	2018申花	7	433932018权健2018申花	1	1	4-2-3-1 (100.0%)	4231	2018权健8	张修维	CM	0	1996-03-13	50.1833	56.26	97	97	1	11	11	13	84.52	2	100	78	89.74	23.81	9.37	84	2.52	10.683	7.619	5	96.4	0.23	6.6	9.1	5	96.4018	581.507	1770.64	4367.2	3867.42
2018-10-20	2018	2018权健	9	2018申花	7	433932018权健2018申花	1	1	4-2-3-1 (100.0%)	4231	2018权健7	赵旭日	CM	0	1985-12-03	50.1833	56.26	97	97	1	14	14	12	78.18	8	37.5	50	78	45.45	13.25	55	1.91	9.938	6.832	0	0	0	6.1	8.2	7	0	280.71	1288.71	3799.85	4568.49
2018-10-05	2018	2018鲁能	3	2018权健	9	433782018鲁能2018权健	3	2	4-2-3-1 (100.0%)	4231	2018鲁能17	吴兴涵	CM	0	1993-02-24	52.5333	56.64	98	98	1	10	10	12	69.23	9	0	32	71.88	51.28	3.73	39	2	11.474	8.138	11	208.2	0.49	7	9.3	6	208.232	731.395	1665.07	5088.86	3780.37
2018-10-05	2018	2018鲁能	3	2018权健	9	433782018鲁能2018权健	3	2	4-2-3-1 (100.0%)	4231	2018鲁能22	蒿俊闵	CM	0	1987-03-24	52.5333	56.64	98	98	1	9	9	15	81.25	7	57.14	74	82.43	16.25	12.94	80	2.65	10.325	7.336	6	171.6	0.38	6.3	8.4	3	171.642	508.627	1257.18	3887.73	4499.84
2018-10-05	2018	2018鲁能	3	2018权健	9	433782018鲁能2018权健	3	2	4-2-3-1 (100.0%)	4231	2018鲁能7	崔鹏	CM	0	1987-05-31	52.5333	56.64	54	98	0	6	10.8889	7.25926	88.89	12.7037	57.14	65.3333	88.89	44.44	10.38	65.3333	2	11.1992	8.28463	1.81481	66.9667	0.15	6.8	8.7	7.25926	66.9246	382.861	1635.37	4878.76	4235.39
2018-10-06	2018	2018一方	11	2018苏宁	5	433792018一方2018苏宁	3	1	4-2-3-1 (100.0%)	4231	2018一方6	朱晓刚	CM	0	1987-10-06	40.55	50.05	97	97	1	17	17	18	58.14	5	60	39	64.1	46.51	9.99	43	1.77	9.638	6.096	3	85.6	0.2	5.9	9	6	85.5708	504.2	1231.07	3715.73	4101.5
2018-10-06	2018	2018一方	11	2018苏宁	5	433792018一方2018苏宁	3	1	4-2-3-1 (100.0%)	4231	2018一方9	盖坦	CM	1	1988-02-23	40.55	50.05	97	97	1	11	11	19	62	3	0	43	53.49	48	14.87	50	2.04	10.366	6.578	5	83.2	0.19	6.4	9.7	5	83.191	592.237	1710.58	4023.33	3956.38
2018-10-06	2018	2018一方	11	2018苏宁	5	433792018一方2018苏宁	3	1	4-2-3-1 (100.0%)	4231	2018一方16	秦升	CM	0	1986-11-02	40.55	50.05	94	97	0	15	15.4787	18.5745	71.88	6.19149	16.67	60.883	66.1	50	16.31	66.0426	1.94	9.88678	5.90359	3.09574	45.817	0.11	6.1	8.8	3.09574	45.8469	516.574	1710.69	3276.42	4337.49
2018-10-06	2018	2018申花	7	2018力帆	13	433792018申花2018力帆	1	0	4-2-3-1 (100.0%)	4231	2018申花13	瓜林	CM	1	1986-06-30	44.5333	36.31	97	97	1	18	18	18	61.7	3	66.67	38	60.53	48.94	21.25	47	1.94	9.969	6.637	9	215.2	0.5	6.1	8.9	4	215.181	488.896	1666.62	3404.36	4194.04
2018-10-06	2018	2018申花	7	2018力帆	13	433792018申花2018力帆	1	0	4-2-3-1 (100.0%)	4231	2018申花10	吉奥瓦尼·莫雷诺	CM	1	1986-07-01	44.5333	36.31	97	97	1	7	7	19	54.76	12	33.33	36	50	50	17.43	42	1.62	9.606	5.765	9	179.7	0.41	5.9	7.8	12	179.702	324.99	863.076	3273.8	4964.55
2018-10-06	2018	2018申花	7	2018力帆	13	433792018申花2018力帆	1	0	4-2-3-1 (100.0%)	4231	2018申花37	孙世林	CM	0	1989-10-24	44.5333	36.31	97	97	1	11	11	7	75	1	100	27	77.78	60.71	13.53	28	1.61	10.841	7.133	8	168.4	0.4	6.7	9.6	3	168.426	669.029	1796.9	4275.54	3930.76
2018-10-06	2018	2018华夏	6	2018恒大	2	433792018华夏2018恒大	0	3	4-2-3-1 (100.0%)	4231	2018华夏22	拉维奇	CM	1	1985-05-03	55.8167	49.06	95	95	1	8	8	25	68.35	7	71.43	60	65	26.58	16.15	79	2.78	9.913	7.243	10	206.5	0.48	6.2	7.8	0	206.474	692.378	1231.26	3075.53	4707.28
2018-10-06	2018	2018华夏	6	2018恒大	2	433792018华夏2018恒大	0	3	4-2-3-1 (100.0%)	4231	2018华夏6	罗森文	CM	0	1993-01-16	55.8167	49.06	95	95	1	19	19	9	86.96	6	50	62	87.1	39.13	13.43	69	1.99	10.673	7.917	6	153.6	0.37	6.7	8.5	4	153.602	558.008	1504.99	4220.6	4235.84
2018-10-06	2018	2018恒大	2	2018华夏	6	433792018恒大2018华夏	3	0	4-2-3-1 (100.0%)	4231	2018恒大24	塔利斯卡	CM	1	1994-02-01	55.8167	50.94	95	95	1	9	9	28	66.67	4	75	73	69.86	36.9	12.23	84	2.19	10.517	7.801	17	361	0.85	6.6	8.4	2	361.021	865.438	1443.6	3397.27	4449.35
2018-10-06	2018	2018恒大	2	2018华夏	6	433792018恒大2018华夏	3	0	4-2-3-1 (100.0%)	4231	2018恒大9	保利尼奥	CM	1	1988-07-25	55.8167	50.94	95	95	1	13	13	7	88.89	5	20	59	88.14	25.4	9.04	63	2.44	11.688	8.829	11	202.8	0.48	7.3	9.5	2	202.827	811.716	2266.39	4373.01	4034.46
2018-11-11	2018	2018一方	11	2018亚泰	15	434152018一方2018亚泰	2	0	4-2-3-1 (100.0%)	4231	2018一方15	金强	CM	0	1993-01-15	52.05	43.75	97	97	1	18	18	11	59.26	5	20	26	61.54	44.44	14.39	27	1.96	11.389	7.975	5	84.7	0.2	7	9.2	5	84.699	458.152	1774.51	5306.85	3764.37
2018-11-11	2018	2018一方	11	2018亚泰	15	434152018一方2018亚泰	2	0	4-2-3-1 (100.0%)	4231	2018一方6	朱晓刚	CM	0	1987-10-06	52.05	43.75	97	97	1	8	8	8	75	3	33.33	30	76.67	50	14.6	32	1.88	10.846	7.61	4	63.6	0.15	6.7	8.8	2	63.6441	574.617	1527.92	4710.26	3969.11
2018-11-11	2018	2018一方	11	2018亚泰	15	434152018一方2018亚泰	2	0	4-2-3-1 (100.0%)	4231	2018一方9	盖坦	CM	1	1988-02-23	52.05	43.75	97	97	1	11	11	27	64.94	9	33.33	69	60.87	42.86	14.78	77	2.36	11.475	8.237	6	71.7	0.17	7.1	9.5	8	71.7296	895.347	1660.6	5028.6	3818.73
2018-11-11	2018	2018恒丰	16	2018力帆	13	434152018恒丰2018力帆	1	0	4-2-3-1 (100.0%)	4231	2018恒丰18	闵俊麟	CM	0	1994-01-19	48.1167	41.91	94	99	0	9	9.47872	11.5851	69.44	1.05319	0	36.8617	68.57	36.11	16.44	37.9149	2.08	10.3908	6.77729	2.10638	27.8043	0.06	6.3	8.5	4.21277	27.8016	561.394	1548.74	3690.73	4562.02
2018-11-11	2018	2018恒丰	16	2018力帆	13	434152018恒丰2018力帆	1	0	4-2-3-1 (100.0%)	4231	2018恒丰24	王军	CM	0	1990-07-01	48.1167	41.91	80	99	0	7	8.6625	18.5625	50	3.7125	66.67	35.8875	51.72	56.67	18.9	37.125	1.7	10.7217	7.18492	3.7125	120.904	0.27	6.5	9	3.7125	120.859	495.445	1630.78	4379.55	4095.09
2018-11-11	2018	2018恒丰	16	2018力帆	13	434152018恒丰2018力帆	1	0	4-2-3-1 (100.0%)	4231	2018恒丰8	张源	CM	0	1997-01-28	48.1167	41.91	99	99	1	17	17	8	77.14	6	66.67	34	79.41	51.43	16.4	35	1.63	11.026	7.196	1	24.5	0.06	6.7	9	6	24.4611	801.35	1605.88	3856.72	4737.25
2018-11-11	2018	2018泰达	14	2018恒大	2	434152018泰达2018恒大	1	5	4-2-3-1 (100.0%)	4231	2018泰达22	郭皓	CM	0	1993-01-14	51.6333	37.48	95	95	1	8	8	5	87.8	1	100	40	85	21.95	14.07	41	2.61	10.141	7.102	2	48.5	0.11	6.4	8.3	4	48.5396	292.368	1130.79	4374.55	4295.02
2018-11-11	2018	2018泰达	14	2018恒大	2	434152018泰达2018恒大	1	5	4-2-3-1 (100.0%)	4231	2018泰达21	赵英杰	CM	0	1992-08-02	51.6333	37.48	95	95	1	7	7	6	81.82	4	50	31	77.42	42.42	20.86	33	1.94	10.155	7.202	1	13.1	0.03	6.4	8.4	1	13.1106	132.53	1465.45	4408.25	4136.06
2018-11-11	2018	2018泰达	14	2018恒大	2	434152018泰达2018恒大	1	5	4-2-3-1 (100.0%)	4231	2018泰达7	阿奇姆彭	CM	1	1993-10-16	51.6333	37.48	95	95	1	4	4	13	64.86	3	33.33	30	63.33	32.43	8.65	37	2.92	10.369	7.542	10	195.1	0.44	6.5	8.8	3	195.121	621.701	1316.04	4000.01	4236.09
2018-11-02	2018	2018申花	7	2018建业	12	434062018申花2018建业	0	2	4-2-3-1 (100.0%)	4231	2018申花13	瓜林	CM	1	1986-06-30	49.75	57.8	97	97	1	5	5	23	68.06	6	50	61	72.13	41.67	13.56	72	1.93	10.104	7.082	11	198.1	0.45	6.2	8.5	3	198.086	643.604	1846.38	3262.89	4152.59
2018-11-02	2018	2018申花	7	2018建业	12	434062018申花2018建业	0	2	4-2-3-1 (100.0%)	4231	2018申花10	吉奥瓦尼·莫雷诺	CM	1	1986-07-01	49.75	57.8	97	97	1	3	3	14	75.44	5	80	45	75.56	28.07	16.26	57	2.39	9.272	6.194	6	175.3	0.38	5.7	7.5	7	175.287	468.196	971.142	2736.93	4920.1
2018-11-02	2018	2018申花	7	2018建业	12	434062018申花2018建业	0	2	4-2-3-1 (100.0%)	4231	2018申花37	孙世林	CM	0	1989-10-24	49.75	57.8	92	97	0	11	11.5978	5.27174	89.58	8.43478	37.5	49.5543	89.36	52.08	12.08	50.6087	1.56	10.6732	7.67143	6.32609	144.024	0.34	6.6	9.1	5.27174	144.022	593.031	1555.85	4459.45	3920.62
2018-11-03	2018	2018力帆	13	2018泰达	14	434072018力帆2018泰达	1	1	4-2-3-1 (100.0%)	4231	2018力帆10	彭欣力	CM	0	1991-07-22	56.8833	63.72	98	98	1	8	8	12	88.99	7	71.43	107	85.05	24.77	12.91	109	2.49	10.465	7.476	1	26	0.07	6.4	7.9	5	25.9633	441.915	1280.02	4359.01	4358.59
2018-11-03	2018	2018力帆	13	2018泰达	14	434072018力帆2018泰达	1	1	4-2-3-1 (100.0%)	4231	2018力帆8	丁捷	CM	0	1987-04-29	56.8833	63.72	98	98	1	12	12	12	88.99	7	28.57	104	88.46	22.94	10.17	109	2.45	11.746	8.539	1	11.7	0.03	7.2	9	1	11.6548	446.963	2001.55	5370.3	3916.01
2018-11-03	2018	2018力帆	13	2018泰达	14	434072018力帆2018泰达	1	1	4-2-3-1 (100.0%)	4231	2018力帆32	费尔南多.恩里克	CM	1	1993-03-16	56.8833	63.72	98	98	1	0	0	14	79.41	3	0	60	76.67	36.76	11.44	68	2.44	10.564	7.639	2	35.4	0.08	6.4	8.1	0	35.4312	451.371	1343.32	4177.03	4557.11
2019-08-02	2019	2019国安	2	2019华夏	11	436792019国安2019华夏	2	0	4-2-3-1 (100.0%)	4231	2019国安11	费尔南多.卢卡斯.马丁内斯	CM	1	1992-03-03	50.8167	61.19	101	101	1	13	13	20	85.29	7	28.57	128	85.94	34.56	13.63	136	2.07	11.368	8.263	1	19.8	0.04	6.7	9.2	3	19.8308	347.031	2141.83	4946.45	3913.23
2019-08-02	2019	2019国安	2	2019华夏	11	436792019国安2019华夏	2	0	4-2-3-1 (100.0%)	4231	2019国安6	池忠国	CM	0	1989-10-26	50.8167	61.19	101	101	1	15	15	5	93.42	6	50	74	94.59	32.89	12.99	76	1.99	10.509	7.602	8	173.9	0.4	6.2	8.5	4	173.875	403.816	1406.99	3870.52	4653.57
2019-08-02	2019	2019国安	2	2019华夏	11	436792019国安2019华夏	2	0	4-2-3-1 (100.0%)	4231	2019国安5	雷纳托.奥古斯托	CM	1	1988-02-08	50.8167	61.19	101	101	1	5	5	21	77.66	10	60	82	76.83	28.72	12.46	94	2.41	9.308	6.547	9	211.9	0.48	5.5	7.3	4	211.924	682.632	1119.95	2751.6	4542.05
2019-08-11	2019	2019恒大	1	2019国安	2	436882019恒大2019国安	3	1	4-2-3-1 (100.0%)	4231	2019恒大8	保利尼奥	CM	1	1988-07-25	50.8167	49.96	98	98	1	11	11	17	70.18	9	55.56	49	71.43	28.07	11.16	57	2.32	11.205	8.065	11	214.7	0.5	6.9	9.2	6	214.711	763.803	1974.04	3956.28	4296.55
2019-08-11	2019	2019恒大	1	2019国安	2	436882019恒大2019国安	3	1	4-2-3-1 (100.0%)	4231	2019恒大16	黄博文（恒大）	CM	0	1987-07-13	50.8167	49.96	98	98	1	5	5	12	80.95	7	57.14	58	84.48	50.79	8.38	63	1.68	10.857	7.755	4	99.3	0.23	6.6	8.8	3	99.3135	572.406	1546.94	4382.81	4255.8
2019-08-11	2019	2019恒大	1	2019国安	2	436882019恒大2019国安	3	1	4-2-3-1 (100.0%)	4231	2019恒大10	郑智	CM	0	1980-08-20	50.8167	49.96	53	98	0	11	20.3396	12.9434	83.33	9.24528	60	75.8113	78.05	30.95	13.32	77.6604	2.07	10.976	8.16174	3.69811	104.287	0.24	6.7	9.4	3.69811	104.232	648.43	1644.37	4943.83	3635.74
2019-04-07	2019	2019一方	9	2019泰达	7	435622019一方2019泰达	1	2	4-2-3-1 (100.0%)	4231	2019一方7	赵旭日	CM	0	1985-12-03	50.8167	46.1	86	95	0	12	13.2558	16.5698	57.14	4.4186	50	36.4535	57.58	54.29	12.13	38.6628	1.6	11.2233	7.53151	3.31395	66.3895	0.16	7.1	9.2	8.83721	66.4263	514.116	2063.24	4560.95	4018.03
2019-04-07	2019	2019一方	9	2019泰达	7	435622019一方2019泰达	1	2	4-2-3-1 (100.0%)	4231	2019一方17	哈姆西克	CM	1	1987-07-27	50.8167	46.1	95	95	1	9	9	16	70.91	1	100	47	76.6	43.64	8.92	55	2.2	12.394	8.592	13	277.8	0.66	7.8	10.5	5	277.812	984.382	2329.54	5185.87	3616.11
2019-04-07	2019	2019一方	9	2019泰达	7	435622019一方2019泰达	1	2	4-2-3-1 (100.0%)	4231	2019一方31	郑龙	CM	0	1988-04-15	50.8167	46.1	72	95	0	8	10.5556	21.1111	52.94	7.91667	0	36.9444	53.57	47.06	9.89	44.8611	1.94	11.8658	8.07368	18.4722	338.042	0.78	7.4	9.5	5.27778	338.023	844.297	1997.13	5052.01	3634.41
2019-04-21	2019	2019一方	9	2019力帆	10	435762019一方2019力帆	1	1	4-2-3-1 (100.0%)	4231	2019一方16	秦升	CM	0	1986-11-02	50.8167	52.75	95	99	0	14	14.5895	16.6737	76.81	4.16842	75	71.9053	71.01	40.58	18.25	71.9053	2.12	9.59779	6.02024	3.12632	77.1158	0.17	5.8	7.5	3.12632	77.0756	278.912	1046.96	3677.57	4516.85
2019-04-21	2019	2019一方	9	2019力帆	10	435762019一方2019力帆	1	1	4-2-3-1 (100.0%)	4231	2019一方17	哈姆西克	CM	1	1987-07-27	50.8167	52.75	90	99	0	7	7.7	13.2	81.25	4.4	50	62.7	87.72	51.56	9.17	70.4	1.7	11.9042	7.832	7.7	131.01	0.3	7.2	9.6	3.3	131.013	792.417	2012.27	4681.4	4286.71
2019-04-21	2019	2019一方	9	2019力帆	10	435762019一方2019力帆	1	1	4-2-3-1 (100.0%)	4231	2019一方6	朱晓刚	CM	0	1987-10-06	50.8167	52.75	99	99	1	17	17	11	73.81	4	75	37	78.38	52.38	9.51	42	1.76	10.029	6.319	3	44.2	0.1	6	8	1	44.179	362.518	1118.57	4028.05	4476.08
2019-04-21	2019	2019力帆	10	2019一方	9	435762019力帆2019一方	1	1	4-2-3-1 (100.0%)	4231	2019力帆10	彭欣力	CM	0	1991-07-22	50.8167	47.25	99	99	1	15	15	15	71.7	2	0	46	76.09	32.08	11.44	53	2.02	10.273	6.754	3	39.1	0.09	6.2	8.6	1	39.1272	473.276	1677.21	3937.94	4145.88
2019-04-21	2019	2019力帆	10	2019一方	9	435762019力帆2019一方	1	1	4-2-3-1 (100.0%)	4231	2019力帆9	阿德里安	CM	1	1986-11-06	50.8167	47.25	99	99	1	5	5	24	59.32	4	0	54	57.41	64.41	9.17	59	1.61	11.207	7.354	6	121.3	0.28	6.7	9.4	4	121.274	678.728	1925.64	4289.05	4192.3
2019-04-21	2019	2019力帆	10	2019一方	9	435762019力帆2019一方	1	1	4-2-3-1 (100.0%)	4231	2019力帆4	罗皓	CM	0	1995-01-17	50.8167	47.25	99	99	1	14	14	14	50	8	62.5	26	42.31	53.57	10.52	28	1.61	10.821	6.789	4	101.4	0.23	6.5	8.6	4	101.366	575.044	1243.87	4493.77	4406.51
2019-05-26	2019	2019一方	9	2019申花	13	436112019一方2019申花	1	0	4-2-3-1 (100.0%)	4231	2019一方7	赵旭日	CM	0	1985-12-03	50.8167	49.04	73	95	0	10	13.0137	14.3151	71.79	2.60274	50	49.4521	71.05	48.72	11.21	50.7534	1.77	10.9393	7.47637	5.20548	91.226	0.22	6.9	9	1.30137	91.2734	568.59	1781.68	4229.32	4268.7
2019-05-26	2019	2019一方	9	2019申花	13	436112019一方2019申花	1	0	4-2-3-1 (100.0%)	4231	2019一方17	哈姆西克	CM	1	1987-07-27	50.8167	49.04	95	95	1	11	11	18	66.67	3	33.33	51	66.67	53.7	15.19	54	1.74	11.482	8.071	3	41.2	0.1	7.2	10.1	0	41.2456	900.038	2177.04	4532.02	3831.63
2019-05-26	2019	2019一方	9	2019申花	13	436112019一方2019申花	1	0	4-2-3-1 (100.0%)	4231	2019一方6	朱晓刚	CM	0	1987-10-06	50.8167	49.04	95	95	1	18	18	18	68.42	7	85.71	55	67.27	45.61	12.86	57	1.88	10.145	6.871	2	33.1	0.08	6.4	8.6	11	33.1235	391.539	1555.99	4007.72	4156.72
2019-06-02	2019	2019一方	9	2019上港	3	436182019一方2019上港	1	2	4-2-3-1 (100.0%)	4231	2019一方16	秦升	CM	0	1986-11-02	50.8167	50.41	95	95	1	23	23	18	73.91	6	33.33	66	71.21	69.57	13.72	69	1.45	9.271	6.008	1	16.3	0.04	5.8	7.9	9	16.3419	353.312	964.52	3661.37	4275.78
2019-06-02	2019	2019一方	9	2019上港	3	436182019一方2019上港	1	2	4-2-3-1 (100.0%)	4231	2019一方6	朱晓刚	CM	0	1987-10-06	50.8167	50.41	95	95	1	22	22	15	69.39	7	71.43	46	67.39	59.18	9.61	49	1.53	10.187	6.662	5	75.5	0.18	6.4	8.8	6	75.4571	406.44	1360.36	4185.5	4159.66
2019-06-02	2019	2019一方	9	2019上港	3	436182019一方2019上港	1	2	4-2-3-1 (100.0%)	4231	2019一方17	哈姆西克	CM	1	1987-07-27	50.8167	50.41	95	95	1	6	6	18	75.34	4	50	71	67.61	36.99	16.19	73	2.23	10.892	7.373	4	73	0.18	6.8	9.7	2	72.9678	608.73	2027.94	4128.13	4054.08
2019-06-23	2019	2019权健	14	2019一方	9	436392019权健2019一方	2	2	4-2-3-1 (100%)	4231	2019权健2	吴伟	CM	0	1997-02-05	50.8167	45.18	91	98	0	14	15.0769	10.7692	81.82	6.46154	33.33	56	80.77	29.09	16.1	59.2308	2.07	10.8155	7.73985	5.38462	134.723	0.31	6.6	8.6	2.15385	134.745	353.823	1368.64	4885.02	4073.14
2019-06-23	2019	2019权健	14	2019一方	9	436392019权健2019一方	2	2	4-2-3-1 (100%)	4231	2019权健8	姚均晟	CM	0	1995-10-29	50.8167	45.18	98	98	1	7	7	17	75.71	7	42.86	64	78.13	20	16.41	70	2.23	10.744	7.692	2	41	0.1	6.6	8.7	2	41.0442	601.007	1810.23	4076.35	4215.26
2019-06-23	2019	2019权健	14	2019一方	9	436392019权健2019一方	2	2	4-2-3-1 (100%)	4231	2019权健26	廖力生	CM	0	1993-04-29	50.8167	45.18	98	98	1	11	11	10	80.77	4	75	49	87.76	26.92	12.59	52	2.29	10.858	7.881	3	46.9	0.11	6.6	8.9	4	46.8979	435.487	1727.34	4624.14	4024.35
2019-06-23	2019	2019权健	14	2019一方	9	436392019权健2019一方	2	2	4-2-3-1 (100%)	4231	2019权健7	阿兰	CM	1	1989-07-10	50.8167	45.18	50	98	0	1	1.96	17.64	55	7.84	50	25.48	61.54	15	14.62	39.2	3.2	10.8251	6.92468	3.92	61.544	0.15	6.6	8.4	5.88	61.5943	1025.32	1502.84	3987.12	4248.53
2019-07-07	2019	2019一方	9	2019建业	8	436532019一方2019建业	3	1	4-2-3-1 (100.0%)	4231	2019一方17	哈姆西克	CM	1	1987-07-27	50.8167	54.77	99	99	1	13	13	11	86.42	10	70	78	85.9	40.74	14.74	81	2.11	11.406	7.915	5	143.8	0.32	6.9	9.6	3	143.821	522.332	1951.2	4966.05	3822.11
2019-07-07	2019	2019一方	9	2019建业	8	436532019一方2019建业	3	1	4-2-3-1 (100.0%)	4231	2019一方31	郑龙	CM	0	1988-04-15	50.8167	54.77	68	99	0	7	10.1912	16.0147	68.57	8.73529	50	43.6765	70	31.43	12.16	50.9559	2.06	11.187	7.50071	2.91176	89.1	0.19	6.7	9.6	0	89.046	784.017	1618.03	4593.65	4102.45
2019-07-07	2019	2019一方	9	2019建业	8	436532019一方2019建业	3	1	4-2-3-1 (100.0%)	4231	2019一方6	朱晓刚	CM	0	1987-10-06	50.8167	54.77	99	99	1	13	13	3	95.16	8	62.5	59	93.22	50	13.21	62	1.92	11.049	7.712	2	30.2	0.07	6.7	9.3	1	30.2286	346.919	1771.62	5140.27	3759.97
2019-07-06	2019	2019力帆	10	2019富力	12	436522019力帆2019富力	2	4	4-2-3-1 (100.0%)	4231	2019力帆9	阿德里安	CM	1	1986-11-06	50.8167	45.68	97	97	1	10	10	20	75.61	4	50	70	77.14	40.24	15.07	82	2.46	10.109	7.21	1	12.8	0.03	6.2	8.3	4	12.7872	288.125	1329.43	4397.97	4080.35
2019-07-06	2019	2019力帆	10	2019富力	12	436522019力帆2019富力	2	4	4-2-3-1 (100.0%)	4231	2019力帆8	丁捷	CM	0	1987-04-29	50.8167	45.68	76	97	0	17	21.6974	14.0395	75.56	7.65789	100	54.8816	76.74	60	9.13	57.4342	1.53	10.7951	7.61833	2.55263	34.2053	0.08	6.6	8.4	5.10526	34.1566	519.559	1394.98	4504.77	4341.96
2019-07-06	2019	2019力帆	10	2019富力	12	436522019力帆2019富力	2	4	4-2-3-1 (100.0%)	4231	2019力帆30	费尔南迪尼奥	CM	1	1985-11-25	50.8167	45.68	97	97	1	9	9	11	75.56	4	50	34	85.29	15.56	8.46	45	3.07	9.688	6.829	3	61.8	0.15	6	7.8	2	61.755	356.748	1116.9	4121.23	4031.06
2019-05-26	2019	2019恒大	1	2019佳兆业	15	436112019恒大2019佳兆业	1	0	4-2-3-1 (100.0%)	4231	2019恒大12	徐新	CM	0	1994-04-19	50.8167	58.34	98	98	1	13	13	14	74.07	9	44.44	53	71.7	42.59	11.97	54	1.94	10.11	6.577	2	71.1	0.17	6.2	8.4	5	71.1226	275.33	1143.2	4160.84	4459.02
2019-05-26	2019	2019恒大	1	2019佳兆业	15	436112019恒大2019佳兆业	1	0	4-2-3-1 (100.0%)	4231	2019恒大16	黄博文（恒大）	CM	0	1987-07-13	50.8167	58.34	77	98	0	6	7.63636	14	78.85	5.09091	50	66.1818	76.92	48.08	13.95	66.1818	1.88	10.7405	6.75945	2.54545	49.7636	0.12	6.5	8.5	0	49.7258	548.62	1216	4560.44	4365.43
2019-05-26	2019	2019恒大	1	2019佳兆业	15	436112019恒大2019佳兆业	1	0	4-2-3-1 (100.0%)	4231	2019恒大8	保利尼奥	CM	1	1988-07-25	50.8167	58.34	98	98	1	5	5	13	71.11	8	50	37	75.68	17.78	8.49	45	2.89	10.316	6.667	7	143.5	0.33	6.3	8.5	2	143.513	594.803	1326.15	3816.93	4434.62
2019-10-26	2019	2019富力	12	2019华夏	11	437642019富力2019华夏	1	2	4-2-3-1 (100.0%)	4231	2019富力35	李提香	CM	0	1989-09-01	50.8167	49.04	84	102	0	12	14.5714	14.5714	79.66	7.28571	50	63.1429	86.54	37.29	9.72	71.6429	1.8	12.0372	8.61293	1.21429	30.9643	0.07	7	9.9	3.64286	31.0201	638.376	2290.56	5044.29	4032.76
2019-10-26	2019	2019富力	12	2019华夏	11	437642019富力2019华夏	1	2	4-2-3-1 (100.0%)	4231	2019富力23	卢琳	CM	0	1985-02-03	50.8167	49.04	102	102	1	13	13	11	80.36	6	66.67	51	84.31	39.29	13.34	56	1.75	11.039	7.701	3	30.7	0.07	6.4	9.3	3	30.7316	370.874	1668.35	5353.75	3615.56
2019-10-26	2019	2019富力	12	2019华夏	11	437642019富力2019华夏	1	2	4-2-3-1 (100.0%)	4231	2019富力10	萨巴	CM	1	1992-11-18	50.8167	49.04	102	102	1	7	7	20	64.29	6	33.33	46	71.74	25	11.01	56	2.75	9.245	6.327	14	273.1	0.61	5.4	7.7	3	273.09	741.65	1133.11	2460.74	4636.86
2019-06-02	2019	2019恒大	1	2019建业	8	436182019恒大2019建业	5	2	4-2-3-1 (100.0%)	4231	2019恒大8	保利尼奥	CM	1	1988-07-25	50.8167	53.5	97	97	1	10	10	13	76.36	6	16.67	48	75	41.82	9.81	55	1.98	11.49	7.985	13	268.5	0.61	7.1	9.2	3	268.498	839.768	1748.94	4345.02	4287.46
2019-06-02	2019	2019恒大	1	2019建业	8	436182019恒大2019建业	5	2	4-2-3-1 (100.0%)	4231	2019恒大10	郑智	CM	0	1980-08-20	50.8167	53.5	67	97	0	10	14.4776	17.3731	77.78	5.79104	50	70.9403	81.63	25.93	13.47	78.1791	2.37	10.9682	7.87003	1.44776	38.0761	0.09	6.8	9.4	2.89552	38.1164	643.47	1750.31	4769.88	3766.07
2019-06-02	2019	2019恒大	1	2019建业	8	436182019恒大2019建业	5	2	4-2-3-1 (100.0%)	4231	2019恒大16	黄博文（恒大）	CM	0	1987-07-13	50.8167	53.5	56	97	0	7	12.125	10.3929	81.82	6.92857	75	55.4286	81.25	36.36	14.33	57.1607	1.88	11.1792	7.5712	12.125	190.189	0.45	6.9	9.1	1.73214	190.233	663.516	1879.01	4238.59	4208.21
2019-05-05	2019	2019一方	9	2019苏宁	4	435902019一方2019苏宁	1	1	4-2-3-1 (100.0%)	4231	2019一方16	秦升	CM	0	1986-11-02	50.8167	52.79	98	98	1	17	17	12	85.37	10	60	80	86.25	41.46	15.85	82	2.2	10.13	7.192	3	54.3	0.13	6.2	8	4	54.2571	361.987	1099.44	4194.17	4420.27
2019-05-05	2019	2019一方	9	2019苏宁	4	435902019一方2019苏宁	1	1	4-2-3-1 (100.0%)	4231	2019一方17	哈姆西克	CM	1	1987-07-27	50.8167	52.79	92	98	0	11	11.7174	13.8478	81.16	1.06522	100	71.3696	82.09	39.13	9.36	73.5	2.16	12.1286	8.97233	8.52174	137.2	0.32	7.4	9.8	0	137.222	753.413	2041.84	5220.23	3976.26
2019-05-05	2019	2019一方	9	2019苏宁	4	435902019一方2019苏宁	1	1	4-2-3-1 (100.0%)	4231	2019一方6	朱晓刚	CM	0	1987-10-06	50.8167	52.79	98	98	1	12	12	17	76.39	2	100	63	80.95	25	8.49	72	2.47	10.903	7.689	5	127.3	0.3	6.6	8.5	3	127.276	564.692	1494.75	4461.02	4254.97
2019-04-27	2019	2019权健	14	2019申花	13	435822019权健2019申花	3	2	4-2-3-1 (100.0%)	4231	2019权健17	张晓彬（大）	CM	0	1993-10-23	50.8167	50.86	75	100	0	7	9.33333	6.66667	90	1.33333	100	64	93.75	44	11.64	66.6667	1.9	12.0133	9.14533	1.33333	36	0.08	7.1	9.2	0	36.0379	502.05	2192.09	5579.85	3703.82
2019-04-27	2019	2019权健	14	2019申花	13	435822019权健2019申花	3	2	4-2-3-1 (100.0%)	4231	2019权健39	王永珀	CM	0	1987-01-19	50.8167	50.86	100	100	1	1	1	10	88.76	5	40	84	89.29	25.84	12.09	89	2.61	10.226	7.832	5	99.9	0.23	6.1	8	1	99.8506	377.417	1323.12	4233.28	4192.68
2019-04-27	2019	2019权健	14	2019申花	13	435822019权健2019申花	3	2	4-2-3-1 (100.0%)	4231	2019权健2	吴伟	CM	0	1997-02-05	50.8167	50.86	100	100	1	13	13	9	87.14	8	75	67	88.06	30	9.62	70	1.94	10.965	8.448	2	24.6	0.06	6.5	8.6	4	24.5884	531.251	1880.98	4778.74	3749.04
2019-05-17	2019	2019鲁能	5	2019申花	13	436022019鲁能2019申花	3	1	4-2-3-1 (100.0%)	4231	2019鲁能25	费莱尼	CM	1	1987-11-22	50.8167	51.26	95	95	1	10	10	13	82.89	11	63.64	71	83.1	35.53	11.22	76	2.08	11.335	8.4	3	42.2	0.1	7.1	8.6	10	42.1663	377.44	1601.68	5021.23	4292.56
2019-05-17	2019	2019鲁能	5	2019申花	13	436022019鲁能2019申花	3	1	4-2-3-1 (100.0%)	4231	2019鲁能22	蒿俊闵	CM	0	1987-03-24	50.8167	51.26	95	95	1	19	19	16	79.75	5	40	75	77.33	37.97	13.2	79	2.06	9.75	7.254	5	98.6	0.22	6.1	7.4	6	98.6161	477.851	1061.85	3197.33	4914.27
2019-05-17	2019	2019鲁能	5	2019申花	13	436022019鲁能2019申花	3	1	4-2-3-1 (100.0%)	4231	2019鲁能36	段刘愚	CM	0	1998-07-24	50.8167	51.26	46	95	0	3	6.19565	12.3913	81.82	8.26087	50	59.8913	93.1	27.27	3.83	68.1522	2.06	12.381	9.35543	4.13043	70.6304	0.16	7.7	9.3	2.06522	70.5347	980.661	1802.05	5246.47	4281.4
2019-06-22	2019	2019人和	16	2019上港	3	436382019人和2019上港	0	3	4-2-3-1 (100.0%)	4231	2019人和26	张宇峰	CM	0	1998-01-05	50.8167	44.47	86	96	0	10	11.1628	8.93023	78.38	2.23256	50	39.0698	82.86	27.03	13.4	41.3023	2.03	10.3312	7.62084	5.5814	102.251	0.24	6.4	8.6	1.11628	102.196	572.729	1383.62	4380.56	3892.33
2019-06-22	2019	2019人和	16	2019上港	3	436382019人和2019上港	0	3	4-2-3-1 (100.0%)	4231	2019人和14	王选宏	CM	0	1989-07-24	50.8167	44.47	96	96	1	24	24	19	72.06	6	66.67	63	73.02	38.24	10.34	68	1.84	11.538	8.317	5	119.1	0.28	7.2	9.2	2	119.11	505.608	2053.35	4649.27	4210.94
2019-06-22	2019	2019人和	16	2019上港	3	436382019人和2019上港	0	3	4-2-3-1 (100.0%)	4231	2019人和29	尼扎木丁	CM	0	1991-04-23	50.8167	44.47	74	96	0	1	1.2973	12.973	41.18	9.08108	42.86	18.1622	28.57	35.29	10.89	22.0541	2	11.5434	8.27546	16.8649	343.135	0.76	7.1	9.4	1.2973	343.091	1024.94	1617.19	4469.85	4088.62
2019-04-05	2019	2019鲁能	5	2019佳兆业	15	435602019鲁能2019佳兆业	1	1	4-2-3-1 (100.0%)	4231	2019鲁能25	费莱尼	CM	1	1987-11-22	50.8167	55.77	96	96	1	11	11	11	84.06	12	58.33	64	85.94	31.88	10.25	69	1.88	11.497	7.484	3	67.5	0.16	7.2	9.4	12	67.4903	582.341	1539.94	5022.46	4285.02
2019-04-05	2019	2019鲁能	5	2019佳兆业	15	435602019鲁能2019佳兆业	1	1	4-2-3-1 (100.0%)	4231	2019鲁能18	周海滨	CM	0	1985-07-19	50.8167	55.77	96	96	1	10	10	18	70	10	20	55	76.36	35	10.49	60	2.03	11.414	7.556	8	105.4	0.25	7.1	9.5	3	105.395	825.292	1812.52	4337.77	4332.95
2019-04-05	2019	2019鲁能	5	2019佳兆业	15	435602019鲁能2019佳兆业	1	1	4-2-3-1 (100.0%)	4231	2019鲁能28	陈科睿	CM	0	1996-03-09	50.8167	55.77	46	96	0	9	18.7826	16.6957	60	10.4348	40	33.3913	68.75	45	7.81	41.7391	1.6	11.7412	7.68209	6.26087	183.652	0.41	7.2	9.9	0	183.549	646.29	1860.05	5183.27	3868.11
2019-04-05	2019	2019鲁能	5	2019佳兆业	15	435602019鲁能2019佳兆业	1	1	4-2-3-1 (100.0%)	4231	2019鲁能22	蒿俊闵	CM	0	1987-03-24	50.8167	55.77	49	96	0	5	9.79592	15.6735	82.22	1.95918	100	82.2857	76.19	37.78	14.11	88.1633	2.09	10.272	7.02563	1.95918	77.5837	0.18	6.4	8.4	3.91837	77.6495	653.5	1340.24	3667.69	4533.43
2019-08-02	2019	2019人和	16	2019佳兆业	15	436792019人和2019佳兆业	1	1	4-2-3-1 (100.0%)	4231	2019人和8	奥古斯托.费尔南德斯	CM	1	1986-04-10	50.8167	46.32	97	97	1	22	22	22	58.49	8	75	50	60	39.62	15.14	53	2.23	10.169	6.444	0	0	0	6.3	8.8	7	0	395.3	1395.96	4131.83	4246.04
2019-08-02	2019	2019人和	16	2019佳兆业	15	436792019人和2019佳兆业	1	1	4-2-3-1 (100.0%)	4231	2019人和20	曹永竞	CM	0	1997-02-15	50.8167	46.32	81	97	0	8	9.58025	13.1728	60.71	13.1728	18.18	26.3457	59.09	35.71	7.97	33.5309	2.43	10.2221	6.6451	10.7778	232.8	0.54	6.3	9.3	2.39506	232.762	795.984	1399.87	3553.88	4239.34
2019-08-02	2019	2019人和	16	2019佳兆业	15	436792019人和2019佳兆业	1	1	4-2-3-1 (100.0%)	4231	2019人和15	陈杰	CM	0	1989-10-15	50.8167	46.32	97	97	1	12	12	9	74.29	13	53.85	30	80	51.43	13.81	35	1.63	9.012	5.898	4	149.4	0.33	5.5	8.1	9	149.352	439.459	1152.01	3350.9	3920.49
2019-04-13	2019	2019权健	14	2019泰达	7	435682019权健2019泰达	1	1	4-2-3-1 (100.0%)	4231	2019权健17	张晓彬（大）	CM	0	1993-10-23	50.8167	39.82	95	95	1	10	10	10	82.14	4	75	55	83.64	46.43	10.02	56	1.98	11.426	8.899	4	74.6	0.18	7.2	9.1	2	74.6041	523.24	1511.21	5657.99	3659.26
2019-04-13	2019	2019权健	14	2019泰达	7	435682019权健2019泰达	1	1	4-2-3-1 (100.0%)	4231	2019权健39	王永珀	CM	0	1987-01-19	50.8167	39.82	85	95	0	5	5.58824	6.70588	90.48	7.82353	42.86	65.9412	91.53	33.33	10.17	70.4118	2.78	10.5931	8.31865	6.70588	97.6824	0.23	6.6	8	2.23529	97.6804	445.359	1416.04	4392.1	4241.87
2019-04-13	2019	2019权健	14	2019泰达	7	435682019权健2019泰达	1	1	4-2-3-1 (100.0%)	4231	2019权健2	吴伟	CM	0	1997-02-05	50.8167	39.82	95	95	1	13	13	7	84.44	6	33.33	41	87.8	44.44	10.13	45	1.76	11.046	8.606	6	118.8	0.27	6.9	8.8	3	118.781	366.191	1552.9	5292.87	3715.28
2019-12-01	2019	2019力帆	10	2019泰达	7	438002019力帆2019泰达	0	2	4-2-3-1 (100.0%)	4231	2019力帆29	罗森文	CM	0	1993-01-16	50.8167	52.37	82	97	0	14	16.561	15.378	71.11	8.28049	28.57	47.3171	70	42.22	11.33	53.2317	2.07	10.7611	7.40276	3.54878	52.9951	0.12	6.6	8.9	4.73171	53.0205	365.064	1689.97	4493.26	4160.16
2019-12-01	2019	2019力帆	10	2019泰达	7	438002019力帆2019泰达	0	2	4-2-3-1 (100.0%)	4231	2019力帆9	阿德里安	CM	1	1986-11-06	50.8167	52.37	70	97	0	3	4.15714	18.0143	72.34	1.38571	0	62.3571	73.33	44.68	11.94	65.1286	2.17	11.3823	7.97479	12.4714	278.529	0.65	7	9.4	1.38571	278.501	696.938	1938.15	4317.43	4151.25
2019-12-01	2019	2019力帆	10	2019泰达	7	438002019力帆2019泰达	0	2	4-2-3-1 (100.0%)	4231	2019力帆5	蒋哲	CM	0	1989-02-26	50.8167	52.37	97	97	1	9	9	13	72.92	3	66.67	43	74.42	37.5	11.35	48	2.38	9.854	6.49	1	14.9	0.04	6.1	8.3	2	14.8512	374.992	1283.92	3884.07	4296.32
2019-05-12	2019	2019权健	14	2019富力	12	435972019权健2019富力	1	2	4-2-3-1 (100.0%)	4231	2019权健17	张晓彬（大）	CM	0	1993-10-23	50.8167	51.14	96	96	1	15	15	10	82.14	6	33.33	54	87.04	39.29	12.51	56	1.91	11.196	8.321	6	120.7	0.29	7	8.8	4	120.689	558.173	1500.23	4987.12	4029.76
2019-05-12	2019	2019权健	14	2019富力	12	435972019权健2019富力	1	2	4-2-3-1 (100.0%)	4231	2019权健39	王永珀	CM	0	1987-01-19	50.8167	51.14	96	96	1	7	7	17	84.26	1	100	100	83	37.96	11.24	108	2.14	10.051	7.608	3	62.4	0.15	6.2	8.1	1	62.397	326.406	1221.83	4266.44	4174.17
2019-05-12	2019	2019权健	14	2019富力	12	435972019权健2019富力	1	2	4-2-3-1 (100.0%)	4231	2019权健2	吴伟	CM	0	1997-02-05	50.8167	51.14	86	96	0	14	15.6279	15.6279	77.05	5.5814	80	59.1628	84.91	31.15	11.73	68.093	1.92	11.4954	8.80186	2.23256	29.8047	0.07	7.2	9	4.46512	29.8408	769.254	2053.55	4651.43	3991.67
2019-08-15	2019	2019申花	13	2019权健	14	436922019申花2019权健	2	2	4-2-3-1 (100.0%)	4231	2019申花25	彭欣力	CM	0	1991-07-22	50.8167	50.53	83	98	0	7	8.26506	9.44578	78.38	10.6265	77.78	40.1446	76.47	29.73	9.66	43.6867	2.19	9.92398	6.71359	9.44578	138.853	0.33	6.1	8.3	4.72289	138.82	545.234	1560.78	3717.72	3961.27
2019-08-15	2019	2019申花	13	2019权健	14	436922019申花2019权健	2	2	4-2-3-1 (100.0%)	4231	2019申花10	吉奥瓦尼·莫雷诺	CM	1	1986-07-01	50.8167	50.53	98	98	1	13	13	13	75.93	9	66.67	42	78.57	42.59	9.03	54	2.07	8.332	5.297	7	128.4	0.29	5.1	7	7	128.367	267.366	638.067	2953.32	4344.89
2019-08-15	2019	2019申花	13	2019权健	14	436922019申花2019权健	2	2	4-2-3-1 (100.0%)	4231	2019申花37	孙世林	CM	0	1989-10-24	50.8167	50.53	98	98	1	17	17	12	74.47	3	66.67	44	77.27	46.81	14.3	47	1.7	9.739	6.45	1	12.1	0.03	6	8.5	3	12.086	457.205	1580.6	3932.82	3755.98
2019-05-17	2019	2019恒大	1	2019卓尔	6	436022019恒大2019卓尔	3	2	4-2-3-1 (100.0%)	4231	2019恒大8	保利尼奥	CM	1	1988-07-25	50.8167	59.96	99	99	1	4	4	14	86.67	3	66.67	96	91.67	22.86	9.63	105	2.93	11.61	8.26	4	156.7	0.33	7	9.4	2	156.702	567.361	2025	4705.82	4155.59
2019-05-17	2019	2019恒大	1	2019卓尔	6	436022019恒大2019卓尔	3	2	4-2-3-1 (100.0%)	4231	2019恒大13	何超	CM	0	1995-04-19	50.8167	59.96	48	99	0	4	8.25	4.125	94.87	10.3125	20	76.3125	91.89	25.64	14.5	80.4375	2.05	11.2613	8.52637	8.25	153.863	0.34	6.8	8.8	0	153.955	400.943	1812.34	5217.04	3677.83
2019-05-17	2019	2019恒大	1	2019卓尔	6	436022019恒大2019卓尔	3	2	4-2-3-1 (100.0%)	4231	2019恒大12	徐新	CM	0	1994-04-19	50.8167	59.96	99	99	1	8	8	10	87.65	7	28.57	77	90.91	25.93	10.97	81	2.47	10.506	7.431	3	42	0.1	6.3	8.5	3	41.9819	611.73	1339.16	4344.66	4168.52
2019-10-25	2019	2019力帆	10	2019申花	13	437632019力帆2019申花	1	0	4-2-3-1 (100.0%)	4231	2019力帆4	罗皓	CM	0	1995-01-17	50.8167	42.79	97	97	1	13	13	7	70.83	6	50	21	76.19	54.17	12.51	24	1.75	10.214	6.966	3	49.5	0.11	6.3	8.3	7	49.5276	291.914	1272.04	4354.42	4246.47
2019-10-25	2019	2019力帆	10	2019申花	13	437632019力帆2019申花	1	0	4-2-3-1 (100.0%)	4231	2019力帆9	阿德里安	CM	1	1986-11-06	50.8167	42.79	88	97	0	15	16.5341	17.6364	72.41	7.71591	42.86	57.3182	76.92	36.21	9.49	63.9318	2.6	11.2079	7.86692	1.10227	15.6523	0.04	6.9	9.1	5.51136	15.6356	642.634	1772.41	4694.6	4082.17
2019-10-25	2019	2019力帆	10	2019申花	13	437632019力帆2019申花	1	0	4-2-3-1 (100.0%)	4231	2019力帆5	蒋哲	CM	0	1989-02-26	50.8167	42.79	97	97	1	18	18	18	65.38	3	66.67	48	64.58	53.85	14.69	52	1.73	10.852	7.311	4	64.2	0.16	6.7	8.7	7	64.1554	455.891	1634.2	4565.75	4131.67
2020-07-26	2020	2020富力	11	2020佳兆业	13	440382020富力2020佳兆业	0	3	4-2-3-1 (100.0%)	4231	2020富力8	登贝莱	CM	1	1987-07-16	2.36667	61.75	78	95	0	13	15.8333	13.3974	84.29	4.87179	0	68.2051	91.07	18.57	11.22	85.2564	3.04	10.0103	7.39538	7.30769	104.135	0.25	6.2	8.2	1.21795	104.153	521.894	1344.15	3899.01	0
2020-07-26	2020	2020富力	11	2020佳兆业	13	440382020富力2020佳兆业	0	3	4-2-3-1 (100.0%)	4231	2020富力16	陈俊乐	CM	0	1996-01-15	2.36667	61.75	78	95	0	9	10.9615	10.9615	76.32	6.08974	20	40.1923	75.76	50	8.31	46.2821	1.97	11.6692	8.77167	7.30769	135.071	0.33	7.3	9.7	1.21795	135.063	694.061	2434.43	4579.08	0
2020-07-26	2020	2020富力	11	2020佳兆业	13	440382020富力2020佳兆业	0	3	4-2-3-1 (100.0%)	4231	2020富力4	张功	CM	0	1992-04-10	2.36667	61.75	95	95	1	8	8	17	79.52	0	0	78	80.77	39.76	10.62	83	1.94	10.67	8.229	4	49.7	0.12	6.7	8.7	1	49.6579	500.97	1492.28	4544.19	0
2020-07-26	2020	2020一方	12	2020鲁能	5	440382020一方2020鲁能	2	3	4-2-3-1(100.0%)	4231	2020一方5	吴伟	CM	0	1997-02-05	2.40764	44.25	87	95	0	15	16.3793	8.73563	84.31	7.64368	42.86	52.4138	81.25	47.06	11.82	55.6897	1.78	12.6066	9.40282	2.18391	43.569	0.1	7.9	9.4	6.55172	43.6045	660.241	2254.69	5875.6	0
2020-07-26	2020	2020一方	12	2020鲁能	5	440382020一方2020鲁能	2	3	4-2-3-1(100.0%)	4231	2020一方17	哈姆西克	CM	1	1987-07-27	2.40764	44.25	95	95	1	6	6	12	84.81	2	100	77	81.82	59.49	8.69	79	1.62	12.744	9.529	5	139.8	0.32	8	9.9	1	139.751	658.871	2842.76	5626.11	0
2020-07-26	2020	2020一方	12	2020鲁能	5	440382020一方2020鲁能	2	3	4-2-3-1(100.0%)	4231	2020一方31	郑龙	CM	0	1988-04-15	2.40764	44.25	58	95	0	1	1.63793	11.4655	68.18	9.82759	16.67	27.8448	70.59	27.27	7.53	36.0345	2.27	13.1477	10.5024	6.55172	103.353	0.24	8.2	9.7	4.91379	103.363	925.873	2632.51	5762.17	0
2020-07-26	2020	2020鲁能	5	2020一方	12	440382020鲁能2020一方	3	2	4-2-3-1(100.0%)	4231	2020鲁能22	蒿俊闵	CM	0	1987-03-24	2.40764	55.75	63	95	0	13	19.6032	10.5556	87.27	3.01587	100	79.9206	90.57	21.82	13.71	82.9365	2.45	10.9054	8.47913	6.03175	89.4206	0.22	6.8	7.9	6.03175	89.3852	441.767	1606.13	4210.2	0
2020-07-26	2020	2020鲁能	5	2020一方	12	440382020鲁能2020一方	3	2	4-2-3-1(100.0%)	4231	2020鲁能36	段刘愚	CM	0	1998-07-24	2.40764	55.75	53	95	0	3	5.37736	10.7547	76.92	5.37736	0	41.2264	78.26	15.38	10.04	46.6038	2.58	13.6657	10.8802	8.96226	138.377	0.32	8.5	9.7	1.79245	138.386	1245.77	2160.33	6310.13	0
2020-07-26	2020	2020鲁能	5	2020一方	12	440382020鲁能2020一方	3	2	4-2-3-1(100.0%)	4231	2020鲁能10	莫伊塞斯·利马·马加良斯	CM	1	1988-03-17	2.40764	55.75	95	95	1	21	21	19	79.35	6	83.33	85	81.18	36.96	10.62	92	1.87	12.239	9.051	9	173.8	0.41	7.7	9.4	12	173.799	802.358	2021.76	5467.12	0
2020-08-02	2020	2020华夏	8	2020上港	4	440452020华夏2020上港	0	4	4-2-3-1(100.0%)	4231	2020华夏28	张呈栋	CM	0	1989-02-09	2.18472	47.77	97	97	1	10	10	10	85.07	7	28.57	61	83.61	29.85	10.08	67	2.25	10.221	7.432	1	24.9	0.06	6.3	8.5	7	24.8635	344.504	1381.56	4219.76	0
2020-08-02	2020	2020华夏	8	2020上港	4	440452020华夏2020上港	0	4	4-2-3-1(100.0%)	4231	2020华夏16	高拉特	CM	0	1991-06-05	2.18472	47.77	97	97	1	2	2	7	87.04	2	0	52	86.54	44.44	5.34	54	1.81	9.748	7.191	2	45.7	0.11	6	8.2	1	45.7167	299	1794.81	3433.39	0
2020-08-02	2020	2020华夏	8	2020上港	4	440452020华夏2020上港	0	4	4-2-3-1(100.0%)	4231	2020华夏3	赵宇豪	CM	0	1993-04-07	2.18472	47.77	97	97	1	12	12	9	86.15	4	25	64	85.94	33.85	11.21	65	2.28	10.026	7.382	0	0	0	6.2	8.4	3	0	483.792	1123.54	4097.6	0
2020-08-01	2020	2020永昌	16	2020黄海	14	440442020永昌2020黄海	2	2	4-2-3-1 (100.0%)	4231	2020永昌15	王鹏（）	CM	0	1993-01-24	1.74931	42.03	95	95	1	7	7	14	67.44	4	50	40	70	39.53	12.76	43	2.09	9.175	5.656	0	0	0	5.8	8.1	5	0	251.376	1061.12	3293.91	0
2020-08-01	2020	2020永昌	16	2020黄海	14	440442020永昌2020黄海	2	2	4-2-3-1 (100.0%)	4231	2020永昌4	陈子桐	CM	0	1997-02-20	1.74931	42.03	63	95	0	1	1.50794	6.03175	77.78	3.01587	50	25.6349	82.35	38.89	9.05	27.1429	1.56	11.0079	7.32405	3.01587	32.119	0.08	6.9	9.2	0	32.0662	315.694	1225.9	5230.05	0
2020-08-01	2020	2020永昌	16	2020黄海	14	440442020永昌2020黄海	2	2	4-2-3-1 (100.0%)	4231	2020永昌11	穆里奇	CM	1	1986-06-16	1.74931	42.03	95	95	1	3	3	19	62	4	50	40	60	22	17.91	50	2.94	8.049	5.289	3	74.8	0.17	5.1	7.6	0	74.8281	422.702	884.677	2400.3	0
2020-08-01	2020	2020黄海	14	2020永昌	16	440442020黄海2020永昌	2	2	4-2-3-1 (100.0%)	4231	2020黄海14	王皓	CM	0	1993-01-30	1.74931	57.97	50	95	0	7	13.3	11.4	76	1.9	100	47.5	76	28	11.56	47.5	2.16	10.5507	7.1098	3.8	57.76	0.14	6.5	9	3.8	57.7413	570.96	1274.01	4687.35	0
2020-08-01	2020	2020黄海	14	2020永昌	16	440442020黄海2020永昌	2	2	4-2-3-1 (100.0%)	4231	2020黄海10	亚历山德里尼	CM	1	1989-04-03	1.74931	57.97	95	95	1	8	8	16	64.44	2	50	38	73.68	26.67	11.6	45	2.76	9.833	6.217	4	86.3	0.21	6.2	8.9	1	86.3336	670.869	1427.25	3212.9	0
2020-08-01	2020	2020黄海	14	2020永昌	16	440442020黄海2020永昌	2	2	4-2-3-1 (100.0%)	4231	2020黄海6	王栋	CM	0	1981-09-10	1.74931	57.97	95	95	1	7	7	15	75.81	6	16.67	57	77.19	29.03	13.65	62	2.42	8.929	5.671	7	118	0.28	5.6	8.1	1	117.975	274.568	969.22	3379.25	0
2020-08-07	2020	2020华夏	8	2020力帆	6	440502020华夏2020力帆	2	2	4-2-3-1 (100.0%)	4231	2020华夏15	王秋明	CM	0	1993-01-09	1.73819	50.7	83	104	0	7	8.77108	8.77108	78.13	0	0	36.3373	75.86	40.63	8.67	40.0964	1.88	10.9238	6.90535	6.26506	147.229	0.31	6.3	9.6	2.50602	147.246	607.22	1709.64	4200.16	0
2020-08-07	2020	2020华夏	8	2020力帆	6	440502020华夏2020力帆	2	2	4-2-3-1 (100.0%)	4231	2020华夏5	梅米舍维奇	CM	1	1993-08-13	1.73819	50.7	93	104	0	8	8.94624	7.82796	81.08	11.1828	30	38.0215	79.41	48.65	13.54	41.3763	2.27	10.0198	6.1114	4.47312	106.237	0.23	5.7	8.8	8.94624	106.205	359.334	1122.24	3965.89	0
2020-08-07	2020	2020华夏	8	2020力帆	6	440502020华夏2020力帆	2	2	4-2-3-1 (100.0%)	4231	2020华夏16	高拉特	CM	0	1991-06-05	1.73819	50.7	104	104	1	3	3	18	66.67	7	57.14	41	82.93	35.19	10.35	54	2.07	9.605	5.981	5	107.1	0.24	5.5	8.6	4	107.146	667.138	1560.94	2756.96	0
2020-08-07	2020	2020力帆	6	2020华夏	8	440502020力帆2020华夏	2	2	4-2-3-1 (100.0%)	4231	2020力帆30	费尔南迪尼奥	CM	1	1985-11-25	1.73819	49.3	104	104	1	8	8	11	62.07	6	50	16	87.5	17.24	10.45	29	2.97	9.738	5.87	5	162.3	0.34	5.6	8.4	3	162.317	188.743	860.019	4311.46	0
2020-08-07	2020	2020力帆	6	2020华夏	8	440502020力帆2020华夏	2	2	4-2-3-1 (100.0%)	4231	2020力帆5	蒋哲	CM	0	1989-02-26	1.73819	49.3	104	104	1	16	16	14	72	7	71.43	47	70.21	54	14.36	50	1.82	9.692	5.729	2	24.9	0.06	5.6	8.2	4	24.8672	378.653	1099.79	3354.35	0
2020-08-07	2020	2020力帆	6	2020华夏	8	440502020力帆2020华夏	2	2	4-2-3-1 (100.0%)	4231	2020力帆20	刘乐	CM	0	1989-02-14	1.73819	49.3	67	104	0	4	6.20896	4.65672	82.35	4.65672	33.33	26.3881	76.47	58.82	12.96	26.3881	1.71	11.0007	6.92609	9.31343	164.848	0.37	6.3	8.9	1.55224	164.847	655.189	1429.41	4331.82	0
2020-08-05	2020	2020申花	7	2020鲁能	5	440482020申花2020鲁能	1	0	4-2-3-1 (100.0%)	4231	2020申花7	钱杰给·阿里桑特·思杜布	CM	1	1992-01-04	2.04444	47.51	94	94	1	18	18	6	82.86	8	12.5	33	75.76	57.14	12.93	35	1.49	11.17	7.636	5	91.2	0.22	7.1	9.3	7	91.2326	825.368	1619.78	4598.96	0
2020-08-05	2020	2020申花	7	2020鲁能	5	440482020申花2020鲁能	1	0	4-2-3-1 (100.0%)	4231	2020申花25	彭欣力	CM	0	1991-07-22	2.04444	47.51	72	94	0	6	7.83333	11.75	76.32	3.91667	66.67	43.0833	78.79	39.47	9.19	49.6111	2.13	10.9197	7.55264	10.4444	183.822	0.43	6.9	8.9	2.61111	183.805	575.238	1641.67	4325.6	0
2020-08-05	2020	2020申花	7	2020鲁能	5	440482020申花2020鲁能	1	0	4-2-3-1 (100.0%)	4231	2020申花9	杨旭	CM	0	1988-02-12	2.04444	47.51	61	94	0	4	6.16393	12.3279	46.67	7.70492	0	13.8689	55.56	33.33	6.06	23.1148	1.87	11.636	7.7342	9.2459	197.246	0.45	7.3	9.3	4.62295	197.277	730.625	1758.85	4930.85	0
2020-08-10	2020	2020一方	12	2020申花	7	440532020一方2020申花	2	2	4-2-3-1(100.0%)	4231	2020一方17	哈姆西克	CM	1	1987-07-27	2.07986	57.59	96	96	1	12	12	14	80.56	5	60	68	85.29	52.78	9.67	72	1.71	11.14	7.993	5	140.7	0.32	6.9	9.6	2	140.726	498.499	2069.84	4616.09	0
2020-08-10	2020	2020一方	12	2020申花	7	440532020一方2020申花	2	2	4-2-3-1(100.0%)	4231	2020一方5	吴伟	CM	0	1997-02-05	2.07986	57.59	47	96	0	6	12.2553	20.4255	67.74	12.2553	0	61.2766	70	35.48	17.56	63.3191	2.26	11.5241	8.33362	4.08511	74.1447	0.17	7.2	9.4	4.08511	74.1739	469.469	2138.15	4690.45	0
2020-08-10	2020	2020一方	12	2020申花	7	440532020一方2020申花	2	2	4-2-3-1(100.0%)	4231	2020一方10	萨姆·拉尔森	CM	1	1993-04-10	2.07986	57.59	88	96	0	7	7.63636	14.1818	71.11	9.81818	55.56	42.5455	69.23	40	6.09	49.0909	2.04	10.2611	7.09527	6.54545	156.109	0.35	6.4	8.2	1.09091	156.065	715.706	1236.49	3592.06	0
2020-08-10	2020	2020一方	12	2020申花	7	440532020一方2020申花	2	2	4-2-3-1(100.0%)	4231	2020一方26	崔明安	CM	0	1994-11-15	2.07986	57.59	49	96	0	8	15.6735	19.5918	73.68	3.91837	50	66.6122	73.53	28.95	11.91	74.449	2	10.0056	6.69453	0	0	0	6.2	8.6	5.87755	0	278.832	1949.43	3677.58	0
2020-08-15	2020	2020鲁能	5	2020佳兆业	13	440582020鲁能2020佳兆业	2	0	4-2-3-1 (100.0%)	4231	2020鲁能25	费莱尼	CM	1	1987-11-22	2.02847	48.27	97	97	1	13	13	9	83.64	12	66.67	53	83.02	34.55	9.49	55	2.05	11.46	7.653	3	62.4	0.15	7	9.4	13	62.4254	504.91	1861.53	5167.7	0
2020-08-15	2020	2020鲁能	5	2020佳兆业	13	440582020鲁能2020佳兆业	2	0	4-2-3-1 (100.0%)	4231	2020鲁能10	莫伊塞斯·利马·马加良斯	CM	1	1988-03-17	2.02847	48.27	97	97	1	15	15	25	67.53	4	75	73	67.12	45.45	15.61	77	1.91	10.756	7.412	9	253.2	0.57	6.6	9.1	9	253.159	509.59	1555.03	4459.8	0
2020-08-15	2020	2020鲁能	5	2020佳兆业	13	440582020鲁能2020佳兆业	2	0	4-2-3-1 (100.0%)	4231	2020鲁能36	段刘愚	CM	0	1998-07-24	2.02847	48.27	47	97	0	2	4.12766	16.5106	55.56	4.12766	50	28.8936	64.29	22.22	6.85	37.1489	2.94	12.3479	8.52981	16.5106	333.721	0.73	7.6	9.8	0	333.77	975.838	1815.71	5024.6	0
2020-08-16	2020	2020上港	4	2020永昌	16	440592020上港2020永昌	1	1	4-2-3-1(100.0%)	4231	2020上港25	艾哈迈多夫	CM	1	1987-11-25	2.20833	60.3	48	98	0	6	12.25	12.25	86.36	2.04167	0	87.7917	86.05	22.73	13.54	89.8333	3	10.1205	7.42962	0	0	0	6.2	8.3	0	0	471.221	1507.06	3701.23	0
2020-08-16	2020	2020上港	4	2020永昌	16	440592020上港2020永昌	1	1	4-2-3-1(100.0%)	4231	2020上港16	木热合买提江·莫扎帕	CM	1	1991-01-14	2.20833	60.3	80	98	0	6	7.35	4.9	89.47	0	0	46.55	86.84	31.58	13.43	46.55	2.08	10.5828	7.5019	7.35	195.632	0.44	6.4	8.5	1.225	195.6	526.279	1351.26	4409.24	0
2020-08-16	2020	2020上港	4	2020永昌	16	440592020上港2020永昌	1	1	4-2-3-1(100.0%)	4231	2020上港8	奥斯卡	CM	1	1991-09-09	2.20833	60.3	98	98	1	5	5	29	78.52	1	100	128	77.34	22.22	13.67	135	2.87	9.688	6.663	4	78.5	0.18	5.9	7.5	2	78.4919	257.101	1037.23	3895.47	0
2020-08-16	2020	2020富力	11	2020一方	12	440592020富力2020一方	1	0	4-2-3-1 (100.0%)	4231	2020富力8	登贝莱	CM	1	1987-07-16	2.61944	53.97	100	100	1	12	12	5	94.32	1	0	82	97.56	23.86	11.95	88	3.14	10.427	8.011	2	38.5	0.09	6.2	7.6	1	38.4764	362.806	1162.06	4227.29	0
2020-08-16	2020	2020富力	11	2020一方	12	440592020富力2020一方	1	0	4-2-3-1 (100.0%)	4231	2020富力36	黄政宇	CM	0	1997-01-24	2.61944	53.97	74	100	0	7	9.45946	10.8108	82.98	0	0	59.4595	81.82	40.43	14.76	63.5135	1.81	11.6378	9.31892	2.7027	59.0541	0.13	7	8.4	2.7027	59.0021	479.619	1315.73	5776.63	0
2020-08-16	2020	2020富力	11	2020一方	12	440592020富力2020一方	1	0	4-2-3-1 (100.0%)	4231	2020富力32	陈志钊	CM	0	1988-03-14	2.61944	53.97	84	100	0	7	8.33333	10.7143	77.5	1.19048	100	41.6667	82.86	37.5	7.41	47.619	2.45	12.4429	9.82857	5.95238	94.1667	0.21	7.5	9.1	0	94.2102	832.32	2150.74	5394.4	0
2020-08-21	2020	2020力帆	6	2020永昌	16	440642020力帆2020永昌	1	0	4-2-3-1 (100.0%)	4231	2020力帆5	蒋哲	CM	0	1989-02-26	2.19722	51.91	98	98	1	17	17	18	73.91	4	50	61	75.41	33.33	17.45	69	2.19	9.484	6.485	4	64.8	0.16	5.8	7.4	2	64.8428	264.188	890.695	3463.28	0
2020-08-21	2020	2020力帆	6	2020永昌	16	440642020力帆2020永昌	1	0	4-2-3-1 (100.0%)	4231	2020力帆30	费尔南迪尼奥	CM	1	1985-11-25	2.19722	51.91	98	98	1	4	4	11	65.63	5	20	23	73.91	15.63	7.6	32	3.09	10.233	7.2	11	191.2	0.44	6.2	8.2	0	191.249	470.531	952.264	4624.19	0
2020-08-21	2020	2020力帆	6	2020永昌	16	440642020力帆2020永昌	1	0	4-2-3-1 (100.0%)	4231	2020力帆35	陈杰	CM	0	1989-10-15	2.19722	51.91	98	98	1	4	4	1	97.5	7	14.29	39	94.87	27.5	14.19	40	2.4	10.232	7.357	6	127.3	0.3	6.2	8.4	1	127.3	569.423	1619.98	3852.44	0
2020-08-19	2020	2020鲁能	5	2020建业	9	440622020鲁能2020建业	2	1	4-2-3-1 (100.0%)	4231	2020鲁能22	蒿俊闵	CM	0	1987-03-24	2.02431	61.17	98	98	1	17	17	18	81.63	6	50	95	83.16	24.49	13.57	98	2.41	9.044	5.942	7	178.6	0.41	5.5	7.3	9	178.595	333.976	914.994	3023.94	0
2020-08-19	2020	2020鲁能	5	2020建业	9	440622020鲁能2020建业	2	1	4-2-3-1 (100.0%)	4231	2020鲁能10	莫伊塞斯·利马·马加良斯	CM	1	1988-03-17	2.02431	61.17	48	98	0	18	36.75	34.7083	66.67	12.25	66.67	100.042	63.27	52.94	13.45	104.125	1.92	10.635	7.25404	0	0	0	6.5	8.9	14.2917	0	445.684	1840.75	4378.27	0
2020-08-19	2020	2020鲁能	5	2020建业	9	440622020鲁能2020建业	2	1	4-2-3-1 (100.0%)	4231	2020鲁能36	段刘愚	CM	0	1998-07-24	2.02431	61.17	80	98	0	4	4.9	15.925	67.5	3.675	33.33	37.975	87.1	35	3.18	49	2.05	11.9964	7.96127	13.475	264.6	0.6	7.3	9.8	2.45	264.551	734.155	1707.32	5326.07	0
2020-08-25	2020	2020富力	11	2020鲁能	5	440682020富力2020鲁能	1	5	4-2-3-1 (100.0%)	4231	2020富力36	黄政宇	CM	0	1997-01-24	2.82361	53.7	79	93	0	7	8.24051	5.88608	93.83	7.06329	50	91.8228	94.87	28.4	10.75	95.3544	1.98	11.273	9.58018	4.70886	93.1177	0.21	7.2	8.6	0	93.167	433.402	1467.82	5702.31	0
2020-08-25	2020	2020富力	11	2020鲁能	5	440682020富力2020鲁能	1	5	4-2-3-1 (100.0%)	4231	2020富力10	萨巴	CM	1	1992-11-18	2.82361	53.7	93	93	1	5	5	22	74.42	5	40	75	78.67	26.74	8.14	86	2.77	9.859	8.094	1	19.7	0.05	6.3	7.2	1	19.7158	553.107	1118.26	3733.74	0
2020-08-25	2020	2020富力	11	2020鲁能	5	440682020富力2020鲁能	1	5	4-2-3-1 (100.0%)	4231	2020富力8	登贝莱	CM	1	1987-07-16	2.82361	53.7	59	93	0	9	14.1864	9.45763	90.91	3.15254	0	99.3051	93.65	9.09	13.78	104.034	3.03	10.8353	9.03203	3.15254	41.4559	0.1	7	8.1	3.15254	41.4588	480.855	1604.77	4735.68	0
2020-08-26	2020	2020上港	4	2020力帆	6	440692020上港2020力帆	3	0	4-2-3-1 (100.0%)	4231	2020上港20	杨世元	CM	0	1994-03-11	2.28542	59.42	94	94	1	17	17	7	88.89	5	80	60	88.33	33.33	5.43	63	1.97	11.81	8.888	8	125.2	0.31	7.5	9.7	1	125.209	798.826	2150.09	4967.34	0
2020-08-26	2020	2020上港	4	2020力帆	6	440692020上港2020力帆	3	0	4-2-3-1 (100.0%)	4231	2020上港25	艾哈迈多夫	CM	1	1987-11-25	2.28542	59.42	89	94	0	11	11.618	11.618	87.36	3.16854	100	88.7191	86.9	31.03	12.45	91.8876	2.51	9.88162	7.26546	2.11236	53.0202	0.13	6.2	7.9	5.2809	53.0344	290.057	1320.15	3658.08	0
2020-08-26	2020	2020上港	4	2020力帆	6	440692020上港2020力帆	3	0	4-2-3-1 (100.0%)	4231	2020上港8	奥斯卡	CM	1	1991-09-09	2.28542	59.42	94	94	1	8	8	19	80.81	2	0	92	83.7	37.37	13.46	99	2.21	9.273	6.541	5	98.7	0.24	5.9	7.2	6	98.6896	466.163	1055.13	3127.55	0
2020-08-29	2020	2020鲁能	5	2020一方	12	440722020鲁能2020一方	0	1	4-2-3-1 (100.0%)	4231	2020鲁能10	莫伊塞斯·利马·马加良斯	CM	1	1988-03-17	2.29722	55.59	96	96	1	17	17	17	72.58	11	45.45	57	77.19	35.48	13.31	62	2.37	10.755	8.026	7	228	0.51	6.7	8.7	8	227.975	541.904	1407.31	4553.61	0
2020-08-29	2020	2020鲁能	5	2020一方	12	440722020鲁能2020一方	0	1	4-2-3-1 (100.0%)	4231	2020鲁能25	费莱尼	CM	1	1987-11-22	2.29722	55.59	96	96	1	17	17	21	71.23	13	69.23	68	75	39.73	11.62	73	2	11.035	8.026	3	45.6	0.11	6.9	8.7	11	45.6142	359.53	1489.31	4965.32	0
2020-08-29	2020	2020鲁能	5	2020一方	12	440722020鲁能2020一方	0	1	4-2-3-1 (100.0%)	4231	2020鲁能36	段刘愚	CM	0	1998-07-24	2.29722	55.59	66	96	0	1	1.45455	11.6364	66.67	5.81818	25	32	68.18	25	7	34.9091	2.88	12.208	8.90327	8.72727	213.818	0.49	7.5	9.9	0	213.859	1041.78	1863.21	4934.88	0
2020-09-03	2020	2020鲁能	5	2020苏宁	1	440772020鲁能2020苏宁	0	1	4-2-3-1 (100.0%)	4231	2020鲁能25	费莱尼	CM	1	1987-11-22	2.09514	60.83	95	95	1	13	13	15	77.27	8	75	59	83.05	34.85	8.76	66	1.85	11.342	7.61	3	49.2	0.12	7.1	9.1	11	49.2013	534.577	1682.86	5353.37	0
2020-09-03	2020	2020鲁能	5	2020苏宁	1	440772020鲁能2020苏宁	0	1	4-2-3-1 (100.0%)	4231	2020鲁能22	蒿俊闵	CM	0	1987-03-24	2.09514	60.83	62	95	0	9	13.7903	26.0484	69.09	7.66129	60	82.7419	68.52	38.18	14.55	84.2742	2.13	10.614	7.57089	7.66129	191.532	0.44	6.6	8.2	10.7258	191.588	420.774	1310.71	4394.15	0
2020-09-03	2020	2020鲁能	5	2020苏宁	1	440772020鲁能2020苏宁	0	1	4-2-3-1 (100.0%)	4231	2020鲁能36	段刘愚	CM	0	1998-07-24	2.09514	60.83	70	95	0	6	8.14286	12.2143	72.73	4.07143	66.67	38	82.14	30.3	2.53	44.7857	2.42	12.2184	8.77664	16.2857	227.593	0.53	7.7	9.7	4.07143	227.604	992.613	1828.39	5163.22	0
2020-09-09	2020	2020佳兆业	13	2020恒大	2	440832020佳兆业2020恒大	0	2	4-2-3-1 (100.0%)	4231	2020佳兆业10	塞尔纳斯	CM	1	1994-07-07	2.32222	49.92	95	95	1	14	14	12	81.25	6	83.33	63	77.78	43.75	11.01	64	2.03	12.405	9.477	8	110.2	0.26	7.8	10.2	7	110.171	792.609	2551.04	5346.35	0
2020-09-09	2020	2020佳兆业	13	2020恒大	2	440832020佳兆业2020恒大	0	2	4-2-3-1 (100.0%)	4231	2020佳兆业8	戴伟俊	CM	0	1999-07-25	2.32222	49.92	95	95	1	2	2	17	63.83	3	0	38	63.16	40.43	9.56	47	2.21	12.43	9.382	12	231.8	0.55	7.8	10.1	1	231.809	748.486	2323.87	5412.63	0
2020-09-09	2020	2020佳兆业	13	2020恒大	2	440832020佳兆业2020恒大	0	2	4-2-3-1 (100.0%)	4231	2020佳兆业14	张源	CM	0	1997-01-28	2.32222	49.92	65	95	0	12	17.5385	13.1538	70	8.76923	83.33	36.5385	76	33.33	17.73	43.8462	1.9	11.9832	8.68008	10.2308	204.762	0.49	7.5	9.4	2.92308	204.796	742.567	1988.96	4621.19	0
2020-09-21	2020	2020一方	12	2020富力	11	440952020一方2020富力	0	1	4-2-3-1 (100.0%)	4231	2020一方26	崔明安	CM	0	1994-11-15	2.60417	51.14	97	97	1	14	14	16	82.98	4	50	91	85.71	21.28	13.53	94	2.19	11.529	9.228	5	98.4	0.23	7.1	8.9	4	98.4247	370.211	2017.59	5344.53	0
2020-09-21	2020	2020一方	12	2020富力	11	440952020一方2020富力	0	1	4-2-3-1 (100.0%)	4231	2020一方17	哈姆西克	CM	1	1987-07-27	2.60417	51.14	97	97	1	10	10	22	81.51	2	0	119	78.99	22.69	14.11	119	2.34	11.918	9.544	5	99.8	0.24	7.4	9.2	1	99.7764	642.729	2129.26	5042.88	0
2020-09-21	2020	2020一方	12	2020富力	11	440952020一方2020富力	0	1	4-2-3-1 (100.0%)	4231	2020一方10	萨姆·拉尔森	CM	1	1993-04-10	2.60417	51.14	97	97	1	10	10	13	72.92	4	50	42	76.19	37.5	3.99	48	2.33	10.615	8.388	4	75.9	0.17	6.5	8.1	5	75.8584	595.933	1574.91	3937.88	0
2020-09-27	2020	2020佳兆业	13	2020苏宁	1	441012020佳兆业2020苏宁	0	1	4-2-3-1 (100.0%)	4231	2020佳兆业10	塞尔纳斯	CM	1	1994-07-07	1.85347	62.8	64	96	0	9	13.5	10.5	75.86	12	25	43.5	68.97	44.83	11.87	43.5	1.79	10.5915	6.75	0	0	0	6.5	8.7	4.5	0	271.614	1292.62	4905.69	0
2020-09-27	2020	2020佳兆业	13	2020苏宁	1	441012020佳兆业2020苏宁	0	1	4-2-3-1 (100.0%)	4231	2020佳兆业28	李源一	CM	0	1993-08-28	1.85347	62.8	96	96	1	17	17	12	83.33	6	50	69	82.61	41.67	12.17	72	2.08	10.452	6.878	9	186.2	0.44	6.5	9.3	8	186.216	468.826	1729.49	3760.49	0
2020-09-27	2020	2020佳兆业	13	2020苏宁	1	441012020佳兆业2020苏宁	0	1	4-2-3-1 (100.0%)	4231	2020佳兆业29	郜林	CM	0	1986-02-14	1.85347	62.8	96	96	1	5	5	12	72.73	13	61.54	34	67.65	40.91	9.5	44	1.95	9.842	6.183	6	160.8	0.37	6.1	8.3	7	160.838	564.646	1190.77	3132.15	0
2020-10-31	2020	2020华夏	8	2020鲁能	5	441352020华夏2020鲁能	3	6	4-2-3-1 (100.0%)	4231	2020华夏5	梅米舍维奇	CM	1	1993-08-13	3.26111	52.98	125	125	1	16	16	19	82.73	14	64.29	101	81.19	25.45	12.15	110	2.64	14.52	11.296	6	115.2	0.21	7	8.7	13	95.3209	635.254	1542.68	5029.61	0
2020-10-31	2020	2020华夏	8	2020鲁能	5	441352020华夏2020鲁能	3	6	4-2-3-1 (100.0%)	4231	2020华夏15	王秋明	CM	0	1993-01-09	3.26111	52.98	105	125	0	10	11.9048	7.14286	91.3	3.57143	0	77.381	93.85	42.03	7.01	82.1429	2.25	15.7024	12.8155	1.19048	11.6667	0.02	7.5	9.7	2.38095	11.6656	727.774	3068.17	6280.36	0
2020-10-31	2020	2020华夏	8	2020鲁能	5	441352020华夏2020鲁能	3	6	4-2-3-1 (100.0%)	4231	2020华夏16	高拉特	CM	0	1991-06-05	3.26111	52.98	125	125	1	0	0	16	85.05	5	40	99	89.9	39.25	7.48	107	2.26	12.23	9.677	9	180.6	0.33	5.9	7.4	3	158.579	520.41	1506.15	3412.91	0
2020-11-06	2020	2020鲁能	5	2020力帆	6	441412020鲁能2020力帆	3	4	4-2-3-1 (100.0%)	4231	2020鲁能25	费莱尼	CM	1	1987-11-22	2.44167	52.54	95	95	1	21	21	15	82.76	14	64.29	83	84.34	31.03	11.31	87	1.99	10.924	8.231	4	108.7	0.26	6.9	8.4	17	108.701	254.827	1280.23	5244.01	0
2020-11-06	2020	2020鲁能	5	2020力帆	6	441412020鲁能2020力帆	3	4	4-2-3-1 (100.0%)	4231	2020鲁能22	蒿俊闵	CM	0	1987-03-24	2.44167	52.54	95	95	1	14	14	14	82.5	6	66.67	74	83.78	32.5	12.14	80	2.46	9.626	7.376	1	15.8	0.03	6	7.6	5	15.8115	344.871	1263.74	3713.56	0
2020-11-06	2020	2020鲁能	5	2020力帆	6	441412020鲁能2020力帆	3	4	4-2-3-1 (100.0%)	4231	2020鲁能10	莫伊塞斯·利马·马加良斯	CM	1	1988-03-17	2.44167	52.54	95	95	1	5	5	16	78.95	5	40	65	87.69	38.16	10.49	76	1.68	11.578	8.954	8	188	0.44	7.3	9.2	8	188.031	868.116	1656.09	4865.39	0
2020-11-10	2020	2020鲁能	5	2020力帆	6	441452020鲁能2020力帆	2	1	4-2-3-1 (100.0%)	4231	2020鲁能25	费莱尼	CM	1	1987-11-22	3.13681	50.4	125	125	1	25	25	20	80.2	11	63.64	94	84.04	30.69	11.7	101	2.12	14.583	10.883	7	135	0.25	7	8.7	11	118.384	490.716	1465.87	5354.62	0
2020-11-10	2020	2020鲁能	5	2020力帆	6	441452020鲁能2020力帆	2	1	4-2-3-1 (100.0%)	4231	2020鲁能10	莫伊塞斯·利马·马加良斯	CM	1	1988-03-17	3.13681	50.4	104	125	0	17	20.4327	39.6635	62.92	9.61538	50	98.5577	65.85	40.45	16.02	106.971	1.84	15.1046	11.506	9.61538	217.067	0.38	7.2	9.1	10.8173	217.063	644.377	2351.67	6258.68	0
2020-11-10	2020	2020鲁能	5	2020力帆	6	441452020鲁能2020力帆	2	1	4-2-3-1 (100.0%)	4231	2020鲁能36	段刘愚	CM	0	1998-07-24	3.13681	50.4	66	125	0	5	9.4697	17.0455	77.5	5.68182	66.67	66.2879	80	27.5	6.89	75.7576	2.3	15.0095	11.0985	7.57576	136.742	0.24	7.1	8.9	0	136.704	979.014	2524.87	5981.59	0
2020-11-10	2020	2020黄海	14	2020佳兆业	13	441452020黄海2020佳兆业	1	2	4-2-3-1 (100.0%)	4231	2020黄海19	米纳拉	CM	1	1996-08-24	2.38403	41.49	47	97	0	11	22.7021	18.5745	72.73	2.06383	100	57.7872	78.57	27.27	6.4	68.1064	2.09	10.5586	7.97464	2.06383	28.8936	0.07	6.4	8.4	4.12766	28.8656	677.952	1519.39	4129.38	0
2020-11-10	2020	2020黄海	14	2020佳兆业	13	441452020黄海2020佳兆业	1	2	4-2-3-1 (100.0%)	4231	2020黄海29	阮吉祥	CM	0	1997-01-21	2.38403	41.49	78	97	0	11	13.6795	12.4359	77.27	6.21795	60	49.7436	77.5	47.73	8.58	54.7179	1.84	10.9685	8.64295	4.97436	97.2487	0.22	6.8	9.2	4.97436	97.268	541.233	1602.08	5380.84	0
2020-11-10	2020	2020黄海	14	2020佳兆业	13	441452020黄海2020佳兆业	1	2	4-2-3-1 (100.0%)	4231	2020黄海40	波波维奇	CM	1	1989-10-15	2.38403	41.49	82	97	0	4	4.73171	16.561	76.27	4.73171	50	65.061	74.55	44.07	11.64	69.7927	2.54	10.5056	8.08649	7.09756	123.852	0.3	6.5	8.5	2.36585	123.84	641.604	1550.55	4074.1	0
2020-11-10	2020	2020黄海	14	2020佳兆业	13	441452020黄海2020佳兆业	1	2	4-2-3-1 (100.0%)	4231	2020黄海14	王皓	CM	0	1993-01-30	2.38403	41.49	49	97	0	10	19.7959	25.7347	66.67	7.91837	50	71.2653	63.89	33.33	11.6	77.2041	2.15	12.3804	9.37535	1.97959	103.731	0.22	7.6	9.6	7.91837	103.766	196.786	1975.76	6685.96	0
2021-04-28	2021	2021华夏	8	2021一方	15	443142021华夏2021一方	1	0	4-2-3-1 (100.0%)	4231	2021华夏6	塞尔纳斯	CM	1	1994-07-07	1.97153	54.98	96	96	1	10	10	13	79.03	7	57.14	56	71.43	46.77	13.18	62	2.02	11.001	7.315	2	79.8	0.18	6.8	9.3	4	79.8186	382.943	1529.83	5216.32	0
2021-04-28	2021	2021华夏	8	2021一方	15	443142021华夏2021一方	1	0	4-2-3-1 (100.0%)	4231	2021华夏8	保利尼奥.恩里克.桑托斯	CM	1	1994-07-10	1.97153	54.98	87	96	0	7	7.72414	11.0345	75	8.82759	25	32	79.31	25	10.95	44.1379	2.42	11.296	7.84221	12.1379	213.517	0.5	7	10	2.2069	213.568	1035.16	1862.25	4263.46	0
2021-04-28	2021	2021华夏	8	2021一方	15	443142021华夏2021一方	1	0	4-2-3-1 (100.0%)	4231	2021华夏15	王秋明	CM	0	1993-01-09	1.97153	54.98	96	96	1	10	10	4	90.24	2	100	37	91.89	24.39	10.45	41	2.44	10.704	7.461	5	99.5	0.24	6.6	9.5	1	99.5384	636.708	1702.25	4235.31	0
2021-05-10	2021	2021卓尔	14	2021国安	5	443262021卓尔2021国安	0	2	4-2-3-1 (100.0%)	4231	2021卓尔33	叶重秋	CM	0	1992-09-29	2.375	46.33	67	96	0	11	15.7612	12.8955	78.05	7.16418	20	50.1493	82.86	39.02	12.02	58.7463	1.71	11.755	8.89361	7.16418	86.5433	0.21	7.3	9.5	4.29851	86.565	686.682	2003.49	5444.53	0
2021-05-10	2021	2021卓尔	14	2021国安	5	443262021卓尔2021国安	0	2	4-2-3-1 (100.0%)	4231	2021卓尔5	田依浓	CM	0	1991-02-18	2.375	46.33	96	96	1	9	9	7	88.14	4	100	52	88.46	33.9	8.45	59	2.07	10.794	8.255	5	89.2	0.2	6.7	8.7	4	89.1548	755.839	1717.9	4206.98	0
2021-05-10	2021	2021卓尔	14	2021国安	5	443262021卓尔2021国安	0	2	4-2-3-1 (100.0%)	4231	2021卓尔20	李行	CM	0	1989-09-19	2.375	46.33	96	96	1	5	5	21	70.42	1	100	68	67.65	54.93	15.31	71	1.65	10.023	7.464	2	29.9	0.07	6.3	7.9	0	29.9186	267.425	1349.65	4257.96	0
