# Supplementary material for: Non-linear trends using the generalized additive models in physical and technical performances of the Chinese Super League players
Source: PLoS One. 2024 Jul 26;19(7):e0307843. doi: 10.1371/journal.pone.0307843 (PMC11280146; doi:10.1371/journal.pone.0307843)
Supplement: S1 File — It includes detailed datasets used in the analysis of non-linear trends in physical and technical performance indicators of players across different positions and formations in the Chinese Super League from the 2015 to 2021 seasons. (ZIP) [file pone.0307843.s001.zip › Datta/CM/CM433.xlsx]

## Sheet: Sheet1
MatchDate	Season	球队名字	球队排名	对手名字	对手排名		GoalsScored	GoalsAgainst	阵型2	formation	球队	PlayerID	场上确切位置	ForeignorNot	确切出生日期	MinBallinPlay	BallPoss%	MinPlayed	全场时间	FullMatchorNo	GainofPoss	Gain_of_Possession	Loss_of_Possession	Ball_Retention	Challenge	Challenge_Success_Rate	Pass	Pass_Success_Rate	FirstTimePassofIndposs%	AvgLengthFwdPass	标准化IndPoss	TouchesperIndPoss	Distance_Covered	Distance_Covered_Ball_In_Play	Number_of_Sprint	标准化DistanceSprint	TimeinSprint	AvgSpeed	AvgSpeedBallinPlay	标准化NoJump	Sprint	High_Speed_Running	Middle_speed_running	Low_Speed_Running	标准化Walking&Jogging&Standing
2015-07-12	2015	2015宏运	14	2015永昌	7	421972015宏运2015永昌	1	1	4-3-3 (100.0%)	433	2015宏运20	金泰延	CM	1	1989-08-21	53.05	57.48	84	96	0	8	9.14286	9.14286	80.49	12.5714	54.55	41.1429	77.78	29.27	7.05	46.8571	2.73	11.272	8.04	11.4286	174.743	0.4	7	9	1.14286	174.713	834.722	1811.84	4526.34	3924.06
2015-07-12	2015	2015宏运	14	2015永昌	7	421972015宏运2015永昌	1	1	4-3-3 (100.0%)	433	2015宏运4	孙世林	CM	0	1989-10-24	53.05	57.48	96	96	1	16	16	14	81.33	3	66.67	73	76.71	50.67	12.88	75	1.97	11.221	8.106	6	86.9	0.21	7	9.2	9	86.9151	469.46	1912.04	4951.96	3800.9
2015-07-12	2015	2015宏运	14	2015永昌	7	421972015宏运2015永昌	1	1	4-3-3 (100.0%)	433	2015宏运8	张野	CM	0	1987-04-26	53.05	57.48	96	96	1	11	11	13	82.19	3	0	68	77.94	32.88	12.12	73	2.26	11.737	8.285	3	41.6	0.1	7.3	9.4	3	41.616	363.432	1969.39	5500.11	3862.32
2015-07-19	2015	2015鲁能	3	2015富力	12	422042015鲁能2015富力	4	2	4-3-3 (100.0%)	433	2015鲁能5	乌索	CM	1	1988-03-10	55.0833	46.09	95	95	1	9	9	9	84.75	4	100	55	87.27	28.81	8.47	59	2.17	10.377	7.588	13	255.9	0.61	6.5	8.3	3	255.868	544.055	1459.93	3898.62	4218.38
2015-07-19	2015	2015鲁能	3	2015富力	12	422042015鲁能2015富力	4	2	4-3-3 (100.0%)	433	2015鲁能4	尤西雷	CM	1	1988-04-06	55.0833	46.09	95	95	1	9	9	7	86.54	2	50	49	83.67	25	14.16	52	2.58	9.405	6.59	6	99	0.24	5.9	7.2	3	98.9702	309.519	1058.75	3261.23	4676.63
2015-07-19	2015	2015鲁能	3	2015富力	12	422042015鲁能2015富力	4	2	4-3-3 (100.0%)	433	2015鲁能8	王永珀	CM	0	1987-01-19	55.0833	46.09	66	95	0	5	7.19697	10.0758	82.5	2.87879	0	51.8182	77.78	30	11.73	57.5758	2.45	10.0527	7.37258	2.87879	105.939	0.24	6.3	7.9	0	106.002	396.979	1114.53	4207.92	4226.84
2015-07-24	2015	2015鲁能	3	2015泰达	13	422092015鲁能2015泰达	3	1	4-3-3 (100.0%)	433	2015鲁能5	乌索	CM	1	1988-03-10	58.6667	45.56	98	98	1	12	12	9	84.48	8	62.5	54	81.48	25.86	11.34	58	2.22	11.906	9.055	13	224.1	0.51	7.2	9.3	7	224.135	983.063	2038.96	4635.65	4023.94
2015-07-24	2015	2015鲁能	3	2015泰达	13	422092015鲁能2015泰达	3	1	4-3-3 (100.0%)	433	2015鲁能8	王永珀	CM	0	1987-01-19	58.6667	45.56	98	98	1	2	2	18	68.97	3	66.67	54	70.37	24.14	11.46	58	2.55	11.358	8.32	12	236	0.55	6.9	8.5	3	236.006	466.65	1499.5	4998.69	4157.3
2015-07-24	2015	2015鲁能	3	2015泰达	13	422092015鲁能2015泰达	3	1	4-3-3 (100.0%)	433	2015鲁能22	蒿俊闵	CM	0	1987-03-24	58.6667	45.56	98	98	1	7	7	10	79.17	4	50	43	81.4	33.33	11.95	48	2.29	10.09	7.39	5	79.2	0.19	6.1	7.6	2	79.2345	320.874	1080.99	4115.84	4493.46
2015-07-24	2015	2015鲁能	3	2015泰达	13	422092015鲁能2015泰达	3	1	4-3-3 (100.0%)	433	2015鲁能12	金敬道	CM	0	1992-11-18	58.6667	45.56	51	98	0	6	11.5294	3.84314	93.1	3.84314	0	53.8039	96.43	24.14	14.9	55.7255	2.41	11.6024	8.28196	3.84314	66.2941	0.15	7	9.1	0	66.3676	582.109	1906.54	5622.15	3425.41
2015-07-27	2015	2015申花	6	2015建业	5	422122015申花2015建业	1	0	4-3-3(100.0%)	433	2015申花20	王赟	CM	0	1983-03-28	44.85	52.43	96	98	0	11	11.2292	8.16667	87.5	2.04167	50	63.2917	83.87	50	14.72	65.3333	1.77	10.24	6.16583	6.125	97.2854	0.22	6.3	8.4	2.04167	97.3285	362.694	1108.12	3953.6	4718.2
2015-07-27	2015	2015申花	6	2015建业	5	422122015申花2015建业	1	0	4-3-3(100.0%)	433	2015申花5	王寿挺	CM	0	1985-09-03	44.85	52.43	98	98	1	13	13	11	64.52	6	33.33	26	61.54	41.94	10.41	31	1.61	9.926	5.891	4	80	0.18	6	7.9	7	80.0106	382.247	1007.48	3470.43	4986.28
2015-07-27	2015	2015申花	6	2015建业	5	422122015申花2015建业	1	0	4-3-3(100.0%)	433	2015申花10	吉奥瓦尼·莫雷诺	CM	1	1986-07-01	44.85	52.43	91	98	0	8	8.61538	15.0769	78.79	6.46154	33.33	63.5385	77.97	34.85	13.24	71.0769	2.21	8.83077	5.12615	1.07692	23.5846	0.06	5.4	6.9	4.30769	23.6367	260.03	715.699	2696.37	5134.87
2015-08-11	2015	2015申花	6	2015绿城	11	422272015申花2015绿城	1	4	4-3-3(100.0%)	433	2015申花17	卡希尔	CM	1	1979-12-06	60.5833	52.68	94	94	1	6	6	7	89.71	4	75	65	90.77	35.29	9.07	68	2.15	11.001	8.664	6	108.7	0.26	7	8.6	4	108.708	656.634	1914.37	4487.16	3833.98
2015-08-11	2015	2015申花	6	2015绿城	11	422272015申花2015绿城	1	4	4-3-3(100.0%)	433	2015申花5	王寿挺	CM	0	1985-09-03	60.5833	52.68	94	94	1	13	13	7	90.14	4	50	68	92.65	26.76	13.68	71	2.17	11.052	8.355	4	54.9	0.13	7	8.3	2	54.8894	519.871	1519.56	4628.64	4328.83
2015-08-11	2015	2015申花	6	2015绿城	11	422272015申花2015绿城	1	4	4-3-3(100.0%)	433	2015申花10	吉奥瓦尼·莫雷诺	CM	1	1986-07-01	60.5833	52.68	94	94	1	6	6	17	80.9	2	50	75	82.67	30.34	10.75	89	2.13	10.083	7.716	5	132.1	0.32	6.4	7.6	3	132.102	328.783	1030.93	4275.53	4315.95
2016-03-11	2016	2016苏宁	2	2016富德	9	424402016苏宁2016富德	2	1	4-3-3 (100.0%)	433	2016苏宁7	拉米雷斯	CM	1	1987-03-24	65.1667	56.02	92	95	0	9	9.29348	18.587	83.02	14.4565	64.29	100.163	88.66	24.53	13.19	109.457	2.31	12.413	9.82734	9.29348	154.891	0.36	7.8	9	10.3261	154.898	537.743	2151.08	5720.49	3848.97
2016-03-11	2016	2016苏宁	2	2016富德	9	424402016苏宁2016富德	2	1	4-3-3 (100.0%)	433	2016苏宁22	吴曦	CM	0	1989-02-19	65.1667	56.02	95	95	1	10	10	11	84.29	10	40	65	87.69	21.43	11.14	70	2.46	11.743	9.285	8	163.6	0.39	7.4	8.6	3	163.561	732.918	1948.65	4912.55	3985.81
2016-03-11	2016	2016苏宁	2	2016富德	9	424402016苏宁2016富德	2	1	4-3-3 (100.0%)	433	2016苏宁12	张晓彬（大）	CM	0	1993-10-23	65.1667	56.02	95	95	1	24	24	18	75.34	7	57.14	66	80.3	38.36	11.48	73	1.86	11.288	9.131	6	152.6	0.37	7.1	8.4	6	152.608	525.894	1620.24	5298.53	3690.34
2016-03-05	2016	2016富德	9	2016申花	4	424342016富德2016申花	1	1	4-3-3 (100.0%)	433	2016富德23	裴育文	CM	0	1985-07-04	53.7	40.34	95	95	1	12	12	13	71.11	4	50	42	69.05	60	14.44	45	1.58	10.543	7.446	2	28.4	0.07	6.6	8.3	7	28.4294	356.158	1384.09	4733.27	4041.51
2016-03-05	2016	2016富德	9	2016申花	4	424342016富德2016申花	1	1	4-3-3 (100.0%)	433	2016富德14	尹比加兰	CM	1	1990-05-07	53.7	40.34	95	95	1	17	17	15	79.17	5	40	65	76.92	55.56	11.76	72	2.03	11.681	8.548	5	100.9	0.24	7.4	9.6	1	100.89	586.627	2145.18	5319.64	3528.39
2016-03-05	2016	2016富德	9	2016申花	4	424342016富德2016申花	1	1	4-3-3 (100.0%)	433	2016富德8	池忠国	CM	0	1989-10-26	53.7	40.34	84	95	0	6	6.78571	13.5714	77.36	4.52381	25	58.8095	69.23	45.28	9.03	59.9405	2.04	11.6635	8.71964	5.65476	71.4762	0.18	7.4	9.5	2.2619	71.4301	636.722	2347.24	5041.59	3565.97
2016-04-01	2016	2016鲁能	14	2016绿城	15	424612016鲁能2016绿城	0	2	4-3-3 (100.0%)	433	2016鲁能29	张文钊	CM	0	1987-05-28	55.7667	65.48	46	96	0	4	8.34783	29.2174	57.58	6.26087	66.67	50.087	70.83	39.39	5.66	68.8696	2.18	12.0877	9.22852	8.34783	179.27	0.42	7.5	9.1	18.7826	179.371	859.711	1853.14	5217.53	3977.84
2016-04-01	2016	2016鲁能	14	2016绿城	15	424612016鲁能2016绿城	0	2	4-3-3 (100.0%)	433	2016鲁能13	张驰	CM	0	1987-07-08	55.7667	65.48	68	96	0	8	11.2941	5.64706	90.48	7.05882	60	56.4706	85	30.95	12.42	59.2941	2.26	11.2094	8.25176	2.82353	61.2706	0.14	7	8.4	2.82353	61.3295	424.16	1413.58	5163.42	4147.29
2016-04-01	2016	2016鲁能	14	2016绿城	15	424612016鲁能2016绿城	0	2	4-3-3 (100.0%)	433	2016鲁能6	尤西雷	CM	1	1988-04-06	55.7667	65.48	96	96	1	16	16	11	85.71	10	40	77	84.42	22.08	14.43	77	2.71	10.643	7.417	10	256.3	0.59	6.6	8	9	256.296	360.358	1271.67	4198.21	4556.5
2016-04-17	2016	2016华夏	7	2016永昌	16	424772016华夏2016永昌	1	1	4-3-3 (100.0%)	433	2016华夏25	姆比亚	CM	1	1986-05-20	56.0333	58.84	95	95	1	13	13	8	89.33	2	50	68	94.12	36	9.78	75	1.99	11.117	8.402	1	13.1	0.03	7	9	9	13.0649	557.364	1863.66	5100.62	3581.96
2016-04-17	2016	2016华夏	7	2016永昌	16	424772016华夏2016永昌	1	1	4-3-3 (100.0%)	433	2016华夏7	姜坤	CM	0	1978-08-02	56.0333	58.84	95	95	1	9	9	12	84.81	7	57.14	73	87.67	15.19	11.35	79	2.95	11.137	8.296	0	0	0	7	8.9	0	0	504.331	1969.93	4973.63	3688.73
2016-04-17	2016	2016华夏	7	2016永昌	16	424772016华夏2016永昌	1	1	4-3-3 (100.0%)	433	2016华夏6	罗森文	CM	0	1993-01-16	56.0333	58.84	68	95	0	9	12.5735	8.38235	86.05	9.77941	28.57	55.8824	87.5	18.6	16.79	60.0735	2.14	11.1136	7.87522	4.19118	58.1176	0.14	6.9	8.6	2.79412	58.1702	464.045	1485.73	5281.29	3824.18
2016-04-02	2016	2016华夏	7	2016苏宁	2	424622016华夏2016苏宁	1	1	4-3-3 (100.0%)	433	2016华夏25	姆比亚	CM	1	1986-05-20	60.8333	48.61	95	95	1	11	11	5	92.86	12	50	68	94.12	22.86	10.95	70	2.27	11.522	9.028	4	56.4	0.14	7.3	8.9	8	56.4275	507.841	1884.88	5391.84	3680.82
2016-04-02	2016	2016华夏	7	2016苏宁	2	424622016华夏2016苏宁	1	1	4-3-3 (100.0%)	433	2016华夏33	高准翼	CM	0	1995-08-21	60.8333	48.61	55	95	0	6	10.3636	12.0909	78.13	5.18182	100	53.5455	74.19	34.38	8.78	55.2727	1.91	11.2065	8.79527	5.18182	57	0.14	7.1	8.4	6.90909	56.9337	358.742	1485.13	5424.21	3881.33
2016-04-02	2016	2016华夏	7	2016苏宁	2	424622016华夏2016苏宁	1	1	4-3-3 (100.0%)	433	2016华夏30	李行	CM	0	1989-09-19	60.8333	48.61	95	95	1	6	6	10	86.3	5	80	70	87.14	26.03	11.59	73	2.27	11.174	8.805	1	19.4	0.04	7	8.7	3	19.3558	216.42	1793.92	5317.76	3826.15
2016-04-22	2016	2016绿城	15	2016力帆	8	424822016绿城2016力帆	1	1	4-3-3 (100.0%)	433	2016绿城14	冯刚	CM	0	1993-03-06	57.3833	51.98	94	94	1	4	4	14	75.86	6	33.33	53	75.47	39.66	13.14	58	1.93	11.659	8.718	13	216.9	0.53	7.4	9.1	6	216.875	849.836	1902.95	5280.37	3409.11
2016-04-22	2016	2016绿城	15	2016力帆	8	424822016绿城2016力帆	1	1	4-3-3 (100.0%)	433	2016绿城33	陈中流	CM	0	1993-09-30	57.3833	51.98	87	94	0	9	9.72414	16.2069	75.81	4.32184	75	60.5057	73.21	32.26	13.13	66.9885	1.77	11.4118	8.9354	6.48276	155.478	0.35	7.2	9	0	155.498	687.146	1947.97	5152.43	3468.92
2016-04-22	2016	2016绿城	15	2016力帆	8	424822016绿城2016力帆	1	1	4-3-3 (100.0%)	433	2016绿城18	赵宇豪	CM	0	1993-04-07	57.3833	51.98	94	94	1	14	14	11	80.36	11	72.73	53	75.47	42.86	14.38	56	1.93	11.008	8.226	3	74.4	0.17	7	8.6	13	74.4251	379.653	1622.38	5266.81	3664.87
2016-05-08	2016	2016鲁能	14	2016泰达	10	424982016鲁能2016泰达	2	3	4-3-3 (100.0%)	433	2016鲁能10	蒙蒂略	CM	1	1984-04-14	51.25	59.17	94	94	1	6	6	16	82.8	4	0	85	74.12	31.18	11.67	93	2.45	10.169	7.224	9	180.5	0.44	6.5	8.5	2	180.522	444.107	1548.47	3912.18	4083.75
2016-05-08	2016	2016鲁能	14	2016泰达	10	424982016鲁能2016泰达	2	3	4-3-3 (100.0%)	433	2016鲁能6	尤西雷	CM	1	1988-04-06	51.25	59.17	94	94	1	18	18	13	85.06	7	71.43	82	85.37	24.14	9.73	87	2.4	9.879	6.782	9	144.1	0.34	6.3	7.9	10	144.131	541.559	1146.8	3736.27	4310.72
2016-05-08	2016	2016鲁能	14	2016泰达	10	424982016鲁能2016泰达	2	3	4-3-3 (100.0%)	433	2016鲁能22	蒿俊闵	CM	0	1987-03-24	51.25	59.17	76	94	0	6	7.42105	11.1316	76.92	7.42105	66.67	43.2895	82.86	35.9	9.44	48.2368	2.13	10.5936	7.27263	14.8421	264.313	0.63	6.7	8.8	7.42105	264.258	565.356	1424.12	4305.59	4034.81
2016-06-24	2016	2016鲁能	14	2016力帆	8	425452016鲁能2016力帆	1	2	4-3-3 (100.0%)	433	2016鲁能3	李松益	CM	0	1993-01-27	55.6	60.74	96	96	1	12	12	8	85.96	7	57.14	50	90	35.09	10.45	57	1.84	10.788	7.867	4	87.2	0.21	6.7	8.5	9	87.2274	327.414	1357.96	5050.46	3964.72
2016-06-24	2016	2016鲁能	14	2016力帆	8	425452016鲁能2016力帆	1	2	4-3-3 (100.0%)	433	2016鲁能6	尤西雷	CM	1	1988-04-06	55.6	60.74	96	96	1	7	7	10	85.07	5	60	59	86.44	14.93	12.23	67	2.78	10.891	7.746	7	161.1	0.4	6.8	8.4	2	161.124	611.322	1819.56	3570.59	4728.2
2016-06-24	2016	2016鲁能	14	2016力帆	8	425452016鲁能2016力帆	1	2	4-3-3 (100.0%)	433	2016鲁能22	蒿俊闵	CM	0	1987-03-24	55.6	60.74	90	96	0	8	8.53333	13.8667	83.95	7.46667	71.43	82.1333	84.42	23.46	12.67	86.4	2.4	10.6219	7.60107	10.6667	203.52	0.49	6.6	8.2	10.6667	203.569	708.213	1402.75	3769.44	4538.34
2016-07-02	2016	2016苏宁	2	2016宏运	11	425532016苏宁2016宏运	4	3	4-3-3 (100.0%)	433	2016苏宁24	吉翔	CM	0	1990-03-01	52.1833	66.8	98	98	1	3	3	10	81.48	11	45.45	46	78.26	24.07	14.74	54	2.22	11.909	8.107	7	123.1	0.28	7.3	9.3	9	123.121	932.923	1883.54	5344.98	3624.15
2016-07-02	2016	2016苏宁	2	2016宏运	11	425532016苏宁2016宏运	4	3	4-3-3 (100.0%)	433	2016苏宁8	刘建业	CM	0	1987-06-17	52.1833	66.8	98	98	1	10	10	8	91.01	4	50	86	91.86	19.1	15.08	89	2.27	11.335	8.118	1	29.6	0.07	6.9	9.4	1	29.6369	437.399	1805.48	5589.49	3473.05
2016-07-02	2016	2016苏宁	2	2016宏运	11	425532016苏宁2016宏运	4	3	4-3-3 (100.0%)	433	2016苏宁22	吴曦	CM	0	1989-02-19	52.1833	66.8	94	98	0	5	5.21277	9.38298	80.85	5.21277	80	42.7447	78.05	31.91	11.69	49	1.77	11.269	7.66277	8.34043	142.309	0.31	6.8	8.6	3.12766	142.293	627.936	1729.73	4523.16	4245.72
2016-07-09	2016	2016苏宁	2	2016鲁能	14	425602016苏宁2016鲁能	1	2	4-3-3 (100.0%)	433	2016苏宁7	拉米雷斯	CM	1	1987-03-24	54.7333	55.31	95	95	1	7	7	8	89.19	0	0	69	92.75	25.68	12.5	74	2.19	10.534	7.75	6	139.1	0.32	6.6	8.5	3	139.052	414.443	1511.55	4344.87	4124.4
2016-07-09	2016	2016苏宁	2	2016鲁能	14	425602016苏宁2016鲁能	1	2	4-3-3 (100.0%)	433	2016苏宁8	刘建业	CM	0	1987-06-17	54.7333	55.31	95	95	1	7	7	6	89.83	1	100	59	89.83	25.42	11.04	59	2.12	11.561	8.395	4	102.2	0.24	7.3	9.2	3	102.163	470.574	1593.43	5626.36	3768.74
2016-07-09	2016	2016苏宁	2	2016鲁能	14	425602016苏宁2016鲁能	1	2	4-3-3 (100.0%)	433	2016苏宁22	吴曦	CM	0	1989-02-19	54.7333	55.31	95	95	1	4	4	7	79.41	4	0	31	80.65	47.06	10.71	34	1.71	10.841	7.625	7	136.9	0.32	6.8	8.4	3	136.888	542.997	1731.71	3872.49	4557.24
2016-08-14	2016	2016华夏	7	2016宏运	11	425962016华夏2016宏运	0	0	4-3-3 (100.0%)	433	2016华夏25	姆比亚	CM	1	1986-05-20	51.3833	50.29	94	94	1	14	14	10	81.13	3	33.33	48	83.33	35.85	11.84	53	2.23	9.919	6.897	5	77	0.19	6.3	8.1	14	76.953	351.733	1122.76	4129.91	4237.6
2016-08-14	2016	2016华夏	7	2016宏运	11	425962016华夏2016宏运	0	0	4-3-3 (100.0%)	433	2016华夏33	高准翼	CM	0	1995-08-21	51.3833	50.29	70	94	0	12	16.1143	13.4286	72.97	2.68571	50	44.3143	72.73	32.43	10.56	49.6857	2.05	10.8704	7.66503	10.7429	287.237	0.68	6.8	9	5.37143	287.236	534.838	1477.08	4638.82	3931.86
2016-08-14	2016	2016华夏	7	2016宏运	11	425962016华夏2016宏运	0	0	4-3-3 (100.0%)	433	2016华夏30	李行	CM	0	1989-09-19	51.3833	50.29	94	94	1	12	12	19	71.64	7	28.57	63	71.43	41.79	14.31	67	2.06	10.203	7.264	6	146	0.35	6.5	8.5	3	145.978	240.689	1286.29	4511.2	4019.08
2016-10-16	2016	2016华夏	7	2016鲁能	14	426592016华夏2016鲁能	0	1	4-3-3 (100.0%)	433	2016华夏7	姜坤	CM	0	1978-08-02	51.25	56.05	94	94	1	12	12	9	86.15	2	100	53	92.45	27.69	9.99	65	2.14	10.831	7.792	4	70.3	0.17	6.9	9.1	3	70.273	512.855	1707.18	4537.39	4002.83
2016-10-16	2016	2016华夏	7	2016鲁能	14	426592016华夏2016鲁能	0	1	4-3-3 (100.0%)	433	2016华夏6	罗森文	CM	0	1993-01-16	51.25	56.05	94	94	1	8	8	10	85.51	4	25	65	86.15	27.54	14.37	69	2.19	10.119	7.363	3	85.8	0.21	6.4	8.6	5	85.7923	471.781	1132.81	4538.44	3890.55
2016-10-16	2016	2016华夏	7	2016鲁能	14	426592016华夏2016鲁能	0	1	4-3-3 (100.0%)	433	2016华夏30	李行	CM	0	1989-09-19	51.25	56.05	84	94	0	5	5.59524	15.6667	78.79	6.71429	33.33	69.381	80.65	42.42	9.41	73.8571	1.91	10.5895	7.91167	0	0	0	6.7	9.2	2.2381	0	422.609	1933.94	4664.54	3568.56
2016-10-26	2016	2016泰达	10	2016上港	3	426692016泰达2016上港	0	1	4-3-3 (100.0%)	433	2016泰达22	郭皓	CM	0	1993-01-14	52.6	47.55	74	96	0	13	16.8649	12.973	72.22	9.08108	28.57	44.1081	70.59	52.78	13.99	46.7027	1.53	11.1386	8.07697	1.2973	14.7892	0.04	6.9	8.8	11.6757	14.7459	378.506	1411.04	5632.84	3701.23
2016-10-26	2016	2016泰达	10	2016上港	3	426692016泰达2016上港	0	1	4-3-3 (100.0%)	433	2016泰达6	周海滨	CM	0	1985-07-19	52.6	47.55	96	96	1	24	24	21	62.5	11	36.36	55	61.82	48.21	19.82	56	1.96	11.585	7.925	5	80.4	0.19	7.2	9.1	7	80.3985	460.413	1841.7	5430.87	3771.73
2016-10-26	2016	2016泰达	10	2016上港	3	426692016泰达2016上港	0	1	4-3-3 (100.0%)	433	2016泰达10	蒙特罗	CM	1	1987-07-26	52.6	47.55	78	96	0	14	17.2308	25.8462	60.38	12.3077	60	54.1538	52.27	41.51	20.7	65.2308	2.11	10.4702	7.41662	8.61538	139.938	0.32	6.5	8.1	8.61538	139.908	580.814	1905.39	3764.1	4080.43
2016-10-30	2016	2016宏运	11	2016苏宁	2	426732016宏运2016苏宁	1	0	4-3-3 (100.0%)	433	2016宏运8	张野	CM	0	1987-04-26	57.1667	40.24	73	95	0	3	3.90411	13.0137	76.74	7.80822	50	54.6575	69.05	44.19	12.84	55.9589	1.91	12.9408	10.165	1.30137	16.9178	0.04	8.1	9.8	1.30137	16.9725	756.63	2784.09	5938.12	3444.81
2016-10-30	2016	2016宏运	11	2016苏宁	2	426732016宏运2016苏宁	1	0	4-3-3 (100.0%)	433	2016宏运33	泽威特	CM	1	1983-05-02	57.1667	40.24	95	95	1	13	13	17	57.5	11	45.45	39	56.41	40	14.61	40	1.85	11.478	8.769	1	17	0.04	7.2	9.2	5	16.9696	474.035	1896.36	5709.34	3380.93
2016-10-30	2016	2016宏运	11	2016苏宁	2	426732016宏运2016苏宁	1	0	4-3-3 (100.0%)	433	2016宏运9	肇俊哲	CM	0	1979-04-18	57.1667	40.24	54	95	0	2	3.51852	5.27778	85.71	1.75926	0	31.6667	83.33	28.57	13.59	36.9444	2.24	12.0896	9.64602	8.7963	118.574	0.28	7.5	8.9	1.75926	118.521	809.693	2211.47	5024.28	3925.75
2017-03-11	2017	2017华夏	4	2017力帆	10	428052017华夏2017力帆	1	1	4-3-3 (100.0%)	433	2017华夏3	赵宇豪	CM	0	1993-04-07	51.1167	53.28	94	94	1	10	10	5	89.13	7	85.71	44	88.64	32.61	10.56	46	2	10.858	7.805	3	71.5	0.16	6.9	9.2	6	71.4854	490.121	1505.54	4997.02	3793.52
2017-03-11	2017	2017华夏	4	2017力帆	10	428052017华夏2017力帆	1	1	4-3-3 (100.0%)	433	2017华夏10	埃尔纳内斯	CM	1	1985-05-29	51.1167	53.28	94	94	1	8	8	16	69.23	12	58.33	44	75	28.85	11.96	52	2.56	10.69	7.505	7	124.3	0.3	6.8	8.8	6	124.344	678.329	1593.37	4536.55	3757.66
2017-04-01	2017	2017上港	2	2017恒大	1	428262017上港2017恒大	2	3	4-3-3 (100.0%)	433	2017上港21	于海	CM	0	1987-06-04	39.6167	53.51	78	92	0	8	9.4359	16.5128	65	11.7949	50	42.4615	63.89	50	9.77	47.1795	1.77	10.1306	6.07554	10.6154	187.421	0.46	6.6	9.4	5.89744	187.372	921.924	1869.22	3386.67	3765.3
2017-04-01	2017	2017上港	2	2017恒大	1	428262017上港2017恒大	2	3	4-3-3 (100.0%)	433	2017上港8	奥斯卡	CM	1	1991-09-09	39.6167	53.51	92	92	1	12	12	19	69.84	4	0	52	73.08	38.1	13.66	63	2.08	9.507	5.93	11	179.7	0.43	6.2	9	2	179.683	738.962	1309.02	3357.95	3921.27
2017-04-01	2017	2017上港	2	2017恒大	1	428262017上港2017恒大	2	3	4-3-3 (100.0%)	433	2017上港6	蔡慧康	CM	0	1989-10-10	39.6167	53.51	48	92	0	7	13.4167	9.58333	75	7.66667	75	36.4167	78.95	50	13.57	38.3333	1.85	9.55842	6.11608	0	0	0	6.2	9	9.58333	0	685.935	1251.23	3550.66	4070.94
2017-04-01	2017	2017权健	3	2017建业	14	428262017权健2017建业	1	0	4-3-3 (100.0%)	433	2017权健28	维特塞尔	CM	1	1989-01-12	48.6333	56.91	95	95	1	13	13	15	74.14	6	16.67	52	75	29.31	13.35	58	2.52	10.648	7.442	3	61.4	0.15	6.7	9.2	4	61.3534	701.092	1756.1	4278.49	3851.33
2017-04-01	2017	2017权健	3	2017建业	14	428262017权健2017建业	1	0	4-3-3 (100.0%)	433	2017权健39	王永珀	CM	0	1987-01-19	48.6333	56.91	77	95	0	7	8.63636	23.4416	67.8	1.23377	100	64.1558	71.15	30.51	13.68	72.7922	2.27	10.4451	7.33104	6.16883	138.058	0.33	6.5	8.8	2.46753	138.11	707.47	1340.17	4233.46	4025.97
2017-04-01	2017	2017权健	3	2017建业	14	428262017权健2017建业	1	0	4-3-3 (100.0%)	433	2017权健7	赵旭日	CM	0	1985-12-03	48.6333	56.91	95	95	1	17	17	17	63.83	9	88.89	41	70.73	44.68	14.18	47	1.66	10.387	7.286	0	0	0	6.5	9	8	0	478.215	1652.82	4279.49	3976.5
2017-05-06	2017	2017上港	2	2017恒丰	8	428612017上港2017恒丰	3	0	4-3-3 (100.0%)	433	2017上港15	林创益	CM	0	1993-01-28	55.3167	52.83	61	96	0	8	12.5902	14.1639	76.32	6.29508	50	50.3607	81.25	18.42	10.46	59.8033	2.34	11.4618	8.56761	3.14754	56.1836	0.14	7.2	9	1.57377	56.1993	583.977	1954.32	5370.22	3497.03
2017-05-06	2017	2017上港	2	2017恒丰	8	428612017上港2017恒丰	3	0	4-3-3 (100.0%)	433	2017上港8	奥斯卡	CM	1	1991-09-09	55.3167	52.83	96	96	1	7	7	17	81.52	2	50	78	83.33	14.13	18.77	92	3.4	11.007	8.081	4	70.6	0.16	6.9	8.8	1	70.5966	645.309	1942.93	4266.27	4081.65
2017-05-06	2017	2017上港	2	2017恒丰	8	428612017上港2017恒丰	3	0	4-3-3 (100.0%)	433	2017上港6	蔡慧康	CM	0	1989-10-10	55.3167	52.83	96	96	1	23	23	13	80	14	57.14	64	76.56	50.77	11.64	65	1.63	10.51	7.667	6	99.4	0.24	6.5	8.3	14	99.4083	557.994	1432.97	4119.09	4300.54
2017-05-14	2017	2017上港	2	2017泰达	13	428692017上港2017泰达	1	0	4-3-3 (100.0%)	433	2017上港25	艾哈迈多夫	CM	1	1987-11-25	52.35	52.69	95	95	1	17	17	12	78.95	5	80	50	84	19.3	11.05	57	2.96	11.038	7.893	4	63.1	0.15	6.9	9	0	63.0635	473.338	1767.2	4490.42	4243.53
2017-05-14	2017	2017上港	2	2017泰达	13	428692017上港2017泰达	1	0	4-3-3 (100.0%)	433	2017上港8	奥斯卡	CM	1	1991-09-09	52.35	52.69	95	95	1	13	13	11	84.51	3	0	67	83.58	29.58	11.75	71	2.77	10.152	7.107	0	0	0	6.4	8.1	1	0	524.436	1314.38	3972.81	4340.68
2017-05-14	2017	2017上港	2	2017泰达	13	428692017上港2017泰达	1	0	4-3-3 (100.0%)	433	2017上港6	蔡慧康	CM	0	1989-10-10	52.35	52.69	84	95	0	13	14.7024	14.7024	70.45	13.5714	100	48.631	62.79	65.91	11.45	49.7619	1.55	10.7407	7.55702	4.52381	69.1012	0.17	6.7	8.7	14.7024	69.0994	553.215	1743.16	4068.49	4306.8
2017-05-14	2017	2017亚泰	7	2017恒大	1	428692017亚泰2017恒大	0	1	4-3-3 (100.0%)	433	2017亚泰32	李光	CM	0	1991-06-20	54.1833	43.28	59	94	0	5	7.9661	11.1525	69.57	3.18644	0	28.678	61.11	34.78	9.11	36.6441	2.35	12.3698	8.72925	9.55932	164.102	0.4	7.8	9.9	3.18644	164.092	573.522	2365.13	5557.14	3709.65
2017-05-14	2017	2017亚泰	7	2017恒大	1	428692017亚泰2017恒大	0	1	4-3-3 (100.0%)	433	2017亚泰21	何超	CM	0	1995-04-19	54.1833	43.28	94	94	1	26	26	21	66.67	9	55.56	56	71.43	46.03	15.86	63	1.83	10.593	7.901	9	160.6	0.38	6.7	8.7	1	160.613	708.989	1441.48	4659.12	3622.58
2017-05-14	2017	2017亚泰	7	2017恒大	1	428692017亚泰2017恒大	0	1	4-3-3 (100.0%)	433	2017亚泰10	胡斯蒂	CM	0	1983-04-18	54.1833	43.28	94	94	1	11	11	31	59.74	6	33.33	66	51.52	40.26	17.06	77	2.12	10.265	7.337	3	32	0.07	6.5	8.1	2	32.0408	707.626	1457.2	3853.86	4214
2017-05-20	2017	2017权健	3	2017力帆	10	428752017权健2017力帆	1	0	4-3-3 (100.0%)	433	2017权健28	维特塞尔	CM	1	1989-01-12	46.4333	39.56	98	98	1	7	7	8	79.49	13	30.77	33	87.88	35.9	13.62	39	2.23	10.52	7.229	7	124.8	0.29	6.4	9.3	3	124.775	960.559	1803.78	3587.96	4042.9
2017-05-20	2017	2017权健	3	2017力帆	10	428752017权健2017力帆	1	0	4-3-3 (100.0%)	433	2017权健7	赵旭日	CM	0	1985-12-03	46.4333	39.56	98	98	1	15	15	15	51.61	3	33.33	25	60	41.94	14.33	31	1.61	9.862	6.348	3	38.9	0.09	6	8.2	5	38.9331	297.188	921.524	4087.58	4516.94
2017-05-20	2017	2017权健	3	2017力帆	10	428752017权健2017力帆	1	0	4-3-3 (100.0%)	433	2017权健8	张修维	CM	0	1996-03-13	46.4333	39.56	60	98	0	10	16.3333	9.8	64.71	1.63333	100	26.1333	62.5	35.29	10.95	27.7667	2.35	10.7196	7.3941	3.26667	37.4033	0.09	6.5	9.5	3.26667	37.4291	808.47	1725.31	4467.39	3681.56
2017-06-24	2017	2017申花	11	2017富德	15	429102017申花2017富德	2	0	4-3-3 (100.0%)	433	2017申花10	吉奥瓦尼·莫雷诺	CM	1	1986-07-01	54.4667	54.61	95	95	1	4	4	13	83.12	8	50	70	85.71	25.97	13.32	77	2.45	9.095	6.507	7	115.1	0.27	5.7	7.2	6	115.146	509.657	807.693	2906.78	4756.14
2017-06-24	2017	2017申花	11	2017富德	15	429102017申花2017富德	2	0	4-3-3 (100.0%)	433	2017申花13	瓜林	CM	1	1986-06-30	54.4667	54.61	95	95	1	9	9	14	80.56	6	50	65	78.46	29.17	12.41	72	2.04	10.039	7.55	7	108.9	0.26	6.3	8.3	5	108.945	826.189	1610.08	3329.43	4164.32
2017-06-24	2017	2017申花	11	2017富德	15	429102017申花2017富德	2	0	4-3-3 (100.0%)	433	2017申花37	孙世林	CM	0	1989-10-24	54.4667	54.61	95	95	1	13	13	5	91.38	4	75	55	96.36	36.21	9.4	58	1.81	10.627	7.94	6	122.8	0.28	6.7	8.7	1	122.8	633.322	1776.63	4337.46	3756.87
2017-07-16	2017	2017权健	3	2017申花	11	429322017权健2017申花	3	0	4-3-3 (100.0%)	433	2017权健28	维特塞尔	CM	1	1989-01-12	52.7333	46.17	96	96	1	10	10	3	94.12	5	60	45	91.11	33.33	12.91	51	2.29	10.426	7.545	2	68.7	0.17	6.5	8.6	4	68.715	506.418	1440.49	4303.57	4106.85
2017-07-16	2017	2017权健	3	2017申花	11	429322017权健2017申花	3	0	4-3-3 (100.0%)	433	2017权健7	赵旭日	CM	0	1985-12-03	52.7333	46.17	96	96	1	6	6	12	69.23	7	57.14	35	71.43	38.46	14.53	39	2	10.159	7.055	4	49.3	0.12	6.3	8	4	49.266	368.754	1187.29	3791.6	4762.2
2017-07-16	2017	2017权健	3	2017申花	11	429322017权健2017申花	3	0	4-3-3 (100.0%)	433	2017权健6	裴帅	CM	0	1993-01-14	52.7333	46.17	61	96	0	6	9.44262	7.86885	85.71	4.72131	33.33	47.2131	86.67	31.43	9.17	55.082	2.4	10.741	7.57141	1.57377	36.8262	0.09	6.7	8.3	3.14754	36.7807	501.333	1212.86	4049.49	4939.82
2017-08-19	2017	2017国安	9	2017华夏	4	429662017国安2017华夏	0	2	4-3-3（100%）	433	2017国安5	拉尔夫	CM	1	1984-06-09	42.5167	63.38	97	97	1	20	20	13	77.59	6	83.33	54	79.63	41.38	12.68	58	1.72	9.177	5.623	7	195.5	0.44	5.7	7.9	8	195.481	419.469	957.002	3026.22	4578.35
2017-08-19	2017	2017国安	9	2017华夏	4	429662017国安2017华夏	0	2	4-3-3（100%）	433	2017国安21	雷纳托.奥古斯托	CM	1	1988-02-08	42.5167	63.38	97	97	1	20	20	24	79.66	3	66.67	111	79.28	34.75	15.19	118	2.39	10.051	5.966	4	62	0.14	6.2	8.4	6	61.9548	652.716	1453.47	3336.81	4546.18
2017-08-19	2017	2017国安	9	2017华夏	4	429662017国安2017华夏	0	2	4-3-3（100%）	433	2017国安8	朴成	CM	0	1989-08-21	42.5167	63.38	97	97	1	8	8	13	79.03	5	40	51	86.27	22.58	10.11	62	2.27	10.816	6.713	4	72.2	0.17	6.7	9.5	4	72.2457	662.741	1676.49	3955.23	4449.53
2017-08-20	2017	2017亚泰	7	2017权健	3	429672017亚泰2017权健	1	1	4-3-3 (100.0%)	433	2017亚泰17	范晓冬	CM	0	1987-03-02	41.15	56.49	98	98	1	7	7	11	71.79	3	66.67	34	73.53	35.9	13.67	39	2.21	9.798	5.866	3	72.2	0.17	6	8.6	2	72.1827	531.573	1487.25	3345.34	4361.45
2017-08-20	2017	2017亚泰	7	2017权健	3	429672017亚泰2017权健	1	1	4-3-3 (100.0%)	433	2017亚泰27	张力	CM	0	1989-08-06	41.15	56.49	98	98	1	5	5	5	88.89	7	28.57	43	86.05	40	10.06	45	2.09	9.12	5.508	5	79.6	0.17	5.6	8	1	79.6287	344.508	1248.67	2924.02	4522.8
2017-08-20	2017	2017亚泰	7	2017权健	3	429672017亚泰2017权健	1	1	4-3-3 (100.0%)	433	2017亚泰21	何超	CM	0	1995-04-19	41.15	56.49	90	98	0	13	14.1556	16.3333	71.7	6.53333	16.67	54.4444	72	39.62	17.43	57.7111	1.91	9.31653	5.78527	4.35556	84.4978	0.2	5.7	8.5	3.26667	84.4902	386.428	1042.55	3714.85	4088.41
2017-09-10	2017	2017权健	3	2017恒丰	8	429882017权健2017恒丰	3	1	4-3-3 (100.0%)	433	2017权健6	裴帅	CM	0	1993-01-14	50.05	44.5	96	96	1	7	7	3	92.31	1	100	36	88.89	35.9	9.5	39	2.1	11.071	7.595	6	119.6	0.27	6.9	9.1	3	119.617	546.377	1672.77	4056.74	4675.16
2017-09-10	2017	2017权健	3	2017恒丰	8	429882017权健2017恒丰	3	1	4-3-3 (100.0%)	433	2017权健39	王永珀	CM	0	1987-01-19	50.05	44.5	77	96	0	5	6.23377	13.7143	73.17	2.49351	0	44.8831	72.22	34.15	16.28	51.1169	2.12	9.81943	7.04042	4.98701	114.951	0.27	6.1	7.9	1.24675	114.914	378.316	1130.54	3819.35	4376.87
2017-09-10	2017	2017权健	3	2017恒丰	8	429882017权健2017恒丰	3	1	4-3-3 (100.0%)	433	2017权健3	王杰	CM	0	1989-01-14	50.05	44.5	96	96	1	16	16	12	71.43	8	37.5	41	73.17	50	13.59	42	1.76	10.483	7.365	3	59.4	0.14	6.5	8.8	7	59.365	516.251	1336.82	4441.32	4129.52
2017-09-16	2017	2017上港	2	2017申花	11	429942017上港2017申花	6	1	4-3-3 (100.0%)	433	2017上港8	奥斯卡	CM	1	1991-09-09	50.4	59.81	95	95	1	6	6	23	76.53	3	33.33	89	75.28	30.61	14.85	98	2.58	10.325	7.123	7	144.3	0.33	6.5	8.5	2	144.301	803.457	1593.83	3339.91	4443.93
2017-09-16	2017	2017上港	2	2017申花	11	429942017上港2017申花	6	1	4-3-3 (100.0%)	433	2017上港25	艾哈迈多夫	CM	1	1987-11-25	50.4	59.81	95	95	1	18	18	14	86.41	3	33.33	95	88.42	25.24	10.79	103	2.59	11.098	7.716	4	57	0.14	7	9.2	2	56.9602	698.047	1643.39	4378.6	4321.12
2017-09-16	2017	2017上港	2	2017申花	11	429942017上港2017申花	6	1	4-3-3 (100.0%)	433	2017上港6	蔡慧康	CM	0	1989-10-10	50.4	59.81	95	95	1	14	14	7	84.09	12	50	42	80.95	31.82	11.03	44	2.02	10.187	6.817	4	62.4	0.16	6.4	8.1	7	62.378	463.95	1339.01	3693.14	4628.2
2017-09-24	2017	2017亚泰	7	2017华夏	4	430022017亚泰2017华夏	0	0	4-3-3 (100.0%)	433	2017亚泰17	范晓冬	CM	0	1987-03-02	38.3667	49.01	94	94	1	9	9	18	41.94	8	50	28	46.43	35.48	15.06	31	2	9.859	5.635	5	94.2	0.22	6.3	8.8	3	94.1851	683.292	1587.17	3381.02	4112.85
2017-09-24	2017	2017亚泰	7	2017华夏	4	430022017亚泰2017华夏	0	0	4-3-3 (100.0%)	433	2017亚泰27	张力	CM	0	1989-08-06	38.3667	49.01	75	94	0	10	12.5333	16.2933	45.83	5.01333	50	28.8267	52.17	41.67	13.03	30.08	1.96	9.80232	5.7152	2.50667	53.5173	0.13	6.2	8.6	5.01333	53.5464	410.076	1408.54	3637.28	4293.41
2017-09-24	2017	2017亚泰	7	2017华夏	4	430022017亚泰2017华夏	0	0	4-3-3 (100.0%)	433	2017亚泰21	何超	CM	0	1995-04-19	38.3667	49.01	94	94	1	15	15	11	69.44	5	80	32	71.88	47.22	15.93	36	1.69	8.976	5.525	9	157.5	0.37	5.7	8.6	9	157.479	431.07	1194.41	3214.96	3977.7
2017-10-22	2017	2017亚泰	7	2017苏宁	12	430302017亚泰2017苏宁	3	1	4-3-3 (100.0%)	433	2017亚泰17	范晓冬	CM	0	1987-03-02	48.6333	50.23	94	94	1	10	10	14	74.07	5	20	48	72.92	35.19	10.89	54	2.06	10.654	7.143	6	119	0.3	6.8	8.8	1	119.035	897.661	1698.24	3651.35	4287.68
2017-10-22	2017	2017亚泰	7	2017苏宁	12	430302017亚泰2017苏宁	3	1	4-3-3 (100.0%)	433	2017亚泰27	张力	CM	0	1989-08-06	48.6333	50.23	94	94	1	19	19	18	66.04	8	50	47	63.83	49.06	11.89	53	1.7	10.256	6.963	7	129	0.3	6.5	8.6	5	129.017	608.147	1513.58	3905.2	4099.93
2017-10-22	2017	2017亚泰	7	2017苏宁	12	430302017亚泰2017苏宁	3	1	4-3-3 (100.0%)	433	2017亚泰21	何超	CM	0	1995-04-19	48.6333	50.23	84	94	0	24	26.8571	21.2619	71.64	6.71429	33.33	70.5	71.43	37.31	18.08	74.9762	2.13	10.4385	7.14624	4.47619	76.2071	0.18	6.6	8.9	4.47619	76.254	599.988	1592.92	4377.88	3791.59
2017-10-29	2017	2017亚泰	7	2017力帆	10	430372017亚泰2017力帆	3	1	4-3-3 (100.0%)	433	2017亚泰17	范晓冬	CM	0	1987-03-02	48.9	54.84	94	94	1	6	6	22	57.69	2	50	42	59.52	30.77	13.92	52	1.94	11.013	7.166	10	176.2	0.43	7	8.8	0	176.22	708.523	1694.37	4195.97	4238.32
2017-10-29	2017	2017亚泰	7	2017力帆	10	430372017亚泰2017力帆	3	1	4-3-3 (100.0%)	433	2017亚泰27	张力	CM	0	1989-08-06	48.9	54.84	94	94	1	14	14	10	80.77	2	0	49	75.51	32.69	11.13	52	1.94	10.419	7.09	7	115	0.28	6.6	8.7	1	114.997	686.125	1544.05	4095.73	3978.11
2017-10-29	2017	2017亚泰	7	2017力帆	10	430372017亚泰2017力帆	3	1	4-3-3 (100.0%)	433	2017亚泰21	何超	CM	0	1995-04-19	48.9	54.84	56	94	0	14	23.5	13.4286	82.61	5.03571	33.33	77.2143	82.61	50	13.58	77.2143	1.8	11.0081	7.96986	11.75	351.996	0.81	6.9	9.2	6.71429	351.96	517.293	1594.96	5014.51	3529.41
2017-11-04	2017	2017亚泰	7	2017国安	9	430432017亚泰2017国安	2	1	4-3-3 (100.0%)	433	2017亚泰17	范晓冬	CM	0	1987-03-02	44.2667	45.33	94	94	1	11	11	13	60.61	7	42.86	26	65.38	39.39	10.15	33	2.06	10.336	6.599	8	159	0.39	6.6	8.9	2	159	788.374	1547.09	3490.39	4351
2017-11-04	2017	2017亚泰	7	2017国安	9	430432017亚泰2017国安	2	1	4-3-3 (100.0%)	433	2017亚泰27	张力	CM	0	1989-08-06	44.2667	45.33	94	94	1	18	18	11	74.42	1	100	42	69.05	44.19	12.5	43	2.07	9.606	6.28	6	130	0.31	6.1	8.5	2	130.038	538.225	1314.16	3610.39	4013.21
2017-11-04	2017	2017亚泰	7	2017国安	9	430432017亚泰2017国安	2	1	4-3-3 (100.0%)	433	2017亚泰32	李光	CM	0	1991-06-20	44.2667	45.33	63	94	0	11	16.4127	13.4286	73.53	8.95238	16.67	41.7778	78.57	47.06	13.28	50.7302	1.74	10.6205	7.06044	5.96825	110.86	0.27	6.8	9.3	0	110.828	723.639	1561.75	4121.68	4102.21
2018-03-18	2018	2018权健	9	2018泰达	14	431772018权健2018泰达	2	3	4-3-3 (100.0%)	433	2018权健28	维特塞尔	CM	1	1989-01-12	53.9667	56.61	97	97	1	11	11	9	89.16	3	33.33	76	89.47	28.92	10.78	83	2.55	11.767	8.498	8	161.6	0.38	7.3	9.4	4	161.64	1101.92	2051.48	5107.91	3343.94
2018-03-18	2018	2018权健	9	2018泰达	14	431772018权健2018泰达	2	3	4-3-3 (100.0%)	433	2018权健39	王永珀	CM	0	1987-01-19	53.9667	56.61	93	97	0	11	11.4731	16.6882	77.78	0	0	68.8387	78.79	27.78	11.21	75.0968	2.4	10.524	7.55661	8.34409	131.002	0.29	6.5	8.3	1.04301	130.985	583.503	1581.52	4731.48	3496.44
2018-03-18	2018	2018权健	9	2018泰达	14	431772018权健2018泰达	2	3	4-3-3 (100.0%)	433	2018权健7	赵旭日	CM	0	1985-12-03	53.9667	56.61	97	97	1	11	11	12	80.33	3	66.67	57	80.7	32.79	13.52	61	2.08	9.67	6.898	5	106.1	0.25	6	7.7	4	106.148	476.323	1231.32	4100.62	3755.51
2018-04-13	2018	2018上港	1	2018华夏	6	432032018上港2018华夏	2	0	4-3-3 (100.0%)	433	2018上港8	奥斯卡	CM	1	1991-09-09	57.1667	46.19	98	98	1	2	2	19	78.41	3	33.33	77	79.22	23.86	12.78	88	2.98	11.306	8.492	10	219.2	0.5	6.9	8.9	2	219.196	843.33	1742.57	4228.58	4272.71
2018-04-13	2018	2018上港	1	2018华夏	6	432032018上港2018华夏	2	0	4-3-3 (100.0%)	433	2018上港25	艾哈迈多夫	CM	1	1987-11-25	57.1667	46.19	98	98	1	13	13	11	80	1	0	48	87.5	32.73	15.04	55	2.56	11.282	8.539	8	201.6	0.44	6.9	9	1	201.553	635.935	1833.87	4415.43	4194.78
2018-04-13	2018	2018上港	1	2018华夏	6	432032018上港2018华夏	2	0	4-3-3 (100.0%)	433	2018上港6	蔡慧康	CM	0	1989-10-10	57.1667	46.19	92	98	0	12	12.7826	4.26087	88.57	6.3913	66.67	34.087	93.75	51.43	9.56	37.2826	1.49	11.3126	8.46635	5.32609	112.487	0.26	6.9	9	6.3913	112.537	570.241	1792.5	4770.96	4066.36
2018-04-06	2018	2018泰达	14	2018国安	4	431962018泰达2018国安	1	1	4-3-3 (100.0%)	433	2018泰达22	郭皓	CM	0	1993-01-14	59.8167	41.62	96	96	1	22	22	11	70.27	6	83.33	36	66.67	54.05	14.18	37	1.65	10.994	8.361	3	48.3	0.11	6.8	8.4	6	48.3431	355.457	1201.25	5496.89	3892.01
2018-04-06	2018	2018泰达	14	2018国安	4	431962018泰达2018国安	1	1	4-3-3 (100.0%)	433	2018泰达10	米克尔	CM	1	1987-04-22	59.8167	41.62	96	96	1	11	11	16	76.47	9	44.44	63	79.37	25	10.38	68	2.62	10.977	8.404	5	93.6	0.22	6.8	8.4	2	93.6355	528.334	1592.04	4483.45	4279.96
2018-04-06	2018	2018泰达	14	2018国安	4	431962018泰达2018国安	1	1	4-3-3 (100.0%)	433	2018泰达6	高嘉润	CM	0	1995-04-24	59.8167	41.62	96	96	1	14	14	19	63.46	10	30	44	70.45	32.69	14.28	52	2.23	11.556	8.735	5	94.3	0.23	7.2	8.8	6	94.3491	633.217	1687.32	4818.6	4322.42
2018-07-17	2018	2018上港	1	2018鲁能	3	432982018上港2018鲁能	1	1	4-3-3 (100.0%)	433	2018上港8	奥斯卡	CM	1	1991-09-09	51.8	60.3	96	96	1	6	6	23	78.5	1	0	98	80.61	26.17	16.39	107	3.18	10.18	7.104	3	62.8	0.15	6.3	8.2	2	62.7705	342.782	1391.27	4082.62	4300.8
2018-07-17	2018	2018上港	1	2018鲁能	3	432982018上港2018鲁能	1	1	4-3-3 (100.0%)	433	2018上港25	艾哈迈多夫	CM	1	1987-11-25	51.8	60.3	86	96	0	9	10.0465	8.93023	89.61	2.23256	0	84.8372	89.47	24.68	13.39	85.9535	2.65	9.82102	6.81488	2.23256	49.3395	0.12	6.1	8.1	2.23256	49.3596	252.404	1153.77	3862.24	4503.74
2018-07-17	2018	2018上港	1	2018鲁能	3	432982018上港2018鲁能	1	1	4-3-3 (100.0%)	433	2018上港6	蔡慧康	CM	0	1989-10-10	51.8	60.3	96	96	1	10	10	9	76.92	10	30	36	83.33	48.72	8.75	39	1.51	9.722	6.66	0	0	0	6.1	7.7	4	0	384.898	999.578	3727.99	4609.18
2018-08-01	2018	2018权健	9	2018上港	1	433132018权健2018上港	1	4	4-3-3 (100.0%)	433	2018权健8	张修维	CM	0	1996-03-13	54.9333	45.83	95	95	1	10	10	9	80.85	3	0	45	82.22	36.17	6.63	47	2.3	10.065	7.677	6	105.1	0.25	6.3	8.4	4	105.133	532.464	1467.93	3961.19	3998.64
2018-08-01	2018	2018权健	9	2018上港	1	433132018权健2018上港	1	4	4-3-3 (100.0%)	433	2018权健7	赵旭日	CM	0	1985-12-03	54.9333	45.83	78	95	0	5	6.08974	13.3974	72.5	7.30769	50	42.6282	77.14	42.5	11.22	48.7179	1.88	10.0749	7.30769	3.65385	71.7372	0.17	6.3	8.2	7.30769	71.754	315.085	1428.82	4009.36	4249.57
2018-08-01	2018	2018权健	9	2018上港	1	433132018权健2018上港	1	4	4-3-3 (100.0%)	433	2018权健39	王永珀	CM	0	1987-01-19	54.9333	45.83	95	95	1	3	3	13	83.75	3	33.33	78	84.62	28.75	12.8	80	2.42	9.895	7.34	0	0	0	6.2	8	2	0	205.137	1173.47	4365.21	4151.21
2018-08-10	2018	2018泰达	14	2018建业	12	433222018泰达2018建业	2	0	4-3-3 (100.0%)	433	2018泰达22	郭皓	CM	0	1993-01-14	53.8667	56.88	97	97	1	9	9	3	92.86	3	66.67	39	97.44	26.19	8.98	42	2.21	10.194	7.024	0	0	0	6.3	7.8	1	0	208.815	1022.03	4445.96	4517.63
2018-08-10	2018	2018泰达	14	2018建业	12	433222018泰达2018建业	2	0	4-3-3 (100.0%)	433	2018泰达25	木热合买提江·莫扎帕	CM	0	1991-01-14	53.8667	56.88	97	97	1	9	9	18	75	7	57.14	69	75.36	47.22	12.05	72	1.99	10.764	7.62	10	188.9	0.45	6.7	8.5	4	188.909	538.319	1124.37	4607.12	4305.33
2018-08-10	2018	2018泰达	14	2018建业	12	433222018泰达2018建业	2	0	4-3-3 (100.0%)	433	2018泰达21	赵英杰	CM	0	1992-08-02	53.8667	56.88	87	97	0	7	7.8046	12.2644	78.43	2.22989	100	51.2874	82.61	27.45	11.24	56.8621	2.69	10.7458	7.57938	4.45977	83.6207	0.2	6.6	8.3	2.22989	83.5756	292.562	1215.01	4742.69	4412.12
2018-08-18	2018	2018上港	1	2018力帆	13	433302018上港2018力帆	3	2	4-3-3 (100.0%)	433	2018上港8	奥斯卡	CM	1	1991-09-09	53.9833	56.41	103	103	1	10	10	24	74.74	4	75	88	69.32	44.21	13.44	95	2.18	10.229	7.063	1	29.1	0.06	5.9	7.8	2	29.0688	382.1	1432.38	3792.19	4593.01
2018-08-18	2018	2018上港	1	2018力帆	13	433302018上港2018力帆	3	2	4-3-3 (100.0%)	433	2018上港6	蔡慧康	CM	0	1989-10-10	53.9833	56.41	74	103	0	7	9.74324	8.35135	71.43	1.39189	0	29.2297	71.43	47.62	14.38	29.2297	1.9	11.2437	8.09942	2.78378	42.0351	0.1	6.5	8.2	0	42.0531	433.067	1169.49	4990.36	4608.16
2018-08-18	2018	2018上港	1	2018力帆	13	433302018上港2018力帆	3	2	4-3-3 (100.0%)	433	2018上港11	吕文君	CM	0	1989-03-11	53.9833	56.41	53	103	0	4	7.77358	15.5472	71.43	7.77358	75	50.5283	73.08	35.71	11.28	54.4151	1.96	11.091	7.51511	1.9434	27.0132	0.06	6.4	8.6	3.88679	26.9173	396.45	1557.23	4741.46	4367.95
2018-08-18	2018	2018人和	8	2018国安	4	433302018人和2018国安	3	0	4-3-3 (100.0%)	433	2018人和15	陈杰	CM	0	1989-10-15	44.4833	37.16	98	98	1	12	12	10	67.74	7	14.29	26	65.38	38.71	11.36	31	1.9	9.738	6.287	5	165	0.37	5.9	8.5	1	165.048	513.471	1057.7	3886.04	4115.5
2018-08-18	2018	2018人和	8	2018国安	4	433302018人和2018国安	3	0	4-3-3 (100.0%)	433	2018人和11	朱宝杰	CM	0	1989-08-11	44.4833	37.16	92	98	0	6	6.3913	7.45652	75	5.32609	20	25.5652	79.17	39.29	17.49	29.8261	2.82	10.9227	6.87704	7.45652	112.593	0.26	6.6	9.5	1.06522	112.578	635.399	1400.04	4482.36	4292.02
2018-08-18	2018	2018人和	8	2018国安	4	433302018人和2018国安	3	0	4-3-3 (100.0%)	433	2018人和13	史亮	CM	0	1989-05-11	44.4833	37.16	98	98	1	8	8	5	70.59	4	100	15	80	58.82	12.41	17	1.53	10.769	6.573	4	60.8	0.14	6.5	8.9	3	60.7774	281.11	1562.24	4700.9	4163.83
2018-08-25	2018	2018上港	1	2018建业	12	433372018上港2018建业	2	1	4-3-3 (100.0%)	433	2018上港8	奥斯卡	CM	1	1991-09-09	53.6	59.53	97	97	1	10	10	27	73.27	0	0	92	73.91	36.63	14.02	101	2.35	9.611	6.974	6	107.9	0.25	5.9	7.8	2	107.886	551.815	955.468	3748.4	4247.63
2018-08-25	2018	2018上港	1	2018建业	12	433372018上港2018建业	2	1	4-3-3 (100.0%)	433	2018上港6	蔡慧康	CM	0	1989-10-10	53.6	59.53	97	97	1	9	9	5	85.71	12	41.67	34	88.24	48.57	11.13	35	1.63	10.485	7.465	1	14.5	0.03	6.5	8.4	6	14.5389	404.617	1282.19	4500.77	4282.46
2018-08-25	2018	2018上港	1	2018建业	12	433372018上港2018建业	2	1	4-3-3 (100.0%)	433	2018上港10	胡尔克	CM	1	1986-07-25	53.6	59.53	97	97	1	5	5	23	65.67	6	16.67	44	68.18	26.87	17.59	67	2.27	8.547	5.654	6	128.3	0.29	5.3	6.3	0	128.258	409.966	706.714	2592.91	4709.34
2018-09-14	2018	2018上港	1	2018泰达	14	433572018上港2018泰达	5	2	4-3-3 (100.0%)	433	2018上港8	奥斯卡	CM	1	1991-09-09	57.55	54.69	94	94	1	4	4	31	75.59	1	100	116	80.17	27.56	12.78	127	2.86	10.032	7.577	7	121.3	0.3	6.4	7.9	4	121.312	574.689	1228.02	3955.03	4152.52
2018-09-14	2018	2018上港	1	2018泰达	14	433572018上港2018泰达	5	2	4-3-3 (100.0%)	433	2018上港6	蔡慧康	CM	0	1989-10-10	57.55	54.69	94	94	1	11	11	6	90.63	6	83.33	64	90.63	39.06	7.28	64	1.89	10.513	7.934	4	95.2	0.23	6.7	8.3	2	95.225	462.594	1428.13	4136.91	4390.51
2018-09-14	2018	2018上港	1	2018泰达	14	433572018上港2018泰达	5	2	4-3-3 (100.0%)	433	2018上港10	胡尔克	CM	1	1986-07-25	57.55	54.69	94	94	1	5	5	13	75.93	4	75	49	77.55	40.74	12.72	54	2.69	10.015	7.404	9	219.9	0.52	6.4	7.7	2	219.905	613.464	1306.66	3503.89	4370.6
2018-09-14	2018	2018上港	1	2018泰达	14	433572018上港2018泰达	5	2	4-3-3 (100.0%)	433	2018上港11	吕文君	CM	0	1989-03-11	57.55	54.69	47	94	0	3	6	8	87.1	8	50	62	87.1	32.26	8.54	62	1.9	10.8	8.42	6	123	0.29	6.8	8.2	4	123.08	546.386	1430.7	4438.54	4261.53
2018-09-02	2018	2018申花	7	2018恒大	2	433452018申花2018恒大	1	2	4-3-3 (100.0%)	433	2018申花10	吉奥瓦尼·莫雷诺	CM	1	1986-07-01	51.2667	32.3	82	97	0	8	9.46341	11.8293	78.26	10.6463	55.56	50.8659	72.09	41.3	11.11	54.4146	2.2	9.23866	6.15713	5.91463	122.551	0.29	5.7	7.2	3.54878	122.503	275.738	830.576	2976.99	5032.42
2018-09-02	2018	2018申花	7	2018恒大	2	433452018申花2018恒大	1	2	4-3-3 (100.0%)	433	2018申花13	瓜林	CM	1	1986-06-30	51.2667	32.3	97	97	1	9	9	15	62.5	2	50	33	69.7	35	12.04	40	1.95	9.652	6.866	6	102	0.23	5.9	8	1	101.995	391.599	1069.76	3678.86	4409.83
2018-09-02	2018	2018申花	7	2018恒大	2	433452018申花2018恒大	1	2	4-3-3 (100.0%)	433	2018申花37	孙世林	CM	0	1989-10-24	51.2667	32.3	97	97	1	9	9	8	70.37	5	0	23	78.26	44.44	8.88	27	1.7	10.796	7.783	6	89.3	0.21	6.6	9.1	4	89.3132	669.152	1625.73	4679.5	3732.51
2018-10-28	2018	2018上港	1	2018鲁能	3	434012018上港2018鲁能	4	2	4-3-3 (100.0%)	433	2018上港8	奥斯卡	CM	1	1991-09-09	51	53.7	97	97	1	13	13	26	77.59	3	66.67	104	78.85	32.76	14.24	116	2.84	10.375	7.533	5	120.8	0.27	6.4	8.9	0	120.805	903.393	1594.26	3707.64	4048.77
2018-10-28	2018	2018上港	1	2018鲁能	3	434012018上港2018鲁能	4	2	4-3-3 (100.0%)	433	2018上港6	蔡慧康	CM	0	1989-10-10	51	53.7	97	97	1	14	14	10	80.77	10	60	49	81.63	42.31	11.34	52	2	10.453	7.454	4	56.1	0.14	6.5	8.8	5	56.1311	379.974	1527.28	4395.94	4093.41
2018-10-28	2018	2018上港	1	2018鲁能	3	434012018上港2018鲁能	4	2	4-3-3 (100.0%)	433	2018上港10	胡尔克	CM	1	1986-07-25	51	53.7	97	97	1	8	8	24	69.23	10	30	60	75	41.03	11.29	78	2	9.547	6.643	14	327	0.75	5.9	7.8	1	327.017	733.229	1067.03	2957.73	4462.01
2019-08-11	2019	2019国安	2	2019恒大	1	436882019国安2019恒大	1	3	4-3-3 (100.0%)	433	2019国安6	池忠国	CM	0	1989-10-26	50.8167	50.04	74	98	0	6	7.94595	7.94595	80	9.27027	42.86	38.4054	82.76	40	6.3	39.7297	2	10.7111	7.89297	6.62162	139.054	0.31	6.6	9.4	1.32432	139.118	654.961	2067.46	3906.88	3942.64
2019-08-11	2019	2019国安	2	2019恒大	1	436882019国安2019恒大	1	3	4-3-3 (100.0%)	433	2019国安11	费尔南多.卢卡斯.马丁内斯	CM	1	1992-03-03	50.8167	50.04	98	98	1	10	10	16	78.95	2	50	70	84.29	40.79	12.39	76	2.04	11.327	8.453	3	59.5	0.14	6.9	9.6	1	59.5398	677.937	2292.22	4396.06	3901.5
2019-08-11	2019	2019国安	2	2019恒大	1	436882019国安2019恒大	1	3	4-3-3 (100.0%)	433	2019国安23	李可	CM	0	1993-05-24	50.8167	50.04	98	98	1	7	7	9	81.63	2	50	45	82.22	32.65	10.02	49	2.04	10.395	7.792	5	111.8	0.26	6.4	8.9	1	111.757	334.235	1728.33	4326.44	3893.99
2019-06-15	2019	2019卓尔	6	2019富力	12	436312019卓尔2019富力	4	3	4-3-3 (100.0%)	433	2019卓尔18	宋志伟	CM	0	1989-03-19	50.8167	50.15	99	99	1	12	12	8	87.69	3	66.67	62	87.1	30.77	12.09	65	1.85	11.02	7.955	2	98.1	0.22	6.6	8.5	7	98.1291	323.118	1387.74	4925.99	4284.74
2019-06-15	2019	2019卓尔	6	2019富力	12	436312019卓尔2019富力	4	3	4-3-3 (100.0%)	433	2019卓尔20	李行	CM	0	1989-09-19	50.8167	50.15	99	99	1	10	10	19	79.35	3	33.33	87	77.01	26.09	16.71	92	2.43	9.878	7.166	1	53	0.11	6	7.7	1	53.0496	247.809	1205.05	4148.9	4223.66
2019-06-15	2019	2019卓尔	6	2019富力	12	436312019卓尔2019富力	4	3	4-3-3 (100.0%)	433	2019卓尔26	刘云	CM	0	1995-01-07	50.8167	50.15	64	99	0	6	9.28125	9.28125	81.82	7.73438	0	47.9531	77.42	30.3	9.81	51.0469	2.42	11.7795	9.01364	4.64062	68.5266	0.16	7	8.9	0	68.6029	423.88	1970.08	5424.18	3892.5
2019-03-08	2019	2019恒大	1	2019泰达	7	435322019恒大2019泰达	1	0	4-3-3 (100.0%)	433	2019恒大8	保利尼奥	CM	1	1988-07-25	50.8167	55.6	97	97	1	5	5	12	77.78	8	50	43	90.7	37.04	4.94	54	2.48	11.799	8.309	14	286.8	0.67	7.2	9.7	4	286.764	908.893	1989.61	4564.27	4049.61
2019-03-08	2019	2019恒大	1	2019泰达	7	435322019恒大2019泰达	1	0	4-3-3 (100.0%)	433	2019恒大11	张修维	CM	0	1996-03-13	50.8167	55.6	68	97	0	7	9.98529	11.4118	80.95	4.27941	66.67	59.9118	80.95	50	9.68	59.9118	1.93	11.9453	8.91972	5.70588	117.541	0.26	7.3	10	0	117.599	963.336	2260.74	5250.63	3352.91
2019-03-08	2019	2019恒大	1	2019泰达	7	435322019恒大2019泰达	1	0	4-3-3 (100.0%)	433	2019恒大13	何超	CM	0	1995-04-19	50.8167	55.6	97	97	1	13	13	9	85	6	50	59	83.05	40	13.76	60	1.93	10.839	7.831	3	61.8	0.14	6.7	9.1	3	61.8318	621.883	1731.65	4863.33	3560.12
2019-08-02	2019	2019卓尔	6	2019申花	13	436792019卓尔2019申花	2	2	4-3-3 (100.0%)	433	2019卓尔25	姆比亚	CM	1	1986-05-20	50.8167	51.45	104	104	1	12	12	9	83.33	6	33.33	52	80.77	48.15	11.62	54	1.7	8.816	5.878	1	18.3	0.04	5.1	7.1	8	18.2584	236.699	781.473	3336.02	4443.81
2019-08-02	2019	2019卓尔	6	2019申花	13	436792019卓尔2019申花	2	2	4-3-3 (100.0%)	433	2019卓尔20	李行	CM	0	1989-09-19	50.8167	51.45	92	104	0	10	11.3043	13.5652	81.82	4.52174	25	68.9565	85.25	42.42	13.86	74.6087	2	9.95574	6.85835	0	0	0	5.7	8.1	3.3913	0	243.333	1350.65	3927.3	4434.42
2019-08-02	2019	2019卓尔	6	2019申花	13	436792019卓尔2019申花	2	2	4-3-3 (100.0%)	433	2019卓尔26	刘云	CM	0	1995-01-07	50.8167	51.45	104	104	1	10	10	18	68.42	3	66.67	49	73.47	38.6	7.89	57	2.26	11.082	7.786	3	81.8	0.18	6.4	9.5	5	81.8448	529.688	1762.09	4952.17	3756.11
2019-08-02	2019	2019卓尔	6	2019申花	13	436792019卓尔2019申花	2	2	4-3-3 (100.0%)	433	2019卓尔24	王凯	CM	0	1989-01-18	50.8167	51.45	51	104	0	1	2.03922	8.15686	73.33	2.03922	0	22.4314	72.73	40	16.23	30.5882	2.47	10.7834	7.03733	10.1961	246.745	0.53	6.1	9	0	246.797	693.021	1447.19	3829.27	4566.51
2019-10-18	2019	2019恒大	1	2019佳兆业	15	437562019恒大2019佳兆业	1	1	4-3-3 (100.0%)	433	2019恒大8	保利尼奥	CM	1	1988-07-25	50.8167	53.82	100	100	1	7	7	11	76.09	7	57.14	38	81.58	21.74	5.88	46	2.76	10.902	7.349	5	79.2	0.18	6.5	9.3	2	79.2111	715.559	1569.9	4279.91	4257.07
2019-10-18	2019	2019恒大	1	2019佳兆业	15	437562019恒大2019佳兆业	1	1	4-3-3 (100.0%)	433	2019恒大10	郑智	CM	0	1980-08-20	50.8167	53.82	100	100	1	20	20	21	70.83	11	54.55	66	72.73	40.28	14.74	72	2.07	10.844	7.492	5	84.6	0.19	6.5	9.5	4	84.6042	518.387	1742.96	4657.53	3840.71
2019-10-18	2019	2019恒大	1	2019佳兆业	15	437562019恒大2019佳兆业	1	1	4-3-3 (100.0%)	433	2019恒大16	黄博文（恒大）	CM	0	1987-07-13	50.8167	53.82	100	100	1	9	9	8	80.95	4	75	40	80	45.24	9.7	42	1.69	10.503	6.82	2	35.4	0.08	6.3	8.6	4	35.3739	424.302	1500.47	4066.84	4476.01
2019-11-23	2019	2019泰达	7	2019佳兆业	15	437922019泰达2019佳兆业	3	0	4-3-3 (100%)	433	2019泰达25	木热合买提江·莫扎帕	CM	0	1991-01-14	50.8167	56.97	90	96	0	10	10.6667	21.3333	70.15	2.13333	50	61.8667	79.31	35.82	15.22	71.4667	1.85	11.2309	7.83147	9.6	177.707	0.42	7	10	1.06667	177.714	943.715	2189.58	4428.69	3491.67
2019-11-23	2019	2019泰达	7	2019佳兆业	15	437922019泰达2019佳兆业	3	0	4-3-3 (100%)	433	2019泰达13	郑凯木	CM	0	1992-01-28	50.8167	56.97	96	96	1	22	22	15	74.58	11	72.73	57	70.18	47.46	14.27	59	1.69	10.897	7.252	4	59.1	0.14	6.8	9.4	13	59.0974	573.474	1492.95	4769.11	4001.96
2019-11-23	2019	2019泰达	7	2019佳兆业	15	437922019泰达2019佳兆业	3	0	4-3-3 (100%)	433	2019泰达14	荣昊	CM	0	1987-04-07	50.8167	56.97	93	96	0	10	10.3226	14.4516	70.21	3.09677	0	44.3871	72.09	34.04	12.4	48.5161	2.28	10.3401	6.87897	9.29032	212.955	0.5	6.4	8.7	2.06452	212.996	697.893	1361.32	3888.4	4179.24
2019-12-01	2019	2019泰达	7	2019力帆	10	438002019泰达2019力帆	2	0	4-3-3 (100.0%)	433	2019泰达25	木热合买提江·莫扎帕	CM	0	1991-01-14	50.8167	47.63	78	97	0	11	13.6795	14.9231	72.73	1.24359	100	50.9872	73.17	34.09	13.47	54.7179	2.23	10.6153	7.26008	8.70513	157.438	0.34	6.5	9	2.48718	157.414	603.045	1685.84	4459.9	3709.08
2019-12-01	2019	2019泰达	7	2019力帆	10	438002019泰达2019力帆	2	0	4-3-3 (100.0%)	433	2019泰达26	曹阳	CM	0	1981-12-15	50.8167	47.63	92	97	0	15	15.8152	11.5978	72.5	6.32609	50	39.0109	72.97	50	13.16	42.1739	1.7	10.2324	6.95659	2.1087	55.1424	0.12	6.3	8.8	5.27174	55.1319	391.779	1297.73	4435.98	4052.14
2019-12-01	2019	2019泰达	7	2019力帆	10	438002019泰达2019力帆	2	0	4-3-3 (100.0%)	433	2019泰达13	郑凯木	CM	0	1992-01-28	50.8167	47.63	97	97	1	8	8	10	66.67	5	60	24	83.33	56.67	12.37	30	1.27	11.091	7.088	8	184.6	0.42	6.9	9.1	7	184.56	641.385	1701.58	4356.63	4206.65
2019-07-28	2019	2019泰达	7	2019权健	14	436742019泰达2019权健	0	1	4-3-3 (100.0%)	433	2019泰达22	郭皓	CM	0	1993-01-14	50.8167	56.31	76	97	0	13	16.5921	10.2105	84.31	1.27632	100	62.5395	85.71	43.14	9.45	65.0921	1.94	9.27626	6.22332	3.82895	59.0934	0.14	5.7	7.8	2.55263	59.0828	277.437	871.223	3772.52	4295.53
2019-07-28	2019	2019泰达	7	2019权健	14	436742019泰达2019权健	0	1	4-3-3 (100.0%)	433	2019泰达13	郑凯木	CM	0	1992-01-28	50.8167	56.31	97	97	1	12	12	11	75.56	13	46.15	39	79.49	44.44	11.9	45	1.56	9.717	6.077	3	53.4	0.12	6	7.7	9	53.4187	256.998	857.974	3621.18	4927.22
2019-07-28	2019	2019泰达	7	2019权健	14	436742019泰达2019权健	0	1	4-3-3 (100.0%)	433	2019泰达25	木热合买提江·莫扎帕	CM	0	1991-01-14	50.8167	56.31	97	97	1	6	6	15	73.68	9	22.22	56	73.21	45.61	12.32	57	2.05	10.404	7.062	2	49.6	0.12	6.4	9	2	49.5625	372.315	1325.19	4600.9	4056.1
2019-08-15	2019	2019卓尔	6	2019鲁能	5	436922019卓尔2019鲁能	2	1	4-3-3 (100.0%)	433	2019卓尔24	王凯	CM	0	1989-01-18	50.8167	50.02	73	96	0	7	9.20548	10.5205	78.95	2.63014	50	43.3973	78.79	28.95	6.12	49.9726	2.32	11.2938	8.67682	7.89041	140.581	0.33	7.1	8.9	0	140.577	685.48	1766.07	4453.79	4247.31
2019-08-15	2019	2019卓尔	6	2019鲁能	5	436922019卓尔2019鲁能	2	1	4-3-3 (100.0%)	433	2019卓尔18	宋志伟	CM	0	1989-03-19	50.8167	50.02	96	96	1	16	16	11	79.25	2	0	51	80.39	45.28	12.9	53	1.77	11.4	8.492	1	17.7	0.05	7.1	9.3	4	17.6576	804.789	1779.37	4756.98	4041.49
2019-08-15	2019	2019卓尔	6	2019鲁能	5	436922019卓尔2019鲁能	2	1	4-3-3 (100.0%)	433	2019卓尔20	李行	CM	0	1989-09-19	50.8167	50.02	96	96	1	12	12	11	81.03	4	75	53	84.91	39.66	11.11	58	2.12	10.108	7.647	9	168.1	0.39	6.3	8.4	5	168.096	457.768	1512.25	3973.47	3995.94
2019-04-28	2019	2019力帆	10	2019恒大	1	435832019力帆2019恒大	0	1	4-3-3 (100.0%)	433	2019力帆4	罗皓	CM	0	1995-01-17	50.8167	43.58	98	98	1	8	8	4	80	11	54.55	19	52.63	30	10.83	20	2.35	10.609	6.906	4	73.9	0.17	6.5	8.5	4	73.8554	513.361	1156.37	4437.55	4427.95
2019-04-28	2019	2019力帆	10	2019恒大	1	435832019力帆2019恒大	0	1	4-3-3 (100.0%)	433	2019力帆9	阿德里安	CM	1	1986-11-06	50.8167	43.58	98	98	1	7	7	20	67.21	4	50	54	62.96	44.26		61	2.43	10.412	7.086	6	159.6	0.36	6.3	8.7	2	159.636	563.281	1408.22	3905.82	4374.8
2019-04-28	2019	2019力帆	10	2019恒大	1	435832019力帆2019恒大	0	1	4-3-3 (100.0%)	433	2019力帆10	彭欣力	CM	0	1991-07-22	50.8167	43.58	76	98	0	7	9.02632	6.44737	78.26	5.15789	50	25.7895	80	34.78	8.37	29.6579	2.04	10.1598	6.97476	1.28947	24.1132	0.05	6.2	8.8	0	24.12	505.965	1513.41	4160.85	3955.68
2019-06-14	2019	2019力帆	10	2019鲁能	5	436302019力帆2019鲁能	1	1	4-3-3 (100.0%)	433	2019力帆10	彭欣力	CM	0	1991-07-22	50.8167	59.48	82	102	0	7	8.70732	9.95122	82.61	4.97561	50	55.9756	84.44	41.3	8.03	57.2195	2.24	10.8854	7.63383	4.97561	70.2805	0.16	6.3	8.5	4.97561	70.2849	484.044	1722.15	4343.99	4264.91
2019-06-14	2019	2019力帆	10	2019鲁能	5	436302019力帆2019鲁能	1	1	4-3-3 (100.0%)	433	2019力帆4	罗皓	CM	0	1995-01-17	50.8167	59.48	102	102	1	15	15	10	76.19	9	44.44	41	70.73	50	10.07	42	1.67	9.492	6.099	3	56.6	0.13	5.6	7.4	5	56.5929	210.82	739.231	3729.75	4755.34
2019-06-14	2019	2019力帆	10	2019鲁能	5	436302019力帆2019鲁能	1	1	4-3-3 (100.0%)	433	2019力帆5	蒋哲	CM	0	1989-02-26	50.8167	59.48	102	102	1	10	10	9	76.92	1	0	36	77.78	28.21	4.81	39	2.69	9.634	6.36	3	45.1	0.1	5.7	7.7	2	45.0531	480.444	1181.65	3530.12	4396.88
2020-07-26	2020	2020佳兆业	13	2020富力	11	440382020佳兆业2020富力	3	0	4-3-3 (100.0%)	433	2020佳兆业10	塞尔纳斯	CM	1	1994-07-07	2.36667	38.25	95	95	1	10	10	9	82	2	100	49	79.59	44	11.19	50	2.06	11.882	8.917	8	125.9	0.3	7.5	9.4	2	125.855	626.272	1963.28	5463.15	0
2020-07-26	2020	2020佳兆业	13	2020富力	11	440382020佳兆业2020富力	3	0	4-3-3 (100.0%)	433	2020佳兆业8	戴伟俊	CM	0	1999-07-25	2.36667	38.25	74	95	0	10	12.8378	8.98649	78.79	7.7027	66.67	38.5135	80	45.45	10.13	42.3649	1.85	12.3936	9.00446	5.13514	82.6757	0.2	7.8	10.2	0	82.6421	763.355	2593.15	5582.94	0
2020-07-26	2020	2020佳兆业	13	2020富力	11	440382020佳兆业2020富力	3	0	4-3-3 (100.0%)	433	2020佳兆业14	张源	CM	0	1997-01-28	2.36667	38.25	57	95	0	12	20	18.3333	56	5	66.67	30	77.78	36	5.56	41.6667	2	12.175	9.13667	3.33333	61.6667	0.15	7.6	9.5	0	61.7183	555.483	2474.55	4938.75	0
2020-07-30	2020	2020富力	11	2020恒大	2	440422020富力2020恒大	0	5	4-3-3 (100.0%)	433	2020富力4	张功	CM	0	1992-04-10	2.50556	51.23	73	96	0	6	7.89041	7.89041	87.23	1.31507	100	61.8082	87.23	51.06	11.14	61.8082	1.81	10.4929	8.21655	3.94521	100.34	0.24	6.5	8.2	1.31507	100.362	398.614	1279.95	4715.3	0
2020-07-30	2020	2020富力	11	2020恒大	2	440422020富力2020恒大	0	5	4-3-3 (100.0%)	433	2020富力8	登贝莱	CM	1	1987-07-16	2.50556	51.23	46	96	0	1	2.08696	4.17391	90.48	4.17391	100	41.7391	85	14.29	8.27	43.8261	2.86	11.161	9.13043	4.17391	35.4783	0.09	6.9	8.6	4.17391	35.449	370.108	2081.53	4708.72	0
2020-07-30	2020	2020富力	11	2020恒大	2	440422020富力2020恒大	0	5	4-3-3 (100.0%)	433	2020富力16	陈俊乐	CM	0	1996-01-15	2.50556	51.23	96	96	1	5	5	9	85	5	20	52	94.23	35	10.5	60	2.33	11.592	9.337	5	114.2	0.27	7.2	9.3	0	114.226	773.449	2234.55	4661.74	0
2020-07-30	2020	2020富力	11	2020恒大	2	440422020富力2020恒大	0	5	4-3-3 (100.0%)	433	2020富力15	李提香	CM	0	1989-09-01	2.50556	51.23	49	96	0	5	9.79592	7.83673	86.21	5.87755	66.67	54.8571	82.14	44.83	9.87	56.8163	2.17	11.1125	8.65959	3.91837	137.731	0.3	6.8	9	1.95918	137.635	685.549	1746.26	4698.27	0
2020-08-05	2020	2020富力	11	2020建业	9	440482020富力2020建业	1	1	4-3-3 (100.0%)	433	2020富力4	张功	CM	0	1992-04-10	2.52431	61.77	50	99	0	5	9.9	15.84	83.67	0	0	95.04	85.42	36.73	14.41	97.02	1.92	10.4881	7.96356	3.96	109.494	0.24	6.3	8.3	0	109.477	316.333	1253.08	4800.27	0
2020-08-05	2020	2020富力	11	2020建业	9	440482020富力2020建业	1	1	4-3-3 (100.0%)	433	2020富力16	陈俊乐	CM	0	1996-01-15	2.52431	61.77	81	99	0	11	13.4444	7.33333	93.88	3.66667	33.33	113.667	95.7	14.29	8.7	119.778	2.91	10.9193	8.50789	3.66667	50.9667	0.12	6.6	8.3	1.22222	50.9362	430.515	1550.02	4493.51	0
2020-08-05	2020	2020富力	11	2020建业	9	440482020富力2020建业	1	1	4-3-3 (100.0%)	433	2020富力15	李提香	CM	0	1989-09-01	2.52431	61.77	99	99	1	10	10	13	79.69	4	75	61	80.33	34.38	8.8	64	2.08	11.035	8.624	3	40.5	0.1	6.7	8.5	5	40.5407	508.83	1653.58	4767.03	0
2020-08-05	2020	2020富力	11	2020建业	9	440482020富力2020建业	1	1	4-3-3 (100.0%)	433	2020富力36	黄政宇	CM	0	1997-01-24	2.52431	61.77	49	99	0	7	14.1429	16.1633	83.33	0	0	94.9592	85.11	31.25	12.79	96.9796	2.17	11.882	9.50804	4.04082	107.688	0.24	7.2	8.9	6.06122	107.749	546.669	1639.32	5801.34	0
2020-08-06	2020	2020国安	3	2020泰达	10	440492020国安2020泰达	3	1	4-3-3 (100.0%)	433	2020国安23	李可	CM	0	1993-05-24	2.11458	62.31	98	98	1	13	13	6	92	6	50	74	90.54	38.67	12.44	75	1.92	9.681	6.915	3	63.2	0.15	5.9	8.2	4	63.1779	558.616	1236.49	3360.48	0
2020-08-06	2020	2020国安	3	2020泰达	10	440492020国安2020泰达	3	1	4-3-3 (100.0%)	433	2020国安6	池忠国	CM	0	1989-10-26	2.11458	62.31	98	98	1	3	3	5	93.67	3	0	75	92	17.72	10.51	79	2.52	10.261	7.311	4	80.8	0.19	6.3	8.6	0	80.7993	659.278	1486.98	3180.95	0
2020-08-06	2020	2020国安	3	2020泰达	10	440492020国安2020泰达	3	1	4-3-3 (100.0%)	433	2020国安5	雷纳托.奥古斯托	CM	1	1988-02-08	2.11458	62.31	98	98	1	6	6	17	79.76	0	0	79	82.28	36.9	11.53	84	2.23	9.898	6.828	8	138	0.33	6.1	8.1	0	138.048	731.125	1397.73	2850.42	0
2020-08-17	2020	2020卓尔	15	2020力帆	6	440602020卓尔2020力帆	2	0	4-3-3 (100.0%)	433	2020卓尔20	李行	CM	0	1989-09-19	2.28264	45.39	98	98	1	9	9	10	82.14	1	0	51	78.43	57.14	12.64	56	1.55	9.296	6.721	3	28.1	0.06	5.7	7.4	3	28.1143	292.276	822.669	3562.8	0
2020-08-17	2020	2020卓尔	15	2020力帆	6	440602020卓尔2020力帆	2	0	4-3-3 (100.0%)	433	2020卓尔18	宋志伟	CM	0	1989-03-19	2.28264	45.39	98	98	1	14	14	6	82.35	3	33.33	33	78.79	58.82	10.63	34	1.62	11.002	7.917	3	89.2	0.2	6.7	8.7	1	89.1864	470.137	1434.13	4613.64	0
2020-08-17	2020	2020卓尔	15	2020力帆	6	440602020卓尔2020力帆	2	0	4-3-3 (100.0%)	433	2020卓尔25	纳霍尔	CM	1	1993-11-14	2.28264	45.39	98	98	1	10	10	8	85.19	5	80	48	89.58	40.74	4.98	54	2	10.334	7.334	6	119	0.27	6.3	8	6	118.972	548.466	1489.57	3523.28	0
2020-09-01	2020	2020卓尔	15	2020黄海	14	440752020卓尔2020黄海	3	0	4-3-3 (100.0%)	433	2020卓尔18	宋志伟	CM	0	1989-03-19	2.20972	51.97	96	96	1	16	16	5	91.23	2	100	56	89.29	43.86	10.87	57	1.84	10.917	7.723	4	63.7	0.15	6.8	8.7	4	63.7228	389.306	1445.63	4782.55	0
2020-09-01	2020	2020卓尔	15	2020黄海	14	440752020卓尔2020黄海	3	0	4-3-3 (100.0%)	433	2020卓尔25	纳霍尔	CM	1	1993-11-14	2.20972	51.97	65	96	0	9	13.2923	4.43077	93.33	7.38462	60	64.9846	95.45	17.78	8.15	66.4615	2.49	10.4817	7.29157	8.86154	152.566	0.36	6.5	8.1	4.43077	152.635	489.961	1566.56	3749.8	0
2020-09-01	2020	2020卓尔	15	2020黄海	14	440752020卓尔2020黄海	3	0	4-3-3 (100.0%)	433	2020卓尔20	李行	CM	0	1989-09-19	2.20972	51.97	96	96	1	2	2	11	83.58	0	0	65	80	34.33	16.21	67	2.3	9.137	6.379	0	0	0	5.7	7.2	1	0	170.889	933.6	3445.58	0
2020-09-06	2020	2020卓尔	15	2020国安	3	440802020卓尔2020国安	2	2	4-3-3 (100.0%)	433	2020卓尔20	李行	CM	0	1989-09-19	2.35903	36.6	81	98	0	3	3.62963	6.04938	82.14	0	0	33.8765	71.43	57.14	11.92	33.8765	1.89	10.1073	7.83516	1.20988	24.3185	0.06	6.2	8.1	2.41975	24.3731	296.242	1595.09	4364.71	0
2020-09-06	2020	2020卓尔	15	2020国安	3	440802020卓尔2020国安	2	2	4-3-3 (100.0%)	433	2020卓尔18	宋志伟	CM	0	1989-03-19	2.35903	36.6	98	98	1	19	19	9	78.57	6	66.67	39	84.62	45.24	10.57	42	1.83	11.405	8.602	2	67.8	0.16	7	9.1	5	67.789	519.629	1549.89	5414.19	0
2020-09-06	2020	2020卓尔	15	2020国安	3	440802020卓尔2020国安	2	2	4-3-3 (100.0%)	433	2020卓尔26	刘云	CM	0	1995-01-07	2.35903	36.6	46	98	0	3	6.3913	17.0435	65.22	0	0	38.3478	77.78	47.83	7.26	49	1.7	12.12	10.0706	4.26087	46.0174	0.11	7.4	9.2	4.26087	46.0313	798.241	2349.33	5449.86	0
2020-09-06	2020	2020卓尔	15	2020国安	3	440802020卓尔2020国安	2	2	4-3-3 (100.0%)	433	2020卓尔25	纳霍尔	CM	1	1993-11-14	2.35903	36.6	51	98	0	4	7.68627	11.5294	60	1.92157	0	26.902	64.29	20	11.73	28.8235	3.2	10.8492	7.49796	7.68627	135.278	0.32	6.5	9.1	0	135.307	781.916	1997.98	3690.54	0
2020-09-14	2020	2020佳兆业	13	2020建业	9	440882020佳兆业2020建业	3	1	4-3-3 (100.0%)	433	2020佳兆业8	戴伟俊	CM	0	1999-07-25	2.10069	53.39	87	97	0	8	8.91954	10.0345	72.73	5.57471	20	31.2184	78.57	39.39	4.48	36.7931	2.36	10.6923	7.49241	4.45977	84.4011	0.21	6.6	8.8	0	84.4483	327.279	1559.34	4449.26	0
2020-09-14	2020	2020佳兆业	13	2020建业	9	440882020佳兆业2020建业	3	1	4-3-3 (100.0%)	433	2020佳兆业10	塞尔纳斯	CM	1	1994-07-07	2.10069	53.39	97	97	1	15	15	13	85.71	3	100	90	82.22	35.16	12.76	91	2.09	10.966	7.612	3	87.5	0.2	6.8	9.1	3	87.505	239.585	1578.4	5284.41	0
2020-09-14	2020	2020佳兆业	13	2020建业	9	440882020佳兆业2020建业	3	1	4-3-3 (100.0%)	433	2020佳兆业14	张源	CM	0	1997-01-28	2.10069	53.39	97	97	1	10	10	13	68.29	4	75	34	76.47	41.46	9.53	41	1.95	11.346	7.74	4	64.9	0.15	7	9.2	3	64.8759	623.16	1753.02	4226.32	0
2020-09-22	2020	2020上港	4	2020永昌	16	440962020上港2020永昌	1	0	4-3-3 (100.0%)	433	2020上港20	杨世元	CM	0	1994-03-11	2.33958	60.57	61	97	0	10	15.9016	9.54098	80.65	9.54098	50	46.1148	86.21	45.16	9.05	49.2951	1.81	12.1091	9.23726	7.95082	161.402	0.37	7.4	9.4	6.36066	161.337	612.068	2331.15	5316.49	0
2020-09-22	2020	2020上港	4	2020永昌	16	440962020上港2020永昌	1	0	4-3-3 (100.0%)	433	2020上港8	奥斯卡	CM	1	1991-09-09	2.33958	60.57	97	97	1	4	4	17	83.17	1	100	92	86.96	35.64	11.71	101	2.44	10.418	7.57	5	72	0.17	6.4	8.1	2	71.9833	600.643	1502.08	3893.76	0
2020-09-22	2020	2020上港	4	2020永昌	16	440962020上港2020永昌	1	0	4-3-3 (100.0%)	433	2020上港19	亚伦·穆伊	CM	1	1990-09-15	2.33958	60.57	97	97	1	17	17	14	86	6	33.33	97	85.57	32	11.97	100	2.36	11.91	9.054	4	60.6	0.14	7.3	9.7	3	60.5659	515.991	2298.58	5330.68	0
2020-09-24	2020	2020恒大	2	2020苏宁	1	440982020恒大2020苏宁	1	2	4-3-3 (100.0%)	433	2020恒大8	保利尼奥	CM	1	1988-07-25	2.01389	64.99	98	98	1	13	13	18	71.88	7	71.43	57	75.44	28.13	8.03	64	3	10.979	7.419	3	102.5	0.24	6.7	9.2	5	102.453	492.935	1834.31	4198.62	0
2020-09-24	2020	2020恒大	2	2020苏宁	1	440982020恒大2020苏宁	1	2	4-3-3 (100.0%)	433	2020恒大6	廖力生	CM	0	1993-04-29	2.01389	64.99	98	98	1	18	18	20	75.9	6	66.67	80	77.5	43.37	13.16	83	1.92	10.498	7.155	3	74.5	0.17	6.4	8.9	7	74.5354	375.652	1722.74	4322.05	0
2020-09-24	2020	2020恒大	2	2020苏宁	1	440982020恒大2020苏宁	1	2	4-3-3 (100.0%)	433	2020恒大15	严鼎皓	CM	0	1998-04-06	2.01389	64.99	48	98	0	3	6.125	20.4167	50	4.08333	50	34.7083	52.94	45	19.05	40.8333	1.75	10.9576	6.82937	6.125	95.9583	0.22	6.6	9.5	6.125	96.0382	759.715	1565.56	4286.17	0
2020-09-24	2020	2020恒大	2	2020苏宁	1	440982020恒大2020苏宁	1	2	4-3-3 (100.0%)	433	2020恒大36	何超	CM	0	1995-04-19	2.01389	64.99	49	98	0	6	12	14	84.78	0	0	82	90.24	32.61	13.37	92	1.83	10.784	7.834	6	213	0.44	6.5	8.7	0	212.909	443.563	1438.67	4581.7	0
2020-09-24	2020	2020恒大	2	2020苏宁	1	440982020恒大2020苏宁	1	2	4-3-3 (100.0%)	433	2020恒大33	钟义浩	CM	0	1996-03-23	2.01389	64.99	49	98	0	5	10	12	86.96	2	100	90	88.89	19.57	9.01	92	2.43	10.9	7.616	8	146.8	0.33	6.6	8.4	2	146.755	921.716	1362.62	3785.46	0
2020-09-25	2020	2020华夏	8	2020卓尔	15	440992020华夏2020卓尔	2	0	4-3-3 (100.0%)	433	2020华夏5	梅米舍维奇	CM	1	1993-08-13	1.96389	36.85	96	96	1	19	19	14	62.16	9	55.56	36	61.11	48.65	13.31	37	2.14	10.817	7.395	5	89.9	0.21	6.7	9.4	9	89.9067	460.083	1846.26	4586.37	0
2020-09-25	2020	2020华夏	8	2020卓尔	15	440992020华夏2020卓尔	2	0	4-3-3 (100.0%)	433	2020华夏3	赵宇豪	CM	0	1993-04-07	1.96389	36.85	96	96	1	7	7	7	66.67	4	25	20	70	57.14	6.76	21	1.57	10.305	7.129	0	0	0	6.4	9.1	3	0	344.751	1585.73	4368.02	0
2020-09-25	2020	2020华夏	8	2020卓尔	15	440992020华夏2020卓尔	2	0	4-3-3 (100.0%)	433	2020华夏13	尹鸿博	CM	0	1989-10-30	1.96389	36.85	96	96	1	6	6	3	86.36	3	66.67	22	77.27	50	14.46	22	1.82	11.362	7.358	10	178.8	0.42	7	9.4	3	178.84	914.855	1851.62	4153.42	0
2020-10-19	2020	2020富力	11	2020黄海	14	441232020富力2020黄海	0	0	4-3-3 (100.0%)	433	2020富力8	登贝莱	CM	1	1987-07-16	2.51319	61.55	98	98	1	8	8	14	86.27	6	83.33	93	88.17	14.71	10.89	102	3.18	10.007	7.816	6	119.6	0.28	6.1	7.8	3	119.627	413.806	1231.35	4032.89	0
2020-10-19	2020	2020富力	11	2020黄海	14	441232020富力2020黄海	0	0	4-3-3 (100.0%)	433	2020富力4	张功	CM	0	1992-04-10	2.51319	61.55	87	98	0	4	4.50575	11.2644	87.01	3.37931	33.33	84.4828	88	22.08	12.22	86.7356	2.32	11.5663	9.18497	5.63218	88.8759	0.2	7.1	8.8	3.37931	88.9205	516.389	1845.54	5045.9	0
2020-10-19	2020	2020富力	11	2020黄海	14	441232020富力2020黄海	0	0	4-3-3 (100.0%)	433	2020富力36	黄政宇	CM	0	1997-01-24	2.51319	61.55	73	98	0	7	9.39726	21.4795	81.82	6.71233	60	115.452	81.4	26.14	9.48	118.137	2.1	11.7627	9.59863	4.0274	68.8685	0.16	7.2	8.7	5.36986	68.8421	811.134	1577.07	5240.17	0
2020-10-23	2020	2020上港	4	2020申花	7	441272020上港2020申花	1	1	4-3-3 (100.0%)	433	2020上港16	木热合买提江·莫扎帕	CM	1	1991-01-14	2.45972	51.36	129	129	1	16	16	14	69.57	12	33.33	42	66.67	52.17	15.14	46	1.57	14.082	9.169	5	96.5	0.17	6.5	9.3	7	60.5665	521.065	1623.9	4657.56	0
2020-10-23	2020	2020上港	4	2020申花	7	441272020上港2020申花	1	1	4-3-3 (100.0%)	433	2020上港6	蔡慧康	CM	0	1989-10-10	2.45972	51.36	47	129	0	8	21.9574	10.9787	76.47	16.4681	33.33	43.9149	81.25	52.94	13.6	46.6596	1.59	13.2266	8.27521	2.74468	50.7766	0.09	6.1	8.6	8.23404	50.6485	248.87	1688.65	5451.1	0
2020-10-23	2020	2020上港	4	2020申花	7	441272020上港2020申花	1	1	4-3-3 (100.0%)	433	2020上港19	亚伦·穆伊	CM	1	1990-09-15	2.45972	51.36	129	129	1	15	15	23	68.92	4	25	66	69.7	33.78	14.83	74	2.59	14.298	9.668	6	165.9	0.29	6.6	9.8	1	139.352	958.271	1654.77	3891.31	0
2020-11-02	2020	2020恒大	2	2020国安	3	441372020恒大2020国安	3	1	4-3-3 (100.0%)	433	2020恒大8	保利尼奥	CM	1	1988-07-25	2.07153	41.97	97	97	1	8	8	17	70.18	5	80	41	85.37	24.56	8.02	57	2.79	11.298	7.826	3	64.6	0.16	7	9.4	8	64.6237	924.861	2057.81	4238.92	0
2020-11-02	2020	2020恒大	2	2020国安	3	441372020恒大2020国安	3	1	4-3-3 (100.0%)	433	2020恒大36	何超	CM	0	1995-04-19	2.07153	41.97	97	97	1	13	13	6	80	8	62.5	28	75	73.33	13.19	30	1.37	11.221	8.001	9	218.5	0.51	6.9	9.7	7	218.475	854.967	1597.36	4760.74	0
2020-11-02	2020	2020恒大	2	2020国安	3	441372020恒大2020国安	3	1	4-3-3 (100.0%)	433	2020恒大12	徐新	CM	0	1994-04-19	2.07153	41.97	80	97	0	14	16.975	18.1875	68.75	2.425	50	47.2875	76.92	45.83	12.33	58.2	1.83	10.7512	7.56115	8.4875	183.694	0.44	6.6	8.8	4.85	183.641	680.374	1732.27	3676.8	0
2020-11-07	2020	2020卓尔	15	2020永昌	16	441422020卓尔2020永昌	0	0	4-3-3 (100.0%)	433	2020卓尔26	刘云	CM	0	1995-01-07	2.01111	62.05	94	94	1	5	5	16	72.41	1	100	57	71.93	34.48	9.49	58	2.6	10.594	7.52	6	83.9	0.2	6.7	9.3	3	83.9068	640.31	1939.2	4288.06	0
2020-11-07	2020	2020卓尔	15	2020永昌	16	441422020卓尔2020永昌	0	0	4-3-3 (100.0%)	433	2020卓尔39	丛震	CM	0	1997-02-09	2.01111	62.05	94	94	1	18	18	10	79.59	7	57.14	46	78.26	46.94	13.35	49	2.27	10.414	7.313	4	53.9	0.13	6.6	9.1	6	53.9389	368.546	1523.52	4575.98	0
2020-11-07	2020	2020卓尔	15	2020永昌	16	441422020卓尔2020永昌	0	0	4-3-3 (100.0%)	433	2020卓尔20	李行	CM	0	1989-09-19	2.01111	62.05	48	94	0	3	5.875	21.5417	75	1.95833	0	84.2083	72.09	40.91	18.15	86.1667	2.05	8.48938	5.51075	0	0	0	5.4	7.8	3.91667	0	82.1067	713.415	3697.13	0
2020-11-10	2020	2020佳兆业	13	2020黄海	14	441452020佳兆业2020黄海	2	1	4-3-3 (100.0%)	433	2020佳兆业8	戴伟俊	CM	0	1999-07-25	2.38403	58.51	47	97	0	4	8.25532	14.4468	65	0	0	35.0851	70.59	35	11.94	41.2766	2.7	10.9135	8.12943	8.25532	143.023	0.35	6.7	8.5	0	142.943	641.023	1438.61	4369.53	0
2020-11-10	2020	2020佳兆业	13	2020黄海	14	441452020佳兆业2020黄海	2	1	4-3-3 (100.0%)	433	2020佳兆业10	塞尔纳斯	CM	1	1994-07-07	2.38403	58.51	97	97	1	16	16	24	74.47	13	69.23	89	76.4	39.36	9.99	94	2.13	11.805	8.853	1	9.6	0.02	7.3	9.3	10	9.58111	565.574	1846.67	5683.62	0
2020-11-10	2020	2020佳兆业	13	2020黄海	14	441452020佳兆业2020黄海	2	1	4-3-3 (100.0%)	433	2020佳兆业21	姜至鹏	CM	0	1989-03-06	2.38403	58.51	97	97	1	10	10	20	72.22	4	50	65	76.92	31.94	13.84	72	2.31	11.383	8.5	8	130.1	0.31	7	8.9	1	130.091	646.013	1954.39	4514.62	0
2020-11-10	2020	2020佳兆业	13	2020黄海	14	441452020佳兆业2020黄海	2	1	4-3-3 (100.0%)	433	2020佳兆业22	王永珀	CM	0	1987-01-19	2.38403	58.51	49	97	0	5	9.89796	7.91837	91.84	3.95918	50	95.0204	93.75	24.49	11.26	97	2.45	10.4384	8.19551	5.93878	175.986	0.38	6.4	8.4	1.97959	176.083	497.601	1721.28	4009.76	0
2021-04-27	2021	2021恒大	3	2021鲁能	1	443132021恒大2021鲁能	0	1	4-3-3 (100.0%)	433	2021恒大10	郑智	CM	0	1980-08-20	2.24236	54.47	76	95	0	11	13.75	17.5	78.46	1.25	0	72.5	77.59	32.31	15.27	81.25	2.25	10.8375	7.8725	6.25	165.625	0.39	6.9	8.9	3.75	165.569	473.965	1721.5	4648.16	0
2021-04-26	2021	2021佳兆业	6	2021黄海	16	443122021佳兆业2021黄海	0	0	4-3-3 (100.0%)	433	2021佳兆业22	瓦卡索	CM	1	1990-07-25	2.05	64.73	87	96	0	14	15.4483	27.5862	72.83	6.62069	33.33	89.3793	74.07	32.61	16.15	101.517	2.05	10.8723	7.30372	6.62069	128.883	0.31	6.7	8.9	5.51724	128.874	567.361	1524.67	4061.53	0
2021-04-26	2021	2021佳兆业	6	2021黄海	16	443122021佳兆业2021黄海	0	0	4-3-3 (100.0%)	433	2021佳兆业28	李源一	CM	0	1993-08-28	2.05	64.73	96	96	1	13	13	10	87.34	7	14.29	73	90.41	18.99	13.23	79	2.29	11.247	7.47	7	119.4	0.29	7	9.1	4	119.394	559.313	1616.13	4496.75	0
2021-04-26	2021	2021佳兆业	6	2021黄海	16	443122021佳兆业2021黄海	0	0	4-3-3 (100.0%)	433	2021佳兆业10	金特罗	CM	1	1993-01-18	2.05	64.73	96	96	1	5	5	21	79.41	1	0	90	68.89	28.43	14.49	102	2.56	10.364	6.636	4	51.6	0.12	6.4	8.1	2	51.5664	416.207	1411.96	3799.43	0
