# Supplementary material for: Non-linear trends using the generalized additive models in physical and technical performances of the Chinese Super League players
Source: PLoS One. 2024 Jul 26;19(7):e0307843. doi: 10.1371/journal.pone.0307843 (PMC11280146; doi:10.1371/journal.pone.0307843)
Supplement: S1 File — It includes detailed datasets used in the analysis of non-linear trends in physical and technical performance indicators of players across different positions and formations in the Chinese Super League from the 2015 to 2021 seasons. (ZIP) [file pone.0307843.s001.zip › Datta/CM/CM4141.xlsx]

## Sheet: Sheet1
MatchDate	Season	球队名字	球队排名	对手名字	对手排名		GoalsScored	GoalsAgainst	阵型2	formation	球队	PlayerID	场上确切位置	ForeignorNot	确切出生日期	MinBallinPlay	BallPoss%	MinPlayed	全场时间	FullMatchorNo	GainofPoss	Gain_of_Possession	Loss_of_Possession	Ball_Retention	Challenge	Challenge_Success_Rate	Pass	Pass_Success_Rate	FirstTimePassofIndposs%	AvgLengthFwdPass	标准化IndPoss	TouchesperIndPoss	Distance_Covered	Distance_Covered_Ball_In_Play	Number_of_Sprint	标准化DistanceSprint	TimeinSprint	AvgSpeed	AvgSpeedBallinPlay	标准化NoJump	Sprint	High_Speed_Running	Middle_speed_running	Low_Speed_Running	标准化Walking&Jogging&Standing
2015-07-12	2015	2015绿城	11	2015国安	4	421972015绿城2015国安	0	4	4-1-4-1 (100.0%)	4141	2015绿城14	冯刚	CM	0	1993-03-06	59.8333	35.14	96	96	1	5	5	6	83.33	7	57.14	34	88.24	50	9.42	36	1.72	12.206	9.613	8	120	0.29	7.6	9.6	1	119.995	710.835	2525.88	5205.06	3644.67
2015-07-12	2015	2015绿城	11	2015国安	4	421972015绿城2015国安	0	4	4-1-4-1 (100.0%)	4141	2015绿城25	黄希扬	CM	0	1985-06-14	59.8333	35.14	96	96	1	5	5	10	80.39	2	100	50	78	41.18	13.54	51	1.92	11.429	8.852	3	46.6	0.11	7.1	8.9	0	46.6272	529.223	1958.74	4497.54	4396.9
2015-07-12	2015	2015绿城	11	2015国安	4	421972015绿城2015国安	0	4	4-1-4-1 (100.0%)	4141	2015绿城20	安塔尔	CM	1	1980-09-12	59.8333	35.14	59	96	0	9	14.6441	3.25424	93.55	9.76271	16.67	48.8136	93.33	35.48	9.23	50.4407	1.87	10.5014	7.84759	0	0	0	6.5	8.3	1.62712	0	98.3809	1550.2	4735.06	4117.05
2015-07-04	2015	2015苏宁	9	2015人和	15	421892015苏宁2015人和	1	0	4-1-4-1(100.0%)	4141	2015苏宁8	刘建业	CM	0	1987-06-17	60.5333	50.49	97	97	1	6	6	4	94.74	5	80	74	94.59	23.68	12.89	76	2.3	11.173	8.66	1	10	0.02	6.9	8.6	3	9.98695	497.799	1791.34	5324.3	3549.18
2015-07-04	2015	2015苏宁	9	2015人和	15	421892015苏宁2015人和	1	0	4-1-4-1(100.0%)	4141	2015苏宁16	萨米尔	CM	1	1987-04-23	60.5333	50.49	97	97	1	9	9	15	76.92	5	40	56	85.71	24.62	11.8	65	2.55	9.766	7.422	12	256.2	0.61	6	7.3	1	256.169	635.021	1162.56	3300.05	4412
2015-07-04	2015	2015苏宁	9	2015人和	15	421892015苏宁2015人和	1	0	4-1-4-1(100.0%)	4141	2015苏宁22	吴曦	CM	0	1989-02-19	60.5333	50.49	97	97	1	8	8	8	86.44	6	16.67	55	81.82	35.59	8.58	59	2.12	11.084	8.354	10	188.9	0.43	6.8	8.3	3	188.856	739.651	1529.68	4293.27	4332.35
2015-07-04	2015	2015宏运	14	2015鲁能	3	421892015宏运2015鲁能	0	2	4-1-4-1(100.0%)	4141	2015宏运20	金泰延	CM	1	1989-08-21	45.3167	41.94	69	96	0	4	5.56522	12.5217	66.67	5.56522	0	32	65.22	33.33	16.28	37.5652	2.15	11.3433	7.36557	12.5217	290.922	0.68	7.1	9.3	1.3913	290.972	844.877	1925.95	4589.51	3692.31
2015-07-04	2015	2015宏运	14	2015鲁能	3	421892015宏运2015鲁能	0	2	4-1-4-1(100.0%)	4141	2015宏运4	孙世林	CM	0	1989-10-24	45.3167	41.94	96	96	1	12	12	7	81.58	4	50	37	83.78	50	15.38	38	1.79	11.083	7.197	6	107.5	0.25	6.9	9.5	4	107.539	552.709	1814.79	4782.96	3824.95
2015-07-04	2015	2015宏运	14	2015鲁能	3	421892015宏运2015鲁能	0	2	4-1-4-1(100.0%)	4141	2015宏运8	张野	CM	0	1987-04-26	45.3167	41.94	96	96	1	7	7	6	82.35	5	20	31	83.87	26.47	12.01	34	2.65	11.527	7.283	6	134.6	0.31	7.2	9.7	2	134.564	543.203	1710.41	5174.29	3964.88
2015-08-11	2015	2015绿城	11	2015申花	6	422272015绿城2015申花	4	1	4-1-4-1(100.0%)	4141	2015绿城18	赵宇豪	CM	0	1993-04-07	60.5833	47.32	94	94	1	10	10	8	88.06	4	25	62	91.94	31.34	9.25	67	2	12.078	9.421	2	37.2	0.09	7.7	9.3	2	37.1522	509.713	1962.29	6162.47	3406.5
2015-08-11	2015	2015绿城	11	2015申花	6	422272015绿城2015申花	4	1	4-1-4-1(100.0%)	4141	2015绿城31	博桑契奇	CM	1	1988-05-22	60.5833	47.32	89	94	0	8	8.44944	16.8989	77.78	2.11236	50	68.6517	80	38.89	11.77	76.0449	2.44	11.9148	8.95535	7.39326	196.661	0.46	7.6	8.9	3.16854	196.632	1029.09	2089.69	5023.03	3575.86
2015-08-11	2015	2015绿城	11	2015申花	6	422272015绿城2015申花	4	1	4-1-4-1(100.0%)	4141	2015绿城14	冯刚	CM	0	1993-03-06	60.5833	47.32	94	94	1	6	6	9	81.25	3	33.33	45	82.22	37.5	9.42	48	2.13	11.779	9.226	11	204.5	0.48	7.5	9.1	0	204.466	795.153	2233.22	5169.35	3376.44
2015-08-11	2015	2015亚泰	8	2015富力	12	422272015亚泰2015富力	2	2	4-1-4-1 (100.0%)	4141	2015亚泰32	李光	CM	0	1991-06-20	54.4167	33.07	96	96	1	9	9	10	61.54	2	100	23	69.57	46.15	10.98	26	1.62	10.941	8.159	2	47.5	0.11	6.8	9	2	47.5419	296.126	1582.51	5280.96	3733.41
2015-08-11	2015	2015亚泰	8	2015富力	12	422272015亚泰2015富力	2	2	4-1-4-1 (100.0%)	4141	2015亚泰22	李尚	CM	0	1991-06-20	54.4167	33.07	63	96	0	3	4.57143	7.61905	68.75	6.09524	25	21.3333	64.29	43.75	9.46	24.381	2.38	11.6053	8.43276	12.1905	221.105	0.53	7.2	9.2	1.52381	221.174	471.956	2193.36	4943.48	3774.77
2015-08-11	2015	2015亚泰	8	2015富力	12	422272015亚泰2015富力	2	2	4-1-4-1 (100.0%)	4141	2015亚泰25	埃莱克	CM	1	1988-07-21	54.4167	33.07	80	96	0	13	15.6	13.2	69.44	2.4	50	37.2	74.19	41.67	11.57	43.2	1.72	11.5416	8.2344	4.8	76.32	0.19	7.2	9	1.2	76.3624	312.301	1598.97	5054.62	4499.43
2015-08-11	2015	2015宏运	14	2015申鑫	16	422272015宏运2015申鑫	1	2	4-1-4-1(100.0%)	4141	2015宏运8	张野	CM	0	1987-04-26	49.1833	53.57	97	97	1	13	13	13	74.51	4	25	46	73.91	33.33	14.29	51	1.94	11.073	7.274	1	25.1	0.06	6.8	8.9	6	25.0648	444.735	1705.01	4813.69	4084.3
2015-08-11	2015	2015宏运	14	2015申鑫	16	422272015宏运2015申鑫	1	2	4-1-4-1(100.0%)	4141	2015宏运26	秦升	CM	0	1986-11-02	49.1833	53.57	97	97	1	14	14	19	73.97	6	66.67	69	72.46	53.42	17	73	1.77	9.741	6.226	1	14.5	0.03	6	7.6	8	14.5252	178.054	1056.97	3792.84	4698.83
2015-08-23	2015	2015泰达	13	2015宏运	14	422392015泰达2015宏运	0	0	4-1-4-1 (100.0%)	4141	2015泰达3	波拉里干吉	CM	1	1992-04-19	48.3333	55.15	96	96	1	22	22	18	73.13	11	81.82	58	75.86	34.33	14.87	67	1.88	10.593	6.888	7	107.9	0.25	6.6	8.5	13	107.879	417.952	1612.58	4455.02	3999.42
2015-08-23	2015	2015泰达	13	2015宏运	14	422392015泰达2015宏运	0	0	4-1-4-1 (100.0%)	4141	2015泰达6	周海滨	CM	0	1985-07-19	48.3333	55.15	96	96	1	13	13	14	73.08	5	60	47	74.47	42.31	17.31	52	1.85	10.981	6.99	3	62.9	0.14	6.8	8.7	5	62.9498	613.297	1562.57	4520.96	4220.76
2015-08-23	2015	2015泰达	13	2015宏运	14	422392015泰达2015宏运	0	0	4-1-4-1 (100.0%)	4141	2015泰达32	瓦格纳·费雷拉·多斯·桑托斯	CM	1	1985-01-29	48.3333	55.15	88	96	0	5	5.45455	24	70.67	4.36364	50	70.9091	69.23	40	13.98	81.8182	1.96	10.6865	7.17491	10.9091	159.927	0.36	6.6	8.6	3.27273	159.979	759.224	1365.12	4346.25	4055.96
2015-08-23	2015	2015泰达	13	2015宏运	14	422392015泰达2015宏运	0	0	4-1-4-1 (100.0%)	4141	2015泰达4	卢卡斯·丰塞卡	CM	1	1985-08-02	48.3333	55.15	96	96	1	10	10	8	77.78	2	100	33	75.76	44.44	20.4	36	1.86	9.283	5.654	3	53.8	0.12	5.8	7	4	53.8096	267.893	968.774	3435.4	4556.71
2015-09-19	2015	2015上港	2	2015人和	15	422662015上港2015人和	3	1	4-1-4-1 (100.0%)	4141	2015上港10	孔卡	CM	1	1983-05-11	55.5167	52.83	95	95	1	7	7	21	73.75	6	50	69	73.91	30	13.64	80	2.74	10.23	7.496	5	72	0.18	6.4	8.1	1	72.0332	458.183	1654.57	3954.04	4091.51
2015-09-19	2015	2015上港	2	2015人和	15	422662015上港2015人和	3	1	4-1-4-1 (100.0%)	4141	2015上港8	达维	CM	1	1984-04-06	55.5167	52.83	95	95	1	6	6	14	82.05	6	83.33	70	82.86	24.36	13.44	78	2.41	10.962	8.036	2	28.9	0.07	6.9	8.7	2	28.895	537.612	1851.16	4953.29	3591.19
2015-09-19	2015	2015上港	2	2015人和	15	422662015上港2015人和	3	1	4-1-4-1 (100.0%)	4141	2015上港6	蔡慧康	CM	0	1989-10-10	55.5167	52.83	95	95	1	12	12	4	93.1	1	0	58	91.38	43.1	10.44	58	1.88	10.588	7.581	4	44.9	0.1	6.6	8.2	3	44.8821	512.143	1313.89	4514.39	4202.68
2015-09-27	2015	2015绿城	11	2015亚泰	8	422742015绿城2015亚泰	0	1	4-1-4-1 (100.0%)	4141	2015绿城18	赵宇豪	CM	0	1993-04-07	58.8333	49.44	96	96	1	20	20	13	77.19	7	71.43	55	78.18	50.88	11.12	57	1.74	11.588	8.711	3	54	0.12	7.2	8.9	7	54.0197	357.301	1758.19	5780.95	3637.32
2015-09-27	2015	2015绿城	11	2015亚泰	8	422742015绿城2015亚泰	0	1	4-1-4-1 (100.0%)	4141	2015绿城31	博桑契奇	CM	1	1988-05-22	58.8333	49.44	60	96	0	4	6.4	9.6	77.78	3.2	0	35.2	86.36	51.85	16.71	43.2	1.48	13.32	10.672	6.4	87.04	0.21	8.3	9.8	0	87.0327	1249.07	3101.21	5595.6	3286.41
2015-09-27	2015	2015绿城	11	2015亚泰	8	422742015绿城2015亚泰	0	1	4-1-4-1 (100.0%)	4141	2015绿城14	冯刚	CM	0	1993-03-06	58.8333	49.44	79	96	0	5	6.07595	13.3671	73.81	0	0	48.6076	72.5	50	11.3	51.038	1.83	12.7012	10.125	15.7975	263.089	0.61	7.9	9.8	1.21519	263.089	926.761	2670.33	5912.24	2928.71
2015-09-27	2015	2015苏宁	9	2015力帆	10	422742015苏宁2015力帆	1	2	4-1-4-1 (100.0%)	4141	2015苏宁8	刘建业	CM	0	1987-06-17	55.4167	59.78	79	96	0	13	15.7975	8.50633	88.71	6.07595	60	72.9114	90	25.81	15.47	75.3418	2.56	10.3802	7.85134	2.43038	48	0.12	6.4	8.2	1.21519	48.0105	215.103	1061.03	5519.47	3536.99
2015-09-27	2015	2015苏宁	9	2015力帆	10	422742015苏宁2015力帆	1	2	4-1-4-1 (100.0%)	4141	2015苏宁16	萨米尔	CM	1	1987-04-23	55.4167	59.78	96	96	1	4	4	10	84.85	2	50	56	83.93	19.7	13.51	66	2.85	9.94	7.309	7	143.6	0.34	6.2	7.9	0	143.587	442.208	1247.1	3920.12	4186.84
2015-09-27	2015	2015苏宁	9	2015力帆	10	422742015苏宁2015力帆	1	2	4-1-4-1 (100.0%)	4141	2015苏宁22	吴曦	CM	0	1989-02-19	55.4167	59.78	96	96	1	3	3	19	73.24	4	75	64	75	25.35	12.01	71	2.37	10.802	7.909	7	111.5	0.26	6.7	8.6	2	111.506	654.722	1558.23	4296.51	4181.41
2015-10-18	2015	2015绿城	11	2015宏运	14	422952015绿城2015宏运	0	0	4-1-4-1 (100.0%)	4141	2015绿城18	赵宇豪	CM	0	1993-04-07	59.2333	55.39	97	97	1	17	17	6	92.21	8	75	73	94.52	31.17	14.49	77	1.83	11.849	9.197	8	172	0.4	7.3	9.3	4	171.964	557.898	1789.97	5797.08	3532.48
2015-10-18	2015	2015绿城	11	2015宏运	14	422952015绿城2015宏运	0	0	4-1-4-1 (100.0%)	4141	2015绿城25	黄希扬	CM	0	1985-06-14	59.2333	55.39	77	97	0	10	12.5974	18.8961	77.27	7.55844	0	75.5844	73.33	31.82	19.5	83.1429	2.15	11.4939	8.6456	6.2987	102.543	0.24	7	8.9	1.25974	102.541	575.226	1875.32	4796.67	4143.86
2015-10-18	2015	2015绿城	11	2015宏运	14	422952015绿城2015宏运	0	0	4-1-4-1 (100.0%)	4141	2015绿城20	安塔尔	CM	1	1980-09-12	59.2333	55.39	62	97	0	7	10.9516	14.0806	79.55	6.25806	25	59.4516	84.21	25	9.69	68.8387	2.11	11.5524	8.67837	6.25806	137.834	0.32	7.1	8.9	4.69355	137.823	616.029	1971.93	4776.15	4050.71
2015-10-25	2015	2015绿城	11	2015苏宁	9	423022015绿城2015苏宁	1	1	4-1-4-1 (100.0%)	4141	2015绿城18	赵宇豪	CM	0	1993-04-07	61.85	49.83	94	94	1	8	8	4	92.59	3	66.67	53	92.45	44.44	7.86	54	1.65	10.95	8.446	4	52.4	0.13	7	8.3	5	52.3886	504.523	1373.97	5081.59	3937.42
2015-10-25	2015	2015绿城	11	2015苏宁	9	423022015绿城2015苏宁	1	1	4-1-4-1 (100.0%)	4141	2015绿城14	冯刚	CM	0	1993-03-06	61.85	49.83	69	94	0	6	8.17391	21.7971	76.47	6.81159	40	84.4638	72.58	39.71	7.74	92.6377	2.13	12.0361	9.36049	12.2609	185.684	0.44	7.7	9.4	4.08696	185.696	978.185	2148.24	5518.28	3205.54
2015-10-25	2015	2015绿城	11	2015苏宁	9	423022015绿城2015苏宁	1	1	4-1-4-1 (100.0%)	4141	2015绿城20	安塔尔	CM	1	1980-09-12	61.85	49.83	94	94	1	11	11	9	87.84	7	71.43	69	86.96	29.73	10.86	74	2.19	11.352	8.813	0	0	0	7.3	8.7	2	0	460.369	1978.13	4855.83	4057.2
2016-03-05	2016	2016苏宁	2	2016鲁能	14	424342016苏宁2016鲁能	3	0	4-1-4-1 (100.0%)	4141	2016苏宁7	拉米雷斯	CM	1	1987-03-24	59.7	35.41	84	94	0	7	7.83333	16.7857	70	13.4286	16.67	50.3571	77.78	28	12.95	55.9524	2.46	11.8048	9.12695	12.3095	383.833	0.9	7.5	9.1	4.47619	383.862	538.021	1740.65	5256.66	3885.71
2016-03-05	2016	2016苏宁	2	2016鲁能	14	424342016苏宁2016鲁能	3	0	4-1-4-1 (100.0%)	4141	2016苏宁22	吴曦	CM	0	1989-02-19	59.7	35.41	94	94	1	11	11	11	77.08	8	62.5	43	81.4	31.25	13.11	48	2.23	11.793	8.816	6	127	0.31	7.5	8.9	1	127.024	810.923	1880.78	4951.72	4022.89
2016-03-05	2016	2016苏宁	2	2016鲁能	14	424342016苏宁2016鲁能	3	0	4-1-4-1 (100.0%)	4141	2016苏宁12	张晓彬（大）	CM	0	1993-10-23	59.7	35.41	94	94	1	17	17	8	66.67	4	75	22	59.09	62.5	12.77	24	1.54	11.035	8.481	3	96.7	0.24	7	8.5	4	96.7442	525.77	1494.31	5007.06	3911.47
2016-04-16	2016	2016苏宁	2	2016申花	4	424762016苏宁2016申花	2	0	4-1-4-1 (100.0%)	4141	2016苏宁7	拉米雷斯	CM	1	1987-03-24	45.75	59.53	92	96	0	8	8.34783	19.8261	68.33	8.34783	87.5	45.913	79.55	28.33	11.24	62.6087	2.1	10.848	7.13113	7.30435	125.113	0.3	6.8	9.3	8.34783	125.085	686.665	1563.45	4600.6	3872.18
2016-04-16	2016	2016苏宁	2	2016申花	4	424762016苏宁2016申花	2	0	4-1-4-1 (100.0%)	4141	2016苏宁12	张晓彬（大）	CM	0	1993-10-23	45.75	59.53	96	96	1	5	5	6	88	5	60	50	88	28	11.93	50	1.92	10.163	6.519	8	152.9	0.36	6.3	8.5	3	152.944	494.03	1080.24	4273.13	4162.57
2016-04-16	2016	2016苏宁	2	2016申花	4	424762016苏宁2016申花	2	0	4-1-4-1 (100.0%)	4141	2016苏宁22	吴曦	CM	0	1989-02-19	45.75	59.53	96	96	1	6	6	13	78.33	5	20	54	77.78	18.33	10.41	60	2.63	10.315	6.596	6	104.7	0.25	6.4	8.6	2	104.718	423.759	1392.68	4211.67	4182.68
2016-04-23	2016	2016国安	5	2016宏运	11	424832016国安2016宏运	0	0	4-1-4-1 (100.0%)	4141	2016国安21	雷纳托.奥古斯托	CM	1	1988-02-08	47.0333	57.91	96	96	1	4	4	26	68.67	6	33.33	67	59.7	33.73	17	83	2.39	9.571	5.972	7	148.8	0.36	5.9	7.6	4	148.849	429.182	1104.18	3437.25	4451.54
2016-04-23	2016	2016国安	5	2016宏运	11	424832016国安2016宏运	0	0	4-1-4-1 (100.0%)	4141	2016国安5	拉尔夫	CM	1	1984-06-09	47.0333	57.91	96	96	1	21	21	9	82.35	6	50	46	78.26	29.41	13.68	51	2.1	10.247	6.69	5	69.5	0.16	6.4	8.6	3	69.5141	328.46	1378.25	4513.03	3957.55
2016-04-23	2016	2016国安	5	2016宏运	11	424832016国安2016宏运	0	0	4-1-4-1 (100.0%)	4141	2016国安8	朴成	CM	0	1989-08-21	47.0333	57.91	96	96	1	9	9	11	81.67	8	75	53	83.02	28.33	9.87	60	2.45	10.968	7.519	5	88.7	0.21	6.8	9.6	1	88.7026	616.977	2054.24	4420.42	3787.98
2016-04-23	2016	2016苏宁	2	2016富力	6	424832016苏宁2016富力	1	1	4-1-4-1 (100.0%)	4141	2016苏宁7	拉米雷斯	CM	1	1987-03-24	51.35	47.65	55	95	0	8	13.8182	13.8182	77.78	15.5455	77.78	53.5455	77.42	47.22	7.73	62.1818	1.97	11.2998	8.37209	8.63636	98.8	0.24	7	8.6	1.72727	98.8292	382.19	1750.09	4721.07	4347.78
2016-04-23	2016	2016苏宁	2	2016富力	6	424832016苏宁2016富力	1	1	4-1-4-1 (100.0%)	4141	2016苏宁12	张晓彬（大）	CM	0	1993-10-23	51.35	47.65	95	95	1	7	7	7	83.72	1	100	39	87.18	23.26	12.56	43	2.21	10.513	7.247	8	127.7	0.3	6.6	8.5	0	127.726	441.97	1100.86	4386.39	4456.39
2016-04-23	2016	2016苏宁	2	2016富力	6	424832016苏宁2016富力	1	1	4-1-4-1 (100.0%)	4141	2016苏宁22	吴曦	CM	0	1989-02-19	51.35	47.65	84	95	0	5	5.65476	7.91667	83.72	1.13095	100	45.2381	82.5	27.91	15.07	48.631	2.23	10.0259	6.7925	3.39286	51.7976	0.12	6.3	7.7	2.2619	51.8361	245.564	1208.88	3916.64	4602.97
2016-04-08	2016	2016富力	6	2016富德	9	424682016富力2016富德	0	0	4-1-4-1 (100.0%)	4141	2016富力32	陈志钊	CM	0	1988-03-14	63	60.22	94	94	1	11	11	17	69.64	6	50	47	72.34	28.57	12.97	56	2.57	12.649	9.965	5	76.3	0.19	8	9.5	2	76.303	753.313	2055.47	6137.62	3626.23
2016-04-08	2016	2016富力	6	2016富德	9	424682016富力2016富德	0	0	4-1-4-1 (100.0%)	4141	2016富力7	斯文森	CM	1	1987-02-07	63	60.22	94	94	1	8	8	5	94.79	6	50	91	97.8	15.63	13.99	96	2.53	11.661	9.196	3	74.5	0.17	7.4	8.8	2	74.4606	505.672	1555.2	5696.15	3829.9
2016-04-08	2016	2016富力	6	2016富德	9	424682016富力2016富德	0	0	4-1-4-1 (100.0%)	4141	2016富力33	汪嵩	CM	0	1983-10-12	63	60.22	94	94	1	10	10	12	84.21	2	50	71	83.1	26.32	13.24	76	2.04	11.771	9.078	2	29.1	0.07	7.5	8.6	5	29.0999	485.369	1835.69	5306.01	4114.9
2016-04-08	2016	2016富德	9	2016富力	6	424682016富德2016富力	0	0	4-1-4-1 (100.0%)	4141	2016富德23	裴育文	CM	0	1985-07-04	63	39.78	94	94	1	10	10	16	65.22	7	57.14	44	68.18	54.35	14.05	46	1.67	11	8.519	2	34.4	0.09	7	8.1	4	34.394	343.437	1397	4938.09	4287.55
2016-04-08	2016	2016富德	9	2016富力	6	424682016富德2016富力	0	0	4-1-4-1 (100.0%)	4141	2016富德14	尹比加兰	CM	1	1990-05-07	63	39.78	94	94	1	8	8	13	79.03	3	33.33	60	78.33	45.16	10.72	62	2.32	10.917	8.668	2	30.9	0.08	6.9	8.3	2	30.9029	399.701	1138.77	5384.14	3963.65
2016-04-08	2016	2016富德	9	2016富力	6	424682016富德2016富力	0	0	4-1-4-1 (100.0%)	4141	2016富德33	孙君	CM	0	1993-04-29	63	39.78	77	94	0	7	8.54545	10.987	78.57	3.66234	33.33	41.5065	85.29	38.1	6.24	51.2727	1.9	12.7889	10.3962	3.66234	77.1532	0.19	8.1	9.6	1.22078	77.1063	493.811	2148.95	6759.29	3309.39
2016-05-21	2016	2016苏宁	2	2016泰达	10	425112016苏宁2016泰达	0	1	4-1-4-1 (100.0%)	4141	2016苏宁7	拉米雷斯	CM	1	1987-03-24	56.65	63.01	64	95	0	8	11.875	20.7812	65.85	10.3906	42.86	53.4375	66.67	24.39	140.33	60.8594	2.71	11.4698	8.28578	10.3906	237.352	0.54	7.1	8.8	4.45312	237.286	463.575	1559.02	4747.02	4463.6
2016-05-21	2016	2016苏宁	2	2016泰达	10	425112016苏宁2016泰达	0	1	4-1-4-1 (100.0%)	4141	2016苏宁12	张晓彬（大）	CM	0	1993-10-23	56.65	63.01	73	95	0	9	11.7123	14.3151	83.82	1.30137	100	87.1918	82.09	29.41	13.2	88.4932	2.15	11.1202	8.01904	6.50685	158.637	0.37	6.9	8.6	3.90411	158.637	651.43	1210.25	4758.21	4342.07
2016-05-21	2016	2016苏宁	2	2016泰达	10	425112016苏宁2016泰达	0	1	4-1-4-1 (100.0%)	4141	2016苏宁22	吴曦	CM	0	1989-02-19	56.65	63.01	95	95	1	5	5	20	76.47	4	50	78	76.92	25.88	14.17	85	2.31	10.668	7.637	3	61	0.15	6.7	8.1	5	60.9815	329.795	1317.52	4371.68	4587.9
2016-07-23	2016	2016富德	9	2016富力	6	425742016富德2016富力	3	1	4-1-4-1 (100.0%)	4141	2016富德24	李浩杰	CM	0	1993-07-03	61.2	36.26	83	95	0	12	13.7349	10.3012	72.73	3.43373	66.67	33.1928	79.31	57.58	11.99	37.7711	1.55	11.6392	8.67705	3.43373	97.6325	0.23	7.3	8.6	0	97.5928	615.172	1635.54	5009.31	4281.72
2016-07-23	2016	2016富德	9	2016富力	6	425742016富德2016富力	3	1	4-1-4-1 (100.0%)	4141	2016富德14	尹比加兰	CM	1	1990-05-07	61.2	36.26	92	95	0	13	13.4239	18.587	73.53	8.26087	37.5	62.9891	75.41	44.12	12.69	70.2174	1.91	11.6613	9.15098	3.09783	37.2772	0.09	7.3	8.9	6.19565	37.321	687.138	1852.01	5234.74	3849.66
2016-07-23	2016	2016富德	9	2016富力	6	425742016富德2016富力	3	1	4-1-4-1 (100.0%)	4141	2016富德8	池忠国	CM	0	1989-10-26	61.2	36.26	95	95	1	6	6	15	73.68	1	100	54	77.78	45.61	11.69	57	1.81	12.226	9.601	4	42.8	0.11	7.6	9.4	2	42.81	576.637	2112.18	5784.75	3709.37
2016-07-30	2016	2016富德	9	2016鲁能	14	425812016富德2016鲁能	2	1	4-1-4-1 (100.0%)	4141	2016富德23	裴育文	CM	0	1985-07-04	57.1167	45.28	95	95	1	19	19	17	65.31	7	71.43	47	65.96	48.98	12.8	49	1.73	10.695	7.917	6	111.8	0.26	6.7	8.3	12	111.838	404.369	1433.23	4350.21	4395.2
2016-07-30	2016	2016富德	9	2016鲁能	14	425812016富德2016鲁能	2	1	4-1-4-1 (100.0%)	4141	2016富德14	尹比加兰	CM	1	1990-05-07	57.1167	45.28	95	95	1	9	9	14	77.42	7	42.86	56	80.36	46.77	20	62	1.9	11.321	8.421	6	88.8	0.21	7.2	8.9	5	88.7857	455.793	1630.16	5034.49	4111.7
2016-07-30	2016	2016富德	9	2016鲁能	14	425812016富德2016鲁能	2	1	4-1-4-1 (100.0%)	4141	2016富德8	池忠国	CM	0	1989-10-26	57.1167	45.28	90	95	0	10	10.5556	16.8889	76.81	6.33333	66.67	65.4444	79.03	34.78	11.83	72.8333	2.13	11.7526	8.72944	2.11111	50.7722	0.12	7.3	9.3	0	50.7861	542.863	2052.87	5074.8	4031.14
2016-07-09	2016	2016富德	9	2016申花	4	425602016富德2016申花	2	0	4-1-4-1 (100.0%)	4141	2016富德24	李浩杰	CM	0	1993-07-03	52.1	41.53	97	97	1	15	15	16	65.22	7	28.57	40	65	58.7	15.7	46	1.5	10.303	7.167	3	67	0.16	6.4	8.3	5	66.9898	346.93	1269.89	3965.68	4653.14
2016-07-09	2016	2016富德	9	2016申花	4	425602016富德2016申花	2	0	4-1-4-1 (100.0%)	4141	2016富德14	尹比加兰	CM	1	1990-05-07	52.1	41.53	97	97	1	8	8	18	64.71	3	33.33	47	68.09	43.14	14.29	51	2.31	10.607	7.597	3	58.8	0.14	6.5	8.7	1	58.7956	503.606	1493.49	4331.89	4218.81
2016-07-09	2016	2016富德	9	2016申花	4	425602016富德2016申花	2	0	4-1-4-1 (100.0%)	4141	2016富德8	池忠国	CM	0	1989-10-26	52.1	41.53	92	97	0	6	6.32609	11.5978	77.08	5.27174	40	44.2826	83.33	31.25	13.01	50.6087	2.17	10.6373	7.73259	3.16304	51.3467	0.12	6.6	9	3.16304	51.3011	433.919	1796.29	4153.96	4202.24
2016-09-10	2016	2016泰达	10	2016建业	13	426232016泰达2016建业	2	1	4-1-4-1 (100.0%)	4141	2016泰达26	曹阳	CM	0	1981-12-15	54.1	56.96	94	94	1	22	22	16	75	12	58.33	56	78.57	39.06	12.59	64	1.88	11.087	7.573	2	34.5	0.08	7	8.4	10	34.4826	251.217	1082.86	5492.76	4226.11
2016-09-10	2016	2016泰达	10	2016建业	13	426232016泰达2016建业	2	1	4-1-4-1 (100.0%)	4141	2016泰达22	郭皓	CM	0	1993-01-14	54.1	56.96	66	94	0	8	11.3939	7.12121	87.8	5.69697	25	54.1212	84.21	43.9	11.68	58.3939	1.85	10.5109	7.41461	4.27273	109.952	0.26	6.6	8.3	7.12121	109.889	220.475	1495.18	4844.18	3841.86
2016-09-10	2016	2016泰达	10	2016建业	13	426232016泰达2016建业	2	1	4-1-4-1 (100.0%)	4141	2016泰达10	蒙特罗	CM	1	1987-07-26	54.1	56.96	83	94	0	6	6.79518	21.5181	67.8	5.66265	80	62.2892	56.36	38.98	15.85	66.8193	2.05	10.4091	7.1474	1.13253	14.6096	0.04	6.6	7.8	5.66265	14.6087	374.133	1590.67	4301.77	4128.41
2016-09-16	2016	2016亚泰	12	2016富力	6	426292016亚泰2016富力	3	1	4-1-4-1 (100.0%)	4141	2016亚泰4	马季奇	CM	1	1980-09-26	54.45	39.45	97	97	1	11	11	6	79.31	4	50	27	88.89	44.83	11.83	29	2.38	11.395	8.391	4	87.7	0.21	7	9.2	6	87.7343	631.56	2073.4	4964.4	3638.23
2016-09-16	2016	2016亚泰	12	2016富力	6	426292016亚泰2016富力	3	1	4-1-4-1 (100.0%)	4141	2016亚泰32	李光	CM	0	1991-06-20	54.45	39.45	83	97	0	10	11.6867	8.18072	70.83	4.6747	50	25.7108	72.73	54.17	10.31	28.0482	2	11.8422	9.02451	3.50602	75.7301	0.17	7.3	9.9	4.6747	75.7224	682.233	2468.06	5283.12	3332.7
2016-09-16	2016	2016亚泰	12	2016富力	6	426292016亚泰2016富力	3	1	4-1-4-1 (100.0%)	4141	2016亚泰36	裴帅	CM	0	1993-01-14	54.45	39.45	77	97	0	4	5.03896	12.5974	70.59	3.77922	33.33	40.3117	71.88	20.59	12.69	42.8312	3.06	11.4107	8.21477	6.2987	116.778	0.28	7	8.8	1.25974	116.765	461.721	1732.57	5150.65	3948.52
2016-09-18	2016	2016上港	3	2016绿城	15	426312016上港2016绿城	2	1	4-1-4-1 (100.0%)	4141	2016上港21	于海	CM	0	1987-06-04	51.5333	50.65	95	95	1	5	5	5	87.5	3	33.33	38	92.11	35	7.2	40	2.17	10.355	7.007	2	59.2	0.14	6.5	8.2	3	59.1658	350.242	1263.78	4510.35	4171.07
2016-09-18	2016	2016上港	3	2016绿城	15	426312016上港2016绿城	2	1	4-1-4-1 (100.0%)	4141	2016上港6	蔡慧康	CM	0	1989-10-10	51.5333	50.65	95	95	1	8	8	5	84.85	6	83.33	31	87.1	30.3	13.72	33	1.94	9.706	6.759	5	99.2	0.24	6.1	7.9	4	99.1604	474.064	986.967	3933.03	4212.32
2016-09-18	2016	2016上港	3	2016绿城	15	426312016上港2016绿城	2	1	4-1-4-1 (100.0%)	4141	2016上港11	吕文君	CM	0	1989-03-11	51.5333	50.65	90	95	0	6	6.33333	19	67.86	4.22222	75	55.9444	66.04	55.36	12.63	59.1111	1.71	10.5376	7.26433	5.27778	80.0111	0.2	6.6	8.2	4.22222	79.981	348.401	1310.06	4930.22	3868.96
2016-10-15	2016	2016富德	9	2016泰达	10	426582016富德2016泰达	1	2	4-1-4-1 (100.0%)	4141	2016富德23	裴育文	CM	0	1985-07-04	58.2667	50.47	94	94	1	21	21	21	76.4	9	22.22	84	77.38	43.82	14.18	89	1.85	10.997	8.173	4	58	0.13	7	8.4	10	57.961	550.54	1351.43	4519.51	4517.89
2016-10-15	2016	2016富德	9	2016泰达	10	426582016富德2016泰达	1	2	4-1-4-1 (100.0%)	4141	2016富德14	尹比加兰	CM	1	1990-05-07	58.2667	50.47	94	94	1	10	10	22	66.67	4	25	56	73.21	45.45	10.5	66	1.83	10.897	8.394	2	59.3	0.15	6.9	8.6	1	59.2831	419.557	1625.5	4953.21	3839.04
2016-10-15	2016	2016富德	9	2016泰达	10	426582016富德2016泰达	1	2	4-1-4-1 (100.0%)	4141	2016富德8	池忠国	CM	0	1989-10-26	58.2667	50.47	94	94	1	11	11	13	82.89	5	60	69	85.51	31.58	9.72	76	2.24	11.542	8.914	4	77.5	0.19	7.3	9.2	2	77.4633	427.549	1968.4	5165.58	3903.16
2016-10-22	2016	2016华夏	7	2016泰达	10	426652016华夏2016泰达	5	0	4-1-4-1 (100.0%)	4141	2016华夏25	姆比亚	CM	1	1986-05-20	54.7667	56.57	96	96	1	9	9	10	79.59	10	60	45	86.67	44.9	7.86	49	2.08	11.699	8.414	8	178.1	0.42	7.3	9.2	9	178.092	894.864	1882.09	5081.44	3662.78
2016-10-22	2016	2016华夏	7	2016泰达	10	426652016华夏2016泰达	5	0	4-1-4-1 (100.0%)	4141	2016华夏6	罗森文	CM	0	1993-01-16	54.7667	56.57	96	96	1	13	13	13	85.71	5	80	86	88.37	46.15	10.14	91	1.73	11.246	8.277	7	118.7	0.29	7.1	9.1	10	118.652	453.499	1864.25	5296.62	3512.93
2016-10-22	2016	2016华夏	7	2016泰达	10	426652016华夏2016泰达	5	0	4-1-4-1 (100.0%)	4141	2016华夏30	李行	CM	0	1989-09-19	54.7667	56.57	91	96	0	8	8.43956	10.5495	86.67	1.05495	0	78.0659	82.43	41.33	9.01	79.1209	2.2	10.9588	7.91842	2.10989	29.3275	0.07	6.8	8.7	2.10989	29.2859	342.763	1796.71	5128.57	3661.12
2016-10-26	2016	2016华夏	7	2016绿城	15	426692016华夏2016绿城	0	0	4-1-4-1 (100.0%)	4141	2016华夏25	姆比亚	CM	1	1986-05-20	51.7333	59.79	94	94	1	9	9	11	73.81	11	27.27	36	75	35.71	8.81	42	2.26	11.761	8.171	5	59.1	0.14	7.4	9.5	7	59.107	816.015	1827.16	5391.28	3667.57
2016-10-26	2016	2016华夏	7	2016绿城	15	426692016华夏2016绿城	0	0	4-1-4-1 (100.0%)	4141	2016华夏6	罗森文	CM	0	1993-01-16	51.7333	59.79	94	94	1	23	23	19	79.79	3	100	89	80.9	31.91	13.37	94	2.14	10.29	7.168	4	74.8	0.19	6.5	8.3	11	74.8135	334.813	1184.17	4573.94	4122.62
2016-10-26	2016	2016华夏	7	2016绿城	15	426692016华夏2016绿城	0	0	4-1-4-1 (100.0%)	4141	2016华夏30	李行	CM	0	1989-09-19	51.7333	59.79	66	94	0	8	11.3939	5.69697	93.1	2.84848	100	79.7576	91.07	32.76	10.35	82.6061	2.34	10.1833	7.16679	1.42424	15.3818	0.04	6.5	8.5	2.84848	15.4163	240.786	1307.9	4688.84	3930.27
2016-10-26	2016	2016富德	9	2016永昌	16	426692016富德2016永昌	2	0	4-1-4-1 (100.0%)	4141	2016富德23	裴育文	CM	0	1985-07-04	57.9833	38.05	96	96	1	15	15	11	69.44	10	50	35	71.43	55.56	10.04	36	1.53	11.357	8.687	1	18.9	0.04	7.1	9	10	18.8944	703.4	2094.89	4609.74	3930.21
2016-10-26	2016	2016富德	9	2016永昌	16	426692016富德2016永昌	2	0	4-1-4-1 (100.0%)	4141	2016富德14	尹比加兰	CM	1	1990-05-07	57.9833	38.05	96	96	1	15	15	18	71.43	6	66.67	57	70.18	52.38	15.32	63	1.95	12.026	9.359	3	69.5	0.17	7.5	9.7	5	69.4548	735.213	2415.12	5110.23	3696.34
2016-10-26	2016	2016富德	9	2016永昌	16	426692016富德2016永昌	2	0	4-1-4-1 (100.0%)	4141	2016富德8	池忠国	CM	0	1989-10-26	57.9833	38.05	94	96	0	16	16.3404	11.234	78.43	10.2128	50	49.0213	83.33	35.29	8.98	52.0851	2.04	12.8865	10.0136	4.08511	62.7064	0.15	8	10.4	6.12766	62.727	1010.37	2946	5264.62	3602.54
2016-10-30	2016	2016亚泰	12	2016申花	4	426732016亚泰2016申花	1	0	4-1-4-1 (100.0%)	4141	2016亚泰4	马季奇	CM	1	1980-09-26	40.1	49.19	94	94	1	15	15	13	67.5	5	40	37	67.57	37.5	15.56	40	2.08	9.866	6.502	4	56.2	0.13	6.3	8.5	4	56.25	512.767	1513.39	3994.15	3789.56
2016-10-30	2016	2016亚泰	12	2016申花	4	426732016亚泰2016申花	1	0	4-1-4-1 (100.0%)	4141	2016亚泰32	李光	CM	0	1991-06-20	40.1	49.19	92	94	0	11	11.2391	4.08696	88.57	4.08696	25	30.6522	80	31.43	8.64	35.7609	2.26	11.0389	7.13583	2.04348	32.0826	0.07	7	9.3	1.02174	32.0897	346.952	1947.1	5090.21	3622.5
2016-10-30	2016	2016亚泰	12	2016申花	4	426732016亚泰2016申花	1	0	4-1-4-1 (100.0%)	4141	2016亚泰36	裴帅	CM	0	1993-01-14	40.1	49.19	94	94	1	9	9	13	78.33	5	20	52	71.15	28.33	10.98	60	2.7	10.563	6.595	2	23.8	0.06	6.7	8.7	5	23.8041	331.809	1588.56	4697.74	3921.36
2016-10-30	2016	2016富德	9	2016绿城	15	426732016富德2016绿城	2	2	4-1-4-1 (100.0%)	4141	2016富德23	裴育文	CM	0	1985-07-04	62.1333	47.58	97	97	1	21	21	14	83.72	9	44.44	84	84.52	40.7	11.79	86	1.8	11.175	8.633	3	58.4	0.13	6.9	8.4	2	58.4035	376.79	1720.2	5007.21	4012.61
2016-10-30	2016	2016富德	9	2016绿城	15	426732016富德2016绿城	2	2	4-1-4-1 (100.0%)	4141	2016富德14	尹比加兰	CM	1	1990-05-07	62.1333	47.58	80	97	0	7	8.4875	13.3375	83.82	7.275	66.67	78.8125	87.69	47.06	11.69	82.45	2.21	10.9695	8.82457	0	0	0	6.8	8.3	3.6375	0	344.462	1635.07	5317.07	3672.86
2016-10-30	2016	2016富德	9	2016绿城	15	426732016富德2016绿城	2	2	4-1-4-1 (100.0%)	4141	2016富德8	池忠国	CM	0	1989-10-26	62.1333	47.58	97	97	1	8	8	13	84.88	7	42.86	81	85.19	19.77	9.04	86	2.22	11.87	9.385	8	142.3	0.33	7.3	9.1	2	142.278	577.664	2102.28	5017.29	4030.83
2017-04-01	2017	2017华夏	4	2017恒丰	8	428262017华夏2017恒丰	1	0	4-1-4-1 (100.0%)	4141	2017华夏25	姆比亚	CM	1	1986-05-20	48.5167	63.67	94	94	1	16	16	8	89.47	5	20	75	88	40.79	11.65	76	1.87	10.526	7.168	4	128.4	0.3	6.7	8.9	7	128.358	588.663	1323.33	4479.51	4006.19
2017-04-01	2017	2017华夏	4	2017恒丰	8	428262017华夏2017恒丰	1	0	4-1-4-1 (100.0%)	4141	2017华夏10	埃尔纳内斯	CM	1	1985-05-29	48.5167	63.67	94	94	1	9	9	16	82.02	6	50	81	80.25	33.71	14.33	89	2.15	10.824	7.494	5	64.1	0.16	6.9	9.3	4	64.1391	757.218	2172.61	4197.14	3633.07
2017-04-08	2017	2017泰达	13	2017恒丰	8	428332017泰达2017恒丰	0	0	4-1-4-1 (100.0%)	4141	2017泰达22	郭皓	CM	0	1993-01-14	44.1833	46.96	94	94	1	5	5	11	67.65	3	66.67	30	66.67	38.24	11.81	34	1.97	9.463	6.055	1	31.4	0.07	6	8.2	0	31.3735	246.696	928.703	4192.24	4063.89
2017-04-08	2017	2017泰达	13	2017恒丰	8	428332017泰达2017恒丰	0	0	4-1-4-1 (100.0%)	4141	2017泰达27	古德利	CM	1	1991-11-16	44.1833	46.96	94	94	1	17	17	15	69.39	7	57.14	43	74.42	36.73	16.27	49	2.02	9.717	6.228	3	63.9	0.15	6.2	8.5	9	63.8687	382.887	1031.31	3640.7	4598.34
2017-04-08	2017	2017泰达	13	2017恒丰	8	428332017泰达2017恒丰	0	0	4-1-4-1 (100.0%)	4141	2017泰达6	王栋	CM	0	1981-09-10	44.1833	46.96	94	94	1	10	10	16	68	8	62.5	43	69.77	48	10.82	50	1.98	9.592	6.068	4	84.8	0.2	6.1	8.2	2	84.7674	355.552	1208.92	3790.24	4152.63
2017-04-21	2017	2017权健	3	2017国安	9	428462017权健2017国安	1	1	4-1-4-1 (100.0%)	4141	2017权健28	维特塞尔	CM	1	1989-01-12	50.1	39.57	95	95	1	11	11	10	77.78	4	50	41	82.93	40	11.94	45	2.4	11.04	7.942	10	166.8	0.4	7	9.5	4	166.776	890.235	2022.15	4122.79	3838.44
2017-04-21	2017	2017权健	3	2017国安	9	428462017权健2017国安	1	1	4-1-4-1 (100.0%)	4141	2017权健8	张修维	CM	0	1996-03-13	50.1	39.57	95	95	1	10	10	10	77.78	5	40	37	78.38	44.44	9.33	45	1.76	10.93	7.895	12	232.7	0.55	6.9	9.5	4	232.658	786.172	1824.45	4395.03	3691.97
2017-04-21	2017	2017权健	3	2017国安	9	428462017权健2017国安	1	1	4-1-4-1 (100.0%)	4141	2017权健3	王杰	CM	0	1989-01-14	50.1	39.57	53	95	0	8	14.3396	5.37736	80	8.96226	40	23.3019	76.92	53.33	9.7	26.8868	1.73	11.1078	7.69142	3.58491	100.736	0.24	6.9	9.8	5.37736	100.725	670.739	1829.79	4751.99	3753.8
2017-04-23	2017	2017亚泰	7	2017建业	14	428482017亚泰2017建业	1	0	4-1-4-1 (100.0%)	4141	2017亚泰10	胡斯蒂	CM	0	1983-04-18	40.4333	57.29	97	97	1	8	8	26	64.86	8	87.5	63	63.49	48.65	15.24	74	1.7	10.625	6.274	9	137.6	0.33	6.6	9.3	3	137.629	761.936	1782.3	3835.64	4107.57
2017-04-23	2017	2017亚泰	7	2017建业	14	428482017亚泰2017建业	1	0	4-1-4-1 (100.0%)	4141	2017亚泰21	何超	CM	0	1995-04-19	40.4333	57.29	78	97	0	15	18.6538	9.94872	80.95	6.21795	60	48.5	79.49	52.38	11.83	52.2308	1.69	10.2136	6.58854	6.21795	132.815	0.31	6.3	9.5	6.21795	132.87	472.243	1601.47	4215.71	3791.27
2017-04-23	2017	2017亚泰	7	2017建业	14	428482017亚泰2017建业	1	0	4-1-4-1 (100.0%)	4141	2017亚泰6	裴帅	CM	0	1993-01-14	40.4333	57.29	66	97	0	4	5.87879	19.1061	63.89	5.87879	50	45.5606	64.52	44.44	8.82	52.9091	1.97	10.9169	6.58865	4.40909	127.864	0.28	6.7	9	2.93939	127.89	346.168	1792.95	3898.87	4751.34
2017-04-29	2017	2017富德	15	2017亚泰	7	428542017富德2017亚泰	1	0	4-1-4-1 (100.0%)	4141	2017富德3	田依浓	CM	0	1991-02-18	51.4833	42.94	95	95	1	9	9	7	84.78	4	75	44	81.82	39.13	10.54	46	1.74	11.137	8.035	3	30.3	0.08	7	9.4	6	30.2793	637.044	2133.06	4573.04	3763.58
2017-04-29	2017	2017富德	15	2017亚泰	7	428542017富德2017亚泰	1	0	4-1-4-1 (100.0%)	4141	2017富德14	尹比加兰	CM	1	1990-05-07	51.4833	42.94	95	95	1	9	9	21	72.37	4	25	70	71.43	56.58	14.22	76	1.78	11.669	8.316	8	140.7	0.34	7.4	9.7	2	140.667	726.256	2355.22	4638.77	3807.84
2017-04-29	2017	2017富德	15	2017亚泰	7	428542017富德2017亚泰	1	0	4-1-4-1 (100.0%)	4141	2017富德8	池忠国	CM	0	1989-10-26	51.4833	42.94	95	95	1	13	13	17	75.36	8	37.5	56	76.79	28.99	14.24	69	2.28	11.06	7.961	4	99.7	0.23	7	9.3	4	99.6812	700.044	1975.06	4207.75	4077.54
2017-04-29	2017	2017富德	15	2017亚泰	7	428542017富德2017亚泰	1	0	4-1-4-1 (100.0%)	4141	2017富德13	金波	CM	0	1993-01-20	51.4833	42.94	84	95	0	8	9.04762	18.0952	56.76	11.3095	10	31.6667	50	21.62	8.71	41.8452	2.3	11.4735	8.05125	9.04762	170.435	0.42	7.2	9.4	2.2619	170.454	712.873	2250.58	4488.68	3850.53
2017-05-27	2017	2017权健	3	2017泰达	13	428822017权健2017泰达	3	0	4-1-4-1 (100.0%)	4141	2017权健28	维特塞尔	CM	1	1989-01-12	48.1667	44.59	95	95	1	11	11	10	65.52	4	25	24	75	48.28	8.51	29	1.86	10.781	7.498	7	143.6	0.35	6.8	9.3	5	143.579	783.888	1839.92	4161.01	3852.17
2017-05-27	2017	2017权健	3	2017泰达	13	428822017权健2017泰达	3	0	4-1-4-1 (100.0%)	4141	2017权健39	王永珀	CM	0	1987-01-19	48.1667	44.59	84	95	0	5	5.65476	10.1786	75.68	1.13095	0	35.0595	70.97	35.14	13.73	41.8452	2.14	10.6434	7.0006	4.52381	83.125	0.19	6.7	8.9	3.39286	83.1458	497.031	1518.96	4424.74	4119.48
2017-05-27	2017	2017权健	3	2017泰达	13	428822017权健2017泰达	3	0	4-1-4-1 (100.0%)	4141	2017权健7	赵旭日	CM	0	1985-12-03	48.1667	44.59	95	95	1	23	23	12	75.51	3	100	46	71.74	53.06	14.36	49	1.82	10.417	6.902	3	50.8	0.12	6.6	8.6	13	50.8295	289.732	1396.54	4403.31	4276.86
2017-06-03	2017	2017恒大	1	2017富德	15	428892017恒大2017富德	3	1	4-1-4-1 (100.0%)	4141	2017恒大8	保利尼奥	CM	1	1988-07-25	58.6833	53.97	94	94	1	8	8	8	89.33	5	40	71	91.55	17.33	8.29	75	2.65	11.088	8.636	6	117	0.29	7.1	8.8	5	116.991	669.973	1669.91	4710.61	3920.72
2017-06-03	2017	2017恒大	1	2017富德	15	428892017恒大2017富德	3	1	4-1-4-1 (100.0%)	4141	2017恒大16	黄博文（恒大）	CM	0	1987-07-13	58.6833	53.97	48	94	0	8	15.6667	7.83333	89.47	1.95833	100	74.4167	89.47	42.11	14.61	74.4167	2.18	10.6514	8.34054	11.75	146.483	0.35	6.8	8.4	1.95833	146.516	509.833	1582.15	4245.04	4168.13
2017-06-03	2017	2017恒大	1	2017富德	15	428892017恒大2017富德	3	1	4-1-4-1 (100.0%)	4141	2017恒大4	徐新	CM	0	1994-04-19	58.6833	53.97	46	94	0	13	26.5652	12.2609	81.82	6.13043	100	63.3478	77.42	33.33	11.66	67.4348	1.91	10.5546	7.88578	4.08696	117.296	0.28	6.7	8.2	4.08696	117.286	614.655	1189.82	4567.34	4064.77
2017-06-03	2017	2017恒大	1	2017富德	15	428892017恒大2017富德	3	1	4-1-4-1 (100.0%)	4141	2017恒大10	郑智	CM	0	1980-08-20	58.6833	53.97	94	94	1	8	8	17	79.52	6	66.67	73	84.93	31.33	11.44	83	2.43	11.136	8.72	2	32.4	0.08	7.1	8.9	5	32.4087	445.75	1967.02	4909.59	3781.6
2017-06-17	2017	2017权健	3	2017华夏	4	429032017权健2017华夏	0	1	4-1-4-1 (100.0%)	4141	2017权健28	维特塞尔	CM	1	1989-01-12	51.1833	46.35	95	95	1	13	13	10	83.87	6	33.33	57	82.46	32.26	14.76	62	2.45	10.814	7.854	9	195.6	0.47	6.8	9.2	2	195.556	640.787	1931.96	4087.79	3958.02
2017-06-17	2017	2017权健	3	2017华夏	4	429032017权健2017华夏	0	1	4-1-4-1 (100.0%)	4141	2017权健39	王永珀	CM	0	1987-01-19	51.1833	46.35	70	95	0	5	6.78571	16.2857	65.71	2.71429	0	40.7143	73.33	31.43	18.26	47.5	2.4	10.8924	8.02479	5.42857	119.7	0.28	6.8	8.8	1.35714	119.71	641.704	1458.68	4582.93	4089.72
2017-06-17	2017	2017权健	3	2017华夏	4	429032017权健2017华夏	0	1	4-1-4-1 (100.0%)	4141	2017权健7	赵旭日	CM	0	1985-12-03	51.1833	46.35	95	95	1	13	13	14	72	3	33.33	45	71.11	36	10.92	50	1.98	10.593	7.576	4	60.7	0.14	6.7	8.9	0	60.6589	367.151	1740.36	4216.85	4208.47
2017-06-18	2017	2017宏运	16	2017鲁能	6	429042017宏运2017鲁能	0	3	4-1-4-1(100.0%)	4141	2017宏运8	张野	CM	0	1987-04-26	56.9667	37.17	66	94	0	3	4.27273	12.8182	64	2.84848	50	34.1818	66.67	48	14.4	35.6061	1.84	12.1203	9.66633	5.69697	98.9848	0.23	7.7	9.5	1.42424	98.9846	518.959	2272.48	5733.37	3496.24
2017-06-18	2017	2017宏运	16	2017鲁能	6	429042017宏运2017鲁能	0	3	4-1-4-1(100.0%)	4141	2017宏运10	桑一非	CM	0	1989-02-18	56.9667	37.17	94	94	1	4	4	14	77.78	2	50	57	78.95	17.46	17.84	63	2.78	11.566	8.898	2	20.2	0.05	7.4	9.4	1	20.2281	723.388	2202.45	5217.78	3402.3
2017-06-18	2017	2017宏运	16	2017鲁能	6	429042017宏运2017鲁能	0	3	4-1-4-1(100.0%)	4141	2017宏运6	杨宇	CM	0	1985-04-18	56.9667	37.17	52	94	0	5	9.03846	14.4615	65.22	5.42308	66.67	36.1538	75	52.17	7.31	41.5769	1.87	11.4228	8.97519	0	0	0	7.3	8.9	5.42308	0	814.068	2067.44	4609.83	3930.91
2017-06-30	2017	2017申花	11	2017宏运	16	429162017申花2017宏运	8	1	4-1-4-1 (100.0%)	4141	2017申花10	吉奥瓦尼·莫雷诺	CM	1	1986-07-01	53.6833	54.55	93	93	1	8	8	28	69.89	8	62.5	82	76.83	35.48	11.83	93	2.48	9.61	6.793	11	288.2	0.68	6.2	7.6	12	288.175	409.513	1012.03	3144.33	4756.31
2017-06-30	2017	2017申花	11	2017宏运	16	429162017申花2017宏运	8	1	4-1-4-1 (100.0%)	4141	2017申花13	瓜林	CM	1	1986-06-30	53.6833	54.55	93	93	1	13	13	12	77.78	5	60	45	86.67	25.93	11.76	54	2.35	10.014	7.235	8	181.8	0.43	6.4	8.1	3	181.832	754.893	1299.52	3527.98	4249.88
2017-06-30	2017	2017申花	11	2017宏运	16	429162017申花2017宏运	8	1	4-1-4-1 (100.0%)	4141	2017申花37	孙世林	CM	0	1989-10-24	53.6833	54.55	93	93	1	6	6	3	94.55	0	0	53	92.45	45.45	11.18	55	1.96	9.817	7.414	2	51.6	0.12	6.3	8.3	2	51.588	279.105	1380.84	4317.3	3788.36
2017-07-02	2017	2017权健	3	2017恒大	1	429182017权健2017恒大	4	3	4-1-4-1 (100.0%)	4141	2017权健28	维特塞尔	CM	1	1989-01-12	44.35	39.93	98	98	1	14	14	7	85.11	3	66.67	39	84.62	36.17	14.5	47	2.17	10.019	6.499	9	201.8	0.46	6.1	8.8	5	201.778	446.469	1407.78	3888.89	4073.99
2017-07-02	2017	2017权健	3	2017恒大	1	429182017权健2017恒大	4	3	4-1-4-1 (100.0%)	4141	2017权健39	王永珀	CM	0	1987-01-19	44.35	39.93	92	98	0	6	6.3913	13.8478	59.38	2.13043	50	28.7609	59.26	43.75	11.44	34.087	2.28	10.1909	6.50422	4.26087	78.0804	0.17	6.2	8.8	3.19565	78.1337	435.365	1309.03	4029.76	4338.51
2017-07-02	2017	2017权健	3	2017恒大	1	429182017权健2017恒大	4	3	4-1-4-1 (100.0%)	4141	2017权健7	赵旭日	CM	0	1985-12-03	44.35	39.93	98	98	1	2	2	6	73.91	2	0	20	75	52.17	13.18	23	1.83	9.996	6.393	3	58.9	0.14	6.1	8.6	2	58.9106	474.584	1475.89	3418.98	4567.91
2017-07-07	2017	2017权健	3	2017富力	5	429232017权健2017富力	2	1	4-1-4-1 (100.0%)	4141	2017权健28	维特塞尔	CM	1	1989-01-12	48.4333	38.9	95	95	1	14	14	11	79.63	4	50	49	83.67	33.33	14.26	54	2.52	10.483	7.457	8	162.2	0.39	6.6	9.2	5	162.227	615.847	1714.46	4232.99	3757.66
2017-07-07	2017	2017权健	3	2017富力	5	429232017权健2017富力	2	1	4-1-4-1 (100.0%)	4141	2017权健8	张修维	CM	0	1996-03-13	48.4333	38.9	57	95	0	1	1.66667	13.3333	52.94	1.66667	100	25	53.33	35.29	11.33	28.3333	1.88	10.4933	6.945	5	97.1667	0.24	6.6	9.2	5	97.1875	596.729	1651.45	4193.04	3954.78
2017-07-07	2017	2017权健	3	2017富力	5	429232017权健2017富力	2	1	4-1-4-1 (100.0%)	4141	2017权健7	赵旭日	CM	0	1985-12-03	48.4333	38.9	83	95	0	5	5.72289	9.15663	69.23	3.43373	33.33	27.4699	70.83	46.15	11.98	29.759	1.69	10.2806	7.06663	1.14458	21.747	0.05	6.5	9	3.43373	21.7045	591.234	1489.47	4013.77	4164.75
2017-08-05	2017	2017亚泰	7	2017申花	11	429522017亚泰2017申花	1	1	4-1-4-1 (100.0%)	4141	2017亚泰17	范晓冬	CM	0	1987-03-02	48.8167	45.41	97	97	1	9	9	18	68.97	5	100	53	73.58	43.1	10.38	58	2.26	11.875	6.998	9	129.5	0.31	7.3	8.6	6	129.498	818.235	1656.61	5555.97	3714.44
2017-08-05	2017	2017亚泰	7	2017申花	11	429522017亚泰2017申花	1	1	4-1-4-1 (100.0%)	4141	2017亚泰27	张力	CM	0	1989-08-06	48.8167	45.41	69	97	0	3	4.21739	4.21739	91.43	2.81159	100	43.5797	100	25.71	11.07	49.2029	2.43	10.1864	6.31484	11.2464	267.101	0.61	6.3	7.9	1.4058	267.084	474.963	1154.54	4453.84	3835.92
2017-08-05	2017	2017亚泰	7	2017申花	11	429522017亚泰2017申花	1	1	4-1-4-1 (100.0%)	4141	2017亚泰21	何超	CM	0	1995-04-19	48.8167	45.41	97	97	1	7	7	6	86.05	6	50	42	83.33	41.86	15.7	43	1.84	9.705	6.274	2	30.1	0.07	6	7.7	3	30.0829	421.375	1326.97	4031.39	3895.65
2017-08-06	2017	2017权健	3	2017上港	2	429532017权健2017上港	0	0	4-1-4-1 (100.0%)	4141	2017权健28	维特塞尔	CM	1	1989-01-12	42.2333	48.19	95	95	1	15	15	9	81.63	4	75	46	82.61	48.98	13.13	49	1.8	9.879	6.444	2	34.1	0.08	6.2	9.2	6	34.1016	556.644	1505.82	3901.35	3881.3
2017-08-06	2017	2017权健	3	2017上港	2	429532017权健2017上港	0	0	4-1-4-1 (100.0%)	4141	2017权健8	张修维	CM	0	1996-03-13	42.2333	48.19	95	95	1	11	11	12	77.36	6	50	49	77.55	47.17	10.85	53	1.98	10.198	6.603	8	152.3	0.36	6.4	9.4	2	152.314	571.629	1573.68	4000.32	3899.58
2017-08-06	2017	2017权健	3	2017上港	2	429532017权健2017上港	0	0	4-1-4-1 (100.0%)	4141	2017权健7	赵旭日	CM	0	1985-12-03	42.2333	48.19	84	95	0	8	9.04762	5.65476	83.33	9.04762	37.5	30.5357	81.48	40	14.16	33.9286	1.87	9.38804	5.79726	0	0	0	5.9	8.5	2.2619	0	408.008	1131.08	3372.45	4476.77
2017-08-10	2017	2017权健	3	2017国安	9	429572017权健2017国安	2	2	4-1-4-1 (100.0%)	4141	2017权健28	维特塞尔	CM	1	1989-01-12	44.7833	45.82	94	94	1	20	20	11	75	7	42.86	41	73.17	40.91	13.15	44	2.07	9.605	6.264	4	107.2	0.26	6.1	8.4	7	107.196	459.741	1161.16	3585.61	4291.57
2017-08-10	2017	2017权健	3	2017国安	9	429572017权健2017国安	2	2	4-1-4-1 (100.0%)	4141	2017权健8	张修维	CM	0	1996-03-13	44.7833	45.82	94	94	1	11	11	13	60.61	0	0	25	64	42.42	10.93	33	1.97	10.127	6.597	5	141.7	0.34	6.4	8.8	4	141.682	604.891	1477.35	3727.71	4175.5
2017-08-10	2017	2017权健	3	2017国安	9	429572017权健2017国安	2	2	4-1-4-1 (100.0%)	4141	2017权健7	赵旭日	CM	0	1985-12-03	44.7833	45.82	81	94	0	8	9.28395	12.7654	54.17	2.32099	0	25.5309	59.09	58.33	13.46	27.8519	1.5	9.08783	5.74677	0	0	0	5.8	7.7	5.80247	0	348.687	952.813	2957.22	4829.35
2017-08-13	2017	2017富德	15	2017亚泰	7	429602017富德2017亚泰	1	1	4-1-4-1 (100.0%)	4141	2017富德23	裴育文	CM	0	1985-07-04	48.1667	44.14	96	96	1	15	15	14	73.08	5	60	51	70.59	51.92	14.85	52	1.54	9.351	6.137	0	0	0	5.8	7.6	12	0	453.739	894.199	3285.28	4717.59
2017-08-13	2017	2017富德	15	2017亚泰	7	429602017富德2017亚泰	1	1	4-1-4-1 (100.0%)	4141	2017富德33	孙君	CM	0	1993-04-29	48.1667	44.14	96	96	1	6	6	11	76.09	7	28.57	40	82.5	41.3	7.65	46	1.74	11.416	7.899	12	234.2	0.55	7.1	9.8	3	234.204	614.838	2066.28	5000.51	3500.23
2017-08-13	2017	2017富德	15	2017亚泰	7	429602017富德2017亚泰	1	1	4-1-4-1 (100.0%)	4141	2017富德8	池忠国	CM	0	1989-10-26	48.1667	44.14	96	96	1	13	13	12	85	3	66.67	74	85.14	32.5	13.81	80	2.19	9.918	6.906	0	0	0	6.2	8.6	2	0	519.861	1462.03	3525.02	4410.98
2017-08-19	2017	2017富德	15	2017苏宁	12	429662017富德2017苏宁	0	4	4-1-4-1(100.0%)	4141	2017富德23	裴育文	CM	0	1985-07-04	56.4333	56.21	95	95	1	28	28	13	84.52	7	71.43	81	82.72	42.86	11.26	84	1.99	10.744	7.72	8	112.5	0.27	6.8	8.2	7	112.472	435.516	1368.17	4346.08	4482.06
2017-08-19	2017	2017富德	15	2017苏宁	12	429662017富德2017苏宁	0	4	4-1-4-1(100.0%)	4141	2017富德3	田依浓	CM	0	1991-02-18	56.4333	56.21	95	95	1	10	10	20	77.78	7	28.57	78	83.33	32.22	8.25	90	2.01	11.482	8.661	5	93.2	0.22	7.2	9.2	5	93.2483	432.59	2335.01	4914.65	3706.76
2017-08-19	2017	2017富德	15	2017苏宁	12	429662017富德2017苏宁	0	4	4-1-4-1(100.0%)	4141	2017富德8	池忠国	CM	0	1989-10-26	56.4333	56.21	95	95	1	23	23	24	75.51	7	57.14	92	73.91	35.71	12.57	98	1.93	10.865	8.128	4	90.5	0.2	6.9	8.6	3	90.4535	569.808	1719.05	4152.69	4333.49
2017-09-08	2017	2017亚泰	7	2017恒大	1	429862017亚泰2017恒大	1	3	4-1-4-1 (100.0%)	4141	2017亚泰17	范晓冬	CM	0	1987-03-02	54.4667	51.36	68	95	0	7	9.77941	15.3676	71.79	2.79412	50	47.5	64.71	30.77	10.81	54.4853	2.23	10.144	7.315	6.98529	171.419	0.4	6.3	8	2.79412	171.448	431.629	1294.79	3575.17	4671.39
2017-09-08	2017	2017亚泰	7	2017恒大	1	429862017亚泰2017恒大	1	3	4-1-4-1 (100.0%)	4141	2017亚泰27	张力	CM	0	1989-08-06	54.4667	51.36	68	95	0	6	8.38235	12.5735	78.57	4.19118	66.67	51.6912	83.78	33.33	11.92	58.6765	1.88	10.6638	7.87243	4.19118	99.75	0.24	6.7	8.6	2.79412	99.7767	489.685	1701.98	4302.37	4069.72
2017-09-08	2017	2017亚泰	7	2017恒大	1	429862017亚泰2017恒大	1	3	4-1-4-1 (100.0%)	4141	2017亚泰21	何超	CM	0	1995-04-19	54.4667	51.36	95	95	1	10	10	9	82.35	2	0	48	83.33	29.41	14.92	51	2.08	9.814	7.533	6	151.9	0.36	6.2	8.3	2	151.92	399.869	1116.47	4330.46	3814.87
2017-09-10	2017	2017富德	15	2017国安	9	429882017富德2017国安	4	4	4-1-4-1 (100.0%)	4141	2017富德3	田依浓	CM	0	1991-02-18	56.45	41.19	96	96	1	18	18	17	67.92	7	57.14	52	67.31	47.17	11.14	53	1.83	11.423	8.545	1	10.2	0.02	7.1	9.1	4	10.1608	498.909	2021.91	5150.48	3741.42
2017-09-10	2017	2017富德	15	2017国安	9	429882017富德2017国安	4	4	4-1-4-1 (100.0%)	4141	2017富德8	池忠国	CM	0	1989-10-26	56.45	41.19	96	96	1	6	6	17	73.44	3	0	61	68.85	34.38	15.24	64	2.23	11.237	8.4	5	67.1	0.16	7	8.9	0	67.0776	460.2	2063.9	4320.7	4325.1
2017-09-10	2017	2017富德	15	2017国安	9	429882017富德2017国安	4	4	4-1-4-1 (100.0%)	4141	2017富德33	孙君	CM	0	1993-04-29	56.45	41.19	96	96	1	9	9	12	73.91	1	0	44	72.73	39.13	16.24	46	2.11	11.749	8.644	0	0	0	7.3	9.2	3	0	589.9	2236.58	5186.92	3735.74
2017-09-15	2017	2017亚泰	7	2017泰达	13	429932017亚泰2017泰达	5	1	4-1-4-1 (100.0%)	4141	2017亚泰17	范晓冬	CM	0	1987-03-02	43.9	42.49	96	96	1	1	1	12	64.71	3	33.33	25	72	20.59	7.59	34	2.15	10.33	6.329	9	133.6	0.31	6.4	8.6	0	133.594	847.664	1153.27	3673.63	4522.23
2017-09-15	2017	2017亚泰	7	2017泰达	13	429932017亚泰2017泰达	5	1	4-1-4-1 (100.0%)	4141	2017亚泰21	何超	CM	0	1995-04-19	43.9	42.49	96	96	1	13	13	9	68.97	5	60	28	67.86	62.07	11.23	29	1.72	9.946	6.472	8	141.2	0.32	6.2	8.8	3	141.186	642.913	1045.4	3996.14	4120.11
2017-09-15	2017	2017亚泰	7	2017泰达	13	429932017亚泰2017泰达	5	1	4-1-4-1 (100.0%)	4141	2017亚泰24	阎峰	CM	0	1982-02-07	43.9	42.49	68	96	0	8	11.2941	8.47059	76	4.23529	33.33	35.2941	72	48	10.39	35.2941	1.72	9.76518	6.27671	1.41176	28.2353	0.07	6	8.7	4.23529	28.2531	447.189	1543.48	3588.82	4157.27
2017-09-23	2017	2017富德	15	2017宏运	16	430012017富德2017宏运	1	0	4-1-4-1 (100.0%)	4141	2017富德23	裴育文	CM	0	1985-07-04	55.8333	53.98	95	95	1	26	26	15	80	8	12.5	70	80	45.33	12	75	1.75	10.233	7.264	1	9.2	0.02	6.4	7.8	3	9.18863	442.43	1258.51	3854.73	4667.91
2017-09-23	2017	2017富德	15	2017宏运	16	430012017富德2017宏运	1	0	4-1-4-1 (100.0%)	4141	2017富德3	田依浓	CM	0	1991-02-18	55.8333	53.98	85	95	0	9	10.0588	19	73.02	8.94118	62.5	63.7059	78.95	17.46	13.25	70.4118	2.22	11.2357	8.59694	3.35294	60.4647	0.15	7	8.8	3.35294	60.4956	633.866	2083.85	4483.58	3974.36
2017-09-23	2017	2017富德	15	2017宏运	16	430012017富德2017宏运	1	0	4-1-4-1 (100.0%)	4141	2017富德8	池忠国	CM	0	1989-10-26	55.8333	53.98	95	95	1	7	7	15	81.71	9	44.44	75	82.67	32.93	12.75	82	2.15	11.118	8.248	6	105.5	0.25	7	8.9	1	105.478	704.542	1681.44	4347.12	4279.09
2017-10-13	2017	2017富德	15	2017恒大	1	430212017富德2017恒大	3	4	4-1-4-1 (100.0%)	4141	2017富德23	裴育文	CM	0	1985-07-04	54	41.8	99	99	1	18	18	13	67.5	4	100	39	66.67	52.5	13.82	40	1.68	11.173	7.971	6	123.4	0.28	6.8	8.9	9	123.442	699.944	1716.14	4339.91	4293.76
2017-10-13	2017	2017富德	15	2017恒大	1	430212017富德2017恒大	3	4	4-1-4-1 (100.0%)	4141	2017富德3	田依浓	CM	0	1991-02-18	54	41.8	99	99	1	4	4	11	78.43	3	0	46	84.78	37.25	11.51	51	1.98	11.094	8.115	2	25.2	0.06	6.7	9	0	25.2287	564.448	1952.94	4484.9	4066.5
2017-10-13	2017	2017富德	15	2017恒大	1	430212017富德2017恒大	3	4	4-1-4-1 (100.0%)	4141	2017富德8	池忠国	CM	0	1989-10-26	54	41.8	99	99	1	13	13	11	81.03	6	16.67	52	82.69	29.31	10.03	58	2.19	10.973	8.024	5	98.4	0.23	6.6	8.9	1	98.3937	677.263	1669.99	4043.24	4484.14
2017-10-14	2017	2017权健	3	2017鲁能	6	430222017权健2017鲁能	0	0	4-1-4-1 (100.0%)	4141	2017权健28	维特塞尔	CM	1	1989-01-12	49.9	41.66	95	95	1	8	8	16	70.91	7	42.86	49	77.55	43.64	9.21	55	2.27	10.991	7.737	12	204.3	0.49	6.9	9.3	5	204.275	967.333	1867.98	3913.62	4038
2017-10-14	2017	2017权健	3	2017鲁能	6	430222017权健2017鲁能	0	0	4-1-4-1 (100.0%)	4141	2017权健3	王杰	CM	0	1989-01-14	49.9	41.66	95	95	1	17	17	11	69.44	9	11.11	31	74.19	50	8.95	36	1.58	10.003	7.022	3	81.4	0.2	6.3	8.4	5	81.3757	484.083	1247.18	4113.82	4076.79
2017-10-14	2017	2017权健	3	2017鲁能	6	430222017权健2017鲁能	0	0	4-1-4-1 (100.0%)	4141	2017权健7	赵旭日	CM	0	1985-12-03	49.9	41.66	92	95	0	6	6.19565	22.7174	48.84	6.19565	50	36.1413	48.57	27.91	15	44.4022	1.88	10.3643	7.03516	0	0	0	6.5	8.5	3.09783	0	631.543	1631.85	3688.25	4412.36
2017-10-21	2017	2017富德	15	2017建业	14	430292017富德2017建业	1	2	4-1-4-1 (100.0%)	4141	2017富德23	裴育文	CM	0	1985-07-04	62.1	61.49	95	95	1	13	13	16	82.02	12	50	86	82.56	39.33	12.18	89	1.85	9.639	7.043	11	210.4	0.49	6.1	6.8	8	210.442	632.762	1434.6	3558.05	3802.73
2017-10-21	2017	2017富德	15	2017建业	14	430292017富德2017建业	1	2	4-1-4-1 (100.0%)	4141	2017富德3	田依浓	CM	0	1991-02-18	62.1	61.49	95	95	1	14	14	16	84.91	5	40	101	86.14	26.42	10.99	106	2.2	11.283	8.89	11	156.8	0.38	7.1	8.6	4	156.794	724.024	1692.26	5287.42	3422.92
2017-10-21	2017	2017富德	15	2017建业	14	430292017富德2017建业	1	2	4-1-4-1 (100.0%)	4141	2017富德8	池忠国	CM	0	1989-10-26	62.1	61.49	95	95	1	13	13	12	87.88	7	42.86	96	87.5	28.28	13.88	99	2.48	10.976	8.437	15	290.3	0.7	6.9	8.2	5	290.257	597.58	1730.61	4895.44	3461.98
2018-03-17	2018	2018力帆	13	2018苏宁	5	431762018力帆2018苏宁	4	1	4-1-4-1 (100.0%)	4141	2018力帆15	阿吉雷	CM	1	1990-06-27	51.25	47.82	90	96	0	11	11.7333	22.4	59.62	13.8667	61.54	51.2	58.33	44.23	13.99	55.4667	1.81	10.4661	7.25653	4.26667	82.1333	0.2	6.5	8.5	8.53333	82.0955	665.441	1569.34	4386.88	3762.68
2018-03-17	2018	2018力帆	13	2018苏宁	5	431762018力帆2018苏宁	4	1	4-1-4-1 (100.0%)	4141	2018力帆8	丁捷	CM	0	1987-04-29	51.25	47.82	96	96	1	17	17	18	74.65	6	83.33	68	73.53	42.25	14.87	71	2.06	11.388	8.195	3	54.2	0.13	7.1	9.6	4	54.2181	608.653	1866.17	5229.94	3629.07
2018-03-17	2018	2018力帆	13	2018苏宁	5	431762018力帆2018苏宁	4	1	4-1-4-1 (100.0%)	4141	2018力帆10	彭欣力	CM	0	1991-07-22	51.25	47.82	96	96	1	13	13	13	77.59	7	57.14	52	76.92	37.93	9.9	58	1.88	11.046	7.936	2	38.1	0.09	6.8	9.3	5	38.1459	545.103	1920.4	4794.21	3748.15
2018-03-04	2018	2018苏宁	5	2018恒丰	16	431632018苏宁2018恒丰	3	1	4-1-4-1 (100.0%)	4141	2018苏宁3	田依浓	CM	0	1991-02-18	53	45.44	98	98	1	7	7	10	74.36	11	54.55	36	75	43.59	10.21	39	2.23	11.144	7.818	6	96	0.22	6.8	8.9	4	95.9552	571.165	1764.66	4666.01	4046.65
2018-03-04	2018	2018苏宁	5	2018恒丰	16	431632018苏宁2018恒丰	3	1	4-1-4-1 (100.0%)	4141	2018苏宁22	吴曦	CM	0	1989-02-19	53	45.44	66	98	0	6	8.90909	20.7879	54.84	8.90909	83.33	41.5758	53.57	35.48	17.65	46.0303	2.13	10.8305	7.46582	4.45455	84.4879	0.19	6.6	8.4	2.9697	84.4274	603.655	1421.02	3907.65	4813.18
2018-03-04	2018	2018苏宁	5	2018恒丰	16	431632018苏宁2018恒丰	3	1	4-1-4-1 (100.0%)	4141	2018苏宁16	高天意	CM	0	1998-07-01	53	45.44	98	98	1	10	10	8	83.67	5	20	44	86.36	24.49	10.73	49	2.04	10.454	7.334	0	0	0	6.4	8.3	1	0	311.773	1360.67	4559.8	4221.73
2018-03-09	2018	2018亚泰	15	2018恒大	2	431682018亚泰2018恒大	0	5	4-1-4-1 (100.0%)	4141	2018亚泰17	范晓冬	CM	0	1987-03-02	48.1167	47.41	94	94	1	7	7	13	66.67	5	20	34	67.65	33.33	12.9	39	1.97	11.057	7.37	12	261.8	0.65	7	9.2	0	261.765	1075.69	1832.41	3586.82	4299.82
2018-03-09	2018	2018亚泰	15	2018恒大	2	431682018亚泰2018恒大	0	5	4-1-4-1 (100.0%)	4141	2018亚泰21	何超	CM	0	1995-04-19	48.1167	47.41	94	94	1	10	10	15	73.21	5	40	54	68.52	33.93	15.36	56	2.25	10.542	7.688	16	277.8	0.67	6.7	9.6	4	277.778	758.025	1686.81	4208.55	3610.69
2018-03-09	2018	2018亚泰	15	2018恒大	2	431682018亚泰2018恒大	0	5	4-1-4-1 (100.0%)	4141	2018亚泰27	张力	CM	0	1989-08-06	48.1167	47.41	94	94	1	10	10	6	86.05	3	100	41	82.93	41.86	11.48	43	1.98	10.472	7.304	7	98.8	0.24	6.7	9.1	2	98.7794	633.491	1864.6	4005.07	3870.02
2018-04-14	2018	2018泰达	14	2018富力	10	432042018泰达2018富力	2	1	4-1-4-1 (100.0%)	4141	2018泰达22	郭皓	CM	0	1993-01-14	57.2333	44.53	96	96	1	8	8	8	75	2	50	31	70.97	53.13	8.9	32	1.75	10.976	8.29	3	66.2	0.16	6.8	8.7	5	66.1768	460.524	1512.43	4944.88	3992.04
2018-04-14	2018	2018泰达	14	2018富力	10	432042018泰达2018富力	2	1	4-1-4-1 (100.0%)	4141	2018泰达10	米克尔	CM	1	1987-04-22	57.2333	44.53	96	96	1	11	11	16	72.41	7	57.14	47	82.98	31.03	10.05	58	2.45	10.979	8.183	5	113.2	0.26	6.8	8.6	4	113.18	708.939	1632.2	4250.78	4274
2018-04-14	2018	2018泰达	14	2018富力	10	432042018泰达2018富力	2	1	4-1-4-1 (100.0%)	4141	2018泰达6	高嘉润	CM	0	1995-04-24	57.2333	44.53	72	96	0	10	13.3333	14.6667	73.81	5.33333	75	48	69.44	45.24	9.32	56	1.93	11.6627	8.66533	5.33333	94.4	0.22	7.3	9	5.33333	94.3438	728.289	1726.15	4683.25	4430.24
2018-04-28	2018	2018华夏	6	2018权健	9	432182018华夏2018权健	3	0	4-1-4-1 (100.0%)	4141	2018华夏28	张呈栋	CM	0	1989-02-09	50.5167	52.99	97	97	1	9	9	20	69.23	12	41.67	62	66.13	53.85	10	65	1.77	11.306	7.474	3	55.1	0.13	7	8.9	11	55.1368	492.494	1522.2	4996.6	4239.76
2018-04-28	2018	2018华夏	6	2018权健	9	432182018华夏2018权健	3	0	4-1-4-1 (100.0%)	4141	2018华夏14	马斯切拉诺	CM	1	1984-06-08	50.5167	52.99	97	97	1	11	11	12	84.21	5	20	75	85.33	32.89	14.4	76	2.46	10.332	7.291	1	11.3	0.03	6.4	8.7	2	11.2871	445.092	1260.52	4897.56	3717.5
2018-04-28	2018	2018华夏	6	2018权健	9	432182018华夏2018权健	3	0	4-1-4-1 (100.0%)	4141	2018华夏31	徐天沅	CM	0	1997-05-08	50.5167	52.99	87	97	0	8	8.91954	14.4943	63.89	4.45977	25	30.1034	74.07	33.33	3.88	40.1379	2.11	11.4304	7.88376	7.8046	204.034	0.45	7	8.9	4.45977	204.005	738.216	1411.03	5204.31	3873.22
2018-05-12	2018	2018华夏	6	2018恒大	2	432322018华夏2018恒大	2	2	4-1-4-1 (100.0%)	4141	2018华夏14	马斯切拉诺	CM	1	1984-06-08	55.85	52.2	95	95	1	12	12	9	89.16	7	57.14	82	87.8	31.33	17.49	83	2.27	10.509	7.875	3	36.9	0.09	6.6	8.5	3	36.9245	326.649	1385.49	4792.35	3967.86
2018-05-12	2018	2018华夏	6	2018恒大	2	432322018华夏2018恒大	2	2	4-1-4-1 (100.0%)	4141	2018华夏6	罗森文	CM	0	1993-01-16	55.85	52.2	86	95	0	9	9.94186	11.0465	82.14	4.4186	50	56.3372	82.35	37.5	12.79	61.8605	2.13	10.165	7.47407	1.10465	27.2849	0.07	6.4	8	5.52326	27.2328	321.735	1382.91	3951.27	4481.68
2018-05-12	2018	2018华夏	6	2018恒大	2	432322018华夏2018恒大	2	2	4-1-4-1 (100.0%)	4141	2018华夏10	埃尔纳内斯	CM	1	1985-05-29	55.85	52.2	95	95	1	3	3	12	72.73	8	62.5	38	68.42	22.73	7.65	44	2.82	10.479	7.836	6	68.2	0.16	6.6	8.4	3	68.1537	868.012	1688.92	3780.15	4073.68
2018-05-12	2018	2018权健	9	2018鲁能	3	432322018权健2018鲁能	1	1	4-1-4-1 (100.0%)	4141	2018权健2	吴伟	CM	0	1997-02-05	48.2833	44.54	59	99	0	10	16.7797	10.0678	72.73	8.38983	40	31.8814	89.47	54.55	10.08	36.9153	1.41	11.4068	8.25056	3.35593	44.8017	0.11	6.8	9.4	3.35593	44.8504	423.028	1972.41	5153.73	3812.85
2018-05-12	2018	2018权健	9	2018鲁能	3	432322018权健2018鲁能	1	1	4-1-4-1 (100.0%)	4141	2018权健28	维特塞尔	CM	1	1989-01-12	48.2833	44.54	99	99	1	6	6	7	85.11	4	75	47	82.98	31.91	12.52	47	2.68	10.84	7.436	7	113	0.27	6.6	9.2	5	112.985	487.085	2034.66	4215.22	3989.69
2018-05-12	2018	2018权健	9	2018鲁能	3	432322018权健2018鲁能	1	1	4-1-4-1 (100.0%)	4141	2018权健6	裴帅	CM	0	1993-01-14	48.2833	44.54	72	99	0	9	12.375	16.5	68.42	2.75	100	45.375	66.67	23.68	14.29	52.25	2.53	11.4056	7.986	6.875	119.625	0.28	6.9	9.5	2.75	119.68	524.377	1854.15	4667.33	4240.21
2018-05-19	2018	2018华夏	6	2018力帆	13	432392018华夏2018力帆	2	1	4-1-4-1 (100.0%)	4141	2018华夏6	罗森文	CM	0	1993-01-16	51.25	52.39	95	95	1	9	9	12	73.33	10	40	39	82.05	35.56	15.13	45	2.18	11.067	7.652	4	89.9	0.21	7	9	3	89.9204	592.166	1412.01	4838.6	4134.02
2018-05-19	2018	2018华夏	6	2018力帆	13	432392018华夏2018力帆	2	1	4-1-4-1 (100.0%)	4141	2018华夏3	赵宇豪	CM	0	1993-04-07	51.25	52.39	95	95	1	12	12	8	79.49	2	50	37	83.78	58.97	11.18	39	1.44	10.821	7.723	0	0	0	6.8	9	6	0	534.165	1442.23	5101.22	3743.86
2018-05-19	2018	2018华夏	6	2018力帆	13	432392018华夏2018力帆	2	1	4-1-4-1 (100.0%)	4141	2018华夏10	埃尔纳内斯	CM	1	1985-05-29	51.25	52.39	95	95	1	6	6	11	80.36	6	66.67	52	78.85	12.5	11.06	56	3.02	10.318	7.433	5	84.2	0.2	6.5	8.7	2	84.1756	926.393	1598.37	3945.41	3763.53
2018-07-21	2018	2018亚泰	15	2018鲁能	3	433022018亚泰2018鲁能	1	2	4-1-4-1 (100.0%)	4141	2018亚泰21	何超	CM	0	1995-04-19	53.55	53.95	97	97	1	7	7	11	78.85	4	50	46	80.43	44.23	11.91	52	1.75	10.895	8.032	9	236.9	0.55	6.7	9	1	236.928	851.071	1419.94	4465.49	3921.43
2018-07-21	2018	2018亚泰	15	2018鲁能	3	433022018亚泰2018鲁能	1	2	4-1-4-1 (100.0%)	4141	2018亚泰27	张力	CM	0	1989-08-06	53.55	53.95	74	97	0	6	7.86486	9.17568	81.58	2.62162	50	44.5676	88.24	31.58	8.2	49.8108	2.08	10.5494	7.77049	7.86486	179.712	0.41	6.5	8.1	2.62162	179.719	575.553	1485.38	3692.61	4616.64
2018-07-21	2018	2018亚泰	15	2018鲁能	3	433022018亚泰2018鲁能	1	2	4-1-4-1 (100.0%)	4141	2018亚泰38	王寿挺	CM	0	1985-09-03	53.55	53.95	97	97	1	12	12	10	77.27	6	50	40	77.5	36.36	12.49	44	2.09	10.551	7.37	7	170.1	0.39	6.5	8.3	3	170.114	607.065	1175.7	3724.54	4873.09
2018-08-01	2018	2018亚泰	15	2018一方	11	433132018亚泰2018一方	3	0	4-1-4-1 (100.0%)	4141	2018亚泰17	范晓冬	CM	0	1987-03-02	54.4	57.7	102	102	1	8	8	13	83.12	3	33.33	74	83.78	22.08	10.56	77	2.42	9.888	6.846	6	88.1	0.21	5.8	7.5	1	88.1429	394.121	1311.17	3343.78	4750.65
2018-08-01	2018	2018亚泰	15	2018一方	11	433132018亚泰2018一方	3	0	4-1-4-1 (100.0%)	4141	2018亚泰11	阿德里安	CM	1	1986-11-06	54.4	57.7	89	102	0	9	10.3146	28.6517	78.07	4.58427	75	124.921	77.06	32.46	14.49	130.652	2.28	11.3724	8.22303	4.58427	69.7955	0.16	6.6	9	3.4382	69.7698	755.057	1657.97	4827.57	4062.18
2018-08-01	2018	2018亚泰	15	2018一方	11	433132018亚泰2018一方	3	0	4-1-4-1 (100.0%)	4141	2018亚泰32	李光	CM	0	1991-06-20	54.4	57.7	102	102	1	8	8	6	92.77	0	0	79	94.94	31.33	11.63	83	1.89	12.077	8.611	4	61.3	0.13	7.1	9.5	2	61.3345	585.101	2165.33	5057.75	4207
2018-11-02	2018	2018亚泰	15	2018鲁能	3	434062018亚泰2018鲁能	0	2	4-1-4-1 (100.0%)	4141	2018亚泰11	阿德里安	CM	1	1986-11-06	54.9333	49	95	95	1	14	14	28	71.43	5	60	87	74.71	29.59	17.77	98	2.55	11.147	8.195	5	81.8	0.2	7	8.9	3	81.8022	657.555	1723.18	4674.88	4009.94
2018-11-02	2018	2018亚泰	15	2018鲁能	3	434062018亚泰2018鲁能	0	2	4-1-4-1 (100.0%)	4141	2018亚泰27	张力	CM	0	1989-08-06	54.9333	49	95	95	1	6	6	11	71.79	6	33.33	37	70.27	43.59	16.24	39	1.87	10.702	7.944	12	256.7	0.59	6.7	8.7	3	256.67	854.904	1609.47	3723.98	4257.16
2018-11-02	2018	2018亚泰	15	2018鲁能	3	434062018亚泰2018鲁能	0	2	4-1-4-1 (100.0%)	4141	2018亚泰21	何超	CM	0	1995-04-19	54.9333	49	88	95	0	13	14.0341	12.9545	77.36	6.47727	50	55.0568	76.47	33.96	16.78	57.2159	1.91	10.8203	8.27256	12.9545	250.67	0.59	6.8	9	3.23864	250.703	714.224	1585.89	4582.89	3686.41
2018-11-03	2018	2018泰达	14	2018力帆	13	434072018泰达2018力帆	1	1	4-1-4-1 (100.0%)	4141	2018泰达25	木热合买提江·莫扎帕	CM	0	1991-01-14	56.8833	63.72	98	98	1	13	13	15	73.68	4	50	52	75	36.84	9.98	57	1.89	11.861	8.4	3	50	0.12	7.2	8.9	2	50.0434	340.247	1850.3	5895.47	3724.67
2018-11-03	2018	2018泰达	14	2018力帆	13	434072018泰达2018力帆	1	1	4-1-4-1 (100.0%)	4141	2018泰达22	郭皓	CM	0	1993-01-14	56.8833	63.72	98	98	1	14	14	8	77.14	1	100	35	71.43	51.43	13.77	35	1.69	10.227	7.34	4	74.1	0.17	6.2	7.7	2	74.1398	275.814	953.091	4584.27	4339.87
2018-11-03	2018	2018泰达	14	2018力帆	13	434072018泰达2018力帆	1	1	4-1-4-1 (100.0%)	4141	2018泰达21	赵英杰	CM	0	1992-08-02	56.8833	63.72	98	98	1	10	10	14	44	7	42.86	23	47.83	40	23.29	25	1.64	10.804	7.881	1	12.9	0.03	6.6	8.3	2	12.8852	330.993	1322.83	5024.32	4112.63
2019-05-12	2019	2019恒大	1	2019苏宁	4	435972019恒大2019苏宁	2	2	4-1-4-1(100.0%)	4141	2019恒大8	保利尼奥	CM	1	1988-07-25	50.8167	55.87	97	97	1	6	6	7	85.71	9	55.56	42	95.24	24.49	7.12	49	2.73	9.943	6.933	5	116.3	0.27	6.1	8.5	2	116.25	465.516	1349.69	3664.42	4346.75
2019-05-12	2019	2019恒大	1	2019苏宁	4	435972019恒大2019苏宁	2	2	4-1-4-1(100.0%)	4141	2019恒大10	郑智	CM	0	1980-08-20	50.8167	55.87	97	97	1	10	10	8	88.57	2	100	66	89.39	30	16.92	70	2.5	10.413	7.455	13	296.1	0.69	6.4	9.1	4	296.135	573.544	1396.03	4210.49	3937.21
2019-05-12	2019	2019恒大	1	2019苏宁	4	435972019恒大2019苏宁	2	2	4-1-4-1(100.0%)	4141	2019恒大16	黄博文（恒大）	CM	0	1987-07-13	50.8167	55.87	54	97	0	9	16.1667	12.5741	83.33	7.18519	100	68.2593	84.21	47.62	13.66	75.4444	1.81	10.6341	7.65043	7.18519	152.146	0.37	6.6	8.7	3.59259	152.118	538.878	1604.34	4187.41	4151.93
2019-07-28	2019	2019恒大	1	2019人和	16	436742019恒大2019人和	3	0	4-1-4-1 (100.0%)	4141	2019恒大8	保利尼奥	CM	1	1988-07-25	50.8167	60.34	82	97	0	11	13.0122	13.0122	81.67	5.91463	40	63.878	85.19	28.33	8.09	70.9756	2.33	11.1562	8.17994	7.09756	194.473	0.44	6.8	8.5	3.54878	194.472	595.656	1372.15	4514.72	4479.35
2019-07-28	2019	2019恒大	1	2019人和	16	436742019恒大2019人和	3	0	4-1-4-1 (100.0%)	4141	2019恒大16	黄博文（恒大）	CM	0	1987-07-13	50.8167	60.34	54	97	0	9	16.1667	19.7593	81.67	7.18519	75	107.778	81.67	35	13.02	107.778	2.07	11.3993	8.41744	0	0	0	6.9	8.8	1.7963	0	483.326	1530.8	5291.77	4093.02
2019-07-28	2019	2019恒大	1	2019人和	16	436742019恒大2019人和	3	0	4-1-4-1 (100.0%)	4141	2019恒大15	严鼎皓	CM	0	1998-04-06	50.8167	60.34	97	97	1	7	7	9	87.32	7	28.57	69	88.41	38.03	6.99	71	1.92	11.627	8.91	4	40.9	0.1	7.1	9.1	0	40.9114	456.004	1896.2	5420.24	3813.24
2019-07-28	2019	2019人和	16	2019恒大	1	436742019人和2019恒大	0	3	4-1-4-1 (100.0%)	4141	2019人和15	陈杰	CM	0	1989-10-15	50.8167	39.66	97	97	1	9	9	6	86.96	3	33.33	46	84.78	34.78	10.28	46	2.11	9.711	7.461	4	86.7	0.21	6	7.6	0	86.7011	377.797	1115.91	3837.44	4293.13
2019-07-28	2019	2019人和	16	2019恒大	1	436742019人和2019恒大	0	3	4-1-4-1 (100.0%)	4141	2019人和26	张宇峰	CM	0	1998-01-05	50.8167	39.66	97	97	1	9	9	13	74	3	66.67	47	70.21	38	10.78	50	1.98	9.766	7.523	3	49.5	0.12	6	7.7	1	49.5116	479.299	1089.17	3851.18	4297.21
2019-07-28	2019	2019人和	16	2019恒大	1	436742019人和2019恒大	0	3	4-1-4-1 (100.0%)	4141	2019人和14	王选宏	CM	0	1989-07-24	50.8167	39.66	97	97	1	12	12	12	81.82	7	57.14	61	85.25	33.33	10.98	66	2.15	11.002	8.178	1	19.2	0.04	6.8	8.3	1	19.1788	181.368	1683.81	4660.17	4457.76
2019-08-15	2019	2019力帆	10	2019恒大	1	436922019力帆2019恒大	1	1	4-1-4-1 (100.0%)	4141	2019力帆30	费尔南迪尼奥	CM	1	1985-11-25	50.8167	38.29	99	99	1	2	2	8	74.19	4	50	19	78.95	22.58	11	31	3.16	10.194	7.166	7	127.5	0.29	6.2	8.2	1	127.518	622.852	1210.19	4119.03	4114.05
2019-08-15	2019	2019力帆	10	2019恒大	1	436922019力帆2019恒大	1	1	4-1-4-1 (100.0%)	4141	2019力帆5	蒋哲	CM	0	1989-02-26	50.8167	38.29	86	99	0	3	3.45349	6.90698	75	1.15116	100	23.0233	75	29.17	10.37	27.6279	2.29	10.2523	7.05087	2.30233	52.1477	0.12	6.2	7.9	1.15116	52.1152	447.392	1100.23	4081.51	4571.22
2019-08-15	2019	2019力帆	10	2019恒大	1	436922019力帆2019恒大	1	1	4-1-4-1 (100.0%)	4141	2019力帆29	罗森文	CM	0	1993-01-16	50.8167	38.29	99	99	1	10	10	6	84.21	5	100	34	85.29	39.47	11.24	38	2.16	9.878	6.977	4	52	0.12	6	8	5	52.0474	409.153	1227.32	3717.53	4471.95
2019-07-21	2019	2019权健	14	2019华夏	11	436672019权健2019华夏	2	2	4-1-4-1 (100.0%)	4141	2019权健26	廖力生	CM	0	1993-04-29	50.8167	47.35	98	98	1	13	13	12	74.47	4	50	43	79.07	31.91	9.74	47	2.06	10.688	7.013	2	19.6	0.05	6.5	9.2	2	19.6288	456.901	1760.9	4030.03	4420.66
2019-07-21	2019	2019权健	14	2019华夏	11	436672019权健2019华夏	2	2	4-1-4-1 (100.0%)	4141	2019权健2	吴伟	CM	0	1997-02-05	50.8167	47.35	98	98	1	6	6	6	87.76	3	66.67	45	91.11	16.33	14.56	49	2.18	10.206	6.851	1	17.8	0.04	6.2	9	2	17.7502	368.817	1474.86	4198.78	4146.27
2019-07-21	2019	2019权健	14	2019华夏	11	436672019权健2019华夏	2	2	4-1-4-1 (100.0%)	4141	2019权健8	姚均晟	CM	0	1995-10-29	50.8167	47.35	98	98	1	8	8	12	77.36	3	100	47	74.47	37.74	13.21	53	2.04	9.512	6.312	2	29	0.07	5.8	8.3	1	28.9796	514.024	1307.57	3403.07	4258.46
2019-08-10	2019	2019鲁能	5	2019华夏	11	436872019鲁能2019华夏	3	0	4-1-4-1 (100.0%)	4141	2019鲁能25	费莱尼	CM	1	1987-11-22	50.8167	59.04	94	94	1	6	6	6	90.63	6	50	55	98.18	32.81	5.96	64	1.91	10.653	7.755	6	96	0.23	6.8	8.5	5	95.9706	578.334	1374.73	4312.8	4290.74
2019-08-10	2019	2019鲁能	5	2019华夏	11	436872019鲁能2019华夏	3	0	4-1-4-1 (100.0%)	4141	2019鲁能22	蒿俊闵	CM	0	1987-03-24	50.8167	59.04	75	94	0	4	5.01333	5.01333	94.37	7.52	50	88.9867	94.37	22.54	13.36	88.9867	2.28	10.1182	7.55133	7.52	88.1093	0.21	6.4	8	3.76	88.1586	515.619	1434.78	3501.25	4577.98
2019-08-10	2019	2019鲁能	5	2019华夏	11	436872019鲁能2019华夏	3	0	4-1-4-1 (100.0%)	4141	2019鲁能30	莫伊塞斯·利马·马加良斯	CM	1	1988-03-17	50.8167	59.04	94	94	1	5	5	14	82.28	7	42.86	76	84.21	30.38	14.26	79	2.28	11.31	8.461	5	86.5	0.21	7.2	9.3	4	86.4915	731.27	1705.57	4868.93	3917.59
2019-07-17	2019	2019权健	14	2019鲁能	5	436632019权健2019鲁能	1	2	4-1-4-1 (100.0%)	4141	2019权健26	廖力生	CM	0	1993-04-29	50.8167	51.58	47	94	0	6	12	12	76.92	4	50	50	76	38.46	9.09	52	2.08	10.362	7.496	4	52.2	0.12	6.6	8.9	2	52.1728	599.551	1562.42	4040.75	4107.81
2019-07-17	2019	2019权健	14	2019鲁能	5	436632019权健2019鲁能	1	2	4-1-4-1 (100.0%)	4141	2019权健44	刘越	CM	0	1997-09-14	50.8167	51.58	94	94	1	14	14	4	92.31	2	50	51	94.12	17.31	8.95	52	2.73	10.005	7.354	2	42.5	0.1	6.4	8.4	0	42.4591	509.382	1382.06	3587.56	4483.16
2019-07-17	2019	2019权健	14	2019鲁能	5	436632019权健2019鲁能	1	2	4-1-4-1 (100.0%)	4141	2019权健8	姚均晟	CM	0	1995-10-29	50.8167	51.58	94	94	1	8	8	16	77.78	2	0	66	78.79	33.33	11.7	72	2.29	10.463	7.695	4	65.5	0.16	6.6	8.8	2	65.4685	684.048	1537.92	4035.48	4140.03
2019-07-17	2019	2019权健	14	2019鲁能	5	436632019权健2019鲁能	1	2	4-1-4-1 (100.0%)	4141	2019权健38	孙可	CM	0	1989-08-26	50.8167	51.58	47	94	0	3	6	14	81.58	2	100	76	78.95	23.68	13.81	76	2.53	11.148	8.28	4	65.2	0.16	7.1	9.1	2	65.2763	632.468	1901.85	4372	4176.08
2019-08-03	2019	2019权健	14	2019上港	3	436802019权健2019上港	0	0	4-1-4-1 (100.0%)	4141	2019权健26	廖力生	CM	0	1993-04-29	50.8167	38.44	99	99	1	6	6	9	75.68	7	71.43	32	71.88	35.14	8.3	37	2.16	10.784	7.787	7	148.8	0.34	6.5	8.7	4	148.773	512.416	1469.86	4390.47	4262.64
2019-08-03	2019	2019权健	14	2019上港	3	436802019权健2019上港	0	0	4-1-4-1 (100.0%)	4141	2019权健2	吴伟	CM	0	1997-02-05	50.8167	38.44	99	99	1	18	18	17	63.83	4	0	45	66.67	44.68	9.15	47	1.96	10.763	7.829	4	83.6	0.2	6.5	8.7	5	83.6343	390.147	1550.1	4553.68	4185.71
2019-08-03	2019	2019权健	14	2019上港	3	436802019权健2019上港	0	0	4-1-4-1 (100.0%)	4141	2019权健8	姚均晟	CM	0	1995-10-29	50.8167	38.44	98	99	0	6	6.06122	12.1224	76.47	3.03061	33.33	47.4796	80.85	33.33	12.19	51.5204	2.16	10.1414	7.38661	3.03061	40.0041	0.09	6.1	8.2	3.03061	40.0289	533.367	1556.62	3686.67	4325.12
2019-07-11	2019	2019恒大	1	2019泰达	7	436572019恒大2019泰达	3	0	4-1-4-1 (100.0%)	4141	2019恒大8	保利尼奥	CM	1	1988-07-25	50.8167	53.28	97	97	1	10	10	11	85.53	5	100	68	92.65	22.37	8.46	76	3.37	11.079	8.132	5	76	0.18	6.8	9.1	2	75.9515	618.529	1675.09	4463.18	4246.56
2019-07-11	2019	2019恒大	1	2019泰达	7	436572019恒大2019泰达	3	0	4-1-4-1 (100.0%)	4141	2019恒大10	郑智	CM	0	1980-08-20	50.8167	53.28	97	97	1	8	8	5	93.75	8	37.5	76	94.74	21.25	13.99	80	2.69	10.673	7.95	6	105	0.26	6.6	8.9	5	104.963	539.232	1462.83	4576.67	3988.88
2019-07-11	2019	2019恒大	1	2019泰达	7	436572019恒大2019泰达	3	0	4-1-4-1 (100.0%)	4141	2019恒大15	严鼎皓	CM	0	1998-04-06	50.8167	53.28	88	97	0	6	6.61364	15.4318	76.67	6.61364	83.33	60.625	81.82	41.67	8.87	66.1364	1.8	11.9354	8.77078	8.81818	155.861	0.37	7.3	9.6	3.30682	155.871	699.647	1926.11	5357.06	3797.16
2019-07-20	2019	2019泰达	7	2019一方	9	436662019泰达2019一方	3	3	4-1-4-1 (100.0%)	4141	2019泰达22	郭皓	CM	0	1993-01-14	50.8167	53.08	97	97	1	5	5	3	92.11	2	0	37	91.89	28.95	10.4	38	2.55	9.855	6.534	3	45.6	0.1	6.1	8.4	2	45.6433	285.683	1184.53	4103.87	4234.81
2019-07-20	2019	2019泰达	7	2019一方	9	436662019泰达2019一方	3	3	4-1-4-1 (100.0%)	4141	2019泰达13	郑凯木	CM	0	1992-01-28	50.8167	53.08	97	97	1	6	6	7	82.93	9	66.67	36	86.11	31.71	13.84	41	1.93	10.076	6.492	4	49	0.11	6.2	8.3	7	49.0098	381.161	1051.05	4004.13	4590.27
2019-07-20	2019	2019泰达	7	2019一方	9	436662019泰达2019一方	3	3	4-1-4-1 (100.0%)	4141	2019泰达21	赵英杰	CM	0	1992-08-02	50.8167	53.08	97	97	1	9	9	9	78.57	2	100	35	71.43	40.48	16.42	42	1.79	10.121	6.795	3	46.7	0.1	6.2	8.7	2	46.7332	331.268	1554.57	4113.94	4074.07
2019-05-05	2019	2019力帆	10	2019权健	14	435902019力帆2019权健	3	3	4-1-4-1 (100.0%)	4141	2019力帆9	阿德里安	CM	1	1986-11-06	50.8167	50	98	98	1	16	16	24	74.47	7	57.14	90	74.44	36.17	14.44	94	2.24	11.872	8.866	6	145.1	0.32	7.2	9.5	2	145.073	701.2	2049.22	5151.22	3825.01
2019-05-05	2019	2019力帆	10	2019权健	14	435902019力帆2019权健	3	3	4-1-4-1 (100.0%)	4141	2019力帆4	罗皓	CM	0	1995-01-17	50.8167	50	93	98	0	13	13.6989	8.43011	78.38	10.5376	40	36.8817	77.14	43.24	7.98	38.9892	1.81	11.2321	8.20039	4.21505	72.6043	0.17	6.8	8.4	6.32258	72.63	567.787	1395.26	4763.39	4433.37
2019-05-05	2019	2019力帆	10	2019权健	14	435902019力帆2019权健	3	3	4-1-4-1 (100.0%)	4141	2019力帆13	尹聪耀	CM	0	1997-03-04	50.8167	50	70	98	0	5	7	12.6	55	7	40	22.4	62.5	35	6.38	28	1.85	12.9514	10.1416	8.4	162.4	0.36	7.8	9.4	1.4	162.349	882.207	2161.4	6001	3744.24
2019-07-05	2019	2019恒大	1	2019权健	14	436512019恒大2019权健	3	1	4-1-4-1 (100.0%)	4141	2019恒大8	保利尼奥	CM	1	1988-07-25	50.8167	56.69	95	95	1	5	5	12	80.65	4	0	53	86.79	25.81	8.56	62	2.73	10.988	7.846	10	225.8	0.54	6.9	9	3	225.812	663.04	1559.11	4254.86	4284.69
2019-07-05	2019	2019恒大	1	2019权健	14	436512019恒大2019权健	3	1	4-1-4-1 (100.0%)	4141	2019恒大16	黄博文（恒大）	CM	0	1987-07-13	50.8167	56.69	95	95	1	14	14	13	82.89	5	40	74	83.78	35.53	13.26	76	1.95	10.525	7.684	5	73.3	0.18	6.6	8.8	5	73.2592	444.174	1426.98	4463.58	4117.05
2019-07-05	2019	2019恒大	1	2019权健	14	436512019恒大2019权健	3	1	4-1-4-1 (100.0%)	4141	2019恒大11	张修维	CM	0	1996-03-13	50.8167	56.69	53	95	0	4	7.16981	14.3396	77.78	5.37736	66.67	60.9434	73.53	44.44	7.36	64.5283	1.89	10.8784	7.79896	10.7547	249.509	0.57	6.7	9	0	249.427	740.648	1429.67	4611.17	3848.29
2019-07-28	2019	2019权健	14	2019泰达	7	436742019权健2019泰达	1	0	4-1-4-1 (100.0%)	4141	2019权健26	廖力生	CM	0	1993-04-29	50.8167	43.69	97	97	1	4	4	7	75	7	57.14	26	76.92	25	13.76	28	2.75	10.557	7.105	3	72.7	0.17	6.5	9.1	5	72.6654	468.136	1527.95	4167.51	4320.37
2019-07-28	2019	2019权健	14	2019泰达	7	436742019权健2019泰达	1	0	4-1-4-1 (100.0%)	4141	2019权健2	吴伟	CM	0	1997-02-05	50.8167	43.69	97	97	1	13	13	7	82.5	10	40	36	88.89	40	11.66	40	1.8	10.232	6.894	0	0	0	6.3	8.8	7	0	351.588	1340.77	4285.01	4254.51
2019-07-28	2019	2019权健	14	2019泰达	7	436742019权健2019泰达	1	0	4-1-4-1 (100.0%)	4141	2019权健8	姚均晟	CM	0	1995-10-29	50.8167	43.69	97	97	1	8	8	13	61.76	6	83.33	33	48.48	55.88	13.7	34	1.94	9.789	6.462	5	65.3	0.15	6	8.2	3	65.3076	554.509	1341.04	3303.21	4525.19
2019-08-15	2019	2019权健	14	2019申花	13	436922019权健2019申花	2	2	4-1-4-1 (100.0%)	4141	2019权健8	姚均晟	CM	0	1995-10-29	50.8167	49.47	68	98	0	3	4.32353	17.2941	68.42	7.20588	20	50.4412	68.57	34.21	14.05	54.7647	2.05	9.46565	6.26191	1.44118	24.5	0.06	5.8	7.6	4.32353	24.4439	303.611	1075.71	3775.72	4286.86
2019-08-15	2019	2019权健	14	2019申花	13	436922019权健2019申花	2	2	4-1-4-1 (100.0%)	4141	2019权健2	吴伟	CM	0	1997-02-05	50.8167	49.47	98	98	1	13	13	13	71.11	6	16.67	43	69.77	37.78	13.3	45	1.96	10.481	6.409	3	42.6	0.1	6.4	8.5	7	42.5672	412.179	1317.51	4833.65	3875.21
2019-08-15	2019	2019权健	14	2019申花	13	436922019权健2019申花	2	2	4-1-4-1 (100.0%)	4141	2019权健26	廖力生	CM	0	1993-04-29	50.8167	49.47	49	98	0	7	14	10	81.48	12	16.67	48	91.67	25.93	8.97	54	1.93	10.49	7.022	2	26.6	0.06	6.4	8.7	4	26.5183	269.146	1498.51	4528.39	4168.3
2019-12-01	2019	2019卓尔	6	2019华夏	11	438002019卓尔2019华夏	1	2	4-1-4-1 (100.0%)	4141	2019卓尔20	李行	CM	0	1989-09-19	50.8167	62.41	94	94	1	7	7	14	86	4	75	99	83.84	30	11.57	100	2.34	10.573	8.156	5	114.5	0.26	6.7	8.2	1	114.461	384.545	1519.96	4659.58	3893.97
2019-12-01	2019	2019卓尔	6	2019华夏	11	438002019卓尔2019华夏	1	2	4-1-4-1 (100.0%)	4141	2019卓尔27	童晓星	CM	0	1987-01-07	50.8167	62.41	79	94	0	10	11.8987	14.2785	81.54	2.37975	100	73.7722	82.26	24.62	7.65	77.3418	2.38	11.3835	8.93476	4.75949	90.3114	0.22	7.2	8.9	1.18987	90.3214	480.741	2092.74	5009.43	3710.01
2019-12-01	2019	2019卓尔	6	2019华夏	11	438002019卓尔2019华夏	1	2	4-1-4-1 (100.0%)	4141	2019卓尔19	聂傲双	CM	0	1995-01-16	50.8167	62.41	70	94	0	16	21.4857	12.0857	87.5	5.37143	75	94	90	26.39	13.08	96.6857	2.14	12.3959	9.58397	4.02857	161.143	0.36	7.9	9.5	10.7429	161.133	526.711	2190.07	6125.48	3392.28
2019-08-11	2019	2019权健	14	2019力帆	10	436882019权健2019力帆	1	1	4-1-4-1 (100.0%)	4141	2019权健26	廖力生	CM	0	1993-04-29	50.8167	49.95	98	98	1	9	9	13	75.93	7	28.57	51	78.43	40.74	12.34	54	1.83	10.117	6.604	2	45.1	0.09	6.2	8.5	2	45.1406	269.706	1313.47	4123.57	4364.87
2019-08-11	2019	2019权健	14	2019力帆	10	436882019权健2019力帆	1	1	4-1-4-1 (100.0%)	4141	2019权健44	刘越	CM	0	1997-09-14	50.8167	49.95	48	98	0	3	6.125	8.16667	82.61	0	0	44.9167	81.82	26.09	8.36	46.9583	2.22	10.3553	6.79875	4.08333	49.6125	0.11	6.3	9	0	49.5578	395.793	1502.89	4004.78	4401.59
2019-08-11	2019	2019权健	14	2019力帆	10	436882019权健2019力帆	1	1	4-1-4-1 (100.0%)	4141	2019权健8	姚均晟	CM	0	1995-10-29	50.8167	49.95	98	98	1	7	7	13	80.3	4	50	63	80.95	39.39		66	2.23	9.028	5.978	2	34.6	0.08	5.5	7.7	2	34.6041	396.457	1082.49	3066.03	4448.11
2019-08-11	2019	2019权健	14	2019力帆	10	436882019权健2019力帆	1	1	4-1-4-1 (100.0%)	4141	2019权健2	吴伟	CM	0	1997-02-05	50.8167	49.95	50	98	0	9	17.64	13.72	75	1.96	100	52.92	77.78	42.86	14.91	54.88	2.07	10.2253	6.8502	3.92	85.848	0.21	6.3	8.6	5.88	85.9455	425.868	1411.66	3837.28	4463.62
2019-09-20	2019	2019力帆	10	2019苏宁	4	437282019力帆2019苏宁	1	2	4-1-4-1 (100.0%)	4141	2019力帆4	罗皓	CM	0	1995-01-17	50.8167	49.41	98	98	1	14	14	8	72.41	10	40	26	69.23	75.86	11.38	29	1.21	9.656	6.032	2	30.9	0.07	5.9	8.1	6	30.8983	456.42	898.698	3831.72	4438.12
2019-09-20	2019	2019力帆	10	2019苏宁	4	437282019力帆2019苏宁	1	2	4-1-4-1 (100.0%)	4141	2019力帆30	费尔南迪尼奥	CM	1	1985-11-25	50.8167	49.41	98	98	1	6	6	14	68.89	9	22.22	29	72.41	8.89	10.89	45	3.53	9.585	6.178	2	35.5	0.08	5.9	8.2	0	35.4925	406.464	1058.1	4071.73	4013.04
2019-09-20	2019	2019力帆	10	2019苏宁	4	437282019力帆2019苏宁	1	2	4-1-4-1 (100.0%)	4141	2019力帆29	罗森文	CM	0	1993-01-16	50.8167	49.41	65	98	0	7	10.5538	12.0615	68	3.01538	0	31.6615	85.71	32	9.8	37.6923	2.12	9.88594	6.15892	4.52308	50.96	0.12	6	8.3	6.03077	51.0247	310.78	1126.36	3829.55	4568.3
2020-07-25	2020	2020恒大	2	2020申花	7	440372020恒大2020申花	2	0	4-1-4-1 (100.0%)	4141	2020恒大8	保利尼奥	CM	1	1988-07-25	2.00764	56.36	96	96	1	9	9	15	73.68	10	70	50	80	42.11	9.67	57	2.07	10.8	7.255	5	87.2	0.21	6.7	9	12	87.1598	626.613	1505.98	4223.58	0
2020-07-25	2020	2020恒大	2	2020申花	7	440372020恒大2020申花	2	0	4-1-4-1 (100.0%)	4141	2020恒大16	黄博文（恒大）	CM	0	1987-07-13	2.00764	56.36	69	96	0	10	13.913	11.1304	84	8.34783	33.33	66.7826	85.42	40	10.7	69.5652	2.04	10.1857	6.89948	2.78261	60.1043	0.14	6.3	8.8	8.34783	60.0664	265.476	1185.25	4592.72	0
2020-07-25	2020	2020恒大	2	2020申花	7	440372020恒大2020申花	2	0	4-1-4-1 (100.0%)	4141	2020恒大11	张修维	CM	0	1996-03-13	2.00764	56.36	76	96	0	8	10.1053	13.8947	79.25	2.52632	100	63.1579	84	41.51	5.94	66.9474	2.02	10.6206	7.44758	8.84211	170.779	0.4	6.6	9.4	3.78947	170.737	723.334	1692.24	4392.53	0
2020-07-25	2020	2020卓尔	15	2020黄海	14	440372020卓尔2020黄海	2	0	4-1-4-1 (100.0%)	4141	2020卓尔26	刘云	CM	0	1995-01-07	2.06181	47.26	85	95	0	8	8.94118	12.2941	68.57	6.70588	50	34.6471	74.19	54.29	8.97	39.1176	1.86	10.9731	7.83247	2.23529	38.1118	0.09	6.9	9.3	2.23529	38.1219	739.737	1514.48	5001.58	0
2020-07-25	2020	2020卓尔	15	2020黄海	14	440372020卓尔2020黄海	2	0	4-1-4-1 (100.0%)	4141	2020卓尔20	李行	CM	0	1989-09-19	2.06181	47.26	91	95	0	10	10.4396	17.7473	75	1.04396	100	68.9011	75.76	35.29	13.76	70.989	2.25	9.31418	6.27626	0	0	0	5.8	7.6	2.08791	0	141.746	996.497	3905.34	0
2020-07-25	2020	2020卓尔	15	2020黄海	14	440372020卓尔2020黄海	2	0	4-1-4-1 (100.0%)	4141	2020卓尔18	宋志伟	CM	0	1989-03-19	2.06181	47.26	95	95	1	12	12	9	78.57	9	33.33	40	80	45.24	12.44	42	1.81	10.354	7.274	6	139.2	0.34	6.5	8.8	4	139.204	481.496	1330.82	4457.19	0
2020-08-01	2020	2020卓尔	15	2020国安	3	440442020卓尔2020国安	0	1	4-1-4-1 (100.0%)	4141	2020卓尔18	宋志伟	CM	0	1989-03-19	2.38194	41.82	95	95	1	7	7	4	90.7	2	50	41	87.8	34.88	10.07	43	1.84	11.418	8.725	5	133.4	0.32	7.2	9.2	3	133.366	564.217	2031.72	4659.59	0
2020-08-01	2020	2020卓尔	15	2020国安	3	440442020卓尔2020国安	0	1	4-1-4-1 (100.0%)	4141	2020卓尔20	李行	CM	0	1989-09-19	2.38194	41.82	95	95	1	9	9	13	75	2	0	50	74	30.77	11.76	52	2.42	9.597	7.216	2	23.4	0.06	6.1	7.6	0	23.397	236.759	1260.6	3698.28	0
2020-08-01	2020	2020卓尔	15	2020国安	3	440442020卓尔2020国安	0	1	4-1-4-1 (100.0%)	4141	2020卓尔26	刘云	CM	0	1995-01-07	2.38194	41.82	82	95	0	5	5.79268	5.79268	80	2.31707	50	27.8049	70.83	44	8.84	28.9634	2.96	10.8949	8.4689	1.15854	31.3963	0.07	6.8	8.6	2.31707	31.3868	308.035	1678.66	5039.27	0
2020-07-30	2020	2020恒大	2	2020富力	11	440422020恒大2020富力	5	0	4-1-4-1 (100.0%)	4141	2020恒大11	张修维	CM	0	1996-03-13	2.50556	48.77	64	96	0	3	4.5	7.5	84.38	1.5	0	45	86.67	25	6.75	48	2.22	11.346	9.069	6	133.35	0.31	7	8.9	3	133.418	671.367	1842.04	5055.95	0
2020-07-30	2020	2020恒大	2	2020富力	11	440422020恒大2020富力	5	0	4-1-4-1 (100.0%)	4141	2020恒大8	保利尼奥	CM	1	1988-07-25	2.50556	48.77	73	96	0	2	2.63014	5.26027	93.33	2.63014	50	76.274	96.55	56.67	5.2	78.9041	1.88	11.157	8.76888	2.63014	72.9863	0.17	6.9	8.7	0	72.9674	588.142	1901.3	4560.05	0
2020-07-30	2020	2020恒大	2	2020富力	11	440422020恒大2020富力	5	0	4-1-4-1 (100.0%)	4141	2020恒大16	黄博文（恒大）	CM	0	1987-07-13	2.50556	48.77	96	96	1	13	13	9	88.31	3	66.67	75	89.33	41.56	7.97	77	1.86	10.487	8.122	2	40.7	0.09	6.5	8.1	3	40.6553	374.324	1428.98	4382.77	0
2020-07-30	2020	2020佳兆业	13	2020申花	7	440422020佳兆业2020申花	2	3	4-1-4-1 (100.0%)	4141	2020佳兆业10	塞尔纳斯	CM	1	1994-07-07	1.86111	65.77	99	99	1	9	9	17	67.92	5	80	53	64.15	69.81	7.83	53	1.49	10.259	6.625	4	81.6	0.18	6.2	8.9	6	81.6151	404.523	1171.92	4429.03	0
2020-07-30	2020	2020佳兆业	13	2020申花	7	440422020佳兆业2020申花	2	3	4-1-4-1 (100.0%)	4141	2020佳兆业6	裴帅	CM	0	1993-01-14	1.86111	65.77	48	99	0	5	10.3125	12.375	76.92	2.0625	0	51.5625	80	26.92	12.81	53.625	2.73	10.9457	7.60444	2.0625	49.5	0.12	6.6	9.2	2.0625	49.4178	241.842	1569.19	4949.26	0
2020-07-30	2020	2020佳兆业	13	2020申花	7	440422020佳兆业2020申花	2	3	4-1-4-1 (100.0%)	4141	2020佳兆业28	李源一	CM	0	1993-08-28	1.86111	65.77	48	99	0	8	16.5	14.4375	73.08	6.1875	0	43.3125	80.95	15.38	8.6	53.625	2.38	10.7931	7.36106	6.1875	141.488	0.33	6.5	8.9	2.0625	141.527	708.524	1334.7	3860.15	0
2020-07-30	2020	2020佳兆业	13	2020申花	7	440422020佳兆业2020申花	2	3	4-1-4-1 (100.0%)	4141	2020佳兆业14	张源	CM	0	1997-01-28	1.86111	65.77	51	99	0	4	7.76471	9.70588	76.19	9.70588	20	38.8235	80	33.33	10.31	40.7647	2.52	10.659	6.27388	3.88235	57.2647	0.13	6.3	9.5	5.82353	57.2881	502.202	1814.3	3562.22	0
2020-07-30	2020	2020佳兆业	13	2020申花	7	440422020佳兆业2020申花	2	3	4-1-4-1 (100.0%)	4141	2020佳兆业8	戴伟俊	CM	0	1999-07-25	1.86111	65.77	51	99	0	4	7.76471	17.4706	79.07	3.88235	50	77.6471	77.5	25.58	14.76	83.4706	2.6	10.4921	6.77471	0	0	0	6.2	10.2	0	0	484.258	1932.47	4637.59	0
2020-08-04	2020	2020佳兆业	13	2020恒大	2	440472020佳兆业2020恒大	1	3	4-1-4-1 (100.0%)	4141	2020佳兆业28	李源一	CM	0	1993-08-28	2.09028	53	85	97	0	8	9.12941	9.12941	74.19	2.28235	0	31.9529	75	29.03	9.91	35.3765	2.42	10.8058	7.52834	10.2706	194	0.45	6.6	9.2	1.14118	193.948	1029.84	1675.76	3498.56	0
2020-08-04	2020	2020佳兆业	13	2020恒大	2	440472020佳兆业2020恒大	1	3	4-1-4-1 (100.0%)	4141	2020佳兆业8	戴伟俊	CM	0	1999-07-25	2.09028	53	89	97	0	13	14.1685	13.0787	82.86	3.26966	33.33	69.7528	84.38	22.86	11.87	76.2921	2.2	11.4852	8.05427	2.17978	42.6146	0.09	7	9.8	0	42.5999	494.029	2283.35	4768.65	0
2020-08-04	2020	2020佳兆业	13	2020恒大	2	440472020佳兆业2020恒大	1	3	4-1-4-1 (100.0%)	4141	2020佳兆业10	塞尔纳斯	CM	1	1994-07-07	2.09028	53	97	97	1	9	9	6	86.96	1	100	44	72.73	45.65	12.92	46	1.93	11.675	8.155	6	116.6	0.27	7.2	9.8	3	116.641	605.592	2000.68	5134.16	0
2020-08-07	2020	2020卓尔	15	2020永昌	16	440502020卓尔2020永昌	2	1	4-1-4-1 (100.0%)	4141	2020卓尔26	刘云	CM	0	1995-01-07	1.98264	60.4	97	97	1	4	4	8	78.95	1	0	32	68.75	34.21	15.12	38	2.61	10.21	7.026	10	205.4	0.49	6.3	8.9	2	205.406	556.557	1317.29	4240.88	0
2020-08-07	2020	2020卓尔	15	2020永昌	16	440502020卓尔2020永昌	2	1	4-1-4-1 (100.0%)	4141	2020卓尔20	李行	CM	0	1989-09-19	1.98264	60.4	65	97	0	0	0	7.46154	88.64	0	0	64.1692	90.7	15.91	17.4	65.6615	3.23	8.57629	5.76926	0	0	0	5.3	6.9	0	0	194.164	456.197	3282.1	0
2020-08-07	2020	2020卓尔	15	2020永昌	16	440502020卓尔2020永昌	2	1	4-1-4-1 (100.0%)	4141	2020卓尔18	宋志伟	CM	0	1989-03-19	1.98264	60.4	97	97	1	11	11	9	80	3	100	44	77.27	57.78	12.28	45	1.87	9.871	6.664	5	89.4	0.22	6.1	8.4	7	89.3903	407.045	1126.76	3994.86	0
2020-08-09	2020	2020恒大	2	2020鲁能	5	440522020恒大2020鲁能	0	1	4-1-4-1 (100.0%)	4141	2020恒大8	保利尼奥	CM	1	1988-07-25	2.26875	60.71	95	95	1	5	5	7	88.14	1	0	51	96.08	30.51	7.51	59	2.42	10.477	7.683	3	31.7	0.08	6.6	8.5	2	31.748	438.253	1793.76	3608.54	0
2020-08-09	2020	2020恒大	2	2020鲁能	5	440522020恒大2020鲁能	0	1	4-1-4-1 (100.0%)	4141	2020恒大10	郑智	CM	0	1980-08-20	2.26875	60.71	64	95	0	7	10.3906	14.8438	80.39	8.90625	50	71.25	81.25	29.41	9.67	75.7031	2.33	11.2872	8.69398	4.45312	73.9219	0.17	7.1	9.7	7.42188	73.8964	786.616	2262.5	4643.96	0
2020-08-09	2020	2020恒大	2	2020鲁能	5	440522020恒大2020鲁能	0	1	4-1-4-1 (100.0%)	4141	2020恒大12	徐新	CM	0	1994-04-19	2.26875	60.71	64	95	0	4	5.9375	11.875	72.41	2.96875	50	34.1406	86.96	41.38	4.95	43.0469	1.9	10.8537	7.91617	7.42188	185.992	0.43	6.8	8.8	2.96875	185.924	852.744	1490.67	3907.51	0
2020-08-14	2020	2020恒大	2	2020建业	9	440572020恒大2020建业	3	1	4-1-4-1 (100.0%)	4141	2020恒大8	保利尼奥	CM	1	1988-07-25	2.12361	60.12	82	97	0	6	7.09756	10.6463	88.61	2.36585	0	89.9024	89.47	41.77	9.32	93.4512	2.22	10.8474	7.63224	2.36585	43.7683	0.1	6.7	8.6	4.73171	43.7104	489.819	1547.56	4245.63	0
2020-08-14	2020	2020恒大	2	2020建业	9	440572020恒大2020建业	3	1	4-1-4-1 (100.0%)	4141	2020恒大36	何超	CM	0	1995-04-19	2.12361	60.12	97	97	1	11	11	6	91.89	5	20	72	93.06	40.54	10.45	74	1.84	10.506	7.529	5	109.6	0.26	6.5	8.9	5	109.633	611.567	1596.05	4230.38	0
2020-08-14	2020	2020恒大	2	2020建业	9	440572020恒大2020建业	3	1	4-1-4-1 (100.0%)	4141	2020恒大15	严鼎皓	CM	0	1998-04-06	2.12361	60.12	81	97	0	6	7.18519	5.98765	94.05	2.39506	100	100.593	92.86	30.95	8.33	100.593	2.08	12.2747	8.79706	5.98765	107.538	0.25	7.5	9.8	1.19753	107.52	545.698	2372.36	5655.28	0
2020-08-21	2020	2020卓尔	15	2020华夏	8	440642020卓尔2020华夏	1	3	4-1-4-1 (100.0%)	4141	2020卓尔20	李行	CM	0	1989-09-19	2.11667	47.86	97	97	1	7	7	15	75.41	3	33.33	58	79.31	22.95	12.78	61	2.44	9.035	6.364	3	47.1	0.11	5.6	7.5	1	47.095	268.731	801.509	3645.5	0
2020-08-21	2020	2020卓尔	15	2020华夏	8	440642020卓尔2020华夏	1	3	4-1-4-1 (100.0%)	4141	2020卓尔18	宋志伟	CM	0	1989-03-19	2.11667	47.86	77	97	0	15	18.8961	11.3377	78.05	8.81818	85.71	47.8701	76.32	53.66	9.63	51.6494	1.68	10.9673	8.05226	5.03896	116.526	0.27	6.7	9.1	13.8571	116.562	418	1497.44	5016.75	0
2020-08-21	2020	2020卓尔	15	2020华夏	8	440642020卓尔2020华夏	1	3	4-1-4-1 (100.0%)	4141	2020卓尔25	纳霍尔	CM	1	1993-11-14	2.11667	47.86	97	97	1	7	7	6	88.24	2	50	49	91.84	21.57	9.39	51	2.57	10.158	7.045	2	35.5	0.09	6.2	8.3	1	35.4528	571.298	1828.42	3374.17	0
2020-08-25	2020	2020恒大	2	2020一方	12	440682020恒大2020一方	2	2	4-1-4-1 (100.0%)	4141	2020恒大15	严鼎皓	CM	0	1998-04-06	2.525	58.68	47	96	0	4	8.17021	14.2979	82.05	2.04255	0	73.5319	86.11	25.64	7.21	79.6596	2.05	12.5188	10.1311	4.08511	123.166	0.28	7.8	9.6	0	123.067	687.695	2265.84	5932.91	0
2020-08-25	2020	2020恒大	2	2020一方	12	440682020恒大2020一方	2	2	4-1-4-1 (100.0%)	4141	2020恒大16	黄博文（恒大）	CM	0	1987-07-13	2.525	58.68	47	96	0	6	12.2553	12.2553	83.33	2.04255	0	71.4894	80	50	13.42	73.5319	1.83	11.7059	9.20783	6.12766	117.447	0.28	7.3	8.7	2.04255	117.47	617.969	1591.23	5267.39	0
2020-08-25	2020	2020恒大	2	2020一方	12	440682020恒大2020一方	2	2	4-1-4-1 (100.0%)	4141	2020恒大8	保利尼奥	CM	1	1988-07-25	2.525	58.68	96	96	1	9	9	16	79.49	5	80	71	85.92	23.08	9.43	78	2.69	11.342	8.64	6	141.3	0.34	7.1	8.6	6	141.288	569.002	1986.39	4328.82	0
2020-08-25	2020	2020恒大	2	2020一方	12	440682020恒大2020一方	2	2	4-1-4-1 (100.0%)	4141	2020恒大36	何超	CM	0	1995-04-19	2.525	58.68	49	96	0	10	19.5918	11.7551	85.37	1.95918	0	78.3673	87.5	46.34	14.17	80.3265	1.88	11.5768	8.86139	7.83673	180.441	0.41	7.2	9.2	5.87755	180.468	898.26	1814.01	4587.43	0
2020-08-25	2020	2020恒大	2	2020一方	12	440682020恒大2020一方	2	2	4-1-4-1 (100.0%)	4141	2020恒大12	徐新	CM	0	1994-04-19	2.525	58.68	49	96	0	8	15.6735	33.3061	63.83	1.95918	0	80.3265	70.73	36.17	10.6	92.0816	2.06	11.2829	8.4382	1.95918	31.7388	0.08	7	8.8	3.91837	31.7398	705.104	2049.21	4042.69	0
2020-08-30	2020	2020恒大	2	2020申花	7	440732020恒大2020申花	4	1	4-1-4-1 (100.0%)	4141	2020恒大8	保利尼奥	CM	1	1988-07-25	2.09514	70.16	94	94	1	6	6	13	81.94	5	100	63	88.89	26.39	6.73	72	2.97	10.585	7.428	11	216.9	0.52	6.7	8.9	4	216.943	683.36	1459.48	4102.42	0
2020-08-30	2020	2020恒大	2	2020申花	7	440732020恒大2020申花	4	1	4-1-4-1 (100.0%)	4141	2020恒大10	郑智	CM	0	1980-08-20	2.09514	70.16	72	94	0	11	14.3611	5.22222	93.55	5.22222	50	79.6389	95.08	22.58	11.71	80.9444	2.42	10.5802	7.75239	6.52778	120.764	0.29	6.7	9.3	1.30556	120.756	541.742	1924.08	4031.53	0
2020-08-30	2020	2020恒大	2	2020申花	7	440732020恒大2020申花	4	1	4-1-4-1 (100.0%)	4141	2020恒大11	张修维	CM	0	1996-03-13	2.09514	70.16	72	94	0	3	3.91667	13.0556	84.85	1.30556	0	83.5556	85.94	33.33	8.65	86.1667	2.45	10.9497	7.92081	14.3611	286.178	0.67	7	9.5	1.30556	286.182	923.422	1473.8	4352.62	0
2020-09-09	2020	2020恒大	2	2020佳兆业	13	440832020恒大2020佳兆业	2	0	4-1-4-1 (100.0%)	4141	2020恒大8	保利尼奥	CM	1	1988-07-25	2.32222	50.08	95	95	1	6	6	10	77.27	8	37.5	36	88.89	34.09	6.36	44	2.75	11.39	8.413	18	404.9	0.98	7.2	9.1	4	404.85	926.023	1786.68	3970.54	0
2020-09-09	2020	2020恒大	2	2020佳兆业	13	440832020恒大2020佳兆业	2	0	4-1-4-1 (100.0%)	4141	2020恒大10	郑智	CM	0	1980-08-20	2.32222	50.08	65	95	0	21	30.6923	19	74.51	5.84615	75	70.1538	68.75	50.98	13.24	74.5385	2.1	12.1249	9.19162	5.84615	143.962	0.34	7.6	9.9	5.84615	143.991	868.355	2380.16	5007.8	0
2020-09-09	2020	2020恒大	2	2020佳兆业	13	440832020恒大2020佳兆业	2	0	4-1-4-1 (100.0%)	4141	2020恒大12	徐新	CM	0	1994-04-19	2.32222	50.08	56	95	0	6	10.1786	13.5714	79.49	8.48214	20	66.1607	74.36	43.59	16.66	66.1607	1.85	12.0345	8.95036	6.78571	135.545	0.32	7.5	9.5	1.69643	135.551	1022.16	1899.85	4873.67	0
2020-09-14	2020	2020申花	7	2020一方	12	440882020申花2020一方	1	1	4-1-4-1 (100.0%)	4141	2020申花25	彭欣力	CM	0	1991-07-22	2.42014	51.92	95	95	1	9	9	13	72.92	5	20	41	78.05	25	9.97	48	2.13	11.216	8.448	5	123.6	0.29	7	8.7	2	123.556	653.029	1829.55	4423.01	0
2020-09-14	2020	2020申花	7	2020一方	12	440882020申花2020一方	1	1	4-1-4-1 (100.0%)	4141	2020申花7	钱杰给·阿里桑特·思杜布	CM	1	1992-01-04	2.42014	51.92	47	95	0	18	36.383	16.1702	75	10.1064	60	52.5532	80.77	34.38	11.95	64.6809	2.16	10.8765	8.48128	8.08511	117.032	0.28	6.8	8.4	6.06383	117.104	655.871	1426.78	4985.17	0
2020-09-14	2020	2020申花	7	2020一方	12	440882020申花2020一方	1	1	4-1-4-1 (100.0%)	4141	2020申花37	孙世林	CM	0	1989-10-24	2.42014	51.92	60	95	0	4	6.33333	12.6667	72.41	0	0	44.3333	71.43	41.38	10.52	45.9167	1.86	12.2677	9.49842	11.0833	200.133	0.47	7.6	9.3	1.58333	200.09	872.977	2331.49	4901.02	0
2020-09-24	2020	2020申花	7	2020富力	11	440982020申花2020富力	2	0	4-1-4-1 (100.0%)	4141	2020申花7	钱杰给·阿里桑特·思杜布	CM	1	1992-01-04	2.56042	44.47	98	98	1	8	8	8	77.78	5	40	32	81.25	44.44	8.36	36	1.94	11.703	8.996	7	130.9	0.31	7.1	8.8	5	130.905	721.081	1840.21	5175.26	0
2020-09-24	2020	2020申花	7	2020富力	11	440982020申花2020富力	2	0	4-1-4-1 (100.0%)	4141	2020申花25	彭欣力	CM	0	1991-07-22	2.56042	44.47	78	98	0	7	8.79487	10.0513	83.67	1.25641	100	54.0256	90.7	18.37	8.23	61.5641	2.18	11.5112	9.15421	8.79487	141.974	0.34	7	9	2.51282	142.028	664.792	1926.95	4915.63	0
2020-09-24	2020	2020申花	7	2020富力	11	440982020申花2020富力	2	0	4-1-4-1 (100.0%)	4141	2020申花26	秦升	CM	0	1986-11-02	2.56042	44.47	55	98	0	7	12.4727	12.4727	86	5.34545	66.67	87.3091	85.71	52	15.23	89.0909	1.86	10.5591	8.18745	5.34545	140.585	0.32	6.5	7.9	7.12727	140.642	240.598	1527.67	4369.18	0
2020-09-27	2020	2020恒大	2	2020一方	12	441012020恒大2020一方	1	0	4-1-4-1 (100.0%)	4141	2020恒大8	保利尼奥	CM	1	1988-07-25	2.4625	58.28	94	94	1	5	5	14	74.55	8	75	43	86.05	20	6.92	55	2.75	10.987	8.403	4	76.7	0.19	7	8.5	3	76.7387	698.923	1648.77	4282.73	0
2020-09-27	2020	2020恒大	2	2020一方	12	441012020恒大2020一方	1	0	4-1-4-1 (100.0%)	4141	2020恒大10	郑智	CM	0	1980-08-20	2.4625	58.28	62	94	0	12	18.1935	21.2258	83.33	4.54839	66.67	124.323	82.93	28.57	12.25	127.355	2.32	11.6242	9.41061	7.58065	158.435	0.39	7.3	9.2	0	158.417	553.117	2028.8	5441.41	0
2020-09-27	2020	2020恒大	2	2020一方	12	441012020恒大2020一方	1	0	4-1-4-1 (100.0%)	4141	2020恒大11	张修维	CM	0	1996-03-13	2.4625	58.28	78	94	0	9	10.8462	9.64103	85.71	4.82051	100	61.4615	92.16	28.57	8.44	67.4872	2.29	11.6343	9.26141	9.64103	184.023	0.45	7.4	9.4	2.41026	183.992	850.027	2009.17	5130.99	0
2020-10-16	2020	2020恒大	2	2020华夏	8	441202020恒大2020华夏	3	1	4-1-4-1 (100.0%)	4141	2020恒大6	廖力生	CM	0	1993-04-29	2.05556	63.67	47	96	0	3	6.12766	14.2979	82.93	4.08511	50	81.7021	77.5	36.59	9.84	83.7447	2.1	12.0449	9.07915	0	0	0	7.4	9.5	0	0	504.775	2517.84	5458.98	0
2020-10-16	2020	2020恒大	2	2020华夏	8	441202020恒大2020华夏	3	1	4-1-4-1 (100.0%)	4141	2020恒大8	保利尼奥	CM	1	1988-07-25	2.05556	63.67	96	96	1	5	5	10	87.18	9	44.44	71	90.14	25.64	8.16	78	2.82	10.611	7.298	4	54.6	0.13	6.6	8.9	0	54.6211	590.197	1716.16	3790.79	0
2020-10-16	2020	2020恒大	2	2020华夏	8	441202020恒大2020华夏	3	1	4-1-4-1 (100.0%)	4141	2020恒大36	何超	CM	0	1995-04-19	2.05556	63.67	80	96	0	11	13.2	16.8	85.11	16.8	14.29	108	88.89	20.21	13.27	112.8	2.14	10.9812	8.0916	3.6	97.08	0.23	6.8	9.3	3.6	97.1056	676.219	1494.09	5163.86	0
2020-10-16	2020	2020恒大	2	2020华夏	8	441202020恒大2020华夏	3	1	4-1-4-1 (100.0%)	4141	2020恒大12	徐新	CM	0	1994-04-19	2.05556	63.67	49	96	0	1	1.95918	11.7551	85.37	5.87755	66.67	76.4082	79.49	34.15	9.87	80.3265	2.24	10.4758	6.17535	1.95918	63.2816	0.15	6.5	8.9	1.95918	63.1956	448.979	1352.95	4459.01	0
2020-10-22	2020	2020鲁能	5	2020国安	3	441262020鲁能2020国安	1	2	4-1-4-1 (100.0%)	4141	2020鲁能25	费莱尼	CM	1	1987-11-22	2.125	39.84	101	101	1	13	13	9	76.32	11	63.64	33	78.79	42.11	9.7	38	1.61	11.652	7.874	2	41.7	0.1	6.9	9.3	9	41.6541	351.332	1698.13	5505.88	0
2020-10-22	2020	2020鲁能	5	2020国安	3	441262020鲁能2020国安	1	2	4-1-4-1 (100.0%)	4141	2020鲁能10	莫伊塞斯·利马·马加良斯	CM	1	1988-03-17	2.125	39.84	66	101	0	6	9.18182	16.8333	67.65	13.7727	77.78	42.8485	71.43	67.65	10.46	52.0303	1.53	12.3358	9.23538	4.59091	106.662	0.25	7.3	9.2	12.2424	106.641	843.519	2025.59	5323.18	0
2020-10-22	2020	2020鲁能	5	2020国安	3	441262020鲁能2020国安	1	2	4-1-4-1 (100.0%)	4141	2020鲁能22	蒿俊闵	CM	0	1987-03-24	2.125	39.84	101	101	1	8	8	16	65.96	11	54.55	44	63.64	27.66	10.78	47	2.66	10.098	6.863	11	174.2	0.39	6	8.1	2	174.187	537.229	1224.48	3590.75	0
2020-10-24	2020	2020黄海	14	2020富力	11	441282020黄海2020富力	1	2	4-1-4-1 (100.0%)	4141	2020黄海19	米纳拉	CM	1	1996-08-24	2.13194	40.31	97	97	1	12	12	5	84.85	4	75	31	90.32	42.42	9.67	33	1.85	11.074	7.842	5	167.2	0.37	6.8	9.2	6	167.183	533.199	1937.34	4421.41	0
2020-10-24	2020	2020黄海	14	2020富力	11	441282020黄海2020富力	1	2	4-1-4-1 (100.0%)	4141	2020黄海40	波波维奇	CM	1	1989-10-15	2.13194	40.31	97	97	1	9	9	21	68.18	2	0	59	64.41	48.48	11.72	66	2.14	11.72	8.236	8	140.6	0.33	7.2	9.7	1	140.551	842.174	2212.8	4563.87	0
2020-10-24	2020	2020黄海	14	2020富力	11	441282020黄海2020富力	1	2	4-1-4-1 (100.0%)	4141	2020黄海10	亚历山德里尼	CM	1	1989-04-03	2.13194	40.31	76	97	0	6	7.65789	11.4868	73.53	2.55263	50	35.7368	75	29.41	11.22	43.3947	2.44	12.0433	8.72362	14.0395	226.546	0.54	7.4	9.4	6.38158	226.557	838.088	1971.31	4837.63	0
2020-10-21	2020	2020恒大	2	2020华夏	8	441252020恒大2020华夏	5	0	4-1-4-1 (100.0%)	4141	2020恒大8	保利尼奥	CM	1	1988-07-25	2.52986	56.32	93	93	1	10	10	16	80	7	71.43	68	88.24	42.5	8.46	80	2.09	11.799	9.269	12	270.9	0.65	7.6	9.2	2	270.938	869.079	2012.17	4512.09	0
2020-10-21	2020	2020恒大	2	2020华夏	8	441252020恒大2020华夏	5	0	4-1-4-1 (100.0%)	4141	2020恒大19	费尔南多.恩里克	CM	1	1993-03-16	2.52986	56.32	67	93	0	3	4.16418	12.4925	71.88	4.16418	66.67	38.8657	78.57	40.63	15.75	44.4179	2.44	10.3022	8.40054	5.55224	143.109	0.33	7.7	9.9	1.38806	143.172	694.804	2295.91	4237.24	0
2020-10-21	2020	2020恒大	2	2020华夏	8	441252020恒大2020华夏	5	0	4-1-4-1 (100.0%)	4141	2020恒大11	张修维	CM	0	1996-03-13	2.52986	56.32	57	93	0	10	16.3158	11.4211	80	9.78947	33.33	55.4737	82.35	40	10.87	57.1053	1.89	12.6056	9.86126	14.6842	328.274	0.8	8.1	9.9	4.89474	328.259	916.34	2442.58	5486.21	0
2020-11-06	2020	2020申花	7	2020华夏	8	441412020申花2020华夏	4	1	4-1-4-1 (100.0%)	4141	2020申花25	彭欣力	CM	0	1991-07-22	2.19028	41.37	96	96	1	5	5	10	82.14	3	100	51	86.27	39.29	14.32	56	1.96	9.844	6.939	2	26.7	0.07	6.1	7.9	3	26.6684	323.98	1496.11	3831.01	0
2020-11-06	2020	2020申花	7	2020华夏	8	441412020申花2020华夏	4	1	4-1-4-1 (100.0%)	4141	2020申花21	朱宝杰	CM	0	1989-08-11	2.19028	41.37	96	96	1	9	9	6	81.82	3	33.33	31	80.65	33.33	11.36	33	2.15	10.54	7.567	5	96.1	0.24	6.6	8.6	0	96.1421	702.178	1703.78	3601.29	0
2020-11-06	2020	2020申花	7	2020华夏	8	441412020申花2020华夏	4	1	4-1-4-1 (100.0%)	4141	2020申花37	孙世林	CM	0	1989-10-24	2.19028	41.37	96	96	1	7	7	8	75.76	5	20	30	80	36.36	17.32	33	1.94	10.308	7.222	4	96.5	0.22	6.4	8.2	1	96.4943	433.886	1769.1	3956.67	0
2020-11-10	2020	2020申花	7	2020华夏	8	441452020申花2020华夏	1	0	4-1-4-1 (100.0%)	4141	2020申花7	钱杰给·阿里桑特·思杜布	CM	1	1992-01-04	2.04861	42.35	95	95	1	12	12	6	84.21	7	57.14	35	85.71	42.11	9.7	38	1.82	9.625	6.805	6	121.5	0.3	6.1	8.3	4	121.458	410.253	1474.74	3915.62	0
2020-11-10	2020	2020申花	7	2020华夏	8	441452020申花2020华夏	1	0	4-1-4-1 (100.0%)	4141	2020申花37	孙世林	CM	0	1989-10-24	2.04861	42.35	70	95	0	8	10.8571	23.0714	56.41	6.78571	60	46.1429	55.88	51.28	12.22	52.9286	1.44	10.8436	8.08586	2.71429	66.5	0.15	6.8	8.7	2.71429	66.4846	797.271	1973.84	4084.72	0
2020-11-10	2020	2020申花	7	2020华夏	8	441452020申花2020华夏	1	0	4-1-4-1 (100.0%)	4141	2020申花25	彭欣力	CM	0	1991-07-22	2.04861	42.35	95	95	1	6	6	12	76.47	4	50	42	83.33	21.57	8.8	51	2.39	9.013	6.325	3	72.7	0.16	5.7	7.7	1	72.6704	480.739	1138.89	3103.66	0
2021-05-10	2021	2021华夏	8	2021申花	9	443262021华夏2021申花	1	1	4-1-4-1 (100.0%)	4141	2021华夏6	塞尔纳斯	CM	1	1994-07-07	2.10417	43.74	102	102	1	16	16	13	75.47	3	0	47	78.72	50.94	12.92	53	1.81	10.914	7.195	4	79.7	0.18	6.4	8.5	6	79.7476	261.276	1241.45	4901.49	0
2021-05-10	2021	2021华夏	8	2021申花	9	443262021华夏2021申花	1	1	4-1-4-1 (100.0%)	4141	2021华夏13	尹鸿博	CM	0	1989-10-30	2.10417	43.74	102	102	1	9	9	7	81.08	8	50	32	78.13	32.43	7.49	37	2.14	11.658	7.895	13	249.6	0.54	6.9	9.4	2	249.561	678.72	1932.14	4258.35	0
2021-05-10	2021	2021华夏	8	2021申花	9	443262021华夏2021申花	1	1	4-1-4-1 (100.0%)	4141	2021华夏15	王秋明	CM	0	1993-01-09	2.10417	43.74	102	102	1	7	7	9	67.86	7	28.57	23	78.26	28.57	6.75	28	2.46	11.172	7.637	8	197.3	0.44	6.6	9.1	4	197.286	602.887	1636.89	4426.07	0
