# Supplementary material for: Non-linear trends using the generalized additive models in physical and technical performances of the Chinese Super League players
Source: PLoS One. 2024 Jul 26;19(7):e0307843. doi: 10.1371/journal.pone.0307843 (PMC11280146; doi:10.1371/journal.pone.0307843)
Supplement: S1 File — It includes detailed datasets used in the analysis of non-linear trends in physical and technical performance indicators of players across different positions and formations in the Chinese Super League from the 2015 to 2021 seasons. (ZIP) [file pone.0307843.s001.zip › Datta/CM/CM352.xlsx]

## Sheet: Sheet1
MatchDate	Season	球队名字	球队排名	对手名字	对手排名		GoalsScored	GoalsAgainst	阵型2	formation	球队	PlayerID	场上确切位置	ForeignorNot	确切出生日期	MinBallinPlay	BallPoss%	MinPlayed	全场时间	FullMatchorNo	GainofPoss	Gain_of_Possession	Loss_of_Possession	Ball_Retention	Challenge	Challenge_Success_Rate	Pass	Pass_Success_Rate	FirstTimePassofIndposs%	AvgLengthFwdPass	标准化IndPoss	TouchesperIndPoss	Distance_Covered	Distance_Covered_Ball_In_Play	Number_of_Sprint	标准化DistanceSprint	TimeinSprint	AvgSpeed	AvgSpeedBallinPlay	标准化NoJump	Sprint	High_Speed_Running	Middle_speed_running	Low_Speed_Running	标准化Walking&Jogging&Standing
2015-07-11	2015	2015建业	5	2015力帆	10	421962015建业2015力帆	1	1	5-3-2 (100.0%)	352	2015建业8	尹鸿博	CM	0	1989-10-30	45.5	46.27	94	98	0	10	10.4255	12.5106	74.47	2.08511	50	44.8298	76.74	25.53	12.46	49	2.17	11.0855	7.09979	4.17021	50.0426	0.11	6.7	9.1	4.17021	50.0021	531.561	1760.54	4855.12	3888.29
2015-07-11	2015	2015建业	5	2015力帆	10	421962015建业2015力帆	1	1	5-3-2 (100.0%)	352	2015建业6	李智超	CM	0	1989-02-18	45.5	46.27	84	98	0	8	9.33333	10.5	67.86	2.33333	50	25.6667	68.18	39.29	11.13	32.6667	1.79	10.101	6.76667	1.16667	40.0167	0.09	6.1	8.4	0	40.0319	462.807	1286.31	4182.21	4129.44
2015-07-11	2015	2015建业	5	2015力帆	10	421962015建业2015力帆	1	1	5-3-2 (100.0%)	352	2015建业10	伊沃	CM	1	1986-10-02	45.5	46.27	98	98	1	7	7	22	64.52	6	33.33	51	64.71	35.48	14.91	62	2.63	10.145	6.5	8	192.9	0.44	6.2	8.6	3	192.942	654.243	1312.34	3227.22	4758.24
2015-07-15	2015	2015建业	5	2015恒大	1	422002015建业2015恒大	1	1	5-3-2 (100.0%)	352	2015建业2	龙成	CM	0	1995-03-22	58.75	57.92	47	94	0	4	8	2	98.21	2	0	112	98.21	16.07	9.42	112	2.23	10.056	8.192	0	0	0	6.4	7.4	0	0	53.8753	1128.23	4784.8	4090.08
2015-07-15	2015	2015建业	5	2015恒大	1	422002015建业2015恒大	1	1	5-3-2 (100.0%)	352	2015建业14	木热合买提江·莫扎帕	CM	0	1991-01-14	58.75	57.92	94	94	1	6	6	10	91.74	4	50	118	91.53	28.1	7.61	121	2.02	9.935	7.498	6	139.6	0.34	6.3	7.7	1	139.567	233.983	1123.33	4570.73	3867.84
2015-07-15	2015	2015建业	5	2015恒大	1	422002015建业2015恒大	1	1	5-3-2 (100.0%)	352	2015建业6	李智超	CM	0	1989-02-18	58.75	57.92	94	94	1	5	5	5	87.8	6	16.67	40	87.5	34.15	9.09	41	1.9	9.23	6.938	1	42.1	0.09	5.9	7.1	1	42.1066	246.616	1023.69	3588.04	4330.05
2015-07-15	2015	2015建业	5	2015恒大	1	422002015建业2015恒大	1	1	5-3-2 (100.0%)	352	2015建业10	伊沃	CM	1	1986-10-02	58.75	57.92	94	94	1	5	5	15	88.28	5	60	116	87.93	22.66	10.22	128	2.89	9.819	7.381	6	106.1	0.25	6.2	7.5	0	106.135	512.652	1151.73	3515.2	4533.09
2015-07-15	2015	2015永昌	7	2015苏宁	9	422002015永昌2015苏宁	2	1	3-5-2 (100.0%)	352	2015永昌6	李春郁	CM	0	1986-10-09	48.6667	48.22	95	95	1	6	6	11	74.42	2	100	39	66.67	20.93	15.74	43	2.19	9.723	6.709	1	20.7	0.05	6.1	8.3	0	20.6771	342.811	1213.5	3881.24	4264.69
2015-07-15	2015	2015永昌	7	2015苏宁	9	422002015永昌2015苏宁	2	1	3-5-2 (100.0%)	352	2015永昌10	米凯尔	CM	1	1986-08-19	48.6667	48.22	85	95	0	10	11.1765	11.1765	84.85	11.1765	30	67.0588	80	43.94	11.5	73.7647	2.11	10.8859	7.61788	3.35294	62.7	0.15	6.8	9.2	4.47059	62.7128	434.445	1770.12	4736.37	3882.65
2015-07-15	2015	2015永昌	7	2015苏宁	9	422002015永昌2015苏宁	2	1	3-5-2 (100.0%)	352	2015永昌3	刘君鹏	CM	0	1983-05-20	48.6667	48.22	95	95	1	15	15	6	80.65	5	20	28	71.43	38.71	12.05	31	1.81	9.603	6.44	2	32.9	0.08	6	7.9	5	32.9351	514.71	1063.27	3517.75	4474.47
2015-07-19	2015	2015永昌	7	2015申鑫	16	422042015永昌2015申鑫	0	0	5-3-2 (100.0%)	352	2015永昌6	李春郁	CM	0	1986-10-09	57.45	59.69	94	94	1	8	8	13	84.34	7	71.43	76	85.53	32.53	10.25	83	2.13	10.346	7.821	5	113.3	0.27	6.6	8.2	2	113.256	406.141	1111.94	4574.21	4140.79
2015-07-19	2015	2015永昌	7	2015申鑫	16	422042015永昌2015申鑫	0	0	5-3-2 (100.0%)	352	2015永昌10	米凯尔	CM	1	1986-08-19	57.45	59.69	94	94	1	12	12	23	79.09	9	88.89	99	76.77	34.55	15.84	110	2.13	11.6	8.693	2	72.8	0.16	7.4	9.1	4	72.7787	404.159	1968.83	5091.88	4062.04
2015-07-19	2015	2015永昌	7	2015申鑫	16	422042015永昌2015申鑫	0	0	5-3-2 (100.0%)	352	2015永昌3	刘君鹏	CM	0	1983-05-20	57.45	59.69	94	94	1	13	13	9	83.02	18	66.67	50	86	41.51	9.89	53	1.98	10.3	7.547	6	123.9	0.31	6.6	7.9	12	123.948	570.581	1580.36	3392.22	4633.38
2015-07-19	2015	2015建业	5	2015绿城	11	422042015建业2015绿城	0	0	5-3-2 (100.0%)	352	2015建业2	龙成	CM	0	1995-03-22	56.1333	57.27	48	95	0	6	11.875	5.9375	87.5	1.97917	100	39.5833	95	20.83	11.89	47.5	2.29	10.4282	7.38625	1.97917	35.625	0.1	6.6	8.2	5.9375	35.6221	502.264	1323.58	4594.61	3972.35
2015-07-19	2015	2015建业	5	2015绿城	11	422042015建业2015绿城	0	0	5-3-2 (100.0%)	352	2015建业14	木热合买提江·莫扎帕	CM	0	1991-01-14	56.1333	57.27	47	95	0	1	2.02128	14.1489	77.42	4.04255	0	58.617	75.86	19.35	9.59	62.6596	2.39	12.1479	9.06138	4.04255	43.2553	0.11	7.6	9.3	2.02128	43.2886	566.807	2203.47	5828.69	3505.6
2015-07-19	2015	2015建业	5	2015绿城	11	422042015建业2015绿城	0	0	5-3-2 (100.0%)	352	2015建业8	尹鸿博	CM	0	1989-10-30	56.1333	57.27	76	95	0	7	8.75	7.5	91.18	5	25	81.25	92.31	30.88	10	85	2.18	10.8812	8.105	2.5	27	0.07	6.9	8.5	1.25	27.0442	345.519	1630.88	5115.77	3762.01
2015-07-19	2015	2015建业	5	2015绿城	11	422042015建业2015绿城	0	0	5-3-2 (100.0%)	352	2015建业6	李智超	CM	0	1989-02-18	56.1333	57.27	47	95	0	10	20.2128	12.1277	83.33	0	0	66.7021	84.85	38.89	11.45	72.766	2.22	10.0862	7.77989	0	0	0	6.3	8	2.02128	0	253.445	1559.55	4278.76	3995.27
2015-07-19	2015	2015建业	5	2015绿城	11	422042015建业2015绿城	0	0	5-3-2 (100.0%)	352	2015建业35	梁雨	CM	0	1994-04-20	56.1333	57.27	48	95	0	5	9.89583	11.875	76	7.91667	50	41.5625	85.71	32	6.82	49.4792	1.92	11.5128	7.98198	3.95833	136.958	0.31	7.3	8.9	1.97917	136.972	592.737	1599.68	5430.1	3753.7
2015-07-19	2015	2015绿城	11	2015建业	5	422042015绿城2015建业	0	0	5-3-2 (100.0%)	352	2015绿城18	赵宇豪	CM	0	1993-04-07	56.1333	42.73	95	95	1	5	5	9	76.32	6	66.67	36	77.78	39.47	10.9	38	1.79	10.864	8.08	4	92.8	0.22	6.8	8.6	3	92.8026	251.047	1296.05	5173.56	4050.31
2015-07-19	2015	2015绿城	11	2015建业	5	422042015绿城2015建业	0	0	5-3-2 (100.0%)	352	2015绿城14	冯刚	CM	0	1993-03-06	56.1333	42.73	60	95	0	4	6.33333	11.0833	75.86	3.16667	50	44.3333	75	65.52	8.47	45.9167	1.55	11.7182	8.8825	7.91667	152.792	0.37	7.3	9.3	3.16667	152.775	645.865	1919.32	5535.11	3464.9
2015-07-19	2015	2015绿城	11	2015建业	5	422042015绿城2015建业	0	0	5-3-2 (100.0%)	352	2015绿城17	陈柏良	CM	0	1988-08-11	56.1333	42.73	80	95	0	9	10.6875	13.0625	74.42	4.75	50	46.3125	76.92	39.53	10.08	51.0625	1.88	10.754	8.18425	4.75	69.825	0.17	6.8	8.4	2.375	69.8668	435.746	1714.78	4563.55	3969.96
2015-07-25	2015	2015永昌	7	2015富力	12	422102015永昌2015富力	1	0	5-3-2 (100.0%)	352	2015永昌6	李春郁	CM	0	1986-10-09	60.05	49.77	97	97	1	13	13	19	70.77	6	66.67	57	75.44	36.92	12.12	65	1.92	10.205	7.777	5	103.4	0.25	6.3	7.8	3	103.447	435.942	1122.2	4237.6	4305.54
2015-07-25	2015	2015永昌	7	2015富力	12	422102015永昌2015富力	1	0	5-3-2 (100.0%)	352	2015永昌10	米凯尔	CM	1	1986-08-19	60.05	49.77	97	97	1	8	8	18	74.29	6	16.67	63	76.19	24.29	13.46	70	2.46	11.459	8.975	4	65.5	0.16	7.1	9.1	1	65.5458	464.937	2000.96	5023.56	3903.64
2015-07-27	2015	2015建业	5	2015申花	6	422122015建业2015申花	0	1	5-3-2 (100.0%)	352	2015建业2	龙成	CM	0	1995-03-22	44.85	47.57	98	98	1	23	23	18	59.09	2	100	40	62.5	47.73	14.8	44	1.82	9.441	5.76	2	39.8	0.09	5.7	7.7	7	39.7952	251.427	952.778	3811.05	4386.02
2015-07-27	2015	2015建业	5	2015申花	6	422122015建业2015申花	0	1	5-3-2 (100.0%)	352	2015建业8	尹鸿博	CM	0	1989-10-30	44.85	47.57	59	98	0	3	4.98305	13.2881	73.33	6.64407	25	44.8475	70.37	36.67	8.55	49.8305	1.9	10.8248	6.41153	6.64407	120.756	0.28	6.6	9	4.98305	120.806	371.907	1556.07	4107.11	4669.08
2015-07-27	2015	2015建业	5	2015申花	6	422122015建业2015申花	0	1	5-3-2 (100.0%)	352	2015建业10	伊沃	CM	1	1986-10-02	44.85	47.57	98	98	1	9	9	16	69.81	2	50	42	73.81	15.09	9.29	53	3.58	10.482	6.34	11	167	0.38	6.4	8.5	2	166.975	800.803	1215.49	3283.86	5014.53
2015-08-12	2015	2015永昌	7	2015泰达	13	422282015永昌2015泰达	1	1	3-5-2 (100.0%)	352	2015永昌23	胡伟	CM	0	1983-01-01	60.1	43.14	96	96	1	16	16	14	65.85	3	33.33	37	59.46	43.9	10.79	41	1.8	11.08	8.645	2	21.5	0.05	6.9	8.6	1	21.4993	472.422	1563.49	5045.99	3976.99
2015-08-12	2015	2015永昌	7	2015泰达	13	422282015永昌2015泰达	1	1	3-5-2 (100.0%)	352	2015永昌10	米凯尔	CM	1	1986-08-19	60.1	43.14	96	96	1	15	15	14	79.1	6	83.33	64	78.13	37.31	11.31	67	2.15	11.419	8.947	4	55.9	0.13	7.1	8.9	4	55.8801	587.758	2080.79	5000.2	3694.74
2015-08-12	2015	2015永昌	7	2015泰达	13	422282015永昌2015泰达	1	1	3-5-2 (100.0%)	352	2015永昌5	白鹤	CM	0	1983-11-19	60.1	43.14	96	96	1	8	8	6	84.62	5	60	37	83.78	20.51	14.53	39	2.64	10.95	8.513	1	13.8	0.03	6.9	8.5	3	13.8337	359.813	1603.14	5226.66	3746.18
2015-08-12	2015	2015建业	5	2015上港	2	422282015建业2015上港	2	2	5-3-2 (100.0%)	352	2015建业8	尹鸿博	CM	0	1989-10-30	44.7667	45.17	98	98	1	10	10	9	82.35	4	75	47	76.6	52.94	8.81	51	1.75	11.659	7.302	3	31.2	0.07	7.1	9.8	8	31.2198	596.143	2078.28	5014.88	3938.64
2015-08-12	2015	2015建业	5	2015上港	2	422282015建业2015上港	2	2	5-3-2 (100.0%)	352	2015建业6	李智超	CM	0	1989-02-18	44.7667	45.17	65	98	0	6	9.04615	16.5846	54.17	3.01538	100	34.6769	52.17	45.83	11.77	36.1846	1.79	9.64018	6.04585	1.50769	24.2738	0.06	5.8	9.1	4.52308	24.2564	397.168	1632.69	3594.57	3990.98
2015-08-12	2015	2015建业	5	2015上港	2	422282015建业2015上港	2	2	5-3-2 (100.0%)	352	2015建业10	伊沃	CM	1	1986-10-02	44.7667	45.17	98	98	1	10	10	18	66.67	4	50	43	67.44	22.22	13.15	54	2.93	10.806	6.781	11	230.3	0.52	6.6	9.1	1	230.279	857.944	1274.64	3705.17	4737.84
2015-08-12	2015	2015建业	5	2015上港	2	422282015建业2015上港	2	2	5-3-2 (100.0%)	352	2015建业9	哈维尔.帕蒂尼奥	CM	1	1988-02-14	44.7667	45.17	49	98	0	2	4	8	69.23	6	33.33	18	88.89	23.08	9.49	26	2.54	10.96	7.422	14	212.4	0.48	6.7	8.6	6	212.44	676.112	1252.4	4724.92	4095.11
2015-08-16	2015	2015建业	5	2015人和	15	422322015建业2015人和	0	2	5-3-2 (100.0%)	352	2015建业2	龙成	CM	0	1995-03-22	49.5333	47.55	95	95	1	9	9	12	76	9	33.33	44	84.09	20	13.32	50	2.14	10.594	6.911	2	50.5	0.13	6.6	8.4	3	50.5067	339.533	1473.8	4927.61	3802.79
2015-08-16	2015	2015建业	5	2015人和	15	422322015建业2015人和	0	2	5-3-2 (100.0%)	352	2015建业8	尹鸿博	CM	0	1989-10-30	49.5333	47.55	59	95	0	12	19.322	19.322	70	8.05085	60	61.1864	60.53	37.5	17.33	64.4068	2.2	11.4966	7.78195	4.83051	75.0339	0.19	7.2	9	12.8814	75.0857	382.292	1690.54	5751.76	3597.61
2015-08-16	2015	2015建业	5	2015人和	15	422322015建业2015人和	0	2	5-3-2 (100.0%)	352	2015建业14	木热合买提江·莫扎帕	CM	0	1991-01-14	49.5333	47.55	55	95	0	3	5.18182	6.90909	73.33	10.3636	33.33	20.7273	75	33.33	6.46	25.9091	1.93	11.59	7.85736	0	0	0	7.3	9.1	3.45455	0	668.925	1499.61	5794.26	3627.98
2015-08-16	2015	2015建业	5	2015人和	15	422322015建业2015人和	0	2	5-3-2 (100.0%)	352	2015建业35	梁雨	CM	0	1994-04-20	49.5333	47.55	65	95	0	7	10.2308	10.2308	75	8.76923	50	35.0769	79.17	21.43	7.8	40.9231	3	11.2144	7.01246	2.92308	30.2538	0.07	7	9.2	5.84615	30.2859	661.506	1547.12	4738.72	4236.29
2015-09-13	2015	2015力帆	10	2015亚泰	8	422602015力帆2015亚泰	1	2	5-3-2 (100.0%)	352	2015力帆6	王栋	CM	0	1981-09-10	49.1	49.57	96	96	1	7	7	19	70.31	2	50	60	61.67	56.25	11.42	64	1.78	10.379	7.148	4	70.5	0.17	6.5	8.7	4	70.4541	457.087	1304.21	4891.26	3656.23
2015-09-13	2015	2015力帆	10	2015亚泰	8	422602015力帆2015亚泰	1	2	5-3-2 (100.0%)	352	2015力帆14	阿德瓦	CM	1	1986-09-12	49.1	49.57	96	96	1	14	14	8	85.45	10	50	51	84.31	23.64	11.92	55	2.15	12.057	8.201	10	216.8	0.49	7.5	10	5	216.803	770.685	2338.75	5010.24	3720.59
2015-09-13	2015	2015力帆	10	2015亚泰	8	422602015力帆2015亚泰	1	2	5-3-2 (100.0%)	352	2015力帆11	吴庆	CM	0	1981-07-04	49.1	49.57	96	96	1	5	5	8	73.33	3	33.33	23	73.91	30	9.51	30	1.73	10.351	7.057	6	83.3	0.2	6.4	8.6	2	83.2832	800.669	1334.46	4304.36	3828.5
2015-09-13	2015	2015永昌	7	2015建业	5	422602015永昌2015建业	0	1	5-3-2 (100.0%)	352	2015永昌25	糜昊伦	CM	0	1993-01-10	58.6	49.3	96	96	1	16	16	22	71.43	7	14.29	67	76.12	38.96	9.96	77	2.01	11.359	8.45	3	60.7	0.15	7.1	8.7	3	60.7049	722.594	1678.64	5060.54	3836.39
2015-09-13	2015	2015永昌	7	2015建业	5	422602015永昌2015建业	0	1	5-3-2 (100.0%)	352	2015永昌5	白鹤	CM	0	1983-11-19	58.6	49.3	58	96	0	9	14.8966	11.5862	75	3.31034	100	38.069	82.61	46.43	11.04	46.3448	1.46	11.7732	9.20607	0	0	0	7.3	8.9	4.96552	0	369.559	1803.18	5758.41	3841.69
2015-09-13	2015	2015永昌	7	2015建业	5	422602015永昌2015建业	0	1	5-3-2 (100.0%)	352	2015永昌9	隆东	CM	0	1986-03-26	58.6	49.3	96	96	1	18	18	29	58.57	6	33.33	53	60.38	21.43	13.82	70	2.63	11.154	8.435	7	104.1	0.25	7	8.6	5	104.115	737.22	1861.21	4116.29	4335.62
2015-09-19	2015	2015永昌	7	2015绿城	11	422662015永昌2015绿城	1	1	5-3-2 (100.0%)	352	2015永昌6	李春郁	CM	0	1986-10-09	59.8333	44.63	96	96	1	9	9	11	82.54	7	57.14	57	87.72	25.4	14.54	63	2.29	10.912	8.45	3	53.7	0.13	6.8	8.5	3	53.735	597.905	1499.23	5033.19	3728.04
2015-09-19	2015	2015永昌	7	2015绿城	11	422662015永昌2015绿城	1	1	5-3-2 (100.0%)	352	2015永昌24	古德约翰森	CM	1	1978-09-15	59.8333	44.63	72	96	0	2	2.66667	17.3333	69.05	2.66667	0	50.6667	73.68	47.62	14.84	56	1.98	11.836	8.81333	6.66667	167.867	0.39	7.3	9	5.33333	167.905	654.383	2019.33	5016.51	3978.2
2015-09-19	2015	2015永昌	7	2015绿城	11	422662015永昌2015绿城	1	1	5-3-2 (100.0%)	352	2015永昌15	王鹏（）	CM	0	1993-01-24	59.8333	44.63	77	96	0	9	11.2208	11.2208	83.93	9.97403	37.5	67.3247	85.19	37.5	9.52	69.8182	1.89	12.1159	8.65122	1.24675	41.7662	0.09	7.5	8.9	4.98701	41.7183	324.61	1901.26	6186.7	3661.24
2015-09-20	2015	2015建业	5	2015亚泰	8	422672015建业2015亚泰	0	0	5-3-2 (100.0%)	352	2015建业2	龙成	CM	0	1995-03-22	46.5333	47.82	65	95	0	6	8.76923	8.76923	73.91	14.6154	20	27.7692	78.95	30.43	5.51	33.6154	1.96	10.6853	7.39977	4.38462	51.7385	0.12	6.7	9.4	2.92308	51.6936	349.036	1614.83	5145.69	3524.42
2015-09-20	2015	2015建业	5	2015亚泰	8	422672015建业2015亚泰	0	0	5-3-2 (100.0%)	352	2015建业8	尹鸿博	CM	0	1989-10-30	46.5333	47.82	95	95	1	11	11	13	71.74	6	50	41	70.73	39.13	4.2	46	2.02	11.199	7.625	3	58.6	0.14	7	9.8	1	58.6089	717.125	1951.17	5007.68	3464.23
2015-09-20	2015	2015建业	5	2015亚泰	8	422672015建业2015亚泰	0	0	5-3-2 (100.0%)	352	2015建业10	伊沃	CM	1	1986-10-02	46.5333	47.82	95	95	1	14	14	18	74.65	5	80	61	77.05	26.76	10.45	71	2.82	9.964	6.744	10	179.6	0.42	6.2	8.7	0	179.637	753.372	1386.31	3466.55	4178.19
2015-09-27	2015	2015建业	5	2015宏运	14	422742015建业2015宏运	1	0	5-3-2 (100.0%)	352	2015建业2	龙成	CM	0	1995-03-22	56.5667	42.52	49	96	0	6	11.7551	9.79592	80.77	5.87755	66.67	45.0612	82.61	30.77	7.37	50.9388	2.12	11.3339	8.04049	0	0	0	7	9.1	9.79592	0	511.162	1684.16	5414.95	3722.63
2015-09-27	2015	2015建业	5	2015宏运	14	422742015建业2015宏运	1	0	5-3-2 (100.0%)	352	2015建业32	路尧	CM	0	1993-06-26	56.5667	42.52	46	96	0	6	12.5217	8.34783	77.78	6.26087	0	35.4783	76.47	33.33	11.59	37.5652	1.89	12.5071	9.62296	4.17391	55.3043	0.13	7.7	9.4	2.08696	55.2446	711.72	2160.32	5903.64	3676.21
2015-09-27	2015	2015建业	5	2015宏运	14	422742015建业2015宏运	1	0	5-3-2 (100.0%)	352	2015建业8	尹鸿博	CM	0	1989-10-30	56.5667	42.52	75	96	0	7	8.96	12.8	82.14	3.84	66.67	66.56	84.62	23.21	10.77	71.68	2.34	11.8349	8.85504	6.4	118.4	0.28	7.3	9.1	1.28	118.419	591.377	2172.36	5341.88	3611.04
2015-09-27	2015	2015建业	5	2015宏运	14	422742015建业2015宏运	1	0	5-3-2 (100.0%)	352	2015建业10	伊沃	CM	1	1986-10-02	56.5667	42.52	96	96	1	14	14	22	74.12	6	33.33	75	68	20	13.1	85	3.36	10.802	7.944	8	162	0.38	6.7	8.4	1	162.033	936.239	1342	3955.65	4405.72
2015-09-27	2015	2015建业	5	2015宏运	14	422742015建业2015宏运	1	0	5-3-2 (100.0%)	352	2015建业35	梁雨	CM	0	1994-04-20	56.5667	42.52	49	96	0	4	7.83673	11.7551	72.73	19.5918	30	35.2653	83.33	36.36	9.83	43.102	2.27	10.9499	7.17845	5.87755	125.78	0.29	6.8	8.1	3.91837	125.828	621.579	1529.41	4188.19	4484.71
2015-10-17	2015	2015建业	5	2015苏宁	9	422942015建业2015苏宁	1	1	5-3-2 (100.0%)	352	2015建业32	路尧	CM	0	1993-06-26	54.5333	45.25	46	96	0	7	14.6087	12.5217	68.42	6.26087	0	33.3913	81.25	42.11	8.76	39.6522	1.53	11.3572	7.93878	0	0	0	7	9.4	0	0	500.748	2022.89	5118.94	3714.44
2015-10-17	2015	2015建业	5	2015苏宁	9	422942015建业2015苏宁	1	1	5-3-2 (100.0%)	352	2015建业8	尹鸿博	CM	0	1989-10-30	54.5333	45.25	96	96	1	14	14	13	83.75	6	50	72	90.28	37.5	7.36	80	1.86	12.258	8.801	14	259.9	0.61	7.6	9.7	1	259.889	887.146	2250.2	4822.37	4038.62
2015-10-17	2015	2015建业	5	2015苏宁	9	422942015建业2015苏宁	1	1	5-3-2 (100.0%)	352	2015建业10	伊沃	CM	1	1986-10-02	54.5333	45.25	96	96	1	9	9	23	68.92	7	42.86	56	67.86	24.32	12.09	74	2.65	10.743	7.633	10	197.8	0.48	6.7	8.4	2	197.752	683.175	1562.73	3807.25	4492.1
2015-10-25	2015	2015富力	12	2015力帆	10	423022015富力2015力帆	2	0	5-3-2 (100.0%)	352	2015富力31	雷纳迪尼奥	CM	1	1988-10-04	50.95	50.71	79	94	0	6	7.13924	17.8481	73.68	9.51899	50	54.7342	78.26	38.6	8.11	67.8228	2.04	9.96876	6.76443	7.13924	118.749	0.29	6.3	8.2	0	118.737	559.678	1144.24	3975.83	4170.37
2015-10-25	2015	2015富力	12	2015力帆	10	423022015富力2015力帆	2	0	5-3-2 (100.0%)	352	2015富力10	米歇尔	CM	1	1988-07-29	50.95	50.71	59	94	0	11	17.5254	17.5254	76.6	4.77966	100	65.322	75.61	27.66	12.71	74.8814	2	10.5503	7.40369	3.18644	84.9186	0.2	6.7	9	3.18644	84.9549	536.231	1556.68	4474.09	3897.6
2015-10-25	2015	2015富力	12	2015力帆	10	423022015富力2015力帆	2	0	5-3-2 (100.0%)	352	2015富力6	汪嵩	CM	0	1983-10-12	50.95	50.71	94	94	1	6	6	7	83.33	2	50	41	82.93	45.24	7.85	42	1.71	10.329	7.071	0	0	0	6.6	8.3	2	0	364.818	1312.45	4551.88	4100.16
2015-10-25	2015	2015建业	5	2015申鑫	16	423022015建业2015申鑫	2	1	5-3-2 (100.0%)	352	2015建业2	龙成	CM	0	1995-03-22	57.9167	55.88	97	97	1	12	12	9	86.15	7	71.43	63	87.3	49.23	17	65	1.74	9.319	7.052	2	35.1	0.09	5.8	7.3	5	35.1028	205.542	929.787	4339.21	3809.3
2015-10-25	2015	2015建业	5	2015申鑫	16	423022015建业2015申鑫	2	1	5-3-2 (100.0%)	352	2015建业30	钟晋宝	CM	0	1994-11-25	57.9167	55.88	49	97	0	9	17.8163	9.89796	90	21.7755	54.55	95.0204	91.67	28	7.48	98.9796	2.1	12.8634	10.1395	1.97959	56.8143	0.12	7.9	9.9	1.97959	56.7505	721.729	2388.11	6459.33	3238.28
2015-10-25	2015	2015建业	5	2015申鑫	16	423022015建业2015申鑫	2	1	5-3-2 (100.0%)	352	2015建业8	尹鸿博	CM	0	1989-10-30	57.9167	55.88	97	97	1	11	11	19	84.17	10	50	118	85.59	30	9.49	120	2.16	11.912	9.035	3	52.4	0.12	7.4	9.4	3	52.3656	677.772	2056.59	5350.46	3774.62
2015-10-25	2015	2015建业	5	2015申鑫	16	423022015建业2015申鑫	2	1	5-3-2 (100.0%)	352	2015建业10	伊沃	CM	1	1986-10-02	57.9167	55.88	97	97	1	8	8	23	78.7	6	66.67	97	79.38	37.04	11.72	108	2.31	11.152	8.386	7	119.2	0.27	6.9	8.7	1	119.157	575.153	1560.87	5053.65	3843.57
2015-10-31	2015	2015建业	5	2015富力	12	423082015建业2015富力	1	0	5-3-2 (100.0%)	352	2015建业2	龙成	CM	0	1995-03-22	49.2	50.89	79	95	0	13	15.6329	9.62025	87.5	6.01266	60	73.3544	88.52	28.13	7.88	76.962	2.16	11.0513	7.73468	0	0	0	6.9	9.3	4.81013	0	302.065	1844.45	5589.5	3315.63
2015-10-31	2015	2015建业	5	2015富力	12	423082015建业2015富力	1	0	5-3-2 (100.0%)	352	2015建业30	钟晋宝	CM	0	1994-11-25	49.2	50.89	51	95	0	5	9.31373	9.31373	86.84	7.45098	50	63.3333	82.35	44.74	6.59	70.7843	1.89	12.4897	9.25971	3.72549	47.3137	0.12	7.8	10.2	0	47.257	887.354	2841.46	5523.21	3189.92
2015-10-31	2015	2015建业	5	2015富力	12	423082015建业2015富力	1	0	5-3-2 (100.0%)	352	2015建业8	尹鸿博	CM	0	1989-10-30	49.2	50.89	95	95	1	7	7	15	78.87	3	33.33	62	82.26	21.13	10.18	71	2.58	11.726	8.142	7	171.3	0.4	7.4	9.9	2	171.324	683.994	2361.97	4854.99	3653.34
2016-03-12	2016	2016亚泰	12	2016恒大	1	424412016亚泰2016恒大	0	3	5-3-2 (100.0%)	352	2016亚泰6	格里乌斯	CM	1	1985-03-17	61.0167	39.85	74	96	0	9	11.6757	18.1622	70.83	7.78378	16.67	54.4865	69.05	43.75	9.21	62.2703	1.73	12.2024	9.33665	3.89189	64.0865	0.15	7.6	9.3	3.89189	64.14	422.137	2199.7	5801.78	3715.08
2016-03-12	2016	2016亚泰	12	2016恒大	1	424412016亚泰2016恒大	0	3	5-3-2 (100.0%)	352	2016亚泰21	何超	CM	0	1995-04-19	61.0167	39.85	70	96	0	5	6.85714	6.85714	75	9.6	28.57	24.6857	77.78	40	8.79	27.4286	1.8	11.7367	9.17486	5.48571	86.5371	0.21	7.3	9.3	1.37143	86.4842	787.704	1961.04	5520.26	3381.23
2016-03-12	2016	2016亚泰	12	2016恒大	1	424412016亚泰2016恒大	0	3	5-3-2 (100.0%)	352	2016亚泰24	闫峰	CM	0	1982-02-07	61.0167	39.85	96	96	1	14	14	10	81.82	7	28.57	50	82	38.18	11.33	55	2.04	11.6	9.339	2	46.2	0.11	7.2	9.2	3	46.2077	317.689	1880.56	5746.9	3608.73
2016-03-13	2016	2016永昌	16	2016绿城	15	424422016永昌2016绿城	1	0	5-3-2 (100.0%)	352	2016永昌15	王鹏（）	CM	0	1993-01-24	56.3	38.1	94	94	1	9	9	13	71.74	9	77.78	44	68.18	65.22	16.05	46	1.43	10.789	7.591	2	52.9	0.12	6.8	8.1	4	52.8727	289.678	1255.28	5351.86	3839.6
2016-03-13	2016	2016永昌	16	2016绿城	15	424422016永昌2016绿城	1	0	5-3-2 (100.0%)	352	2016永昌6	李春郁	CM	0	1986-10-09	56.3	38.1	94	94	1	10	10	11	71.79	2	50	38	73.68	66.67	13.15	39	1.51	9.951	7.42	1	17.4	0.05	6.3	7.9	2	17.4162	406.556	1460.03	4130.7	3936.21
2016-04-15	2016	2016建业	13	2016恒大	1	424752016建业2016恒大	1	2	5-3-2 (100.0%)	352	2016建业8	尹鸿博	CM	0	1989-10-30	45.35	32.65	80	94	0	11	12.925	11.75	68.75	7.05	16.67	34.075	68.97	43.75	13.44	37.6	1.97	12.1918	8.1545	10.575	205.625	0.5	7.8	10.4	3.525	205.584	1007.86	2226.02	4976.78	3775.68
2016-04-15	2016	2016建业	13	2016恒大	1	424752016建业2016恒大	1	2	5-3-2 (100.0%)	352	2016建业14	木热合买提江·莫扎帕	CM	0	1991-01-14	45.35	32.65	57	94	0	5	8.24561	11.5439	66.67	3.29825	100	28.0351	64.71	38.1	10.31	34.6316	2.1	12.1046	8.14502	9.89474	175.467	0.42	7.7	9.4	1.64912	175.436	512.507	1725.84	6287.46	3403.12
2016-04-15	2016	2016建业	13	2016恒大	1	424752016建业2016恒大	1	2	5-3-2 (100.0%)	352	2016建业6	冯卓毅	CM	0	1989-06-18	45.35	32.65	94	94	1	12	12	14	57.58	3	33.33	32	50	63.64	13.27	33	1.48	10.829	7.238	2	21.8	0.05	6.9	9.6	1	21.8438	441.087	1645.99	4869.6	3850.14
2016-04-02	2016	2016建业	13	2016宏运	11	424622016建业2016宏运	1	1	3-5-2 (100.0%)	352	2016建业2	龙成	CM	0	1995-03-22	47.65	49.47	48	96	0	7	14	8	67.82	16	25	166	66.27	54.02	14.27	174	1.77	22.206	14.814	6	145.2	0.17	6.9	9.3	20	145.261	946.819	3914.29	9930.97	7269.14
2016-04-02	2016	2016建业	13	2016宏运	11	424622016建业2016宏运	1	1	3-5-2 (100.0%)	352	2016建业14	木热合买提江·莫扎帕	CM	0	1991-01-14	47.65	49.47	75	96	0	9	11.52	14.08	77.14	10.24	50	38.4	73.33	37.14	8.78	44.8	2.14	13.8419	8.39552	8.96	193.792	0.33	6.7	8.3	6.4	193.824	499.399	1847.81	6419.63	4881.19
2016-04-02	2016	2016建业	13	2016宏运	11	424622016建业2016宏运	1	1	3-5-2 (100.0%)	352	2016建业8	尹鸿博	CM	0	1989-10-30	47.65	49.47	96	96	1	13	13	15	55.26	6	66.67	30	53.33	39.47	14.95	38	1.95	10.997	7.426	14	247	0.57	6.9	9.3	5	246.99	877.309	1834.77	4348.76	3689.38
2016-04-02	2016	2016建业	13	2016宏运	11	424622016建业2016宏运	1	1	3-5-2 (100.0%)	352	2016建业18	梁雨	CM	0	1994-04-20	47.65	49.47	48	96	0	1	2	14	60.87	0	0	46	34.78	43.48	52.17	46	2.17	10.958	6.134	0	0	0	3.4	3.9	8	0	0	156.9	1731.56	9070.44
2016-04-23	2016	2016建业	13	2016富德	9	424832016建业2016富德	2	1	5-3-2 (100.0%)	352	2016建业8	尹鸿博	CM	0	1989-10-30	55.9167	46.61	97	97	1	14	14	14	73.58	4	25	46	80.43	41.51	9.93	53	2.06	12.601	9.106	18	499.1	1.12	7.8	9.8	5	499.108	1107.32	2113.91	4864.06	4016.72
2016-04-23	2016	2016建业	13	2016富德	9	424832016建业2016富德	2	1	5-3-2 (100.0%)	352	2016建业14	木热合买提江·莫扎帕	CM	0	1991-01-14	55.9167	46.61	87	97	0	7	7.8046	15.6092	70.83	11.1494	40	42.3678	68.42	41.67	11.74	53.5172	1.79	12.4751	9.02992	7.8046	157.987	0.36	7.8	10.1	5.57471	158.024	891.003	2216.91	5936.02	3272.74
2016-04-23	2016	2016建业	13	2016富德	9	424832016建业2016富德	2	1	5-3-2 (100.0%)	352	2016建业6	冯卓毅	CM	0	1989-06-18	55.9167	46.61	97	97	1	26	26	20	66.67	9	44.44	52	71.15	45	11.74	60	1.83	11.873	8.97	2	32	0.08	7.3	9.6	6	31.9745	509.78	2427.86	5339.89	3563.17
2016-04-30	2016	2016建业	13	2016绿城	15	424902016建业2016绿城	1	0	5-3-2 (100.0%)	352	2016建业8	尹鸿博	CM	0	1989-10-30	44.9333	49.37	94	94	1	6	6	9	78.57	10	50	37	78.38	23.81	10.63	42	2.33	11.171	6.83	9	150.4	0.36	7.1	9.1	6	150.416	680.192	1627.21	4433.7	4279.44
2016-04-30	2016	2016建业	13	2016绿城	15	424902016建业2016绿城	1	0	5-3-2 (100.0%)	352	2016建业14	木热合买提江·莫扎帕	CM	0	1991-01-14	44.9333	49.37	69	94	0	4	5.44928	10.8986	69.23	9.53623	14.29	31.3333	69.57	50	11.95	35.4203	1.73	12.1859	7.6249	4.08696	108.032	0.25	7.7	9.6	4.08696	108.062	518.417	1885.91	6353.29	3320.69
2016-04-30	2016	2016建业	13	2016绿城	15	424902016建业2016绿城	1	0	5-3-2 (100.0%)	352	2016建业6	冯卓毅	CM	0	1989-06-18	44.9333	49.37	94	94	1	10	10	7	85.11	4	75	42	73.81	46.81	10.16	47	2.02	10.579	6.788	3	58.6	0.14	6.7	9.1	4	58.606	261.056	1449.91	4749.67	4059.6
2016-05-14	2016	2016建业	13	2016泰达	10	425042016建业2016泰达	0	0	5-3-2 (100.0%)	352	2016建业8	尹鸿博	CM	0	1989-10-30	51.8833	52.32	59	94	0	8	12.7458	19.1186	73.33	11.1525	42.86	63.7288	75	24.44	15.62	71.6949	2.42	13.1568	9.58003	17.5254	284.39	0.68	8.3	10	11.1525	284.341	943.116	2501.85	5629.07	3797.85
2016-05-14	2016	2016建业	13	2016泰达	10	425042016建业2016泰达	0	0	5-3-2 (100.0%)	352	2016建业6	冯卓毅	CM	0	1989-06-18	51.8833	52.32	94	94	1	16	16	14	77.42	8	62.5	60	76.67	37.1	10.61	62	1.98	10.541	7.362	0	0	0	6.7	8.5	8	0	431.211	1291.29	4789.07	4029.32
2016-05-14	2016	2016建业	13	2016泰达	10	425042016建业2016泰达	0	0	5-3-2 (100.0%)	352	2016建业10	伊沃	CM	1	1986-10-02	51.8833	52.32	94	94	1	11	11	27	73.79	12	50	95	66.32	34.95	13.8	103	2.52	11.516	8.098	13	220.8	0.54	7.3	9.4	4	220.763	907.806	2061.34	4379.19	3946.7
2016-05-21	2016	2016建业	13	2016鲁能	14	425112016建业2016鲁能	0	0	5-3-2 (100.0%)	352	2016建业30	钟晋宝	CM	0	1994-11-25	52.9667	38.75	49	95	0	1	1.93878	23.2653	52	7.7551	25	38.7755	45	28	21.46	48.4694	2.16	13.2729	9.11418	1.93878	20.1633	0.05	8.4	10.9	3.87755	20.226	1038.28	2945.62	6244.05	3024.6
2016-05-21	2016	2016建业	13	2016鲁能	14	425112016建业2016鲁能	0	0	5-3-2 (100.0%)	352	2016建业8	尹鸿博	CM	0	1989-10-30	52.9667	38.75	46	95	0	6	12.3913	12.3913	71.43	10.3261	60	37.1739	83.33	52.38	10.07	43.3696	1.71	13.7936	9.9275	14.4565	282.522	0.64	8.6	10.7	12.3913	282.62	1148.14	2572.56	6078.13	3711.35
2016-05-21	2016	2016建业	13	2016鲁能	14	425112016建业2016鲁能	0	0	5-3-2 (100.0%)	352	2016建业6	冯卓毅	CM	0	1989-06-18	52.9667	38.75	95	95	1	9	9	6	81.25	4	25	30	80	40.63	14.08	32	2	11.691	8.29	2	18.6	0.04	7.3	9.4	3	18.6474	739.582	1846.69	5208.76	3876.91
2016-05-21	2016	2016建业	13	2016鲁能	14	425112016建业2016鲁能	0	0	5-3-2 (100.0%)	352	2016建业14	木热合买提江·莫扎帕	CM	0	1991-01-14	52.9667	38.75	46	95	0	6	12.3913	22.7174	56	10.3261	60	45.4348	54.55	32	11.18	51.6304	2.16	12.4471	8.89902	0	0	0	7.8	9.6	8.26087	0	586.605	2364.05	6015.06	3481.89
2016-05-07	2016	2016富力	6	2016力帆	8	424972016富力2016力帆	2	0	5-3-2 (100.0%)	352	2016富力23	卢琳	CM	0	1985-02-03	53.85	59.3	64	95	0	6	8.90625	17.8125	72.09	1.48438	100	51.9531	57.14	30.23	7.86	63.8281	2.26	12.3411	8.87359	8.90625	132.852	0.32	7.7	9.7	2.96875	132.915	707.992	2222.5	5271.01	4005.98
2016-05-07	2016	2016富力	6	2016力帆	8	424972016富力2016力帆	2	0	5-3-2 (100.0%)	352	2016富力32	陈志钊	CM	0	1988-03-14	53.85	59.3	95	95	1	13	13	9	85.25	3	100	57	89.47	36.07	11.16	61	2.1	11.237	8.226	5	50.5	0.12	7.1	9.2	7	50.4722	461.375	1734.44	5060.18	3930.54
2016-05-07	2016	2016富力	6	2016力帆	8	424972016富力2016力帆	2	0	5-3-2 (100.0%)	352	2016富力33	汪嵩	CM	0	1983-10-12	53.85	59.3	95	95	1	10	10	13	78.69	6	16.67	59	79.66	39.34	15.11	61	1.82	10.662	7.606	3	61.1	0.16	6.7	8.5	3	61.1141	314.513	1446.27	4486.69	4353.83
2016-06-11	2016	2016建业	13	2016申花	4	425322016建业2016申花	1	1	5-3-2 (100.0%)	352	2016建业8	尹鸿博	CM	0	1989-10-30	36.5	43.69	94	94	1	8	8	9	70	4	75	24	66.67	33.33	10.54	30	1.9	11.106	6.27	13	226.1	0.55	7.1	10.3	6	226.071	765.073	1867.42	4247.55	4000.27
2016-06-11	2016	2016建业	13	2016申花	4	425322016建业2016申花	1	1	5-3-2 (100.0%)	352	2016建业14	木热合买提江·莫扎帕	CM	0	1991-01-14	36.5	43.69	70	94	0	7	9.4	13.4286	64.29	2.68571	50	28.2	61.9	32.14	14.93	37.6	2.29	10.5911	5.72057	2.68571	60.6971	0.14	6.7	9.6	2.68571	60.7323	685.244	1757.57	4498.8	3589
2016-06-11	2016	2016建业	13	2016申花	4	425322016建业2016申花	1	1	5-3-2 (100.0%)	352	2016建业6	冯卓毅	CM	0	1989-06-18	36.5	43.69	94	94	1	8	8	8	76.47	5	60	31	77.42	52.94	9.7	34	1.53	9.633	5.735	2	22.2	0.05	6.1	9.4	2	22.2144	536.621	1529.17	3723.92	3820.86
2016-06-15	2016	2016建业	13	2016富德	9	425362016建业2016富德	1	0	5-3-2 (100.0%)	352	2016建业8	尹鸿博	CM	0	1989-10-30	50.65	46.06	95	95	1	12	12	11	79.63	4	100	50	84	33.33	11.13	54	2.06	11.614	7.951	9	141.1	0.34	7.3	9.4	4	141.096	854.795	1959.59	4553.52	4104.79
2016-06-15	2016	2016建业	13	2016富德	9	425362016建业2016富德	1	0	5-3-2 (100.0%)	352	2016建业14	木热合买提江·莫扎帕	CM	0	1991-01-14	50.65	46.06	80	95	0	8	9.5	15.4375	62.86	3.5625	33.33	35.625	63.33	34.29	16.48	41.5625	1.86	11.4487	7.89925	5.9375	112.219	0.27	7.2	9.3	2.375	112.265	603.656	1796.58	5690.42	3246.26
2016-06-15	2016	2016建业	13	2016富德	9	425362016建业2016富德	1	0	5-3-2 (100.0%)	352	2016建业6	冯卓毅	CM	0	1989-06-18	50.65	46.06	95	95	1	15	15	10	79.59	10	60	45	75.56	59.18	8.77	49	1.51	10.632	7.658	1	14.2	0.03	6.7	9.1	6	14.1841	330.178	1753.23	4784.7	3749.78
2016-06-15	2016	2016富力	6	2016苏宁	2	425362016富力2016苏宁	1	1	5-3-2 (100.0%)	352	2016富力31	雷纳迪尼奥	CM	1	1988-10-04	54.3667	44.62	94	94	1	7	7	17	70.18	5	40	49	75.51	29.82	9.25	57	2.58	11.141	8.145	15	303.2	0.72	7	9	4	303.246	508.215	1425.52	5027.62	3876.67
2016-06-15	2016	2016富力	6	2016苏宁	2	425362016富力2016苏宁	1	1	5-3-2 (100.0%)	352	2016富力32	陈志钊	CM	0	1988-03-14	54.3667	44.62	79	94	0	13	15.4684	15.4684	71.11	1.18987	100	41.6456	68.57	20	12.62	53.5443	2.44	12.1236	9.33218	10.7089	186.453	0.44	7.7	9.6	0	186.452	672.903	2355.64	5482.28	3426.04
2016-06-15	2016	2016富力	6	2016苏宁	2	425362016富力2016苏宁	1	1	5-3-2 (100.0%)	352	2016富力33	汪嵩	CM	0	1983-10-12	54.3667	44.62	94	94	1	8	8	12	78.57	3	0	54	79.63	51.79	12.72	56	1.77	10.965	8.117	4	97.4	0.24	6.9	9	2	97.4108	467.739	1717.07	4672.76	4010.13
2016-06-19	2016	2016建业	13	2016永昌	16	425402016建业2016永昌	0	1	5-3-2 (100.0%)	352	2016建业30	钟晋宝	CM	0	1994-11-25	49.8	49.26	58	98	0	6	10.1379	13.5172	77.14	8.44828	60	55.7586	78.79	31.43	11.79	59.1379	2.34	13.2452	9.20186	8.44828	130.779	0.31	8.1	10.7	1.68966	130.821	1100.4	2963.04	5696.8	3354.64
2016-06-19	2016	2016建业	13	2016永昌	16	425402016建业2016永昌	0	1	5-3-2 (100.0%)	352	2016建业6	冯卓毅	CM	0	1989-06-18	49.8	49.26	98	98	1	16	16	14	75.86	4	50	50	76	43.1	9.19	58	1.67	11.002	7.697	3	77	0.18	6.7	9.3	3	77.0085	429.333	1717.76	4758.66	4019.54
2016-06-19	2016	2016力帆	8	2016苏宁	2	425402016力帆2016苏宁	1	2	3-5-2 (100.0%)	352	2016力帆14	郑又荣	CM	1	1989-12-14	54.3833	29.54	95	95	1	12	12	12	72.73	2	100	42	73.81	36.36	15.74	44	1.95	10.982	7.986	5	93.6	0.21	6.9	8.8	0	93.5514	292.011	1498.28	5306.33	3791.41
2016-06-19	2016	2016力帆	8	2016苏宁	2	425402016力帆2016苏宁	1	2	3-5-2 (100.0%)	352	2016力帆25	彭欣力	CM	0	1991-07-22	54.3833	29.54	79	95	0	6	7.21519	7.21519	71.43	2.40506	50	18.038	86.67	19.05	5.29	25.2532	2.1	11.6958	8.38646	6.01266	107.627	0.26	7.3	9.2	2.40506	107.616	521.618	1921.12	5556.7	3589.34
2016-06-19	2016	2016力帆	8	2016苏宁	2	425402016力帆2016苏宁	1	2	3-5-2 (100.0%)	352	2016力帆8	丁捷	CM	0	1987-04-29	54.3833	29.54	56	95	0	3	5.08929	11.875	68.18	8.48214	40	30.5357	77.78	27.27	10.91	37.3214	2.64	10.6654	7.885	1.69643	25.1071	0.06	6.7	8.4	6.78571	25.1191	398.594	1372.71	4756.7	4111.91
2016-06-19	2016	2016富力	6	2016国安	5	425402016富力2016国安	1	1	5-3-2 (100.0%)	352	2016富力31	雷纳迪尼奥	CM	1	1988-10-04	61.9333	52.95	74	96	0	4	5.18919	11.6757	83.02	7.78378	50	60.973	76.6	30.19	7.99	68.7568	2.49	10.8467	8.67373	5.18919	106.249	0.24	6.7	8.1	0	106.285	220.411	1121.08	5502.87	3895.73
2016-06-19	2016	2016富力	6	2016国安	5	425402016富力2016国安	1	1	5-3-2 (100.0%)	352	2016富力32	陈志钊	CM	0	1988-03-14	61.9333	52.95	96	96	1	4	4	10	86.67	5	20	69	86.96	29.33	11.07	75	2.39	10.951	8.615	3	103.1	0.24	6.8	8.3	1	103.058	401.263	1357.87	5090.47	3998.65
2016-06-19	2016	2016富力	6	2016国安	5	425402016富力2016国安	1	1	5-3-2 (100.0%)	352	2016富力33	汪嵩	CM	0	1983-10-12	61.9333	52.95	96	96	1	12	12	16	81.18	5	80	81	82.72	22.35	16.12	85	2	9.99	7.811	0	0	0	6.2	7.6	4	0	259.975	1006.73	4414.85	4308.51
2016-07-16	2016	2016建业	13	2016力帆	8	425672016建业2016力帆	0	3	5-3-2 (100.0%)	352	2016建业2	龙成	CM	0	1995-03-22	48.1333	53.67	50	98	0	12	23.52	23.52	64.71	17.64	77.78	62.72	56.25	47.06	12.93	66.64	2	10.7271	7.47152	3.92	133.084	0.29	6.5	8.8	19.6	133.07	439.171	1486.39	4862.05	3807.09
2016-07-16	2016	2016建业	13	2016力帆	8	425672016建业2016力帆	0	3	5-3-2 (100.0%)	352	2016建业22	龙威	CM	0	1995-01-22	48.1333	53.67	47	98	0	5	10.4255	8.34043	78.95	10.4255	20	35.4468	88.24	26.32	8.37	39.617	1.95	11.1887	7.47719	8.34043	185.991	0.43	6.8	9.7	2.08511	186.088	733.533	1653.78	4577.4	4037.47
2016-07-16	2016	2016建业	13	2016力帆	8	425672016建业2016力帆	0	3	5-3-2 (100.0%)	352	2016建业6	冯卓毅	CM	0	1989-06-18	48.1333	53.67	47	98	0	4	8.34043	20.8511	58.33	16.6809	62.5	43.7872	66.67	37.5	8.46	50.0426	1.92	10.5652	6.6494	4.17021	75.8979	0.17	6.4	8.6	10.4255	75.8644	485.343	1529.58	4106.89	4367.61
2016-07-16	2016	2016建业	13	2016力帆	8	425672016建业2016力帆	0	3	5-3-2 (100.0%)	352	2016建业10	伊沃	CM	1	1986-10-02	48.1333	53.67	98	98	1	12	12	26	67.5	8	50	69	60.87	37.5	17.73	80	2.66	10.009	6.64	8	215.7	0.49	6.1	8.3	5	215.651	657.209	1323.48	3587.86	4224.6
2016-07-02	2016	2016建业	13	2016国安	5	425532016建业2016国安	1	0	5-3-2 (100.0%)	352	2016建业3	李晓明	CM	0	1996-01-19	47.3167	47.83	48	95	0	8	15.8333	15.8333	70.37	9.89583	60	51.4583	69.23	51.85	12.32	53.4375	1.56	11.2991	7.08344	1.97917	19.5938	0.04	7.1	10.1	3.95833	19.605	567.311	1937.94	5095.49	3678.44
2016-07-02	2016	2016建业	13	2016国安	5	425532016建业2016国安	1	0	5-3-2 (100.0%)	352	2016建业8	尹鸿博	CM	0	1989-10-30	47.3167	47.83	95	95	1	10	10	11	72.5	2	0	35	65.71	42.5	11.9	40	1.85	11.202	7.228	13	256.8	0.61	7	9.2	4	256.84	850.02	1424.92	4294.5	4376.02
2016-07-02	2016	2016建业	13	2016国安	5	425532016建业2016国安	1	0	5-3-2 (100.0%)	352	2016建业6	冯卓毅	CM	0	1989-06-18	47.3167	47.83	95	95	1	9	9	12	76.47	8	75	46	76.09	41.18	13.59	51	1.69	10.424	6.938	5	84.8	0.2	6.5	8.8	4	84.8429	529.64	1357.32	4370.76	4081.85
2016-07-02	2016	2016建业	13	2016国安	5	425532016建业2016国安	1	0	5-3-2 (100.0%)	352	2016建业10	伊沃	CM	1	1986-10-02	47.3167	47.83	95	95	1	13	13	21	70.83	4	75	60	70	38.89	16.72	72	2.49	10.267	6.683	12	334.4	0.76	6.4	8.5	3	334.399	585.51	1189.17	3787.71	4370.22
2016-07-31	2016	2016富力	6	2016上港	3	425822016富力2016上港	3	3	5-3-2 (100.0%)	352	2016富力23	卢琳	CM	0	1985-02-03	55.15	62.99	95	95	1	13	13	20	78.72	9	44.44	85	82.35	19.15	14.21	94	2.22	10.943	7.943	0	0	0	6.9	8.7	1	0	287.268	1416.75	5388.04	3850.9
2016-07-31	2016	2016富力	6	2016上港	3	425822016富力2016上港	3	3	5-3-2 (100.0%)	352	2016富力33	汪嵩	CM	0	1983-10-12	55.15	62.99	95	95	1	11	11	11	87.78	3	66.67	86	88.37	25.56	13.78	90	2.02	10.748	7.67	3	58.7	0.14	6.7	8.3	5	58.7393	358.433	1345.13	4369.57	4616.19
2016-07-31	2016	2016富力	6	2016上港	3	425822016富力2016上港	3	3	5-3-2 (100.0%)	352	2016富力29	肖智	CM	0	1985-05-28	55.15	62.99	72	95	0	0	0	13.1944	67.74	9.23611	57.14	32.9861	76	48.39	4.06	40.9028	1.58	10.9672	8.23333	6.59722	166.778	0.4	6.9	8.2	7.91667	166.767	392.975	1053.23	5062.92	4291.32
2016-08-13	2016	2016建业	13	2016绿城	15	425952016建业2016绿城	0	3	5-3-2 (100.0%)	352	2016建业2	龙成	CM	0	1995-03-22	44.6833	47.89	55	96	0	6	10.4727	15.7091	70.97	5.23636	0	41.8909	70.83	41.94	7.6	54.1091	1.9	11.8813	7.88073	3.49091	46.2545	0.11	7.3	9.7	1.74545	46.2158	273.759	2061.19	5734.52	3766.31
2016-08-13	2016	2016建业	13	2016绿城	15	425952016建业2016绿城	0	3	5-3-2 (100.0%)	352	2016建业30	钟晋宝	CM	0	1994-11-25	44.6833	47.89	56	96	0	12	20.5714	20.5714	62.5	6.85714	25	46.2857	59.26	46.88	10.53	54.8571	1.72	12.396	8.19086	5.14286	65.1429	0.16	7.7	10.2	3.42857	65.1003	636.15	2161.81	5815.03	3717.23
2016-08-13	2016	2016建业	13	2016绿城	15	425952016建业2016绿城	0	3	5-3-2 (100.0%)	352	2016建业8	尹鸿博	CM	0	1989-10-30	44.6833	47.89	71	96	0	6	8.11268	8.11268	82.35	6.76056	40	37.8592	78.57	29.41	8.42	45.9718	1.79	10.4978	6.48879	6.76056	174.828	0.39	6.5	8.4	5.40845	174.823	518.838	1298.11	3975.82	4530.56
2016-08-21	2016	2016建业	13	2016华夏	7	426032016建业2016华夏	1	0	5-3-2 (100.0%)	352	2016建业8	尹鸿博	CM	0	1989-10-30	52.15	42.55	96	96	1	8	8	11	73.17	2	100	36	77.78	29.27	10.74	41	2.2	11.018	7.58	12	220	0.51	6.9	8.7	2	219.963	553.652	1662.17	4226.19	4356.14
2016-08-21	2016	2016建业	13	2016华夏	7	426032016建业2016华夏	1	0	5-3-2 (100.0%)	352	2016建业6	冯卓毅	CM	0	1989-06-18	52.15	42.55	96	96	1	8	8	12	73.91	1	0	43	79.07	30.43	10.7	46	2.11	10.082	7.14	0	0	0	6.3	8.2	2	0	231.687	1185.56	4586.73	4078.35
2016-08-21	2016	2016建业	13	2016华夏	7	426032016建业2016华夏	1	0	5-3-2 (100.0%)	352	2016建业10	伊沃	CM	1	1986-10-02	52.15	42.55	96	96	1	14	14	21	71.23	1	0	63	68.25	21.92	19.06	73	3.07	9.962	7.176	11	212.7	0.51	6.2	8.3	2	212.665	731.041	1291.71	3527.66	4199.09
2016-08-21	2016	2016富力	6	2016力帆	8	426032016富力2016力帆	5	4	5-3-2 (100.0%)	352	2016富力22	张贤秀	CM	1	1991-09-28	59.0333	55	96	96	1	11	11	4	92.73	5	40	51	90.2	21.82	14.69	55	2.35	9.422	7.29	8	134.3	0.32	5.8	7.4	2	134.254	281.745	937.766	3795.42	4272.62
2016-08-21	2016	2016富力	6	2016力帆	8	426032016富力2016力帆	5	4	5-3-2 (100.0%)	352	2016富力32	陈志钊	CM	0	1988-03-14	59.0333	55	49	96	0	0	0	23.5102	64.71	0	0	54.8571	71.43	26.47	13	66.6122	2.74	11.3613	8.06596	11.7551	247.053	0.57	7	9.3	1.95918	247.143	611.228	1522.38	4850.57	4130.46
2016-08-21	2016	2016富力	6	2016力帆	8	426032016富力2016力帆	5	4	5-3-2 (100.0%)	352	2016富力8	王晓龙	CM	0	1986-03-11	59.0333	55	66	96	0	0	0	11.6364	75.76	5.81818	75	40.7273	82.14	15.15	9.56	48	3.3	10.5411	8.39418	2.90909	59.7818	0.14	6.5	7.7	0	59.718	481.029	1176.43	3692	5131.35
2016-08-21	2016	2016富力	6	2016力帆	8	426032016富力2016力帆	5	4	5-3-2 (100.0%)	352	2016富力33	汪嵩	CM	0	1983-10-12	59.0333	55	96	96	1	13	13	12	84	0	0	69	88.41	25.33	14.65	75	2.16	10.184	7.709	2	47.4	0.11	6.3	7.8	1	47.3921	186.74	1098.9	4348.09	4503.06
2016-09-11	2016	2016富力	6	2016申花	4	426242016富力2016申花	1	1	5-3-2 (100.0%)	352	2016富力31	雷纳迪尼奥	CM	1	1988-10-04	57.5667	54.72	94	94	1	10	10	19	65.45	1	0	48	68.75	32.73	7.98	55	2.49	10.223	7.45	8	133.7	0.33	6.5	7.8	2	133.746	486.563	1152.63	3860.41	4589.75
2016-09-11	2016	2016富力	6	2016申花	4	426242016富力2016申花	1	1	5-3-2 (100.0%)	352	2016富力7	斯文森	CM	1	1987-02-07	57.5667	54.72	94	94	1	14	14	7	91.03	5	20	76	93.42	37.18	10.16	78	2.05	10.676	8.018	8	117.5	0.28	6.8	8.4	4	117.522	628.003	1151.62	4661.59	4116.85
2016-09-11	2016	2016富力	6	2016申花	4	426242016富力2016申花	1	1	5-3-2 (100.0%)	352	2016富力33	汪嵩	CM	0	1983-10-12	57.5667	54.72	94	94	1	4	4	7	90.91	4	50	75	90.67	28.57	10.8	77	2.13	10.108	7.656	1	13.4	0.03	6.4	8	2	13.4109	231.605	1278.52	4223.19	4360.91
2016-09-18	2016	2016建业	13	2016鲁能	14	426312016建业2016鲁能	2	1	5-3-2 (100.0%)	352	2016建业8	尹鸿博	CM	0	1989-10-30	50.3	50.51	96	96	1	4	4	16	67.35	3	100	45	64.44	26.53	9.73	49	2.53	12.165	8.333	19	342.9	0.8	7.6	10	4	342.869	1024.16	2066.76	4615.99	4115.36
2016-09-18	2016	2016建业	13	2016鲁能	14	426312016建业2016鲁能	2	1	5-3-2 (100.0%)	352	2016建业10	伊沃	CM	1	1986-10-02	50.3	50.51	96	96	1	16	16	23	75	2	0	84	71.43	30.43	16.57	92	2.67	11.553	7.883	7	117	0.28	7.2	9.4	1	117.016	777.616	1954.38	4488.07	4216.17
2016-09-25	2016	2016富力	6	2016建业	13	426382016富力2016建业	2	0	5-3-2 (100.0%)	352	2016富力32	陈志钊	CM	0	1988-03-14	55.1	62.82	88	95	0	5	5.39773	10.7955	87.18	4.31818	50	77.7273	79.17	30.77	12.36	84.2045	2.01	11.2089	8.17972	7.55682	126.955	0.3	7	8.9	1.07955	127.001	427.952	1387.4	5179.76	4086.89
2016-09-25	2016	2016富力	6	2016建业	13	426382016富力2016建业	2	0	5-3-2 (100.0%)	352	2016富力33	汪嵩	CM	0	1983-10-12	55.1	62.82	95	95	1	13	13	14	87.27	6	83.33	108	87.96	30	13.13	110	1.98	10.246	7.23	1	13.3	0.03	6.5	7.9	7	13.2984	220.187	962.008	4399.75	4651.15
2016-09-25	2016	2016富力	6	2016建业	13	426382016富力2016建业	2	0	5-3-2 (100.0%)	352	2016富力25	扎哈维	CM	1	1987-07-25	55.1	62.82	95	95	1	3	3	10	85.71	8	12.5	60	91.67	28.57	7.1	70	2.34	9.58	6.958	13	204.9	0.49	6	7.6	2	204.928	470.184	1030.25	3387.8	4486.36
2016-10-15	2016	2016苏宁	2	2016上港	3	426582016苏宁2016上港	2	1	3-5-2 (100.0%)	352	2016苏宁7	拉米雷斯	CM	1	1987-03-24	43.8333	47.35	77	97	0	17	21.4156	7.55844	83.78	10.0779	62.5	42.8312	79.41	43.24	10.04	46.6104	2	10.1359	6.64009	3.77922	122.195	0.24	6.2	8.8	7.55844	122.159	454.423	1513.38	4261.47	3785.05
2016-10-15	2016	2016苏宁	2	2016上港	3	426582016苏宁2016上港	2	1	3-5-2 (100.0%)	352	2016苏宁11	谢鹏飞	CM	0	1993-06-29	43.8333	47.35	86	97	0	7	7.89535	14.6628	68.29	7.89535	28.57	39.4767	80	56.1	8.8	46.2442	1.51	11.3276	7.08664	11.2791	185.428	0.43	6.9	9.5	2.25581	185.382	663.878	1894.93	4430.22	4152.91
2016-10-15	2016	2016苏宁	2	2016上港	3	426582016苏宁2016上港	2	1	3-5-2 (100.0%)	352	2016苏宁22	吴曦	CM	0	1989-02-19	43.8333	47.35	97	97	1	10	10	15	62.5	13	23.08	33	48.48	45	12.1	40	1.55	10.687	6.627	8	141.9	0.33	6.6	9.1	1	141.855	747.284	1613.87	3968.41	4215.58
2016-10-22	2016	2016苏宁	2	2016力帆	8	426652016苏宁2016力帆	2	2	5-3-2 (100.0%)	352	2016苏宁7	拉米雷斯	CM	1	1987-03-24	47.9333	49.49	72	94	0	10	13.0556	5.22222	88.89	5.22222	50	43.0833	90.91	36.11	14.26	47	2.14	10.216	6.91031	6.52778	191.917	0.44	6.5	8.7	9.13889	191.892	318.059	939.073	4788.61	3978.72
2016-10-22	2016	2016苏宁	2	2016力帆	8	426652016苏宁2016力帆	2	2	5-3-2 (100.0%)	352	2016苏宁22	吴曦	CM	0	1989-02-19	47.9333	49.49	69	94	0	4	5.44928	9.53623	61.11	5.44928	75	16.3478	66.67	16.67	10.87	24.5217	1.78	10.3005	7.00232	4.08696	67.0261	0.16	6.5	8.7	1.36232	67.087	597.41	1561.17	3739.49	4335.44
2016-10-22	2016	2016苏宁	2	2016力帆	8	426652016苏宁2016力帆	2	2	5-3-2 (100.0%)	352	2016苏宁11	谢鹏飞	CM	0	1993-06-29	47.9333	49.49	94	94	1	7	7	14	74.07	6	66.67	50	74	29.63	7.31	54	2.57	10.659	7.227	2	38.6	0.1	6.8	9	6	38.6331	640.932	1628.24	4039.46	4311.4
2016-10-23	2016	2016建业	13	2016永昌	16	426662016建业2016永昌	0	2	5-3-2 (100.0%)	352	2016建业30	钟晋宝	CM	0	1994-11-25	47.4	54.02	48	95	0	7	13.8542	7.91667	83.33	3.95833	0	35.625	94.44	20.83	16.56	47.5	1.96	11.6256	7.54063	7.91667	174.365	0.43	7.3	11.1	1.97917	174.307	1028.76	2408.77	4777.69	3235.33
2016-10-23	2016	2016建业	13	2016永昌	16	426662016建业2016永昌	0	2	5-3-2 (100.0%)	352	2016建业8	尹鸿博	CM	0	1989-10-30	47.4	54.02	95	95	1	16	16	16	77.14	6	50	61	73.77	22.86	13.49	70	2.76	12.005	7.798	12	234.6	0.56	7.5	9.9	2	234.606	1073.14	1954.49	4952.49	3790.23
2016-10-23	2016	2016建业	13	2016永昌	16	426662016建业2016永昌	0	2	5-3-2 (100.0%)	352	2016建业10	伊沃	CM	1	1986-10-02	47.4	54.02	95	95	1	8	8	29	67.42	2	0	78	62.82	43.82	17.03	89	2.26	11.662	7.782	10	206.4	0.48	7.3	9.8	1	206.37	865.081	2110.27	4671.49	3808.49
2016-10-26	2016	2016建业	13	2016亚泰	12	426692016建业2016亚泰	1	2	5-3-2 (100.0%)	352	2016建业8	尹鸿博	CM	0	1989-10-30	43.8667	50.12	80	97	0	7	8.4875	10.9125	77.5	8.4875	28.57	38.8	75	25	10.16	48.5	2.1	12.0729	7.9055	8.4875	248.441	0.58	7.5	10.4	3.6375	248.485	888.895	2142.63	5019.21	3774.08
2016-10-26	2016	2016建业	13	2016亚泰	12	426692016建业2016亚泰	1	2	5-3-2 (100.0%)	352	2016建业6	冯卓毅	CM	0	1989-06-18	43.8667	50.12	97	97	1	18	18	10	77.78	7	57.14	43	79.07	46.67	14.62	45	1.73	10.264	6.81	4	39.4	0.09	6.3	9.3	8	39.4402	550.475	1899.63	4123.53	3651.4
2016-10-26	2016	2016建业	13	2016亚泰	12	426692016建业2016亚泰	1	2	5-3-2 (100.0%)	352	2016建业10	伊沃	CM	1	1986-10-02	43.8667	50.12	97	97	1	8	8	19	73.61	5	60	65	73.85	36.11	13.87	72	2.46	10.781	6.971	12	246.9	0.58	6.7	9.5	2	246.869	900.65	1690.76	4199.58	3743.29
2016-10-26	2016	2016苏宁	2	2016恒大	1	426692016苏宁2016恒大	2	0	3-5-2 (100.0%)	352	2016苏宁7	拉米雷斯	CM	1	1987-03-24	44.0833	44.65	96	96	1	21	21	14	67.44	15	66.67	36	66.67	46.51	13.2	43	1.79	10.402	6.564	7	137.2	0.31	6.4	9	14	137.224	261.163	1369.12	4654.44	3980.06
2016-10-26	2016	2016苏宁	2	2016恒大	1	426692016苏宁2016恒大	2	0	3-5-2 (100.0%)	352	2016苏宁22	吴曦	CM	0	1989-02-19	44.0833	44.65	96	96	1	7	7	8	73.33	8	62.5	28	64.29	53.33	10.61	30	1.67	10.28	6.335	8	177.5	0.4	6.4	8.6	6	177.469	476.013	1446.21	3844.16	4336.16
2016-10-26	2016	2016苏宁	2	2016恒大	1	426692016苏宁2016恒大	2	0	3-5-2 (100.0%)	352	2016苏宁11	谢鹏飞	CM	0	1993-06-29	44.0833	44.65	90	96	0	9	9.6	14.9333	65	6.4	66.67	35.2	75.76	45	11.17	42.6667	1.6	11.0592	6.92587	4.26667	61.44	0.15	6.9	9.5	6.4	61.4381	704.861	1944.96	4207.06	4141.26
2016-10-30	2016	2016苏宁	2	2016宏运	11	426732016苏宁2016宏运	0	1	3-5-2 (100.0%)	352	2016苏宁7	拉米雷斯	CM	1	1987-03-24	57.1667	59.76	95	95	1	17	17	10	89.01	6	50	84	83.33	30.77	12.83	91	2.43	10.62	8.275	9	167.1	0.39	6.7	8.7	6	167.145	354.939	1526	4929.02	3643.18
2016-10-30	2016	2016苏宁	2	2016宏运	11	426732016苏宁2016宏运	0	1	3-5-2 (100.0%)	352	2016苏宁22	吴曦	CM	0	1989-02-19	57.1667	59.76	95	95	1	11	11	11	80	4	50	49	81.63	41.82	12.73	55	1.82	11.058	8.304	10	172.7	0.42	7	8.7	2	172.707	719.67	1551.34	4465.17	4149.13
2016-10-30	2016	2016苏宁	2	2016宏运	11	426732016苏宁2016宏运	0	1	3-5-2 (100.0%)	352	2016苏宁11	谢鹏飞	CM	0	1993-06-29	57.1667	59.76	95	95	1	4	4	5	92.06	2	0	60	90	39.68	10.41	63	1.75	11.688	8.633	5	61.5	0.15	7.4	9.1	3	61.5063	658.353	1673.3	5345.89	3949.2
2016-10-30	2016	2016富力	6	2016永昌	16	426732016富力2016永昌	2	3	5-3-2 (100.0%)	352	2016富力7	斯文森	CM	1	1987-02-07	52.4333	51.41	94	94	1	10	10	13	78.33	9	66.67	58	81.03	33.33	11.37	60	1.95	11.063	8.208	1	10	0.02	7.1	9.4	5	9.98305	585.649	2019.26	4616.3	3832.02
2016-10-30	2016	2016富力	6	2016永昌	16	426732016富力2016永昌	2	3	5-3-2 (100.0%)	352	2016富力33	汪嵩	CM	0	1983-10-12	52.4333	51.41	94	94	1	12	12	17	78.75	4	25	78	78.21	42.5	11.06	80	1.83	10.824	8.184	3	57.5	0.14	6.9	9.4	6	57.4972	621.626	1911.68	4522.13	3711.11
2016-10-30	2016	2016富力	6	2016永昌	16	426732016富力2016永昌	2	3	5-3-2 (100.0%)	352	2016富力29	肖智	CM	0	1985-05-28	52.4333	51.41	80	94	0	4	4.7	14.1	61.29	15.275	53.85	31.725	66.67	64.52	6.21	36.425	1.55	11.2624	7.99822	12.925	267.9	0.63	7.1	8.5	15.275	267.908	675.631	1706.04	4659.6	3952.9
2016-10-30	2016	2016建业	13	2016国安	5	426732016建业2016国安	1	3	5-3-2 (100.0%)	352	2016建业30	钟晋宝	CM	0	1994-11-25	54.7167	47.32	94	94	1	14	14	16	61.54	3	0	12	58.33	46.15	4.44	13	1.77	9.931	7.746	4	82.5	0.2	6.3	7.1	5	82.4648	470.979	951.608	4107.7	4318.68
2016-10-30	2016	2016建业	13	2016国安	5	426732016建业2016国安	1	3	5-3-2 (100.0%)	352	2016建业6	冯卓毅	CM	0	1989-06-18	54.7167	47.32	94	94	1	15	15	17	63.64	13	69.23	19	73.68	27.27	6.08	33	2.09	10.149	7.124	7	107.9	0.27	6.4	7.8	5	107.882	531.55	1229.49	4019.97	4260.46
2017-03-05	2017	2017富德	15	2017力帆	10	427992017富德2017力帆	0	0	5-3-2 (100.0%)	352	2017富德15	韩青松	CM	0	1987-12-05	59.0667	34.96	94	94	1	11	11	14	60	4	75	32	59.38	57.14	15.38	35	1.51	11.273	8.989	1	25.1	0.06	7.2	9.1	2	25.1219	352.685	1605.44	5956.04	3333.48
2017-03-05	2017	2017富德	15	2017力帆	10	427992017富德2017力帆	0	0	5-3-2 (100.0%)	352	2017富德3	田依浓	CM	0	1991-02-18	59.0667	34.96	94	94	1	11	11	10	68.75	8	37.5	27	66.67	40.63	9.93	32	1.88	11.774	9.39	6	88.4	0.22	7.5	9.5	4	88.375	655.04	2400.32	5196.84	3433.91
2017-03-05	2017	2017富德	15	2017力帆	10	427992017富德2017力帆	0	0	5-3-2 (100.0%)	352	2017富德8	池忠国	CM	0	1989-10-26	59.0667	34.96	94	94	1	11	11	8	76.47	6	33.33	30	80	29.41	7.43	34	2.35	10.955	8.753	1	11.4	0.03	7	8.9	1	11.3985	408.652	2011.67	4752.95	3770.1
2017-03-05	2017	2017富德	15	2017力帆	10	427992017富德2017力帆	0	0	5-3-2 (100.0%)	352	2017富德13	金波	CM	0	1993-01-20	59.0667	34.96	60	94	0	1	1.56667	15.6667	44.44	14.1	22.22	17.2333	45.45	33.33	16.1	28.2	1.89	11.9208	8.97543	9.4	168.103	0.4	7.5	9.1	3.13333	168.134	558.143	1973.81	5419.13	3801.88
2017-03-10	2017	2017富德	15	2017上港	2	428042017富德2017上港	0	2	5-3-2 (100.0%)	352	2017富德3	田依浓	CM	0	1991-02-18	62.5167	35.75	95	95	1	18	18	12	81.25	6	16.67	61	78.69	42.19	6.78	64	1.92	12.674	10.221	3	56	0.13	8	9.8	7	55.9688	736.998	2719.8	5707.81	3453.29
2017-03-10	2017	2017富德	15	2017上港	2	428042017富德2017上港	0	2	5-3-2 (100.0%)	352	2017富德14	尹比加兰	CM	1	1990-05-07	62.5167	35.75	81	95	0	11	12.9012	16.4198	75.44	2.34568	0	58.642	84	33.33	10.01	66.8519	2.16	11.6006	9.58796	3.51852	95	0.22	7.3	8.9	4.69136	95.0072	248.292	2110.8	5330.48	3815.85
2017-03-10	2017	2017富德	15	2017上港	2	428042017富德2017上港	0	2	5-3-2 (100.0%)	352	2017富德8	池忠国	CM	0	1989-10-26	62.5167	35.75	95	95	1	10	10	9	83.02	2	50	46	89.13	33.96	8.21	53	2.21	12.46	10.019	7	101.5	0.24	7.8	9.6	0	101.517	987.234	2762.18	4772.55	3836.68
2017-03-12	2017	2017建业	14	2017宏运	16	428062017建业2017宏运	1	1	5-3-2 (100.0%)	352	2017建业14	冯刚	CM	0	1993-03-06	50.8833	56.95	94	94	1	9	9	16	65.22	7	14.29	39	64.1	41.3	9	46	2.2	11.806	8.506	11	267.5	0.63	7.5	10	3	267.451	1300.78	2004.02	4837.26	3396.51
2017-03-12	2017	2017建业	14	2017宏运	16	428062017建业2017宏运	1	1	5-3-2 (100.0%)	352	2017建业6	冯卓毅	CM	0	1989-06-18	50.8833	56.95	53	94	0	4	7.09434	12.4151	72	1.77358	0	37.2453	71.43	40	10.55	44.3396	1.8	11.1026	8.30392	3.54717	73.4264	0.18	7.1	9.1	5.32075	73.3672	790.808	1665.73	4762.15	3810.65
2017-03-12	2017	2017建业	14	2017宏运	16	428062017建业2017宏运	1	1	5-3-2 (100.0%)	352	2017建业8	多奇卡尔	CM	1	1988-09-30	50.8833	56.95	94	94	1	17	17	28	76.07	6	50	109	70.64	37.61	15.77	117	2.24	11.35	7.992	3	73.2	0.18	7.2	9.4	2	73.2327	498.949	1867.46	5260.73	3649.58
2017-04-01	2017	2017富力	5	2017富德	15	428262017富力2017富德	1	0	5-3-2 (100.0%)	352	2017富力10	雷纳迪尼奥	CM	1	1988-10-04	58.95	53.3	93	96	0	7	7.22581	20.6452	64.91	7.22581	42.86	47.4839	80.43	24.56	10.87	58.8387	2.7	10.6147	8.08052	12.3871	269.626	0.64	6.6	8.2	3.09677	269.67	740.024	1460.96	3765.86	4378.1
2017-04-01	2017	2017富力	5	2017富德	15	428262017富力2017富德	1	0	5-3-2 (100.0%)	352	2017富力32	陈志钊	CM	0	1988-03-14	58.95	53.3	64	96	0	14	21	31.5	59.62	3	50	70.5	61.7	34.62	11.21	78	2.23	12.831	10.2285	7.5	153.75	0.36	7.9	9.9	1.5	153.794	749.881	2272.85	6010.85	3643.9
2017-04-01	2017	2017富力	5	2017富德	15	428262017富力2017富德	1	0	5-3-2 (100.0%)	352	2017富力8	乌索	CM	1	1989-03-10	58.95	53.3	96	96	1	14	14	7	92.86	3	66.67	93	93.55	40.82	11.26	98	1.97	11.741	9.033	6	230.2	0.52	7.3	9.2	2	230.235	679.145	2117.82	4469.51	4244.34
2017-04-01	2017	2017建业	14	2017权健	3	428262017建业2017权健	0	1	5-3-2 (100.0%)	352	2017建业2	龙成	CM	0	1995-03-22	48.6333	43.09	49	95	0	6	11.6327	17.449	70	5.81633	33.33	50.4082	73.08	46.67	9.84	58.1633	1.57	11.7819	8.15837	1.93878	46.5306	0.1	7.3	10.6	5.81633	46.5758	379.964	2555.76	5642.92	3156.85
2017-04-01	2017	2017建业	14	2017权健	3	428262017建业2017权健	0	1	5-3-2 (100.0%)	352	2017建业30	钟晋宝	CM	0	1994-11-25	48.6333	43.09	95	95	1	8	8	11	71.05	5	60	37	67.57	39.47	14.17	38	2.18	12.148	8.674	5	74.4	0.18	7.6	10.7	2	74.4391	975.129	2741.72	4943.53	3413.5
2017-04-01	2017	2017建业	14	2017权健	3	428262017建业2017权健	0	1	5-3-2 (100.0%)	352	2017建业14	冯刚	CM	0	1993-03-06	48.6333	43.09	78	95	0	4	4.87179	15.8333	56.67	2.4359	50	32.8846	48.15	36.67	11.98	36.5385	2.3	11.7727	8.55487	26.7949	551.731	1.28	7.4	10.4	0	551.686	1168.47	2199.66	4423.31	3429.46
2017-04-01	2017	2017建业	14	2017权健	3	428262017建业2017权健	0	1	5-3-2 (100.0%)	352	2017建业6	冯卓毅	CM	0	1989-06-18	48.6333	43.09	46	95	0	6	12.3913	10.3261	80	6.19565	33.33	49.5652	79.17	32	11.14	51.6304	1.92	12.1042	9.14065	4.13043	39.6522	0.09	7.6	10.7	2.06522	39.66	821.285	2843.54	4732.4	3666.57
2017-04-21	2017	2017苏宁	12	2017富力	5	428462017苏宁2017富力	1	2	5-3-2 (100.0%)	352	2017苏宁7	拉米雷斯	CM	1	1987-03-24	53.9333	42.61	97	97	1	9	9	23	58.18	8	62.5	39	64.1	36.36	13.05	55	1.91	11.046	7.841	9	197.7	0.46	6.8	8.7	5	197.716	571.914	1574.89	4494.82	4206.91
2017-04-21	2017	2017苏宁	12	2017富力	5	428462017苏宁2017富力	1	2	5-3-2 (100.0%)	352	2017苏宁24	吉翔	CM	0	1990-03-01	53.9333	42.61	73	97	0	13	17.274	22.589	56.41	18.6027	57.14	46.5068	57.14	53.85	8.04	51.8219	1.74	12.4997	8.04568	9.30137	183.636	0.41	7.7	9.6	14.6164	183.696	899.054	2290.86	5256.39	3869.85
2017-04-21	2017	2017苏宁	12	2017富力	5	428462017苏宁2017富力	1	2	5-3-2 (100.0%)	352	2017苏宁8	刘建业	CM	0	1987-06-17	53.9333	42.61	81	97	0	18	21.5556	11.9753	78.26	4.79012	50	52.6914	77.27	39.13	17.09	55.0864	2.04	12.2579	9.05932	2.39506	58.7988	0.14	7.5	9.7	9.58025	58.7645	682.125	2261.81	5672.88	3582.73
2017-04-21	2017	2017苏宁	12	2017富力	5	428462017苏宁2017富力	1	2	5-3-2 (100.0%)	352	2017苏宁22	吴曦	CM	0	1989-02-19	53.9333	42.61	97	97	1	10	10	20	66.1	9	55.56	52	63.46	40.68	11.74	59	1.95	11.374	7.996	9	200.7	0.47	7	8.9	7	200.681	845.436	1780.19	4036.82	4510.99
2017-05-07	2017	2017建业	14	2017力帆	10	428622017建业2017力帆	3	2	3-5-2 (100.0%)	352	2017建业13	阿布都外力	CM	0	1987-04-14	56.1833	40.94	65	97	0	11	16.4154	17.9077	71.43	2.98462	50	61.1846	68.29	45.24	10.67	62.6769	1.9	11.6609	9.21202	4.47692	143.858	0.33	7.1	9.2	2.98462	143.835	832.191	2139.91	4960.79	3584.57
2017-05-07	2017	2017建业	14	2017力帆	10	428622017建业2017力帆	3	2	3-5-2 (100.0%)	352	2017建业2	龙成	CM	0	1995-03-22	56.1833	40.94	97	97	1	26	26	17	70.18	12	58.33	54	72.22	63.16	11.3	57	1.49	12.118	9.043	4	87.6	0.21	7.5	9.7	10	87.6188	693.411	2246.48	5328.17	3761.94
2017-05-07	2017	2017建业	14	2017力帆	10	428622017建业2017力帆	3	2	3-5-2 (100.0%)	352	2017建业30	钟晋宝	CM	0	1994-11-25	56.1833	40.94	46	97	0	5	10.5435	25.3043	63.64	10.5435	60	59.0435	71.43	51.52	10.61	69.587	1.42	14.2147	11.2225	6.32609	156.254	0.36	8.7	10.4	4.21739	156.304	1252.85	2939.19	6725.49	3140.35
2017-05-07	2017	2017建业	14	2017力帆	10	428622017建业2017力帆	3	2	3-5-2 (100.0%)	352	2017建业39	陈子介	CM	0	1989-12-24	56.1833	40.94	50	97	0	1	1.94	15.52	57.89	13.58	57.14	32.98	41.18	52.63	6.66	36.86	1.84	12.6081	8.48944	9.7	152.484	0.35	7.7	10.3	7.76	152.514	970.919	2786.37	4941.81	3755.9
2017-05-26	2017	2017申花	11	2017富力	5	428812017申花2017富力	0	0	5-3-2 (100.0%)	352	2017申花28	曹赟定	CM	0	1989-11-22	55.6833	34.12	59	96	0	6	9.76271	24.4068	55.88	0	0	42.3051	65.38	26.47	13.98	55.322	3.12	9.696	7.58075	11.3898	286.21	0.65	6	7.4	3.25424	286.204	751.921	1344.72	2609.27	4703.8
2017-05-26	2017	2017申花	11	2017富力	5	428812017申花2017富力	0	0	5-3-2 (100.0%)	352	2017申花39	丛震	CM	0	1997-02-09	55.6833	34.12	96	96	1	7	7	4	80	3	66.67	19	78.95	30	13.88	20	2.7	11.664	8.528	3	55.7	0.13	7.3	9.2	1	55.7097	562.174	1791.86	5292.18	3961.72
2017-05-26	2017	2017申花	11	2017富力	5	428812017申花2017富力	0	0	5-3-2 (100.0%)	352	2017申花37	孙世林	CM	0	1989-10-24	55.6833	34.12	96	96	1	17	17	9	80	5	80	40	87.5	51.11	8.54	45	1.64	11.01	8.204	1	25.3	0.06	6.8	8.8	2	25.3479	378.09	1775.06	4906.39	3924.62
2017-06-02	2017	2017建业	14	2017富力	5	428882017建业2017富力	1	1	5-3-2 (100.0%)	352	2017建业30	钟晋宝	CM	0	1994-11-25	50.7833	42	90	96	0	8	8.53333	13.8667	75	1.06667	100	44.8	73.81	26.92	13.09	55.4667	2.13	12.7499	9.10933	2.13333	26.24	0.06	7.9	10.4	0	26.2526	1150.58	2477.37	5493.39	3602.52
2017-06-02	2017	2017建业	14	2017富力	5	428882017建业2017富力	1	1	5-3-2 (100.0%)	352	2017建业7	胡靖航	CM	0	1997-03-23	50.7833	42	96	96	1	9	9	15	65.12	8	25	36	61.11	32.56	9.5	43	2.21	11.929	8.39	11	220.3	0.52	7.4	9.9	6	220.285	615.869	1824.3	5389.52	3878.78
2017-06-02	2017	2017建业	14	2017富力	5	428882017建业2017富力	1	1	5-3-2 (100.0%)	352	2017建业6	冯卓毅	CM	0	1989-06-18	50.7833	42	96	96	1	14	14	15	73.68	3	66.67	52	73.08	35.09	15.2	57	2.09	10.929	7.981	2	24.7	0.06	6.8	9.4	2	24.7367	562.831	1901.81	4235.3	4204.7
2017-06-26	2017	2017苏宁	12	2017国安	9	429122017苏宁2017国安	0	0	5-3-2 (100.0%)	352	2017苏宁7	拉米雷斯	CM	1	1987-03-24	49.65	40.15	95	95	1	14	14	14	66.67	4	50	38	65.79	45.24	15.56	42	2.07	10.484	7.396	7	123.4	0.29	6.6	8.9	7	123.436	384.072	1436.15	4584	3955.93
2017-06-26	2017	2017苏宁	12	2017国安	9	429122017苏宁2017国安	0	0	5-3-2 (100.0%)	352	2017苏宁11	谢鹏飞	CM	0	1993-06-29	49.65	40.15	82	95	0	10	11.5854	12.7439	69.44	9.26829	62.5	39.3902	70.59	36.11	9.58	41.7073	1.92	10.5983	7.4239	4.63415	68.7012	0.16	6.7	8.7	2.31707	68.7466	836.385	1446.86	3786.24	4460.1
2017-06-26	2017	2017苏宁	12	2017国安	9	429122017苏宁2017国安	0	0	5-3-2 (100.0%)	352	2017苏宁22	吴曦	CM	0	1989-02-19	49.65	40.15	95	95	1	7	7	16	56.76	7	28.57	31	64.52	43.24	13.1	37	1.86	10.785	7.394	3	64.5	0.15	6.8	8.9	5	64.4926	625.011	1775.97	3939.51	4379.58
2017-07-01	2017	2017苏宁	12	2017上港	2	429172017苏宁2017上港	0	1	3-5-2 (100.0%)	352	2017苏宁7	拉米雷斯	CM	1	1987-03-24	52.15	57.61	99	99	1	15	15	11	82.54	16	50	54	81.48	50.79	11.68	63	1.75	11.127	7.88	10	230.2	0.52	6.7	9.1	8	230.204	514.268	1389.86	4913.09	4079.35
2017-07-01	2017	2017苏宁	12	2017上港	2	429172017苏宁2017上港	0	1	3-5-2 (100.0%)	352	2017苏宁22	吴曦	CM	0	1989-02-19	52.15	57.61	99	99	1	13	13	19	67.24	9	22.22	47	76.6	37.93	16.4	58	1.86	11.117	7.516	7	132.6	0.31	6.7	8.6	4	132.559	766.449	1728.58	3510.83	4978.52
2017-07-01	2017	2017苏宁	12	2017上港	2	429172017苏宁2017上港	0	1	3-5-2 (100.0%)	352	2017苏宁11	谢鹏飞	CM	0	1993-06-29	52.15	57.61	62	99	0	6	9.58065	23.9516	64.29	7.98387	20	60.6774	68.42	38.1	9.99	67.0645	2.14	11.5064	7.83377	3.19355	58.1226	0.13	6.9	8.8	3.19355	58.0496	691.374	1883.05	4297.38	4575.99
2017-07-01	2017	2017泰达	13	2017建业	14	429172017泰达2017建业	0	0	5-3-2 (100.0%)	352	2017泰达17	惠家康	CM	0	1989-08-31	50.8333	61.13	59	95	0	2	3.22034	8.05085	83.33	3.22034	50	38.6441	91.67	30	5.55	48.3051	2.33	9.33093	5.61627	16.1017	360.517	0.84	5.8	7.4	1.61017	360.472	320.432	849.359	2705.22	5096.18
2017-07-01	2017	2017泰达	13	2017建业	14	429172017泰达2017建业	0	0	5-3-2 (100.0%)	352	2017泰达6	王栋	CM	0	1981-09-10	50.8333	61.13	95	95	1	14	14	16	79.75	2	0	74	83.78	46.84	12.16	79	2.05	10.336	7.273	4	92.9	0.22	6.5	8.6	5	92.9112	376.158	1284.47	4614.79	3968.06
2017-07-01	2017	2017泰达	13	2017建业	14	429172017泰达2017建业	0	0	5-3-2 (100.0%)	352	2017泰达11	李源一	CM	0	1993-08-28	50.8333	61.13	95	95	1	6	6	10	83.33	1	0	57	78.95	28.33	15.18	60	2.12	10.417	7.244	3	50.4	0.12	6.6	8.5	2	50.4164	327.678	1216.63	4500.45	4321.62
2017-07-01	2017	2017力帆	10	2017富力	5	429172017力帆2017富力	4	3	5-3-2 (100.0%)	352	2017力帆5	郑又荣	CM	1	1989-12-14	55.15	29.51	97	97	1	16	16	13	66.67	3	33.33	39	64.1	64.1	10.2	39	1.85	10.91	8.032	0	0	0	6.7	8.7	2	0	350.947	1600.66	5119.33	3838.94
2017-07-01	2017	2017力帆	10	2017富力	5	429172017力帆2017富力	4	3	5-3-2 (100.0%)	352	2017力帆33	南松	CM	0	1997-06-21	55.15	29.51	69	97	0	6	8.43478	12.6522	65.38	2.81159	50	32.3333	60.87	38.46	9.56	36.5507	1.65	11.8579	8.76514	5.62319	117.243	0.27	7.3	9.3	2.81159	117.303	537.545	1771.69	5692.78	3739.09
2017-07-01	2017	2017力帆	10	2017富力	5	429172017力帆2017富力	4	3	5-3-2 (100.0%)	352	2017力帆10	彭欣力	CM	0	1991-07-22	55.15	29.51	92	97	0	10	10.5435	6.32609	73.91	1.05435	100	22.1413	71.43	52.17	8.89	24.25	1.7	10.1745	7.43842	0	0	0	6.2	8.1	3.16304	0	217.272	1190.77	4649.94	4116.7
2017-07-08	2017	2017力帆	10	2017富德	15	429242017力帆2017富德	4	0	5-3-2 (100.0%)	352	2017力帆5	郑又荣	CM	1	1989-12-14	51.8	48.03	94	94	1	14	14	12	71.43	9	55.56	40	75	47.62	13.32	42	2.1	10.448	7.34	0	0	0	6.7	8.5	4	0	284.798	1453.08	4975.27	3734.74
2017-07-08	2017	2017力帆	10	2017富德	15	429242017力帆2017富德	4	0	5-3-2 (100.0%)	352	2017力帆33	南松	CM	0	1997-06-21	51.8	48.03	78	94	0	7	8.4359	7.23077	80.65	7.23077	16.67	30.1282	88	29.03	6.06	37.359	2	11.9079	7.99723	6.02564	95.3256	0.23	7.5	9.5	1.20513	95.3059	759.056	1901.59	5626.31	3525.67
2017-07-08	2017	2017力帆	10	2017富德	15	429242017力帆2017富德	4	0	5-3-2 (100.0%)	352	2017力帆10	彭欣力	CM	0	1991-07-22	51.8	48.03	94	94	1	8	8	9	80.85	3	33.33	44	79.55	34.04	11.03	47	2.43	10.003	6.978	4	69.9	0.17	6.4	8.1	0	69.9392	247.46	1154.75	4777.21	3753.95
2017-07-14	2017	2017苏宁	12	2017泰达	13	429302017苏宁2017泰达	1	1	3-5-2 (100.0%)	352	2017苏宁7	拉米雷斯	CM	1	1987-03-24	43.3833	51.32	97	97	1	16	16	18	71.43	8	50	56	76.79	36.51	13.97	63	2.06	9.918	6.181	4	89.2	0.19	6.1	8.5	7	89.1723	299.117	1193.41	3987.96	4347.97
2017-07-14	2017	2017苏宁	12	2017泰达	13	429302017苏宁2017泰达	1	1	3-5-2 (100.0%)	352	2017苏宁16	高天意	CM	0	1998-07-01	43.3833	51.32	97	97	1	3	3	10	68.75	8	25	25	68	18.75	11.56	32	2.56	10.555	6.695	4	76.6	0.17	6.5	9.3	1	76.622	583.137	1582.7	3973.24	4338.97
2017-07-15	2017	2017富德	15	2017上港	2	429312017富德2017上港	1	3	5-3-2 (100.0%)	352	2017富德33	孙君	CM	0	1993-04-29	56.8667	46.91	70	98	0	9	12.6	25.2	70	4.2	33.33	77	76.36	40	12.05	84	2.28	12.4656	9.6054	11.2	296.24	0.67	7.6	9.4	4.2	296.207	812.135	1949.18	5573.95	3834.14
2017-07-15	2017	2017富德	15	2017上港	2	429312017富德2017上港	1	3	5-3-2 (100.0%)	352	2017富德8	池忠国	CM	0	1989-10-26	56.8667	46.91	98	98	1	6	6	8	84.31	3	0	46	86.96	35.29	15.92	51	1.82	11.547	8.815	3	53.9	0.12	7	9.3	2	53.8625	728.234	2113.69	4384.08	4267.61
2017-07-15	2017	2017富德	15	2017上港	2	429312017富德2017上港	1	3	5-3-2 (100.0%)	352	2017富德36	李龙	CM	0	1998-01-23	56.8667	46.91	47	98	0	2	4.17021	20.8511	65.52	2.08511	0	47.9574	73.91	17.24	11.27	60.4681	2.24	12.6691	9.53519	2.08511	23.7702	0.06	7.6	9.8	2.08511	23.8582	712.918	2386	5606.66	3940.14
2017-07-15	2017	2017富德	15	2017上港	2	429312017富德2017上港	1	3	5-3-2 (100.0%)	352	2017富德3	田依浓	CM	0	1991-02-18	56.8667	46.91	50	98	0	12	23.52	19.6	70.59	13.72	42.86	60.76	67.74	41.18	14.73	66.64	1.94	11.8031	8.87096	5.88	132.496	0.3	7.2	9.4	7.84	132.512	629.258	1966.73	5190.67	3883.86
2017-07-15	2017	2017力帆	10	2017华夏	4	429312017力帆2017华夏	2	1	5-3-2 (100.0%)	352	2017力帆5	郑又荣	CM	1	1989-12-14	55.4167	32.94	96	96	1	9	9	12	71.43	2	100	41	63.41	50	15.27	42	1.83	11.083	8.166	2	36.3	0.09	6.9	8.8	4	36.3386	386.271	1668.64	4997.67	3993.93
2017-07-15	2017	2017力帆	10	2017华夏	4	429312017力帆2017华夏	2	1	5-3-2 (100.0%)	352	2017力帆33	南松	CM	0	1997-06-21	55.4167	32.94	46	96	0	4	8.34783	12.5217	25	10.4348	20	6.26087	66.67	37.5	6.1	16.6957	1.25	12.24	8.86539	2.08696	26.087	0.06	7.5	9.9	2.08696	26.0748	782.746	2208.6	5508.35	3713.19
2017-07-22	2017	2017力帆	10	2017泰达	13	429382017力帆2017泰达	2	1	5-3-2 (100.0%)	352	2017力帆5	郑又荣	CM	1	1989-12-14	48.5	41.25	95	95	1	13	13	18	73.13	7	42.86	65	70.77	44.78	15.38	67	2.01	10.208	6.901	2	21.2	0.05	6.4	8.5	2	21.1656	271.197	1494.01	4324.63	4096.62
2017-07-22	2017	2017力帆	10	2017泰达	13	429382017力帆2017泰达	2	1	5-3-2 (100.0%)	352	2017力帆33	南松	CM	0	1997-06-21	48.5	41.25	89	95	0	10	10.6742	4.26966	85.71	2.13483	100	28.8202	77.78	25	12.04	29.8876	2.29	11.2281	7.33101	11.7416	284.893	0.66	7.1	9.2	1.06742	284.842	591.143	1178.68	5425.21	3748.26
2017-07-22	2017	2017力帆	10	2017泰达	13	429382017力帆2017泰达	2	1	5-3-2 (100.0%)	352	2017力帆8	丁捷	CM	0	1987-04-29	48.5	41.25	80	95	0	3	3.5625	11.875	70.59	1.1875	0	35.625	70	17.65	8.21	40.375	2.71	9.88	6.34719	2.375	54.0312	0.13	6.2	8.2	1.1875	54.0674	409.962	1162.64	3958.55	4295
2017-07-22	2017	2017苏宁	12	2017宏运	16	429382017苏宁2017宏运	4	0	3-5-2 (100.0%)	352	2017苏宁7	拉米雷斯	CM	1	1987-03-24	45.5	49.85	95	95	1	19	19	18	66.67	5	0	49	67.35	44.44	14.48	54	1.83	10.261	6.644	4	131.4	0.3	6.4	8.8	5	131.446	537.125	1248.69	4070.05	4274.06
2017-07-22	2017	2017苏宁	12	2017宏运	16	429382017苏宁2017宏运	4	0	3-5-2 (100.0%)	352	2017苏宁33	汪嵩	CM	0	1983-10-12	45.5	49.85	85	95	0	5	5.58824	11.1765	67.74	1.11765	0	30.1765	74.07	51.61	11.06	34.6471	1.81	10.3326	6.51588	5.58824	100.588	0.24	6.5	8.5	1.11765	100.6	700.581	1132.36	3945.74	4453.16
2017-07-22	2017	2017苏宁	12	2017宏运	16	429382017苏宁2017宏运	4	0	3-5-2 (100.0%)	352	2017苏宁16	高天意	CM	0	1998-07-01	45.5	49.85	71	95	0	4	5.35211	18.7324	51.72	2.67606	0	29.4366	63.64	41.38	10.74	38.8028	2.38	10.6735	6.66338	1.33803	14.4507	0.04	6.7	8.7	0	14.4436	599.861	1481.41	3790.47	4787.8
2017-08-05	2017	2017苏宁	12	2017建业	14	429522017苏宁2017建业	2	2	5-3-2 (100.0%)	352	2017苏宁7	拉米雷斯	CM	1	1987-03-24	52.2833	52.68	96	96	1	17	17	13	82.19	11	54.55	69	81.16	35.62	15.09	73	2.32	10.323	7.392	5	113	0.25	6.4	8.5	3	112.956	425.853	1212.22	4364.53	4207.4
2017-08-05	2017	2017苏宁	12	2017建业	14	429522017苏宁2017建业	2	2	5-3-2 (100.0%)	352	2017苏宁33	汪嵩	CM	0	1983-10-12	52.2833	52.68	82	96	0	6	7.02439	16.3902	68.18	1.17073	0	49.1707	69.05	38.64	15.19	51.5122	2.11	10.6829	7.22693	3.5122	72.8195	0.18	6.6	8.5	2.34146	72.867	475.006	1268.6	4291.96	4574.94
2017-08-05	2017	2017苏宁	12	2017建业	14	429522017苏宁2017建业	2	2	5-3-2 (100.0%)	352	2017苏宁16	高天意	CM	0	1998-07-01	52.2833	52.68	64	96	0	5	7.5	15	54.55	1.5	0	27	66.67	18.18	23.15	33	2.64	10.962	7.542	1.5	18	0.04	6.8	9	3	17.9988	583.313	1736.16	4434.82	4190.23
2017-08-09	2017	2017力帆	10	2017鲁能	6	429562017力帆2017鲁能	1	0	5-3-2 (100.0%)	352	2017力帆5	郑又荣	CM	1	1989-12-14	53.4667	41.5	98	98	1	15	15	18	72.73	10	40	63	69.84	56.06	14.2	66	1.89	10.667	7.658	1	39	0.08	6.5	8.6	4	39.0092	245.895	1456.16	4747.82	4178.57
2017-08-09	2017	2017力帆	10	2017鲁能	6	429562017力帆2017鲁能	1	0	5-3-2 (100.0%)	352	2017力帆33	南松	CM	0	1997-06-21	53.4667	41.5	98	98	1	7	7	9	72.73	3	33.33	29	68.97	48.48	9.83	33	1.58	11.717	8.185	8	171.7	0.39	7.1	9.2	3	171.7	582.815	1543.6	5422.64	3996.43
2017-08-09	2017	2017力帆	10	2017鲁能	6	429562017力帆2017鲁能	1	0	5-3-2 (100.0%)	352	2017力帆10	彭欣力	CM	0	1991-07-22	53.4667	41.5	69	98	0	3	4.26087	9.94203	74.07	4.26087	66.67	32.6667	82.61	33.33	15.68	38.3478	2.11	11.0257	8.13826	2.84058	46.4435	0.11	6.7	8.5	0	46.4005	397.928	1672.53	4857.17	4051.47
2017-08-19	2017	2017苏宁	12	2017富德	15	429662017苏宁2017富德	4	0	5-3-2 (100.0%)	352	2017苏宁7	拉米雷斯	CM	1	1987-03-24	56.4333	43.79	95	95	1	20	20	15	79.45	4	50	65	83.08	41.1	9.69	73	1.96	11.498	8.724	9	162.4	0.38	7.3	9.3	2	162.412	465.42	1942.46	5176.89	3750.69
2017-08-19	2017	2017苏宁	12	2017富德	15	429662017苏宁2017富德	4	0	5-3-2 (100.0%)	352	2017苏宁16	高天意	CM	0	1998-07-01	56.4333	43.79	60	95	0	6	9.5	22.1667	41.67	6.33333	50	25.3333	50	29.17	14.12	38	1.88	11.381	8.10825	6.33333	142.817	0.33	7.1	9	1.58333	142.744	765.019	1753.85	4592.42	4127.26
2017-08-19	2017	2017苏宁	12	2017富德	15	429662017苏宁2017富德	4	0	5-3-2 (100.0%)	352	2017苏宁33	汪嵩	CM	0	1983-10-12	56.4333	43.79	89	95	0	10	10.6742	10.6742	77.27	3.20225	33.33	43.764	70.73	52.27	10.25	46.9663	1.75	11.6412	8.48062	8.53933	120.831	0.29	7.3	9	4.26966	120.873	823.237	1901.82	4821.86	3972.93
2017-08-20	2017	2017力帆	10	2017建业	14	429672017力帆2017建业	0	0	5-3-2 (100.0%)	352	2017力帆14	尤里	CM	1	1991-09-26	48.3167	50.56	94	94	1	13	13	12	84.21	4	50	71	78.87	22.37	17.69	76	2.51	10.225	7.209	3	49.3	0.12	6.5	9	3	49.2655	528.139	1531.17	4130.04	3985.98
2017-08-20	2017	2017力帆	10	2017建业	14	429672017力帆2017建业	0	0	5-3-2 (100.0%)	352	2017力帆33	南松	CM	0	1997-06-21	48.3167	50.56	92	94	0	16	16.3478	14.3043	67.44	8.17391	62.5	34.7391	76.47	39.53	8.89	43.9348	1.93	11.56	7.9052	10.2174	168.689	0.41	7.3	9.7	2.04348	168.724	781.916	1556.87	5242.96	3809.25
2017-08-20	2017	2017力帆	10	2017建业	14	429672017力帆2017建业	0	0	5-3-2 (100.0%)	352	2017力帆10	彭欣力	CM	0	1991-07-22	48.3167	50.56	94	94	1	6	6	8	80	2	50	36	83.33	27.5	16.66	40	2.2	9.859	6.677	4	71.7	0.16	6.3	8.3	2	71.7049	318.565	1363.64	3948.48	4156.61
2017-09-10	2017	2017力帆	10	2017宏运	16	429882017力帆2017宏运	2	0	5-3-2 (100.0%)	352	2017力帆5	郑又荣	CM	1	1989-12-14	51.8833	47.36	87	95	0	18	19.6552	16.3793	74.58	2.18391	100	61.1494	76.79	42.37	9.61	64.4253	2.12	10.2633	7.31828	1.09195	22.0575	0.05	6.5	8.6	2.18391	22.0122	403.151	1485.78	4294.16	4058.24
2017-09-10	2017	2017力帆	10	2017宏运	16	429882017力帆2017宏运	2	0	5-3-2 (100.0%)	352	2017力帆33	南松	CM	0	1997-06-21	51.8833	47.36	95	95	1	7	7	10	62.96	8	50	24	58.33	44.44	11.56	27	2.07	11.669	8.203	6	101.9	0.25	7.4	9.5	0	101.867	643.385	1862.06	5384.98	3676.96
2017-09-10	2017	2017力帆	10	2017宏运	16	429882017力帆2017宏运	2	0	5-3-2 (100.0%)	352	2017力帆10	彭欣力	CM	0	1991-07-22	51.8833	47.36	95	95	1	9	9	13	75	2	100	47	80.85	36.54	16.24	52	1.96	10.881	7.588	2	16.8	0.04	6.8	8.8	1	16.794	405.939	1440.93	4930.43	4086.74
2017-09-10	2017	2017建业	14	2017申花	11	429882017建业2017申花	2	1	5-3-2 (100.0%)	352	2017建业14	冯刚	CM	0	1993-03-06	51.7667	40.03	75	95	0	4	5.06667	8.86667	61.11	0	0	22.8	61.11	55.56	5.48	22.8	2.78	11.5862	8.58547	8.86667	166.187	0.38	7.3	9.5	0	166.202	757.853	1926.34	4805.62	3930.54
2017-09-10	2017	2017建业	14	2017申花	11	429882017建业2017申花	2	1	5-3-2 (100.0%)	352	2017建业6	冯卓毅	CM	0	1989-06-18	51.7667	40.03	95	95	1	13	13	12	73.91	5	80	40	80	28.26	11.94	46	2.11	10.333	7.312	3	53.5	0.13	6.5	8.5	2	53.5281	360.486	1267.4	4189.82	4461.54
2017-09-10	2017	2017建业	14	2017申花	11	429882017建业2017申花	2	1	5-3-2 (100.0%)	352	2017建业8	多奇卡尔	CM	1	1988-09-30	51.7667	40.03	95	95	1	11	11	21	67.69	3	0	60	60	52.31	13.87	65	1.97	10.451	7.436	7	210.6	0.48	6.6	8.6	4	210.624	381.87	1298	4122.75	4437.32
2017-09-17	2017	2017苏宁	12	2017恒大	1	429952017苏宁2017恒大	2	2	3-5-2 (100.0%)	352	2017苏宁7	拉米雷斯	CM	1	1987-03-24	50.4167	45.13	91	94	0	11	11.3626	7.23077	84.09	8.26374	50	40.2857	82.05	36.36	10.67	45.4505	2.07	10.0125	7.34749	6.1978	119.514	0.28	6.4	8.7	5.16484	119.471	440.093	1459.92	4297.49	3696.09
2017-09-17	2017	2017苏宁	12	2017恒大	1	429952017苏宁2017恒大	2	2	3-5-2 (100.0%)	352	2017苏宁8	刘建业	CM	0	1987-06-17	50.4167	45.13	73	94	0	4	5.15068	14.1644	70.27	3.86301	66.67	45.0685	71.43	43.24	15.26	47.6438	1.92	11.2298	7.7711	5.15068	72.3671	0.18	7.1	9.4	2.57534	72.4005	590.444	2014.98	4990.86	3561.49
2017-09-17	2017	2017苏宁	12	2017恒大	1	429952017苏宁2017恒大	2	2	3-5-2 (100.0%)	352	2017苏宁33	汪嵩	CM	0	1983-10-12	50.4167	45.13	94	94	1	6	6	22	67.65	2	50	61	70.49	32.35	14.54	68	1.97	10.231	7.331	7	153.8	0.37	6.5	8.7	4	153.814	633.797	1507.02	4072.5	3863.41
2017-10-14	2017	2017苏宁	12	2017华夏	4	430222017苏宁2017华夏	2	3	5-3-2 (100.0%)	352	2017苏宁7	拉米雷斯	CM	1	1987-03-24	53.2	45.1	65	96	0	12	17.7231	8.86154	81.82	8.86154	66.67	45.7846	83.87	42.42	14.18	48.7385	2.09	10.6826	7.584	5.90769	90.9785	0.21	6.6	9.1	5.90769	91.02	516.99	1583.02	4766.02	3724.9
2017-10-14	2017	2017苏宁	12	2017华夏	4	430222017苏宁2017华夏	2	3	5-3-2 (100.0%)	352	2017苏宁24	吉翔	CM	0	1990-03-01	53.2	45.1	96	96	1	10	10	21	61.82	11	72.73	53	58.49	49.09	14.8	55	1.82	11.223	8.005	7	116.7	0.27	7	9	9	116.659	740.126	1635.31	4744.63	3986.36
2017-10-14	2017	2017苏宁	12	2017华夏	4	430222017苏宁2017华夏	2	3	5-3-2 (100.0%)	352	2017苏宁33	汪嵩	CM	0	1983-10-12	53.2	45.1	96	96	1	13	13	16	73.33	6	16.67	57	73.68	45	11.77	60	1.75	11.52	8.439	5	66.2	0.15	7.1	9.5	4	66.2253	749.165	2045.36	5044.08	3615.13
2017-10-15	2017	2017建业	14	2017富力	5	430232017建业2017富力	2	3	3-5-2 (100.0%)	352	2017建业7	胡靖航	CM	0	1997-03-23	56.1667	40.42	62	96	0	6	9.29032	17.0323	54.17	7.74194	40	30.9677	55	37.5	8.39	37.1613	2.08	12.3515	9.17884	7.74194	112.258	0.26	7.7	9.5	9.29032	112.276	777.935	1827.82	5817.44	3816.16
2017-10-15	2017	2017建业	14	2017富力	5	430232017建业2017富力	2	3	3-5-2 (100.0%)	352	2017建业14	冯刚	CM	0	1993-03-06	56.1667	40.42	96	96	1	13	13	10	76.19	1	0	37	83.78	26.19	9.24	42	2.14	11.909	9.158	5	80.8	0.19	7.4	9.8	2	80.7787	847.903	2521.07	4793.65	3665.77
2017-10-15	2017	2017建业	14	2017富力	5	430232017建业2017富力	2	3	3-5-2 (100.0%)	352	2017建业8	多奇卡尔	CM	1	1988-09-30	56.1667	40.42	96	96	1	9	9	27	65.82	6	66.67	72	62.5	36.71	15.74	79	2.27	11.553	8.523	6	103.1	0.24	7.2	9.1	3	103.143	690.434	1860.53	4719.49	4179.34
2018-05-05	2018	2018富力	10	2018申花	7	432252018富力2018申花	4	2	5-3-2 (100.0%)	352	2018富力10	雷纳迪尼奥	CM	1	1988-10-04	53.4833	52.68	52	95	0	3	5.48077	18.2692	75	7.30769	100	56.6346	83.87	25	10.37	73.0769	3.02	9.96952	7.09394	14.6154	352.048	0.81	6.2	7.8	3.65385	352.126	563.082	1174.22	3704.71	4174.56
2018-05-05	2018	2018富力	10	2018申花	7	432252018富力2018申花	4	2	5-3-2 (100.0%)	352	2018富力26	马俊亮	CM	0	1998-03-02	53.4833	52.68	78	95	0	8	9.74359	4.87179	87.5	3.65385	100	34.1026	92.86	31.25	9.02	38.9744	1.75	11.5608	8.63769	1.21795	18.7564	0.05	7.2	9.7	4.87179	18.7546	389.118	2397.27	4991.02	3765.08
2018-05-05	2018	2018富力	10	2018申花	7	432252018富力2018申花	4	2	5-3-2 (100.0%)	352	2018富力8	乌索	CM	1	1989-03-10	53.4833	52.68	95	95	1	10	10	7	90.14	7	42.86	69	89.86	29.58	14.24	71	2	10.397	7.602	6	115.4	0.27	6.5	8.5	4	115.417	689.327	1421.87	3986.7	4183.38
2018-05-05	2018	2018建业	12	2018华夏	6	432252018建业2018华夏	1	0	3-5-2 (100.0%)	352	2018建业14	卡拉	CM	1	1989-11-26	54.5667	33.69	89	98	0	9	9.91011	11.0112	68.75	5.50562	60	34.1348	67.74	53.13	12.3	35.236	2.19	11.2623	8.3278	1.10112	28.409	0.06	6.8	9.2	2.20225	28.4011	312.703	2024.98	4990.4	3906.12
2018-05-05	2018	2018建业	12	2018华夏	6	432252018建业2018华夏	1	0	3-5-2 (100.0%)	352	2018建业30	钟晋宝	CM	0	1994-11-25	54.5667	33.69	83	98	0	8	9.44578	12.988	50	3.54217	33.33	21.253	66.67	40.91	8.73	25.9759	2.18	12.4932	9.17894	4.72289	89.4988	0.2	7.6	9.9	2.36145	89.5013	854.91	2384.46	5603.09	3560.82
2018-05-05	2018	2018建业	12	2018华夏	6	432252018建业2018华夏	1	0	3-5-2 (100.0%)	352	2018建业28	马兴煜	CM	0	1989-11-04	54.5667	33.69	98	98	1	15	15	14	64.1	7	42.86	34	67.65	56.41	17.24	39	1.97	12.5	9.144	1	12.7	0.03	7.6	10.1	0	12.6937	698.694	2719.98	5564.78	3504.21
2018-08-15	2018	2018力帆	13	2018苏宁	5	433272018力帆2018苏宁	0	0	5-3-2 (100.0%)	352	2018力帆10	彭欣力	CM	0	1991-07-22	51.1167	46.69	83	100	0	8	9.63855	12.0482	72.97	3.61446	100	40.9639	70.59	21.62	9.73	44.5783	2.54	9.76265	6.97349	4.81928	73.9759	0.18	5.8	7.8	3.61446	73.9501	249.028	1448.88	3501.09	4490.21
2018-08-15	2018	2018力帆	13	2018苏宁	5	433272018力帆2018苏宁	0	0	5-3-2 (100.0%)	352	2018力帆8	丁捷	CM	0	1987-04-29	51.1167	46.69	100	100	1	6	6	10	83.33	4	75	57	85.96	50	11.3	60	1.87	10.823	7.791	3	55.1	0.13	6.4	9.1	9	55.0894	442.754	1708.01	4391.77	4225.48
2018-08-15	2018	2018力帆	13	2018苏宁	5	433272018力帆2018苏宁	0	0	5-3-2 (100.0%)	352	2018力帆30	费尔南迪尼奥	CM	1	1985-11-25	51.1167	46.69	100	100	1	5	5	17	62.22	4	75	38	63.16	48.89	10.22	45	2.09	9.551	6.539	7	168	0.37	5.7	7.7	3	167.986	314.185	797.39	4055.59	4215.83
2018-08-25	2018	2018建业	12	2018上港	1	433372018建业2018上港	1	2	5-3-2 (100.0%)	352	2018建业30	钟晋宝	CM	0	1994-11-25	53.6	40.47	89	97	0	8	8.7191	10.8989	74.36	8.7191	25	34.8764	71.88	23.08	10.72	42.5056	2.15	11.2858	8.23301	4.35955	101.578	0.25	6.9	9.1	1.08989	101.604	597.908	1608.58	4991.59	3985.68
2018-08-25	2018	2018建业	12	2018上港	1	433372018建业2018上港	1	2	5-3-2 (100.0%)	352	2018建业28	马兴煜	CM	0	1989-11-04	53.6	40.47	47	97	0	6	12.383	24.766	60	4.12766	100	53.6596	65.38	53.33	10.16	61.9149	1.83	11.6235	8.99417	0	0	0	7.1	9.1	4.12766	0	326.757	1798.45	5831.59	3665.98
2018-08-25	2018	2018建业	12	2018上港	1	433372018建业2018上港	1	2	5-3-2 (100.0%)	352	2018建业6	冯卓毅	CM	0	1989-06-18	53.6	40.47	49	97	0	7	13.8571	7.91837	84	0	0	45.5306	86.96	36	14.58	49.4898	2.08	10.2919	7.372	0	0	0	6.3	8.9	3.95918	0	241.911	1631.77	4360.35	4058.84
2018-08-25	2018	2018建业	12	2018上港	1	433372018建业2018上港	1	2	5-3-2 (100.0%)	352	2018建业29	伊沃	CM	1	1986-10-02	53.6	40.47	97	97	1	10	10	17	72.58	6	83.33	53	77.36	32.26	10.96	62	2.69	11.297	8.121	9	187.2	0.44	7	9.1	1	187.235	746.346	1695.72	4464.3	4203.14
2018-08-05	2018	2018国安	4	2018鲁能	3	433172018国安2018鲁能	1	1	3-5-2 (100.0%)	352	2018国安23	比埃拉	CM	1	1989-10-21	54.85	63.1	96	96	1	3	3	28	71.43	5	20	83	77.11	22.45	11.26	98	3.12	9.991	7.414	5	56.9	0.13	6.2	8.1	1	56.9301	607.707	1267.24	3579.03	4480.37
2018-08-05	2018	2018国安	4	2018鲁能	3	433172018国安2018鲁能	1	1	3-5-2 (100.0%)	352	2018国安6	池忠国	CM	0	1989-10-26	54.85	63.1	96	96	1	15	15	10	86.67	4	50	74	87.84	28	9.12	75	2.55	10.264	7.661	8	157	0.37	6.4	8.4	0	157.01	528.967	1583.01	3358.54	4636.95
2018-08-05	2018	2018国安	4	2018鲁能	3	433172018国安2018鲁能	1	1	3-5-2 (100.0%)	352	2018国安8	朴成	CM	0	1989-08-21	54.85	63.1	96	96	1	14	14	8	87.3	5	80	58	89.66	22.22	10.96	63	2.7	10.56	7.824	7	130.7	0.31	6.6	8.6	3	130.699	513.295	1512.75	3981.6	4421.37
2018-09-02	2018	2018亚泰	15	2018建业	12	433452018亚泰2018建业	1	1	5-3-2 (100.0%)	352	2018亚泰11	阿德里安	CM	1	1986-11-06	48.9333	45.06	96	96	1	6	6	16	73.33	7	42.86	54	72.22	38.33	12.61	60	2.35	10.292	7.039	7	155.7	0.35	6.4	8.6	1	155.655	389.718	1370.36	4088.49	4287.89
2018-09-02	2018	2018亚泰	15	2018建业	12	433452018亚泰2018建业	1	1	5-3-2 (100.0%)	352	2018亚泰21	何超	CM	0	1995-04-19	48.9333	45.06	84	96	0	10	11.4286	16	65.85	8	71.43	40	68.57	48.78	20.61	46.8571	1.68	10.704	7.76114	3.42857	52.1143	0.13	6.6	9.3	4.57143	52.1595	460.834	1815.28	4618.32	3757.01
2018-09-02	2018	2018亚泰	15	2018建业	12	433452018亚泰2018建业	1	1	5-3-2 (100.0%)	352	2018亚泰32	李光	CM	0	1991-06-20	48.9333	45.06	74	96	0	9	11.6757	10.3784	63.64	3.89189	100	27.2432	66.67	50	13.15	28.5405	1.82	11.0037	7.83308	3.89189	63.0486	0.15	6.9	9.4	2.59459	63.012	650.293	2137.17	3985.81	4167.08
2018-09-23	2018	2018力帆	13	2018富力	10	433662018力帆2018富力	1	1	3-5-2 (100.0%)	352	2018力帆2	李放	CM	0	1993-01-27	58.7667	41.72	52	96	0	7	12.9231	12.9231	72	1.84615	0	44.3077	75	24	11.02	46.1538	1.88	11.2135	7.79077	0	0	0	6.9	9.1	0	0	441.484	1611.02	4733.14	4428.21
2018-09-23	2018	2018力帆	13	2018富力	10	433662018力帆2018富力	1	1	3-5-2 (100.0%)	352	2018力帆16	王维成	CM	0	1991-09-02	58.7667	41.72	70	96	0	5	6.85714	4.11429	89.29	2.74286	0	38.4	89.29	42.86	10.37	38.4	2.18	11.0249	8.40686	4.11429	92.4343	0.22	6.8	8.5	1.37143	92.4306	452.105	1497.53	4627.33	4355.92
2018-09-23	2018	2018力帆	13	2018富力	10	433662018力帆2018富力	1	1	3-5-2 (100.0%)	352	2018力帆30	费尔南迪尼奥	CM	1	1985-11-25	58.7667	41.72	96	96	1	8	8	11	75.56	5	60	37	75.68	17.78	8.92	45	3.36	10.123	7.714	7	154	0.36	6.3	7.9	3	153.977	405.567	1327.9	3935.06	4300.26
2018-10-21	2018	2018建业	12	2018富力	10	433942018建业2018富力	2	0	5-3-2 (100.0%)	352	2018建业6	冯卓毅	CM	0	1989-06-18	56.5	35.87	95	95	1	11	11	11	68.57	2	50	31	61.29	48.57	12.41	35	1.77	10.874	8.401	3	73.1	0.18	6.8	8.9	1	73.1485	597.194	1678.04	4732.14	3792.99
2018-10-21	2018	2018建业	12	2018富力	10	433942018建业2018富力	2	0	5-3-2 (100.0%)	352	2018建业28	马兴煜	CM	0	1989-11-04	56.5	35.87	81	95	0	9	10.5556	10.5556	64	2.34568	50	28.1481	62.5	48	14.31	29.321	1.64	12.0298	9.50117	1.17284	13.1358	0.03	7.6	9.8	1.17284	13.0915	436.699	2683.64	5538.22	3358.05
2018-10-21	2018	2018建业	12	2018富力	10	433942018建业2018富力	2	0	5-3-2 (100.0%)	352	2018建业29	伊沃	CM	1	1986-10-02	56.5	35.87	95	95	1	9	9	20	64.91	5	40	55	58.18	42.11	16.34	57	2.4	12.432	9.41	14	270.1	0.61	7.8	10	2	270.144	1148.27	2370.93	5062.69	3579.96
2018-10-28	2018	2018建业	12	2018国安	4	434012018建业2018国安	2	0	5-3-2 (100.0%)	352	2018建业26	王上源	CM	0	1993-06-02	52.7667	35.53	81	99	0	15	18.3333	19.5556	56.76	11	55.56	45.2222	51.35	54.05	14.44	45.2222	1.73	10.8216	7.76233	6.11111	88.1222	0.2	6.5	8.7	6.11111	88.1226	595.143	1562.35	4402.48	4173.09
2018-10-28	2018	2018建业	12	2018国安	4	434012018建业2018国安	2	0	5-3-2 (100.0%)	352	2018建业6	冯卓毅	CM	0	1989-06-18	52.7667	35.53	98	99	0	12	12.1224	11.1122	64.52	6.06122	66.67	28.2857	60.71	51.61	10.61	31.3163	2.03	10.7799	7.77756	3.03061	40.8122	0.09	6.5	8.9	2.02041	40.8376	625.733	1607.05	4524.35	3982.09
2018-10-28	2018	2018建业	12	2018国安	4	434012018建业2018国安	2	0	5-3-2 (100.0%)	352	2018建业29	伊沃	CM	1	1986-10-02	52.7667	35.53	99	99	1	13	13	25	56.9	5	40	52	55.77	34.48	16.31	58	2.47	12.188	8.724	13	276.5	0.62	7.4	9.9	1	276.497	1067.82	2030.54	4935.83	3876.95
2018-11-07	2018	2018建业	12	2018恒丰	16	434112018建业2018恒丰	4	0	5-3-2 (100.0%)	352	2018建业26	王上源	CM	0	1993-06-02	57.4167	40.98	67	95	0	8	11.3433	11.3433	80.49	1.41791	0	51.0448	86.11	34.15	13.36	58.1343	1.85	11.9204	9.11291	0	0	0	7.5	9.4	5.67164	0	455.545	2203.06	5801.36	3461.02
2018-11-07	2018	2018建业	12	2018恒丰	16	434112018建业2018恒丰	4	0	5-3-2 (100.0%)	352	2018建业6	冯卓毅	CM	0	1989-06-18	57.4167	40.98	79	95	0	8	9.62025	8.41772	82.93	6.01266	20	45.6962	84.21	43.9	9.39	49.3038	2	11.3254	8.8338	0	0	0	7.1	9	1.20253	0	710.567	1847.38	4828.05	3938.89
2018-11-07	2018	2018建业	12	2018恒丰	16	434112018建业2018恒丰	4	0	5-3-2 (100.0%)	352	2018建业29	伊沃	CM	1	1986-10-02	57.4167	40.98	95	95	1	11	11	18	74.65	3	66.67	67	70.15	38.03	10.57	71	2.23	12.056	9.239	15	338.6	0.78	7.6	9.7	2	338.55	1106.31	2160.02	4751.33	3700.22
2019-04-20	2019	2019佳兆业	15	2019人和	16	435752019佳兆业2019人和	2	2	5-3-2 (100.0%)	352	2019佳兆业10	塞尔纳斯	CM	1	1994-07-07	50.8167	48.94	95	95	1	6	6	15	59.46	7	42.86	34	61.76	54.05	14.28	37	1.73	11.004	7.197	3	46.9	0.11	6.9	9.6	6	46.8894	689.86	1609.82	4855.84	3801.45
2019-04-20	2019	2019佳兆业	15	2019人和	16	435752019佳兆业2019人和	2	2	5-3-2 (100.0%)	352	2019佳兆业26	金强	CM	0	1993-01-15	50.8167	48.94	95	95	1	16	16	10	66.67	9	22.22	28	64.29	40	20.15	30	1.8	10.508	7.16	5	107.5	0.25	6.6	9.6	5	107.543	393.455	1950.71	4267.35	3789.31
2019-04-20	2019	2019佳兆业	15	2019人和	16	435752019佳兆业2019人和	2	2	5-3-2 (100.0%)	352	2019佳兆业30	崔民	CM	0	1989-07-06	50.8167	48.94	75	95	0	7	8.86667	16.4667	58.06	5.06667	50	32.9333	65.38	54.84	10.33	39.2667	1.58	11.1555	7.31247	7.6	115.013	0.29	7	9.4	5.06667	115.066	579.307	1939.71	4403.44	4118.14
2019-05-05	2019	2019建业	8	2019人和	16	435902019建业2019人和	2	1	5-3-2 (100.0%)	352	2019建业29	伊沃	CM	1	1986-10-02	50.8167	44.66	99	99	1	13	13	16	66.67	6	66.67	46	60.87	41.67	13.33	48	2.56	11.935	8.692	16	364.7	0.8	7.2	10.2	3	364.689	1311.58	2179.99	4514.06	3564.51
2019-05-05	2019	2019建业	8	2019人和	16	435902019建业2019人和	2	1	5-3-2 (100.0%)	352	2019建业8	周定洋	CM	1	1994-01-18	50.8167	44.66	99	99	1	9	9	8	80	3	66.67	38	76.32	50	14.98	40	1.73	11.779	8.611	1	15.4	0.04	7.1	10.1	3	15.4126	545.712	2679.48	5180.01	3358.68
2019-05-05	2019	2019建业	8	2019人和	16	435902019建业2019人和	2	1	5-3-2 (100.0%)	352	2019建业6	冯卓毅	CM	0	1989-06-18	50.8167	44.66	97	99	0	17	17.3505	20.4124	56.52	7.14433	57.14	39.8041	58.97	32.61	13.95	46.9485	2.11	10.4072	7.59748	1.02062	32.7619	0.07	6.3	8.9	3.06186	32.8126	540.814	1367.69	4613.58	3852.35
2019-12-01	2019	2019一方	9	2019人和	16	438002019一方2019人和	2	0	5-3-2 (100.0%)	352	2019一方17	哈姆西克	CM	1	1987-07-27	50.8167	50.04	94	96	0	9	9.19149	14.2979	81.82	2.04255	50	75.5745	81.08	44.16	11.34	78.6383	2	11.2882	8.39898	3.06383	61.583	0.15	7	9.8	2.04255	61.5768	674.43	2339.99	4644.89	3566.78
2019-12-01	2019	2019一方	9	2019人和	16	438002019一方2019人和	2	0	5-3-2 (100.0%)	352	2019一方7	赵旭日	CM	0	1985-12-03	50.8167	50.04	96	96	1	11	11	11	86.25	4	50	78	83.33	48.75	10.23	80	1.8	10.843	7.903	2	42.3	0.09	6.7	9	3	42.3044	548.026	1841.28	4403.3	4007.94
2019-12-01	2019	2019一方	9	2019人和	16	438002019一方2019人和	2	0	5-3-2 (100.0%)	352	2019一方20	汪晋贤	CM	0	1996-01-12	50.8167	50.04	94	96	0	8	8.17021	12.2553	78.95	20.4255	45	50.0426	77.55	33.33	7.15	58.2128	2.02	11.2769	8.13345	11.234	209.157	0.5	7	9.4	5.10638	209.152	936.818	1751.28	4678.85	3700.35
2019-04-12	2019	2019申花	13	2019富力	12	435672019申花2019富力	1	2	3-5-2 (100.0%)	352	2019申花39	丛震	CM	0	1997-02-09	50.8167	41.85	100	100	1	10	10	5	87.18	6	50	35	91.43	38.46	10.53	39	2.1	10.945	8.089	7	109	0.24	6.5	8.7	2	108.966	412.59	1552.71	5009.07	3861.19
2019-04-12	2019	2019申花	13	2019富力	12	435672019申花2019富力	1	2	3-5-2 (100.0%)	352	2019申花4	蒋圣龙	CM	0	2000-12-24	50.8167	41.85	75	100	0	12	16	12	75.68	6.66667	60	46.6667	74.29	48.65	12.14	49.3333	1.7	11.9573	8.99067	1.33333	31.7333	0.08	7.2	8.8	4	31.7191	347.845	1735.51	5848.86	3993.77
2019-04-12	2019	2019申花	13	2019富力	12	435672019申花2019富力	1	2	3-5-2 (100.0%)	352	2019申花13	瓜林	CM	1	1986-06-30	50.8167	41.85	100	100	1	7	7	13	72.34	1	100	40	72.5	25.53	13.42	47	2.64	11.087	8.03	6	136.3	0.31	6.6	8.6	1	136.257	552.856	1854.7	4199.9	4343.39
2019-10-27	2019	2019建业	8	2019恒大	1	437652019建业2019恒大	2	2	5-3-2 (100.0%)	352	2019建业29	伊沃	CM	1	1986-10-02	50.8167	39.87	98	98	1	9	9	18	63.27	5	60	40	52.5	40.82	12.3	49	2.69	11.052	7.381	10	213	0.48	6.7	9.4	3	212.952	998.197	1650.69	3976.79	4213.29
2019-10-27	2019	2019建业	8	2019恒大	1	437652019建业2019恒大	2	2	5-3-2 (100.0%)	352	2019建业8	周定洋	CM	1	1994-01-18	50.8167	39.87	98	98	1	11	11	14	57.58	6	83.33	32	50	78.79	13.93	33	1.21	11.799	8.42	12	189.1	0.44	7.2	10.7	4	189.056	1190.37	2571.22	4227.83	3620.96
2019-10-27	2019	2019建业	8	2019恒大	1	437652019建业2019恒大	2	2	5-3-2 (100.0%)	352	2019建业6	冯卓毅	CM	0	1989-06-18	50.8167	39.87	98	98	1	11	11	8	66.67	7	57.14	19	68.42	41.67	13.25	24	1.54	9.813	6.591	1	14	0.04	6	8.4	2	13.9638	416.126	1411.54	3778.54	4192.51
2019-11-23	2019	2019恒大	1	2019上港	3	437922019恒大2019上港	2	0	5-3-2 (100.0%)	352	2019恒大8	保利尼奥	CM	1	1988-07-25	50.8167	46.11	97	97	1	10	10	13	73.47	11	45.45	37	83.78	28.57	8.78	49	2.33	10.77	6.759	12	263	0.6	6.6	9.2	2	263.047	807.296	1277.95	3906.34	4515.1
2019-11-23	2019	2019恒大	1	2019上港	3	437922019恒大2019上港	2	0	5-3-2 (100.0%)	352	2019恒大10	郑智	CM	0	1980-08-20	50.8167	46.11	88	97	0	15	16.5341	11.0227	81.48	6.61364	0	56.2159	82.35	33.33	12.78	59.5227	2.11	10.6237	7.34444	6.61364	129.627	0.3	6.5	9.4	3.30682	129.588	424.431	1643.15	4606.07	3820.82
2019-11-23	2019	2019恒大	1	2019上港	3	437922019恒大2019上港	2	0	5-3-2 (100.0%)	352	2019恒大11	张修维	CM	0	1996-03-13	50.8167	46.11	97	97	1	4	4	9	67.86	2	0	24	75	53.57	12.53	28	1.57	10.578	6.865	10	231.5	0.52	6.5	9.3	1	231.514	592.97	1826.71	4164.86	3761.92
2019-12-01	2019	2019恒大	1	2019申花	13	438002019恒大2019申花	3	0	5-3-2 (100.0%)	352	2019恒大8	保利尼奥	CM	1	1988-07-25	50.8167	61.85	95	95	1	10	10	12	82.35	2	50	57	84.21	29.41	8.52	68	2.19	10.719	7.365	9	187.9	0.44	6.7	8.8	4	187.852	747.2	1379.32	3962.03	4442.37
2019-12-01	2019	2019恒大	1	2019申花	13	438002019恒大2019申花	3	0	5-3-2 (100.0%)	352	2019恒大10	郑智	CM	0	1980-08-20	50.8167	61.85	95	95	1	14	14	8	90.59	3	66.67	81	88.89	25.88	11.65	85	2.69	10.757	7.77	1	42.8	0.09	6.8	9.3	4	42.834	280.49	1730.52	4920.23	3782.44
2019-12-01	2019	2019恒大	1	2019申花	13	438002019恒大2019申花	3	0	5-3-2 (100.0%)	352	2019恒大11	张修维	CM	0	1996-03-13	50.8167	61.85	95	95	1	9	9	7	86.79	8	62.5	50	86	45.28	8.56	53	1.89	10.874	7.682	14	373.7	0.88	6.8	9.2	6	373.695	760.982	1509.36	4412.58	3817.68
2019-05-11	2019	2019建业	8	2019华夏	11	435962019建业2019华夏	3	2	5-3-2 (100.0%)	352	2019建业29	伊沃	CM	1	1986-10-02	50.8167	40.24	87	97	0	6	6.68966	7.8046	81.58	6.68966	66.67	41.2529	72.97	23.68	10.04	42.3678	3	12.4918	8.9162	13.3793	277.844	0.65	7.7	10.3	0	277.809	1057.03	2506.04	5175.37	3475.23
2019-05-11	2019	2019建业	8	2019华夏	11	435962019建业2019华夏	3	2	5-3-2 (100.0%)	352	2019建业8	周定洋	CM	1	1994-01-18	50.8167	40.24	97	97	1	17	17	12	71.43	7	14.29	41	70.73	59.52	14.34	42	1.71	12.402	9.141	5	121.1	0.27	7.6	10.8	2	121.073	806.554	3032.84	5231.57	3210.29
2019-05-11	2019	2019建业	8	2019华夏	11	435962019建业2019华夏	3	2	5-3-2 (100.0%)	352	2019建业6	冯卓毅	CM	0	1989-06-18	50.8167	40.24	97	97	1	11	11	7	77.42	5	60	29	82.76	45.16	11.82	31	1.81	10.658	7.686	1	14.5	0.03	6.5	9	0	14.4792	610.811	1651.42	4603.08	3777.72
2019-07-07	2019	2019佳兆业	15	2019华夏	11	436532019佳兆业2019华夏	1	1	5-3-2 (100.0%)	352	2019佳兆业31	李源一	CM	0	1993-08-28	50.8167	40.91	97	97	1	7	7	16	63.64	3	66.67	38	68.42	31.82	12.5	44	2.39	10.674	7.474	8	193.3	0.45	6.6	8.7	2	193.278	831.82	1537.06	3423.97	4687.59
2019-07-07	2019	2019佳兆业	15	2019华夏	11	436532019佳兆业2019华夏	1	1	5-3-2 (100.0%)	352	2019佳兆业26	金强	CM	0	1993-01-15	50.8167	40.91	97	97	1	16	16	15	57.14	3	100	30	63.33	54.29	14.85	35	1.66	11.02	7.928	4	71.7	0.17	6.8	9.3	9	71.729	506.21	1966.61	4429.26	4046.42
2019-07-07	2019	2019佳兆业	15	2019华夏	11	436532019佳兆业2019华夏	1	1	5-3-2 (100.0%)	352	2019佳兆业39	甘超	CM	0	1995-02-13	50.8167	40.91	74	97	0	9	11.7973	14.4189	57.69	2.62162	0	24.9054	78.95	26.92	18.46	34.0811	2.04	11.4027	8.07066	5.24324	119.415	0.28	7	9.2	2.62162	119.469	539.954	1957.9	4763.45	4022.18
2019-03-03	2019	2019建业	8	2019一方	9	435272019建业2019一方	1	1	5-3-2 (100.0%)	352	2019建业29	伊沃	CM	1	1986-10-02	50.8167	46.71	97	97	1	13	13	20	69.23	4	25	55	70.91	40	12.68	65	2.38	12.503	8.073	17	336.1	0.75	7.7	10.9	0	336.122	1310.72	2413.17	4765.9	3676.64
2019-03-03	2019	2019建业	8	2019一方	9	435272019建业2019一方	1	1	5-3-2 (100.0%)	352	2019建业6	冯卓毅	CM	0	1989-06-18	50.8167	46.71	97	97	1	10	10	7	76.67	6	16.67	29	75.86	46.67	13.37	30	1.87	10.79	7.123	6	137.7	0.33	6.6	9.6	3	137.744	771.038	1833.4	4248.14	3799.22
2019-03-03	2019	2019建业	8	2019一方	9	435272019建业2019一方	1	1	5-3-2 (100.0%)	352	2019建业30	钟晋宝	CM	0	1994-11-25	50.8167	46.71	91	97	0	14	14.9231	13.8571	69.77	6.3956	50	42.6374	70	44.19	13.04	45.8352	2.02	11.7061	7.82609	7.46154	155.2	0.38	7.2	10.5	3.1978	155.214	928.604	2300.7	4836.53	3485.5
2019-03-31	2019	2019申花	13	2019建业	8	435552019申花2019建业	2	1	3-5-2 (100.0%)	352	2019申花28	曹赟定	CM	0	1989-11-22	50.8167	47.89	93	97	0	18	18.7742	21.9032	67.69	4.17204	75	59.4516	66.67	29.23	12.25	67.7957	2.49	10.8755	7.45127	12.5161	291.313	0.68	6.7	8.9	2.08602	291.261	715.271	1356.48	4355.34	4157.31
2019-03-31	2019	2019申花	13	2019建业	8	435552019申花2019建业	2	1	3-5-2 (100.0%)	352	2019申花39	丛震	CM	0	1997-02-09	50.8167	47.89	97	97	1	8	8	14	67.44	4	25	38	71.05	30.23	14.81	43	2.37	11.136	7.983	9	269	0.62	6.9	9.5	1	269.02	673.892	1851.59	4615.4	3725.73
2019-03-31	2019	2019申花	13	2019建业	8	435552019申花2019建业	2	1	3-5-2 (100.0%)	352	2019申花13	瓜林	CM	1	1986-06-30	50.8167	47.89	97	97	1	9	9	14	70.21	6	16.67	41	75.61	46.81	12.33	47	1.85	11.123	7.886	6	128.1	0.31	6.9	9.4	2	128.1	813.546	2183.68	4045.64	3952.51
2019-04-20	2019	2019建业	8	2019泰达	7	435752019建业2019泰达	2	3	5-3-2 (100.0%)	352	2019建业8	周定洋	CM	1	1994-01-18	50.8167	50.21	100	100	1	21	21	17	72.58	12	50	60	68.33	53.23	14.12	62	1.66	12.997	9.237	7	155.7	0.34	7.7	10.8	5	155.741	790.482	3416.11	5260.11	3374.85
2019-04-20	2019	2019建业	8	2019泰达	7	435752019建业2019泰达	2	3	5-3-2 (100.0%)	352	2019建业6	冯卓毅	CM	0	1989-06-18	50.8167	50.21	100	100	1	11	11	7	81.08	6	50	35	77.14	40.54	12.47	37	1.95	11.3	7.744	3	53.5	0.12	6.7	9	1	53.4899	588.602	1728.16	4695.07	4234.19
2019-04-20	2019	2019建业	8	2019泰达	7	435752019建业2019泰达	2	3	5-3-2 (100.0%)	352	2019建业29	伊沃	CM	1	1986-10-02	50.8167	50.21	100	100	1	8	8	14	80.28	6	83.33	63	77.78	45.07	11.53	71	2.17	12.654	8.852	9	201.4	0.45	7.5	10.3	1	201.404	1170.61	2540.12	5200.83	3540.68
2019-05-17	2019	2019上港	3	2019建业	8	436022019上港2019建业	1	0	5-3-2 (100.0%)	352	2019上港8	奥斯卡	CM	1	1991-09-09	50.8167	54.73	96	96	1	11	11	23	77.88	6	66.67	91	76.92	35.58	14.37	104	2.24	9.804	6.898	5	138.8	0.33	6.1	7.8	5	138.842	416.408	1180.03	3786.88	4281.65
2019-05-17	2019	2019上港	3	2019建业	8	436022019上港2019建业	1	0	5-3-2 (100.0%)	352	2019上港15	林创益	CM	0	1993-01-28	50.8167	54.73	96	96	1	23	23	13	76.36	7	57.14	49	79.59	34.55	11.96	55	1.87	9.565	7.017	1	15.4	0.04	6	8	4	15.3963	337.439	1066.79	3992.55	4152.43
2019-05-17	2019	2019上港	3	2019建业	8	436022019上港2019建业	1	0	5-3-2 (100.0%)	352	2019上港25	艾哈迈多夫	CM	1	1987-11-25	50.8167	54.73	96	96	1	12	12	12	83.78	5	60	67	86.57	27.03	13.03	74	2.19	10.248	7.304	3	77.3	0.18	6.4	8.3	0	77.2668	564.235	1117.5	3991.35	4497.41
2019-06-02	2019	2019建业	8	2019恒大	1	436182019建业2019恒大	2	5	5-3-2 (100.0%)	352	2019建业8	周定洋	CM	1	1994-01-18	50.8167	46.5	97	97	1	13	13	10	83.05	7	71.43	57	78.95	59.32	12.3	59	1.64	12.774	9.48	10	152.7	0.35	7.9	10.9	5	152.728	1041.25	3202.31	5173.28	3204.02
2019-06-02	2019	2019建业	8	2019恒大	1	436182019建业2019恒大	2	5	5-3-2 (100.0%)	352	2019建业6	冯卓毅	CM	0	1989-06-18	50.8167	46.5	97	97	1	5	5	7	76.67	7	14.29	25	80	23.33	11.52	30	2.23	10.532	7.583	6	117.4	0.27	6.5	8.8	1	117.354	546.91	1533.57	4561.61	3773
2019-06-02	2019	2019建业	8	2019恒大	1	436182019建业2019恒大	2	5	5-3-2 (100.0%)	352	2019建业26	王上源	CM	0	1993-06-02	50.8167	46.5	97	97	1	4	4	18	67.86	7	71.43	52	69.23	55.36	12.65	56	1.89	10.257	6.807	7	121	0.28	6.3	7.9	5	120.982	629.985	1266.53	3947.01	4292.07
2019-06-02	2019	2019建业	8	2019恒大	1	436182019建业2019恒大	2	5	5-3-2 (100.0%)	352	2019建业30	钟晋宝	CM	0	1994-11-25	50.8167	46.5	85	97	0	7	7.98824	5.70588	83.87	6.84706	0	30.8118	92.59	35.48	10.13	35.3765	2.1	11.8397	8.56795	3.42353	48.0435	0.11	7.3	9.8	2.28235	48.0189	840.833	2170.12	5209.96	3571.05
2019-06-22	2019	2019建业	8	2019佳兆业	15	436382019建业2019佳兆业	1	0	5-3-2 (100.0%)	352	2019建业8	周定洋	CM	1	1994-01-18	50.8167	54.85	98	98	1	13	13	12	81.82	6	33.33	60	86.67	42.42	12.58	66	1.73	12.061	8.858	6	87.4	0.21	7.4	10	1	87.4142	617.219	2683.02	5277.62	3396.08
2019-06-22	2019	2019建业	8	2019佳兆业	15	436382019建业2019佳兆业	1	0	5-3-2 (100.0%)	352	2019建业6	冯卓毅	CM	0	1989-06-18	50.8167	54.85	98	98	1	9	9	10	75.61	4	25	38	73.68	24.39	7.3	41	2.12	10.16	6.978	2	51.6	0.12	6.2	7.8	1	51.6321	318.096	1174.79	3952.2	4663.6
2019-06-22	2019	2019建业	8	2019佳兆业	15	436382019建业2019佳兆业	1	0	5-3-2 (100.0%)	352	2019建业29	伊沃	CM	1	1986-10-02	50.8167	54.85	98	98	1	9	9	15	75	6	33.33	52	75	25	13.58	60	2.5	11.853	8.358	5	73.2	0.16	7.3	9.4	3	73.2416	1190.15	1967.94	4588.94	4033.21
2019-07-12	2019	2019建业	8	2019鲁能	5	436582019建业2019鲁能	3	2	5-3-2 (100.0%)	352	2019建业29	伊沃	CM	1	1986-10-02	50.8167	41.59	96	96	1	10	10	17	62.22	5	40	37	67.57	31.11	18.69	45	2.58	12.35	8.295	20	392.1	0.92	7.7	10.4	4	392.098	1136.52	2247.05	4644.41	3929.92
2019-07-12	2019	2019建业	8	2019鲁能	5	436582019建业2019鲁能	3	2	5-3-2 (100.0%)	352	2019建业8	周定洋	CM	1	1994-01-18	50.8167	41.59	96	96	1	15	15	12	64.71	4	50	33	63.64	61.76	15.37	34	1.68	12.419	8.791	10	177.1	0.42	7.7	11	1	177.133	928.004	3066.41	4880.3	3366.81
2019-07-12	2019	2019建业	8	2019鲁能	5	436582019建业2019鲁能	3	2	5-3-2 (100.0%)	352	2019建业6	冯卓毅	CM	0	1989-06-18	50.8167	41.59	89	96	0	7	7.55056	7.55056	63.16	3.23596	100	17.2584	62.5	42.11	10.35	20.4944	1.68	10.4047	7.03065	2.1573	42.2831	0.1	6.4	8.7	1.07865	42.2372	395.832	1486.39	4258.94	4221.67
2019-07-21	2019	2019建业	8	2019卓尔	6	436672019建业2019卓尔	0	0	3-5-2 (100.0%)	352	2019建业29	伊沃	CM	1	1986-10-02	50.8167	50.32	99	99	1	6	6	15	76.56	4	50	57	66.67	32.81	11.68	64	2.8	11.389	7.597	16	326.4	0.74	6.9	9.2	1	326.4	975.715	1740.69	4010.51	4335.67
2019-07-21	2019	2019建业	8	2019卓尔	6	436672019建业2019卓尔	0	0	3-5-2 (100.0%)	352	2019建业8	周定洋	CM	1	1994-01-18	50.8167	50.32	99	99	1	11	11	10	82.46	4	50	51	80.39	42.11	15.49	57	1.84	11.882	8.455	4	56.7	0.13	7.2	10.3	4	56.6912	864.94	2413.2	5030.41	3516.31
2019-07-21	2019	2019建业	8	2019卓尔	6	436672019建业2019卓尔	0	0	3-5-2 (100.0%)	352	2019建业6	冯卓毅	CM	0	1989-06-18	50.8167	50.32	99	99	1	8	8	12	61.29	6	16.67	26	65.38	32.26	16.8	31	1.94	9.902	6.599	1	12.1	0.03	6	8	2	12.1342	367.033	988.536	3905.59	4629.04
2019-09-14	2019	2019建业	8	2019华夏	11	437222019建业2019华夏	4	1	5-3-2 (100.0%)	352	2019建业29	伊沃	CM	1	1986-10-02	50.8167	40.28	96	96	1	15	15	14	77.42	6	50	57	77.19	40.32	17.65	62	2.39	11.685	7.686	18	354.4	0.83	7.2	9.9	3	354.445	948.838	2210.51	4205.43	3965.29
2019-09-14	2019	2019建业	8	2019华夏	11	437222019建业2019华夏	4	1	5-3-2 (100.0%)	352	2019建业8	周定洋	CM	1	1994-01-18	50.8167	40.28	96	96	1	12	12	14	60	7	28.57	28	53.57	60	11.63	35	1.46	12.085	8.374	7	129.7	0.29	7.5	10.8	2	129.682	880.377	2697.87	4961.98	3415.34
2019-09-14	2019	2019建业	8	2019华夏	11	437222019建业2019华夏	4	1	5-3-2 (100.0%)	352	2019建业6	冯卓毅	CM	0	1989-06-18	50.8167	40.28	96	96	1	6	6	8	73.33	3	0	23	73.91	46.67	17.53	30	1.77	10.68	6.973	4	61.4	0.14	6.6	9	1	61.4238	616.196	1445.83	4397.31	4159.38
2019-11-22	2019	2019建业	8	2019权健	14	437912019建业2019权健	2	1	5-3-2 (100.0%)	352	2019建业29	伊沃	CM	1	1986-10-02	50.8167	53.57	97	97	1	6	6	18	72.31	5	20	59	66.1	24.62	18.33	65	3.54	11.554	7.695	16	324.4	0.76	7.1	9.6	3	324.407	970.876	1871.93	4737.35	3649.58
2019-11-22	2019	2019建业	8	2019权健	14	437912019建业2019权健	2	1	5-3-2 (100.0%)	352	2019建业8	周定洋	CM	1	1994-01-18	50.8167	53.57	97	97	1	17	17	14	79.71	5	80	65	75.38	40.58	16.04	69	2.13	11.748	8.27	5	85.5	0.2	7.3	10.4	6	85.4573	990.603	2514.36	4791.58	3366.21
2019-11-22	2019	2019建业	8	2019权健	14	437912019建业2019权健	2	1	5-3-2 (100.0%)	352	2019建业6	冯卓毅	CM	0	1989-06-18	50.8167	53.57	97	97	1	11	11	8	80	6	33.33	39	79.49	40	10.35	40	2.02	10.047	6.916	5	88.2	0.21	6.2	8.7	1	88.2343	516.764	1349.44	4014.35	4078.25
2019-12-01	2019	2019建业	8	2019富力	12	438002019建业2019富力	1	0	5-3-2 (100.0%)	352	2019建业29	伊沃	CM	1	1986-10-02	50.8167	41.61	95	95	1	9	9	21	71.62	5	20	67	67.16	43.24	15.25	74	2.47	12.586	9.839	22	394.5	0.93	7.9	10.1	2	394.545	1248.91	2692.4	4872.3	3378.16
2019-12-01	2019	2019建业	8	2019富力	12	438002019建业2019富力	1	0	5-3-2 (100.0%)	352	2019建业26	王上源	CM	0	1993-06-02	50.8167	41.61	95	95	1	11	11	7	86.79	1	100	49	85.71	24.53	15.11	53	2.47	11.497	8.823	2	44.7	0.11	7.2	9	1	44.7343	426.153	1756.14	5647.03	3623.4
2019-12-01	2019	2019建业	8	2019富力	12	438002019建业2019富力	1	0	5-3-2 (100.0%)	352	2019建业28	马兴煜	CM	0	1989-11-04	50.8167	41.61	74	95	0	14	17.973	20.5405	58.97	2.56757	0	37.2297	65.52	48.72	11.64	50.0676	1.69	11.9713	9.38959	3.85135	71.7635	0.18	7.5	9.8	2.56757	71.7861	619.552	2647.95	5348.82	3283.52
2019-06-21	2019	2019申花	13	2019苏宁	4	436372019申花2019苏宁	1	0	5-3-2 (100.0%)	352	2019申花37	孙世林	CM	0	1989-10-24	50.8167	40.51	96	96	1	18	18	15	62.5	3	33.33	38	65.79	60	15.46	40	1.5	10.789	8.056	4	49.2	0.12	6.7	9.1	4	49.1751	746.587	1800.92	4353.66	3838.81
2019-06-21	2019	2019申花	13	2019苏宁	4	436372019申花2019苏宁	1	0	5-3-2 (100.0%)	352	2019申花39	丛震	CM	0	1997-02-09	50.8167	40.51	96	96	1	4	4	6	81.82	0	0	32	78.13	36.36	14.47	33	2.3	10.49	7.97	6	91.3	0.21	6.5	9	0	91.3082	555.897	1519.03	4655.95	3667.86
2019-06-21	2019	2019申花	13	2019苏宁	4	436372019申花2019苏宁	1	0	5-3-2 (100.0%)	352	2019申花13	瓜林	CM	1	1986-06-30	50.8167	40.51	93	96	0	5	5.16129	18.5806	66.04	5.16129	60	45.4194	61.36	39.62	13.71	54.7097	1.83	9.52568	7.04516	6.19355	134.194	0.31	5.9	8.1	0	134.219	480.368	1229.72	3643.57	4037.34
2019-08-13	2019	2019苏宁	4	2019建业	8	436902019苏宁2019建业	3	0	5-3-2 (100.0%)	352	2019苏宁33	汪嵩	CM	0	1983-10-12	50.8167	51.69	101	101	1	5	5	8	85.71	1	100	53	84.91	42.86	13.65	56	1.8	10.381	6.781	3	58	0.12	6.1	8.8	2	57.9838	501.205	1520.06	3662.7	4639.21
2019-08-13	2019	2019苏宁	4	2019建业	8	436902019苏宁2019建业	3	0	5-3-2 (100.0%)	352	2019苏宁22	吴曦	CM	0	1989-02-19	50.8167	51.69	101	101	1	7	7	11	78.43	6	66.67	50	78	31.37	16.38	51	2.12	10.43	6.89	4	103	0.23	6.2	9	4	103.011	626.679	1630.53	3518.41	4551.4
2019-08-13	2019	2019苏宁	4	2019建业	8	436902019苏宁2019建业	3	0	5-3-2 (100.0%)	352	2019苏宁11	谢鹏飞	CM	0	1993-06-29	50.8167	51.69	101	101	1	5	5	12	75	4	25	38	89.47	22.92	10.18	48	2.35	10.663	6.862	4	116.2	0.26	6.3	8.9	1	116.161	822.972	1390.58	3535.7	4797.81
2019-07-21	2019	2019佳兆业	15	2019鲁能	5	436672019佳兆业2019鲁能	0	3	5-3-2 (100.0%)	352	2019佳兆业26	金强	CM	0	1993-01-15	50.8167	52.84	95	95	1	15	15	3	94.23	6	33.33	50	94	26.92	13.1	52	2.31	10.41	7.67	2	47.4	0.11	6.5	8.5	1	47.3629	489.342	1358.35	4206.92	4308.01
2019-04-07	2019	2019申花	13	2019人和	16	435622019申花2019人和	5	1	3-5-2 (100.0%)	352	2019申花39	丛震	CM	0	1997-02-09	50.8167	54.12	95	95	1	11	11	2	95.56	2	0	43	97.67	20	9.88	45	2.33	11.217	8.697	6	109.8	0.27	7.1	8.9	0	109.82	602.869	1683.25	5093.75	3727.82
2019-04-07	2019	2019申花	13	2019人和	16	435622019申花2019人和	5	1	3-5-2 (100.0%)	352	2019申花13	瓜林	CM	1	1986-06-30	50.8167	54.12	95	95	1	13	13	14	79.1	7	57.14	61	77.05	34.33	12.37	67	2.34	11.084	8.545	7	212.8	0.5	7	8.8	3	212.787	624.286	1757.12	4729.68	3759.66
2019-04-07	2019	2019申花	13	2019人和	16	435622019申花2019人和	5	1	3-5-2 (100.0%)	352	2019申花28	曹赟定	CM	0	1989-11-22	50.8167	54.12	68	95	0	4	5.58824	23.75	69.64	2.79412	50	69.8529	66	26.79	15.2	78.2353	3.13	10.5925	8.05963	11.1765	222.132	0.53	6.7	7.9	0	222.154	583.54	1394.83	4180.36	4211.64
2019-06-14	2019	2019上港	3	2019恒大	1	436302019上港2019恒大	0	2	3-5-2 (100.0%)	352	2019上港6	蔡慧康	CM	0	1989-10-10	50.8167	57.08	60	98	0	5	8.16667	9.8	76	4.9	66.67	39.2	79.17	36	13.2	40.8333	1.88	10.9205	7.7959	0	0	0	6.6	8.6	4.9	0	323.418	1646.44	4768.71	4181.33
2019-06-14	2019	2019上港	3	2019恒大	1	436302019上港2019恒大	0	2	3-5-2 (100.0%)	352	2019上港20	杨世元	CM	0	1994-03-11	50.8167	57.08	89	98	0	17	18.7191	17.618	60.98	5.50562	80	40.7416	59.46	48.78	12.91	45.1461	1.66	12.3832	8.97085	5.50562	138.411	0.32	7.5	10	6.60674	138.377	1110.93	2456	4868.26	3809.12
2019-06-14	2019	2019上港	3	2019恒大	1	436302019上港2019恒大	0	2	3-5-2 (100.0%)	352	2019上港8	奥斯卡	CM	1	1991-09-09	50.8167	57.08	98	98	1	5	5	21	77.42	5	20	81	70.37	40.86	17.43	93	2.41	9.106	6.518	2	35.6	0.08	5.5	7.5	1	35.5679	481.166	1287.77	3353.49	3947.63
2019-09-22	2019	2019建业	8	2019上港	3	437302019建业2019上港	1	2	5-3-2 (100.0%)	352	2019建业29	伊沃	CM	1	1986-10-02	50.8167	41.52	97	97	1	12	12	15	69.39	9	55.56	40	67.5	30.61	13.71	49	2.78	11.317	8.124	14	312.1	0.72	7	9.4	3	312.117	1120.21	2060.97	3928.24	3895.17
2019-09-22	2019	2019建业	8	2019上港	3	437302019建业2019上港	1	2	5-3-2 (100.0%)	352	2019建业8	周定洋	CM	1	1994-01-18	50.8167	41.52	97	97	1	17	17	9	79.55	6	50	41	73.17	56.82	11.77	44	1.75	12.027	9.087	7	172.1	0.4	7.4	10.5	3	172.144	1122.19	2818.79	4588.47	3325.56
2019-09-22	2019	2019建业	8	2019上港	3	437302019建业2019上港	1	2	5-3-2 (100.0%)	352	2019建业6	冯卓毅	CM	0	1989-06-18	50.8167	41.52	97	97	1	10	10	13	58.06	7	42.86	28	60.71	45.16	13.95	31	1.97	10.591	7.838	1	36.6	0.09	6.5	9.1	1	36.6316	706.649	1645.12	4568.98	3633.48
2019-03-02	2019	2019佳兆业	15	2019华夏	11	435262019佳兆业2019华夏	3	1	5-3-2 (100.0%)	352	2019佳兆业10	塞尔纳斯	CM	1	1994-07-07	50.8167	36.75	97	97	1	11	11	11	73.17	6	33.33	36	75	46.34	15.45	41	1.83	11.655	7.769	3	48.6	0.11	7.2	9.2	0	48.6119	759.644	1759.66	5127.88	3959.4
2019-03-02	2019	2019佳兆业	15	2019华夏	11	435262019佳兆业2019华夏	3	1	5-3-2 (100.0%)	352	2019佳兆业26	金强	CM	0	1993-01-15	50.8167	36.75	97	97	1	10	10	10	66.67	7	71.43	30	63.33	46.67	13.68	30	1.97	10.944	7.497	6	73.5	0.17	6.7	8.8	5	73.4657	545.845	1525.86	4419.33	4379.48
2019-03-02	2019	2019佳兆业	15	2019华夏	11	435262019佳兆业2019华夏	3	1	5-3-2 (100.0%)	352	2019佳兆业31	李源一	CM	0	1993-08-28	50.8167	36.75	81	97	0	8	9.58025	9.58025	71.43	8.38272	14.29	28.7407	70.83	25	10.7	33.5309	2.18	10.8939	7.19237	5.98765	119.753	0.29	6.7	8.6	7.18519	119.798	649.162	1297.91	4239.48	4587.56
2019-06-16	2019	2019佳兆业	15	2019泰达	7	436322019佳兆业2019泰达	0	0	5-3-2 (100.0%)	352	2019佳兆业22	李晋庆	CM	0	1997-01-05	50.8167	46.69	59	96	0	7	11.3898	11.3898	75.86	4.88136	33.33	45.5593	78.57	58.62	7.2	47.1864	1.52	11.3394	7.96149	6.50847	123.498	0.28	7.1	9.5	3.25424	123.495	650.414	2138.98	4527.19	3898.77
2019-06-16	2019	2019佳兆业	15	2019泰达	7	436322019佳兆业2019泰达	0	0	5-3-2 (100.0%)	352	2019佳兆业25	王鹏（）	CM	0	1993-01-24	50.8167	46.69	96	96	1	12	12	10	75	6	50	38	76.32	32.5	19.77	40	1.93	9.787	6.341	2	39.8	0.09	6.1	8	5	39.8232	181.895	1039.71	3654.9	4871.01
2019-06-16	2019	2019佳兆业	15	2019泰达	7	436322019佳兆业2019泰达	0	0	5-3-2 (100.0%)	352	2019佳兆业39	甘超	CM	0	1995-02-13	50.8167	46.69	96	96	1	7	7	13	72.34	4	25	41	75.61	29.79	13.4	47	2.23	10.238	7.042	6	110.9	0.25	6.4	8.9	0	110.898	300.457	1417.96	4064.44	4343.79
2019-04-19	2019	2019上港	3	2019权健	14	435742019上港2019权健	0	0	3-5-2 (100.0%)	352	2019上港8	奥斯卡	CM	1	1991-09-09	50.8167	57.46	96	96	1	8	8	13	88.18	4	50	103	79.61	34.55	15.19	110	2.58	9.696	7.429	6	132.2	0.31	6	7.9	2	132.235	451.364	1318.04	3826.35	3968.2
2019-04-19	2019	2019上港	3	2019权健	14	435742019上港2019权健	0	0	3-5-2 (100.0%)	352	2019上港6	蔡慧康	CM	0	1989-10-10	50.8167	57.46	96	96	1	10	10	8	82.98	8	37.5	44	81.82	46.81	11.47	47	1.77	10.115	7.707	1	9.1	0.02	6.3	8.2	4	9.09824	447.117	1311.21	4234.26	4113.38
2019-04-19	2019	2019上港	3	2019权健	14	435742019上港2019权健	0	0	3-5-2 (100.0%)	352	2019上港15	林创益	CM	0	1993-01-28	50.8167	57.46	47	96	0	3	6.12766	6.12766	92.5	0	0	81.7021	92.5	32.5	6.47	81.7021	2.23	10.9052	8.99132	2.04255	18.5872	0.04	6.8	8.5	0	18.5415	440.543	1718.9	5149.96	3576.52
2019-04-19	2019	2019上港	3	2019权健	14	435742019上港2019权健	0	0	3-5-2 (100.0%)	352	2019上港4	王燊超	CM	0	1989-02-08	50.8167	57.46	49	96	0	1	1.95918	7.83673	78.95	9.79592	80	33.3061	76.47	31.58	7.32	37.2245	2.32	11.134	7.90531	11.7551	242.547	0.56	6.9	9.5	5.87755	242.625	1226.02	1758.25	4116.44	3791.54
2019-07-28	2019	2019卓尔	6	2019上港	3	436742019卓尔2019上港	1	1	5-3-2 (100.0%)	352	2019卓尔24	王凯	CM	0	1989-01-18	50.8167	45.07	69	97	0	7	9.84058	11.2464	74.19	4.21739	33.33	42.1739	76.67	38.71	8.73	43.5797	2.16	10.7614	8.07349	4.21739	87.5812	0.2	6.6	8.1	1.4058	87.5165	428.159	1451.89	4155.85	4637.77
2019-07-28	2019	2019卓尔	6	2019上港	3	436742019卓尔2019上港	1	1	5-3-2 (100.0%)	352	2019卓尔18	宋志伟	CM	0	1989-03-19	50.8167	45.07	97	97	1	10	10	5	91.67	5	60	59	93.22	28.33	9.79	60	2.22	11.328	8.601	2	65.6	0.15	7	8.8	4	65.6231	233.922	1658.52	5134.09	4235.95
2019-07-28	2019	2019卓尔	6	2019上港	3	436742019卓尔2019上港	1	1	5-3-2 (100.0%)	352	2019卓尔26	刘云	CM	0	1995-01-07	50.8167	45.07	97	97	1	8	8	16	69.81	4	25	48	75	35.85	9.39	53	2.49	10.687	8.21	6	81.5	0.19	6.6	8.4	2	81.4957	516.186	1520.82	4640.42	3927.58
2020-08-02	2020	2020上港	4	2020华夏	8	440452020上港2020华夏	4	0	3-5-2 (100.0%)	352	2020上港8	奥斯卡	CM	1	1991-09-09	2.18472	52.23	97	97	1	5	5	24	77.98	5	100	102	79.41	28.44	12.69	109	2.37	9.278	6.368	4	64.5	0.15	5.7	7.3	5	64.5272	484.21	1066.94	2955.21	0
2020-08-02	2020	2020上港	4	2020华夏	8	440452020上港2020华夏	4	0	3-5-2 (100.0%)	352	2020上港25	艾哈迈多夫	CM	1	1987-11-25	2.18472	52.23	63	97	0	9	13.8571	9.2381	86.05	6.15873	50	64.6667	85.71	25.58	13.36	66.2063	2.23	9.76005	7.00863	1.53968	17.2444	0.04	6	8.2	1.53968	17.3177	139.862	1005.34	4428.3	0
2020-08-02	2020	2020上港	4	2020华夏	8	440452020上港2020华夏	4	0	3-5-2 (100.0%)	352	2020上港16	木热合买提江·莫扎帕	CM	1	1991-01-14	2.18472	52.23	77	97	0	5	6.2987	6.2987	89.58	1.25974	100	59.2078	85.11	29.17	10.6	60.4675	2.04	11.087	7.95022	5.03896	135.422	0.31	6.8	9.3	0	135.36	438.087	1853.33	5043.26	0
2020-08-06	2020	2020泰达	10	2020国安	3	440492020泰达2020国安	1	3	3-5-2 (100.0%)	352	2020泰达26	车世伟	CM	0	1996-10-30	2.11458	37.69	68	98	0	9	12.9706	18.7353	72.34	5.76471	75	56.2059	74.36	40.43	8.68	67.7353	2.04	11.4876	8.17291	8.64706	153.629	0.35	7	8.6	2.88235	153.581	706.753	1302.72	4299.9	0
2020-08-06	2020	2020泰达	10	2020国安	3	440492020泰达2020国安	1	3	3-5-2 (100.0%)	352	2020泰达22	郭皓	CM	0	1993-01-14	2.11458	37.69	87	98	0	8	9.01149	5.63218	80.77	1.12644	0	29.2874	80.77	46.15	8.62	29.2874	1.65	9.80676	6.69441	1.12644	12.2782	0.03	6	7.7	2.25287	12.2297	143.99	755.886	4341.13	0
2020-08-06	2020	2020泰达	10	2020国安	3	440492020泰达2020国安	1	3	3-5-2 (100.0%)	352	2020泰达21	赵英杰	CM	0	1992-08-02	2.11458	37.69	98	98	1	5	5	11	69.44	3	33.33	32	78.13	25	18.06	36	1.86	10.111	7.088	4	78.4	0.19	6.2	8.4	1	78.4058	380.011	1082.63	4074.48	0
2020-08-26	2020	2020申花	7	2020建业	9	440692020申花2020建业	0	0	3-5-2 (100.0%)	352	2020申花26	秦升	CM	0	1986-11-02	2.04722	56.18	63	93	0	9	13.2857	13.2857	81.25	4.42857	33.33	67.9048	80.43	58.33	12.37	70.8571	1.5	9.68529	6.83033	0	0	0	6.3	8.1	1.47619	0	435.874	1215.96	3879.62	0
2020-08-26	2020	2020申花	7	2020建业	9	440692020申花2020建业	0	0	3-5-2 (100.0%)	352	2020申花28	曹赟定	CM	0	1989-11-22	2.04722	56.18	93	93	1	5	5	23	70.51	9	77.78	71	69.01	33.33	10.76	78	2.73	9.697	6.679	15	251.3	0.61	6.2	8.2	3	251.316	685.369	1148.65	3184.62	0
2020-08-26	2020	2020申花	7	2020建业	9	440692020申花2020建业	0	0	3-5-2 (100.0%)	352	2020申花37	孙世林	CM	0	1989-10-24	2.04722	56.18	63	93	0	15	22.1429	11.8095	82.98	5.90476	50	69.381	82.98	53.19	11.94	69.381	1.68	11.163	7.87105	7.38095	205.486	0.49	7.2	9.4	4.42857	205.446	520.938	2072.31	4474.78	0
2020-09-03	2020	2020建业	9	2020一方	12	440772020建业2020一方	0	4	5-3-2 (100.0%)	352	2020建业22	宋博轩	CM	0	1989-09-16	2.16528	49.49	96	96	1	6	6	7	86.79	2	50	50	86	20.75	10.76	53	3.66	11.212	8.087	11	192	0.46	7	9.3	1	192.044	858.001	2039.15	3973.87	0
2020-09-03	2020	2020建业	9	2020一方	12	440772020建业2020一方	0	4	5-3-2 (100.0%)	352	2020建业8	周定洋	CM	0	1994-01-18	2.16528	49.49	96	96	1	13	13	13	76.79	4	75	53	77.36	37.5	11.28	56	1.86	12.88	9.603	12	172.9	0.4	8	11.1	4	172.907	1086.25	3318.05	5105.51	0
2020-09-03	2020	2020建业	9	2020一方	12	440772020建业2020一方	0	4	5-3-2 (100.0%)	352	2020建业16	杨阔	CM	0	1993-01-08	2.16528	49.49	61	96	0	6	9.44262	11.0164	72	4.72131	33.33	34.623	72.73	32	5.89	39.3443	2.16	11.3406	8.42282	4.72131	80.1049	0.19	7.1	9.2	1.57377	80.1648	684.051	1854.04	4694.86	0
2020-09-24	2020	2020苏宁	1	2020恒大	2	440982020苏宁2020恒大	2	1	5-3-2 (100.0%)	352	2020苏宁11	谢鹏飞	CM	0	1993-06-29	2.01389	35.01	80	98	0	3	3.675	12.25	64.29	12.25	30	30.625	60	64.29	17.58	34.3	1.64	10.3819	6.66155	7.35	173.338	0.39	6.3	8.6	4.9	173.279	511.421	1315.09	4014.41	0
2020-09-24	2020	2020苏宁	1	2020恒大	2	440982020苏宁2020恒大	2	1	5-3-2 (100.0%)	352	2020苏宁22	吴曦	CM	0	1989-02-19	2.01389	35.01	94	98	0	14	14.5957	11.4681	57.69	4.17021	75	23.9787	56.52	57.69	17.65	27.1064	1.42	10.5277	7.13836	7.29787	158.364	0.37	6.4	8.8	6.25532	158.34	530.645	1658.56	3830.86	0
2020-09-24	2020	2020苏宁	1	2020恒大	2	440982020苏宁2020恒大	2	1	5-3-2 (100.0%)	352	2020苏宁33	瓦卡索	CM	1	1990-07-25	2.01389	35.01	98	98	1	19	19	18	47.06	7	71.43	25	56	41.18	19.5	34	2.18	10.574	7.453	8	232.1	0.52	6.5	9.3	3	232.088	601.294	1840.96	3851.09	0
2020-10-21	2020	2020泰达	10	2020佳兆业	13	441252020泰达2020佳兆业	1	1	5-3-2 (100.0%)	352	2020泰达25	艾哈迈多夫	CM	1	1987-11-25	1.74722	39.12	98	98	1	17	17	23	62.3	6	33.33	54	57.41	44.26	26.68	61	1.98	10.71	6.542	4	89.9	0.21	6.5	9.4	1	89.9338	601.119	1601.56	4057.27	0
2020-10-21	2020	2020泰达	10	2020佳兆业	13	441252020泰达2020佳兆业	1	1	5-3-2 (100.0%)	352	2020泰达22	郭皓	CM	0	1993-01-14	1.74722	39.12	75	98	0	15	19.6	5.22667	81.82	5.22667	0	27.44	85.71	63.64	9.37	28.7467	1.5	11.1132	6.91357	3.92	42.4667	0.1	6.7	9.7	5.22667	42.4573	558.481	1945.03	4514.11	0
2020-10-21	2020	2020泰达	10	2020佳兆业	13	441252020泰达2020佳兆业	1	1	5-3-2 (100.0%)	352	2020泰达14	荣昊	CM	0	1987-04-07	1.74722	39.12	98	98	1	13	13	10	67.74	4	50	26	61.54	48.39	6.93	31	1.9	11.011	6.583	9	156.1	0.36	6.7	9.4	6	156.075	610.144	1436.59	4436.69	0
2020-10-28	2020	2020永昌	16	2020佳兆业	13	441322020永昌2020佳兆业	0	1	5-3-2 (100.0%)	352	2020永昌33	朴世豪	CM	0	1991-07-09	1.84653	41.11	91	97	0	7	7.46154	7.46154	76.67	6.3956	33.33	28.7802	85.19	43.33	9.86	31.978	1.87	10.8619	7.09699	9.59341	154.774	0.37	6.7	9.4	0	154.737	808.73	1750	3757.5	0
2020-10-28	2020	2020永昌	16	2020佳兆业	13	441322020永昌2020佳兆业	0	1	5-3-2 (100.0%)	352	2020永昌17	王子豪	CM	0	1994-08-17	1.84653	41.11	97	97	1	7	7	14	51.72	6	66.67	25	40	44.83	13.88	29	2.17	10.541	7.16	3	41.8	0.1	6.5	9.7	3	41.8379	534.51	1753.47	4783.93	0
2020-10-28	2020	2020永昌	16	2020佳兆业	13	441322020永昌2020佳兆业	0	1	5-3-2 (100.0%)	352	2020永昌8	罗穆洛	CM	1	1990-09-19	1.84653	41.11	97	97	1	13	13	10	75.61	8	62.5	40	72.5	53.66	10.25	41	1.68	10.153	6.891	1	15.9	0.04	6.3	9.3	5	15.9498	244.691	1934.83	4410.38	0
2020-10-26	2020	2020泰达	10	2020一方	12	441302020泰达2020一方	2	0	5-3-2 (100.0%)	352	2020泰达16	刘若钒	CM	0	1999-01-28	2.05347	37.03	97	97	1	7	7	10	58.33	6	50	18	66.67	37.5	9.8	24	1.71	11.697	8.043	9	154.5	0.36	7.2	9.8	5	154.513	582.927	2138.02	4967.32	0
2020-10-26	2020	2020泰达	10	2020一方	12	441302020泰达2020一方	2	0	5-3-2 (100.0%)	352	2020泰达13	郑凯木	CM	0	1992-01-28	2.05347	37.03	97	97	1	21	21	15	61.54	6	50	36	63.89	76.92	16.29	39	1.28	11.452	7.88	8	136.9	0.32	7	9.6	10	136.928	608.112	2006.3	4580.92	0
2020-10-26	2020	2020泰达	10	2020一方	12	441302020泰达2020一方	2	0	5-3-2 (100.0%)	352	2020泰达26	车世伟	CM	0	1996-10-30	2.05347	37.03	57	97	0	8	13.614	18.7193	68.57	3.40351	100	54.4561	59.38	48.57	6.28	59.5614	2.09	12.6883	8.65172	10.2105	208.465	0.48	7.7	10.2	1.70175	208.426	935.857	2437.22	4777.85	0
2020-11-06	2020	2020泰达	10	2020建业	9	441412020泰达2020建业	0	0	5-3-2 (100.0%)	352	2020泰达9	桑德罗·利马	CM	1	1990-10-28	2.02222	49.88	94	94	1	10	10	16	73.33	5	40	52	80.77	40	9.05	60	2.33	11.279	7.698	17	337.4	0.81	7.2	9.5	3	337.372	843.068	1883.7	4365.21	0
2020-11-06	2020	2020泰达	10	2020建业	9	441412020泰达2020建业	0	0	5-3-2 (100.0%)	352	2020泰达16	刘若钒	CM	0	1999-01-28	2.02222	49.88	74	94	0	15	19.0541	11.4324	73.53	5.08108	75	39.3784	70.97	44.12	6.8	43.1892	1.97	11.2978	7.98238	8.89189	108.354	0.26	7.1	9.6	3.81081	108.335	609.757	1851.19	5082.87	0
2020-11-06	2020	2020泰达	10	2020建业	9	441412020泰达2020建业	0	0	5-3-2 (100.0%)	352	2020泰达22	郭皓	CM	0	1993-01-14	2.02222	49.88	74	94	0	12	15.2432	8.89189	80.56	2.54054	0	44.4595	82.86	36.11	9.98	45.7297	2.19	11.2343	7.97857	0	0	0	7.1	9.6	3.81081	0	408.37	2216.56	4957.05	0
2020-11-10	2020	2020华夏	8	2020申花	7	441452020华夏2020申花	0	1	5-3-2 (100.0%)	352	2020华夏20	高华泽	CM	0	1997-10-20	2.04861	57.65	95	95	1	6	6	17	60.47	3	100	36	66.67	37.21	8.14	43	2.21	10.475	7.361	12	237.9	0.57	6.6	9	3	237.889	622.315	1617.54	4109.26	0
2020-11-10	2020	2020华夏	8	2020申花	7	441452020华夏2020申花	0	1	5-3-2 (100.0%)	352	2020华夏6	罗森文	CM	0	1993-01-16	2.04861	57.65	95	95	1	11	11	17	74.63	4	50	61	72.13	38.81	13.49	67	2.21	9.476	6.734	2	39.1	0.09	6	8.2	3	39.0502	425.18	1188.48	3765.58	0
2020-11-10	2020	2020华夏	8	2020申花	7	441452020华夏2020申花	0	1	5-3-2 (100.0%)	352	2020华夏3	赵宇豪	CM	0	1993-04-07	2.04861	57.65	68	95	0	10	13.9706	13.9706	78.72	6.98529	20	60.0735	83.72	46.81	6.3	65.6618	1.81	11.502	8.70507	0	0	0	7.2	9.4	8.38235	0	709.127	1717.3	5200.59	0
2020-11-10	2020	2020泰达	10	2020建业	9	441452020泰达2020建业	1	2	5-3-2 (100.0%)	352	2020泰达16	刘若钒	CM	0	1999-01-28	2.4	50.29	94	127	0	9	12.1596	13.5106	76.74	8.10638	66.67	51.3404	73.68	30.23	8.83	58.0957	2.28	14.8401	9.91546	12.1596	194.688	0.34	7	9.7	9.45745	194.692	786.185	2487.73	6409.89	0
2020-11-10	2020	2020泰达	10	2020建业	9	441452020泰达2020建业	1	2	5-3-2 (100.0%)	352	2020泰达13	郑凯木	CM	0	1992-01-28	2.4	50.29	127	127	1	18	18	26	63.38	11	45.45	65	67.69	45.07	17.83	71	1.72	13.612	8.667	7	135.7	0.23	6.4	9	14	135.749	460.788	1513.28	4078.69	0
2020-11-10	2020	2020泰达	10	2020建业	9	441452020泰达2020建业	1	2	5-3-2 (100.0%)	352	2020泰达9	桑德罗·利马	CM	1	1990-10-28	2.4	50.29	127	127	1	18	18	21	68.66	8	62.5	54	66.67	41.79	14.03	67	2.06	14.213	9.154	18	416.3	0.72	6.7	9.5	13	297.58	926.297	1849.75	3906.47	0
2020-11-10	2020	2020建业	9	2020泰达	10	441452020建业2020泰达	2	1	5-3-2 (100.0%)	352	2020建业29	伊沃	CM	0	1986-10-02	2.4	49.71	127	127	1	14	14	31	63.95	9	77.78	69	72.46	26.74	11.08	86	2.57	15.219	9.782	9	141.5	0.26	7.2	10.2	2	114.166	761.245	1957.1	4619.97	0
2020-11-10	2020	2020建业	9	2020泰达	10	441452020建业2020泰达	2	1	5-3-2 (100.0%)	352	2020建业30	钟晋宝	CM	0	1994-11-25	2.4	49.71	127	127	1	15	15	22	52.17	7	14.29	41	48.78	52.17	13.62	46	1.61	14.731	9.603	8	125.7	0.23	6.9	10	10	95.7821	629.1	1357.75	3381.01	0
2020-11-10	2020	2020建业	9	2020泰达	10	441452020建业2020泰达	2	1	5-3-2 (100.0%)	352	2020建业8	周定洋	CM	0	1994-01-18	2.4	49.71	127	127	1	13	13	9	85	9	33.33	56	87.5	48.33	11.79	60	1.67	14.84	9.883	10	207.2	0.37	7	10.3	5	200.128	572.719	1289.95	3505.49	0
2020-11-10	2020	2020富力	11	2020一方	12	441452020富力2020一方	4	0	5-3-2 (100.0%)	352	2020富力13	叶楚贵	CM	0	1994-09-08	3.38333	52.4	119	127	0	10	10.6723	14.9412	80.56	14.9412	50	69.3697	84.62	38.89	6.12	76.8403	2.33	14.1173	10.9167	8.53782	137.992	0.23	6.7	8.1	5.33613	109.263	405.873	1133.6	5258.37	0
2020-11-10	2020	2020富力	11	2020一方	12	441452020富力2020一方	4	0	5-3-2 (100.0%)	352	2020富力15	李提香	CM	0	1989-09-01	3.38333	52.4	63	127	0	8	16.127	12.0952	90.32	4.03175	50	120.952	90	38.71	9.19	124.984	2	16.4939	13.5285	0	0	0	7.8	9.4	6.04762	169.147	712.575	1896.21	5653.77	0
2020-11-10	2020	2020富力	11	2020一方	12	441452020富力2020一方	4	0	5-3-2 (100.0%)	352	2020富力6	阿德里安	CM	1	1986-11-06	3.38333	52.4	127	127	1	8	8	18	83.18	9	77.78	102	84.31	34.58	10.71	107	2.28	15.947	12.481	7	145.8	0.27	7.5	9.2	10	23.3684	137.003	593.634	1638.07	0
2021-04-22	2021	2021上港	2	2021泰达	12	443082021上港2021泰达	6	1	3-5-2 (100.0%)	352	2021上港36	阿布拉汗·哈力克	CM	0	2001-04-26	2.50694	66.87	95	95	1	21	21	13	86.87	9	55.56	93	87.1	27.27	13.45	99	2.4	12.031	9.639	13	281.9	0.67	7.6	9.6	5	281.906	781.284	2487.18	4932.28	0
2021-04-22	2021	2021上港	2	2021泰达	12	443082021上港2021泰达	6	1	3-5-2 (100.0%)	352	2021上港19	亚伦·穆伊	CM	1	1990-09-15	2.50694	66.87	78	95	0	5	6.08974	13.3974	78.43	7.30769	33.33	54.8077	75.56	17.65	10.52	62.1154	2.98	11.819	9.07128	17.0513	296.083	0.71	7.4	9.1	1.21795	296.027	655.016	1667.53	5336.99	0
2021-04-22	2021	2021上港	2	2021泰达	12	443082021上港2021泰达	6	1	3-5-2 (100.0%)	352	2021上港8	奥斯卡	CM	1	1991-09-09	2.50694	66.87	79	95	0	4	4.81013	21.6456	82.69	3.60759	33.33	114.241	74.74	30.77	15.98	125.063	2.75	11.6201	8.73158	9.62025	149.475	0.35	7.3	8.8	2.40506	149.428	754.461	1520.23	5519.54	0
2021-04-28	2021	2021上港	2	2021国安	5	443142021上港2021国安	3	1	5-3-2 (100.0%)	352	2021上港36	阿布拉汗·哈力克	CM	0	2001-04-26	2.20972	35.87	95	95	1	15	15	16	60	7	42.86	31	70.97	32.5	8.77	40	2.05	11.776	9.032	10	220.9	0.52	7.4	10.2	6	220.941	1074.7	2303.75	4742.27	0
2021-04-28	2021	2021上港	2	2021国安	5	443142021上港2021国安	3	1	5-3-2 (100.0%)	352	2021上港8	奥斯卡	CM	1	1991-09-09	2.20972	35.87	95	95	1	12	12	15	69.39	7	42.86	38	71.05	42.86	12.17	49	1.88	10.922	8.125	10	165.9	0.39	6.9	9.2	0	165.916	919.548	1680.62	4374.45	0
2021-04-28	2021	2021上港	2	2021国安	5	443142021上港2021国安	3	1	5-3-2 (100.0%)	352	2021上港19	亚伦·穆伊	CM	1	1990-09-15	2.20972	35.87	95	95	1	10	10	10	73.68	5	40	29	82.76	26.32	9.48	38	2.24	11.303	8.396	15	313.9	0.76	7.1	9.5	1	313.871	847.08	1766.41	4602.21	0
2021-04-27	2021	2021建业	10	2021永昌	11	443132021建业2021永昌	0	0	3-5-2 (100.0%)	352	2021建业8	周定洋	CM	0	1994-01-18	2.14583	45.47	97	97	1	14	14	15	68.09	8	37.5	42	71.43	55.32	14.5	47	1.4	11.562	8.303	8	190.1	0.44	7.1	9.7	3	190.13	722.174	2216.38	4818.52	0
2021-04-27	2021	2021建业	10	2021永昌	11	443132021建业2021永昌	0	0	3-5-2 (100.0%)	352	2021建业6	王上源	CM	0	1993-06-02	2.14583	45.47	52	97	0	5	9.32692	5.59615	88	7.46154	25	42.9038	91.3	60	9.69	46.6346	1.68	11.2427	7.87752	7.46154	181.315	0.42	6.9	8.7	3.73077	181.24	658.119	1772.35	4756.07	0
2021-04-27	2021	2021建业	10	2021永昌	11	443132021建业2021永昌	0	0	3-5-2 (100.0%)	352	2021建业30	钟晋宝	CM	0	1994-11-25	2.14583	45.47	97	97	1	8	8	12	62.5	4	75	28	67.86	56.25	13.85	32	1.59	11.177	7.855	4	50.2	0.11	6.9	9.1	3	50.2392	785.646	1668.01	4855.9	0
2021-05-11	2021	2021上港	2	2021亚泰	4	443272021上港2021亚泰	0	0	3-5-2(100%)	352	2021上港36	阿布拉汗·哈力克	CM	0	2001-04-26	2.34722	58.61	82	94	0	15	17.1951	22.9268	63.64	12.6098	54.55	55.0244	70.83	27.27	12.34	63.0488	2.29	12.5307	10.1658	16.0488	315.588	0.75	8	10.5	8.02439	315.564	1274.02	2816.7	4747.54	0
2021-05-11	2021	2021上港	2	2021亚泰	4	443272021上港2021亚泰	0	0	3-5-2(100%)	352	2021上港8	奥斯卡	CM	0	1991-09-09	2.34722	58.61	94	94	1	17	17	25	77.48	2	0	99	70.71	34.23	13.73	111	2.77	11.526	8.679	9	155.5	0.38	7.3	9.2	5	155.51	880.322	1997.92	4737.09	0
2021-05-11	2021	2021上港	2	2021亚泰	4	443272021上港2021亚泰	0	0	3-5-2(100%)	352	2021上港19	亚伦·穆伊	CM	1	1990-09-15	2.34722	58.61	94	94	1	9	9	17	76.39	1	100	61	78.69	16.67	12.81	72	3.11	12.004	9.207	12	186.8	0.45	7.6	9.8	4	186.774	929.304	2065.69	4967.52	0
2021-05-16	2021	2021上港	2	2021一方	15	443322021上港2021一方	3	0	3-5-2 (100.0%)	352	2021上港20	杨世元	CM	0	1994-03-11	2.31736	62.97	94	94	1	23	23	15	74.58	12	83.33	51	80.39	38.98	8.25	59	1.86	11.464	8.592	7	176.9	0.43	7.3	9.3	8	176.88	611.619	1813.85	5129.98	0
2021-05-16	2021	2021上港	2	2021一方	15	443322021上港2021一方	3	0	3-5-2 (100.0%)	352	2021上港8	奥斯卡	CM	1	1991-09-09	2.31736	62.97	94	94	1	8	8	30	72.97	2	50	97	69.07	29.73	15.08	111	2.84	10.656	7.829	12	219.1	0.52	6.7	8.4	3	219.11	732.487	1463.24	4259.27	0
2021-05-16	2021	2021上港	2	2021一方	15	443322021上港2021一方	3	0	3-5-2 (100.0%)	352	2021上港19	亚伦·穆伊	CM	1	1990-09-15	2.31736	62.97	90	94	0	6	6.26667	11.4889	82.81	2.08889	50	56.4	77.78	26.56	10.42	66.8444	2.59	11.3479	8.65427	9.4	213.798	0.52	7.2	9.1	1.04444	213.756	826.516	1748.62	4820.86	0
