# Supplementary material for: Non-linear trends using the generalized additive models in physical and technical performances of the Chinese Super League players
Source: PLoS One. 2024 Jul 26;19(7):e0307843. doi: 10.1371/journal.pone.0307843 (PMC11280146; doi:10.1371/journal.pone.0307843)
Supplement: S1 File — It includes detailed datasets used in the analysis of non-linear trends in physical and technical performance indicators of players across different positions and formations in the Chinese Super League from the 2015 to 2021 seasons. (ZIP) [file pone.0307843.s001.zip › Datta/CM/CM343.xlsx]

## Sheet: Sheet1
MatchDate	Season	球队名字	球队排名	对手名字	对手排名		GoalsScored	GoalsAgainst	阵型2	formation	球队	PlayerID	场上确切位置	ForeignorNot	确切出生日期	MinBallinPlay	BallPoss%	MinPlayed	全场时间	FullMatchorNo	GainofPoss	Gain_of_Possession	Loss_of_Possession	Ball_Retention	Challenge	Challenge_Success_Rate	Pass	Pass_Success_Rate	FirstTimePassofIndposs%	AvgLengthFwdPass	标准化IndPoss	TouchesperIndPoss	Distance_Covered	Distance_Covered_Ball_In_Play	Number_of_Sprint	标准化DistanceSprint	TimeinSprint	AvgSpeed	AvgSpeedBallinPlay	标准化NoJump	Sprint	High_Speed_Running	Middle_speed_running	Low_Speed_Running	标准化Walking&Jogging&Standing
2015-07-15	2015	2015力帆	10	2015绿城	11	422002015力帆2015绿城	3	1	3-4-3 (100.0%)	343	2015力帆6	王栋	CM	0	1981-09-10	60.8667	38.5	86	96	0	9	10.0465	16.7442	72.22	4.46512	25	55.814	74	35.19	12.01	60.2791	2.11	12.0056	9.28633	0	0	0	7.4	9	0	0	606.371	1680.59	6076.57	3641.84
2015-07-15	2015	2015力帆	10	2015绿城	11	422002015力帆2015绿城	3	1	3-4-3 (100.0%)	343	2015力帆13	张晓彬	CM	0	1985-02-14	60.8667	38.5	96	96	1	7	7	9	83.02	1	100	50	80	26.42	12.53	53	2.34	11.108	8.415	1	15.9	0.04	6.9	8.3	3	15.9289	262.278	1479.63	5214.59	4135.37
2015-08-16	2015	2015人和	15	2015建业	5	422322015人和2015建业	2	0	3-4-3 (100.0%)	343	2015人和15	陈杰	CM	0	1989-10-15	49.5333	52.45	81	95	0	8	9.38272	7.03704	81.25	4.69136	50	32.8395	75	40.63	9.37	37.5309	2.13	9.19623	6.06241	4.69136	62.0432	0.15	5.8	7.2	5.8642	62.0052	301.697	1054.93	3669.21	4108.07
2015-08-16	2015	2015人和	15	2015建业	5	422322015人和2015建业	2	0	3-4-3 (100.0%)	343	2015人和21	萨利霍维奇	CM	1	1984-10-08	49.5333	52.45	95	95	1	8	8	16	74.19	12	50	54	75.93	53.23	10.31	62	1.56	11.252	7.433	9	175.8	0.41	7.1	9	10	175.77	693.063	1686.88	4753.37	3942.44
2015-08-22	2015	2015鲁能	3	2015建业	5	422382015鲁能2015建业	0	1	3-4-3 (100.0%)	343	2015鲁能5	乌索	CM	1	1988-03-10	44.8167	59.62	97	97	1	16	16	11	79.25	6	16.67	40	90	37.74	8.71	53	2.04	10.504	7.04	8	172.8	0.39	6.5	9.4	2	172.797	645.761	1888.9	3936.59	3860.4
2015-08-22	2015	2015鲁能	3	2015建业	5	422382015鲁能2015建业	0	1	3-4-3 (100.0%)	343	2015鲁能4	尤西雷	CM	1	1988-04-06	44.8167	59.62	97	97	1	16	16	6	90.16	4	75	61	88.52	42.62	15	61	1.85	8.262	5.382	2	44.9	0.11	5.1	7.2	8	44.872	182.128	897.323	3047.06	4090.73
2015-08-22	2015	2015鲁能	3	2015建业	5	422382015鲁能2015建业	0	1	3-4-3 (100.0%)	343	2015鲁能22	蒿俊闵	CM	0	1987-03-24	44.8167	59.62	97	97	1	15	15	21	74.39	5	40	73	71.23	32.93	15.72	82	2.35	9.19	5.725	5	124.3	0.28	5.7	7.7	1	124.292	436.816	884.787	3465.4	4278.35
2015-09-27	2015	2015富力	12	2015泰达	13	422742015富力2015泰达	1	0	3-4-3 (100.0%)	343	2015富力10	米歇尔	CM	1	1988-07-29	54.75	49.37	67	95	0	9	12.7612	21.2687	75.41	8.50746	16.67	76.5672	79.63	27.87	9.08	86.4925	1.97	11.8055	8.7797	2.83582	40.694	0.1	7.4	9.6	2.83582	40.7329	752.937	2204.1	5027.39	3781.02
2015-09-27	2015	2015富力	12	2015泰达	13	422742015富力2015泰达	1	0	3-4-3 (100.0%)	343	2015富力6	汪嵩	CM	0	1983-10-12	54.75	49.37	95	95	1	15	15	15	81.01	11	63.64	70	85.71	37.97	10.51	79	1.85	11.137	8.016	5	109.8	0.27	7	8.8	7	109.824	464.006	1646.25	4670.36	4246.6
2015-10-18	2015	2015力帆	10	2015申鑫	16	422952015力帆2015申鑫	2	0	3-4-3 (100.0%)	343	2015力帆6	王栋	CM	0	1981-09-10	57.6167	55.67	93	93	1	7	7	16	79.49	7	71.43	73	78.08	39.74	11.26	78	2.14	11.681	8.983	11	248.7	0.6	7.5	9.4	3	248.689	571.847	1748.8	5701.61	3410.48
2015-10-18	2015	2015力帆	10	2015申鑫	16	422952015力帆2015申鑫	2	0	3-4-3 (100.0%)	343	2015力帆14	阿德瓦	CM	1	1986-09-12	57.6167	55.67	93	93	1	15	15	6	92.94	7	57.14	80	91.25	25.88	13.59	85	2.45	12.045	9.246	11	280.3	0.68	7.7	9.6	3	280.265	901.95	2124.44	4785.7	3952.82
2016-04-09	2016	2016永昌	16	2016力帆	8	424692016永昌2016力帆	1	1	3-4-3 (100.0%)	343	2016永昌15	王鹏（）	CM	0	1993-01-24	53.5167	44.01	98	98	1	15	15	14	72.55	4	75	41	73.17	29.41	13.3	51	1.96	11.241	7.865	5	67.3	0.16	7	8.8	2	67.3058	435.998	1561.09	5169.65	4007.28
2016-05-29	2016	2016永昌	16	2016亚泰	12	425192016永昌2016亚泰	0	1	3-4-3 (100.0%)	343	2016永昌10	米凯尔	CM	1	1986-08-19	48.6667	58.82	98	98	1	11	11	20	65.52	7	57.14	47	70.21	37.93	18.21	58	1.86	11.103	7.654	2	35.2	0.08	6.8	9.4	1	35.2271	498.786	2155.58	4846.2	3567.34
2016-05-29	2016	2016永昌	16	2016亚泰	12	425192016永昌2016亚泰	0	1	3-4-3 (100.0%)	343	2016永昌15	王鹏（）	CM	0	1993-01-24	48.6667	58.82	98	98	1	9	9	13	76.79	7	42.86	55	67.27	57.14	14.93	56	1.59	11.706	7.361	4	58	0.13	7.2	9.1	7	58.008	553.851	1770.42	5435.65	3888.39
2016-06-19	2016	2016永昌	16	2016建业	13	425402016永昌2016建业	1	0	3-4-3 (100.0%)	343	2016永昌10	米凯尔	CM	1	1986-08-19	49.8	50.74	95	98	0	10	10.3158	17.5368	71.19	11.3474	54.55	52.6105	74.51	42.37	17.89	60.8632	2.1	11.2865	7.75128	4.12632	91.3979	0.21	6.9	9.3	3.09474	91.3916	546.939	2265.52	4164.81	4217.87
2016-06-19	2016	2016永昌	16	2016建业	13	425402016永昌2016建业	1	0	3-4-3 (100.0%)	343	2016永昌6	李春郁	CM	0	1986-10-09	49.8	50.74	98	98	1	15	15	8	82.98	7	28.57	45	82.22	38.3	13.56	47	1.83	10.217	7.059	4	76.2	0.17	6.2	8.5	4	76.1712	327.21	1325.93	4387.45	4100.56
2016-07-16	2016	2016富力	6	2016泰达	10	425672016富力2016泰达	3	2	3-4-3 (100.0%)	343	2016富力7	斯文森	CM	1	1987-02-07	55.65	61.06	97	97	1	8	8	4	94.03	7	14.29	65	92.31	35.82	11.99	67	2.09	10.683	7.43	2	37.2	0.09	6.6	8	4	37.22	328.181	1000.4	4946.29	4370.83
2016-07-16	2016	2016富力	6	2016泰达	10	425672016富力2016泰达	3	2	3-4-3 (100.0%)	343	2016富力33	汪嵩	CM	0	1983-10-12	55.65	61.06	82	97	0	1	1.18293	4.73171	94.87	4.73171	50	89.9024	93.42	20.51	15.23	92.2683	2.1	11.1053	8.0167	3.54878	60.0927	0.15	6.8	8.4	5.91463	60.0931	394.578	1451.56	4838.8	4359.85
2016-07-23	2016	2016富力	6	2016富德	9	425742016富力2016富德	1	3	3-4-3 (100.0%)	343	2016富力7	斯文森	CM	1	1987-02-07	61.2	63.74	95	95	1	10	10	9	89.77	6	100	81	95.06	37.5	9.79	88	2.03	11.419	8.815	8	129.7	0.31	7.1	8.6	3	129.75	512.925	1387.44	5308.23	4080.99
2016-07-23	2016	2016富力	6	2016富德	9	425742016富力2016富德	1	3	3-4-3 (100.0%)	343	2016富力33	汪嵩	CM	0	1983-10-12	61.2	63.74	95	95	1	5	5	11	88.89	1	100	94	89.36	25.25	13.61	99	2.21	10.943	8.567	3	45	0.11	6.8	8.4	4	45.0331	407.902	1675.6	4557.21	4257.5
2016-10-16	2016	2016富力	6	2016绿城	15	426592016富力2016绿城	5	2	3-4-3 (100.0%)	343	2016富力32	陈志钊	CM	0	1988-03-14	57.2333	63.54	66	94	0	5	7.12121	11.3939	85.96	2.84848	50	79.7576	83.93	33.33	10.71	81.1818	2.05	11.3042	8.35603	4.27273	68.5061	0.16	7.2	9.2	1.42424	68.4876	538.988	1801.73	5250.6	3644.95
2017-03-04	2017	2017富力	5	2017权健	3	427982017富力2017权健	2	0	3-4-3 (100.0%)	343	2017富力32	陈志钊	CM	0	1988-03-14	54.3	50.9	87	95	0	10	10.9195	13.1034	78.95	5.45977	60	55.6897	84.31	22.81	17.82	62.2414	2.32	11.899	8.95839	5.45977	87.2471	0.2	7.5	9.7	4.36782	87.2123	575.839	2438.45	5046.59	3750.58
2017-03-04	2017	2017富力	5	2017权健	3	427982017富力2017权健	2	0	3-4-3 (100.0%)	343	2017富力8	乌索	CM	1	1989-03-10	54.3	50.9	95	95	1	10	10	4	93.1	3	66.67	55	92.73	41.38	7.13	58	1.83	11.688	8.533	6	110.5	0.26	7.4	9.4	2	110.459	676.462	2530.52	4203.02	4167.76
2017-04-08	2017	2017富力	5	2017恒大	1	428332017富力2017恒大	2	2	3-4-3 (100.0%)	343	2017富力32	陈志钊	CM	0	1988-03-14	53.45	48.37	78	95	0	3	3.65385	10.9615	78.57	2.4359	50	42.6282	82.86	30.95	11.84	51.1538	2.57	11.8787	8.81673	9.74359	170.026	0.39	7.4	9.7	1.21795	170.02	704.658	2103.14	5136.68	3763.98
2017-04-08	2017	2017富力	5	2017恒大	1	428332017富力2017恒大	2	2	3-4-3 (100.0%)	343	2017富力8	乌索	CM	1	1989-03-10	53.45	48.37	95	95	1	10	10	9	83.64	2	100	49	83.67	30.91	13.57	55	2.09	10.817	7.886	9	155.5	0.36	6.8	8.9	2	155.541	790.499	1792.16	3690.88	4387.53
2017-04-28	2017	2017富力	5	2017恒丰	8	428532017富力2017恒丰	1	3	3-4-3 (100.0%)	343	2017富力32	陈志钊	CM	0	1988-03-14	51.3833	65.46	98	98	1	10	10	15	83.87	5	20	88	82.95	20.43	14.25	93	2.51	11.06	7.891	5	88	0.2	6.7	9.2	2	88.0002	562.37	1570.4	4877.39	3961.36
2017-04-28	2017	2017富力	5	2017恒丰	8	428532017富力2017恒丰	1	3	3-4-3 (100.0%)	343	2017富力23	卢琳	CM	0	1985-02-03	51.3833	65.46	98	98	1	16	16	17	82.65	6	50	94	79.79	26.53	11.26	98	2.17	10.48	7.464	3	55.6	0.13	6.4	8.7	4	55.61	284.119	1475.99	4826.44	3837.97
2017-06-24	2017	2017富力	5	2017泰达	13	429102017富力2017泰达	2	1	3-4-3 (100.0%)	343	2017富力23	卢琳	CM	0	1985-02-03	56.6	56.78	96	96	1	13	13	13	84.34	4	25	79	87.34	32.53	12.57	83	2.1	11.18	8.512	2	46.1	0.11	7	9	4	46.078	514.247	1727.54	5284.25	3607.72
2017-06-24	2017	2017富力	5	2017泰达	13	429102017富力2017泰达	2	1	3-4-3 (100.0%)	343	2017富力8	乌索	CM	1	1989-03-10	56.6	56.78	96	96	1	13	13	11	88.17	5	20	90	88.89	33.33	12.22	93	2.15	11.242	8.368	8	99.6	0.24	7	8.9	6	99.5829	679.221	2116.44	3930.79	4416.22
2017-08-10	2017	2017上港	2	2017华夏	4	429572017上港2017华夏	2	2	3-4-3 (100.0%)	343	2017上港25	艾哈迈多夫	CM	1	1987-11-25	44.4167	53.1	97	97	1	8	8	9	82.35	5	40	45	82.22	27.45	13.68	51	2.43	10.37	6.811	5	56.2	0.13	6.4	9.2	2	56.2021	396.021	1695.06	3894.89	4327.42
2017-08-10	2017	2017上港	2	2017华夏	4	429572017上港2017华夏	2	2	3-4-3 (100.0%)	343	2017上港18	张一	CM	0	1993-08-17	44.4167	53.1	76	97	0	20	25.5263	20.4211	60	5.10526	75	45.9474	63.89	45	13.59	51.0526	1.77	11.1359	7.37583	6.38158	127.249	0.29	6.8	9.6	5.10526	127.193	660.639	1617.34	4511.29	4218.89
2017-08-14	2017	2017泰达	13	2017华夏	4	429612017泰达2017华夏	0	2	3-4-3 (100.0%)	343	2017泰达10	米克尔	CM	1	1987-04-22	50.5833	50.86	94	94	1	17	17	14	79.41	4	75	62	82.26	23.53	14.67	68	2.65	9.799	6.562	0	0	0	6.2	7.8	3	0	313.885	979.475	4022.88	4482.61
2017-08-14	2017	2017泰达	13	2017华夏	4	429612017泰达2017华夏	0	2	3-4-3 (100.0%)	343	2017泰达6	王栋	CM	0	1981-09-10	50.5833	50.86	67	94	0	8	11.2239	18.2388	76.36	5.61194	100	72.9552	75	41.82	9.67	77.1642	1.95	10.8661	7.4737	4.20896	80.391	0.2	6.9	8.9	5.61194	80.3462	509.572	1386.31	4986.35	3904.09
2017-08-20	2017	2017富力	5	2017鲁能	6	429672017富力2017鲁能	1	1	3-4-3 (100.0%)	343	2017富力32	陈志钊	CM	0	1988-03-14	52.5	62.23	79	96	0	7	8.50633	15.7975	80.88	2.43038	50	77.7722	82.81	26.47	15.52	82.6329	2.38	10.9416	8.04213	7.29114	150.684	0.36	6.8	9.2	1.21519	150.627	540.687	1595.13	4810.08	3844.94
2017-08-20	2017	2017富力	5	2017鲁能	6	429672017富力2017鲁能	1	1	3-4-3 (100.0%)	343	2017富力8	乌索	CM	1	1989-03-10	52.5	62.23	96	96	1	6	6	9	90.11	3	33.33	89	87.64	24.18	13.69	91	2.12	10.313	7.505	0	0	0	6.4	8.6	0	0	271.478	1564.97	4206.3	4270
2018-04-13	2018	2018权健	9	2018苏宁	5	432032018权健2018苏宁	1	1	3-4-3 (100.0%)	343	2018权健25	糜昊伦	CM	0	1993-01-10	55.7667	44.77	97	97	1	10	10	13	75	2	100	46	76.09	40.38	9.14	52	1.77	10.422	7.703	6	153.5	0.37	6.4	8.3	2	153.491	464.339	1402.25	4613.93	3787.66
2018-04-13	2018	2018权健	9	2018苏宁	5	432032018权健2018苏宁	1	1	3-4-3 (100.0%)	343	2018权健7	赵旭日	CM	0	1985-12-03	55.7667	44.77	97	97	1	12	12	11	77.55	2	50	46	80.43	44.9	11.15	49	1.98	10.271	7.758	3	60.6	0.14	6.3	8.3	3	60.5971	376.823	1487.35	4298.03	4047.89
2018-07-22	2018	2018富力	10	2018恒丰	16	433032018富力2018恒丰	1	1	3-4-3(100.0%)	343	2018富力32	陈志钊	CM	0	1988-03-14	49.25	65.04	97	97	1	11	11	12	81.82	4	25	62	82.26	33.33	15.51	66	2.44	10.496	7.438	3	80.1	0.18	6.5	9.1	2	80.0919	547.984	1601.97	4307.66	3958.12
2018-07-22	2018	2018富力	10	2018恒丰	16	433032018富力2018恒丰	1	1	3-4-3(100.0%)	343	2018富力8	乌索	CM	1	1989-03-10	49.25	65.04	97	97	1	10	10	18	80.85	8	50	87	86.21	19.15	15.01	94	2.41	10.526	7.308	8	148.7	0.34	6.5	8.9	9	148.715	500.607	1762.48	3744.3	4369.98
2018-08-10	2018	2018富力	10	2018一方	11	433222018富力2018一方	0	3	3-4-3(100.0%)	343	2018富力23	卢琳	CM	0	1985-02-03	53.5833	57.61	74	94	0	6	7.62162	12.7027	80.39	6.35135	60	60.973	79.17	37.25	13.2	64.7838	1.88	10.9815	8.20595	1.27027	32.2649	0.08	7	8.8	3.81081	32.2645	402.6	1501.11	5249.8	3795.44
2018-08-10	2018	2018富力	10	2018一方	11	433222018富力2018一方	0	3	3-4-3(100.0%)	343	2018富力4	张功	CM	0	1992-04-10	53.5833	57.61	94	94	1	12	12	17	75.71	4	75	69	76.81	41.43	12.36	70	1.93	9.874	7.306	4	86.3	0.21	6.3	8.2	6	86.2854	480.504	1140.32	3556.09	4610.3
2018-08-26	2018	2018富力	10	2018苏宁	5	433382018富力2018苏宁	0	2	3-4-3 (100.0%)	343	2018富力8	乌索	CM	1	1989-03-10	63.2333	43.95	97	97	1	12	12	16	82.61	2	50	88	81.82	31.52	13.16	92	2.25	10.789	8.653	10	219.6	0.5	6.7	8.2	7	219.604	632.25	1633.72	3937.05	4366.73
2018-08-26	2018	2018富力	10	2018苏宁	5	433382018富力2018苏宁	0	2	3-4-3 (100.0%)	343	2018富力4	张功	CM	0	1992-04-10	63.2333	43.95	97	97	1	10	10	11	73.17	4	75	39	71.79	34.15	19.15	41	1.8	10.091	8.077	2	50.3	0.12	6.2	7.7	3	50.3123	381.379	1259.01	3897.52	4502.5
2018-08-04	2018	2018力帆	13	2018人和	8	433162018力帆2018人和	1	1	3-4-3 (100.0%)	343	2018力帆19	唐佳庶	CM	0	1990-09-22	45.8833	42.78	96	96	1	7	7	9	66.67	11	45.45	26	65.38	59.26	11.6	27	1.48	9.907	6.702	3	49.6	0.11	6.2	8.8	7	49.6107	287.915	1274.22	4112.48	4183
2018-08-04	2018	2018力帆	13	2018人和	8	433162018力帆2018人和	1	1	3-4-3 (100.0%)	343	2018力帆10	彭欣力	CM	0	1991-07-22	45.8833	42.78	96	96	1	11	11	7	80.56	4	75	35	80	41.67	14.36	36	2.03	9.511	6.496	4	108.4	0.25	5.9	8.5	3	108.431	364.047	1150.04	3999.15	3889.8
2018-08-04	2018	2018建业	12	2018权健	9	433162018建业2018权健	2	1	3-4-3 (100.0%)	343	2018建业26	王上源	CM	0	1993-06-02	54.9333	42.08	76	100	0	7	9.21053	7.89474	81.25	3.94737	66.67	40.7895	80.65	25	10.07	42.1053	2.53	10.6776	7.76184	0	0	0	6.4	8.2	1.31579	0	260.634	1285.8	4654.81	4476.65
2018-08-04	2018	2018建业	12	2018权健	9	433162018建业2018权健	2	1	3-4-3 (100.0%)	343	2018建业6	冯卓毅	CM	0	1989-06-18	54.9333	42.08	100	100	1	8	8	3	92.31	3	100	39	92.31	25.64	10.85	39	2.67	9.782	7.206	1	22.6	0.05	5.9	7.9	1	22.6185	186.016	984.315	4258.29	4330.72
2018-08-05	2018	2018富力	10	2018恒大	2	433172018富力2018恒大	2	4	3-4-3 (100.0%)	343	2018富力23	卢琳	CM	0	1985-02-03	50.2167	47.13	48	95	0	4	7.91667	9.89583	76.19	0	0	39.5833	70	42.86	12.25	41.5625	1.9	9.86219	6.21854	5.9375	129.833	0.32	6.2	9.2	1.97917	129.755	520.518	1590.95	3910.88	3709.64
2018-08-05	2018	2018富力	10	2018恒大	2	433172018富力2018恒大	2	4	3-4-3 (100.0%)	343	2018富力32	陈志钊	CM	0	1988-03-14	50.2167	47.13	57	95	0	2	3.33333	5	85.71	6.66667	50	28.3333	88.24	33.33	13.73	35	1.81	10.6383	8.15167	0	0	0	6.7	8.5	0	0	363.648	1426.75	4820.17	4028.5
2018-08-05	2018	2018富力	10	2018恒大	2	433172018富力2018恒大	2	4	3-4-3 (100.0%)	343	2018富力8	乌索	CM	1	1989-03-10	50.2167	47.13	95	95	1	18	18	11	80.7	5	40	53	81.13	26.32	10.92	57	2.56	10.15	7.201	5	90	0.22	6.4	8.6	3	90.0051	521.158	1521.9	3590.63	4425.91
2018-09-16	2018	2018富力	10	2018鲁能	3	433592018富力2018鲁能	1	2	3-4-3 (100.0%)	343	2018富力9	常飞亚	CM	0	1993-02-03	59.0833	57.71	49	95	0	6	11.6327	17.449	71.88	11.6327	16.67	56.2245	75.86	31.25	6.75	62.0408	3.06	11.6133	8.55388	13.5714	180.694	0.42	7.3	9.2	0	180.723	692.031	2000.92	4433.1	4307.11
2018-09-16	2018	2018富力	10	2018鲁能	3	433592018富力2018鲁能	1	2	3-4-3 (100.0%)	343	2018富力8	乌索	CM	1	1989-03-10	59.0833	57.71	95	95	1	10	10	12	88.24	11	54.55	95	90.53	33.33	11.82	102	2.35	11.185	8.682	8	114	0.27	7	8.8	4	114.044	960.099	2042.89	3864.99	4202.54
2018-09-23	2018	2018富力	10	2018力帆	13	433662018富力2018力帆	1	1	3-4-3 (100.0%)	343	2018富力32	陈志钊	CM	0	1988-03-14	58.7667	58.28	88	96	0	9	9.81818	14.1818	81.16	5.45455	40	67.6364	79.03	26.09	13.31	75.2727	2.26	10.968	8.27455	9.81818	225.6	0.53	6.8	8.3	0	225.652	451.085	1036.55	4875.56	4379.38
2018-09-23	2018	2018富力	10	2018力帆	13	433662018富力2018力帆	1	1	3-4-3 (100.0%)	343	2018富力8	乌索	CM	1	1989-03-10	58.7667	58.28	96	96	1	14	14	8	91.58	10	60	92	92.39	25.26	11.88	95	2.19	10.546	8.011	11	202.7	0.47	6.5	8.2	5	202.722	599.426	1382.31	3625.16	4736.56
2019-05-12	2019	2019佳兆业	15	2019国安	2	435972019佳兆业2019国安	0	3	3-4-3 (100.0%)	343	2019佳兆业39	甘超	CM	0	1995-02-13	50.8167	42.7	94	94	1	16	16	12	78.18	5	60	49	79.59	38.18	8.51	55	1.87	11.477	8.989	2	43.1	0.09	7.3	9.1	0	43.0572	512.929	1576.76	5765.27	3578.96
2019-05-12	2019	2019佳兆业	15	2019国安	2	435972019佳兆业2019国安	0	3	3-4-3 (100.0%)	343	2019佳兆业26	金强	CM	0	1993-01-15	50.8167	42.7	94	94	1	7	7	9	76.32	6	50	37	75.68	47.37	12.59	38	2.21	11.78	9.41	6	79.6	0.2	7.5	9.5	1	79.6485	751.709	2268.25	5111.11	3569.02
2019-11-23	2019	2019人和	16	2019苏宁	4	437922019人和2019苏宁	2	3	3-4-3 (100.0%)	343	2019人和11	朱宝杰	CM	0	1989-08-11	50.8167	48.03	54	97	0	7	12.5741	14.3704	78.38	0	0	61.0741	73.53	51.35	6.07	66.463	1.86	10.679	7.9522	5.38889	60.1759	0.14	6.6	8.7	0	60.1707	374.235	1262.44	5105.22	3877.18
2019-11-23	2019	2019人和	16	2019苏宁	4	437922019人和2019苏宁	2	3	3-4-3 (100.0%)	343	2019人和26	张宇峰	CM	0	1998-01-05	50.8167	48.03	97	97	1	13	13	9	77.5	6	50	34	76.47	47.5	10.32	40	1.65	10.342	7.063	5	76.5	0.18	6.4	8.9	1	76.4929	552.957	1586.04	4263.05	3863.78
2019-12-01	2019	2019富力	12	2019建业	8	438002019富力2019建业	0	1	3-4-3(100.0%)	343	2019富力6	范云龙	CM	0	1989-03-15	50.8167	58.39	74	95	0	7	8.98649	20.5405	73.33	5.13514	25	73.1757	77.19	30	11.48	77.027	2.03	11.2113	8.76824	3.85135	86.6554	0.2	7	9.2	1.28378	86.7096	666.469	1791.03	5077.61	3588.96
2019-12-01	2019	2019富力	12	2019建业	8	438002019富力2019建业	0	1	3-4-3(100.0%)	343	2019富力4	张功	CM	0	1992-04-10	50.8167	58.39	95	95	1	16	16	16	78.08	2	0	70	78.57	31.51	15.51	73	2.14	11.804	9.137	4	94.7	0.23	7.4	9.4	1	94.6993	757.904	2205.53	4826.42	3919.9
2019-03-01	2019	2019上港	3	2019申花	13	435252019上港2019申花	4	0	3-4-3 (100.0%)	343	2019上港6	蔡慧康	CM	0	1989-10-10	50.8167	51.85	97	97	1	9	9	11	67.65	3	33.33	32	68.75	55.88	10.25	34	1.53	9.983	6.784	6	89	0.21	6.2	9.2	5	89.0385	496.107	1676.6	3865.91	3855.03
2019-03-01	2019	2019上港	3	2019申花	13	435252019上港2019申花	4	0	3-4-3 (100.0%)	343	2019上港25	艾哈迈多夫	CM	1	1987-11-25	50.8167	51.85	93	97	0	16	16.6882	20.8602	65.52	3.12903	100	55.2796	71.7	32.76	16.04	60.4946	2.48	10.1172	6.86301	7.30108	182.214	0.41	6.2	9.3	2.08602	182.167	638.17	1617.62	3551.33	4127.78
2019-09-15	2019	2019泰达	7	2019申花	13	437232019泰达2019申花	3	0	3-4-3 (100%)	343	2019泰达25	木热合买提江·莫扎帕	CM	0	1991-01-14	50.8167	44.96	96	96	1	4	4	12	76.47	2	0	48	72.92	43.14	11.12	51	1.96	11.48	8.077	1	15.7	0.04	7.1	9.4	0	15.6924	488.279	2154.52	5009.87	3811.19
2019-09-15	2019	2019泰达	7	2019申花	13	437232019泰达2019申花	3	0	3-4-3 (100%)	343	2019泰达13	郑凯木	CM	0	1992-01-28	50.8167	44.96	96	96	1	16	16	20	64.29	12	75	51	70.59	46.43	12.74	56	1.68	11.013	7.392	4	69.7	0.16	6.8	8.6	13	69.6693	430.151	1431.72	4434.46	4646.73
2019-05-04	2019	2019富力	12	2019上港	3	435892019富力2019上港	0	2	3-4-3 (100.0%)	343	2019富力6	范云龙	CM	0	1989-03-15	50.8167	50.25	95	95	1	13	13	15	80	4	50	73	78.08	33.33	11.55	75	2.32	10.959	8.427	2	62.4	0.16	6.9	8.8	2	62.4187	594.672	1789.06	4687.68	3825.52
2019-05-04	2019	2019富力	12	2019上港	3	435892019富力2019上港	0	2	3-4-3 (100.0%)	343	2019富力8	登贝莱	CM	1	1987-07-16	50.8167	50.25	95	95	1	13	13	17	77.33	4	75	61	83.61	25.33	10.09	75	2.76	10.633	8.249	7	134.4	0.32	6.7	8.6	1	134.394	466.465	1653.02	4483.21	3896.28
2019-10-20	2019	2019泰达	7	2019人和	16	437582019泰达2019人和	1	0	3-4-3 (100.0%)	343	2019泰达25	木热合买提江·莫扎帕	CM	0	1991-01-14	50.8167	64.26	95	96	0	10	10.1053	21.2211	70.42	8.08421	25	62.6526	74.19	35.21	13.24	71.7474	2.06	11.1299	7.86695	6.06316	107.52	0.26	6.9	9.8	4.04211	107.564	509.488	1951.11	5052.95	3508.94
2019-10-20	2019	2019泰达	7	2019人和	16	437582019泰达2019人和	1	0	3-4-3 (100.0%)	343	2019泰达13	郑凯木	CM	0	1992-01-28	50.8167	64.26	96	96	1	15	15	15	74.14	21	61.9	53	75.47	44.83	7.09	58	1.64	10.859	7.084	2	25.2	0.06	6.7	8.9	15	25.2075	510.632	1452.37	4438.4	4431.99
2019-09-15	2019	2019卓尔	6	2019一方	9	437232019卓尔2019一方	1	0	3-4-3 (100.0%)	343	2019卓尔20	李行	CM	0	1989-09-19	50.8167	54.5	96	96	1	10	10	17	83.81	2	100	101	81.19	27.62	14.17	105	2.44	10.201	8.04	3	64.2	0.15	6.3	7.7	3	64.2321	216.49	1203.05	4746.8	3970.13
2019-09-15	2019	2019卓尔	6	2019一方	9	437232019卓尔2019一方	1	0	3-4-3 (100.0%)	343	2019卓尔18	宋志伟	CM	0	1989-03-19	50.8167	54.5	96	96	1	6	6	3	94.74	5	40	56	96.43	17.54	13.71	57	2.35	12.178	9.579	3	62.1	0.14	7.5	9.2	1	62.0721	492.61	1905.15	5979.42	3739.02
2020-09-27	2020	2020富力	11	2020鲁能	5	441012020富力2020鲁能	0	0	3-4-3 (100.0%)	343	2020富力4	张功	CM	0	1992-04-10	2.45347	37.54	93	93	1	14	14	20	64.29	2	50	52	61.54	46.43	14.46	56	2.11	11.131	8.862	3	65.8	0.16	7.2	9	3	65.8151	436.667	1749.59	5004.17	0
2020-09-27	2020	2020富力	11	2020鲁能	5	441012020富力2020鲁能	0	0	3-4-3 (100.0%)	343	2020富力23	卢琳	CM	0	1985-02-03	2.45347	37.54	81	93	0	8	9.18519	21.8148	61.22	0	0	44.7778	61.54	38.78	12.01	56.2593	1.84	11.3609	9.01526	0	0	0	7.3	9.2	0	0	432.688	1793.12	5747.31	0
2021-04-22	2021	2021亚泰	4	2021一方	15	443082021亚泰2021一方	2	1	3-4-3 (100.0%)	343	2021亚泰10	塞尔吉奥.安东尼奥	CM	1	1995-03-15	2.46181	57.63	96	96	1	11	11	13	82.89	3	33.33	71	80.28	17.11	14.29	76	2.82	12.611	9.846	12	236.6	0.55	7.9	10	3	236.557	908.15	2206.19	5829.74	0
2021-04-22	2021	2021亚泰	4	2021一方	15	443082021亚泰2021一方	2	1	3-4-3 (100.0%)	343	2021亚泰20	张宇峰	CM	0	1998-01-05	2.46181	57.63	87	96	0	13	14.3448	13.2414	80.65	2.2069	50	65.1034	81.36	29.03	8.76	68.4138	2.1	11.6116	9.10124	9.93103	191.117	0.45	7.2	9	1.10345	191.067	891.081	1937.46	4660.74	0
2021-04-29	2021	2021亚泰	4	2021泰达	12	443152021亚泰2021泰达	0	0	3-4-3 (100.0%)	343	2021亚泰20	张宇峰	CM	0	1998-01-05	2.36667	61.13	95	95	1	10	10	10	87.5	5	20	72	94.44	25	11.6	80	2.16	10.418	7.859	6	96	0.23	6.6	8.2	2	95.9552	498.117	1517.9	4256.62	0
2021-04-29	2021	2021亚泰	4	2021泰达	12	443152021亚泰2021泰达	0	0	3-4-3 (100.0%)	343	2021亚泰10	塞尔吉奥.安东尼奥	CM	1	1995-03-15	2.36667	61.13	95	95	1	21	21	25	69.51	6	83.33	70	72.86	26.83	13.15	82	2.3	12.591	9.632	11	191	0.45	7.9	10.1	5	191.009	921.961	2454.46	5393.43	0
2021-05-03	2021	2021富力	7	2021黄海	16	443192021富力2021黄海	1	0	3-4-3 (100.0%)	343	2021富力10	李提香	CM	0	1989-09-01	2.66111	62.45	94	94	1	8	8	15	86.49	3	0	108	88.89	14.41	14.52	111	2.51	10.886	8.708	3	48.8	0.12	6.9	8.2	2	48.8196	312.609	1390.46	4615.43	0
2021-05-03	2021	2021富力	7	2021黄海	16	443192021富力2021黄海	1	0	3-4-3 (100.0%)	343	2021富力13	斯文森	CM	1	1987-02-07	2.66111	62.45	94	94	1	11	11	10	90.74	6	66.67	103	94.17	22.22	14.41	108	2.53	11.669	9.295	6	138.6	0.34	7.4	8.7	3	138.633	493.423	1543.45	5508.7	0
2021-05-05	2021	2021申花	9	2021上港	2	443212021申花2021上港	1	1	3-4-3 (100.0%)	343	2021申花25	彭欣力	CM	0	1991-07-22	2.12569	31.91	72	95	0	9	11.875	13.1944	60	3.95833	33.33	22.4306	76.47	24	14.1	32.9861	1.6	10.6387	7.65146	6.59722	126.535	0.31	6.7	8.5	2.63889	126.489	523.388	1554.08	4171.19	0
2021-05-05	2021	2021申花	9	2021上港	2	443212021申花2021上港	1	1	3-4-3 (100.0%)	343	2021申花12	吴曦	CM	0	1989-02-19	2.12569	31.91	95	95	1	14	14	7	69.57	3	100	19	78.95	39.13	12.23	23	1.74	10.507	7.25	16	259.6	0.63	6.6	8.4	2	259.625	722.136	1596.43	3301.93	0
